# Supplementary material for: Cell type-selective disease-association of genes under high regulatory load
Source: Nucleic Acids Res. 2015 Oct 10;43(18):8839–55. doi: 10.1093/nar/gkv863 (PMC4605313; doi:10.1093/nar/gkv863)
Supplement: SUPPLEMENTARY DATA [file supp_gkv863_Galhardo_et_al_SUPPLEMENTARY_FILE_2.xlsx]

## Sheet: SampleDesc
Supplementary File 2. Details for the files used in the analysis. (multiple file sheets!)
Table 1: Details of the 139 samples considered in the analysis.
139 UNIQUE SAMPLES	Tissue	details	Data source	Data available	New tissue/cell type?	Nr tissue/cell types
A549	LUNG	adenocarcinomic human alveolar basal epithelial cells	ENCODE	TFs, H3K4me3, H3K27ac	1	96
AG04450	LUNG	fetal lung fibroblast	ENCODE	H3K4me3, H3K27ac	1
Dnd41	BLOOD	Human T cell leukemia DND41	ENCODE	H3K4me3, H3K27ac	1
GM12878	BLOOD	lymphoblastoid cell line	ENCODE	TFs, H3K4me3, H3K27ac	1
H1hESC	ESC	Human embryonic stem cells	ENCODE	TFs, H3K4me3, H3K27ac	1
HCT116	COLON	human colon carcinoma, epithelial	ENCODE	TFs, H3K4me3, H3K27ac	1
HeLaS3	CERVIX	Human Negroid cervix carcinoma, epithelial	ENCODE	TFs, H3K4me3, H3K27ac	1
HepG2	LIVER	Hepatocellular carcinoma, human, epithelial	ENCODE	TFs, H3K4me3, H3K27ac	1
HMEC	BREAST	human mammary epithelial cells	ENCODE	H3K4me3, H3K27ac	1
HSMM	MUSCLE	human skeletal muscle myoblasts	ENCODE	H3K4me3, H3K27ac	1
HUVEC	VASCULAR	human umbilical vein endothelial cells	ENCODE	TFs, H3K4me3, H3K27ac	1
K562	BLOOD	myelogenous leukemia	ENCODE	TFs, H3K4me3, H3K27ac	1
MCF7	BREAST	invasive breast ductal carcinoma, epithelial-like	ENCODE	TFs, H3K4me3, H3K27ac	1
Monocd14ro1746	BLOOD	Monocytes-CD14+ are CD14-positive cells from human leukapheresis production	ENCODE	H3K4me3, H3K27ac	1
NHA	BRAIN	Normal Human Astrocyte Cells	ENCODE	H3K4me3, H3K27ac	1
NHDFAd	SKIN	Adult Normal Human Dermal Fibroblasts	ENCODE	H3K4me3, H3K27ac	1
NHEK	SKIN	epidermal keratinocytes	ENCODE	H3K4me3, H3K27ac	1
NHLF	LUNG	Adult lung fibroblasts	ENCODE	H3K4me3, H3K27ac	1
Osteo	BONE	normal human osteoblasts (NHOst)	ENCODE	H3K4me3, H3K27ac	1
PANC1	PANCREAS	Human pancreatic carcinoma, epithelial-like cell line	ENCODE	H3K4me3, H3K27ac	1
CellLine.GerminalCenterBCellLike.BP_KARPAS-422_c01	BLOOD	CellLine.GerminalCenterBCellLike.BP_KARPAS-422_c01	BLUEPRINT	H3K4me3, H3K27ac	1
CellLine.GerminalCenterBCellLike.BP_SU-DHL-5_c01	BLOOD	CellLine.GerminalCenterBCellLike.BP_SU-DHL-5_c01	BLUEPRINT	H3K4me3, H3K27ac
CellLine.MantleCellLymphoma.BP_JVM-2_c01	BLOOD	CellLine.MantleCellLymphoma.BP_JVM-2_c01	BLUEPRINT	H3K4me3, H3K27ac	1
CellLine.MantleCellLymphoma.BP_Z-138_c01	BLOOD	CellLine.MantleCellLymphoma.BP_Z-138_c01	BLUEPRINT	H3K4me3, H3K27ac
CellLine.MultipleMyeloma.BP_U-266_c01	BLOOD	CellLine.MultipleMyeloma.BP_U-266_c01	BLUEPRINT	H3K4me3, H3K27ac	1
CellLine.SporadicBurkittLymphoma.BP_BL-2_c01	BLOOD	CellLine.SporadicBurkittLymphoma.BP_BL-2_c01	BLUEPRINT	H3K4me3, H3K27ac	1
CellLine.SporadicBurkittLymphoma.BP_DG-75_c01	BLOOD	CellLine.SporadicBurkittLymphoma.BP_DG-75_c01	BLUEPRINT	H3K4me3, H3K27ac
CordBlood.AltActMacrophage.S00C1HH1	BLOOD	CordBlood.AltActMacrophage.S00C1HH1	BLUEPRINT	H3K4me3, H3K27ac	1
CordBlood.CD8+_naive.C002YMH1	BLOOD	CordBlood.CD8+_naive.C002YMH1	BLUEPRINT	H3K4me3, H3K27ac	1
CordBlood.Erythroblast.S002R5H1	BLOOD	CordBlood.Erythroblast.S002R5H1	BLUEPRINT	H3K4me3, H3K27ac	1
CordBlood.Erythroblast.S002S3H1	BLOOD	CordBlood.Erythroblast.S002S3H1	BLUEPRINT	H3K4me3, H3K27ac
CordBlood.Megakaryocyte.S004BTH2	BLOOD	CordBlood.Megakaryocyte.S004BTH2	BLUEPRINT	H3K4me3, H3K27ac	1
CordBlood.Monocyte.C00264H1	BLOOD	CordBlood.Monocyte.C00264H1	BLUEPRINT	H3K4me3, H3K27ac	1
CordBlood.Monocyte.C005PSH2	BLOOD	CordBlood.Monocyte.C005PSH2	BLUEPRINT	H3K4me3, H3K27ac
CordBlood.Monocyte.S000RDH2	BLOOD	CordBlood.Monocyte.S000RDH2	BLUEPRINT	H3K4me3, H3K27ac
CordBlood.Neutrophil.C00184H2	BLOOD	CordBlood.Neutrophil.C00184H2	BLUEPRINT	H3K4me3, H3K27ac	1
CordBlood.Neutrophil.C004GDH1	BLOOD	CordBlood.Neutrophil.C004GDH1	BLUEPRINT	H3K4me3, H3K27ac
VenousBlood.AltActMacrophage.S00622H1	BLOOD	VenousBlood.AltActMacrophage.S00622H1	BLUEPRINT	H3K4me3, H3K27ac
VenousBlood.AltActMacrophage.S006VIH1	BLOOD	VenousBlood.AltActMacrophage.S006VIH1	BLUEPRINT	H3K4me3, H3K27ac
VenousBlood.AltActMacrophage.S00BS4H1	BLOOD	VenousBlood.AltActMacrophage.S00BS4H1	BLUEPRINT	H3K4me3, H3K27ac
VenousBlood.CD4+_TCell.C002Q1H1	BLOOD	VenousBlood.CD4+_TCell.C002Q1H1	BLUEPRINT	H3K4me3, H3K27ac	1
VenousBlood.CD4+_TCell.C002TWH1	BLOOD	VenousBlood.CD4+_TCell.C002TWH1	BLUEPRINT	H3K4me3, H3K27ac
VenousBlood.CD4+_TCell.S007DDH2	BLOOD	VenousBlood.CD4+_TCell.S007DDH2	BLUEPRINT	H3K4me3, H3K27ac
VenousBlood.InflammatoryMacrophage.S001MJH1	BLOOD	VenousBlood.InflammatoryMacrophage.S001MJH1	BLUEPRINT	H3K4me3, H3K27ac
VenousBlood.InflammatoryMacrophage.S001S7H2	BLOOD	VenousBlood.InflammatoryMacrophage.S001S7H2	BLUEPRINT	H3K4me3, H3K27ac	1
VenousBlood.InflammatoryMacrophage.S0022IH2	BLOOD	VenousBlood.InflammatoryMacrophage.S0022IH2	BLUEPRINT	H3K4me3, H3K27ac
VenousBlood.MatureEosinophil.S00BKKH1	BLOOD	VenousBlood.MatureEosinophil.S00BKKH1	BLUEPRINT	H3K4me3, H3K27ac	1
VenousBlood.Monocyte.C000S5H2	BLOOD	VenousBlood.Monocyte.C000S5H2	BLUEPRINT	H3K4me3, H3K27ac
VenousBlood.Monocyte.C0010KH1	BLOOD	VenousBlood.Monocyte.C0010KH1	BLUEPRINT	H3K4me3, H3K27ac
VenousBlood.Monocyte.C0011IH1	BLOOD	VenousBlood.Monocyte.C0011IH1	BLUEPRINT	H3K4me3, H3K27ac
VenousBlood.Monocyte.C001UYH2	BLOOD	VenousBlood.Monocyte.C001UYH2	BLUEPRINT	H3K4me3, H3K27ac
VenousBlood.Monocyte.C004SQH1	BLOOD	VenousBlood.Monocyte.C004SQH1	BLUEPRINT	H3K4me3, H3K27ac
VenousBlood.Neutrophil.C000S5H1	BLOOD	VenousBlood.Neutrophil.C000S5H1	BLUEPRINT	H3K4me3, H3K27ac
VenousBlood.Neutrophil.C0010KH2	BLOOD	VenousBlood.Neutrophil.C0010KH2	BLUEPRINT	H3K4me3, H3K27ac
VenousBlood.Neutrophil.C0011IH2	BLOOD	VenousBlood.Neutrophil.C0011IH2	BLUEPRINT	H3K4me3, H3K27ac
VenousBlood.Neutrophil.C001UYH1	BLOOD	VenousBlood.Neutrophil.C001UYH1	BLUEPRINT	H3K4me3, H3K27ac
VenousBlood.Neutrophil.C12012H1	BLOOD	VenousBlood.Neutrophil.C12012H1	BLUEPRINT	H3K4me3, H3K27ac
E003	ESC	H1_Cell_Line	NIH ROADMAP	H3K4me3, H3K27ac
E004	ESC	H1_BMP4_Derived_Mesendoderm_Cultured_Cells	NIH ROADMAP	H3K4me3, H3K27ac	1
E005	ESC	H1_BMP4_Derived_Trophoblast_Cultured_Cells	NIH ROADMAP	H3K4me3, H3K27ac	1
E006	ESC	H1_Derived_Mesenchymal_Stem_Cells	NIH ROADMAP	H3K4me3, H3K27ac
E007	ESC	H1_Derived_Neuronal_Progenitor_Cultured_Cells	NIH ROADMAP	H3K4me3, H3K27ac	1
E008	ESC	H9_Cell_Line	NIH ROADMAP	H3K4me3, H3K27ac
E011	ESC	hESC_Derived_CD184+_Endoderm_Cultured_Cells	NIH ROADMAP	H3K4me3, H3K27ac	1
E012	ESC	hESC_Derived_CD56+_Ectoderm_Cultured_Cells	NIH ROADMAP	H3K4me3, H3K27ac	1
E013	ESC	hESC_Derived_CD56+_Mesoderm_Cultured_Cells	NIH ROADMAP	H3K4me3, H3K27ac	1
E014	ESC	HUES48_Cell_Line	NIH ROADMAP	H3K4me3, H3K27ac
E015	ESC	HUES6_Cell_Line	NIH ROADMAP	H3K4me3, H3K27ac
E016	ESC	HUES64_Cell_Line	NIH ROADMAP	H3K4me3, H3K27ac
E017	LUNG	Human Caucasian fetal lung fibroblast	NIH ROADMAP	H3K4me3, H3K27ac
E019	ESC	iPS-18_Cell_Line	NIH ROADMAP	H3K4me3, H3K27ac
E020	ESC	iPS-20b_Cell_Line	NIH ROADMAP	H3K4me3, H3K27ac
E021	ESC	iPS_DF_6.9_Cell_Line	NIH ROADMAP	H3K4me3, H3K27ac
E022	ESC	iPS_DF_19.11_Cell_Line	NIH ROADMAP	H3K4me3, H3K27ac
E026	BONE(STROMAL_CONNECTIVE)	Bone_Marrow_Derived_Mesenchymal_Stem_Cell_Cultured_Cells	NIH ROADMAP	H3K4me3, H3K27ac	1
E029	BLOOD	CD14_Primary_Cells	NIH ROADMAP	H3K4me3, H3K27ac	1
E032	BLOOD	CD19_Primary_Cells_Peripheral_UW	NIH ROADMAP	H3K4me3, H3K27ac	1
E034	BLOOD	CD3_Primary_Cells_Peripheral_UW	NIH ROADMAP	H3K4me3, H3K27ac	1
E037	BLOOD	CD4_Memory_Primary_Cells	NIH ROADMAP	H3K4me3, H3K27ac
E038	BLOOD	CD4_Naive_Primary_Cells	NIH ROADMAP	H3K4me3, H3K27ac
E039	BLOOD	CD4+_CD25-_CD45RA+_Naive_Primary_Cells	NIH ROADMAP	H3K4me3, H3K27ac	1
E040	BLOOD	CD4+_CD25-_CD45RO+_Memory_Primary_Cells	NIH ROADMAP	H3K4me3, H3K27ac	1
E041	BLOOD	CD4+_CD25-_IL17-_PMA-Ionomycin_stimulated_MACS_purified_Th_Primary_Cells	NIH ROADMAP	H3K4me3, H3K27ac	1
E042	BLOOD	CD4+_CD25-_IL17+_PMA-Ionomcyin_stimulated_Th17_Primary_Cells	NIH ROADMAP	H3K4me3, H3K27ac	1
E043	BLOOD	CD4+_CD25-_Th_Primary_Cells	NIH ROADMAP	H3K4me3, H3K27ac	1
E044	BLOOD	CD4+_CD25+_CD127-_Treg_Primary_Cells	NIH ROADMAP	H3K4me3, H3K27ac	1
E045	BLOOD	CD4+_CD25int_CD127+_Tmem_Primary_Cells	NIH ROADMAP	H3K4me3, H3K27ac	1
E046	BLOOD	CD56_Primary_Cells	NIH ROADMAP	H3K4me3, H3K27ac	1
E047	BLOOD	CD8_Naive_Primary_Cells	NIH ROADMAP	H3K4me3, H3K27ac
E048	BLOOD	CD8_Memory_Primary_Cells	NIH ROADMAP	H3K4me3, H3K27ac	1
E049	BONE(STROMAL_CONNECTIVE)	Chondrocytes_from_Bone_Marrow_Derived_Mesenchymal_Stem_Cell_Cultured_Cells	NIH ROADMAP	H3K4me3, H3K27ac	1
E050	BLOOD	Mobilized_CD34_Primary_Cells_Female	NIH ROADMAP	H3K4me3, H3K27ac	1
E055	SKIN	Penis_Foreskin_Fibroblast_Primary_Cells_skin01	NIH ROADMAP	H3K4me3, H3K27ac	1
E056	SKIN	Penis_Foreskin_Fibroblast_Primary_Cells_skin02	NIH ROADMAP	H3K4me3, H3K27ac
E058	SKIN	Penis_Foreskin_Keratinocyte_Primary_Cells_skin03	NIH ROADMAP	H3K4me3, H3K27ac
E059	SKIN	Penis_Foreskin_Melanocyte_Primary_Cells_skin01	NIH ROADMAP	H3K4me3, H3K27ac	1
E061	SKIN	Penis_Foreskin_Melanocyte_Primary_Cells_skin03	NIH ROADMAP	H3K4me3, H3K27ac
E062	BLOOD	Peripheral_Blood_Mononuclear_Primary_Cells	NIH ROADMAP	H3K4me3, H3K27ac	1
E063	FAT	Adipose_Nuclei	NIH ROADMAP	H3K4me3, H3K27ac	1
E065	VASCULAR	Aorta	NIH ROADMAP	H3K4me3, H3K27ac	1
E066	LIVER	adult liver primary tissue	NIH ROADMAP	H3K4me3, H3K27ac	1
E067	BRAIN	Brain_Angular_Gyrus	NIH ROADMAP	H3K4me3, H3K27ac	1
E068	BRAIN	Brain_Anterior_Caudate	NIH ROADMAP	H3K4me3, H3K27ac	1
E069	BRAIN	Brain_Cingulate_Gyrus	NIH ROADMAP	H3K4me3, H3K27ac	1
E071	BRAIN	Brain_Hippocampus_Middle	NIH ROADMAP	H3K4me3, H3K27ac	1
E072	BRAIN	Brain_Inferior_Temporal_Lobe	NIH ROADMAP	H3K4me3, H3K27ac	1
E073	BRAIN	Brain_Mid_Frontal_Lobe	NIH ROADMAP	H3K4me3, H3K27ac	1
E074	BRAIN	Brain_Substantia_Nigra	NIH ROADMAP	H3K4me3, H3K27ac	1
E075	COLON	adult colonic primary tissue, mucosa	NIH ROADMAP	H3K4me3, H3K27ac	1
E076	COLON(SMOOTH MUSCLE)	Colon Smooth Muscle, primary tissue	NIH ROADMAP	H3K4me3, H3K27ac	1
E078	DUODENUM(MUSCLE)	Duodenum_Smooth_Muscle	NIH ROADMAP	H3K4me3, H3K27ac	1
E079	ESOPHAGUS	Esophagus	NIH ROADMAP	H3K4me3, H3K27ac	1
E080	ADRENAL GLAND	Fetal_Adrenal_Gland	NIH ROADMAP	H3K4me3, H3K27ac	1
E084	FETAL INTESTINE	Fetal_Intestine_Large	NIH ROADMAP	H3K4me3, H3K27ac	1
E085	FETAL INTESTINE	Fetal_Intestine_Small	NIH ROADMAP	H3K4me3, H3K27ac	1
E087	PANCREAS	Pancreatic_Islets	NIH ROADMAP	H3K4me3, H3K27ac	1
E089	MUSCLE	Fetal_Muscle_Trunk	NIH ROADMAP	H3K4me3, H3K27ac	1
E090	MUSCLE	Fetal_Muscle_Leg	NIH ROADMAP	H3K4me3, H3K27ac	1
E091	PLACENTA	Fetal_Placenta	NIH ROADMAP	H3K4me3, H3K27ac	1
E092	STOMACH	Fetal_Stomach	NIH ROADMAP	H3K4me3, H3K27ac	1
E093	THYMUS	Fetal_Thymus	NIH ROADMAP	H3K4me3, H3K27ac	1
E094	STOMACH	Gastric	NIH ROADMAP	H3K4me3, H3K27ac	1
E095	HEART	Left_Ventricle	NIH ROADMAP	H3K4me3, H3K27ac	1
E096	LUNG	adult lung primary tissue	NIH ROADMAP	H3K4me3, H3K27ac	1
E097	OVARY	Ovary	NIH ROADMAP	H3K4me3, H3K27ac	1
E098	PANCREAS	pancreas primary tissue	NIH ROADMAP	H3K4me3, H3K27ac	1
E099	PLACENTA	Placenta_Amnion	NIH ROADMAP	H3K4me3, H3K27ac	1
E100	MUSCLE	Psoas_Muscle	NIH ROADMAP	H3K4me3, H3K27ac	1
E101	RECTUM	Rectal_Mucosa.Donor_29	NIH ROADMAP	H3K4me3, H3K27ac	1
E102	RECTUM	Rectal_Mucosa.Donor_31	NIH ROADMAP	H3K4me3, H3K27ac
E103	RECTUM(MUSCLE)	Rectal_Smooth_Muscle	NIH ROADMAP	H3K4me3, H3K27ac	1
E104	HEART	Right_Atrium	NIH ROADMAP	H3K4me3, H3K27ac	1
E105	HEART	Right_Ventricle	NIH ROADMAP	H3K4me3, H3K27ac	1
E106	COLON	sigmoid colon, primary tissue	NIH ROADMAP	H3K4me3, H3K27ac	1
E108	MUSCLE	Skeletal_Muscle_Female	NIH ROADMAP	H3K4me3, H3K27ac
E109	SMALL INTESTINE	Small_Intestine	NIH ROADMAP	H3K4me3, H3K27ac	1
E111	STOMACH(MUSCLE)	Stomach_Smooth_Muscle	NIH ROADMAP	H3K4me3, H3K27ac	1
E112	THYMUS	Thymus	NIH ROADMAP	H3K4me3, H3K27ac	1
E113	SPLEEN	Spleen	NIH ROADMAP	H3K4me3, H3K27ac	1

## Sheet: TFnumbersCellLine
Table 2: Number of ENCODE Chip-Seq available datasets for different factors, no treatment (as of Dec. 2013).
Cell Type	Obs.	H3K4me3	H3K27ac	Transcription Factor (ENCODE)	Unique Transcription Factors (curated*)	max number TFs per gene
GM12878	Tier 1	6	1	107	57	56
K562	Tier 1	7	1	180	55	55
HepG2	Tier 2	5	1	87	46	44
H1-hESC	Tier 1	1	1	74	34	33
HeLa-S3	Tier 2	5	1	67	28	28
A549	Tier 2	5	1	54	21	21
MCF-7	Tier 2	4	1	40	16	16
HCT-116	Tier 3	4	1	22	15	15
HUVEC	Tier2	5	1	14	6	6
ENCODE TF details for 9 the cell lines used in the analysis.
ENCODE cell lines were chosen based on data availability, by inspecting the “ENCODE ChIP-seq Experiment Matrix” as of 11.11.2013.
http://genome.ucsc.edu/ENCODE/dataMatrix/encodeChipMatrixHuman.html
Curated* TF list: [PMID: 23603899], see sheet “111TFs(manually curated)”

## Sheet: 111TFs(manually curated)
Table 3: Curated* TF list: [PMID: 23603899]
ARID3A
ATF1
ATF2
ATF3
BACH1
BATF
BCL11A
BHLHE40
CEBPB
CEBPD
CEBPZ
CREB1
CTCF
CTCFL
CUX1
E2F1
E2F4
E2F6
EBF1
EGR1
ELF1
ELK1
ELK4
ESR1
ESRRA
ETS1
FOS
FOSL1
FOSL2
FOXA1
FOXA2
FOXM1
FOXP2
GABPA
GATA1
GATA2
GATA3
HEY1
HNF4A
HNF4G
HSF1
IKZF1
IRF1
IRF3
IRF4
JUN
JUND
MAFF
MAFK
MAX
MAZ
MBD4
MEF2A
MEF2C
MXI1
MYBL2
MYC
MYOD1
MYOG
NANOG
NFATC1
NFE2
NFIC
NFYA
NFYB
NR2C2
NR2F2
NR3C1
NRF1
PAX5
PBX3
POU2F2
POU5F1
PRDM1
RELA
REST
RFX5
RUNX3
RXRA
SIX5
SP1
SP2
SP4
SPI1
SREBF1
SREBF2
SRF
STAT1
STAT2
STAT3
STAT5A
TAL1
TBP
TCF12
TCF3
TCF7L2
TEAD4
TFAP2A
TFAP2C
THAP1
USF1
USF2
YY1
ZBTB33
ZBTB7A
ZEB1
ZNF143
ZNF217
ZNF263
ZNF274
ZNF384

## Sheet: ENCODEfiles
Table 4: Original naming of ENCODE files used in the analysis
Downloaded from “hgdownload.cse.ucsc.edu/goldenPath/hg19/encodeDCC” on Dec.2013
Subdirs: wgEncodeAwgTfbsUniform/ wgEncodeHaibTfbs/ wgEncodeSydhTfbs/ wgEncodeUchicagoTfbs/ wgEncodeOpenChromChip/ wgEncodeBroadHistone/ wgEncodeSydhHistone/ wgEncodeUwHistone/
A549			GM12878			H1hESC			HCT116			HeLaS3			HepG2			HUVEC			K562			MCF7			AG04450	Dnd41	HMEC	HSMM	Monocd14ro1746	NHA	NHDFAd	NHEK	NHLF	Osteao	PANC1
TFs	H3K4me3	H3K27ac	TFs	H3K4me3	H3K27ac	TFs	H3K4me3	H3K27ac	TFs	H3K4me3	H3K27ac	TFs	H3K4me3	H3K27ac	TFs	H3K4me3	H3K27ac	TFs	H3K4me3	H3K27ac	TFs	H3K4me3	H3K27ac	TFs	H3K4me3	H3K27ac
wgEncodeAwgTfbsHaibA549Atf3V0422111Etoh02UniPk.bed	wgEncodeUwHistoneA549H3k04me3StdHotspotsRep1.broadPeak	wgEncodeBroadHistoneA549H3k27acEtoh02Pk.broadPeak	wgEncodeAwgTfbsHaibGm12878Atf2sc81188V0422111UniPk.narrowPeak	wgEncodeUwHistoneGm12878H3k4me3StdHotspotsRep1.broadPeak	wgEncodeBroadHistoneGm12878H3k27acStdPk.broadPeak	wgEncodeAwgTfbsHaibH1hescAtf2sc81188V0422111UniPk.narrowPeak	wgEncodeBroadHistoneH1hescH3k4me3StdPk.broadPeak	wgEncodeBroadHistoneH1hescH3k27acStdPk.broadPeak	wgEncodeAwgTfbsUwHct116CtcfUniPk.narrowPeak	wgEncodeUwHistoneHct116H3k4me3StdHotspotsRep1.broadPeak	wgEncodeSydhHistoneHct116H3k27acUcdPk.narrowPeak	wgEncodeAwgTfbsSydhHelas3CebpbIggrabUniPk.narrowPeak	wgEncodeUwHistoneHelas3H3k4me3StdHotspotsRep1.broadPeak	wgEncodeBroadHistoneHelas3H3k27acStdPk.broadPeak	wgEncodeAwgTfbsSydhHepg2Arid3anb100279IggrabUniPk.narrowPeak	wgEncodeUwHistoneHepg2H3k4me3StdHotspotsRep1.broadPeak	wgEncodeBroadHistoneHepg2H3k27acStdPk.broadPeak	wgEncodeAwgTfbsBroadHuvecCtcfUniPk.narrowPeak	wgEncodeUwHistoneHuvecH3k4me3StdHotspotsRep1.broadPeak	wgEncodeBroadHistoneHuvecH3k27acStdPk.broadPeak	wgEncodeAwgTfbsSydhK562Arid3asc8821IggrabUniPk.narrowPeak	wgEncodeUwHistoneK562H3k4me3StdHotspotsRep1.broadPeak	wgEncodeBroadHistoneK562H3k27acStdPk.broadPeak	wgEncodeAwgTfbsUtaMcf7CtcfUniPk.narrowPeak	wgEncodeUwHistoneMcf7H3k04me3StdHotspotsRep2.broadPeak	wgEncodeSydhHistoneMcf7H3k27acUcdPk.narrowPeak	wgEncodeUwHistoneAg04450H3k27acStdHotspotsRep1.broadPeak	wgEncodeBroadHistoneDnd41H3k04me3Pk.broadPeak	wgEncodeBroadHistoneHmecH3k27acStdPk.broadPeak	wgEncodeBroadHistoneHsmmH3k27acStdPk.broadPeak	wgEncodeBroadHistoneMonocd14ro1746H3k04me3Pk.broadPeak	wgEncodeBroadHistoneNhaH3k27acStdPk.broadPeak	wgEncodeBroadHistoneNhdfadH3k27acStdPk.broadPeak	wgEncodeBroadHistoneNhekH3k27acStdPk.broadPeak	wgEncodeBroadHistoneNhlfH3k27acStdPk.broadPeak	wgEncodeBroadHistoneOsteoH3k04me3Pk.broadPeak	wgEncodeSydhHistonePanc1H3k04me3bUcdPk.narrowPeak
wgEncodeAwgTfbsSydhA549Bhlhe40IggrabUniPk.narrowPeak	wgEncodeUwHistoneA549H3k04me3StdHotspotsRep2.broadPeak		wgEncodeAwgTfbsHaibGm12878Atf3Pcr1xUniPk.narrowPeak	wgEncodeUwHistoneGm12878H3k4me3StdHotspotsRep2.broadPeak		wgEncodeAwgTfbsHaibH1hescAtf3V0416102UniPk.narrowPeak			wgEncodeAwgTfbsSydhHct116Tcf7l2UcdUniPk.narrowPeak	wgEncodeUwHistoneHct116H3k4me3StdHotspotsRep2.broadPeak		wgEncodeAwgTfbsBroadHelas3CtcfUniPk.narrowPeak	wgEncodeUwHistoneHelas3H3k4me3StdHotspotsRep2.broadPeak		wgEncodeAwgTfbsHaibHepg2Atf3V0416101UniPk.narrowPeak	wgEncodeUwHistoneHepg2H3k4me3StdHotspotsRep2.broadPeak		wgEncodeAwgTfbsUtaHuvecCtcfUniPk.narrowPeak	wgEncodeUwHistoneHuvecH3k4me3StdHotspotsRep2.broadPeak		wgEncodeAwgTfbsSydhK562Atf106325UniPk.narrowPeak	wgEncodeUwHistoneK562H3k4me3StdHotspotsRep2.broadPeak		wgEncodeAwgTfbsUwMcf7CtcfUniPk.narrowPeak	wgEncodeUwHistoneMcf7H3k04me3StdPkRep2.narrowPeak		wgEncodeUwHistoneAg04450H3k27acStdPkRep1.narrowPeak	wgEncodeBroadHistoneDnd41H3k27acPk.broadPeak	wgEncodeBroadHistoneHmecH3k4me3StdPk.broadPeak	wgEncodeBroadHistoneHsmmH3k4me3StdPk.broadPeak	wgEncodeBroadHistoneMonocd14ro1746H3k27acPk.broadPeak	wgEncodeBroadHistoneNhaH3k4me3StdPk.broadPeak	wgEncodeBroadHistoneNhdfadH3k4me3StdPk.broadPeak	wgEncodeBroadHistoneNhekH3k4me3StdPk.broadPeak	wgEncodeBroadHistoneNhlfH3k4me3StdPk.broadPeak	wgEncodeBroadHistoneOsteoblH3k27acStdPk.broadPeak	wgEncodeSydhHistonePanc1H3k27acUcdPk.narrowPeak
wgEncodeAwgTfbsSydhA549CebpbIggrabUniPk.narrowPeak	wgEncodeUwHistoneA549H3k04me3StdPkRep1.narrowPeak		wgEncodeAwgTfbsHaibGm12878BatfPcr1xUniPk.narrowPeak	wgEncodeUwHistoneGm12878H3k4me3StdPkRep1.narrowPeak		wgEncodeAwgTfbsSydhH1hescBach1sc14700IggrabUniPk.narrowPeak			wgEncodeAwgTfbsHaibHct116Yy1sc281V0416101UniPk.narrowPeak	wgEncodeUwHistoneHct116H3k4me3StdPkRep1.narrowPeak		wgEncodeAwgTfbsUtaHelas3CtcfUniPk.narrowPeak	wgEncodeUwHistoneHelas3H3k4me3StdPkRep1.narrowPeak		wgEncodeAwgTfbsHaibHepg2Bhlhe40V0416101UniPk.narrowPeak	wgEncodeUwHistoneHepg2H3k4me3StdPkRep1.narrowPeak		wgEncodeAwgTfbsUwHuvecCtcfUniPk.narrowPeak	wgEncodeUwHistoneHuvecH3k4me3StdPkRep1.narrowPeak		wgEncodeAwgTfbsHaibK562Atf3V0416101UniPk.narrowPeak	wgEncodeUwHistoneK562H3k4me3StdPkRep1.narrowPeak		wgEncodeAwgTfbsSydhMcf7Hae2f1UcdUniPk.narrowPeak	wgEncodeUwHistoneMcf7H3k4me3StdHotspotsRep1.broadPeak		wgEncodeUwHistoneAg04450H3k4me3StdHotspotsRep1.broadPeak		wgEncodeUwHistoneHmecH3k4me3StdHotspotsRep1.broadPeak	wgEncodeBroadHistoneHsmmtH3k27acStdPk.broadPeak				wgEncodeUwHistoneNhekH3k4me3StdHotspotsRep1.broadPeak	wgEncodeUwHistoneNhlfH3k04me3StdHotspotsRep1.broadPeak		wgEncodeUwHistonePanc1H3k04me3StdHotspotsRep1.broadPeak
wgEncodeAwgTfbsHaibA549Ctcfsc5916Pcr1xEtoh02UniPk.narrowPeak	wgEncodeUwHistoneA549H3k04me3StdPkRep2.narrowPeak		wgEncodeAwgTfbsHaibGm12878Bcl11aPcr1xUniPk.narrowPeak	wgEncodeUwHistoneGm12878H3k4me3StdPkRep2.narrowPeak		wgEncodeAwgTfbsHaibH1hescBcl11aPcr1xUniPk.narrowPeak			wgEncodeAwgTfbsHaibHct116Zbtb33V0416101UniPk.narrowPeak	wgEncodeUwHistoneHct116H3k4me3StdPkRep2.narrowPeak		wgEncodeAwgTfbsUwHelas3CtcfUniPk.narrowPeak	wgEncodeUwHistoneHelas3H3k4me3StdPkRep2.narrowPeak		wgEncodeAwgTfbsSydhHepg2Bhlhe40cIggrabUniPk.narrowPeak	wgEncodeUwHistoneHepg2H3k4me3StdPkRep2.narrowPeak		wgEncodeAwgTfbsSydhHuvecCfosUcdUniPk.narrowPeak	wgEncodeUwHistoneHuvecH3k4me3StdPkRep2.narrowPeak		wgEncodeAwgTfbsSydhK562Atf3UniPk.narrowPeak	wgEncodeUwHistoneK562H3k4me3StdPkRep2.narrowPeak		wgEncodeAwgTfbsSydhMcf7Gata3UcdUniPk.narrowPeak	wgEncodeUwHistoneMcf7H3k4me3StdPkRep1.narrowPeak		wgEncodeUwHistoneAg04450H3k4me3StdHotspotsRep2.broadPeak		wgEncodeUwHistoneHmecH3k4me3StdHotspotsRep2.broadPeak	wgEncodeBroadHistoneHsmmtH3k4me3StdPk.broadPeak				wgEncodeUwHistoneNhekH3k4me3StdHotspotsRep2.broadPeak	wgEncodeUwHistoneNhlfH3k04me3StdHotspotsRep2.broadPeak		wgEncodeUwHistonePanc1H3k04me3StdHotspotsRep2.broadPeak
wgEncodeAwgTfbsUtaA549CtcfUniPk.narrowPeak	wgEncodeBroadHistoneA549H3k04me3Etoh02Pk.broadPeak		wgEncodeAwgTfbsSydhGm12878Bhlhe40cIggmusUniPk.narrowPeak	wgEncodeBroadHistoneGm12878H3k04me3StdPkV2.broadPeak		wgEncodeAwgTfbsSydhH1hescCebpbIggrabUniPk.narrowPeak			wgEncodeHaibTfbsHct116Atf3V0422111PkRep1.broadPeak			wgEncodeAwgTfbsSydhHelas3E2f1UniPk.narrowPeak	wgEncodeBroadHistoneHelas3H3k4me3StdPk.broadPeak		wgEncodeAwgTfbsHaibHepg2Cebpbsc150V0416101UniPk.narrowPeak	wgEncodeBroadHistoneHepg2H3k4me3StdPk.broadPeak		wgEncodeAwgTfbsSydhHuvecGata2UcdUniPk.narrowPeak	wgEncodeBroadHistoneHuvecH3k4me3StdPk.broadPeak		wgEncodeAwgTfbsSydhK562Bach1sc14700IggrabUniPk.narrowPeak	wgEncodeSydhHistoneK562H3k4me3bUcdPk.narrowPeak		wgEncodeAwgTfbsSydhMcf7Gata3sc269UcdUniPk.narrowPeak			wgEncodeUwHistoneAg04450H3k4me3StdPkRep1.narrowPeak		wgEncodeUwHistoneHmecH3k4me3StdPkRep1.narrowPeak					wgEncodeUwHistoneNhekH3k4me3StdPkRep1.narrowPeak	wgEncodeUwHistoneNhlfH3k04me3StdPkRep1.narrowPeak		wgEncodeUwHistonePanc1H3k04me3StdPkRep1.narrowPeak
wgEncodeAwgTfbsUwA549CtcfUniPk.narrowPeak			wgEncodeAwgTfbsHaibGm12878Cebpbsc150V0422111UniPk.narrowPeak	wgEncodeBroadHistoneGm12878H3k4me3StdPk.broadPeak		wgEncodeAwgTfbsBroadH1hescCtcfUniPk.narrowPeak			wgEncodeHaibTfbsHct116Atf3V0422111PkRep2.broadPeak			wgEncodeAwgTfbsSydhHelas3Hae2f1UniPk.narrowPeak			wgEncodeAwgTfbsSydhHepg2CebpbIggrabUniPk.narrowPeak			wgEncodeAwgTfbsSydhHuvecCjunUniPk.narrowPeak			wgEncodeAwgTfbsSydhK562Bhlhe40nb100IggrabUniPk.narrowPeak	wgEncodeSydhHistoneK562bH3k4me3bUcdPk.narrowPeak		wgEncodeAwgTfbsSydhMcf7Tcf7l2UcdUniPk.narrowPeak			wgEncodeUwHistoneAg04450H3k4me3StdPkRep2.narrowPeak		wgEncodeUwHistoneHmecH3k4me3StdPkRep2.narrowPeak					wgEncodeUwHistoneNhekH3k4me3StdPkRep2.narrowPeak	wgEncodeUwHistoneNhlfH3k04me3StdPkRep2.narrowPeak		wgEncodeUwHistonePanc1H3k04me3StdPkRep2.narrowPeak
wgEncodeAwgTfbsHaibA549Elf1V0422111Etoh02UniPk.narrowPeak			wgEncodeAwgTfbsBroadGm12878CtcfUniPk.narrowPeak			wgEncodeAwgTfbsHaibH1hescCtcfsc5916V0416102UniPk.narrowPeak			wgEncodeHaibTfbsHct116Cebpbsc150V0422111PkRep1.broadPeak			wgEncodeAwgTfbsSydhHelas3E2f4UniPk.narrowPeak			wgEncodeAwgTfbsHaibHepg2Cebpdsc636V0416101UniPk.narrowPeak			wgEncodeAwgTfbsSydhHuvecMaxUniPk.narrowPeak			wgEncodeAwgTfbsHaibK562Cebpbsc150V0422111UniPk.narrowPeak	wgEncodeBroadHistoneK562H3k4me3StdPk.broadPeak		wgEncodeAwgTfbsSydhMcf7Znf217UcdUniPk.narrowPeak
wgEncodeAwgTfbsHaibA549Ets1V0422111Etoh02UniPk.narrowPeak			wgEncodeAwgTfbsSydhGm12878Ctcfsc15914c20UniPk.narrowPeak			wgEncodeAwgTfbsHaibH1hescTcf12Pcr1xUniPk.narrowPeak			wgEncodeHaibTfbsHct116Cebpbsc150V0422111PkRep2.broadPeak			wgEncodeAwgTfbsSydhHelas3E2f6UniPk.narrowPeak			wgEncodeAwgTfbsBroadHepg2CtcfUniPk.narrowPeak			wgEncodeAwgTfbsUtaHuvecCmycUniPk.narrowPeak			wgEncodeAwgTfbsSydhK562CebpbIggrabUniPk.narrowPeak			wgEncodeHaibTfbsMcf7Cebpbsc150V0422111PkRep1.broadPeak
wgEncodeAwgTfbsHaibA549Fosl2V0422111Etoh02UniPk.narrowPeak			wgEncodeAwgTfbsUtaGm12878CtcfUniPk.narrowPeak			wgEncodeAwgTfbsUtaH1hescCtcfUniPk.narrowPeak			wgEncodeHaibTfbsHct116CtcfcV0422111PkRep1.broadPeak			wgEncodeAwgTfbsSydhHelas3Elk112771IggrabUniPk.narrowPeak			wgEncodeAwgTfbsHaibHepg2Ctcfsc5916V0416101UniPk.narrowPeak			wgEncodeOpenChromChipHuvecCtcfPk.narrowPeak			wgEncodeAwgTfbsBroadK562CtcfUniPk.narrowPeak			wgEncodeHaibTfbsMcf7Cebpbsc150V0422111PkRep2.broadPeak
wgEncodeAwgTfbsHaibA549Fosl2V0422111Etoh02UniPk.narrowPeak			wgEncodeAwgTfbsUwGm12878CtcfUniPk.narrowPeak			wgEncodeAwgTfbsHaibH1hescEgr1V0416102UniPk.narrowPeak			wgEncodeHaibTfbsHct116CtcfcV0422111PkRep2.broadPeak			wgEncodeAwgTfbsSydhHelas3Elk4UcdUniPk.narrowPeak			wgEncodeAwgTfbsUtaHepg2CtcfUniPk.narrowPeak			wgEncodeOpenChromChipHuvecCmycPk.narrowPeak			wgEncodeAwgTfbsHaibK562CtcfcPcr1xUniPk.narrowPeak			wgEncodeHaibTfbsMcf7CtcfcV0422111PkRep1.broadPeak
wgEncodeAwgTfbsSydhA549MaxIggrabUniPk.narrowPeak			wgEncodeAwgTfbsSydhGm12878E2f4IggmusUniPk.narrowPeak			wgEncodeAwgTfbsHaibH1hescFosl1sc183V0416102UniPk.narrowPeak			wgEncodeHaibTfbsHct116Egr1V0422111PkRep1.broadPeak			wgEncodeAwgTfbsSydhHelas3CfosUniPk.narrowPeak			wgEncodeAwgTfbsUwHepg2CtcfUniPk.narrowPeak			wgEncodeSydhTfbsHuvecCfosUcdPk.narrowPeak			wgEncodeAwgTfbsHaibK562Ctcflsc98982V0416101UniPk.narrowPeak			wgEncodeHaibTfbsMcf7CtcfcV0422111PkRep2.broadPeak
wgEncodeAwgTfbsHaibA549Six5V0422111Etoh02UniPk.narrowPeak			wgEncodeAwgTfbsHaibGm12878Ebf1sc137065Pcr1xUniPk.narrowPeak			wgEncodeAwgTfbsHaibH1hescFosl1sc183V0416102UniPk.narrowPeak			wgEncodeHaibTfbsHct116Egr1V0422111PkRep2.broadPeak			wgEncodeAwgTfbsSydhHelas3Irf3IggrabUniPk.narrowPeak			wgEncodeAwgTfbsHaibHepg2Elf1sc631V0416101UniPk.narrowPeak			wgEncodeSydhTfbsHuvecGata2UcdPk.narrowPeak			wgEncodeAwgTfbsSydhK562CtcfbIggrabUniPk.narrowPeak			wgEncodeHaibTfbsMcf7Egr1V0422111PkRep1.broadPeak
wgEncodeAwgTfbsHaibA549Tcf12V0422111Etoh02UniPk.narrowPeak			wgEncodeAwgTfbsSydhGm12878Ebf1sc137065UniPk.narrowPeak			wgEncodeAwgTfbsHaibH1hescJundV0416102UniPk.narrowPeak			wgEncodeHaibTfbsHct116Elf1V0422111PkRep1.broadPeak			wgEncodeAwgTfbsSydhHelas3CjunIggrabUniPk.narrowPeak			wgEncodeAwgTfbsHaibHepg2Fosl2V0416101UniPk.narrowPeak			wgEncodeSydhTfbsHuvecCjunStdPk.narrowPeak			wgEncodeAwgTfbsUtaK562CtcfUniPk.narrowPeak			wgEncodeHaibTfbsMcf7Egr1V0422111PkRep2.broadPeak
wgEncodeAwgTfbsHaibA549Usf1Pcr1xEtoh02UniPk.narrowPeak			wgEncodeAwgTfbsHaibGm12878Egr1Pcr2xUniPk.narrowPeak			wgEncodeAwgTfbsSydhH1hescCjunIggrabUniPk.narrowPeak			wgEncodeHaibTfbsHct116Elf1V0422111PkRep2.broadPeak			wgEncodeAwgTfbsSydhHelas3JundIggrabUniPk.narrowPeak			wgEncodeAwgTfbsHaibHepg2Fosl2V0416101UniPk.narrowPeak			wgEncodeSydhTfbsHuvecMaxStdPk.narrowPeak			wgEncodeAwgTfbsUwK562CtcfUniPk.narrowPeak			wgEncodeHaibTfbsMcf7Elf1V0422111PkRep1.broadPeak
wgEncodeAwgTfbsHaibA549Usf1V0422111Etoh02UniPk.narrowPeak			wgEncodeAwgTfbsHaibGm12878Elf1sc631V0416101UniPk.narrowPeak			wgEncodeAwgTfbsSydhH1hescJundIggrabUniPk.narrowPeak			wgEncodeHaibTfbsHct116Fosl1V0422111PkRep1.broadPeak			wgEncodeAwgTfbsSydhHelas3JundIggrabUniPk.narrowPeak			wgEncodeAwgTfbsHaibHepg2Foxa1sc101058V0416101UniPk.narrowPeak						wgEncodeAwgTfbsHaibK562Ctcflsc98982V0416101UniPk.narrowPeak			wgEncodeHaibTfbsMcf7Elf1V0422111PkRep2.broadPeak
wgEncodeAwgTfbsHaibA549Yy1cV0422111Etoh02UniPk.narrowPeak			wgEncodeAwgTfbsSydhGm12878Elk112771IggmusUniPk.narrowPeak			wgEncodeAwgTfbsHaibH1hescJundV0416102UniPk.narrowPeak			wgEncodeHaibTfbsHct116Fosl1V0422111PkRep2.broadPeak			wgEncodeAwgTfbsSydhHelas3MafkIggrabUniPk.narrowPeak			wgEncodeAwgTfbsHaibHepg2Foxa1sc6553V0416101UniPk.narrowPeak						wgEncodeAwgTfbsSydhK562E2f4UcdUniPk.narrowPeak			wgEncodeHaibTfbsMcf7Fosl2V0422111PkRep1.broadPeak
wgEncodeAwgTfbsHaibA549Zbtb33V0422111Etoh02UniPk.narrowPeak			wgEncodeAwgTfbsHaibGm12878Ets1Pcr1xUniPk.narrowPeak			wgEncodeAwgTfbsSydhH1hescJundIggrabUniPk.narrowPeak			wgEncodeHaibTfbsHct116Fosl1V0422111PkRep1.broadPeak			wgEncodeAwgTfbsSydhHelas3MaxIggrabUniPk.narrowPeak			wgEncodeAwgTfbsHaibHepg2Foxa2sc6554V0416101UniPk.narrowPeak						wgEncodeAwgTfbsHaibK562E2f6V0416102UniPk.narrowPeak			wgEncodeHaibTfbsMcf7Fosl2V0422111PkRep2.broadPeak
wgEncodeHaibTfbsA549Atf3V0422111Etoh02PkRep1.broadPeak			wgEncodeAwgTfbsSydhGm12878CfosUniPk.narrowPeak			wgEncodeAwgTfbsSydhH1hescMafkIggrabUniPk.narrowPeak			wgEncodeHaibTfbsHct116Fosl1V0422111PkRep2.broadPeak			wgEncodeAwgTfbsSydhHelas3Mazab85725IggrabUniPk.narrowPeak			wgEncodeAwgTfbsHaibHepg2Hnf4asc8987V0416101UniPk.narrowPeak						wgEncodeAwgTfbsSydhK562E2f6UcdUniPk.narrowPeak			wgEncodeHaibTfbsMcf7Fosl2V0422111PkRep1.broadPeak
wgEncodeHaibTfbsA549Atf3V0422111Etoh02PkRep2.broadPeak			wgEncodeAwgTfbsHaibGm12878Foxm1sc502V0422111UniPk.narrowPeak			wgEncodeAwgTfbsSydhH1hescMaxUcdUniPk.narrowPeak			wgEncodeHaibTfbsHct116JundV0422111PkRep1.broadPeak			wgEncodeAwgTfbsSydhHelas3Mxi1af4185IggrabUniPk.narrowPeak			wgEncodeAwgTfbsHaibHepg2Hnf4gsc6558V0416101UniPk.narrowPeak						wgEncodeAwgTfbsHaibK562Egr1V0416101UniPk.narrowPeak			wgEncodeHaibTfbsMcf7Fosl2V0422111PkRep2.broadPeak
wgEncodeHaibTfbsA549Cebpbsc150V0422111PkRep1.broadPeak			wgEncodeAwgTfbsSydhGm12878Ikzf1iknuclaUniPk.narrowPeak			wgEncodeAwgTfbsSydhH1hescMxi1IggrabUniPk.narrowPeak			wgEncodeHaibTfbsHct116JundV0422111PkRep2.broadPeak			wgEncodeAwgTfbsSydhHelas3CmycUniPk.narrowPeak			wgEncodeAwgTfbsSydhHepg2Irf3IggrabUniPk.narrowPeak						wgEncodeAwgTfbsHaibK562Elf1sc631V0416102UniPk.narrowPeak			wgEncodeHaibTfbsMcf7Foxm1sc502V0422111PkRep1.broadPeak
wgEncodeHaibTfbsA549Cebpbsc150V0422111PkRep2.broadPeak			wgEncodeAwgTfbsHaibGm12878Irf4sc6059Pcr1xUniPk.narrowPeak			wgEncodeAwgTfbsSydhH1hescCmycIggrabUniPk.narrowPeak			wgEncodeHaibTfbsHct116JundV0422111PkRep1.broadPeak			wgEncodeAwgTfbsUtaHelas3CmycUniPk.narrowPeak			wgEncodeAwgTfbsHaibHepg2JundPcr1xUniPk.narrowPeak						wgEncodeAwgTfbsSydhK562Elk112771IggrabUniPk.narrowPeak			wgEncodeHaibTfbsMcf7Foxm1sc502V0422111PkRep2.broadPeak
wgEncodeHaibTfbsA549Ctcfsc5916Pcr1xEtoh02PkRep1.broadPeak			wgEncodeAwgTfbsSydhGm12878JundUniPk.narrowPeak			wgEncodeAwgTfbsUtaH1hescCmycUniPk.narrowPeak			wgEncodeHaibTfbsHct116JundV0422111PkRep2.broadPeak			wgEncodeAwgTfbsSydhHelas3NfyaIggrabUniPk.narrowPeak			wgEncodeAwgTfbsSydhHepg2CjunIggrabUniPk.narrowPeak						wgEncodeAwgTfbsHaibK562Ets1V0416101UniPk.narrowPeak			wgEncodeHaibTfbsMcf7Gata3V0422111PkRep1.broadPeak
wgEncodeHaibTfbsA549Ctcfsc5916Pcr1xEtoh02PkRep2.broadPeak			wgEncodeAwgTfbsSydhGm12878JundUniPk.narrowPeak			wgEncodeAwgTfbsHaibH1hescNanogsc33759V0416102UniPk.narrowPeak			wgEncodeHaibTfbsHct116MaxV0422111PkRep1.broadPeak			wgEncodeAwgTfbsSydhHelas3NfybIggrabUniPk.narrowPeak			wgEncodeAwgTfbsSydhHepg2JundIggrabUniPk.narrowPeak						wgEncodeAwgTfbsHaibK562Fosl1sc183V0416101UniPk.narrowPeak			wgEncodeHaibTfbsMcf7Gata3V0422111PkRep2.broadPeak
wgEncodeHaibTfbsA549E2f6V0422111PkRep1.broadPeak			wgEncodeAwgTfbsSydhGm12878MaxIggmusUniPk.narrowPeak			wgEncodeAwgTfbsSydhH1hescNrf1IggrabUniPk.narrowPeak			wgEncodeHaibTfbsHct116MaxV0422111PkRep2.broadPeak			wgEncodeAwgTfbsSydhHelas3Nrf1IggmusUniPk.narrowPeak			wgEncodeAwgTfbsHaibHepg2JundPcr1xUniPk.narrowPeak						wgEncodeAwgTfbsSydhK562CfosUniPk.narrowPeak			wgEncodeHaibTfbsMcf7JundV0422111PkRep1.broadPeak
wgEncodeHaibTfbsA549E2f6V0422111PkRep2.broadPeak			wgEncodeAwgTfbsSydhGm12878Mazab85725IggmusUniPk.narrowPeak			wgEncodeAwgTfbsHaibH1hescPou5f1sc9081V0416102UniPk.narrowPeak			wgEncodeHaibTfbsHct116Sp1V0422111PkRep1.broadPeak			wgEncodeAwgTfbsSydhHelas3Prdm19115IggrabUniPk.narrowPeak			wgEncodeAwgTfbsSydhHepg2JundIggrabUniPk.narrowPeak						wgEncodeAwgTfbsUchicagoK562EfosUniPk.narrowPeak			wgEncodeHaibTfbsMcf7JundV0422111PkRep2.broadPeak
wgEncodeHaibTfbsA549Elf1V0422111Etoh02PkRep1.broadPeak			wgEncodeAwgTfbsHaibGm12878Mef2aPcr1xUniPk.narrowPeak			wgEncodeAwgTfbsSydhH1hescRfx5200401194IggrabUniPk.narrowPeak			wgEncodeHaibTfbsHct116Sp1V0422111PkRep2.broadPeak			wgEncodeAwgTfbsSydhHelas3Corestsc30189IggrabUniPk.narrowPeak			wgEncodeAwgTfbsSydhHepg2Maffm8194IggrabUniPk.narrowPeak						wgEncodeAwgTfbsHaibK562Fosl1sc183V0416101UniPk.narrowPeak			wgEncodeHaibTfbsMcf7JundV0422111PkRep1.broadPeak
wgEncodeHaibTfbsA549Elf1V0422111Etoh02PkRep2.broadPeak			wgEncodeAwgTfbsHaibGm12878Mef2csc13268V0416101UniPk.narrowPeak			wgEncodeAwgTfbsHaibH1hescRxraV0416102UniPk.narrowPeak			wgEncodeHaibTfbsHct116SrfV0422111PkRep1.broadPeak			wgEncodeAwgTfbsSydhHelas3Rfx5200401194IggrabUniPk.narrowPeak			wgEncodeAwgTfbsSydhHepg2Mafkab50322IggrabUniPk.narrowPeak						wgEncodeAwgTfbsSydhK562Gata1UcdUniPk.narrowPeak			wgEncodeHaibTfbsMcf7JundV0422111PkRep2.broadPeak
wgEncodeHaibTfbsA549Ets1V0422111Etoh02PkRep1.broadPeak			wgEncodeAwgTfbsSydhGm12878Mxi1IggmusUniPk.narrowPeak			wgEncodeAwgTfbsHaibH1hescSix5Pcr1xUniPk.narrowPeak			wgEncodeHaibTfbsHct116SrfV0422111PkRep2.broadPeak			wgEncodeAwgTfbsSydhHelas3Stat3IggrabUniPk.narrowPeak			wgEncodeAwgTfbsSydhHepg2Mafksc477IggrabUniPk.narrowPeak						wgEncodeAwgTfbsHaibK562Gata2sc267Pcr1xUniPk.narrowPeak			wgEncodeHaibTfbsMcf7MaxV0422111PkRep1.broadPeak
wgEncodeHaibTfbsA549Ets1V0422111Etoh02PkRep2.broadPeak			wgEncodeAwgTfbsUtaGm12878CmycUniPk.narrowPeak			wgEncodeAwgTfbsHaibH1hescSp1Pcr1xUniPk.narrowPeak			wgEncodeHaibTfbsHct116Tead4sc101184V0422111PkRep1.broadPeak			wgEncodeAwgTfbsSydhHelas3TbpIggrabUniPk.narrowPeak			wgEncodeAwgTfbsSydhHepg2MaxIggrabUniPk.narrowPeak						wgEncodeAwgTfbsSydhK562Gata2UcdUniPk.narrowPeak			wgEncodeHaibTfbsMcf7MaxV0422111PkRep2.broadPeak
wgEncodeHaibTfbsA549Fosl2V0422111Etoh02PkRep1.broadPeak			wgEncodeAwgTfbsHaibGm12878Nfatc1sc17834V0422111UniPk.narrowPeak			wgEncodeAwgTfbsHaibH1hescSp2V0422111UniPk.narrowPeak			wgEncodeHaibTfbsHct116Tead4sc101184V0422111PkRep2.broadPeak			wgEncodeAwgTfbsSydhHelas3Tcf7l2UcdUniPk.narrowPeak			wgEncodeAwgTfbsSydhHepg2Mazab85725IggrabUniPk.narrowPeak						wgEncodeAwgTfbsUchicagoK562Egata2UniPk.narrowPeak			wgEncodeHaibTfbsMcf7Nr2f2sc271940V0422111PkRep1.broadPeak
wgEncodeHaibTfbsA549Fosl2V0422111Etoh02PkRep2.broadPeak			wgEncodeAwgTfbsSydhGm12878Nfe2sc22827UniPk.narrowPeak			wgEncodeAwgTfbsHaibH1hescSp4v20V0422111UniPk.narrowPeak			wgEncodeHaibTfbsHct116Usf1V0422111PkRep1.broadPeak			wgEncodeAwgTfbsSydhHelas3Tcf7l2c9b92565UcdUniPk.narrowPeak			wgEncodeAwgTfbsHaibHepg2Mbd4sc271530V0422111UniPk.narrowPeak						wgEncodeAwgTfbsSydhK562CjunUniPk.narrowPeak			wgEncodeHaibTfbsMcf7Nr2f2sc271940V0422111PkRep2.broadPeak
wgEncodeHaibTfbsA549Fosl2V0422111Etoh02PkRep1.broadPeak			wgEncodeAwgTfbsHaibGm12878Nficsc81335V0422111UniPk.narrowPeak			wgEncodeAwgTfbsHaibH1hescSrfPcr1xUniPk.narrowPeak			wgEncodeHaibTfbsHct116Usf1V0422111PkRep2.broadPeak			wgEncodeAwgTfbsSydhHelas3Usf2IggmusUniPk.narrowPeak			wgEncodeAwgTfbsSydhHepg2Mxi1UniPk.narrowPeak						wgEncodeAwgTfbsSydhK562JundIggrabUniPk.narrowPeak			wgEncodeHaibTfbsMcf7SrfV0422111PkRep1.broadPeak
wgEncodeHaibTfbsA549Fosl2V0422111Etoh02PkRep2.broadPeak			wgEncodeAwgTfbsSydhGm12878NfyaIggmusUniPk.narrowPeak			wgEncodeAwgTfbsSydhH1hescCtbp2UcdUniPk.narrowPeak			wgEncodeHaibTfbsHct116Yy1sc281V0416101PkRep1.broadPeak			wgEncodeAwgTfbsSydhHelas3Znf143IggrabUniPk.narrowPeak			wgEncodeAwgTfbsHaibHepg2Mybl2sc81192V0422111UniPk.narrowPeak						wgEncodeAwgTfbsUchicagoK562EjunbUniPk.narrowPeak			wgEncodeHaibTfbsMcf7SrfV0422111PkRep2.broadPeak
wgEncodeHaibTfbsA549Foxa2V0416102Etoh02PkRep1.broadPeak			wgEncodeAwgTfbsSydhGm12878NfybIggmusUniPk.narrowPeak			wgEncodeAwgTfbsSydhH1hescTbpIggrabUniPk.narrowPeak			wgEncodeHaibTfbsHct116Yy1sc281V0416101PkRep2.broadPeak			wgEncodeAwgTfbsSydhHelas3Znf274UcdUniPk.narrowPeak			wgEncodeAwgTfbsUtaHepg2CmycUniPk.narrowPeak						wgEncodeAwgTfbsUchicagoK562EjundUniPk.narrowPeak			wgEncodeHaibTfbsMcf7Tcf12V0422111PkRep1.broadPeak
wgEncodeHaibTfbsA549Foxa2V0416102Etoh02PkRep2.broadPeak			wgEncodeAwgTfbsSydhGm12878Nrf1IggmusUniPk.narrowPeak			wgEncodeAwgTfbsHaibH1hescTcf12Pcr1xUniPk.narrowPeak			wgEncodeHaibTfbsHct116Zbtb33V0416101PkRep1.broadPeak			wgEncodeOpenChromChipHelas3CtcfPk.narrowPeak			wgEncodeAwgTfbsHaibHepg2Nficsc81335V0422111UniPk.narrowPeak						wgEncodeAwgTfbsSydhK562JundIggrabUniPk.narrowPeak			wgEncodeHaibTfbsMcf7Tcf12V0422111PkRep2.broadPeak
wgEncodeHaibTfbsA549Gata3V0422111PkRep1.broadPeak			wgEncodeAwgTfbsHaibGm12878Pax5c20Pcr1xUniPk.narrowPeak			wgEncodeAwgTfbsHaibH1hescTead4sc101184V0422111UniPk.narrowPeak			wgEncodeHaibTfbsHct116Zbtb33V0416101PkRep2.broadPeak			wgEncodeOpenChromChipHelas3CmycPk.narrowPeak			wgEncodeAwgTfbsSydhHepg2Nrf1IggrabUniPk.narrowPeak						wgEncodeAwgTfbsUchicagoK562EjundUniPk.narrowPeak			wgEncodeHaibTfbsMcf7Tead4sc101184V0422111PkRep1.broadPeak
wgEncodeHaibTfbsA549Gata3V0422111PkRep2.broadPeak			wgEncodeAwgTfbsHaibGm12878Pax5n19Pcr1xUniPk.narrowPeak			wgEncodeAwgTfbsHaibH1hescUsf1Pcr1xUniPk.narrowPeak			wgEncodeSydhTfbsHct116Tcf7l2UcdPk.narrowPeak			wgEncodeSydhTfbsHelas3CebpbIggrabPk.narrowPeak			wgEncodeAwgTfbsSydhHepg2Corestsc30189IggrabUniPk.narrowPeak						wgEncodeAwgTfbsSydhK562MaffIggrabUniPk.narrowPeak			wgEncodeHaibTfbsMcf7Tead4sc101184V0422111PkRep2.broadPeak
wgEncodeHaibTfbsA549JundV0416102Etoh02PkRep1.broadPeak			wgEncodeAwgTfbsHaibGm12878Pbx3Pcr1xUniPk.narrowPeak			wgEncodeAwgTfbsSydhH1hescUsf2IggrabUniPk.narrowPeak						wgEncodeSydhTfbsHelas3E2f1StdPk.narrowPeak			wgEncodeAwgTfbsSydhHepg2Rfx5200401194IggrabUniPk.narrowPeak						wgEncodeAwgTfbsSydhK562Mafkab50322IggrabUniPk.narrowPeak			wgEncodeOpenChromChipMcf7CtcfPk.narrowPeak
wgEncodeHaibTfbsA549JundV0416102Etoh02PkRep2.broadPeak			wgEncodeAwgTfbsHaibGm12878Pou2f2Pcr1xUniPk.narrowPeak			wgEncodeAwgTfbsHaibH1hescYy1sc281V0416102UniPk.narrowPeak						wgEncodeSydhTfbsHelas3Hae2f1StdPk.narrowPeak			wgEncodeAwgTfbsHaibHepg2RxraPcr1xUniPk.narrowPeak						wgEncodeAwgTfbsHaibK562MaxV0416102UniPk.narrowPeak			wgEncodeSydhTfbsMcf7Hae2f1UcdPk.narrowPeak
wgEncodeHaibTfbsA549JundV0416102Etoh02PkRep1.broadPeak			wgEncodeAwgTfbsSydhGm12878Corestsc30189IggmusUniPk.narrowPeak			wgEncodeAwgTfbsSydhH1hescZnf143IggrabUniPk.narrowPeak						wgEncodeSydhTfbsHelas3E2f4StdPk.narrowPeak			wgEncodeAwgTfbsHaibHepg2Sp1Pcr1xUniPk.narrowPeak						wgEncodeAwgTfbsSydhK562MaxIggrabUniPk.narrowPeak			wgEncodeSydhTfbsMcf7Gata3UcdPk.narrowPeak
wgEncodeHaibTfbsA549JundV0416102Etoh02PkRep2.broadPeak			wgEncodeAwgTfbsSydhGm12878Rfx5200401194IggmusUniPk.narrowPeak			wgEncodeHaibTfbsH1hescAtf2sc81188V0422111PkRep1.broadPeak						wgEncodeSydhTfbsHelas3E2f6StdPk.narrowPeak			wgEncodeAwgTfbsHaibHepg2Sp2V0422111UniPk.narrowPeak						wgEncodeAwgTfbsSydhK562Mazab85725IggrabUniPk.narrowPeak			wgEncodeSydhTfbsMcf7Gata3sc269UcdPk.narrowPeak
wgEncodeHaibTfbsA549MaxV0422111PkRep1.broadPeak			wgEncodeAwgTfbsHaibGm12878Runx3sc101553V0422111UniPk.narrowPeak			wgEncodeHaibTfbsH1hescAtf2sc81188V0422111PkRep2.broadPeak						wgEncodeSydhTfbsHelas3Elk112771IggrabPk.narrowPeak			wgEncodeAwgTfbsHaibHepg2SrfV0416101UniPk.narrowPeak						wgEncodeAwgTfbsHaibK562Mef2aV0416101UniPk.narrowPeak			wgEncodeSydhTfbsMcf7Tcf7l2UcdPk.narrowPeak
wgEncodeHaibTfbsA549MaxV0422111PkRep2.broadPeak			wgEncodeAwgTfbsHaibGm12878RxraPcr1xUniPk.narrowPeak			wgEncodeHaibTfbsH1hescAtf3V0416102PkRep1.broadPeak						wgEncodeSydhTfbsHelas3Elk4UcdPk.narrowPeak			wgEncodeAwgTfbsSydhHepg2TbpIggrabUniPk.narrowPeak						wgEncodeAwgTfbsSydhK562Mxi1af4185IggrabUniPk.narrowPeak			wgEncodeSydhTfbsMcf7Znf217UcdPk.narrowPeak
wgEncodeHaibTfbsA549Pbx3V0422111PkRep1.broadPeak			wgEncodeAwgTfbsHaibGm12878Six5Pcr1xUniPk.narrowPeak			wgEncodeHaibTfbsH1hescAtf3V0416102PkRep2.broadPeak						wgEncodeSydhTfbsHelas3CfosStdPk.narrowPeak			wgEncodeAwgTfbsHaibHepg2Tcf12Pcr1xUniPk.narrowPeak						wgEncodeAwgTfbsSydhK562CmycIggrabUniPk.narrowPeak
wgEncodeHaibTfbsA549Pbx3V0422111PkRep2.broadPeak			wgEncodeAwgTfbsHaibGm12878Sp1Pcr1xUniPk.narrowPeak			wgEncodeHaibTfbsH1hescBcl11aPcr1xPkRep1.broadPeak						wgEncodeSydhTfbsHelas3Irf3IggrabPk.narrowPeak			wgEncodeAwgTfbsSydhHepg2Tcf7l2UcdUniPk.narrowPeak						wgEncodeAwgTfbsSydhK562CmycUniPk.narrowPeak
wgEncodeHaibTfbsA549Six5V0422111Etoh02PkRep1.broadPeak			wgEncodeAwgTfbsHaibGm12878SrfPcr2xUniPk.narrowPeak			wgEncodeHaibTfbsH1hescBcl11aV0416102PkRep2.broadPeak						wgEncodeSydhTfbsHelas3CjunIggrabPk.narrowPeak			wgEncodeAwgTfbsHaibHepg2Tead4sc101184V0422111UniPk.narrowPeak						wgEncodeAwgTfbsUtaK562CmycUniPk.narrowPeak
wgEncodeHaibTfbsA549Six5V0422111Etoh02PkRep2.broadPeak			wgEncodeAwgTfbsSydhGm12878Stat1UniPk.narrowPeak			wgEncodeHaibTfbsH1hescCreb1sc240V0422111PkRep1.broadPeak						wgEncodeSydhTfbsHelas3JundIggrabPk.narrowPeak			wgEncodeAwgTfbsHaibHepg2Usf1Pcr1xUniPk.narrowPeak						wgEncodeAwgTfbsSydhK562Nfe2UniPk.narrowPeak
wgEncodeHaibTfbsA549Sp1V0422111Etoh02PkRep1.broadPeak			wgEncodeAwgTfbsSydhGm12878Stat3IggmusUniPk.narrowPeak			wgEncodeHaibTfbsH1hescCreb1sc240V0422111PkRep2.broadPeak						wgEncodeSydhTfbsHelas3JundIggrabPk.narrowPeak			wgEncodeAwgTfbsSydhHepg2Usf2IggrabUniPk.narrowPeak						wgEncodeAwgTfbsSydhK562NfyaUniPk.narrowPeak
wgEncodeHaibTfbsA549Sp1V0422111Etoh02PkRep2.broadPeak			wgEncodeAwgTfbsHaibGm12878Stat5asc74442V0422111UniPk.narrowPeak			wgEncodeHaibTfbsH1hescCtcfsc5916V0416102PkRep1.broadPeak						wgEncodeSydhTfbsHelas3MafkIggrabPk.narrowPeak			wgEncodeAwgTfbsHaibHepg2Yy1sc281V0416101UniPk.narrowPeak						wgEncodeAwgTfbsSydhK562NfybUniPk.narrowPeak
wgEncodeHaibTfbsA549Tcf12V0422111Etoh02PkRep1.broadPeak			wgEncodeAwgTfbsSydhGm12878TbpIggmusUniPk.narrowPeak			wgEncodeHaibTfbsH1hescCtcfsc5916V0416102PkRep2.broadPeak						wgEncodeSydhTfbsHelas3MaxIggrabPk.narrowPeak			wgEncodeAwgTfbsHaibHepg2Zbtb33Pcr1xUniPk.narrowPeak						wgEncodeAwgTfbsHaibK562Nr2f2sc271940V0422111UniPk.narrowPeak
wgEncodeHaibTfbsA549Tcf12V0422111Etoh02PkRep2.broadPeak			wgEncodeAwgTfbsHaibGm12878Tcf12Pcr1xUniPk.narrowPeak			wgEncodeHaibTfbsH1hescTcf12Pcr1xPkRep1.broadPeak						wgEncodeSydhTfbsHelas3MaxStdPk.narrowPeak			wgEncodeAwgTfbsHaibHepg2Zbtb7aV0416101UniPk.narrowPeak						wgEncodeAwgTfbsSydhK562Nrf1IggrabUniPk.narrowPeak
wgEncodeHaibTfbsA549Tead4sc101184V0422111PkRep1.broadPeak			wgEncodeAwgTfbsHaibGm12878Tcf3Pcr1xUniPk.narrowPeak			wgEncodeHaibTfbsH1hescTcf12Pcr1xPkRep2.broadPeak						wgEncodeSydhTfbsHelas3Mazab85725IggrabPk.narrowPeak			wgEncodeAwgTfbsSydhHepg2Znf274UcdUniPk.narrowPeak						wgEncodeAwgTfbsSydhK562Corestab24166IggrabUniPk.narrowPeak
wgEncodeHaibTfbsA549Tead4sc101184V0422111PkRep2.broadPeak			wgEncodeAwgTfbsHaibGm12878Usf1Pcr2xUniPk.narrowPeak			wgEncodeHaibTfbsH1hescE2f6V0422111PkRep1.broadPeak						wgEncodeSydhTfbsHelas3Mxi1af4185IggrabPk.narrowPeak			wgEncodeHaibTfbsHepg2Atf3V0416101PkRep1.broadPeak						wgEncodeAwgTfbsSydhK562Corestsc30189IggrabUniPk.narrowPeak
wgEncodeHaibTfbsA549Usf1Pcr1xEtoh02PkRep1.broadPeak			wgEncodeAwgTfbsSydhGm12878Usf2IggmusUniPk.narrowPeak			wgEncodeHaibTfbsH1hescE2f6V0422111PkRep2.broadPeak						wgEncodeSydhTfbsHelas3CmycStdPk.narrowPeak			wgEncodeHaibTfbsHepg2Atf3V0416101PkRep2.broadPeak						wgEncodeAwgTfbsSydhK562Rfx5IggrabUniPk.narrowPeak
wgEncodeHaibTfbsA549Usf1Pcr1xEtoh02PkRep2.broadPeak			wgEncodeAwgTfbsHaibGm12878Yy1sc281Pcr1xUniPk.narrowPeak			wgEncodeHaibTfbsH1hescEgr1V0416102PkRep1.broadPeak						wgEncodeSydhTfbsHelas3NfyaIggrabPk.narrowPeak			wgEncodeHaibTfbsHepg2Bhlhe40V0416101PkRep1.broadPeak						wgEncodeAwgTfbsHaibK562Six5Pcr1xUniPk.narrowPeak
wgEncodeHaibTfbsA549Usf1V0422111Etoh02PkRep1.broadPeak			wgEncodeAwgTfbsSydhGm12878Yy1UniPk.narrowPeak			wgEncodeHaibTfbsH1hescEgr1V0416102PkRep2.broadPeak						wgEncodeSydhTfbsHelas3NfybIggrabPk.narrowPeak			wgEncodeHaibTfbsHepg2Bhlhe40V0416101PkRep2.broadPeak						wgEncodeAwgTfbsHaibK562Sp1Pcr1xUniPk.narrowPeak
wgEncodeHaibTfbsA549Usf1V0422111Etoh02PkRep2.broadPeak			wgEncodeAwgTfbsHaibGm12878Zbtb33Pcr1xUniPk.narrowPeak			wgEncodeHaibTfbsH1hescFosl1sc183V0416102PkRep1.broadPeak						wgEncodeSydhTfbsHelas3Nrf1IggmusPk.narrowPeak			wgEncodeHaibTfbsHepg2Cebpbsc150V0416101PkRep1.broadPeak						wgEncodeAwgTfbsHaibK562Sp2sc643V0416102UniPk.narrowPeak
wgEncodeHaibTfbsA549Yy1cV0422111Etoh02PkRep1.broadPeak			wgEncodeAwgTfbsHaibGm12878Zeb1sc25388V0416102UniPk.narrowPeak			wgEncodeHaibTfbsH1hescFosl1sc183V0416102PkRep2.broadPeak						wgEncodeSydhTfbsHelas3Prdm19115IggrabPk.narrowPeak			wgEncodeHaibTfbsHepg2Cebpbsc150V0416101PkRep2.broadPeak						wgEncodeAwgTfbsHaibK562SrfV0416101UniPk.narrowPeak
wgEncodeHaibTfbsA549Yy1cV0422111Etoh02PkRep2.broadPeak			wgEncodeAwgTfbsSydhGm12878Znf143166181apUniPk.narrowPeak			wgEncodeHaibTfbsH1hescFosl1sc183V0416102PkRep1.broadPeak						wgEncodeSydhTfbsHelas3Corestsc30189IggrabPk.narrowPeak			wgEncodeHaibTfbsHepg2Cebpdsc636V0416101PkRep1.broadPeak						wgEncodeAwgTfbsHaibK562Stat5asc74442V0422111UniPk.narrowPeak
wgEncodeHaibTfbsA549Zbtb33V0422111Etoh02PkRep1.broadPeak			wgEncodeAwgTfbsSydhGm12878Znf274UniPk.narrowPeak			wgEncodeHaibTfbsH1hescFosl1sc183V0416102PkRep2.broadPeak						wgEncodeSydhTfbsHelas3Rfx5200401194IggrabPk.narrowPeak			wgEncodeHaibTfbsHepg2Cebpdsc636V0416101PkRep2.broadPeak						wgEncodeAwgTfbsSydhK562Tal1sc12984IggmusUniPk.narrowPeak
wgEncodeHaibTfbsA549Zbtb33V0422111Etoh02PkRep2.broadPeak			wgEncodeHaibTfbsGm12878Atf2sc81188V0422111PkRep1.broadPeak			wgEncodeHaibTfbsH1hescJundV0416102PkRep1.broadPeak						wgEncodeSydhTfbsHelas3Stat3IggrabPk.narrowPeak			wgEncodeHaibTfbsHepg2Creb1sc240V0422111PkRep1.broadPeak						wgEncodeAwgTfbsSydhK562TbpIggmusUniPk.narrowPeak
wgEncodeOpenChromChipA549CtcfPkRep1.narrowPeak			wgEncodeHaibTfbsGm12878Atf2sc81188V0422111PkRep2.broadPeak			wgEncodeHaibTfbsH1hescJundV0416102PkRep2.broadPeak						wgEncodeSydhTfbsHelas3TbpIggrabPk.narrowPeak			wgEncodeHaibTfbsHepg2Creb1sc240V0422111PkRep2.broadPeak						wgEncodeAwgTfbsHaibK562Tead4sc101184V0422111UniPk.narrowPeak
wgEncodeSydhTfbsA549Bhlhe40IggrabPk.narrowPeak			wgEncodeHaibTfbsGm12878Atf3Pcr1xPkRep1.broadPeak			wgEncodeHaibTfbsH1hescJundV0416102PkRep1.broadPeak						wgEncodeSydhTfbsHelas3Tcf7l2UcdPk.narrowPeak			wgEncodeHaibTfbsHepg2Ctcfsc5916V0416101PkRep1.broadPeak						wgEncodeAwgTfbsHaibK562Thap1sc98174V0416101UniPk.narrowPeak
wgEncodeSydhTfbsA549CebpbIggrabPk.narrowPeak			wgEncodeHaibTfbsGm12878Atf3Pcr1xPkRep2.broadPeak			wgEncodeHaibTfbsH1hescJundV0416102PkRep2.broadPeak						wgEncodeSydhTfbsHelas3Tcf7l2c9b92565UcdPk.narrowPeak			wgEncodeHaibTfbsHepg2Ctcfsc5916V0416101PkRep2.broadPeak						wgEncodeAwgTfbsHaibK562Usf1V0416101UniPk.narrowPeak
wgEncodeSydhTfbsA549CtcfbIggrabPk.narrowPeak			wgEncodeHaibTfbsGm12878BatfPcr1xPkRep1.broadPeak			wgEncodeHaibTfbsH1hescMaxV0422111PkRep1.broadPeak						wgEncodeSydhTfbsHelas3Usf2IggmusPk.narrowPeak			wgEncodeHaibTfbsHepg2Elf1sc631V0416101PkRep1.broadPeak						wgEncodeAwgTfbsSydhK562Usf2IggrabUniPk.narrowPeak
wgEncodeSydhTfbsA549MaxIggrabPk.narrowPeak			wgEncodeHaibTfbsGm12878BatfPcr1xPkRep2.broadPeak			wgEncodeHaibTfbsH1hescMaxV0422111PkRep2.broadPeak						wgEncodeSydhTfbsHelas3Znf143IggrabPk.narrowPeak			wgEncodeHaibTfbsHepg2Elf1sc631V0416101PkRep2.broadPeak						wgEncodeAwgTfbsHaibK562Yy1V0416101UniPk.narrowPeak
wgEncodeSydhTfbsA549CmycIggrabPk.narrowPeak			wgEncodeHaibTfbsGm12878Bcl11aPcr1xPkRep1.broadPeak			wgEncodeHaibTfbsH1hescNanogsc33759V0416102PkRep1.broadPeak						wgEncodeSydhTfbsHelas3Znf274UcdPk.narrowPeak			wgEncodeHaibTfbsHepg2Fosl2V0416101PkRep1.broadPeak						wgEncodeAwgTfbsHaibK562Yy1V0416102UniPk.narrowPeak
			wgEncodeHaibTfbsGm12878Bcl11aPcr1xPkRep2.broadPeak			wgEncodeHaibTfbsH1hescNanogsc33759V0416102PkRep2.broadPeak									wgEncodeHaibTfbsHepg2Fosl2V0416101PkRep2.broadPeak						wgEncodeAwgTfbsSydhK562Yy1UcdUniPk.narrowPeak
			wgEncodeHaibTfbsGm12878Cebpbsc150V0422111PkRep1.broadPeak			wgEncodeHaibTfbsH1hescPou5f1sc9081V0416102PkRep1.broadPeak									wgEncodeHaibTfbsHepg2Fosl2V0416101PkRep1.broadPeak						wgEncodeAwgTfbsHaibK562Zbtb33Pcr1xUniPk.narrowPeak
			wgEncodeHaibTfbsGm12878Cebpbsc150V0422111PkRep2.broadPeak			wgEncodeHaibTfbsH1hescPou5f1sc9081V0416102PkRep2.broadPeak									wgEncodeHaibTfbsHepg2Fosl2V0416101PkRep2.broadPeak						wgEncodeAwgTfbsHaibK562Zbtb7asc34508V0416101UniPk.narrowPeak
			wgEncodeHaibTfbsGm12878Creb1sc240V0422111PkRep1.broadPeak			wgEncodeHaibTfbsH1hescRxraV0416102PkRep1.broadPeak									wgEncodeHaibTfbsHepg2Foxa1sc101058V0416101PkRep1.broadPeak						wgEncodeAwgTfbsSydhK562Znf143IggrabUniPk.narrowPeak
			wgEncodeHaibTfbsGm12878Creb1sc240V0422111PkRep2.broadPeak			wgEncodeHaibTfbsH1hescRxraV0416102PkRep2.broadPeak									wgEncodeHaibTfbsHepg2Foxa1sc101058V0416101PkRep2.broadPeak						wgEncodeAwgTfbsSydhK562Znf263UcdUniPk.narrowPeak
			wgEncodeHaibTfbsGm12878Egr1Pcr2xPkRep3.broadPeak			wgEncodeHaibTfbsH1hescSix5Pcr1xPkRep1.broadPeak									wgEncodeHaibTfbsHepg2Foxa1sc6553V0416101PkRep1.broadPeak						wgEncodeAwgTfbsSydhK562Znf274UcdUniPk.narrowPeak
			wgEncodeHaibTfbsGm12878Egr1V0416101PkRep1.broadPeak			wgEncodeHaibTfbsH1hescSix5Pcr1xPkRep2.broadPeak									wgEncodeHaibTfbsHepg2Foxa1sc6553V0416101PkRep2.broadPeak						wgEncodeAwgTfbsSydhK562Znf274m01UcdUniPk.narrowPeak
			wgEncodeHaibTfbsGm12878Egr1V0416101PkRep2.broadPeak			wgEncodeHaibTfbsH1hescSp1Pcr1xPkRep1.broadPeak									wgEncodeHaibTfbsHepg2Foxa2sc6554V0416101PkRep1.broadPeak						wgEncodeHaibTfbsK562Atf3V0416101PkRep1.broadPeak
			wgEncodeHaibTfbsGm12878Elf1sc631V0416101PkRep1.broadPeak			wgEncodeHaibTfbsH1hescSp1Pcr1xPkRep2.broadPeak									wgEncodeHaibTfbsHepg2Foxa2sc6554V0416101PkRep2.broadPeak						wgEncodeHaibTfbsK562Atf3V0416101PkRep2.broadPeak
			wgEncodeHaibTfbsGm12878Elf1sc631V0416101PkRep2.broadPeak			wgEncodeHaibTfbsH1hescSp2V0422111PkRep1.broadPeak									wgEncodeHaibTfbsHepg2Hey1V0416101PkRep1.broadPeak						wgEncodeHaibTfbsK562Cebpbsc150V0422111PkRep1.broadPeak
			wgEncodeHaibTfbsGm12878Ets1Pcr1xPkRep1.broadPeak			wgEncodeHaibTfbsH1hescSp2V0422111PkRep2.broadPeak									wgEncodeHaibTfbsHepg2Hey1V0416101PkRep2.broadPeak						wgEncodeHaibTfbsK562Cebpbsc150V0422111PkRep2.broadPeak
			wgEncodeHaibTfbsGm12878Ets1Pcr1xPkRep1V2.broadPeak			wgEncodeHaibTfbsH1hescSp4v20V0422111PkRep1.broadPeak									wgEncodeHaibTfbsHepg2Hnf4asc8987V0416101PkRep1.broadPeak						wgEncodeHaibTfbsK562Cebpdsc636V0422111PkRep1.broadPeak
			wgEncodeHaibTfbsGm12878Ets1Pcr1xPkRep2.broadPeak			wgEncodeHaibTfbsH1hescSp4v20V0422111PkRep2.broadPeak									wgEncodeHaibTfbsHepg2Hnf4asc8987V0416101PkRep2.broadPeak						wgEncodeHaibTfbsK562Cebpdsc636V0422111PkRep2.broadPeak
			wgEncodeHaibTfbsGm12878Ets1Pcr1xPkRep2V2.broadPeak			wgEncodeHaibTfbsH1hescSrfPcr1xPkRep1.broadPeak									wgEncodeHaibTfbsHepg2Hnf4gsc6558V0416101PkRep1.broadPeak						wgEncodeHaibTfbsK562Creb1sc240V0422111PkRep1.broadPeak
			wgEncodeHaibTfbsGm12878Foxm1sc502V0422111PkRep1.broadPeak			wgEncodeHaibTfbsH1hescSrfPcr1xPkRep2.broadPeak									wgEncodeHaibTfbsHepg2Hnf4gsc6558V0416101PkRep2.broadPeak						wgEncodeHaibTfbsK562Creb1sc240V0422111PkRep2.broadPeak
			wgEncodeHaibTfbsGm12878Foxm1sc502V0422111PkRep2.broadPeak			wgEncodeHaibTfbsH1hescTcf12Pcr1xPkRep1.broadPeak									wgEncodeHaibTfbsHepg2JundPcr1xPkRep1.broadPeak						wgEncodeHaibTfbsK562CtcfcPcr1xPkRep1.broadPeak
			wgEncodeHaibTfbsGm12878Irf4sc6059Pcr1xPkRep1.broadPeak			wgEncodeHaibTfbsH1hescTcf12Pcr1xPkRep2.broadPeak									wgEncodeHaibTfbsHepg2JundPcr1xPkRep2.broadPeak						wgEncodeHaibTfbsK562CtcfcPcr1xPkRep1V2.broadPeak
			wgEncodeHaibTfbsGm12878Irf4sc6059Pcr1xPkRep2.broadPeak			wgEncodeHaibTfbsH1hescTead4sc101184V0422111PkRep1.broadPeak									wgEncodeHaibTfbsHepg2JundPcr1xPkRep1.broadPeak						wgEncodeHaibTfbsK562CtcfcPcr1xPkRep2.broadPeak
			wgEncodeHaibTfbsGm12878Mef2aPcr1xPkRep1.broadPeak			wgEncodeHaibTfbsH1hescTead4sc101184V0422111PkRep2.broadPeak									wgEncodeHaibTfbsHepg2JundPcr1xPkRep2.broadPeak						wgEncodeHaibTfbsK562Ctcflsc98982V0416101PkRep1.broadPeak
			wgEncodeHaibTfbsGm12878Mef2aPcr1xPkRep2.broadPeak			wgEncodeHaibTfbsH1hescUsf1Pcr1xPkRep1.broadPeak									wgEncodeHaibTfbsHepg2MaxV0422111PkRep1.broadPeak						wgEncodeHaibTfbsK562Ctcflsc98982V0416101PkRep2.broadPeak
			wgEncodeHaibTfbsGm12878Mef2csc13268V0416101PkRep1.broadPeak			wgEncodeHaibTfbsH1hescUsf1Pcr1xPkRep2.broadPeak									wgEncodeHaibTfbsHepg2MaxV0422111PkRep2.broadPeak						wgEncodeHaibTfbsK562Ctcflsc98982V0416101PkRep1.broadPeak
			wgEncodeHaibTfbsGm12878Mef2csc13268V0416101PkRep2.broadPeak			wgEncodeHaibTfbsH1hescYy1sc281V0416102PkRep1.broadPeak									wgEncodeHaibTfbsHepg2Mbd4sc271530V0422111PkRep1.broadPeak						wgEncodeHaibTfbsK562Ctcflsc98982V0416101PkRep2.broadPeak
			wgEncodeHaibTfbsGm12878Nfatc1sc17834V0422111PkRep1.broadPeak			wgEncodeHaibTfbsH1hescYy1sc281V0416102PkRep2.broadPeak									wgEncodeHaibTfbsHepg2Mbd4sc271530V0422111PkRep2.broadPeak						wgEncodeHaibTfbsK562E2f6V0416102PkRep1.broadPeak
			wgEncodeHaibTfbsGm12878Nfatc1sc17834V0422111PkRep2.broadPeak			wgEncodeOpenChromChipH1hescCtcfPk.narrowPeak									wgEncodeHaibTfbsHepg2Mybl2sc81192V0422111PkRep1.broadPeak						wgEncodeHaibTfbsK562E2f6V0416102PkRep2.broadPeak
			wgEncodeHaibTfbsGm12878Nficsc81335V0422111PkRep1.broadPeak			wgEncodeOpenChromChipH1hescCmycPk.narrowPeak									wgEncodeHaibTfbsHepg2Mybl2sc81192V0422111PkRep2.broadPeak						wgEncodeHaibTfbsK562E2f6sc22823V0416102PkRep1.broadPeak
			wgEncodeHaibTfbsGm12878Nficsc81335V0422111PkRep2.broadPeak			wgEncodeSydhTfbsH1hescBach1sc14700IggrabPk.narrowPeak									wgEncodeHaibTfbsHepg2Nficsc81335V0422111PkRep1.broadPeak						wgEncodeHaibTfbsK562E2f6sc22823V0416102PkRep2.broadPeak
			wgEncodeHaibTfbsGm12878Pax5c20Pcr1xPkRep1.broadPeak			wgEncodeSydhTfbsH1hescCebpbIggrabPk.narrowPeak									wgEncodeHaibTfbsHepg2Nficsc81335V0422111PkRep2.broadPeak						wgEncodeHaibTfbsK562Egr1V0416101PkRep1.broadPeak
			wgEncodeHaibTfbsGm12878Pax5c20Pcr1xPkRep2.broadPeak			wgEncodeSydhTfbsH1hescCjunIggrabPk.narrowPeak									wgEncodeHaibTfbsHepg2Nr2f2sc271940V0422111PkRep1.broadPeak						wgEncodeHaibTfbsK562Egr1V0416101PkRep2.broadPeak
			wgEncodeHaibTfbsGm12878Pax5n19Pcr1xPkRep1.broadPeak			wgEncodeSydhTfbsH1hescJundIggrabPk.narrowPeak									wgEncodeHaibTfbsHepg2Nr2f2sc271940V0422111PkRep2.broadPeak						wgEncodeHaibTfbsK562Elf1sc631V0416102PkRep1.broadPeak
			wgEncodeHaibTfbsGm12878Pax5n19Pcr1xPkRep2.broadPeak			wgEncodeSydhTfbsH1hescJundIggrabPk.narrowPeak									wgEncodeHaibTfbsHepg2RxraPcr1xPkRep1.broadPeak						wgEncodeHaibTfbsK562Elf1sc631V0416102PkRep2.broadPeak
			wgEncodeHaibTfbsGm12878Pbx3Pcr1xPkRep1.broadPeak			wgEncodeSydhTfbsH1hescMafkIggrabPk.narrowPeak									wgEncodeHaibTfbsHepg2RxraPcr1xPkRep2.broadPeak						wgEncodeHaibTfbsK562Ets1V0416101PkRep1.broadPeak
			wgEncodeHaibTfbsGm12878Pbx3Pcr1xPkRep2.broadPeak			wgEncodeSydhTfbsH1hescMaxUcdPk.narrowPeak									wgEncodeHaibTfbsHepg2Sp1Pcr1xPkRep1.broadPeak						wgEncodeHaibTfbsK562Ets1V0416101PkRep2.broadPeak
			wgEncodeHaibTfbsGm12878Pou2f2Pcr1xPkRep1.broadPeak			wgEncodeSydhTfbsH1hescMxi1IggrabPk.narrowPeak									wgEncodeHaibTfbsHepg2Sp1Pcr1xPkRep2.broadPeak						wgEncodeHaibTfbsK562Fosl1sc183V0416101PkRep1.broadPeak
			wgEncodeHaibTfbsGm12878Pou2f2Pcr1xPkRep2.broadPeak			wgEncodeSydhTfbsH1hescCmycIggrabPk.narrowPeak									wgEncodeHaibTfbsHepg2Sp2V0422111PkRep1.broadPeak						wgEncodeHaibTfbsK562Fosl1sc183V0416101PkRep2.broadPeak
			wgEncodeHaibTfbsGm12878Pou2f2Pcr1xPkRep3.broadPeak			wgEncodeSydhTfbsH1hescNrf1IggrabPk.narrowPeak									wgEncodeHaibTfbsHepg2Sp2V0422111PkRep2.broadPeak						wgEncodeHaibTfbsK562Fosl1sc183V0416101PkRep1.broadPeak
			wgEncodeHaibTfbsGm12878Runx3sc101553V0422111PkRep1.broadPeak			wgEncodeSydhTfbsH1hescRfx5200401194IggrabPk.narrowPeak									wgEncodeHaibTfbsHepg2SrfV0416101PkRep1.broadPeak						wgEncodeHaibTfbsK562Fosl1sc183V0416101PkRep2.broadPeak
			wgEncodeHaibTfbsGm12878Runx3sc101553V0422111PkRep2.broadPeak			wgEncodeSydhTfbsH1hescCtbp2UcdPk.narrowPeak									wgEncodeHaibTfbsHepg2SrfV0416101PkRep2.broadPeak						wgEncodeHaibTfbsK562Gata2sc267Pcr1xPkRep1.broadPeak
			wgEncodeHaibTfbsGm12878RxraPcr1xPkRep1.broadPeak			wgEncodeSydhTfbsH1hescTbpIggrabPk.narrowPeak									wgEncodeHaibTfbsHepg2Tcf12Pcr1xPkRep1.broadPeak						wgEncodeHaibTfbsK562Gata2sc267Pcr1xPkRep2.broadPeak
			wgEncodeHaibTfbsGm12878RxraPcr1xPkRep2.broadPeak			wgEncodeSydhTfbsH1hescUsf2IggrabPk.narrowPeak									wgEncodeHaibTfbsHepg2Tcf12Pcr1xPkRep2.broadPeak						wgEncodeHaibTfbsK562Hey1Pcr1xPkRep1.broadPeak
			wgEncodeHaibTfbsGm12878Six5Pcr1xPkRep1.broadPeak			wgEncodeSydhTfbsH1hescZnf143IggrabPk.narrowPeak									wgEncodeHaibTfbsHepg2Tead4sc101184V0422111PkRep1.broadPeak						wgEncodeHaibTfbsK562Hey1Pcr1xPkRep2.broadPeak
			wgEncodeHaibTfbsGm12878Six5Pcr1xPkRep2.broadPeak			wgEncodeSydhTfbsH1hescZnf274m01UcdPk.narrowPeak									wgEncodeHaibTfbsHepg2Tead4sc101184V0422111PkRep2.broadPeak						wgEncodeHaibTfbsK562MaxV0416102PkRep1.broadPeak
			wgEncodeHaibTfbsGm12878Sp1Pcr1xPkRep1.broadPeak												wgEncodeHaibTfbsHepg2Usf1Pcr1xPkRep1.broadPeak						wgEncodeHaibTfbsK562MaxV0416102PkRep2.broadPeak
			wgEncodeHaibTfbsGm12878Sp1Pcr1xPkRep2.broadPeak												wgEncodeHaibTfbsHepg2Usf1Pcr1xPkRep2.broadPeak						wgEncodeHaibTfbsK562Mef2aV0416101PkRep1.broadPeak
			wgEncodeHaibTfbsGm12878SrfPcr2xPkRep1.broadPeak												wgEncodeHaibTfbsHepg2Yy1sc281V0416101PkRep1.broadPeak						wgEncodeHaibTfbsK562Mef2aV0416101PkRep2.broadPeak
			wgEncodeHaibTfbsGm12878SrfPcr2xPkRep2.broadPeak												wgEncodeHaibTfbsHepg2Yy1sc281V0416101PkRep2.broadPeak						wgEncodeHaibTfbsK562Nr2f2sc271940V0422111PkRep1.broadPeak
			wgEncodeHaibTfbsGm12878SrfV0416101PkRep1.broadPeak												wgEncodeHaibTfbsHepg2Zbtb33Pcr1xPkRep1.broadPeak						wgEncodeHaibTfbsK562Nr2f2sc271940V0422111PkRep2.broadPeak
			wgEncodeHaibTfbsGm12878SrfV0416101PkRep2.broadPeak												wgEncodeHaibTfbsHepg2Zbtb33Pcr1xPkRep2.broadPeak						wgEncodeHaibTfbsK562Six5Pcr1xPkRep1.broadPeak
			wgEncodeHaibTfbsGm12878Stat5asc74442V0422111PkRep1.broadPeak												wgEncodeHaibTfbsHepg2Zbtb33V0416101PkRep1.broadPeak						wgEncodeHaibTfbsK562Six5Pcr1xPkRep2.broadPeak
			wgEncodeHaibTfbsGm12878Stat5asc74442V0422111PkRep2.broadPeak												wgEncodeHaibTfbsHepg2Zbtb33V0416101PkRep2.broadPeak						wgEncodeHaibTfbsK562Six5V0416101PkRep1.broadPeak
			wgEncodeHaibTfbsGm12878Tcf12Pcr1xPkRep1.broadPeak												wgEncodeHaibTfbsHepg2Zbtb7aV0416101PkRep1.broadPeak						wgEncodeHaibTfbsK562Six5V0416101PkRep2.broadPeak
			wgEncodeHaibTfbsGm12878Tcf12Pcr1xPkRep2.broadPeak												wgEncodeHaibTfbsHepg2Zbtb7aV0416101PkRep2.broadPeak						wgEncodeHaibTfbsK562Sp1Pcr1xPkRep1.broadPeak
			wgEncodeHaibTfbsGm12878Tcf3Pcr1xPkRep1.broadPeak												wgEncodeHaibTfbsHepg2Zeb1V0422111PkRep1.broadPeak						wgEncodeHaibTfbsK562Sp1Pcr1xPkRep2.broadPeak
			wgEncodeHaibTfbsGm12878Tcf3Pcr1xPkRep2.broadPeak												wgEncodeHaibTfbsHepg2Zeb1V0422111PkRep2.broadPeak						wgEncodeHaibTfbsK562Sp2sc643V0416102PkRep1.broadPeak
			wgEncodeHaibTfbsGm12878Usf1Pcr2xPkRep1.broadPeak												wgEncodeOpenChromChipHepg2CtcfPk.narrowPeak						wgEncodeHaibTfbsK562Sp2sc643V0416102PkRep2.broadPeak
			wgEncodeHaibTfbsGm12878Usf1Pcr2xPkRep2.broadPeak												wgEncodeOpenChromChipHepg2CmycPk.narrowPeak						wgEncodeHaibTfbsK562SrfV0416101PkRep1.broadPeak
			wgEncodeHaibTfbsGm12878Yy1sc281Pcr1xPkRep1.broadPeak												wgEncodeSydhTfbsHepg2Arid3anb100279IggrabPk.narrowPeak						wgEncodeHaibTfbsK562SrfV0416101PkRep2.broadPeak
			wgEncodeHaibTfbsGm12878Yy1sc281Pcr1xPkRep2.broadPeak												wgEncodeSydhTfbsHepg2Bhlhe40cIggrabPk.narrowPeak						wgEncodeHaibTfbsK562Stat5asc74442V0422111PkRep1.broadPeak
			wgEncodeHaibTfbsGm12878Zbtb33Pcr1xPkRep1.broadPeak												wgEncodeSydhTfbsHepg2CebpbIggrabPk.narrowPeak						wgEncodeHaibTfbsK562Stat5asc74442V0422111PkRep2.broadPeak
			wgEncodeHaibTfbsGm12878Zbtb33Pcr1xPkRep2.broadPeak												wgEncodeSydhTfbsHepg2CebpzIggrabPk.narrowPeak						wgEncodeHaibTfbsK562Tead4sc101184V0422111PkRep1.broadPeak
			wgEncodeHaibTfbsGm12878Zeb1sc25388V0416102PkRep1.broadPeak												wgEncodeSydhTfbsHepg2Irf3IggrabPk.narrowPeak						wgEncodeHaibTfbsK562Tead4sc101184V0422111PkRep2.broadPeak
			wgEncodeHaibTfbsGm12878Zeb1sc25388V0416102PkRep2.broadPeak												wgEncodeSydhTfbsHepg2CjunIggrabPk.narrowPeak						wgEncodeHaibTfbsK562Thap1sc98174V0416101PkRep1.broadPeak
			wgEncodeOpenChromChipGm12878CtcfPkRep1.narrowPeak												wgEncodeSydhTfbsHepg2JundIggrabPk.narrowPeak						wgEncodeHaibTfbsK562Thap1sc98174V0416101PkRep2.broadPeak
			wgEncodeOpenChromChipGm12878CmycPk.narrowPeak												wgEncodeSydhTfbsHepg2JundIggrabPk.narrowPeak						wgEncodeHaibTfbsK562Usf1V0416101PkRep1.broadPeak
			wgEncodeSydhTfbsGm12878Bhlhe40cIggmusPk.narrowPeak												wgEncodeSydhTfbsHepg2Maffm8194IggrabPk.narrowPeak						wgEncodeHaibTfbsK562Usf1V0416101PkRep2.broadPeak
			wgEncodeSydhTfbsGm12878Ctcfsc15914c20StdPk.narrowPeak												wgEncodeSydhTfbsHepg2Mafkab50322IggrabPk.narrowPeak						wgEncodeHaibTfbsK562Yy1V0416101PkRep1.broadPeak
			wgEncodeSydhTfbsGm12878E2f4IggmusPk.narrowPeak												wgEncodeSydhTfbsHepg2Mafksc477IggrabPk.narrowPeak						wgEncodeHaibTfbsK562Yy1V0416101PkRep2.broadPeak
			wgEncodeSydhTfbsGm12878Ebf1sc137065StdPk.narrowPeak												wgEncodeSydhTfbsHepg2MaxIggrabPk.narrowPeak						wgEncodeHaibTfbsK562Yy1V0416102PkRep1.broadPeak
			wgEncodeSydhTfbsGm12878Elk112771IggmusPk.narrowPeak												wgEncodeSydhTfbsHepg2Mazab85725IggrabPk.narrowPeak						wgEncodeHaibTfbsK562Yy1V0416102PkRep2.broadPeak
			wgEncodeSydhTfbsGm12878CfosStdPk.narrowPeak												wgEncodeSydhTfbsHepg2Mxi1StdPk.narrowPeak						wgEncodeHaibTfbsK562Yy1sc281V0416101PkRep1.broadPeak
			wgEncodeSydhTfbsGm12878Ikzf1iknuclaStdPk.narrowPeak												wgEncodeSydhTfbsHepg2Nrf1IggrabPk.narrowPeak						wgEncodeHaibTfbsK562Yy1sc281V0416101PkRep2.broadPeak
			wgEncodeSydhTfbsGm12878Irf3IggmusPk.narrowPeak												wgEncodeSydhTfbsHepg2Corestsc30189IggrabPk.narrowPeak						wgEncodeHaibTfbsK562Zbtb33Pcr1xPkRep1.broadPeak
			wgEncodeSydhTfbsGm12878JundIggrabPk.narrowPeak												wgEncodeSydhTfbsHepg2Rfx5200401194IggrabPk.narrowPeak						wgEncodeHaibTfbsK562Zbtb33Pcr1xPkRep2.broadPeak
			wgEncodeSydhTfbsGm12878JundStdPk.narrowPeak												wgEncodeSydhTfbsHepg2TbpIggrabPk.narrowPeak						wgEncodeHaibTfbsK562Zbtb7asc34508V0416101PkRep1.broadPeak
			wgEncodeSydhTfbsGm12878JundIggrabPk.narrowPeak												wgEncodeSydhTfbsHepg2Tcf7l2UcdPk.narrowPeak						wgEncodeHaibTfbsK562Zbtb7asc34508V0416101PkRep2.broadPeak
			wgEncodeSydhTfbsGm12878JundStdPk.narrowPeak												wgEncodeSydhTfbsHepg2Usf2IggrabPk.narrowPeak						wgEncodeOpenChromChipK562CtcfPk.narrowPeak
			wgEncodeSydhTfbsGm12878MafkIggmusPk.narrowPeak												wgEncodeSydhTfbsHepg2Znf274UcdPk.narrowPeak						wgEncodeOpenChromChipK562CmycPk.narrowPeak
			wgEncodeSydhTfbsGm12878MaxIggmusPk.narrowPeak																		wgEncodeSydhTfbsK562Arid3asc8821IggrabPk.narrowPeak
			wgEncodeSydhTfbsGm12878MaxStdPk.narrowPeak																		wgEncodeSydhTfbsK562Atf106325StdPk.narrowPeak
			wgEncodeSydhTfbsGm12878Mazab85725IggmusPk.narrowPeak																		wgEncodeSydhTfbsK562Atf3StdPk.narrowPeak
			wgEncodeSydhTfbsGm12878Mxi1IggmusPk.narrowPeak																		wgEncodeSydhTfbsK562Bach1sc14700IggrabPk.narrowPeak
			wgEncodeSydhTfbsGm12878Nfe2sc22827StdPk.narrowPeak																		wgEncodeSydhTfbsK562Bhlhe40nb100IggrabPk.narrowPeak
			wgEncodeSydhTfbsGm12878NfyaIggmusPk.narrowPeak																		wgEncodeSydhTfbsK562CebpbIggrabPk.narrowPeak
			wgEncodeSydhTfbsGm12878NfybIggmusPk.narrowPeak																		wgEncodeSydhTfbsK562CtcfbIggrabPk.narrowPeak
			wgEncodeSydhTfbsGm12878Nrf1IggmusPk.narrowPeak																		wgEncodeSydhTfbsK562E2f4UcdPk.narrowPeak
			wgEncodeSydhTfbsGm12878Corestsc30189IggmusPk.narrowPeak																		wgEncodeSydhTfbsK562E2f6UcdPk.narrowPeak
			wgEncodeSydhTfbsGm12878Rfx5200401194IggmusPk.narrowPeak																		wgEncodeSydhTfbsK562Elk112771IggrabPk.narrowPeak
			wgEncodeSydhTfbsGm12878Stat1StdPk.narrowPeak																		wgEncodeSydhTfbsK562CfosStdPk.narrowPeak
			wgEncodeSydhTfbsGm12878Stat3IggmusPk.narrowPeak																		wgEncodeSydhTfbsK562Gata1UcdPk.narrowPeak
			wgEncodeSydhTfbsGm12878TbpIggmusPk.narrowPeak																		wgEncodeSydhTfbsK562Gata1bIggmusPk.narrowPeak
			wgEncodeSydhTfbsGm12878Usf2IggmusPk.narrowPeak																		wgEncodeSydhTfbsK562Gata2UcdPk.narrowPeak
			wgEncodeSydhTfbsGm12878Yy1StdPk.narrowPeak																		wgEncodeSydhTfbsK562CjunIggrabPk.narrowPeak
			wgEncodeSydhTfbsGm12878Znf143166181apStdPk.narrowPeak																		wgEncodeSydhTfbsK562CjunStdPk.narrowPeak
			wgEncodeSydhTfbsGm12878Znf274StdPk.narrowPeak																		wgEncodeSydhTfbsK562JundIggrabPk.narrowPeak
			wgEncodeSydhTfbsGm12878Znf384hpa004051IggmusPk.narrowPeak																		wgEncodeSydhTfbsK562JundIggrabPk.narrowPeak
																					wgEncodeSydhTfbsK562MaffIggrabPk.narrowPeak
																					wgEncodeSydhTfbsK562Mafkab50322IggrabPk.narrowPeak
																					wgEncodeSydhTfbsK562MaxIggrabPk.narrowPeak
																					wgEncodeSydhTfbsK562MaxStdPk.narrowPeak
																					wgEncodeSydhTfbsK562Mazab85725IggrabPk.narrowPeak
																					wgEncodeSydhTfbsK562Mxi1af4185IggrabPk.narrowPeak
																					wgEncodeSydhTfbsK562CmycIggrabPk.narrowPeak
																					wgEncodeSydhTfbsK562CmycStdPk.narrowPeak
																					wgEncodeSydhTfbsK562Nfe2StdPk.narrowPeak
																					wgEncodeSydhTfbsK562NfyaStdPk.narrowPeak
																					wgEncodeSydhTfbsK562NfybStdPk.narrowPeak
																					wgEncodeSydhTfbsK562Nrf1IggrabPk.narrowPeak
																					wgEncodeSydhTfbsK562Corestab24166IggrabPk.narrowPeak
																					wgEncodeSydhTfbsK562Corestsc30189IggrabPk.narrowPeak
																					wgEncodeSydhTfbsK562Rfx5IggrabPk.narrowPeak
																					wgEncodeSydhTfbsK562Tal1sc12984IggmusPk.narrowPeak
																					wgEncodeSydhTfbsK562TbpIggmusPk.narrowPeak
																					wgEncodeSydhTfbsK562Usf2IggrabPk.narrowPeak
																					wgEncodeSydhTfbsK562Yy1UcdPk.narrowPeak
																					wgEncodeSydhTfbsK562Znf143IggrabPk.narrowPeak
																					wgEncodeSydhTfbsK562Znf263UcdPk.narrowPeak
																					wgEncodeSydhTfbsK562Znf274UcdPk.narrowPeak
																					wgEncodeSydhTfbsK562Znf274m01UcdPk.narrowPeak
																					wgEncodeSydhTfbsK562Znf384hpa004051IggrabPk.narrowPeak

## Sheet: BLUEPRINTfiles
Table 5: Original naming of BLUEPRINT files used in the analysis
Downloaded from “http://ftp.ebi.ac.uk/pub/databases/blueprint/data/homo_sapiens” on 15.Jul.2014
C00184H2.H3K4me3.ppqt_macs2.20130415.bed
C00184H2.H3K27ac.ppqt_macs2.20130415.bed
C002YMH1.H3K4me3.ppqt_macs2.20130415.bed
C002YMH1.H3K27ac.ppqt_macs2.20130415.bed
C00264H1.H3K4me3.ppqt_macs2.20130415.bed
C00264H1.H3K27ac.ppqt_macs2.20130415.bed
C004GDH1.H3K4me3.ppqt_macs2.20130415.bed
C004GDH1.H3K27ac.ppqt_macs2.20130415.bed
C005PSH2.H3K4me3.ppqt_macs2.20130415.bed
C005PSH2.H3K27ac.ppqt_macs2.20130415.bed
S000RDH2.H3K4me3.ppqt_macs2.20130415.bed
S000RDH2.H3K27ac.ppqt_macs2.20130819.bed
C000S5H2.H3K4me3.ppqt_macs2.20130415.bed
C000S5H2.H3K27ac.ppqt_macs2.20130415.bed
C000S5H1.H3K4me3.ppqt_macs2.20130415.bed
C000S5H1.H3K27ac.ppqt_macs2.20130415.bed
C001UYH2.H3K4me3.ppqt_macs2.20130415.bed
C001UYH2.H3K27ac.ppqt_macs2.20130415.bed
C001UYH1.H3K4me3.ppqt_macs2.20130415.bed
C001UYH1.H3K27ac.ppqt_macs2.20130819.bed
C0010KH1.H3K4me3.ppqt_macs2.20130415.bed
C0010KH1.H3K27ac.ppqt_macs2.20130415.bed
C0010KH2.H3K4me3.ppqt_macs2.20130415.bed
C0010KH2.H3K27ac.ppqt_macs2.20130415.bed
C0011IH1.H3K4me3.ppqt_macs2.20130415.bed
C0011IH1.H3K27ac.ppqt_macs2.20130415.bed
C0011IH2.H3K4me3.ppqt_macs2.20130415.bed
C0011IH2.H3K27ac.ppqt_macs2.20130415.bed
C002Q1H1.H3K4me3.ppqt_macs2.20130415.bed
C002Q1H1.H3K27ac.ppqt_macs2.20130415.bed
C002TWH1.H3K4me3.ppqt_macs2.20130415.bed
C002TWH1.H3K27ac.ppqt_macs2.20130415.bed
C004SQH1.H3K4me3.ppqt_macs2.20130415.bed
C004SQH1.H3K27ac.ppqt_macs2.20130415.bed
C12012H1.H3K4me3.ppqt_macs2.20130415.bed
C12012H1.H3K27ac.ppqt_macs2.20130415.bed
S001MJH1.H3K4me3.ppqt_macs2.20130819.bed
S001MJH1.H3K27ac.ppqt_macs2.20130819.bed
S001S7H2.H3K4me3.ppqt_macs2.20130819.bed
S001S7H2.H3K27ac.ppqt_macs2.20140106.bed
S0022IH2.H3K4me3.ppqt_macs2.20130819.bed
S0022IH2.H3K27ac.ppqt_macs2.20130819.bed
S00622H1.H3K4me3.ppqt_macs2.20130819.bed
S00622H1.H3K27ac.ppqt_macs2.20140106.bed
BP_U-266_c01.H3K4me3.ppqt_macs2.20130819.bed
BP_U-266_c01.H3K27ac.ppqt_macs2.20130819.bed
BP_U-266_c01.H3K4me3.ppqt_macs2_v2.20130819.bed
BP_U-266_c01.H3K27ac.ppqt_macs2_v2.20130819.bed
BP_BL-2_c01.H3K4me3.ppqt_macs2_v2.20130819.bed
BP_BL-2_c01.H3K27ac.ppqt_macs2_v2.20130819.bed
BP_DG-75_c01.H3K4me3.ppqt_macs2_v2.20130819.bed
BP_DG-75_c01.H3K27ac.ppqt_macs2_v2.20130819.bed
BP_JVM-2_c01.H3K4me3.ppqt_macs2_v2.20130819.bed
BP_JVM-2_c01.H3K27ac.ppqt_macs2_v2.20130819.bed
BP_KARPAS-422_c01.H3K4me3.ppqt_macs2_v2.20130819.bed
BP_KARPAS-422_c01.H3K27ac.ppqt_macs2_v2.20130819.bed
BP_SU-DHL-5_c01.H3K4me3.ppqt_macs2_v2.20130819.bed
BP_SU-DHL-5_c01.H3K27ac.ppqt_macs2_v2.20130819.bed
BP_Z-138_c01.H3K4me3.ppqt_macs2_v2.20130819.bed
BP_Z-138_c01.H3K27ac.ppqt_macs2_v2.20130819.bed
C00184H2.H3K4me3.ppqt_macs2_v2.20130415.bed
C00184H2.H3K27ac.ppqt_macs2_v2.20130415.bed
C002YMH1.H3K4me3.ppqt_macs2_v2.20130415.bed
C002YMH1.H3K27ac.ppqt_macs2_v2.20130415.bed
C00264H1.H3K4me3.ppqt_macs2_v2.20130415.bed
C00264H1.H3K27ac.ppqt_macs2_v2.20130415.bed
C004GDH1.H3K4me3.ppqt_macs2_v2.20130415.bed
C004GDH1.H3K27ac.ppqt_macs2_v2.20130415.bed
C005PSH2.H3K4me3.ppqt_macs2_v2.20130415.bed
C005PSH2.H3K27ac.ppqt_macs2_v2.20130415.bed
S00C1HH1.H3K4me3.ppqt_macs2_v2.20140513.bed
S00C1HH1.H3K27ac.ppqt_macs2_v2.20140513.bed
S000RDH2.H3K4me3.ppqt_macs2_v2.20130415.bed
S000RDH2.H3K27ac.ppqt_macs2_v2.20130819.bed
S002R5H1.H3K4me3.ppqt_macs2_v2.20130819.bed
S002R5H1.H3K27ac.ppqt_macs2_v2.20140513.bed
S002S3H1.H3K4me3.ppqt_macs2_v2.20130819.bed
S002S3H1.H3K27ac.ppqt_macs2_v2.20140513.bed
S004BTH2.H3K4me3.ppqt_macs2_v2.20130819.bed
S004BTH2.H3K27ac.ppqt_macs2_v2.20140513.bed
C000S5H2.H3K4me3.ppqt_macs2_v2.20130415.bed
C000S5H2.H3K27ac.ppqt_macs2_v2.20130415.bed
C000S5H1.H3K4me3.ppqt_macs2_v2.20130415.bed
C000S5H1.H3K27ac.ppqt_macs2_v2.20130415.bed
C001UYH2.H3K4me3.ppqt_macs2_v2.20130415.bed
C001UYH2.H3K27ac.ppqt_macs2_v2.20130415.bed
C001UYH1.H3K4me3.ppqt_macs2_v2.20130415.bed
C001UYH1.H3K27ac.ppqt_macs2_v2.20130819.bed
C0010KH1.H3K4me3.ppqt_macs2_v2.20130415.bed
C0010KH1.H3K27ac.ppqt_macs2_v2.20130415.bed
C0010KH2.H3K4me3.ppqt_macs2_v2.20130415.bed
C0010KH2.H3K27ac.ppqt_macs2_v2.20130415.bed
C0011IH1.H3K4me3.ppqt_macs2_v2.20130415.bed
C0011IH1.H3K27ac.ppqt_macs2_v2.20130415.bed
C0011IH2.H3K4me3.ppqt_macs2_v2.20130415.bed
C0011IH2.H3K27ac.ppqt_macs2_v2.20130415.bed
C002Q1H1.H3K4me3.ppqt_macs2_v2.20130415.bed
C002Q1H1.H3K27ac.ppqt_macs2_v2.20130415.bed
C002TWH1.H3K4me3.ppqt_macs2_v2.20130415.bed
C002TWH1.H3K27ac.ppqt_macs2_v2.20130415.bed
C004SQH1.H3K4me3.ppqt_macs2_v2.20130415.bed
C004SQH1.H3K27ac.ppqt_macs2_v2.20130415.bed
C12012H1.H3K4me3.ppqt_macs2_v2.20130415.bed
C12012H1.H3K27ac.ppqt_macs2_v2.20130415.bed
S00BKKH1.H3K4me3.ppqt_macs2_v2.20140513.bed
S00BKKH1.H3K27ac.ppqt_macs2_v2.20140513.bed
S00BS4H1.H3K4me3.ppqt_macs2_v2.20140513.bed
S00BS4H1.H3K27ac.ppqt_macs2_v2.20140513.bed
S001MJH1.H3K4me3.ppqt_macs2_v2.20130819.bed
S001MJH1.H3K27ac.ppqt_macs2_v2.20130819.bed
S001S7H2.H3K4me3.ppqt_macs2_v2.20130819.bed
S001S7H2.H3K27ac.ppqt_macs2_v2.20140106.bed
S0022IH2.H3K4me3.ppqt_macs2_v2.20130819.bed
S0022IH2.H3K27ac.ppqt_macs2_v2.20130819.bed
S006VIH1.H3K4me3.ppqt_macs2_v2.20130819.bed
S006VIH1.H3K27ac.ppqt_macs2_v2.20140106.bed
S00622H1.H3K4me3.ppqt_macs2_v2.20130819.bed
S00622H1.H3K27ac.ppqt_macs2_v2.20140106.bed
S007DDH2.H3K4me3.ppqt_macs2_v2.20130819.bed
S007DDH2.H3K27ac.ppqt_macs2_v2.20140106.bed

## Sheet: NIHRoadmapfiles
Table 6: Original naming of NIH Roadmap epigenomics files used in the analysis
Downloaded from “http://www.broadinstitute.org/~anshul/projects/roadmap/peaks/stdnames30M/combrep/” on 26.Jan.2015
E003-H3K27ac.narrowPeak.gz
E003-H3K4me3.narrowPeak.gz
E004-H3K27ac.narrowPeak.gz
E004-H3K4me3.narrowPeak.gz
E005-H3K27ac.narrowPeak.gz
E005-H3K4me3.narrowPeak.gz
E006-H3K27ac.narrowPeak.gz
E006-H3K4me3.narrowPeak.gz
E007-H3K27ac.narrowPeak.gz
E007-H3K4me3.narrowPeak.gz
E008-H3K27ac.narrowPeak.gz
E008-H3K4me3.narrowPeak.gz
E011-H3K27ac.narrowPeak.gz
E011-H3K4me3.narrowPeak.gz
E012-H3K27ac.narrowPeak.gz
E012-H3K4me3.narrowPeak.gz
E013-H3K27ac.narrowPeak.gz
E013-H3K4me3.narrowPeak.gz
E014-H3K27ac.narrowPeak.gz
E014-H3K4me3.narrowPeak.gz
E015-H3K27ac.narrowPeak.gz
E015-H3K4me3.narrowPeak.gz
E016-H3K27ac.narrowPeak.gz
E016-H3K4me3.narrowPeak.gz
E017-H3K27ac.narrowPeak.gz
E017-H3K4me3.narrowPeak.gz
E019-H3K27ac.narrowPeak.gz
E019-H3K4me3.narrowPeak.gz
E020-H3K27ac.narrowPeak.gz
E020-H3K4me3.narrowPeak.gz
E021-H3K27ac.narrowPeak.gz
E021-H3K4me3.narrowPeak.gz
E022-H3K27ac.narrowPeak.gz
E022-H3K4me3.narrowPeak.gz
E026-H3K27ac.narrowPeak.gz
E026-H3K4me3.narrowPeak.gz
E029-H3K27ac.narrowPeak.gz
E029-H3K4me3.narrowPeak.gz
E032-H3K27ac.narrowPeak.gz
E032-H3K4me3.narrowPeak.gz
E034-H3K27ac.narrowPeak.gz
E034-H3K4me3.narrowPeak.gz
E037-H3K27ac.narrowPeak.gz
E037-H3K4me3.narrowPeak.gz
E038-H3K27ac.narrowPeak.gz
E038-H3K4me3.narrowPeak.gz
E039-H3K27ac.narrowPeak.gz
E039-H3K4me3.narrowPeak.gz
E040-H3K27ac.narrowPeak.gz
E040-H3K4me3.narrowPeak.gz
E041-H3K27ac.narrowPeak.gz
E041-H3K4me3.narrowPeak.gz
E042-H3K27ac.narrowPeak.gz
E042-H3K4me3.narrowPeak.gz
E043-H3K27ac.narrowPeak.gz
E043-H3K4me3.narrowPeak.gz
E044-H3K27ac.narrowPeak.gz
E044-H3K4me3.narrowPeak.gz
E045-H3K27ac.narrowPeak.gz
E045-H3K4me3.narrowPeak.gz
E046-H3K27ac.narrowPeak.gz
E046-H3K4me3.narrowPeak.gz
E047-H3K27ac.narrowPeak.gz
E047-H3K4me3.narrowPeak.gz
E048-H3K27ac.narrowPeak.gz
E048-H3K4me3.narrowPeak.gz
E049-H3K27ac.narrowPeak.gz
E049-H3K4me3.narrowPeak.gz
E050-H3K27ac.narrowPeak.gz
E050-H3K4me3.narrowPeak.gz
E055-H3K27ac.narrowPeak.gz
E055-H3K4me3.narrowPeak.gz
E056-H3K27ac.narrowPeak.gz
E056-H3K4me3.narrowPeak.gz
E058-H3K27ac.narrowPeak.gz
E058-H3K4me3.narrowPeak.gz
E059-H3K27ac.narrowPeak.gz
E059-H3K4me3.narrowPeak.gz
E061-H3K27ac.narrowPeak.gz
E061-H3K4me3.narrowPeak.gz
E062-H3K27ac.narrowPeak.gz
E062-H3K4me3.narrowPeak.gz
E063-H3K27ac.narrowPeak.gz
E063-H3K4me3.narrowPeak.gz
E065-H3K27ac.narrowPeak.gz
E065-H3K4me3.narrowPeak.gz
E066-H3K27ac.narrowPeak.gz
E066-H3K4me3.narrowPeak.gz
E067-H3K27ac.narrowPeak.gz
E067-H3K4me3.narrowPeak.gz
E068-H3K27ac.narrowPeak.gz
E068-H3K4me3.narrowPeak.gz
E069-H3K27ac.narrowPeak.gz
E069-H3K4me3.narrowPeak.gz
E071-H3K27ac.narrowPeak.gz
E071-H3K4me3.narrowPeak.gz
E072-H3K27ac.narrowPeak.gz
E072-H3K4me3.narrowPeak.gz
E073-H3K27ac.narrowPeak.gz
E073-H3K4me3.narrowPeak.gz
E074-H3K27ac.narrowPeak.gz
E074-H3K4me3.narrowPeak.gz
E075-H3K27ac.narrowPeak.gz
E075-H3K4me3.narrowPeak.gz
E076-H3K27ac.narrowPeak.gz
E076-H3K4me3.narrowPeak.gz
E078-H3K27ac.narrowPeak.gz
E078-H3K4me3.narrowPeak.gz
E079-H3K27ac.narrowPeak.gz
E079-H3K4me3.narrowPeak.gz
E080-H3K27ac.narrowPeak.gz
E080-H3K4me3.narrowPeak.gz
E084-H3K27ac.narrowPeak.gz
E084-H3K4me3.narrowPeak.gz
E085-H3K27ac.narrowPeak.gz
E085-H3K4me3.narrowPeak.gz
E087-H3K27ac.narrowPeak.gz
E087-H3K4me3.narrowPeak.gz
E089-H3K27ac.narrowPeak.gz
E089-H3K4me3.narrowPeak.gz
E090-H3K27ac.narrowPeak.gz
E090-H3K4me3.narrowPeak.gz
E091-H3K27ac.narrowPeak.gz
E091-H3K4me3.narrowPeak.gz
E092-H3K27ac.narrowPeak.gz
E092-H3K4me3.narrowPeak.gz
E093-H3K27ac.narrowPeak.gz
E093-H3K4me3.narrowPeak.gz
E094-H3K27ac.narrowPeak.gz
E094-H3K4me3.narrowPeak.gz
E095-H3K27ac.narrowPeak.gz
E095-H3K4me3.narrowPeak.gz
E096-H3K27ac.narrowPeak.gz
E096-H3K4me3.narrowPeak.gz
E097-H3K27ac.narrowPeak.gz
E097-H3K4me3.narrowPeak.gz
E098-H3K27ac.narrowPeak.gz
E098-H3K4me3.narrowPeak.gz
E099-H3K27ac.narrowPeak.gz
E099-H3K4me3.narrowPeak.gz
E100-H3K27ac.narrowPeak.gz
E100-H3K4me3.narrowPeak.gz
E101-H3K27ac.narrowPeak.gz
E101-H3K4me3.narrowPeak.gz
E102-H3K27ac.narrowPeak.gz
E102-H3K4me3.narrowPeak.gz
E103-H3K27ac.narrowPeak.gz
E103-H3K4me3.narrowPeak.gz
E104-H3K27ac.narrowPeak.gz
E104-H3K4me3.narrowPeak.gz
E105-H3K27ac.narrowPeak.gz
E105-H3K4me3.narrowPeak.gz
E106-H3K27ac.narrowPeak.gz
E106-H3K4me3.narrowPeak.gz
E108-H3K27ac.narrowPeak.gz
E108-H3K4me3.narrowPeak.gz
E109-H3K27ac.narrowPeak.gz
E109-H3K4me3.narrowPeak.gz
E111-H3K27ac.narrowPeak.gz
E111-H3K4me3.narrowPeak.gz
E112-H3K27ac.narrowPeak.gz
E112-H3K4me3.narrowPeak.gz
E113-H3K27ac.narrowPeak.gz
E113-H3K4me3.narrowPeak.gz
E114-H3K27ac.narrowPeak.gz
E114-H3K4me3.narrowPeak.gz
E115-H3K27ac.narrowPeak.gz
E115-H3K4me3.narrowPeak.gz
E116-H3K27ac.narrowPeak.gz
E116-H3K4me3.narrowPeak.gz
E117-H3K27ac.narrowPeak.gz
E117-H3K4me3.narrowPeak.gz
E118-H3K27ac.narrowPeak.gz
E118-H3K4me3.narrowPeak.gz
E119-H3K27ac.narrowPeak.gz
E119-H3K4me3.narrowPeak.gz
E120-H3K27ac.narrowPeak.gz
E120-H3K4me3.narrowPeak.gz
E121-H3K27ac.narrowPeak.gz
E121-H3K4me3.narrowPeak.gz
E122-H3K27ac.narrowPeak.gz
E122-H3K4me3.narrowPeak.gz
E123-H3K27ac.narrowPeak.gz
E123-H3K4me3.narrowPeak.gz
E124-H3K27ac.narrowPeak.gz
E124-H3K4me3.narrowPeak.gz
E125-H3K27ac.narrowPeak.gz
E125-H3K4me3.narrowPeak.gz
E126-H3K27ac.narrowPeak.gz
E126-H3K4me3.narrowPeak.gz
E127-H3K27ac.narrowPeak.gz
E127-H3K4me3.narrowPeak.gz
E128-H3K27ac.narrowPeak.gz
E128-H3K4me3.narrowPeak.gz
E129-H3K27ac.narrowPeak.gz
E129-H3K4me3.narrowPeak.gz
