# Supplementary material for: Cell type-selective disease-association of genes under high regulatory load
Source: Nucleic Acids Res. 2015 Oct 10;43(18):8839–55. doi: 10.1093/nar/gkv863 (PMC4605313; doi:10.1093/nar/gkv863)
Supplement: SUPPLEMENTARY DATA [file supp_gkv863_Galhardo_et_al_SUPPLEMENTARY_FILE_4.xlsx]

## Sheet: JaccardSimilarityIndex
Supplementary File 4. Result tables. (multiple file sheets!)
Table 1: Jaccard Similarity Index for the 139 samples considered in the analysis.
Samples	A549-EtOH	AG04450	CellLine.GerminalCenterBCellLike.BP_KARPAS-422_c01	CellLine.GerminalCenterBCellLike.BP_SU-DHL-5_c01	CellLine.MantleCellLymphoma.BP_JVM-2_c01	CellLine.MantleCellLymphoma.BP_Z-138_c01	CellLine.MultipleMyeloma.BP_U-266_c01	CellLine.SporadicBurkittLymphoma.BP_BL-2_c01	CellLine.SporadicBurkittLymphoma.BP_DG-75_c01	CordBlood.AltActMacrophage.S00C1HH1	CordBlood.CD8+_naive.C002YMH1	CordBlood.Erythroblast.S002R5H1	CordBlood.Erythroblast.S002S3H1	CordBlood.Megakaryocyte.S004BTH2	CordBlood.Monocyte.C00264H1	CordBlood.Monocyte.C005PSH2	CordBlood.Monocyte.S000RDH2	CordBlood.Neutrophil.C00184H2	CordBlood.Neutrophil.C004GDH1	Dnd41	E003	E004	E005	E006	E007	E008	E011	E012	E013	E014	E015	E016	E017	E019	E020	E021	E022	E026	E029	E032	E034	E037	E038	E039	E040	E041	E042	E043	E044
A549-EtOH	1	0.353366	0.130128	0.142978	0.186982	0.1461	0.17721	0.140711	0.130189	0.12711	0.125833	0.121681	0.114507	0.106174	0.181197	0.183437	0.157798	0.162746	0.157834	0.163621	0.21502	0.235515	0.277397	0.34832	0.20691	0.216032	0.195435	0.215576	0.269492	0.283058	0.234118	0.260095	0.332438	0.194706	0.222741	0.171242	0.196848	0.363679	0.179241	0.158127	0.152621	0.179191	0.143019	0.125094	0.130101	0.1532	0.154304	0.125683	0.140234
AG04450	0.353366	1	0.149978	0.153642	0.201564	0.139456	0.182469	0.152003	0.138352	0.130593	0.131387	0.113238	0.106518	0.116691	0.182612	0.181093	0.153962	0.152904	0.151085	0.195023	0.275493	0.31333	0.323705	0.445395	0.248259	0.273634	0.284126	0.284963	0.383771	0.374771	0.288551	0.338248	0.526762	0.225287	0.285051	0.200145	0.217993	0.534595	0.18115	0.170364	0.161878	0.17906	0.145319	0.132916	0.134931	0.17108	0.16916	0.131569	0.157506
CellLine.GerminalCenterBCellLike.BP_KARPAS-422_c01	0.130128	0.149978	1	0.388396	0.23541	0.232499	0.191549	0.306895	0.299414	0.130564	0.190836	0.149184	0.140009	0.129305	0.190476	0.20116	0.186224	0.183036	0.185152	0.177667	0.132999	0.127549	0.130341	0.140105	0.134749	0.136228	0.131749	0.142918	0.143913	0.150294	0.137367	0.146461	0.14055	0.129965	0.138695	0.120176	0.143082	0.137611	0.207843	0.286514	0.209572	0.218689	0.193708	0.195998	0.206349	0.203058	0.207306	0.1957	0.200752
CellLine.GerminalCenterBCellLike.BP_SU-DHL-5_c01	0.142978	0.153642	0.388396	1	0.223373	0.238366	0.198764	0.402801	0.369135	0.135981	0.192825	0.165159	0.149494	0.134439	0.190875	0.197315	0.185549	0.186036	0.190864	0.16576	0.146508	0.139956	0.141228	0.144184	0.146058	0.140155	0.140166	0.134648	0.153066	0.162185	0.142562	0.144667	0.146643	0.136115	0.150125	0.121347	0.158297	0.14735	0.20959	0.329275	0.222695	0.232072	0.215569	0.208044	0.223404	0.218217	0.233773	0.216532	0.219712
CellLine.MantleCellLymphoma.BP_JVM-2_c01	0.186982	0.201564	0.23541	0.223373	1	0.226179	0.253046	0.239272	0.249393	0.140861	0.2125	0.158575	0.156059	0.149005	0.208111	0.2268	0.207594	0.230022	0.22354	0.212663	0.180008	0.174324	0.175843	0.195462	0.157205	0.18705	0.157983	0.190051	0.180965	0.209928	0.200329	0.205714	0.179828	0.176967	0.195483	0.150289	0.163218	0.188323	0.236329	0.283855	0.25527	0.270924	0.222417	0.226608	0.232246	0.272291	0.259277	0.220563	0.254664
CellLine.MantleCellLymphoma.BP_Z-138_c01	0.1461	0.139456	0.232499	0.238366	0.226179	1	0.275505	0.324575	0.290975	0.137289	0.213078	0.163813	0.155856	0.138889	0.207452	0.212108	0.207483	0.186813	0.182137	0.176214	0.134457	0.129638	0.137681	0.139545	0.132053	0.133389	0.135204	0.138959	0.133615	0.14485	0.142857	0.148118	0.134157	0.139144	0.145116	0.133138	0.165547	0.134141	0.222763	0.290936	0.222581	0.236496	0.21837	0.215971	0.211323	0.204503	0.213184	0.210733	0.212855
CellLine.MultipleMyeloma.BP_U-266_c01	0.17721	0.182469	0.191549	0.198764	0.253046	0.275505	1	0.255002	0.245238	0.128525	0.215077	0.163949	0.153879	0.128046	0.208169	0.213621	0.185452	0.1914	0.192908	0.196714	0.17086	0.162547	0.170436	0.172996	0.159278	0.162173	0.149671	0.168313	0.171536	0.19069	0.176143	0.179669	0.169883	0.165478	0.176166	0.140432	0.171363	0.173932	0.212121	0.246083	0.24955	0.252701	0.235063	0.22	0.229029	0.222878	0.239636	0.222503	0.231394
CellLine.SporadicBurkittLymphoma.BP_BL-2_c01	0.140711	0.152003	0.306895	0.402801	0.239272	0.324575	0.255002	1	0.431405	0.14349	0.228769	0.160035	0.150043	0.136316	0.208131	0.216205	0.205149	0.199402	0.203513	0.194903	0.15552	0.141084	0.14321	0.143153	0.14676	0.149126	0.144563	0.143436	0.150515	0.165193	0.156508	0.157465	0.143564	0.147048	0.16152	0.132016	0.166667	0.146577	0.230878	0.37302	0.255455	0.255924	0.25	0.238455	0.244476	0.233072	0.245509	0.239364	0.235428
CellLine.SporadicBurkittLymphoma.BP_DG-75_c01	0.130189	0.138352	0.299414	0.369135	0.249393	0.290975	0.245238	0.431405	1	0.137773	0.223456	0.196798	0.179709	0.136214	0.195133	0.213848	0.212775	0.203442	0.199208	0.201569	0.126567	0.116395	0.123802	0.127418	0.126183	0.126795	0.131292	0.131764	0.140211	0.136804	0.142229	0.134404	0.138383	0.133434	0.142171	0.118068	0.158817	0.129211	0.215789	0.3025	0.244775	0.265025	0.231081	0.240037	0.231109	0.249398	0.243833	0.234905	0.252261
CordBlood.AltActMacrophage.S00C1HH1	0.12711	0.130593	0.130564	0.135981	0.140861	0.137289	0.128525	0.14349	0.137773	1	0.141975	0.136389	0.128219	0.137067	0.248821	0.244296	0.231135	0.182848	0.192496	0.123754	0.0921435	0.102987	0.144521	0.13	0.0994318	0.0966782	0.104699	0.104104	0.120041	0.121316	0.108198	0.103787	0.138933	0.098135	0.102235	0.0868289	0.113999	0.132905	0.253592	0.163483	0.15625	0.17913	0.155544	0.135912	0.155647	0.142461	0.164529	0.146033	0.149041
CordBlood.CD8+_naive.C002YMH1	0.125833	0.131387	0.190836	0.192825	0.2125	0.213078	0.215077	0.228769	0.223456	0.141975	1	0.176969	0.174202	0.150596	0.236099	0.264397	0.257594	0.243708	0.245275	0.196794	0.120415	0.121632	0.129765	0.129207	0.128785	0.121383	0.122371	0.131459	0.139652	0.136533	0.123322	0.130639	0.130502	0.136602	0.130626	0.121748	0.151504	0.130878	0.248989	0.296398	0.461924	0.364786	0.478109	0.494924	0.437467	0.403865	0.401961	0.52	0.426653
CordBlood.Erythroblast.S002R5H1	0.121681	0.113238	0.149184	0.165159	0.158575	0.163813	0.163949	0.160035	0.196798	0.136389	0.176969	1	0.611692	0.182125	0.183908	0.200515	0.207429	0.200087	0.202709	0.129562	0.100587	0.0988207	0.124329	0.108064	0.104215	0.098692	0.114613	0.112631	0.120033	0.113156	0.11047	0.107698	0.123707	0.107338	0.110768	0.108336	0.143564	0.104046	0.198413	0.179292	0.189974	0.265983	0.186156	0.185169	0.18791	0.173232	0.18638	0.193753	0.188283
CordBlood.Erythroblast.S002S3H1	0.114507	0.106518	0.140009	0.149494	0.156059	0.155856	0.153879	0.150043	0.179709	0.128219	0.174202	0.611692	1	0.188086	0.173763	0.181818	0.186618	0.180632	0.182623	0.129638	0.0935829	0.0959395	0.116794	0.103641	0.0976796	0.0975894	0.0981789	0.102113	0.108678	0.109237	0.106672	0.104833	0.115276	0.107361	0.102371	0.102617	0.12902	0.103239	0.183009	0.172203	0.186827	0.255339	0.177703	0.177665	0.178669	0.172444	0.182734	0.178469	0.180986
CordBlood.Megakaryocyte.S004BTH2	0.106174	0.116691	0.129305	0.134439	0.149005	0.138889	0.128046	0.136316	0.136214	0.137067	0.150596	0.182125	0.188086	1	0.185324	0.176678	0.180934	0.175745	0.18304	0.13232	0.0896007	0.0944227	0.119544	0.108255	0.099136	0.0923295	0.0918762	0.10254	0.119941	0.104505	0.1005	0.105311	0.1199	0.0997859	0.0948276	0.0878898	0.119541	0.108936	0.176273	0.163265	0.15814	0.178848	0.152764	0.145455	0.148724	0.151709	0.146534	0.148202	0.149449
CordBlood.Monocyte.C00264H1	0.181197	0.182612	0.190476	0.190875	0.208111	0.207452	0.208169	0.208131	0.195133	0.248821	0.236099	0.183908	0.173763	0.185324	1	0.62528	0.511324	0.4	0.399316	0.187328	0.132558	0.148693	0.178037	0.180637	0.135053	0.13913	0.130938	0.136759	0.165574	0.154869	0.150154	0.151158	0.189895	0.128951	0.141765	0.11908	0.144485	0.188728	0.489705	0.285647	0.267897	0.269484	0.250109	0.217559	0.24823	0.227968	0.276852	0.237574	0.245835
CordBlood.Monocyte.C005PSH2	0.183437	0.181093	0.20116	0.197315	0.2268	0.212108	0.213621	0.216205	0.213848	0.244296	0.264397	0.200515	0.181818	0.176678	0.62528	1	0.597236	0.464865	0.457702	0.187527	0.129272	0.150373	0.182365	0.180137	0.135451	0.139385	0.144242	0.143621	0.173534	0.15538	0.15339	0.152214	0.190939	0.131899	0.144858	0.122964	0.156821	0.180155	0.566704	0.296011	0.29938	0.301661	0.285837	0.254661	0.282135	0.260062	0.300181	0.273864	0.274293
CordBlood.Monocyte.S000RDH2	0.157798	0.153962	0.186224	0.185549	0.207594	0.207483	0.185452	0.205149	0.212775	0.231135	0.257594	0.207429	0.186618	0.180934	0.511324	0.597236	1	0.425	0.426982	0.170008	0.116768	0.125279	0.15548	0.149791	0.132415	0.120478	0.132244	0.137652	0.149568	0.13467	0.135078	0.134965	0.167819	0.120454	0.129408	0.118044	0.154353	0.145094	0.489954	0.275237	0.27246	0.282513	0.274907	0.254307	0.270546	0.249894	0.283125	0.276002	0.257167
CordBlood.Neutrophil.C00184H2	0.162746	0.152904	0.183036	0.186036	0.230022	0.186813	0.1914	0.199402	0.203442	0.182848	0.243708	0.200087	0.180632	0.175745	0.4	0.464865	0.425	1	0.730271	0.185301	0.122472	0.129499	0.153571	0.148531	0.123443	0.122627	0.136381	0.133257	0.149213	0.146101	0.139993	0.139817	0.168815	0.126751	0.138662	0.114601	0.152567	0.151894	0.448421	0.263347	0.281472	0.285979	0.266781	0.259931	0.265705	0.254359	0.280163	0.264903	0.265924
CordBlood.Neutrophil.C004GDH1	0.157834	0.151085	0.185152	0.190864	0.22354	0.182137	0.192908	0.203513	0.199208	0.192496	0.245275	0.202709	0.182623	0.18304	0.399316	0.457702	0.426982	0.730271	1	0.180044	0.119537	0.128616	0.153114	0.149444	0.127159	0.122201	0.135494	0.137625	0.152388	0.139202	0.133678	0.137729	0.166466	0.122428	0.135706	0.118712	0.15215	0.149116	0.439331	0.262214	0.283178	0.284196	0.266781	0.252898	0.266884	0.251561	0.280741	0.267031	0.257522
Dnd41	0.163621	0.195023	0.177667	0.16576	0.212663	0.176214	0.196714	0.194903	0.201569	0.123754	0.196794	0.129562	0.129638	0.13232	0.187328	0.187527	0.170008	0.185301	0.180044	1	0.156463	0.162584	0.165264	0.16119	0.142506	0.157667	0.146905	0.156074	0.163364	0.179168	0.165207	0.180718	0.158499	0.140364	0.165203	0.129616	0.14923	0.169914	0.199128	0.206749	0.23535	0.222277	0.204607	0.207038	0.202264	0.226479	0.218884	0.190601	0.209335
E003	0.21502	0.275493	0.132999	0.146508	0.180008	0.134457	0.17086	0.15552	0.126567	0.0921435	0.120415	0.100587	0.0935829	0.0896007	0.132558	0.129272	0.116768	0.122472	0.119537	0.156463	1	0.417709	0.27515	0.256279	0.329647	0.561077	0.309356	0.334812	0.306713	0.550477	0.509407	0.601721	0.215606	0.472809	0.609278	0.415763	0.454749	0.255054	0.134383	0.152305	0.135926	0.150852	0.131073	0.115399	0.122828	0.130178	0.133229	0.117091	0.123548
E004	0.235515	0.31333	0.127549	0.139956	0.174324	0.129638	0.162547	0.141084	0.116395	0.102987	0.121632	0.0988207	0.0959395	0.0944227	0.148693	0.150373	0.125279	0.129499	0.128616	0.162584	0.417709	1	0.329609	0.315278	0.298321	0.396444	0.288097	0.303371	0.367668	0.498993	0.45214	0.477273	0.254401	0.325659	0.385465	0.29996	0.318621	0.295203	0.147409	0.14921	0.137365	0.155443	0.126558	0.113398	0.121429	0.133745	0.141099	0.113115	0.123139
E005	0.277397	0.323705	0.130341	0.141228	0.175843	0.137681	0.170436	0.14321	0.123802	0.144521	0.129765	0.124329	0.116794	0.119544	0.178037	0.182365	0.15548	0.153571	0.153114	0.165264	0.27515	0.329609	1	0.344455	0.258706	0.268864	0.268519	0.265165	0.36098	0.34154	0.299829	0.331169	0.311101	0.229078	0.267559	0.213289	0.251288	0.320261	0.182529	0.17066	0.159303	0.186016	0.151383	0.13127	0.136998	0.148118	0.162656	0.1373	0.143148
E006	0.34832	0.445395	0.140105	0.144184	0.195462	0.139545	0.172996	0.143153	0.127418	0.13	0.129207	0.108064	0.103641	0.108255	0.180637	0.180137	0.149791	0.148531	0.149444	0.16119	0.256279	0.315278	0.344455	1	0.257702	0.261265	0.259129	0.273006	0.364198	0.347492	0.291756	0.332172	0.434673	0.230889	0.276767	0.202485	0.216886	0.464341	0.168898	0.155611	0.15089	0.166453	0.131589	0.124511	0.128746	0.144279	0.157873	0.121315	0.145432
E007	0.20691	0.248259	0.134749	0.146058	0.157205	0.132053	0.159278	0.14676	0.126183	0.0994318	0.128785	0.104215	0.0976796	0.099136	0.135053	0.135451	0.132415	0.123443	0.127159	0.142506	0.329647	0.298321	0.258706	0.257702	1	0.289595	0.31415	0.343218	0.313793	0.364894	0.286806	0.364979	0.216379	0.304365	0.323383	0.253165	0.301295	0.240864	0.145072	0.143245	0.135765	0.148499	0.134786	0.126849	0.124753	0.124952	0.129672	0.124553	0.116917
E008	0.216032	0.273634	0.136228	0.140155	0.18705	0.133389	0.162173	0.149126	0.126795	0.0966782	0.121383	0.098692	0.0975894	0.0923295	0.13913	0.139385	0.120478	0.122627	0.122201	0.157667	0.561077	0.396444	0.268864	0.261265	0.289595	1	0.265456	0.298077	0.28185	0.487067	0.507565	0.531863	0.223806	0.499305	0.547966	0.433148	0.447202	0.262281	0.134261	0.146381	0.130536	0.145782	0.121499	0.12142	0.117959	0.140493	0.132645	0.11103	0.125935
E011	0.195435	0.284126	0.131749	0.140166	0.157983	0.135204	0.149671	0.144563	0.131292	0.104699	0.122371	0.114613	0.0981789	0.0918762	0.130938	0.144242	0.132244	0.136381	0.135494	0.146905	0.309356	0.288097	0.268519	0.259129	0.31415	0.265456	1	0.405679	0.40379	0.343792	0.276238	0.332756	0.239102	0.242401	0.287898	0.21768	0.262695	0.255102	0.149979	0.150289	0.140295	0.150209	0.137837	0.126805	0.124112	0.136308	0.138505	0.128215	0.134786
E012	0.215576	0.284963	0.142918	0.134648	0.190051	0.138959	0.168313	0.143436	0.131764	0.104104	0.131459	0.112631	0.102113	0.10254	0.136759	0.143621	0.137652	0.133257	0.137625	0.156074	0.334812	0.303371	0.265165	0.273006	0.343218	0.298077	0.405679	1	0.382367	0.381645	0.308019	0.375827	0.245299	0.288791	0.339721	0.244056	0.280912	0.269673	0.14921	0.150468	0.148734	0.157546	0.142581	0.132535	0.137328	0.145004	0.144351	0.129526	0.137904
E013	0.269492	0.383771	0.143913	0.153066	0.180965	0.133615	0.171536	0.150515	0.140211	0.120041	0.139652	0.120033	0.108678	0.119941	0.165574	0.173534	0.149568	0.149213	0.152388	0.163364	0.306713	0.367668	0.36098	0.364198	0.313793	0.28185	0.40379	0.382367	1	0.408708	0.324794	0.37261	0.332409	0.250098	0.309811	0.214573	0.244698	0.364073	0.176496	0.167362	0.16748	0.181507	0.145711	0.14585	0.145462	0.167574	0.171036	0.142748	0.162207
E014	0.283058	0.374771	0.150294	0.162185	0.209928	0.14485	0.19069	0.165193	0.136804	0.121316	0.136533	0.113156	0.109237	0.104505	0.154869	0.15538	0.13467	0.146101	0.139202	0.179168	0.550477	0.498993	0.34154	0.347492	0.364894	0.487067	0.343792	0.381645	0.408708	1	0.502615	0.644033	0.289224	0.405268	0.518055	0.328937	0.375	0.34719	0.16	0.167537	0.156323	0.176302	0.14577	0.135094	0.140422	0.158864	0.161765	0.133723	0.147105
E015	0.234118	0.288551	0.137367	0.142562	0.200329	0.142857	0.176143	0.156508	0.142229	0.108198	0.123322	0.11047	0.106672	0.1005	0.150154	0.15339	0.135078	0.139993	0.133678	0.165207	0.509407	0.45214	0.299829	0.291756	0.286806	0.507565	0.276238	0.308019	0.324794	0.502615	1	0.577973	0.248662	0.450845	0.484665	0.358402	0.400253	0.283691	0.144899	0.156986	0.135186	0.16254	0.129222	0.126292	0.121069	0.142302	0.140385	0.124821	0.131229
E016	0.260095	0.338248	0.146461	0.144667	0.205714	0.148118	0.179669	0.157465	0.134404	0.103787	0.130639	0.107698	0.104833	0.105311	0.151158	0.152214	0.134965	0.139817	0.137729	0.180718	0.601721	0.477273	0.331169	0.332172	0.364979	0.531863	0.332756	0.375827	0.37261	0.644033	0.577973	1	0.275561	0.454467	0.561624	0.368216	0.42324	0.310957	0.153239	0.161994	0.144407	0.164362	0.134111	0.127512	0.132993	0.145168	0.14761	0.125619	0.13972
E017	0.332438	0.526762	0.14055	0.146643	0.179828	0.134157	0.169883	0.143564	0.138383	0.138933	0.130502	0.123707	0.115276	0.1199	0.189895	0.190939	0.167819	0.168815	0.166466	0.158499	0.215606	0.254401	0.311101	0.434673	0.216379	0.223806	0.239102	0.245299	0.332409	0.289224	0.248662	0.275561	1	0.187383	0.225597	0.17152	0.200381	0.482922	0.193407	0.162762	0.158279	0.180879	0.146746	0.138735	0.141217	0.158093	0.164515	0.132851	0.150062
E019	0.194706	0.225287	0.129965	0.136115	0.176967	0.139144	0.165478	0.147048	0.133434	0.098135	0.136602	0.107338	0.107361	0.0997859	0.128951	0.131899	0.120454	0.126751	0.122428	0.140364	0.472809	0.325659	0.229078	0.230889	0.304365	0.499305	0.242401	0.288791	0.250098	0.405268	0.450845	0.454467	0.187383	1	0.517476	0.419152	0.437811	0.213375	0.127557	0.142435	0.139418	0.149136	0.132022	0.12844	0.124859	0.137906	0.136546	0.12774	0.133212
E020	0.222741	0.285051	0.138695	0.150125	0.195483	0.145116	0.176166	0.16152	0.142171	0.102235	0.130626	0.110768	0.102371	0.0948276	0.141765	0.144858	0.129408	0.138662	0.135706	0.165203	0.609278	0.385465	0.267559	0.276767	0.323383	0.547966	0.287898	0.339721	0.309811	0.518055	0.484665	0.561624	0.225597	0.517476	1	0.420772	0.465929	0.259072	0.144847	0.154239	0.147204	0.161136	0.137931	0.133333	0.127626	0.144028	0.141204	0.130811	0.132875
E021	0.171242	0.200145	0.120176	0.121347	0.150289	0.133138	0.140432	0.132016	0.118068	0.0868289	0.121748	0.108336	0.102617	0.0878898	0.11908	0.122964	0.118044	0.114601	0.118712	0.129616	0.415763	0.29996	0.213289	0.202485	0.253165	0.433148	0.21768	0.244056	0.214573	0.328937	0.358402	0.368216	0.17152	0.419152	0.420772	1	0.418513	0.187819	0.120199	0.124563	0.120232	0.126196	0.112887	0.114997	0.108819	0.122242	0.119155	0.111437	0.11302
E022	0.196848	0.217993	0.143082	0.158297	0.163218	0.165547	0.171363	0.166667	0.158817	0.113999	0.151504	0.143564	0.12902	0.119541	0.144485	0.156821	0.154353	0.152567	0.15215	0.14923	0.454749	0.318621	0.251288	0.216886	0.301295	0.447202	0.262695	0.280912	0.244698	0.375	0.400253	0.42324	0.200381	0.437811	0.465929	0.418513	1	0.191188	0.160866	0.167555	0.157759	0.175398	0.160189	0.153678	0.147161	0.14844	0.157717	0.162865	0.140118
E026	0.363679	0.534595	0.137611	0.14735	0.188323	0.134141	0.173932	0.146577	0.129211	0.132905	0.130878	0.104046	0.103239	0.108936	0.188728	0.180155	0.145094	0.151894	0.149116	0.169914	0.255054	0.295203	0.320261	0.464341	0.240864	0.262281	0.255102	0.269673	0.364073	0.34719	0.283691	0.310957	0.482922	0.213375	0.259072	0.187819	0.191188	1	0.180132	0.164681	0.153878	0.16782	0.144169	0.132881	0.135914	0.159932	0.164975	0.125432	0.149334
E029	0.179241	0.18115	0.207843	0.20959	0.236329	0.222763	0.212121	0.230878	0.215789	0.253592	0.248989	0.198413	0.183009	0.176273	0.489705	0.566704	0.489954	0.448421	0.439331	0.199128	0.134383	0.147409	0.182529	0.168898	0.145072	0.134261	0.149979	0.14921	0.176496	0.16	0.144899	0.153239	0.193407	0.127557	0.144847	0.120199	0.160866	0.180132	1	0.316316	0.299856	0.303015	0.272727	0.257248	0.277218	0.259615	0.29185	0.269991	0.269598
E032	0.158127	0.170364	0.286514	0.329275	0.283855	0.290936	0.246083	0.37302	0.3025	0.163483	0.296398	0.179292	0.172203	0.163265	0.285647	0.296011	0.275237	0.263347	0.262214	0.206749	0.152305	0.14921	0.17066	0.155611	0.143245	0.146381	0.150289	0.150468	0.167362	0.167537	0.156986	0.161994	0.162762	0.142435	0.154239	0.124563	0.167555	0.164681	0.316316	1	0.357353	0.327836	0.330504	0.321986	0.335733	0.316332	0.336785	0.329195	0.330073
E034	0.152621	0.161878	0.209572	0.222695	0.25527	0.222581	0.24955	0.255455	0.244775	0.15625	0.461924	0.189974	0.186827	0.15814	0.267897	0.29938	0.27246	0.281472	0.283178	0.23535	0.135926	0.137365	0.159303	0.15089	0.135765	0.130536	0.140295	0.148734	0.16748	0.156323	0.135186	0.144407	0.158279	0.139418	0.147204	0.120232	0.157759	0.153878	0.299856	0.357353	1	0.493712	0.57617	0.537761	0.616082	0.504362	0.57847	0.561053	0.553641
E037	0.179191	0.17906	0.218689	0.232072	0.270924	0.236496	0.252701	0.255924	0.265025	0.17913	0.364786	0.265983	0.255339	0.178848	0.269484	0.301661	0.282513	0.285979	0.284196	0.222277	0.150852	0.155443	0.186016	0.166453	0.148499	0.145782	0.150209	0.157546	0.181507	0.176302	0.16254	0.164362	0.180879	0.149136	0.161136	0.126196	0.175398	0.16782	0.303015	0.327836	0.493712	1	0.452791	0.431759	0.502053	0.42465	0.490524	0.445063	0.461329
E038	0.143019	0.145319	0.193708	0.215569	0.222417	0.21837	0.235063	0.25	0.231081	0.155544	0.478109	0.186156	0.177703	0.152764	0.250109	0.285837	0.274907	0.266781	0.266781	0.204607	0.131073	0.126558	0.151383	0.131589	0.134786	0.121499	0.137837	0.142581	0.145711	0.14577	0.129222	0.134111	0.146746	0.132022	0.137931	0.112887	0.160189	0.144169	0.272727	0.330504	0.57617	0.452791	1	0.493361	0.590432	0.402494	0.513326	0.572396	0.464267
E039	0.125094	0.132916	0.195998	0.208044	0.226608	0.215971	0.22	0.238455	0.240037	0.135912	0.494924	0.185169	0.177665	0.145455	0.217559	0.254661	0.254307	0.259931	0.252898	0.207038	0.115399	0.113398	0.13127	0.124511	0.126849	0.12142	0.126805	0.132535	0.14585	0.135094	0.126292	0.127512	0.138735	0.12844	0.133333	0.114997	0.153678	0.132881	0.257248	0.321986	0.537761	0.431759	0.493361	1	0.506696	0.518256	0.46893	0.625747	0.527056
E040	0.130101	0.134931	0.206349	0.223404	0.232246	0.211323	0.229029	0.244476	0.231109	0.155647	0.437467	0.18791	0.178669	0.148724	0.24823	0.282135	0.270546	0.265705	0.266884	0.202264	0.122828	0.121429	0.136998	0.128746	0.124753	0.117959	0.124112	0.137328	0.145462	0.140422	0.121069	0.132993	0.141217	0.124859	0.127626	0.108819	0.147161	0.135914	0.277218	0.335733	0.616082	0.502053	0.590432	0.506696	1	0.453933	0.590633	0.561453	0.525581
E041	0.1532	0.17108	0.203058	0.218217	0.272291	0.204503	0.222878	0.233072	0.249398	0.142461	0.403865	0.173232	0.172444	0.151709	0.227968	0.260062	0.249894	0.254359	0.251561	0.226479	0.130178	0.133745	0.148118	0.144279	0.124952	0.140493	0.136308	0.145004	0.167574	0.158864	0.142302	0.145168	0.158093	0.137906	0.144028	0.122242	0.14844	0.159932	0.259615	0.316332	0.504362	0.42465	0.402494	0.518256	0.453933	1	0.50139	0.457996	0.54504
E042	0.154304	0.16916	0.207306	0.233773	0.259277	0.213184	0.239636	0.245509	0.243833	0.164529	0.401961	0.18638	0.182734	0.146534	0.276852	0.300181	0.283125	0.280163	0.280741	0.218884	0.133229	0.141099	0.162656	0.157873	0.129672	0.132645	0.138505	0.144351	0.171036	0.161765	0.140385	0.14761	0.164515	0.136546	0.141204	0.119155	0.157717	0.164975	0.29185	0.336785	0.57847	0.490524	0.513326	0.46893	0.590633	0.50139	1	0.508299	0.535915
E043	0.125683	0.131569	0.1957	0.216532	0.220563	0.210733	0.222503	0.239364	0.234905	0.146033	0.52	0.193753	0.178469	0.148202	0.237574	0.273864	0.276002	0.264903	0.267031	0.190601	0.117091	0.113115	0.1373	0.121315	0.124553	0.11103	0.128215	0.129526	0.142748	0.133723	0.124821	0.125619	0.132851	0.12774	0.130811	0.111437	0.162865	0.125432	0.269991	0.329195	0.561053	0.445063	0.572396	0.625747	0.561453	0.457996	0.508299	1	0.509053
E044	0.140234	0.157506	0.200752	0.219712	0.254664	0.212855	0.231394	0.235428	0.252261	0.149041	0.426653	0.188283	0.180986	0.149449	0.245835	0.274293	0.257167	0.265924	0.257522	0.209335	0.123548	0.123139	0.143148	0.145432	0.116917	0.125935	0.134786	0.137904	0.162207	0.147105	0.131229	0.13972	0.150062	0.133212	0.132875	0.11302	0.140118	0.149334	0.269598	0.330073	0.553641	0.461329	0.464267	0.527056	0.525581	0.54504	0.535915	0.509053	1
E045	0.135933	0.142014	0.192847	0.211476	0.221243	0.207284	0.224837	0.23301	0.228261	0.147524	0.473526	0.191471	0.181279	0.142211	0.248575	0.281763	0.274657	0.267563	0.273084	0.196203	0.124859	0.12407	0.14444	0.136705	0.129534	0.119909	0.135846	0.135344	0.151011	0.145192	0.12523	0.13348	0.143876	0.132603	0.134773	0.114804	0.158029	0.137145	0.274209	0.32435	0.604016	0.491635	0.579827	0.559914	0.656461	0.468175	0.604784	0.624052	0.544809
E046	0.172814	0.187228	0.234352	0.253456	0.28065	0.246901	0.24811	0.280625	0.252217	0.177022	0.360744	0.18341	0.17655	0.171588	0.301263	0.328266	0.299641	0.297361	0.295529	0.225743	0.14402	0.142495	0.167739	0.1633	0.144559	0.130967	0.148461	0.159262	0.172384	0.167077	0.144387	0.155916	0.187063	0.13003	0.147986	0.114215	0.157672	0.181617	0.33977	0.444811	0.529678	0.40292	0.451341	0.383097	0.443622	0.389714	0.447786	0.402778	0.409549
E047	0.131184	0.141016	0.204267	0.22377	0.220569	0.220316	0.231606	0.248668	0.235294	0.15034	0.511202	0.185886	0.174969	0.150678	0.22531	0.2612	0.255501	0.243026	0.241976	0.212563	0.123596	0.119287	0.143418	0.129977	0.137458	0.122062	0.133567	0.141863	0.148134	0.144637	0.127293	0.1355	0.134818	0.130969	0.131365	0.11004	0.165449	0.13752	0.26087	0.327838	0.535279	0.442198	0.611263	0.526123	0.523783	0.400998	0.470954	0.582371	0.442698
E048	0.171598	0.170166	0.211374	0.223758	0.242913	0.224826	0.243621	0.234841	0.235821	0.181102	0.313707	0.274112	0.250488	0.184134	0.26938	0.287259	0.271871	0.279677	0.283333	0.205985	0.144638	0.151067	0.177198	0.154752	0.148902	0.131305	0.151685	0.156771	0.173684	0.168695	0.151997	0.157235	0.170925	0.140721	0.15149	0.130896	0.176588	0.162667	0.306771	0.292965	0.406267	0.571252	0.408238	0.327543	0.397067	0.30499	0.391725	0.354523	0.344542
E049	0.344159	0.504697	0.143419	0.151086	0.199215	0.140351	0.178134	0.15343	0.14213	0.133403	0.141855	0.112567	0.115183	0.120338	0.197798	0.191266	0.159238	0.168209	0.162595	0.178636	0.246633	0.292252	0.324112	0.431363	0.237551	0.259483	0.261748	0.265076	0.370722	0.345773	0.279511	0.311272	0.462991	0.215814	0.259044	0.186983	0.198859	0.666077	0.186463	0.171934	0.168098	0.176672	0.145727	0.139976	0.144501	0.177145	0.173658	0.134476	0.1628
E050	0.184159	0.191403	0.212534	0.205361	0.269683	0.232442	0.244425	0.229465	0.260092	0.159853	0.269133	0.231897	0.216193	0.200208	0.274536	0.302517	0.298952	0.291703	0.286646	0.226441	0.165765	0.169819	0.177867	0.181818	0.159219	0.171586	0.17496	0.1771	0.205002	0.192955	0.183002	0.186788	0.196641	0.167267	0.180774	0.152077	0.185952	0.181371	0.32	0.286168	0.295505	0.349566	0.272103	0.309269	0.275012	0.320561	0.30274	0.281369	0.304467
E055	0.292558	0.440887	0.153212	0.146829	0.185987	0.162301	0.188838	0.154098	0.171882	0.141671	0.143077	0.140496	0.126653	0.125552	0.19434	0.205811	0.186995	0.176118	0.178471	0.158489	0.206426	0.240463	0.269164	0.37589	0.216462	0.207824	0.250536	0.250211	0.33121	0.27521	0.246254	0.260324	0.482161	0.189159	0.235412	0.173394	0.211145	0.415309	0.201655	0.17576	0.16902	0.189074	0.164562	0.158875	0.156489	0.175512	0.186299	0.159754	0.171946
E056	0.261551	0.357012	0.14207	0.146039	0.168525	0.160321	0.175338	0.148148	0.16927	0.146667	0.146778	0.153941	0.134263	0.124457	0.189521	0.202864	0.195327	0.175473	0.183406	0.141892	0.178751	0.202298	0.260145	0.317325	0.199383	0.179245	0.240959	0.220546	0.278929	0.233333	0.214592	0.224815	0.419479	0.166726	0.20809	0.160371	0.215576	0.342276	0.203186	0.170762	0.172662	0.19475	0.173674	0.167127	0.158491	0.170982	0.185491	0.170881	0.171336
E058	0.339656	0.373832	0.157211	0.161417	0.238095	0.15633	0.191632	0.163584	0.150691	0.156658	0.149731	0.131268	0.124105	0.13069	0.200583	0.209424	0.176471	0.179753	0.171349	0.1951	0.251658	0.285462	0.347286	0.379082	0.229697	0.25326	0.246278	0.257082	0.332578	0.338306	0.285655	0.31153	0.351989	0.230068	0.260727	0.196295	0.212694	0.385096	0.203993	0.180042	0.183665	0.195986	0.159953	0.159306	0.163837	0.182274	0.188593	0.149621	0.182006
E059	0.177052	0.18336	0.124229	0.126036	0.131309	0.153336	0.158503	0.143987	0.134895	0.141424	0.152799	0.161819	0.148369	0.129048	0.168584	0.179823	0.184339	0.144752	0.150419	0.121373	0.148397	0.156092	0.193613	0.192863	0.191827	0.144578	0.187376	0.180086	0.186561	0.178856	0.160471	0.165996	0.192646	0.164374	0.161314	0.152731	0.203901	0.18438	0.174886	0.156824	0.160812	0.17199	0.168726	0.148488	0.14689	0.128516	0.151204	0.166102	0.140796
E061	0.235992	0.285714	0.152212	0.157895	0.196146	0.172369	0.196874	0.169435	0.170377	0.161563	0.16549	0.159177	0.143613	0.132774	0.195335	0.210697	0.205549	0.181308	0.179888	0.16101	0.20016	0.210372	0.255493	0.273166	0.229108	0.2	0.242011	0.25339	0.271069	0.258292	0.224433	0.249197	0.289579	0.190476	0.222134	0.172982	0.222732	0.278893	0.221337	0.193658	0.192102	0.206583	0.182766	0.172815	0.173913	0.181436	0.194281	0.173271	0.184123
E062	0.141011	0.143701	0.203011	0.222015	0.222663	0.23882	0.238116	0.247657	0.234197	0.173305	0.479699	0.201754	0.185138	0.167265	0.316397	0.348478	0.346069	0.304639	0.311659	0.204184	0.11928	0.126176	0.147047	0.133911	0.140403	0.115997	0.134404	0.136557	0.150891	0.135166	0.129712	0.127598	0.147398	0.125351	0.127542	0.108775	0.16986	0.134769	0.3099	0.34179	0.481977	0.409786	0.536164	0.462739	0.488999	0.369118	0.444672	0.531394	0.407463
E063	0.293162	0.361059	0.158468	0.160158	0.210823	0.161028	0.188023	0.170124	0.162633	0.156955	0.164319	0.146412	0.143844	0.134188	0.239862	0.238923	0.204758	0.196834	0.193444	0.172444	0.216828	0.26	0.279825	0.333486	0.220944	0.227969	0.22957	0.230066	0.326993	0.294293	0.24284	0.271726	0.359477	0.198589	0.234538	0.174386	0.194994	0.406173	0.242915	0.207088	0.20365	0.213043	0.175885	0.173478	0.175635	0.205392	0.203046	0.166217	0.198236
E065	0.250991	0.307912	0.122393	0.137373	0.165031	0.134771	0.16674	0.140199	0.136687	0.133633	0.137327	0.127678	0.121057	0.119111	0.161555	0.1628	0.14828	0.147841	0.152627	0.13458	0.188131	0.219874	0.261191	0.301724	0.201412	0.187793	0.223814	0.203728	0.280317	0.237641	0.213238	0.227292	0.339391	0.174836	0.196769	0.154858	0.185681	0.34654	0.171286	0.156743	0.159624	0.174482	0.157543	0.141906	0.144784	0.149847	0.16674	0.139246	0.145064
E066	0.292845	0.313835	0.170932	0.180974	0.223028	0.177107	0.210433	0.185621	0.170807	0.168795	0.168562	0.164264	0.1489	0.138716	0.220853	0.234215	0.210036	0.204565	0.203039	0.176497	0.2136	0.236854	0.273836	0.292166	0.219902	0.213621	0.234136	0.229811	0.302807	0.272177	0.230198	0.251244	0.313259	0.185157	0.231374	0.172987	0.217118	0.32457	0.237343	0.209756	0.209232	0.231579	0.19	0.176715	0.18239	0.20053	0.208719	0.176589	0.193241
E067	0.198873	0.248267	0.146556	0.145631	0.185425	0.142428	0.16597	0.157895	0.142736	0.130572	0.146437	0.139262	0.125254	0.118231	0.157722	0.177129	0.175947	0.162725	0.169287	0.138395	0.213612	0.19547	0.220757	0.224796	0.221282	0.199671	0.255356	0.243174	0.249241	0.239536	0.202617	0.2276	0.220801	0.186498	0.229082	0.16449	0.211457	0.22749	0.187145	0.170598	0.170632	0.182406	0.163265	0.1524	0.151502	0.161493	0.172819	0.159782	0.154796
E068	0.226286	0.273276	0.159258	0.156412	0.204953	0.161783	0.184603	0.177079	0.153653	0.142491	0.16725	0.147737	0.135546	0.122163	0.177498	0.197222	0.190367	0.186278	0.1896	0.157511	0.22496	0.225063	0.238115	0.24755	0.238228	0.212723	0.273356	0.268365	0.27701	0.264026	0.219953	0.248311	0.245019	0.195884	0.243579	0.176553	0.217523	0.254333	0.215344	0.190814	0.180242	0.202478	0.179264	0.170365	0.166808	0.175352	0.184558	0.175858	0.174694
E069	0.189253	0.232755	0.15	0.152126	0.18694	0.153188	0.172973	0.163003	0.154368	0.137214	0.153546	0.146433	0.130909	0.119667	0.163207	0.18283	0.184657	0.172731	0.178859	0.144334	0.196321	0.183087	0.21984	0.215579	0.214597	0.18745	0.251833	0.238335	0.242114	0.228862	0.196331	0.218468	0.212223	0.178218	0.219298	0.161842	0.208428	0.213952	0.195908	0.178616	0.171266	0.189537	0.174191	0.164734	0.157289	0.170008	0.172471	0.170884	0.161277
E071	0.203323	0.247881	0.156371	0.155015	0.192454	0.165883	0.181366	0.174327	0.163498	0.146694	0.165109	0.15257	0.138319	0.115663	0.185398	0.212903	0.207232	0.19412	0.196047	0.148227	0.198098	0.192308	0.22403	0.225441	0.214286	0.184127	0.263452	0.241351	0.252019	0.234343	0.19714	0.217645	0.237009	0.176577	0.216057	0.161257	0.213666	0.229655	0.23019	0.199072	0.189079	0.207401	0.191737	0.178943	0.171429	0.176984	0.189684	0.184723	0.171499
E072	0.202778	0.253311	0.146667	0.149241	0.182778	0.142617	0.170993	0.161595	0.144347	0.125892	0.150077	0.132979	0.120827	0.115198	0.159018	0.175755	0.178667	0.162534	0.168051	0.138664	0.222808	0.204065	0.219441	0.221849	0.228776	0.203644	0.265253	0.252427	0.256421	0.248052	0.204998	0.227201	0.212386	0.186789	0.235554	0.170391	0.211342	0.229158	0.186964	0.17608	0.168878	0.182818	0.167192	0.15694	0.148133	0.162752	0.16954	0.160536	0.155214
E073	0.203008	0.246506	0.141699	0.146184	0.169301	0.145439	0.165576	0.160049	0.140962	0.127605	0.149116	0.145095	0.127092	0.116852	0.1552	0.180212	0.182997	0.167455	0.173465	0.141521	0.205425	0.20132	0.224728	0.217954	0.227471	0.188048	0.274663	0.24571	0.250637	0.238037	0.194059	0.220187	0.22632	0.179273	0.22637	0.162574	0.223534	0.224109	0.193895	0.173967	0.167334	0.187632	0.17724	0.163701	0.155303	0.160246	0.173235	0.169361	0.15002
E074	0.194821	0.224473	0.163942	0.159504	0.192937	0.162408	0.174749	0.164721	0.16302	0.151243	0.163314	0.159255	0.14591	0.121422	0.185756	0.206756	0.201255	0.185877	0.188771	0.146511	0.189545	0.181481	0.216239	0.211457	0.207361	0.184454	0.236426	0.235789	0.227484	0.223893	0.185559	0.20892	0.211676	0.173324	0.208647	0.15398	0.194277	0.209273	0.223067	0.197093	0.178279	0.199739	0.179219	0.172525	0.16602	0.172269	0.186605	0.176217	0.168251
E075	0.276605	0.291522	0.178664	0.197783	0.214468	0.205575	0.23834	0.207302	0.181319	0.180679	0.198341	0.174438	0.154341	0.140368	0.256861	0.275199	0.255888	0.236528	0.243691	0.173259	0.197733	0.212556	0.285097	0.275312	0.222699	0.177501	0.235367	0.220784	0.283627	0.259048	0.212051	0.228804	0.321906	0.170228	0.220187	0.164159	0.222222	0.284335	0.293578	0.24043	0.24905	0.261968	0.238487	0.212835	0.229819	0.210105	0.255844	0.221165	0.221662
E076	0.237006	0.290583	0.145239	0.151421	0.171502	0.161065	0.18402	0.161006	0.150257	0.14036	0.152482	0.149576	0.132787	0.122877	0.190135	0.207803	0.199842	0.179007	0.179487	0.138575	0.198136	0.21459	0.269146	0.288166	0.206457	0.17811	0.258999	0.240835	0.321855	0.242412	0.215891	0.229844	0.336291	0.164956	0.202466	0.15124	0.207518	0.297882	0.21451	0.178769	0.188907	0.201843	0.181448	0.164239	0.168265	0.170051	0.189523	0.171857	0.175336
E078	0.294481	0.343626	0.179618	0.185487	0.223342	0.188235	0.211649	0.193417	0.177805	0.171039	0.187788	0.161225	0.152969	0.144481	0.245731	0.257686	0.230238	0.230337	0.228365	0.171849	0.21975	0.244325	0.305376	0.33157	0.231689	0.211229	0.240703	0.237043	0.326513	0.286588	0.242424	0.269231	0.390087	0.198424	0.236822	0.174237	0.222263	0.36455	0.265934	0.22769	0.237295	0.247104	0.220016	0.203477	0.215536	0.210396	0.243595	0.205758	0.213235
E079	0.272348	0.314171	0.167175	0.17564	0.205908	0.179188	0.211106	0.177446	0.167655	0.165618	0.179528	0.169257	0.153377	0.141802	0.228875	0.245658	0.223053	0.219302	0.214812	0.172474	0.2112	0.232784	0.307521	0.293935	0.218725	0.190913	0.251171	0.236831	0.295564	0.266667	0.221347	0.245335	0.336372	0.180167	0.222925	0.174808	0.216094	0.319032	0.253039	0.205845	0.222594	0.243913	0.216769	0.190553	0.207638	0.196542	0.237684	0.197011	0.204612
E080	0.29581	0.377148	0.160999	0.15917	0.228002	0.168936	0.210704	0.170972	0.163591	0.155235	0.161141	0.15894	0.149597	0.131298	0.206468	0.214114	0.191838	0.187823	0.185936	0.190853	0.255258	0.277875	0.314642	0.339562	0.252615	0.253756	0.27701	0.261785	0.348182	0.334056	0.270689	0.307214	0.352914	0.220105	0.275113	0.195406	0.229571	0.351	0.223339	0.212108	0.195767	0.22603	0.178952	0.165487	0.173452	0.194224	0.201502	0.169278	0.183047
E084	0.292558	0.326531	0.144272	0.15993	0.204398	0.159315	0.187343	0.173822	0.138692	0.150026	0.151492	0.141911	0.132098	0.116245	0.190377	0.196157	0.170778	0.178	0.17518	0.164557	0.262715	0.289661	0.331201	0.312953	0.262942	0.240167	0.278509	0.258723	0.331816	0.342326	0.264174	0.304694	0.316433	0.2179	0.27017	0.199498	0.238372	0.333023	0.205857	0.181666	0.191612	0.209726	0.178514	0.158875	0.172399	0.173061	0.191775	0.154434	0.16906
E085	0.305796	0.336688	0.154415	0.161674	0.209887	0.16753	0.193086	0.168675	0.149895	0.152071	0.152115	0.142088	0.135922	0.124632	0.1921	0.203144	0.181296	0.182476	0.179631	0.165792	0.255123	0.27977	0.335321	0.315168	0.268484	0.238912	0.281126	0.261204	0.337145	0.331577	0.26087	0.296914	0.326484	0.214474	0.266309	0.196704	0.241058	0.33039	0.214097	0.186369	0.193814	0.214753	0.1792	0.161367	0.173127	0.176224	0.198564	0.159047	0.173124
E087	0.176959	0.174591	0.143874	0.152183	0.157814	0.167791	0.175345	0.152075	0.161908	0.123559	0.163103	0.163883	0.149321	0.12085	0.158032	0.168902	0.177179	0.168135	0.172007	0.126406	0.156261	0.148569	0.177944	0.171023	0.190151	0.150198	0.184962	0.178532	0.177587	0.180375	0.16567	0.179993	0.17967	0.166049	0.174778	0.144136	0.225714	0.162172	0.170313	0.173763	0.172401	0.183634	0.179867	0.180291	0.166011	0.156179	0.175774	0.19304	0.158843
E089	0.267529	0.373832	0.142857	0.142427	0.173913	0.156821	0.180274	0.158821	0.144463	0.126653	0.138772	0.131268	0.118322	0.11379	0.174196	0.184615	0.16629	0.15625	0.158059	0.153482	0.255301	0.274201	0.314042	0.342239	0.281211	0.243322	0.292457	0.267804	0.353428	0.322063	0.253852	0.296312	0.36334	0.213483	0.261243	0.192048	0.228473	0.371252	0.1875	0.174669	0.171291	0.190395	0.160861	0.149785	0.156962	0.164745	0.172966	0.147014	0.154373
E090	0.27995	0.405148	0.141883	0.147845	0.179724	0.159236	0.177246	0.159249	0.141615	0.130147	0.143566	0.124444	0.111809	0.112818	0.1842	0.19106	0.171063	0.163922	0.166208	0.156425	0.258105	0.282762	0.324166	0.346544	0.281341	0.239934	0.301728	0.281049	0.366543	0.328987	0.254045	0.300705	0.3832	0.208333	0.262449	0.193617	0.230122	0.394978	0.198621	0.177493	0.17498	0.187738	0.164904	0.155172	0.155462	0.167559	0.17288	0.150908	0.157598
E091	0.267943	0.270514	0.148649	0.169977	0.18692	0.166966	0.194043	0.166667	0.146661	0.175843	0.148757	0.146995	0.139486	0.140177	0.219868	0.229096	0.199839	0.192437	0.189438	0.167807	0.203573	0.233732	0.343705	0.273142	0.203651	0.192902	0.207742	0.209588	0.26982	0.258813	0.217712	0.238056	0.283097	0.185551	0.21335	0.168231	0.204838	0.277315	0.238674	0.201238	0.189178	0.216621	0.176179	0.155392	0.169121	0.164873	0.194493	0.165666	0.170794
E092	0.283846	0.379036	0.157736	0.16397	0.185263	0.176293	0.188593	0.169345	0.148812	0.150104	0.14977	0.146271	0.130036	0.123666	0.190123	0.205929	0.19546	0.180661	0.180191	0.156989	0.248865	0.268378	0.338805	0.322917	0.272503	0.216789	0.312919	0.27296	0.354779	0.320518	0.247082	0.284836	0.382728	0.195948	0.259984	0.189046	0.251264	0.337656	0.220272	0.193372	0.194274	0.211389	0.184934	0.166667	0.175791	0.173913	0.193495	0.17045	0.170404
E093	0.231592	0.280516	0.212355	0.233317	0.26517	0.24793	0.257838	0.271905	0.229929	0.17765	0.280924	0.177398	0.167762	0.16342	0.264501	0.27546	0.239983	0.238938	0.237843	0.256474	0.216078	0.225591	0.263806	0.249546	0.207835	0.19652	0.226749	0.227312	0.253267	0.259808	0.218114	0.237182	0.254199	0.182342	0.220275	0.166727	0.210317	0.262059	0.292779	0.3	0.342272	0.334512	0.322337	0.296037	0.302725	0.288889	0.323674	0.299729	0.291925
E094	0.249261	0.241858	0.157143	0.175262	0.179931	0.175267	0.19568	0.170638	0.16195	0.172433	0.169348	0.176342	0.156698	0.14359	0.214286	0.231255	0.219709	0.211102	0.213654	0.145687	0.185081	0.196195	0.255619	0.248458	0.206496	0.169423	0.198486	0.203912	0.231067	0.226766	0.193817	0.206651	0.277179	0.171672	0.202481	0.153007	0.223612	0.226894	0.23919	0.200697	0.210684	0.232337	0.216695	0.186722	0.197481	0.17637	0.218709	0.195872	0.187713
E095	0.259701	0.32637	0.154773	0.153363	0.187881	0.158981	0.176596	0.1649	0.156616	0.146853	0.152838	0.135386	0.134409	0.128166	0.186283	0.196231	0.172106	0.166194	0.170464	0.151461	0.202786	0.233522	0.273948	0.299816	0.201439	0.206164	0.225043	0.224058	0.293798	0.255076	0.212817	0.237302	0.332083	0.176668	0.21391	0.161759	0.191692	0.320434	0.203488	0.177854	0.180642	0.1942	0.165319	0.151552	0.153079	0.179124	0.178571	0.146853	0.166038
E096	0.267192	0.31391	0.171998	0.179427	0.201624	0.183655	0.206066	0.184744	0.173952	0.186819	0.182121	0.169333	0.151567	0.146032	0.243648	0.257256	0.244632	0.228085	0.232385	0.162014	0.197917	0.223451	0.290547	0.273563	0.221992	0.177815	0.246532	0.234832	0.290129	0.255834	0.214168	0.234588	0.341864	0.166981	0.213284	0.159452	0.220056	0.289821	0.276699	0.219556	0.223597	0.255671	0.222174	0.198457	0.210624	0.20575	0.233394	0.210637	0.203008
E097	0.231377	0.302685	0.121487	0.130759	0.145134	0.141623	0.164355	0.132922	0.126529	0.124145	0.118416	0.136057	0.116619	0.106594	0.154669	0.165803	0.156083	0.146836	0.146836	0.128683	0.191653	0.215543	0.265986	0.269472	0.219028	0.180708	0.238385	0.227215	0.292551	0.236787	0.200797	0.222935	0.328198	0.174591	0.206661	0.164773	0.201842	0.289328	0.176265	0.149042	0.14453	0.163178	0.141051	0.126328	0.123577	0.125205	0.144211	0.126476	0.130223
E098	0.228277	0.224442	0.138192	0.149272	0.158669	0.160878	0.183307	0.157713	0.146484	0.145515	0.158029	0.162088	0.145683	0.127371	0.181154	0.189038	0.198395	0.174757	0.180931	0.133544	0.183967	0.185824	0.241036	0.227723	0.207596	0.171788	0.198001	0.199772	0.223875	0.216541	0.187681	0.206407	0.23422	0.170482	0.191187	0.161967	0.233115	0.209862	0.188755	0.184025	0.185086	0.197194	0.188089	0.16991	0.175904	0.152581	0.187427	0.17899	0.159255
E099	0.241767	0.277961	0.13919	0.153186	0.162046	0.159246	0.169446	0.148602	0.135019	0.150097	0.15188	0.150059	0.138403	0.128929	0.18979	0.195701	0.186207	0.173293	0.173734	0.129109	0.193186	0.221032	0.328614	0.281497	0.21757	0.191594	0.23083	0.222655	0.267428	0.240555	0.211896	0.228934	0.285239	0.192442	0.211997	0.178082	0.219495	0.276801	0.185334	0.171473	0.170593	0.1876	0.167225	0.145595	0.151108	0.14526	0.17216	0.157153	0.151976
E100	0.208216	0.223346	0.152668	0.165628	0.17167	0.169425	0.190597	0.167084	0.181185	0.151163	0.166469	0.172591	0.163053	0.133666	0.175402	0.195486	0.191365	0.188695	0.193061	0.133191	0.156262	0.165112	0.220253	0.220619	0.178378	0.150567	0.194961	0.187222	0.218632	0.199443	0.169602	0.184291	0.245039	0.150916	0.175926	0.142415	0.192857	0.2227	0.20679	0.183855	0.195345	0.216014	0.190167	0.182967	0.176087	0.182627	0.195588	0.184512	0.175468
E101	0.28636	0.307759	0.188655	0.208352	0.244959	0.21327	0.244501	0.223849	0.191035	0.172676	0.21875	0.176302	0.160572	0.143129	0.269821	0.284529	0.257976	0.249591	0.25318	0.18726	0.218872	0.231747	0.286931	0.282182	0.225173	0.193398	0.238329	0.238191	0.292589	0.275974	0.227746	0.238278	0.320928	0.180595	0.238893	0.171758	0.225519	0.291233	0.303044	0.269814	0.280119	0.294723	0.26971	0.233835	0.254867	0.233953	0.282732	0.248105	0.244426
E102	0.303917	0.329102	0.17564	0.188595	0.218451	0.194017	0.223611	0.199235	0.16887	0.171444	0.192077	0.159196	0.146461	0.133432	0.248156	0.259992	0.229912	0.219835	0.225405	0.175308	0.223984	0.24453	0.302274	0.303724	0.22749	0.207724	0.239711	0.232336	0.301242	0.288983	0.234588	0.252006	0.332876	0.19174	0.238728	0.175439	0.217028	0.315476	0.274067	0.231506	0.238278	0.247989	0.226877	0.199182	0.214032	0.206159	0.241605	0.199762	0.207611
E103	0.260604	0.320106	0.145378	0.154731	0.173913	0.157149	0.179675	0.160032	0.14689	0.137914	0.148414	0.134777	0.123683	0.127863	0.189879	0.201179	0.187053	0.170485	0.172306	0.146628	0.214145	0.233042	0.286885	0.318525	0.227255	0.203571	0.251678	0.227494	0.307289	0.259229	0.228906	0.253743	0.359982	0.185745	0.225693	0.168093	0.21882	0.334698	0.208547	0.176566	0.181601	0.189583	0.176929	0.158221	0.163062	0.167274	0.185895	0.163904	0.16487
E104	0.250514	0.306258	0.152024	0.158675	0.173695	0.162543	0.182497	0.169624	0.161672	0.149223	0.153995	0.151741	0.139807	0.126095	0.183607	0.203363	0.185709	0.1786	0.185674	0.140068	0.204944	0.233376	0.279232	0.285588	0.220687	0.192323	0.247024	0.222177	0.295205	0.259488	0.20993	0.237549	0.324581	0.181851	0.220553	0.168231	0.217507	0.296763	0.208442	0.179328	0.185366	0.199829	0.179579	0.161863	0.165605	0.170802	0.188852	0.167563	0.16214
E105	0.202666	0.244137	0.144854	0.149829	0.163525	0.166031	0.172709	0.160113	0.15257	0.146503	0.158541	0.165767	0.14509	0.1244	0.170614	0.196844	0.196408	0.174784	0.186434	0.133668	0.173528	0.179775	0.236941	0.228107	0.190385	0.153257	0.229651	0.198245	0.234219	0.209184	0.179381	0.194329	0.259701	0.147317	0.188406	0.143387	0.211136	0.220453	0.204897	0.186027	0.17996	0.19797	0.180386	0.165098	0.162683	0.160308	0.181334	0.179684	0.159391
E106	0.27714	0.31438	0.200285	0.218235	0.256483	0.218809	0.242536	0.222374	0.201475	0.192861	0.237598	0.183986	0.166015	0.150823	0.273572	0.284239	0.253497	0.251444	0.258151	0.19417	0.20587	0.23262	0.289218	0.288837	0.224439	0.191096	0.230464	0.230435	0.291186	0.27221	0.216082	0.229913	0.335255	0.177567	0.221254	0.167817	0.220939	0.295175	0.316158	0.276042	0.296816	0.308071	0.277954	0.249218	0.272772	0.262341	0.301968	0.255753	0.26794
E108	0.289652	0.350459	0.162467	0.164696	0.199659	0.169957	0.190317	0.173427	0.173487	0.155128	0.162456	0.151201	0.140669	0.136542	0.206263	0.219384	0.202169	0.19084	0.196126	0.161193	0.21846	0.235893	0.287533	0.315007	0.226894	0.212602	0.248511	0.2399	0.30137	0.281578	0.225653	0.256318	0.356977	0.187408	0.233134	0.177996	0.210546	0.367299	0.233023	0.199662	0.203879	0.220627	0.188475	0.169646	0.175011	0.189916	0.203283	0.168397	0.187578
E109	0.274686	0.321928	0.195075	0.214427	0.246896	0.212194	0.246943	0.222274	0.195316	0.194083	0.229075	0.183655	0.167925	0.162906	0.26673	0.278943	0.246458	0.240683	0.247404	0.192326	0.207015	0.232167	0.300333	0.293194	0.220768	0.190925	0.232191	0.230496	0.296174	0.271957	0.214346	0.233067	0.353525	0.171737	0.221142	0.160852	0.216882	0.30863	0.30481	0.276462	0.285985	0.306573	0.269601	0.242864	0.260525	0.263689	0.297218	0.245283	0.262186
E111	0.242857	0.302696	0.146279	0.151319	0.168465	0.158252	0.183099	0.158776	0.154523	0.127854	0.153254	0.144796	0.127287	0.118726	0.177932	0.197693	0.189893	0.173586	0.175446	0.144133	0.204057	0.223061	0.264858	0.291777	0.217853	0.187202	0.242809	0.216735	0.291156	0.253793	0.21521	0.24198	0.342648	0.172563	0.217717	0.16069	0.218478	0.30724	0.199655	0.18386	0.181634	0.200427	0.186752	0.169377	0.168224	0.171417	0.191923	0.1659	0.169857
E112	0.192581	0.217228	0.216018	0.235377	0.233657	0.242883	0.255206	0.279418	0.250114	0.175214	0.364555	0.194805	0.180596	0.153846	0.272727	0.303096	0.273741	0.264491	0.268303	0.236903	0.168417	0.173085	0.218737	0.201409	0.180492	0.149283	0.188341	0.186047	0.215116	0.197711	0.174876	0.181853	0.224937	0.153846	0.173996	0.141735	0.193946	0.207754	0.305726	0.309369	0.40475	0.37309	0.414669	0.384288	0.385671	0.32252	0.385366	0.406614	0.339445
E113	0.236489	0.275623	0.208818	0.217092	0.247511	0.220624	0.216856	0.228135	0.205813	0.195308	0.232997	0.194483	0.169536	0.175207	0.295694	0.316869	0.287098	0.30596	0.307186	0.190499	0.186639	0.20885	0.255474	0.249772	0.202809	0.172385	0.219221	0.211438	0.27256	0.232518	0.201071	0.208436	0.287389	0.163312	0.203144	0.154209	0.218072	0.267698	0.365405	0.303773	0.30038	0.317931	0.284661	0.250226	0.278664	0.266603	0.291225	0.262367	0.264471
GM12878	0.217571	0.237908	0.239403	0.231807	0.390657	0.244307	0.252392	0.266574	0.242382	0.148751	0.208368	0.160954	0.158946	0.142045	0.232198	0.243683	0.216457	0.232127	0.22737	0.222906	0.195252	0.193206	0.194597	0.208673	0.172089	0.189591	0.178601	0.196005	0.204748	0.234212	0.201043	0.219895	0.212017	0.181716	0.20161	0.163929	0.176181	0.216441	0.261198	0.325109	0.259624	0.262617	0.223645	0.222461	0.223611	0.261091	0.257873	0.215735	0.25
H1hESC	0.229175	0.280875	0.140999	0.145401	0.197065	0.156159	0.174442	0.168494	0.150617	0.113737	0.12914	0.112776	0.108838	0.102948	0.140412	0.146617	0.138156	0.145088	0.138584	0.182842	0.424059	0.316118	0.261552	0.254661	0.294798	0.388073	0.268968	0.289496	0.263959	0.409008	0.36597	0.422491	0.226766	0.354347	0.442653	0.314672	0.380085	0.239103	0.151429	0.160966	0.145068	0.163874	0.139561	0.136606	0.127324	0.144962	0.152044	0.133505	0.133126
HCT116	0.237263	0.194085	0.126664	0.134001	0.147833	0.14918	0.159645	0.134497	0.13735	0.127363	0.136269	0.15879	0.143486	0.11588	0.15707	0.159099	0.167757	0.14598	0.149629	0.136034	0.165962	0.164967	0.208333	0.227116	0.186447	0.167083	0.170058	0.171634	0.184384	0.187344	0.184588	0.191356	0.209714	0.189353	0.175139	0.165495	0.226779	0.18764	0.154049	0.149155	0.160087	0.182479	0.161613	0.144984	0.15681	0.141706	0.160089	0.158133	0.150675
HMEC	0.367428	0.4189	0.144879	0.154139	0.216695	0.144258	0.183178	0.153907	0.128093	0.135149	0.143657	0.113149	0.11307	0.114326	0.185674	0.188199	0.155636	0.168012	0.1591	0.192657	0.272391	0.303797	0.335258	0.406676	0.252769	0.273219	0.257525	0.267553	0.350179	0.362369	0.298116	0.327536	0.353631	0.23806	0.280049	0.206037	0.211942	0.431543	0.187838	0.174859	0.172022	0.183799	0.150416	0.141021	0.149144	0.168946	0.180282	0.139041	0.169316
HSMM	0.356231	0.515752	0.141236	0.147109	0.188907	0.141618	0.176638	0.151442	0.138662	0.13013	0.131864	0.110323	0.103886	0.11253	0.182075	0.185675	0.156365	0.162602	0.157672	0.186249	0.247759	0.287958	0.327378	0.435437	0.249302	0.246186	0.267263	0.255098	0.355132	0.347125	0.272321	0.310872	0.425276	0.203446	0.263328	0.185017	0.199484	0.517385	0.184111	0.176399	0.164697	0.17764	0.152874	0.136381	0.140459	0.161408	0.172805	0.132034	0.156325
HUVEC	0.344196	0.407729	0.149935	0.144038	0.205373	0.137553	0.174365	0.140708	0.136003	0.134197	0.14104	0.120212	0.10935	0.119608	0.184341	0.185111	0.159562	0.16152	0.156028	0.184574	0.232702	0.281903	0.286791	0.390467	0.216925	0.243368	0.223767	0.238235	0.33105	0.317073	0.269565	0.297365	0.362012	0.205551	0.245521	0.180305	0.198795	0.411968	0.183463	0.175585	0.165994	0.181857	0.153846	0.143193	0.143098	0.166042	0.171429	0.142369	0.164547
HeLaS3	0.362157	0.304328	0.133952	0.145683	0.18413	0.143419	0.177911	0.146465	0.136344	0.140076	0.125	0.127642	0.130091	0.110943	0.185154	0.186885	0.165045	0.162118	0.162592	0.165611	0.183259	0.205161	0.260947	0.281735	0.181926	0.189727	0.180678	0.185277	0.245167	0.243872	0.208502	0.216673	0.301896	0.177377	0.195024	0.15202	0.175379	0.295051	0.187444	0.160646	0.159983	0.17951	0.146811	0.127787	0.143663	0.149556	0.165889	0.130502	0.147794
HepG2	0.272255	0.241462	0.149959	0.148649	0.204888	0.160404	0.188739	0.151855	0.15821	0.132121	0.142805	0.153846	0.146821	0.123288	0.165515	0.172991	0.164457	0.163052	0.157856	0.174544	0.186447	0.201493	0.241532	0.230028	0.206331	0.190639	0.18873	0.203005	0.230004	0.235521	0.212869	0.21723	0.237118	0.183659	0.203497	0.161974	0.203008	0.225637	0.18046	0.17499	0.168192	0.202526	0.160089	0.155572	0.150816	0.169678	0.172454	0.15608	0.164156
K562	0.2	0.193106	0.147072	0.156907	0.211224	0.162943	0.19305	0.171683	0.18254	0.133509	0.149606	0.223678	0.21864	0.15559	0.194574	0.203279	0.185692	0.190535	0.190045	0.178909	0.1705	0.172442	0.177778	0.178882	0.158742	0.167602	0.154901	0.168006	0.185644	0.198955	0.182565	0.187815	0.186539	0.160146	0.175234	0.138754	0.170577	0.185841	0.207404	0.185201	0.196804	0.321411	0.171787	0.167886	0.170166	0.185487	0.189927	0.164835	0.187182
MCF7	0.214202	0.184211	0.117575	0.119311	0.149522	0.146781	0.161303	0.131179	0.122863	0.114898	0.124082	0.138179	0.126165	0.118668	0.16398	0.168565	0.158336	0.15224	0.150493	0.137789	0.167547	0.168821	0.221138	0.1956	0.163663	0.152018	0.179356	0.176834	0.190213	0.181028	0.176012	0.187176	0.181245	0.156664	0.168207	0.157451	0.185921	0.184295	0.160489	0.145047	0.147025	0.169106	0.151894	0.131757	0.139563	0.127817	0.150373	0.145066	0.139589
Monocd14ro1746	0.214749	0.217884	0.175971	0.157522	0.242261	0.177788	0.192781	0.181049	0.181858	0.147679	0.182986	0.140475	0.145029	0.145812	0.278527	0.290941	0.246336	0.250428	0.241922	0.225777	0.160436	0.170951	0.182488	0.195426	0.147479	0.178357	0.14859	0.1666	0.187398	0.19817	0.179675	0.191744	0.19668	0.161045	0.171538	0.146064	0.158991	0.209362	0.311751	0.232497	0.209596	0.215134	0.186461	0.186989	0.180349	0.23189	0.208584	0.177673	0.214531
NHA	0.372375	0.550709	0.142857	0.146505	0.192612	0.132385	0.175064	0.147713	0.127018	0.123542	0.125779	0.0952576	0.0941884	0.10479	0.178285	0.17502	0.143075	0.146976	0.146517	0.189425	0.271422	0.318182	0.326932	0.476939	0.248644	0.277926	0.271422	0.269638	0.371084	0.376514	0.29697	0.342781	0.446036	0.226209	0.276805	0.192687	0.206509	0.560224	0.174046	0.170294	0.14652	0.161443	0.133044	0.129917	0.126917	0.154204	0.157299	0.118767	0.145695
NHDFAd	0.33758	0.48382	0.143936	0.134871	0.188514	0.13342	0.163706	0.133499	0.132365	0.128396	0.126706	0.115833	0.110252	0.107054	0.177862	0.181301	0.148375	0.147955	0.144285	0.185151	0.230834	0.263252	0.279711	0.370803	0.226732	0.240637	0.236578	0.248264	0.326493	0.313612	0.251044	0.284866	0.409476	0.200535	0.238806	0.173866	0.182751	0.485592	0.174123	0.162919	0.155519	0.168539	0.137138	0.131768	0.128895	0.153781	0.153492	0.124378	0.149564
NHEK	0.366222	0.408231	0.153748	0.163856	0.235882	0.157784	0.203588	0.170612	0.150289	0.137948	0.16129	0.123901	0.125393	0.12512	0.195581	0.206828	0.169214	0.179457	0.175294	0.201944	0.255546	0.294945	0.346957	0.380908	0.23753	0.262982	0.244025	0.255213	0.327094	0.350985	0.290842	0.313823	0.338761	0.228721	0.254823	0.194161	0.20393	0.406943	0.201796	0.191957	0.190957	0.201016	0.173047	0.157015	0.163735	0.186827	0.192577	0.152288	0.188934
NHLF	0.348491	0.530225	0.14629	0.147833	0.200084	0.140915	0.174919	0.15028	0.143091	0.135542	0.14275	0.115415	0.112273	0.117062	0.189452	0.193271	0.164693	0.170494	0.168675	0.170669	0.232315	0.275788	0.301837	0.423558	0.230286	0.239148	0.25084	0.254153	0.351425	0.316752	0.271365	0.29539	0.506849	0.210681	0.246319	0.180243	0.199632	0.509278	0.190798	0.178995	0.168114	0.182724	0.151758	0.147963	0.147265	0.168224	0.179195	0.142328	0.164866
Osteo	0.336268	0.477627	0.144387	0.139056	0.206793	0.136117	0.166325	0.140669	0.142145	0.122718	0.122135	0.110488	0.110456	0.1117	0.178586	0.179568	0.147778	0.152707	0.149573	0.179938	0.236379	0.256156	0.27249	0.380569	0.21336	0.239284	0.220925	0.242475	0.317795	0.308022	0.259576	0.284717	0.389444	0.206781	0.238554	0.178722	0.182388	0.52381	0.173012	0.161753	0.150079	0.161826	0.132544	0.125622	0.123821	0.160986	0.154998	0.120384	0.148416
PANC1	0.312338	0.255864	0.123374	0.139674	0.162877	0.148211	0.170221	0.14033	0.131006	0.126904	0.12778	0.127332	0.12699	0.102381	0.161576	0.162737	0.151706	0.150563	0.14789	0.137056	0.195257	0.207625	0.251706	0.28647	0.189085	0.203226	0.186818	0.189297	0.250955	0.239351	0.218332	0.22335	0.2814	0.191263	0.202803	0.168114	0.206832	0.269129	0.160334	0.151478	0.154272	0.175042	0.142692	0.138824	0.139361	0.1428	0.159773	0.139858	0.146225
VenousBlood.AltActMacrophage.S00622H1	0.172247	0.175314	0.158687	0.173408	0.176703	0.178263	0.182332	0.180586	0.171889	0.376486	0.191489	0.187247	0.174292	0.151691	0.327229	0.345829	0.326631	0.253989	0.260695	0.153186	0.126365	0.138991	0.182587	0.166387	0.136818	0.120378	0.14385	0.142742	0.166459	0.151479	0.14104	0.142149	0.183051	0.133017	0.133973	0.131487	0.157519	0.167728	0.328808	0.219919	0.212729	0.230982	0.213613	0.186233	0.20712	0.183933	0.220977	0.21	0.19921
VenousBlood.AltActMacrophage.S006VIH1	0.161736	0.157724	0.141088	0.152428	0.163169	0.15808	0.161889	0.161085	0.15572	0.366152	0.176351	0.177788	0.166382	0.14271	0.29907	0.305967	0.307826	0.225641	0.233018	0.138901	0.117602	0.134515	0.165092	0.157981	0.125	0.118992	0.12619	0.129361	0.148327	0.146067	0.137656	0.134529	0.166461	0.129125	0.131141	0.1162	0.1438	0.153433	0.285098	0.194432	0.192812	0.206144	0.185644	0.172016	0.179875	0.169231	0.186856	0.183829	0.168142
VenousBlood.AltActMacrophage.S00BS4H1	0.171293	0.166979	0.145044	0.157313	0.165102	0.16707	0.171129	0.169981	0.162022	0.339135	0.18506	0.179415	0.168943	0.142331	0.293943	0.302011	0.304868	0.231799	0.236665	0.142571	0.122097	0.136162	0.175645	0.165974	0.141106	0.124241	0.132213	0.136298	0.156506	0.150411	0.141358	0.143947	0.172924	0.132138	0.137317	0.130407	0.161911	0.158314	0.278333	0.200319	0.198212	0.212158	0.200613	0.177584	0.188571	0.16563	0.193294	0.198131	0.177795
VenousBlood.CD4+_TCell.C002Q1H1	0.111078	0.109254	0.153793	0.156327	0.158778	0.186883	0.172205	0.18439	0.187609	0.115925	0.360435	0.161345	0.161701	0.133973	0.189417	0.203233	0.221135	0.189439	0.19615	0.154807	0.0944129	0.0976213	0.108939	0.106687	0.120684	0.0995448	0.106502	0.106116	0.105458	0.106982	0.103041	0.107457	0.109832	0.124168	0.103908	0.112594	0.139899	0.101907	0.185571	0.222183	0.297228	0.267943	0.339518	0.322997	0.306831	0.255242	0.282625	0.349596	0.280292
VenousBlood.CD4+_TCell.C002TWH1	0.103133	0.106878	0.14726	0.148219	0.155482	0.178846	0.177056	0.175991	0.179252	0.111208	0.323004	0.154815	0.153622	0.131343	0.182851	0.193295	0.211045	0.17838	0.188129	0.144478	0.0929779	0.0942127	0.105032	0.103694	0.118644	0.0978189	0.10874	0.101661	0.106842	0.104852	0.102021	0.102255	0.106369	0.118639	0.10367	0.106758	0.137324	0.0999659	0.182025	0.206753	0.279371	0.252091	0.317802	0.302778	0.284881	0.241582	0.256582	0.321596	0.252245
VenousBlood.CD4+_TCell.S007DDH2	0.115722	0.129761	0.186432	0.198015	0.193953	0.215581	0.204157	0.226326	0.211009	0.153037	0.509621	0.17098	0.168098	0.153289	0.218995	0.240233	0.239809	0.223122	0.224775	0.186589	0.110756	0.113058	0.12799	0.120285	0.123471	0.1103	0.120884	0.120591	0.130653	0.126755	0.114978	0.11986	0.125	0.12238	0.117046	0.102192	0.14589	0.122926	0.242276	0.2998	0.43888	0.386031	0.50719	0.460498	0.457459	0.345294	0.413737	0.505388	0.39299
VenousBlood.InflammatoryMacrophage.S001MJH1	0.196327	0.195276	0.181944	0.190565	0.218764	0.197254	0.201051	0.197802	0.175712	0.305074	0.213053	0.178887	0.161897	0.171095	0.425128	0.43274	0.379724	0.313392	0.313996	0.167648	0.133904	0.153498	0.198726	0.199487	0.145106	0.135573	0.151243	0.155117	0.177815	0.160426	0.153341	0.154316	0.203332	0.133454	0.149306	0.131524	0.164728	0.186404	0.410148	0.258406	0.241486	0.259935	0.235421	0.20956	0.225477	0.205492	0.254106	0.222965	0.22306
VenousBlood.InflammatoryMacrophage.S001S7H2	0.214646	0.218969	0.187471	0.208494	0.234092	0.203652	0.20996	0.214318	0.180373	0.309645	0.216645	0.183048	0.164562	0.168923	0.41658	0.432446	0.367811	0.336982	0.336982	0.183731	0.149038	0.170132	0.2131	0.221485	0.155328	0.151935	0.164711	0.164191	0.202068	0.184716	0.167063	0.175286	0.226006	0.14365	0.163362	0.136831	0.168896	0.213333	0.450774	0.270449	0.253745	0.277724	0.244474	0.210503	0.236164	0.221259	0.261783	0.225149	0.237118
VenousBlood.InflammatoryMacrophage.S0022IH2	0.128655	0.116966	0.127451	0.141754	0.143225	0.156432	0.143219	0.143282	0.135453	0.225902	0.165506	0.154825	0.147009	0.14346	0.283575	0.287	0.297938	0.212043	0.215703	0.125332	0.0856604	0.10415	0.129254	0.131429	0.103332	0.0890595	0.0954813	0.1007	0.115584	0.0998487	0.101568	0.0986019	0.12728	0.100533	0.0973154	0.0987359	0.118891	0.117503	0.250356	0.17524	0.160385	0.174989	0.167907	0.156676	0.151972	0.138136	0.161387	0.168417	0.15633
VenousBlood.MatureEosinophil.S00BKKH1	0.119984	0.121582	0.176644	0.187531	0.204945	0.207101	0.195541	0.196537	0.200873	0.193727	0.235991	0.202982	0.187529	0.192037	0.328753	0.349654	0.357349	0.365531	0.377436	0.168283	0.0988791	0.106678	0.132196	0.121019	0.118395	0.0995935	0.115966	0.118525	0.122475	0.117103	0.111199	0.10706	0.137887	0.102602	0.105387	0.0986819	0.130535	0.123707	0.339047	0.262432	0.256667	0.264132	0.269213	0.235976	0.262404	0.215612	0.25413	0.247628	0.224586
VenousBlood.Monocyte.C000S5H2	0.155464	0.147478	0.184797	0.188796	0.212431	0.20401	0.192895	0.208333	0.208929	0.220238	0.256017	0.199915	0.179909	0.178536	0.540284	0.599054	0.567649	0.431298	0.428571	0.171687	0.115202	0.130318	0.156153	0.148969	0.133696	0.119807	0.12628	0.129734	0.14919	0.133529	0.136842	0.131833	0.161505	0.119454	0.127345	0.117396	0.157407	0.14729	0.516981	0.284248	0.271748	0.27628	0.265684	0.247906	0.260535	0.231959	0.26364	0.269088	0.247959
VenousBlood.Monocyte.C0010KH1	0.172055	0.171701	0.192701	0.201715	0.233465	0.20743	0.208122	0.218978	0.214003	0.235686	0.256292	0.19596	0.181326	0.177247	0.582604	0.668144	0.597122	0.44358	0.440078	0.188079	0.128215	0.14079	0.17527	0.166933	0.138603	0.128447	0.141414	0.141708	0.166074	0.14876	0.145602	0.143691	0.18568	0.125433	0.140066	0.124248	0.152579	0.170583	0.576204	0.295403	0.287351	0.284995	0.272572	0.249153	0.269621	0.246046	0.287899	0.273755	0.255245
VenousBlood.Monocyte.C0011IH1	0.179762	0.182566	0.213023	0.207925	0.241067	0.208182	0.208858	0.222173	0.22435	0.227039	0.258829	0.201152	0.187957	0.174072	0.549149	0.659514	0.570616	0.488946	0.473791	0.203032	0.134793	0.15369	0.179984	0.17284	0.13936	0.139117	0.141833	0.14663	0.175245	0.16232	0.150019	0.154919	0.190754	0.128242	0.146055	0.125384	0.157895	0.182123	0.627628	0.312825	0.303294	0.310196	0.279541	0.260851	0.290602	0.273733	0.301166	0.275107	0.27679
VenousBlood.Monocyte.C001UYH2	0.151596	0.147887	0.185416	0.197559	0.199486	0.2098	0.197136	0.211407	0.208903	0.234078	0.252521	0.211816	0.184874	0.176711	0.5437	0.593301	0.575356	0.423614	0.416107	0.170529	0.116753	0.123887	0.158541	0.146236	0.129304	0.110987	0.128522	0.128566	0.146484	0.130758	0.128749	0.127483	0.16867	0.114788	0.130323	0.113251	0.159609	0.147705	0.52591	0.286104	0.269987	0.278006	0.270932	0.24798	0.263158	0.226957	0.278725	0.267895	0.242069
VenousBlood.Monocyte.C004SQH1	0.161735	0.161981	0.188688	0.199421	0.200273	0.21708	0.210217	0.210742	0.200745	0.255528	0.24878	0.195592	0.178429	0.179162	0.570602	0.598194	0.554671	0.402212	0.407164	0.178789	0.120378	0.131873	0.166667	0.150587	0.132324	0.118725	0.128887	0.134872	0.147949	0.14065	0.133489	0.134254	0.178587	0.11844	0.130772	0.112391	0.151573	0.157625	0.539326	0.289029	0.272981	0.280428	0.272189	0.237819	0.268377	0.229523	0.279314	0.255039	0.247337
VenousBlood.Neutrophil.C000S5H1	0.150196	0.145396	0.18069	0.181019	0.207682	0.177158	0.192525	0.200264	0.197917	0.183296	0.228377	0.19991	0.175302	0.174654	0.378097	0.446607	0.417889	0.655652	0.680989	0.176551	0.114723	0.123798	0.149308	0.135354	0.124294	0.113478	0.134484	0.130863	0.140732	0.13526	0.130533	0.131737	0.158176	0.119201	0.130451	0.114384	0.148244	0.142798	0.439353	0.255857	0.267599	0.276384	0.261905	0.244952	0.258588	0.22758	0.264828	0.255784	0.235452
VenousBlood.Neutrophil.C0010KH2	0.135953	0.131739	0.164059	0.168489	0.180723	0.170036	0.182028	0.181397	0.180737	0.174916	0.243525	0.193882	0.167303	0.165672	0.375276	0.419851	0.429798	0.531445	0.557617	0.156411	0.102851	0.11115	0.137559	0.124061	0.119771	0.102749	0.122957	0.117585	0.125666	0.120219	0.119272	0.114874	0.142391	0.112536	0.116914	0.10502	0.141719	0.127174	0.369813	0.247154	0.25319	0.254034	0.261745	0.240219	0.245078	0.207741	0.251014	0.262568	0.223892
VenousBlood.Neutrophil.C0011IH2	0.163322	0.154219	0.185812	0.189464	0.221227	0.185368	0.193187	0.200349	0.198562	0.183583	0.235544	0.194678	0.175589	0.169465	0.381281	0.4387	0.408116	0.712671	0.70658	0.177909	0.121802	0.130748	0.152104	0.146499	0.125327	0.118056	0.136872	0.130571	0.150442	0.145448	0.137944	0.139491	0.170029	0.122601	0.137879	0.114626	0.147836	0.148954	0.445518	0.26352	0.273954	0.281206	0.256533	0.246295	0.257561	0.248069	0.270147	0.258628	0.249663
VenousBlood.Neutrophil.C001UYH1	0.106228	0.0907811	0.133253	0.141988	0.138037	0.146836	0.146341	0.154381	0.159888	0.154594	0.205285	0.176824	0.151118	0.148303	0.300171	0.309189	0.33991	0.336188	0.348898	0.113592	0.076897	0.0783556	0.100463	0.0916193	0.096894	0.0827872	0.0884114	0.0943067	0.0915171	0.0840932	0.0920081	0.083004	0.101858	0.101036	0.0925926	0.0942457	0.116264	0.0895736	0.257608	0.184512	0.196185	0.186774	0.201384	0.192308	0.190808	0.174067	0.192642	0.209311	0.180328
VenousBlood.Neutrophil.C12012H1	0.152864	0.14775	0.177477	0.180455	0.197214	0.173052	0.189765	0.198876	0.185985	0.185816	0.243737	0.196389	0.170402	0.16987	0.391925	0.445044	0.435583	0.635851	0.660183	0.164596	0.115254	0.123768	0.15024	0.139665	0.119276	0.114035	0.134729	0.12897	0.144048	0.135915	0.127043	0.129507	0.160389	0.115708	0.131166	0.113736	0.150365	0.146629	0.414583	0.26767	0.281994	0.279981	0.274879	0.249241	0.264249	0.235504	0.276586	0.268968	0.246557
[truncated: 90 more columns]

## Sheet: SampleOrderFigSXJaccardHeatmap
Table 2: Order of the 139 samples as shown in the heatmap of the Jaccard Index Similarity for the top enhancer load bins (Figure SX), hierarchical clustering based on correlation.
Sample	Tissue
E113	SPLEEN
E093	THYMUS
E112	THYMUS
K562	BLOOD
Dnd41	BLOOD
CellLine.MantleCellLymphoma.BP_JVM-2_c01	BLOOD
GM12878	BLOOD
E050	BLOOD
Monocd14ro1746	BLOOD
VenousBlood.CD4+_TCell.C002Q1H1	BLOOD
VenousBlood.CD4+_TCell.C002TWH1	BLOOD
E032	BLOOD
E046	BLOOD
E037	BLOOD
E048	BLOOD
E039	BLOOD
E043	BLOOD
E038	BLOOD
E047	BLOOD
E062	BLOOD
CordBlood.CD8+_naive.C002YMH1	BLOOD
VenousBlood.CD4+_TCell.S007DDH2	BLOOD
E041	BLOOD
E044	BLOOD
E042	BLOOD
E034	BLOOD
E040	BLOOD
E045	BLOOD
CellLine.SporadicBurkittLymphoma.BP_BL-2_c01	BLOOD
CellLine.SporadicBurkittLymphoma.BP_DG-75_c01	BLOOD
CellLine.GerminalCenterBCellLike.BP_KARPAS-422_c01	BLOOD
CellLine.GerminalCenterBCellLike.BP_SU-DHL-5_c01	BLOOD
CellLine.MantleCellLymphoma.BP_Z-138_c01	BLOOD
CellLine.MultipleMyeloma.BP_U-266_c01	BLOOD
VenousBlood.Neutrophil.C001UYH1	BLOOD
E029	BLOOD
CordBlood.Monocyte.C00264H1	BLOOD
CordBlood.Monocyte.S000RDH2	BLOOD
VenousBlood.Monocyte.C000S5H2	BLOOD
VenousBlood.Monocyte.C001UYH2	BLOOD
VenousBlood.Monocyte.C004SQH1	BLOOD
VenousBlood.Monocyte.C0011IH1	BLOOD
CordBlood.Monocyte.C005PSH2	BLOOD
VenousBlood.Monocyte.C0010KH1	BLOOD
VenousBlood.MatureEosinophil.S00BKKH1	BLOOD
VenousBlood.Neutrophil.C0010KH2	BLOOD
VenousBlood.Neutrophil.C0011IH2	BLOOD
CordBlood.Neutrophil.C00184H2	BLOOD
CordBlood.Neutrophil.C004GDH1	BLOOD
VenousBlood.Neutrophil.C000S5H1	BLOOD
VenousBlood.Neutrophil.C12012H1	BLOOD
CordBlood.AltActMacrophage.S00C1HH1	BLOOD
VenousBlood.InflammatoryMacrophage.S001MJH1	BLOOD
VenousBlood.InflammatoryMacrophage.S001S7H2	BLOOD
VenousBlood.InflammatoryMacrophage.S0022IH2	BLOOD
VenousBlood.AltActMacrophage.S00622H1	BLOOD
VenousBlood.AltActMacrophage.S006VIH1	BLOOD
VenousBlood.AltActMacrophage.S00BS4H1	BLOOD
CordBlood.Megakaryocyte.S004BTH2	BLOOD
CordBlood.Erythroblast.S002R5H1	BLOOD
CordBlood.Erythroblast.S002S3H1	BLOOD
E007	ESC
E011	ESC
E012	ESC
E021	ESC
E022	ESC
E019	ESC
E008	ESC
E003	ESC
E020	ESC
H1hESC	ESC
E004	ESC
E015	ESC
E014	ESC
E016	ESC
HCT116	COLON
MCF7	BREAST
E094	STOMACH
E098	PANCREAS
E100	MUSCLE
E105	HEART
E095	HEART
E104	HEART
E091	PLACENTA
E106	COLON
E109	SMALL INTESTINE
E102	RECTUM
E075	COLON
E101	RECTUM
E079	ESOPHAGUS
E096	LUNG
E066	LIVER
E084	FETAL INTESTINE
E085	FETAL INTESTINE
E099	PLACENTA
E055	SKIN
E056	SKIN
E097	OVARY
E065	VASCULAR
E078	DUODENUM(MUSCLE)
E111	STOMACH(MUSCLE)
E076	COLON(SMOOTH MUSCLE)
E103	RECTUM(MUSCLE)
E108	MUSCLE
E092	STOMACH
E089	MUSCLE
E090	MUSCLE
E063	FAT
E080	ADRENAL GLAND
HepG2	LIVER
E005	ESC
E013	ESC
A549	LUNG
E058	SKIN
HMEC	BREAST
NHEK	SKIN
HUVEC	VASCULAR
NHDFAd	SKIN
Osteo	BONE
E026	BONE(STROMAL_CONNECTIVE)
E049	BONE(STROMAL_CONNECTIVE)
NHLF	LUNG
HSMM	MUSCLE
AG04450	LUNG
NHA	BRAIN
E006	ESC
E017	LUNG
HeLaS3	CERVIX
PANC1	PANCREAS
E071	BRAIN
E074	BRAIN
E068	BRAIN
E073	BRAIN
E069	BRAIN
E067	BRAIN
E072	BRAIN
E087	PANCREAS
E059	SKIN
E061	SKIN

## Sheet: BlockclusterSample+DiseaseOrder
Table 3: Blockcluster R package results.
Sample and disease ordering as in Figure 4 (clusters with different color shade), obtained with the “Blockcluster” R package, based on the -log10pvalues from hypergeometric tests for disease-association on high regulatory load genes.
Sample Order	Tissue	Details	Cluster	Cell types in cluster		Nr genes	Disease Order	Cluster
E003	ESC	H1_Cell_Line	1	BRAIN + ESC		80	Lung Diseases	1
E004	ESC	H1_BMP4_Derived_Mesendoderm_Cultured_Cells	1			88	Neoplasm Invasiveness	1
E007	ESC	H1_Derived_Neuronal_Progenitor_Cultured_Cells	1			102	Spinal Cord Injuries	1
E008	ESC	H9_Cell_Line	1			108	Cardiomegaly	1
E011	ESC	hESC_Derived_CD184+_Endoderm_Cultured_Cells	1			134	Heart Failure	1
E012	ESC	hESC_Derived_CD56+_Ectoderm_Cultured_Cells	1			149	Neoplasm Metastasis	1
E014	ESC	HUES48_Cell_Line	1			164	Myocardial Infarction	1
E016	ESC	HUES64_Cell_Line	1			247	Carcinoma, Hepatocellular	1
E019	ESC	iPS-18_Cell_Line	1			265	Reperfusion Injury	1
E020	ESC	iPS-20b_Cell_Line	1			284	Hypertension	1
E067	BRAIN	Brain_Angular_Gyrus	1			16	Eye Abnormalities	2
E068	BRAIN	Brain_Anterior_Caudate	1			16	Congenital diaphragmatic hernia	2
E069	BRAIN	Brain_Cingulate_Gyrus	1			24	Atrial Fibrillation	2
E071	BRAIN	Brain_Hippocampus_Middle	1			33	Glomerulosclerosis, Focal Segmental	2
E072	BRAIN	Brain_Inferior_Temporal_Lobe	1			37	Cleft Palate	2
E073	BRAIN	Brain_Mid_Frontal_Lobe	1			41	Endometrial Neoplasms	2
E074	BRAIN	Brain_Substantia_Nigra	1			42	Hernia, Diaphragmatic	2
H1hESC	ESC	Human embryonic stem cells	1			44	Salivary Gland Neoplasms	2
CellLine.GerminalCenterBCellLike.BP_KARPAS.422_c01	BLOOD		2	BLOOD cancers and germinal center		50	Liver Cirrhosis	2
CellLine.GerminalCenterBCellLike.BP_SU.DHL.5_c01	BLOOD		2			59	Hypertrophy, Left Ventricular	2
CellLine.MantleCellLymphoma.BP_JVM.2_c01	BLOOD		2			61	Coronary Artery Disease	2
CellLine.MantleCellLymphoma.BP_Z.138_c01	BLOOD		2			67	Pulmonary Fibrosis	2
CellLine.MultipleMyeloma.BP_U.266_c01	BLOOD		2			67	Pancreatic Neoplasms	2
CellLine.SporadicBurkittLymphoma.BP_BL.2_c01	BLOOD		2			73	Nerve Degeneration	2
CellLine.SporadicBurkittLymphoma.BP_DG.75_c01	BLOOD		2			76	Stroke	2
CordBlood.AltActMacrophage.S00C1HH1	BLOOD		2			88	Diabetic Nephropathies	2
CordBlood.Erythroblast.S002R5H1	BLOOD		2			91	Ovarian Neoplasms	2
CordBlood.Erythroblast.S002S3H1	BLOOD		2			99	Carcinoma, Non−Small−Cell Lung	2
CordBlood.Megakaryocyte.S004BTH2	BLOOD		2			107	Adenocarcinoma	2
Dnd41	BLOOD	Human T cell leukemia DND41	2			107	Abortion, Spontaneous	2
E032	BLOOD	CD19_Primary_Cells_Peripheral_UW	2			121	Liver Neoplasms, Experimental	2
E050	BLOOD	Mobilized_CD34_Primary_Cells_Female	2			168	Liver Cirrhosis, Experimental	2
E059	SKIN	Penis_Foreskin_Melanocyte_Primary_Cells_skin01	2			188	Colorectal Neoplasms	2
E061	SKIN	Penis_Foreskin_Melanocyte_Primary_Cells_skin03	2			264	Stomach Neoplasms	2
E087	PANCREAS	Pancreatic_Islets	2			295	Peripheral Nervous System Diseases	2
GM12878	BLOOD	lymphoblastoid cell line	2			15	Burkitt Lymphoma	3
K562	BLOOD	myelogenous leukemia	2			33	Chloracne	3
MCF7	BREAST	breast cancer	2			37	Precursor Cell Lymphoblastic Leukemia−Lymphoma	3
VenousBlood.CD4._TCell.C002TWH1	BLOOD		2			46	Medulloblastoma	3
CordBlood.CD8._naive.C002YMH1	BLOOD		3	BLOOD adaptive immunity		50	Amyotrophic lateral sclerosis 1	3
CordBlood.Monocyte.S000RDH2	BLOOD		3			75	Diabetes Mellitus, Type 1	3
E037	BLOOD	CD4_Memory_Primary_Cells	3			15	Hemangiosarcoma	4
E039	BLOOD	CD4+_CD25-_CD45RA+_Naive_Primary_Cells	3			47	Child Development Disorders, Pervasive	4
E041	BLOOD	CD4+_CD25-_IL17-_PMA-Ionomycin_stimulated_MACS_purified_Th_Primary_Cells	3			118	Substance−Related Disorders	4
E044	BLOOD	CD4+_CD25+_CD127-_Treg_Primary_Cells	3			195	Schizophrenia	4
E045	BLOOD	CD4+_CD25int_CD127+_Tmem_Primary_Cells	3			241	Autistic Disorder	4
E047	BLOOD	CD8_Naive_Primary_Cells	3			21	Leukemia, Promyelocytic, Acute	5
E062	BLOOD	Peripheral_Blood_Mononuclear_Primary_Cells	3			21	Erectile Dysfunction	5
VenousBlood.AltActMacrophage.S006VIH1	BLOOD		3			22	Hypertension, Portal	5
VenousBlood.AltActMacrophage.S00BS4H1	BLOOD		3			28	Neurotoxicity Syndromes	5
VenousBlood.CD4._TCell.C002Q1H1	BLOOD		3			44	Crohn Disease	5
VenousBlood.InflammatoryMacrophage.S0022IH2	BLOOD		3			45	Skin Neoplasms	5
VenousBlood.MatureEosinophil.S00BKKH1	BLOOD		3			45	Proteinuria	5
CordBlood.Monocyte.C00264H1	BLOOD		4	BLOOD INATE IMMUNITY		52	Pancreatitis	5
CordBlood.Monocyte.C005PSH2	BLOOD		4			53	Pneumonia	5
CordBlood.Neutrophil.C00184H2	BLOOD		4			53	Hypersensitivity	5
CordBlood.Neutrophil.C004GDH1	BLOOD		4			58	Arsenic Poisoning	5
E029	BLOOD	CD14_Primary_Cells	4			60	Psoriasis	5
VenousBlood.AltActMacrophage.S00622H1	BLOOD		4			61	Skin Diseases	5
VenousBlood.InflammatoryMacrophage.S001MJH1	BLOOD		4			62	Colitis, Ulcerative	5
VenousBlood.InflammatoryMacrophage.S001S7H2	BLOOD		4			67	Osteoporosis	5
VenousBlood.Monocyte.C000S5H2	BLOOD		4			68	Liver Diseases	5
VenousBlood.Monocyte.C0010KH1	BLOOD		4			68	Encephalomyelitis, Autoimmune, Experimental	5
VenousBlood.Monocyte.C0011IH1	BLOOD		4			76	Esophageal Neoplasms	5
VenousBlood.Monocyte.C001UYH2	BLOOD		4			91	Kidney Diseases	5
VenousBlood.Monocyte.C004SQH1	BLOOD		4			106	Drug−Induced Liver Injury	5
VenousBlood.Neutrophil.C000S5H1	BLOOD		4			117	Asthma	5
VenousBlood.Neutrophil.C0010KH2	BLOOD		4			119	Inflammation	5
VenousBlood.Neutrophil.C0011IH2	BLOOD		4			236	Obesity	5
VenousBlood.Neutrophil.C001UYH1	BLOOD		4			29	Heart Defects, Congenital	6
VenousBlood.Neutrophil.C12012H1	BLOOD		4			47	Glioblastoma	6
E034	BLOOD	CD3_Primary_Cells_Peripheral_UW	5	BLOOD adaptive immunity		77	Cell Transformation, Neoplastic	6
E038	BLOOD	CD4_Naive_Primary_Cells	5			83	Hypertension, Pulmonary	6
E040	BLOOD	CD4+_CD25-_CD45RO+_Memory_Primary_Cells	5			88	Weight Gain	6
E042	BLOOD	CD4+_CD25-_IL17+_PMA-Ionomcyin_stimulated_Th17_Primary_Cells	5			99	Carcinoma, Adenoid Cystic	6
E043	BLOOD	CD4+_CD25-_Th_Primary_Cells	5			104	Liver Neoplasms	6
E046	BLOOD	CD56_Primary_Cells	5			132	Colonic Neoplasms	6
E048	BLOOD	CD8_Memory_Primary_Cells	5			146	Craniofacial Abnormalities	6
E109	SMALL INTESTINE	Small_Intestine	5			169	Lung Neoplasms	6
E112	THYMUS	Thymus	5			374	Breast Neoplasms	6
VenousBlood.CD4._TCell.S007DDH2	BLOOD		5			445	Prostatic Neoplasms	6
A549	LUNG	lung cancer	6	Gastric and metabolic tissues		106	Leukemia, Myeloid, Acute	7
AG04450	LUNG	fetal lung fibroblast	6			125	Arthritis, Rheumatoid	7
E005	ESC	H1_BMP4_Derived_Trophoblast_Cultured_Cells	6			139	Mammary Neoplasms, Animal	7
E006	ESC	H1_Derived_Mesenchymal_Stem_Cells	6			160	Endometriosis	7
E015	ESC	HUES6_Cell_Line	6			168	Carcinoma	7
E017	LUNG	IMR90_Cell_Line	6			184	Mammary Neoplasms, Experimental	7
E026	BONE(STROMAL_CONNECTIVE)	Bone_Marrow_Derived_Mesenchymal_Stem_Cell_Cultured_Cells	6			193	Myocardial Ischemia	7
E049	BONE(STROMAL_CONNECTIVE)	Chondrocytes_from_Bone_Marrow_Derived_Mesenchymal_Stem_Cell_Cultured_Cells	6			199	Diabetes Mellitus, Type 2	7
E055	SKIN	Penis_Foreskin_Fibroblast_Primary_Cells_skin01	6			384	Diabetes Mellitus, Experimental	7
E056	SKIN	Penis_Foreskin_Fibroblast_Primary_Cells_skin02	6			15	Polycystic Kidney Diseases	8
E063	FAT	Adipose_Nuclei	6			15	Acute−Phase Reaction	8
E065	VASCULAR	Aorta	6			16	Malaria	8
E066	LIVER	Adult_Liver	6			16	Limb Deformities, Congenital	8
E075	COLON	Colonic_Mucosa	6			16	Femoral Fractures	8
E078	DUODENUM(MUSCLE)	Duodenum_Smooth_Muscle	6			17	Migraine Disorders	8
E079	ESOPHAGUS	Esophagus	6			17	Lung Injury	8
E080	ADRENAL GLAND	Fetal_Adrenal_Gland	6			17	Glomerulonephritis, Membranoproliferative	8
E084	FETAL INTESTINE	Fetal_Intestine_Large	6			17	Carcinoma, Pancreatic Ductal	8
E085	FETAL INTESTINE	Fetal_Intestine_Small	6			18	Renal Insufficiency	8
E089	MUSCLE	Fetal_Muscle_Trunk	6			19	Hypertrophy, Right Ventricular	8
E090	MUSCLE	Fetal_Muscle_Leg	6			19	Gliosis	8
E091	PLACENTA	Fetal_Placenta	6			20	Brain Infarction	8
E092	STOMACH	Fetal_Stomach	6			21	Dyskinesia, Drug−Induced	8
E093	THYMUS	Fetal_Thymus	6			21	Brain Edema	8
E094	STOMACH	Gastric	6			21	Amnesia	8
E095	HEART	Left_Ventricle	6			22	Hypertension, Essential	8
E096	LUNG	Lung	6			22	Deafness	8
E097	OVARY	Ovary	6			23	Brain Neoplasms	8
E099	PLACENTA	Placenta_Amnion	6			24	Ureteral Obstruction	8
E101	RECTUM	Rectal_Mucosa.Donor_29	6			24	Uremia	8
E102	RECTUM	Rectal_Mucosa.Donor_31	6			24	Muscular Atrophy	8
E103	RECTUM(MUSCLE)	Rectal_Smooth_Muscle	6			26	Pancreatitis, Acute Necrotizing	8
E104	HEART	Right_Atrium	6			26	Diabetic Neuropathies	8
E105	HEART	Right_Ventricle	6			26	Cardiomyopathy, Hypertrophic	8
E106	COLON	Sigmoid_Colon	6			27	Stomach Ulcer	8
E113	SPLEEN	Spleen	6			27	Carcinoma, Transitional Cell	8
HCT116	COLON	colon cancer	6			27	Anti−Glomerular Basement Membrane Disease	8
HMEC	BREAST	human mammary epithelial cells	6			27	Adenoma	8
HSMM	MUSCLE	human skeletal muscle myoblasts	6			28	Neural Tube Defects	8
HUVEC	VASCULAR	human umbilical vein endothelial cells	6			28	Albuminuria	8
HeLaS3	CERVIX	cervix cancer	6			29	Kidney Neoplasms	8
NHA	BRAIN	Normal Human Astrocyte Cells	6			29	Hyperinsulinism	8
NHDFAd	SKIN	Adult Normal Human Dermal Fibroblasts	6			30	Diabetes Mellitus	8
NHEK	SKIN	epidermal keratinocytes	6			30	Acute Coronary Syndrome	8
NHLF	LUNG	lung fibroblasts	6			31	Non−alcoholic Fatty Liver Disease	8
Osteo	BONE	normal human osteoblasts (NHOst)	6			31	Hyperplasia	8
PANC1	PANCREAS	pancreatic carcinoma, (PMID: 1140870)	6			31	Enterocolitis, Necrotizing	8
E013	ESC	hESC_Derived_CD56+_Mesoderm_Cultured_Cells	7	other		32	Hyperlipidemias	8
E021	ESC	iPS_DF_6.9_Cell_Line	7			33	Leukemia	8
E022	ESC	iPS_DF_19.11_Cell_Line	7			35	Keloid	8
E058	SKIN	Penis_Foreskin_Keratinocyte_Primary_Cells_skin03	7			35	Fetal Growth Retardation	8
E076	COLON(SMOOTH MUSCLE)	Colon_Smooth_Muscle	7			36	Neuroblastoma	8
E098	PANCREAS	Pancreas	7			36	Leukemia, Lymphocytic, Chronic, B−Cell	8
E100	MUSCLE	Psoas_Muscle	7			36	Calcinosis	8
E108	MUSCLE	Skeletal_Muscle_Female	7			36	Bipolar Disorder	8
E111	STOMACH(MUSCLE)	Stomach_Smooth_Muscle	7			38	Small Cell Lung Carcinoma	8
HepG2	LIVER	liver cancer	7			39	Metabolic Syndrome X	8
Monocd14ro1746	BLOOD	Monocytes-CD14+ are CD14-positive cells from human leukapheresis production	7			39	Cardiomyopathy, Dilated	8
						39	Burns	8
						41	Nephrotic Syndrome	8
						41	Dermatitis, Atopic	8
						46	Fibrosis	8
						48	Hypothyroidism	8
						50	Colitis	8
						51	Intellectual Disability	8
						53	Glomerulonephritis	8
						53	Atherosclerosis	8
						54	Esophageal Squamous Cell Carcinoma	8
						58	Endotoxemia	8
						59	Cholestasis	8
						66	Epilepsy	8
						67	Insulin Resistance	8
						69	Kidney Failure, Chronic	8
						73	Cardiomyopathies	8
						75	Amphetamine−Related Disorders	8
						78	Pain	8
						79	Urinary Bladder Neoplasms	8
						84	Glioma	8
						84	Carcinoma, Squamous Cell	8
						102	Alzheimer Disease	8
						109	Hyperalgesia	8
						109	Cocaine−Related Disorders	8
						127	Melanoma	8
						137	Brain Injuries	8
						147	Seizures	8
						27	Celiac Disease	9
						40	Multiple Sclerosis	9
						66	Dermatitis, Allergic Contact	9
						82	Sepsis	9
						82	Lupus Erythematosus, Systemic	9
						105	Arthritis, Experimental	9
						159	Brain Ischemia	9
						167	Myocardial Reperfusion Injury	9

## Sheet: KEGGpathwayEnrichment
Table 4: KEGG pathway per gene enrichment results.
Average number of pathways per gene for HRL genes (column E), same number of randomly selected genes (column D) or all 6822 KEGG pathway genes (colum C). 10000 simulations with randomly selected genes were performed and the p-value corresponds to the probability to get at least the same average number of pathways per KEGG gene in random selections as obtained for the high regulatory load genes.
Sample	P-value	Av PW/gene (all KEGG genes)	Av PW/gene (random sel.)	Av PW/gene (HRL genes)	Av HRL/all	Av HRL/rand
CordBlood.Megakaryocyte.S004BTH2	0.0001	3.33201	3.5755	5.7832	1.73565	1.61745
E040	0.0001	3.33201	3.54421	5.69388	1.70884	1.60653
E046	0.0001	3.33201	3.55536	5.61381	1.68481	1.57897
E041	0.0001	3.33201	3.55878	5.60517	1.68222	1.57502
E038	0.0001	3.33201	3.53479	5.45557	1.63732	1.54339
E034	0.0001	3.33201	3.53656	5.36667	1.61064	1.51748
E047	0.0001	3.33201	3.55038	5.3206	1.59681	1.4986
E043	0.0001	3.33201	3.52782	5.26604	1.58044	1.49272
E039	0.0001	3.33201	3.53092	5.25172	1.57614	1.48735
VenousBlood.MatureEosinophil.S00BKKH1	0.0001	3.33201	3.47696	5.12891	1.53928	1.47511
Monocd14ro1746	0.0001	3.33201	3.54209	5.22281	1.56746	1.4745
CordBlood.AltActMacrophage.S00C1HH1	0.0001	3.33201	3.5675	5.24759	1.5749	1.47094
E048	0.0001	3.33201	3.53355	5.19466	1.55901	1.47009
VenousBlood.CD4+_TCell.S007DDH2	0.0001	3.33201	3.49594	5.0982	1.53006	1.45832
E050	0.0001	3.33201	3.55942	5.16828	1.5511	1.452
VenousBlood.Monocyte.C0011IH1	0.0001	3.33201	3.54187	5.05203	1.51621	1.42637
E037	0.0001	3.33201	3.53303	5.01802	1.506	1.42032
E045	0.0001	3.33201	3.53722	5.01151	1.50405	1.4168
E029	0.0001	3.33201	3.55611	5.01818	1.50605	1.41114
CordBlood.Neutrophil.C00184H2	0.0001	3.33201	3.51192	4.92456	1.47795	1.40224
E042	0.0001	3.33201	3.5555	4.96575	1.49032	1.39664
VenousBlood.Neutrophil.C12012H1	0.0001	3.33201	3.50608	4.8752	1.46314	1.3905
E103	0.0001	3.33201	3.54415	4.9062	1.47244	1.38431
E109	0.0001	3.33201	3.53021	4.88368	1.46568	1.3834
CellLine.GerminalCenterBCellLike.BP_KARPAS-422_c01	0.0001	3.33201	3.52766	4.87699	1.46368	1.3825
CordBlood.Neutrophil.C004GDH1	0.0001	3.33201	3.5386	4.8912	1.46794	1.38224
CordBlood.Monocyte.C005PSH2	0.0001	3.33201	3.55506	4.9064	1.4725	1.38012
CellLine.MantleCellLymphoma.BP_Z-138_c01	0.0001	3.33201	3.51948	4.85221	1.45624	1.37867
E062	0.0001	3.33201	3.55821	4.90268	1.47139	1.37785
VenousBlood.AltActMacrophage.S006VIH1	0.0001	3.33201	3.55517	4.89336	1.46859	1.3764
E076	0.0001	3.33201	3.56067	4.89502	1.46909	1.37475
E068	0.0001	3.33201	3.53219	4.85185	1.45613	1.37361
E022	0.0001	3.33201	3.48966	4.79042	1.43769	1.37275
E044	0.0001	3.33201	3.5514	4.86067	1.45878	1.36866
E097	0.0001	3.33201	3.44768	4.70545	1.4122	1.36482
HUVEC	0.0001	3.33201	3.5099	4.78435	1.43587	1.3631
E032	0.0001	3.33201	3.56671	4.86	1.45858	1.3626
E059	0.0001	3.33201	3.52085	4.79376	1.4387	1.36153
VenousBlood.AltActMacrophage.S00BS4H1	0.0001	3.33201	3.52086	4.78052	1.43472	1.35777
E063	0.0001	3.33201	3.54525	4.81176	1.4441	1.35724
CellLine.MantleCellLymphoma.BP_JVM-2_c01	0.0001	3.33201	3.57749	4.85389	1.45674	1.35679
NHLF	0.0001	3.33201	3.52568	4.77869	1.43417	1.35539
VenousBlood.Neutrophil.C000S5H1	0.0001	3.33201	3.53588	4.78913	1.43731	1.35444
VenousBlood.Neutrophil.C0010KH2	0.0001	3.33201	3.51631	4.76248	1.42931	1.3544
VenousBlood.Neutrophil.C0011IH2	0.0001	3.33201	3.53247	4.78069	1.43477	1.35336
VenousBlood.InflammatoryMacrophage.S001S7H2	0.0001	3.33201	3.55004	4.80174	1.44109	1.35259
GM12878	0.0001	3.33201	3.5853	4.8481	1.45501	1.35222
Dnd41	0.0001	3.33201	3.50714	4.73913	1.4223	1.35128
E111	0.0001	3.33201	3.5339	4.77408	1.43279	1.35094
E100	0.0001	3.33201	3.55637	4.77957	1.43444	1.34394
E112	0.0001	3.33201	3.56381	4.78049	1.43471	1.3414
E056	0.0001	3.33201	3.49877	4.69309	1.40848	1.34135
E104	0.0001	3.33201	3.55741	4.76399	1.42976	1.33917
VenousBlood.Monocyte.C004SQH1	0.0001	3.33201	3.55483	4.76044	1.4287	1.33914
VenousBlood.InflammatoryMacrophage.S0022IH2	0.0001	3.33201	3.53553	4.73333	1.42056	1.33879
VenousBlood.Monocyte.C000S5H2	0.0001	3.33201	3.55128	4.75076	1.42579	1.33776
E106	0.0001	3.33201	3.55154	4.74867	1.42517	1.33707
E108	0.0001	3.33201	3.53306	4.71453	1.41492	1.3344
E019	0.0001	3.33201	3.49954	4.66718	1.40071	1.33366
E113	0.0001	3.33201	3.53048	4.70766	1.41286	1.33343
E078	0.0001	3.33201	3.53549	4.71077	1.41379	1.33242
HMEC	0.0001	3.33201	3.53539	4.70382	1.41171	1.3305
HSMM	0.0001	3.33201	3.50387	4.65657	1.39752	1.32898
CordBlood.Monocyte.S000RDH2	0.0001	3.33201	3.54448	4.70118	1.41091	1.32634
E073	0.0001	3.33201	3.53547	4.67753	1.40381	1.32303
HCT116	0.0001	3.33201	3.48141	4.5977	1.37986	1.32064
E055	0.0001	3.33201	3.50755	4.62609	1.38838	1.3189
E105	0.0001	3.33201	3.53577	4.64286	1.39341	1.31311
CordBlood.Monocyte.C00264H1	0.0001	3.33201	3.54937	4.65696	1.39764	1.31205
VenousBlood.Monocyte.C001UYH2	0.0001	3.33201	3.56257	4.66355	1.39962	1.30904
E095	0.0001	3.33201	3.5949	4.70532	1.41216	1.30889
AG04450	0.0001	3.33201	3.5016	4.56995	1.37153	1.3051
VenousBlood.CD4+_TCell.C002TWH1	0.0001	3.33201	3.50092	4.56831	1.37104	1.30489
VenousBlood.Monocyte.C0010KH1	0.0001	3.33201	3.55502	4.63608	1.39137	1.3041
NHDFAd	0.0001	3.33201	3.50594	4.57116	1.37189	1.30383
VenousBlood.InflammatoryMacrophage.S001MJH1	0.0001	3.33201	3.54154	4.60877	1.38318	1.30135
CordBlood.CD8+_naive.C002YMH1	0.0001	3.33201	3.54221	4.58621	1.37641	1.29473
E096	0.0002	3.33201	3.58321	4.63437	1.39086	1.29336
A549-EtOH	0.0001	3.33201	3.47367	4.49117	1.34788	1.29292
E093	0.0002	3.33201	3.55265	4.59273	1.37836	1.29276
E013	0.0001	3.33201	3.52707	4.5506	1.36572	1.29019
HepG2	0.0001	3.33201	3.45451	4.45603	1.33734	1.28991
E066	0.0003	3.33201	3.5247	4.54383	1.36369	1.28914
CellLine.SporadicBurkittLymphoma.BP_BL-2_c01	0.0001	3.33201	3.53957	4.55596	1.36733	1.28715
E075	0.0001	3.33201	3.5428	4.55974	1.36846	1.28704
E006	0.0002	3.33201	3.49642	4.49262	1.34832	1.28492
CordBlood.Erythroblast.S002R5H1	0.0004	3.33201	3.52315	4.52642	1.35846	1.28477
E067	0.0001	3.33201	3.53485	4.53977	1.36247	1.28429
E074	0.0001	3.33201	3.54032	4.53707	1.36166	1.28154
E065	0.0003	3.33201	3.4849	4.466	1.34033	1.28153
E102	0.0001	3.33201	3.53728	4.52893	1.35922	1.28034
K562	0.0001	3.33201	3.42904	4.38687	1.31658	1.27933
E085	0.0001	3.33201	3.50799	4.48276	1.34536	1.27787
NHA	0.0003	3.33201	3.52604	4.50265	1.35133	1.27697
VenousBlood.Neutrophil.C001UYH1	0.0001	3.33201	3.50544	4.4746	1.34291	1.27647
CellLine.GerminalCenterBCellLike.BP_SU-DHL-5_c01	0.0007	3.33201	3.55503	4.53319	1.3605	1.27515
E017	0.0001	3.33201	3.50357	4.46751	1.34078	1.27513
Osteo	0.0002	3.33201	3.4919	4.45172	1.33604	1.27487
VenousBlood.AltActMacrophage.S00622H1	0.0004	3.33201	3.53287	4.49481	1.34898	1.27228
E021	0.0001	3.33201	3.47781	4.41864	1.32612	1.27052
E072	0.0004	3.33201	3.55267	4.51095	1.35382	1.26973
E005	0.0003	3.33201	3.47127	4.40288	1.32139	1.26838
E015	0.0001	3.33201	3.50776	4.44065	1.33272	1.26595
E101	0.0001	3.33201	3.56926	4.50631	1.35243	1.26253
E012	0.0003	3.33201	3.48041	4.38336	1.31553	1.25944
E071	0.0003	3.33201	3.54382	4.44784	1.33488	1.2551
HeLaS3	0.0004	3.33201	3.42412	4.29656	1.28948	1.2548
E080	0.0001	3.33201	3.51973	4.41556	1.32519	1.25452
E092	0.0002	3.33201	3.51491	4.3986	1.3201	1.25141
CordBlood.Erythroblast.S002S3H1	0.0004	3.33201	3.46294	4.33206	1.30013	1.25098
E026	0.0007	3.33201	3.5055	4.38364	1.31561	1.2505
E058	0.0004	3.33201	3.52476	4.3928	1.31836	1.24627
E003	0.0001	3.33201	3.48407	4.34138	1.30293	1.24606
E049	0.0005	3.33201	3.48919	4.32348	1.29756	1.23911
E016	0.0009	3.33201	3.5052	4.33861	1.3021	1.23776
E069	0.0013	3.33201	3.54846	4.38182	1.31507	1.23485
E020	0.0006	3.33201	3.49163	4.30744	1.29274	1.23365
E084	0.0005	3.33201	3.51972	4.33898	1.30221	1.23276
E094	0.0009	3.33201	3.47026	4.26761	1.28079	1.22977
NHEK	0.0003	3.33201	3.5411	4.34984	1.30547	1.22839
E089	0.0011	3.33201	3.54327	4.34244	1.30325	1.22555
VenousBlood.CD4+_TCell.C002Q1H1	0.0002	3.33201	3.51061	4.29726	1.28969	1.22408
E011	0.0023	3.33201	3.47005	4.23764	1.2718	1.22121
E014	0.0009	3.33201	3.49569	4.25624	1.27738	1.21757
CellLine.MultipleMyeloma.BP_U-266_c01	0.002	3.33201	3.54113	4.30254	1.29127	1.21502
E090	0.001	3.33201	3.55113	4.30928	1.2933	1.2135
PANC1	0.0016	3.33201	3.43949	4.16981	1.25144	1.21233
E099	0.001	3.33201	3.4651	4.1997	1.26041	1.212
E061	0.0026	3.33201	3.49708	4.23173	1.27002	1.21007
E087	0.0017	3.33201	3.45963	4.17165	1.25199	1.20581
E008	0.0035	3.33201	3.49355	4.19821	1.25996	1.2017
E079	0.0026	3.33201	3.57936	4.28595	1.28629	1.19741
E007	0.0049	3.33201	3.48049	4.14991	1.24547	1.19234
E098	0.0042	3.33201	3.52195	4.13333	1.24049	1.17359
MCF7	0.0091	3.33201	3.50841	4.08748	1.22673	1.16505
CellLine.SporadicBurkittLymphoma.BP_DG-75_c01	0.0273	3.33201	3.5442	4.088	1.22689	1.15343
H1hESC	0.0199	3.33201	3.48814	4.00171	1.20099	1.14723
E091	0.024	3.33201	3.54383	4.0531	1.21641	1.14371
E004	0.0585	3.33201	3.46885	3.86314	1.1594	1.11366
