# Supplementary material for: Cell type-selective disease-association of genes under high regulatory load
Source: Nucleic Acids Res. 2015 Oct 10;43(18):8839–55. doi: 10.1093/nar/gkv863 (PMC4605313; doi:10.1093/nar/gkv863)
Supplement: SUPPLEMENTARY DATA [file supp_gkv863_Galhardo_NAR_SUPPL_FILE_1.xlsx]

## Sheet: 19238ProteinCodingGenes
Supplementary File 1. Details for the different gene sets used in the analysis. (multiple file sheets!)
Table 1: Details of the 19238 protein coding genes considered in the analysis.
Gene set resulting from intersecting “protein coding” genes from the NCBI Gene Homo sapiens info file with the UCSC Tables RefSeq genes on 13.May.2014.
The GREAT tool [PMID: 20436461] script “createRegulatoryDomains” was used to obtain a “regulatory domain” per gene based on the “BasalPlusExtension” rule. Each gene's regulatory domain is defined by its “Start” and “End” coordinates.
Chr	Start	End	Entrez Gene ID	TSS	Strand
chr1	0	362658	79501	69090	+
chr1	70090	368658	26683	367658	+
chr1	362658	368658	729759	367658	+
chr1	362658	856120	81399	367658	+
chr1	368658	893679	148398	861120	+
chr1	862120	899679	26155	894679	-
chr1	890966	896966	339451	895966	+
chr1	896876	916497	84069	901876	+
chr1	902876	934552	84808	917497	-
chr1	922497	943846	57801	935552	-
chr1	940552	950502	9636	948846	+
chr1	949846	1008687	375790	955502	+
chr1	956502	1050736	401934	1009687	-
chr1	1014687	1104285	54991	1051736	-
chr1	1056736	1141089	254173	1109285	+
chr1	1110285	1148548	8784	1142089	-
chr1	1147089	1166447	7293	1149548	-
chr1	1154548	1172447	51150	1167447	-
chr1	1162628	1181102	126792	1167628	+
chr1	1168628	1208234	388581	1182102	-
chr1	1187102	1214234	118424	1209234	-
chr1	1210815	1242269	6339	1215815	+
chr1	1216815	1248269	116983	1243269	-
chr1	1238993	1259067	126789	1243993	+
chr1	1244993	1265067	54973	1260067	-
chr1	1255142	1261725	80772	1260142	+
chr1	1261142	1283492	83756	1266725	+
chr1	1267725	1292927	1855	1284492	-
chr1	1289492	1309818	54587	1293927	-
chr1	1298927	1333718	54998	1310818	-
chr1	1315818	1341693	81669	1334718	-
chr1	1339718	1355824	55052	1342693	-
chr1	1347693	1361824	441869	1356824	-
chr1	1356507	1365902	643965	1361507	+
chr1	1362507	1380068	64856	1370902	+
chr1	1371902	1402163	219293	1385068	+
chr1	1386068	1442909	83858	1407163	+
chr1	1408163	1474740	55210	1447909	+
chr1	1448909	1509262	339453	1475740	-
chr1	1480740	1534476	29101	1510262	-
chr1	1515262	1545794	643988	1535476	-
chr1	1540476	1562559	142678	1550794	+
chr1	1551794	1623243	8510	1567559	+
chr1	1568559	1654791	728661	1624243	-
chr1	1629243	1660791	728642	1655791	-
chr1	1654859	1676438	984	1655859	-
chr1	1660859	1708909	9906	1677438	-
chr1	1682438	1821556	65220	1709909	-
chr1	1714909	1841265	2782	1822556	-
chr1	1827556	1849740	163688	1846265	+
chr1	1847265	1934276	339456	1850740	-
chr1	1855740	1945767	85452	1935276	-
chr1	1940276	1976908	2563	1950767	+
chr1	1951767	2125214	5590	1981908	+
chr1	1982908	2155133	199990	2126214	-
chr1	2131214	2321993	6497	2160133	+
chr1	2161133	2327993	79906	2322993	-
chr1	2318213	2343010	11079	2323213	+
chr1	2324213	2402753	5192	2344010	-
chr1	2349010	2457035	9651	2407753	+
chr1	2408753	2463035	55229	2458035	-
chr1	2460684	2482804	388585	2461684	-
chr1	2466684	2513188	8764	2487804	+
chr1	2488804	2563481	127281	2518188	+
chr1	2519188	2705230	79258	2564481	-
chr1	2569481	2933045	100287898	2706230	-
chr1	2711230	2980741	140625	2938045	+
chr1	2939045	3366146	63976	2985741	+
chr1	2986741	3527059	27237	3371146	+
chr1	3372146	3536555	1953	3528059	-
chr1	3533059	3565671	127262	3541555	+
chr1	3542555	3602235	49856	3566671	-
chr1	3571671	3663964	7161	3607235	+
chr1	3608235	3684350	148870	3668964	+
chr1	3669964	3712068	388588	3689350	+
chr1	3690350	3772797	57470	3713068	-
chr1	3718068	3778797	9731	3773797	-
chr1	3768830	3815857	1677	3773830	+
chr1	3774830	4710104	339448	3816857	-
chr1	3821857	5715104	55966	4715104	+
chr1	5052533	6089347	261734	6052533	-
chr1	6057533	6239194	8514	6094347	+
chr1	6095347	6258679	26038	6240194	-
chr1	6245194	6264679	6146	6259679	-
chr1	6261188	6295044	388591	6266188	+
chr1	6267188	6301044	23463	6296044	-
chr1	6299251	6320035	390992	6304251	+
chr1	6305251	6452826	387509	6321035	-
chr1	6326035	6478979	11332	6453826	-
chr1	6458826	6484979	54626	6479979	-
chr1	6479847	6525255	83715	6484847	+
chr1	6485847	6556484	8718	6526255	-
chr1	6531255	6613658	57449	6557484	-
chr1	6562484	6619658	79707	6614658	-
chr1	6610337	6635050	80835	6615337	+
chr1	6616337	6661929	3104	6640050	+
chr1	6641050	6668755	9903	6662929	-
chr1	6667929	6680209	148479	6673755	+
chr1	6674755	6760966	90326	6685209	+
chr1	6686209	6840383	55735	6761966	-
chr1	6766966	7826328	23261	6845383	+
chr1	6846383	7839488	9341	7831328	+
chr1	7832328	7912551	8863	7844488	+
chr1	7845488	8002225	10911	7913551	-
chr1	7918551	8016713	3604	8003225	-
chr1	8008225	8085393	11315	8021713	+
chr1	8022713	8373144	54206	8086393	-
chr1	8091393	8876699	50651	8378144	+
chr1	8379144	8938151	473	8877699	-
chr1	8882699	9000892	2023	8939151	-
chr1	8944151	9085404	765	9005892	+
chr1	9006892	9128887	155184	9086404	-
chr1	9091404	9188229	6518	9129887	-
chr1	9134887	9294902	80045	9189229	-
chr1	9194229	9347940	9563	9299902	+
chr1	9300902	9594527	80176	9352940	+
chr1	9353940	9643931	84275	9599527	+
chr1	9600527	9706789	199953	9648931	+
chr1	9649931	9883550	5293	9711789	+
chr1	9712789	9969316	22883	9884550	-
chr1	9889550	10001826	56998	9970316	-
chr1	9975316	10007826	84328	10002826	-
chr1	9998485	10052254	64802	10003485	+
chr1	10004485	10088040	116362	10057254	+
chr1	10058254	10265763	10277	10093040	+
chr1	10094040	10454084	23095	10270763	+
chr1	10271763	10485158	5226	10459084	+
chr1	10460084	10491158	100526739	10490158	+
chr1	10485803	10504775	378708	10490803	+
chr1	10491803	10531613	1325	10509775	+
chr1	10510775	10537613	1676	10532613	-
chr1	10530002	10855733	5195	10535002	+
chr1	10536002	11041094	54897	10856733	-
chr1	10861733	11067678	148345	11042094	-
chr1	11047094	11106296	23435	11072678	+
chr1	11073678	11119091	10747	11107296	-
chr1	11112296	11158938	6723	11120091	-
chr1	11125091	11244345	5394	11159938	-
chr1	11164938	11321608	10218	11249345	+
chr1	11250345	11328254	2475	11322608	-
chr1	11327608	11534294	29914	11333254	+
chr1	11334254	11713888	57540	11539294	+
chr1	11540294	11719888	26232	11714888	-
chr1	11709913	11719149	93611	11714913	+
chr1	11715913	11750678	26270	11724149	+
chr1	11725149	11756678	10459	11751678	-
chr1	11746780	11791141	374946	11751780	+
chr1	11752780	11817249	57085	11796141	+
chr1	11797141	11861152	284498	11822249	+
chr1	11823249	11867152	1185	11866152	+
chr1	11865160	11906840	4524	11866160	-
chr1	11871160	11917992	4878	11907840	-
chr1	11912840	11985485	4879	11918992	-
chr1	11923992	11991485	90231	11986485	-
chr1	11989723	12035237	5351	11994723	+
chr1	11995723	12074298	9927	12040237	+
chr1	12041237	12118433	60672	12079298	+
chr1	12080298	12222059	943	12123433	+
chr1	12124433	12285112	7133	12227059	+
chr1	12228059	12676737	55187	12290112	+
chr1	12291112	12699565	9249	12677737	-
chr1	12682737	12771117	343066	12704565	+
chr1	12705565	12801133	126767	12776117	+
chr1	12777117	12829990	93190	12806133	+
chr1	12807133	12846545	390999	12834990	+
chr1	12835990	12890264	65121	12851545	+
chr1	12852545	12907235	440560	12891264	-
chr1	12896264	12913235	649330	12908235	-
chr1	12907578	12913578	343069	12908578	-
chr1	12911940	12945025	65122	12916940	+
chr1	12917940	12971466	400735	12946025	-
chr1	12951025	12977466	391002	12976466	+
chr1	12971466	13001353	441871	12976466	+
chr1	12977466	13007353	343070	13002353	-
chr1	13006406	13030542	440561	13007406	-
chr1	13012406	13116751	653606	13035542	+
chr1	13036542	13183326	343068	13117751	-
chr1	13122751	13416175	440563	13184326	-
chr1	13189326	13451656	653619	13421175	+
chr1	13422175	13457656	400736	13452656	-
chr1	13451656	13476569	729528	13452656	-
chr1	13457656	13490253	645414	13477569	-
chr1	13482569	13496253	654348	13495253	+
chr1	13490257	13511065	391004	13495257	+
chr1	13496257	13624924	645425	13516065	+
chr1	13517065	13630924	343071	13629924	+
chr1	13624931	13697405	645382	13629931	+
chr1	13630931	13839242	391003	13698405	-
chr1	13703405	13905251	126755	13840242	-
chr1	13845242	14026349	10630	13910251	+
chr1	13911251	14920212	7799	14031349	+
chr1	14032349	15474027	23254	14925212	+
chr1	14926212	15497120	55092	15479027	+
chr1	15480027	15568767	727684	15498120	-
chr1	15503120	15731390	114827	15573767	+
chr1	15574767	15759937	79180	15736390	+
chr1	15737390	15778222	11330	15764937	+
chr1	15765937	15797595	63036	15783222	+
chr1	15784222	15849940	51032	15802595	+
chr1	15803595	15855940	842	15850940	-
chr1	15848307	15910605	23341	15853307	+
chr1	15854307	15938952	79814	15911605	-
chr1	15916605	15981363	84301	15943952	+
chr1	15944952	16005826	6248	15986363	+
chr1	15987363	16057808	23207	16010826	+
chr1	16011826	16063986	284723	16062808	+
chr1	16063808	16080254	388595	16068986	+
chr1	16069986	16133194	54751	16085254	+
chr1	16086254	16169358	440567	16134194	-
chr1	16139194	16301627	23013	16174358	+
chr1	16175358	16325730	7709	16302627	-
chr1	16307627	16344285	149563	16330730	+
chr1	16331730	16350285	27129	16345285	-
chr1	16343485	16365230	1187	16348485	+
chr1	16349485	16399127	1188	16370230	+
chr1	16371230	16481582	348487	16400127	-
chr1	16405127	16538104	1969	16482582	-
chr1	16487582	16562659	128272	16539104	-
chr1	16544104	16677948	79363	16563659	-
chr1	16568659	16688524	54455	16678948	-
chr1	16683948	16762919	26099	16693524	+
chr1	16694524	16768919	374955	16763919	-
chr1	16762166	16939100	55707	16767166	+
chr1	16768166	16994497	55672	16940100	-
chr1	16945100	17089975	729574	16999497	+
chr1	17000497	17243444	11223	17090975	-
chr1	17095975	17306173	9696	17248444	+
chr1	17249444	17337423	4237	17307173	-
chr1	17312173	17379665	23400	17338423	-
chr1	17343423	17444948	6390	17380665	-
chr1	17385665	17526620	11240	17445948	-
chr1	17450948	17570592	29943	17531620	+
chr1	17532620	17629689	51702	17575592	+
chr1	17576592	17693690	23569	17634689	+
chr1	17635689	17764059	353238	17698690	+
chr1	17699690	17861329	55920	17765059	-
chr1	17770059	18076807	55160	17866329	+
chr1	17867329	18429239	81569	18081807	+
chr1	18082807	18802423	84966	18434239	+
chr1	18435239	18952499	127707	18807423	+
chr1	18808423	19185155	5081	18957499	+
chr1	18958499	19228293	80834	19186155	-
chr1	19191155	19281826	8659	19229293	-
chr1	19234293	19535746	126917	19282826	-
chr1	19287826	19577053	23352	19536746	-
chr1	19541746	19583053	23065	19578053	-
chr1	19573074	19614280	51154	19578074	+
chr1	19579074	19637640	22977	19615280	-
chr1	19620280	19643640	8574	19638640	-
chr1	19633739	19811135	54896	19638739	+
chr1	19639739	19918470	832	19812135	-
chr1	19817135	19924470	100532736	19923470	+
chr1	19918470	19965666	440574	19923470	+
chr1	19924470	19986779	4681	19970666	+
chr1	19971666	20125410	3362	19991779	+
chr1	19992779	20140771	255104	20126410	-
chr1	20131410	20203887	54546	20141771	-
chr1	20146771	20249110	23252	20208887	+
chr1	20209887	20305932	30814	20250110	-
chr1	20255110	20391700	5320	20306932	-
chr1	20311932	20445059	5322	20396700	+
chr1	20397700	20460822	26279	20446059	-
chr1	20451059	20500687	64600	20465822	+
chr1	20466822	20507577	391013	20501687	-
chr1	20506687	20612411	127733	20512577	+
chr1	20513577	20811728	127731	20617411	+
chr1	20618411	20833674	55450	20812728	-
chr1	20817728	20873931	79594	20834674	-
chr1	20839674	20910443	163933	20878931	+
chr1	20879931	20954947	978	20915443	+
chr1	20916443	20987037	65018	20959947	+
chr1	20960947	21043510	1650	20988037	-
chr1	20993037	21058133	57576	21044510	-
chr1	21049510	21112181	400745	21059133	-
chr1	21064133	21500251	50809	21113181	-
chr1	21118181	21671034	8672	21501251	-
chr1	21506251	21761582	1889	21672034	-
chr1	21677034	21830857	84224	21766582	+
chr1	21767582	21977348	249	21835857	+
chr1	21836857	22108688	5909	21978348	-
chr1	21983348	22133757	84196	22109688	-
chr1	22114688	22262790	401944	22138757	+
chr1	22139757	22298417	3339	22263790	-
chr1	22268790	22323148	23436	22303417	+
chr1	22304417	22374119	10136	22328148	+
chr1	22329148	22468519	998	22379119	+
chr1	22380119	22773343	54361	22469519	-
chr1	22474519	22885003	9923	22778343	+
chr1	22779343	22958117	2046	22890003	+
chr1	22891003	22965117	712	22963117	+
chr1	22964117	22974681	714	22970117	+
chr1	22971117	23032330	713	22979681	+
chr1	22980681	23290923	2048	23037330	+
chr1	23038330	23341343	646262	23291923	-
chr1	23296923	23347343	729059	23342343	-
chr1	23340940	23494351	23028	23345940	+
chr1	23346940	23520222	7798	23495351	-
chr1	23500351	23669853	3352	23521222	-
chr1	23526222	23693879	10236	23670853	-
chr1	23675853	23750261	80818	23694879	-
chr1	23699879	23809750	6920	23751261	-
chr1	23756261	23856712	55616	23810750	-
chr1	23815750	23885285	1870	23857712	-
chr1	23862712	24013268	3399	23886285	-
chr1	23891285	24064855	6135	24018268	+
chr1	24019268	24099875	6924	24069855	+
chr1	24070855	24112645	57095	24104875	+
chr1	24105875	24126034	11313	24117645	+
chr1	24118645	24150949	2582	24127034	-
chr1	24132034	24193859	3155	24151949	-
chr1	24156949	24238817	2517	24194859	-
chr1	24199859	24281300	1269	24239817	-
chr1	24244817	24305953	55629	24286300	+
chr1	24287300	24437665	10772	24306953	-
chr1	24311953	24468775	127294	24438665	-
chr1	24443665	24512765	58985	24469775	-
chr1	24474775	24640811	163702	24513765	-
chr1	24518765	24739262	57822	24645811	+
chr1	24646811	24745262	90529	24740262	-
chr1	24737244	24824386	57185	24742244	+
chr1	24743244	24877566	11123	24829386	+
chr1	24830386	24964593	400746	24882566	+
chr1	24883566	25066759	10250	24969593	+
chr1	24970593	25255770	25932	25071759	+
chr1	25072759	25558013	864	25256770	-
chr1	25261770	25572985	25949	25559013	-
chr1	25564013	25593976	57035	25573985	-
chr1	25578985	25659788	6007	25598976	+
chr1	25599976	25746363	23585	25664788	+
chr1	25665788	25752363	6006	25747363	-
chr1	25752348	25865075	55219	25757348	+
chr1	25758348	25938958	26119	25870075	+
chr1	25871075	26121666	57134	25943958	+
chr1	25944958	26142318	57190	26126666	+
chr1	26127666	26184949	56181	26147318	+
chr1	26148318	26196744	79000	26185949	-
chr1	26190949	26231993	164091	26197744	-
chr1	26202744	26323648	3925	26232993	-
chr1	26237993	26343270	5051	26324648	-
chr1	26329648	26371604	2134	26348270	+
chr1	26349270	26393125	7780	26372604	-
chr1	26377604	26433267	84676	26394125	-
chr1	26399125	26480510	149420	26438267	+
chr1	26439267	26491387	79927	26485510	+
chr1	26486510	26498980	51042	26496387	+
chr1	26497387	26512118	10256	26503980	+
chr1	26504980	26555643	378807	26517118	+
chr1	26518118	26601212	64793	26560643	+
chr1	26561643	26632195	83442	26606212	+
chr1	26607212	26639410	91544	26633195	-
chr1	26638195	26679621	1043	26644410	+
chr1	26645410	26698266	55057	26680621	-
chr1	26685621	26732268	257101	26699266	-
chr1	26704266	26753772	79727	26737268	+
chr1	26738268	26793901	79947	26758772	+
chr1	26759772	26851248	3151	26798901	+
chr1	26799901	27017521	6195	26856248	+
chr1	26857248	27109678	8289	27022521	+
chr1	27023521	27148200	55650	27114678	+
chr1	27115678	27184632	84243	27153200	+
chr1	27154200	27215869	2810	27189632	+
chr1	27190632	27225962	54707	27216869	-
chr1	27221869	27239567	63906	27226962	-
chr1	27231962	27245567	8431	27240567	-
chr1	27243212	27285901	10726	27248212	+
chr1	27249212	27315194	126695	27286901	-
chr1	27291901	27338333	388610	27320194	+
chr1	27321194	27480621	115572	27339333	-
chr1	27344333	27556006	6548	27481621	-
chr1	27486621	27643635	23038	27561006	+
chr1	27562006	27663482	84065	27648635	+
chr1	27649635	27692337	84958	27668482	+
chr1	27669482	27700315	9064	27693337	-
chr1	27698337	27708823	8547	27701315	-
chr1	27706315	27714823	388611	27709823	-
chr1	27714147	27815678	2827	27719147	+
chr1	27720147	27929143	10163	27816678	-
chr1	27821678	27952106	27245	27930143	-
chr1	27935143	27997724	2268	27953106	-
chr1	27958106	28047489	2537	27998724	-
chr1	28003724	28094693	199870	28052489	+
chr1	28053489	28152324	23673	28099693	+
chr1	28100693	28194053	5511	28157324	+
chr1	28158324	28240308	9473	28199053	+
chr1	28200053	28256503	6118	28241308	-
chr1	28246308	28281503	27293	28261503	+
chr1	28262503	28414148	55113	28286503	+
chr1	28287503	28519447	2140	28415148	-
chr1	28420148	28558542	5724	28520447	-
chr1	28525447	28564542	22826	28559542	-
chr1	28557601	28580962	93974	28562601	+
chr1	28563601	28650512	83667	28585962	+
chr1	28586962	28691092	54797	28655512	+
chr1	28656512	28827454	65979	28696092	+
chr1	28697092	28874528	1104	28832454	+
chr1	28833454	28914006	54952	28879528	+
chr1	28880528	28968604	115273	28919006	+
chr1	28920006	28990239	6883	28969604	-
chr1	28974604	29058132	10691	28995239	+
chr1	28996239	29133653	51441	29063132	+
chr1	29064132	29236087	4985	29138653	+
chr1	29139653	29448013	2035	29241087	+
chr1	29242087	29507637	399474	29449013	-
chr1	29454013	29556470	6429	29508637	-
chr1	29513637	29562470	51102	29557470	-
chr1	29558027	30563027	10076	29563027	+
chr1	30196432	31229683	4146	31196432	-
chr1	31201432	31380480	7805	31230683	-
chr1	31235683	31537564	9672	31381480	-
chr1	31386480	31711734	9698	31538564	-
chr1	31543564	31768644	79570	31712734	-
chr1	31717734	31774644	9410	31769644	-
chr1	31764828	31844923	51538	31769828	+
chr1	31770828	31878020	2170	31845923	-
chr1	31850923	32038745	347735	31883020	+
chr1	31884020	32078300	64129	32043745	+
chr1	32044745	32109838	3061	32083300	+
chr1	32084300	32168768	553115	32110838	-
chr1	32115838	32228648	1307	32169768	-
chr1	32174768	32280652	576	32229648	-
chr1	32234648	32384259	90853	32281652	-
chr1	32286652	32474294	8073	32385259	-
chr1	32390259	32533502	10657	32479294	+
chr1	32480294	32568643	55116	32538502	+
chr1	32539502	32640344	23633	32573643	+
chr1	32574643	32661201	200081	32645344	+
chr1	32646344	32667201	79140	32666201	+
chr1	32666235	32672235	55721	32671235	+
chr1	32669694	32686926	149069	32674694	+
chr1	32675694	32692926	56063	32687926	-
chr1	32682970	32707817	8668	32687970	+
chr1	32688970	32713817	84734	32712817	+
chr1	32711839	32752707	3932	32716839	+
chr1	32717839	32800840	3065	32757707	+
chr1	32758707	32826844	65108	32801840	-
chr1	32806840	32832844	100128071	32827844	-
chr1	32822861	32859062	81629	32827861	+
chr1	32828861	32925657	55108	32860062	-
chr1	32865062	32999745	728116	32930657	+
chr1	32931657	33115185	653121	33004745	+
chr1	33005745	33121185	339487	33116185	-
chr1	33111748	33167361	5928	33116748	+
chr1	33117748	33226234	81493	33168361	-
chr1	33173361	33278042	57648	33231234	+
chr1	33232234	33284042	64766	33283042	+
chr1	33282633	33335414	8565	33283633	-
chr1	33288633	33347097	252995	33336414	-
chr1	33341414	33365953	3208	33352097	+
chr1	33353097	33429286	113452	33366953	-
chr1	33371953	33501512	127544	33430286	-
chr1	33435286	33541713	204	33502512	-
chr1	33507512	33646671	113451	33546713	+
chr1	33547713	33717173	55223	33647671	-
chr1	33652671	33785699	149076	33722173	+
chr1	33723173	33840194	127550	33786699	-
chr1	33791699	33933231	1912	33841194	-
chr1	33846194	34321075	7579	33938231	+
chr1	33939231	34630443	127540	34326075	+
chr1	34327075	34637552	114784	34631443	-
chr1	34636443	35215647	84970	34642552	+
chr1	34643552	35221647	2709	35220647	+
chr1	35220341	35241789	127534	35225341	+
chr1	35226341	35253598	2707	35246789	+
chr1	35247789	35324417	2701	35258598	+
chr1	35259598	35369984	113444	35325417	-
chr1	35330417	35449948	58512	35370984	-
chr1	35375984	35496569	100506144	35450948	-
chr1	35455948	35539963	9204	35497569	-
chr1	35502569	35657743	79830	35544963	+
chr1	35545963	35729567	6421	35658743	-
chr1	35663743	36022037	9202	35734567	+
chr1	35735567	36028037	79932	36023037	-
chr1	36018392	36033970	23154	36023392	+
chr1	36024392	36106152	339488	36038970	+
chr1	36039970	36183790	5690	36107152	-
chr1	36112152	36234551	127703	36184790	-
chr1	36189790	36268827	63967	36235551	-
chr1	36240551	36343809	192670	36273827	+
chr1	36274827	36391682	26523	36348809	+
chr1	36349809	36544675	192669	36396682	+
chr1	36397682	36550675	27285	36549675	+
chr1	36549452	36564850	54936	36554452	+
chr1	36555452	36614115	1296	36565850	-
chr1	36570850	36620115	27095	36615115	-
chr1	36616565	36685016	55700	36621565	+
chr1	36622565	36767707	9967	36690016	+
chr1	36691016	36788755	79729	36772707	+
chr1	36773707	36850528	55194	36789755	-
chr1	36794755	36862493	83931	36851528	-
chr1	36856528	36915086	84967	36863493	-
chr1	36868493	36929040	127700	36916086	-
chr1	36921086	36947915	64960	36930040	-
chr1	36935040	37498844	1441	36948915	-
chr1	36953915	37935118	2899	37499844	-
chr1	37504844	37979420	80149	37940118	+
chr1	37941118	38018945	64769	37980420	-
chr1	37985420	38024945	79753	38019945	-
chr1	38017519	38060586	7802	38022519	+
chr1	38023519	38099595	29889	38061586	-
chr1	38066586	38155192	284654	38100595	-
chr1	38105595	38161192	54955	38156192	-
chr1	38153072	38229824	55143	38158072	+
chr1	38159072	38254773	284656	38230824	-
chr1	38235824	38268472	149175	38259773	+
chr1	38260773	38274472	127687	38273472	+
chr1	38272865	38324292	79693	38273865	-
chr1	38278865	38411729	4520	38325292	-
chr1	38330292	38454761	3633	38412729	-
chr1	38417729	38470187	10946	38455761	-
chr1	38460761	38476187	2275	38471187	-
chr1	38473383	38511450	51118	38478383	+
chr1	38479383	39324495	5453	38512450	-
chr1	38517450	39338050	64121	39325495	-
chr1	39330495	39346298	26292	39339050	-
chr1	39344050	39406456	81025	39347298	-
chr1	39352298	39451915	54933	39407456	-
chr1	39412456	39486966	79647	39456915	+
chr1	39457915	39544838	4725	39491966	+
chr1	39492966	39870175	23499	39549838	+
chr1	39550838	39952317	643314	39875175	+
chr1	39876175	40041521	353500	39957317	+
chr1	39958317	40104348	8761	40042521	-
chr1	40047521	40136710	26508	40105348	-
chr1	40110348	40156157	84618	40137710	-
chr1	40142710	40199516	51440	40157157	-
chr1	40162157	40236020	10450	40204516	+
chr1	40205516	40253533	64064	40237020	-
chr1	40242020	40348177	656	40254533	-
chr1	40259533	40366687	54802	40349177	-
chr1	40354177	40415783	4610	40367687	-
chr1	40372687	40501254	84879	40420783	+
chr1	40421783	40562142	10487	40506254	+
chr1	40507254	40622040	5538	40563142	-
chr1	40568142	40708572	6018	40627040	+
chr1	40628040	40718721	127391	40713572	+
chr1	40714572	40781939	10269	40723721	+
chr1	40724721	40857471	1298	40782939	-
chr1	40787939	40911336	64744	40862471	+
chr1	40863471	40938301	65243	40916336	+
chr1	40917336	40969432	339559	40943301	+
chr1	40944301	40992232	64789	40974432	+
chr1	40975432	41130324	127396	40997232	+
chr1	40998232	41152241	9783	41131324	-
chr1	41136324	41244683	4802	41157241	+
chr1	41158241	41327018	9132	41249683	+
chr1	41250683	41440006	163732	41328018	-
chr1	41333018	41486397	1503	41445006	+
chr1	41446006	41706815	200172	41487397	-
chr1	41492397	41822602	22955	41707815	-
chr1	41712815	41949344	100132074	41827602	+
chr1	41828602	42500596	1907	41950344	-
chr1	41955344	42614091	59269	42501596	-
chr1	42506596	42629395	2981	42619091	+
chr1	42620091	42799886	2980	42630395	-
chr1	42635395	42841467	22887	42800886	-
chr1	42805886	42920938	284716	42846467	+
chr1	42847467	42926938	84217	42921938	-
chr1	42917164	42995559	79717	42922164	+
chr1	42923164	43119047	728621	43000559	+
chr1	43001559	43143065	10465	43124047	+
chr1	43125047	43204925	4904	43148065	+
chr1	43149065	43231755	149461	43205925	-
chr1	43210925	43237755	64175	43232755	-
chr1	43227915	43248660	79078	43232915	+
chr1	43233915	43282059	100129924	43253660	+
chr1	43254660	43288059	374969	43283059	-
chr1	43286248	43307243	114625	43291248	+
chr1	43292248	43423847	51058	43312243	+
chr1	43313243	43608593	6513	43424847	-
chr1	43429847	43633000	440585	43613593	+
chr1	43614593	43639000	149465	43638000	+
chr1	43637241	43730664	10969	43638241	-
chr1	43643241	43750288	128218	43735664	+
chr1	43736664	43761565	149466	43751288	-
chr1	43756288	43798474	7075	43766565	+
chr1	43767565	43819625	4352	43803474	+
chr1	43804474	43832745	991	43824625	+
chr1	43825625	43854483	64834	43833745	-
chr1	43838745	43860483	112950	43855483	-
chr1	43850555	43918660	23334	43855555	+
chr1	43856555	43991546	81888	43919660	-
chr1	43924660	44110796	5792	43996546	+
chr1	43997546	44168203	9682	44115796	+
chr1	44116796	44393991	6487	44173203	+
chr1	44174203	44407477	9048	44398991	+
chr1	44399991	44430652	9670	44412477	+
chr1	44413477	44436652	1802	44435652	+
chr1	44435601	44441601	533	44440601	+
chr1	44440607	44452279	8704	44445607	+
chr1	44446607	44482012	149473	44457279	+
chr1	44458279	44579521	6536	44483012	-
chr1	44488012	44674124	128209	44584521	+
chr1	44585521	44819939	55929	44679124	+
chr1	44680124	44865959	79033	44820939	-
chr1	44825939	45139099	55182	44870959	+
chr1	44871959	45145099	79639	45140099	-
chr1	45135393	45200489	339541	45140393	+
chr1	45141393	45236245	11004	45205489	+
chr1	45206489	45252426	6202	45241245	+
chr1	45242245	45261035	266675	45253426	-
chr1	45258426	45271957	1263	45266035	+
chr1	45267035	45277957	343521	45272957	-
chr1	45269153	45307616	149478	45274153	+
chr1	45275153	45451394	8643	45308616	-
chr1	45313616	45476027	8891	45452394	-
chr1	45457394	45482027	79654	45477027	-
chr1	45472804	45671250	7389	45477804	+
chr1	45478804	45787544	57643	45672250	-
chr1	45677250	45800341	84842	45792544	+
chr1	45793544	45806341	114034	45805341	+
chr1	45805142	45955840	4595	45806142	-
chr1	45811142	45961840	10420	45956840	-
chr1	45960855	45986610	25974	45965855	+
chr1	45966855	46011454	5052	45987610	-
chr1	45992610	46044659	10327	46016454	+
chr1	46017454	46088731	4678	46049659	+
chr1	46050659	46151302	149483	46089731	-
chr1	46094731	46157302	60313	46152302	-
chr1	46148846	46215485	51249	46153846	+
chr1	46154846	46264284	3652	46216485	-
chr1	46221485	46597708	23139	46269284	+
chr1	46270284	46635748	8503	46598708	-
chr1	46603708	46663121	10103	46640748	+
chr1	46641748	46669121	55624	46664121	-
chr1	46664005	46708366	541468	46669005	+
chr1	46670005	46768038	8438	46713366	+
chr1	46714366	46774038	10489	46769038	-
chr1	46764379	46801849	7388	46769379	+
chr1	46770379	46854938	387338	46806849	+
chr1	46807849	46967667	2166	46859938	+
chr1	46860938	47015887	127343	46972667	+
chr1	46973667	47068966	148930	47016887	-
chr1	47021887	47079805	8569	47069966	-
chr1	47074966	47133099	148932	47080805	-
chr1	47085805	47139099	64756	47134099	-
chr1	47132496	47183736	374973	47137496	+
chr1	47138496	47259669	9813	47184736	-
chr1	47189736	47406156	1580	47264669	+
chr1	47265669	47484239	1579	47407156	-
chr1	47412156	47528159	260293	47489239	+
chr1	47490239	47598106	199974	47533159	+
chr1	47534159	47654771	284541	47603106	+
chr1	47604106	47696561	10158	47655771	-
chr1	47660771	47778819	6886	47697561	-
chr1	47702561	47794468	6491	47779819	-
chr1	47784819	47876743	51727	47799468	+
chr1	47800468	47896688	2301	47881743	+
chr1	47882743	48461562	2306	47901688	+
chr1	47902688	48683356	388630	48462562	-
chr1	48467562	48936880	200010	48688356	+
chr1	48689356	49241547	54558	48937880	-
chr1	48942880	50242547	79656	49242547	-
chr1	49489626	50569593	84871	50489626	-
chr1	50494626	50888119	1996	50574593	+
chr1	50575593	51424936	63950	50889119	-
chr1	50894119	51430936	11124	51425936	-
chr1	51429366	51562905	1031	51434366	+
chr1	51435366	51696944	284546	51567905	+
chr1	51568905	51786938	26994	51701944	+
chr1	51702944	51983995	22996	51787938	-
chr1	51792938	52077545	2060	51984995	-
chr1	51989995	52343609	114883	52082545	+
chr1	52083545	52455436	4898	52344609	-
chr1	52349609	52498472	5865	52456436	-
chr1	52461436	52520843	112970	52499472	-
chr1	52504472	52526843	51060	52521843	-
chr1	52516856	52602765	91408	52521856	+
chr1	52522856	52830877	9372	52607765	+
chr1	52608765	52869143	200014	52831877	-
chr1	52836877	52875143	4998	52870143	-
chr1	52865218	53017762	84950	52870218	+
chr1	52871218	53063042	23318	53018762	-
chr1	53023762	53094065	2882	53068042	+
chr1	53069042	53163038	348378	53099065	+
chr1	53100065	53187130	65260	53164038	-
chr1	53169038	53303182	79699	53192130	+
chr1	53193130	53386446	440590	53308182	+
chr1	53309182	53392446	55268	53387446	-
chr1	53387900	53522723	6342	53392900	+
chr1	53393900	53607304	127435	53527723	+
chr1	53528723	53657100	6512	53608304	-
chr1	53613304	53685289	1376	53662100	+
chr1	53663100	53703282	54987	53686289	-
chr1	53691289	53792821	4116	53704282	-
chr1	53709282	53920071	7804	53793821	-
chr1	53798821	54198877	63948	53925071	+
chr1	53926071	54303225	148979	54199877	-
chr1	54204877	54354487	55706	54304225	-
chr1	54309225	54360487	54432	54355487	-
chr1	54354860	54410288	1733	54359860	+
chr1	54360860	54416288	51668	54411288	-
chr1	54406998	54482859	115353	54411998	+
chr1	54412998	54518111	388633	54483859	-
chr1	54488859	54524111	9528	54519111	-
chr1	54514273	54617679	127428	54519273	+
chr1	54520273	54664746	200008	54618679	-
chr1	54623679	54670746	606495	54665746	-
chr1	54660839	54871068	51253	54665839	+
chr1	54666839	55008806	23648	54872068	-
chr1	54877068	55088200	26027	55013806	+
chr1	55014806	55102412	338094	55089200	-
chr1	55094200	55176494	374977	55107412	+
chr1	55108412	55229226	7268	55181494	+
chr1	55182494	55265941	25973	55230226	-
chr1	55235226	55271941	55001	55266941	-
chr1	55266735	55351921	163747	55271735	+
chr1	55272735	55441464	1718	55352921	-
chr1	55357921	55459616	199964	55446464	+
chr1	55447464	55500148	7809	55464616	+
chr1	55465616	55680039	255738	55505148	+
chr1	55506148	56681039	23358	55681039	-
chr1	56045257	57105989	8613	57045257	-
chr1	57050257	57284369	5563	57110989	+
chr1	57111989	57315442	199920	57285369	-
chr1	57290369	57430813	731	57320442	+
chr1	57321442	58431813	732	57431813	-
chr1	57716211	59011446	1600	58716211	-
chr1	58721211	59042166	115209	59012446	-
chr1	59017446	59164747	4070	59043166	-
chr1	59048166	59248785	114803	59165747	-
chr1	59170747	59757683	3725	59249785	-
chr1	59254785	60275532	55277	59762683	+
chr1	59763683	60391423	51361	60280532	+
chr1	60281532	60538442	1573	60392423	-
chr1	60397423	61539442	127795	60539442	-
chr1	60547979	62190095	4774	61547979	+
chr1	61548979	62203148	83941	62191095	-
chr1	62196095	62655473	10207	62208148	+
chr1	62209148	62784083	54596	62660473	+
chr1	62661473	62896974	163782	62785083	-
chr1	62790083	63058157	7398	62901974	+
chr1	62902974	63153039	27329	63063157	+
chr1	63064157	63244776	85440	63154039	-
chr1	63159039	63783729	84938	63249776	+
chr1	63250776	63828260	27022	63788729	+
chr1	63789729	63987944	29929	63833260	+
chr1	63834260	63993944	23421	63988944	-
chr1	63984012	64054479	84455	63989012	+
chr1	63990012	64234689	5236	64059479	+
chr1	64060479	64664489	4919	64239689	+
chr1	64240689	64931475	148581	64669489	+
chr1	64670489	65205777	57685	64936475	+
chr1	64937475	65431187	55225	65210777	+
chr1	65211777	65608849	3716	65432187	-
chr1	65437187	65770217	205	65613849	+
chr1	65614849	65881334	9829	65775217	+
chr1	65776217	65887334	3953	65886334	+
chr1	65881398	66453389	54741	65886398	+
chr1	65887398	66994824	5142	66458389	+
chr1	66459389	67213139	84251	66999824	+
chr1	67000824	67265942	200132	67218139	+
chr1	67219139	67389570	10022	67266942	-
chr1	67271942	67395570	79819	67390570	-
chr1	67385577	67519080	57708	67390577	+
chr1	67391577	67599654	23169	67520080	-
chr1	67525080	67627168	400757	67600654	-
chr1	67605654	67768046	149233	67632168	+
chr1	67633168	67895123	3595	67773046	+
chr1	67774046	68145859	26135	67896123	-
chr1	67901123	68298155	1647	68150859	+
chr1	68151859	68515460	55970	68299155	-
chr1	68304155	68697229	9077	68516460	-
chr1	68521460	68914642	79971	68698229	-
chr1	68703229	68961904	6121	68915642	-
chr1	68920642	69962904	55635	68962904	-
chr1	69225857	70670361	57554	70225857	+
chr1	70226857	70676361	55631	70671361	-
chr1	70666364	70819417	9295	70671364	+
chr1	70672364	70825417	81573	70820417	-
chr1	70815492	70871900	11147	70820492	+
chr1	70821492	71512491	1491	70876900	+
chr1	70877900	71545972	5733	71513491	-
chr1	71518491	72546972	9406	71546972	-
chr1	71748277	73748277	257194	72748277	-
chr1	73663871	74668871	127255	74663871	-
chr1	74658895	74664895	100526835	74663895	+
chr1	74658895	74696070	8790	74663895	+
chr1	74664895	75138422	51086	74701070	+
chr1	74702070	75193839	127254	75139422	-
chr1	75144422	75199839	127253	75198839	+
chr1	75198092	75595566	1429	75199092	-
chr1	75204092	76075799	431707	75600566	+
chr1	75601566	76185031	204962	76076799	-
chr1	76081799	76246878	34	76190031	+
chr1	76191031	76257555	5876	76251878	+
chr1	76252878	76397116	4438	76262555	+
chr1	76263555	76535388	127247	76398116	-
chr1	76403116	77328185	256435	76540388	+
chr1	76541388	77684132	81849	77333185	+
chr1	77334185	77742661	10026	77685132	-
chr1	77690132	78147343	26289	77747661	+
chr1	77748661	78224564	26009	78148343	-
chr1	78153343	78240308	23032	78225564	-
chr1	78230564	78349199	374986	78245308	+
chr1	78246308	78443777	91624	78354199	+
chr1	78355199	78465635	8880	78444777	-
chr1	78449777	78506588	11080	78470635	+
chr1	78471635	78951727	54810	78511588	+
chr1	78512588	79081087	5737	78956727	+
chr1	78957727	79110476	10964	79086087	+
chr1	79087087	79471495	10561	79115476	+
chr1	79116476	80472495	64123	79472495	-
chr1	81266081	83266081	23266	82266081	+
chr1	83464833	84604951	79739	84464833	-
chr1	84469833	84763333	5567	84609951	+
chr1	84610951	84859214	148418	84768333	+
chr1	84769333	84939919	58511	84864214	+
chr1	84865214	84971262	80135	84944919	+
chr1	84945919	85039163	2787	84972262	-
chr1	84977262	85155151	1486	85040163	-
chr1	85045163	85357896	117178	85156151	-
chr1	85161151	85461796	23566	85358896	-
chr1	85363896	85513223	255231	85462796	-
chr1	85467796	85522980	55283	85514223	-
chr1	85519223	85665728	126820	85527980	+
chr1	85528980	85724355	84144	85666728	-
chr1	85671728	85741587	148423	85725355	-
chr1	85730355	86043046	8915	85742587	-
chr1	85747587	86049046	23576	86044046	-
chr1	86041443	86173116	3491	86046443	+
chr1	86047443	86621121	54680	86174116	-
chr1	86179116	86861025	255631	86622121	-
chr1	86627121	86884768	57489	86862025	-
chr1	86867025	86929525	9635	86889768	+
chr1	86890768	87007758	1179	86934525	+
chr1	86935525	87165252	22802	87012758	+
chr1	87013758	87379107	51100	87170252	+
chr1	87171252	87385107	9403	87380107	-
chr1	87375334	87673351	9653	87380334	+
chr1	87381334	87789150	101927844	87678351	+
chr1	87679351	88794150	8543	87794150	+
chr1	88149921	89356301	5586	89149921	+
chr1	89150921	89457643	2959	89357301	-
chr1	89362301	89463643	494115	89458643	-
chr1	89457643	89487549	56267	89458643	-
chr1	89463643	89530043	2635	89488549	-
chr1	89493549	89590842	2633	89531043	-
chr1	89536043	89640723	2634	89591842	-
chr1	89596842	89663633	388646	89641723	-
chr1	89646723	89737544	115361	89664633	-
chr1	89669633	89824435	115362	89738544	-
chr1	89743544	89985396	163351	89829435	+
chr1	89830435	90093643	23507	89990396	+
chr1	89991396	90282479	84230	90098643	+
chr1	90099643	90455677	55144	90287479	+
chr1	90288479	91181794	284695	90460677	+
chr1	90461677	91486812	343472	91182794	-
chr1	91187794	91869426	84146	91487812	-
chr1	91492812	91961403	164045	91870426	-
chr1	91875426	92350836	8317	91966403	+
chr1	91967403	92412708	7049	92351836	-
chr1	92356836	92490532	676	92417708	+
chr1	92418708	92540029	253152	92495532	+
chr1	92496532	92546029	646817	92541029	-
chr1	92540861	92627608	284697	92545861	+
chr1	92546861	92678572	23285	92632608	+
chr1	92633608	92759521	388649	92683572	+
chr1	92684572	92765521	79871	92764521	+
chr1	92763566	92951433	11146	92764566	-
chr1	92769566	93256961	2672	92952433	-
chr1	92957433	93292593	7813	93257961	-
chr1	93262961	93341707	6125	93297593	+
chr1	93298593	93539791	388650	93342707	-
chr1	93347707	93645246	22823	93544791	+
chr1	93545791	93651246	50999	93646246	-
chr1	93641272	93806477	343099	93646272	+
chr1	93647272	93908687	1810	93811477	+
chr1	93812477	94146394	54874	93913687	+
chr1	93914687	94343762	8412	94147394	-
chr1	94152394	94374012	30836	94344762	-
chr1	94349762	94585705	2730	94375012	-
chr1	94380012	94702307	24	94586705	-
chr1	94591705	94878932	9411	94703307	-
chr1	94708307	95006413	5825	94883932	+
chr1	94884932	95280897	2152	95007413	-
chr1	95012413	95391779	126969	95285897	+
chr1	95286897	95537507	1266	95392779	-
chr1	95397779	95553072	199857	95538507	-
chr1	95543507	95578478	148534	95558072	+
chr1	95559072	95694710	100527978	95583478	+
chr1	95584478	96699710	25950	95699710	+
chr1	96187174	98187174	58155	97187174	+
chr1	97386615	99122235	1806	98386615	-
chr1	98391615	99469449	51375	99127235	+
chr1	99128235	99724847	163404	99470449	-
chr1	99475449	100106430	9890	99729847	+
chr1	99730847	100230349	54873	100111430	+
chr1	100112430	100311530	391059	100231349	-
chr1	100236349	100430344	178	100316530	+
chr1	100317530	100498788	23443	100435344	+
chr1	100436344	100597511	64645	100503788	+
chr1	100504788	100603511	163786	100598511	-
chr1	100593705	100642829	54482	100598705	+
chr1	100599705	100714409	127495	100643829	-
chr1	100648829	100726713	1629	100715409	-
chr1	100720409	100813022	8634	100731713	+
chr1	100732713	100998727	8556	100818022	+
chr1	100819022	101180195	54112	101003727	+
chr1	101004727	101359735	7412	101185195	+
chr1	101186195	101365735	2135	101360735	-
chr1	101356633	101490362	148867	101361633	+
chr1	101362633	101697304	51611	101491362	-
chr1	101496362	102461790	1901	101702304	+
chr1	101703304	103462790	118427	102462790	-
chr1	102574052	104067105	1301	103574052	-
chr1	103579052	104073105	101928436	104068105	-
chr1	104063577	104092265	55599	104068577	+
chr1	104069577	104154998	280	104097265	+
chr1	104098265	104193140	279	104159998	+
chr1	104160998	104199140	276	104198140	+
chr1	104193302	104199302	278	104198302	+
chr1	104193324	105198324	277	104198324	+
chr1	106599266	107677628	55170	107599266	+
chr1	107600266	108230126	22854	107682628	+
chr1	107683628	108734431	10451	108231126	-
chr1	108236126	108785703	29957	108735431	-
chr1	108740431	108987903	148545	108786703	-
chr1	108791703	109097970	653149	108992903	+
chr1	108993903	109202744	284611	109102970	+
chr1	109103970	109229931	113802	109203744	-
chr1	109208744	109250555	55119	109234931	+
chr1	109235931	109284284	163479	109255555	+
chr1	109256555	109399864	6814	109289284	+
chr1	109290284	109414602	254268	109400864	-
chr1	109405864	109505121	29899	109419602	+
chr1	109420602	109583850	23155	109506121	-
chr1	109511121	109617624	22911	109584850	-
chr1	109589850	109628402	6884	109618624	-
chr1	109623624	109655479	56900	109633402	+
chr1	109634402	109661479	127003	109656479	-
chr1	109651584	109751514	57535	109656584	+
chr1	109657584	109787640	6301	109756514	+
chr1	109757514	109824790	1952	109792640	+
chr1	109793640	109848663	84722	109825790	-
chr1	109830790	109934979	343263	109849663	-
chr1	109854663	109968108	6272	109935979	-
chr1	109940979	110004099	5686	109969108	-
chr1	109974108	110021560	284612	110009099	+
chr1	110010099	110031657	127002	110026560	+
chr1	110027560	110051336	284613	110036657	+
chr1	110037657	110077493	57463	110052336	-
chr1	110057336	110086185	83873	110082493	+
chr1	110083493	110154705	2773	110091185	+
chr1	110092185	110163048	2780	110155705	-
chr1	110160705	110193697	271	110168048	+
chr1	110169048	110205643	2948	110198697	+
chr1	110199697	110225417	2946	110210643	+
chr1	110211643	110249863	2944	110230417	+
chr1	110231417	110282660	2949	110254863	+
chr1	110255863	110305644	2947	110283660	-
chr1	110288660	110448232	79574	110306644	-
chr1	110311644	110522386	1435	110453232	+
chr1	110454232	110572222	10768	110527386	+
chr1	110528386	110612322	85369	110577222	+
chr1	110578222	110650061	257	110613322	-
chr1	110618322	110688131	164153	110655061	+
chr1	110656061	110748335	388662	110693131	+
chr1	110694131	110876944	3749	110753335	+
chr1	110754335	110932704	64783	110881944	+
chr1	110882944	110949546	9122	110933704	-
chr1	110938704	110988787	10542	110950546	-
chr1	110955546	111060797	84432	110993787	+
chr1	110994787	111173096	3744	111061797	-
chr1	111066797	111216655	3737	111174096	-
chr1	111179096	111410721	3738	111217655	-
chr1	111222655	111505566	963	111415721	+
chr1	111416721	111677832	55791	111506566	-
chr1	111511566	111683832	10390	111682832	+
chr1	111681838	111742325	128338	111682838	-
chr1	111687838	111765280	79961	111743325	-
chr1	111748325	111828473	1117	111770280	+
chr1	111771280	111884194	27159	111833473	+
chr1	111834473	111969399	128344	111889194	+
chr1	111890194	111986742	5016	111970399	-
chr1	111975399	111992742	515	111991742	+
chr1	111990830	112011603	79084	111991830	-
chr1	111996830	112105597	128346	112016603	+
chr1	112017603	112157404	140	112106597	-
chr1	112111597	112281046	5906	112162404	+
chr1	112163404	112293189	55924	112282046	-
chr1	112287046	112530777	11218	112298189	+
chr1	112299189	112536777	3752	112531777	-
chr1	112528189	112933799	643355	112533189	+
chr1	112534189	113004162	55917	112938799	+
chr1	112939799	113161040	7482	113009162	+
chr1	113010162	113167040	54879	113162040	-
chr1	113157074	113212094	829	113162074	+
chr1	113163074	113248678	4343	113217094	+
chr1	113218094	113256950	389	113249678	-
chr1	113254678	113262950	333926	113257950	-
chr1	113258188	113497685	284467	113263188	+
chr1	113264188	113610830	6566	113498685	-
chr1	113503685	113928474	9860	113615830	+
chr1	113616830	114300777	260425	113933474	+
chr1	113934474	114354070	10745	114301777	-
chr1	114306777	114413375	54665	114355070	-
chr1	114360070	114429169	26191	114414375	-
chr1	114419375	114446741	440603	114430169	-
chr1	114435169	114452741	10717	114447741	-
chr1	114442914	114466995	64858	114447914	+
chr1	114448914	114517012	204851	114471995	+
chr1	114472995	114695472	56944	114522012	+
chr1	114523012	115052781	148281	114696472	-
chr1	114701472	115123265	51592	115053781	-
chr1	115058781	115211732	10286	115124265	-
chr1	115129265	115237239	163259	115212732	-
chr1	115217732	115258515	270	115238239	-
chr1	115243239	115299671	4893	115259515	-
chr1	115264515	115322308	7812	115300671	-
chr1	115305671	115392423	80143	115323308	-
chr1	115328308	115571566	6847	115397423	+
chr1	115398423	115631121	7252	115576566	+
chr1	115577566	115879857	10100	115632121	-
chr1	115637121	116179573	4803	115880857	-
chr1	115885857	116310426	81839	116184573	+
chr1	116185573	116382747	845	116311426	-
chr1	116316426	116514118	4808	116383747	-
chr1	116388747	116649375	55356	116519118	+
chr1	116520118	116910794	126868	116654375	+
chr1	116655375	117112715	476	116915794	+
chr1	116916794	117208578	965	117113715	-
chr1	117118715	117231733	3321	117209578	-
chr1	117214578	117292085	388667	117236733	+
chr1	117237733	117447688	914	117297085	+
chr1	117298085	117539371	5738	117452688	+
chr1	117453688	117597948	9398	117544371	+
chr1	117545371	117663411	8458	117602948	+
chr1	117603948	117752582	80263	117664411	-
chr1	117669411	117905084	79679	117753582	-
chr1	117758582	118143603	10905	117910084	+
chr1	117911084	118471302	54855	118148603	+
chr1	118149603	118477302	54834	118472302	-
chr1	118467371	118726848	10885	118472371	+
chr1	118473371	119531179	200162	118727848	-
chr1	118732848	119682295	6913	119532179	-
chr1	119537179	119906401	10352	119683295	-
chr1	119688295	119952553	51179	119911401	+
chr1	119912401	120044825	3284	119957553	+
chr1	119958553	120189390	3283	120049825	+
chr1	120050825	120249418	90874	120190390	-
chr1	120195390	120310555	26227	120254418	+
chr1	120255418	120353203	3158	120311555	-
chr1	120316555	120386503	83998	120354203	-
chr1	120359203	120438147	343505	120387503	-
chr1	120392503	120611317	11085	120439147	-
chr1	120444147	120834004	4853	120612317	-
chr1	120617317	120934944	653820	120839004	+
chr1	120840004	121935944	2210	120935944	-
chr1	142767881	143912143	644591	143767881	-
chr1	143772881	143918143	728833	143913143	-
chr1	143912160	144141810	554282	143913160	-
chr1	143918160	144609958	100288142	144146810	+
chr1	144147810	144994033	400818	144614958	+
chr1	144615958	145091406	9659	144995033	-
chr1	145000033	145204112	9554	145096406	+
chr1	145097406	145288370	388677	145209112	+
chr1	145210112	145408190	100132406	145293370	+
chr1	145294370	145433437	148738	145413190	+
chr1	145414190	145469387	10628	145438437	+
chr1	145439437	145475387	84265	145470387	-
chr1	145465507	145472066	284615	145470507	+
chr1	145471507	145502556	128077	145477066	+
chr1	145478066	145511559	9939	145507556	+
chr1	145508556	145519989	8799	145516559	+
chr1	145517559	145544208	8515	145524989	+
chr1	145525989	145570987	148741	145549208	+
chr1	145550208	145588435	10401	145575987	+
chr1	145576987	145609884	200035	145589435	-
chr1	145594435	145615884	10623	145610884	-
chr1	145605989	145714639	27246	145610989	+
chr1	145611989	145722665	11126	145715639	-
chr1	145720639	145826103	5174	145727665	+
chr1	145728665	146368856	653519	145827103	-
chr1	145832103	146643168	149013	146373856	+
chr1	146374856	146696230	5565	146644168	-
chr1	146649168	146709290	2330	146697230	-
chr1	146702230	147008270	9557	146714290	+
chr1	146715290	147141634	607	147013270	+
chr1	147014270	147231714	51205	147142634	-
chr1	147147634	147369945	2702	147232714	-
chr1	147237714	147395505	2703	147374945	+
chr1	147375945	147623469	51463	147400505	+
chr1	147401505	148201536	200030	147624469	-
chr1	147629469	148207536	645142	148202536	-
chr1	148201536	148207536	728945	148202536	-
chr1	148201536	148345756	730262	148202536	-
chr1	148207536	148351756	25832	148346756	-
chr1	148345929	148553187	728841	148346929	-
chr1	148351929	149548002	284565	148558187	+
chr1	148559187	149554002	653505	149553002	+
chr1	149548002	149749249	653598	149553002	+
chr1	149554002	149782928	2209	149754249	+
chr1	149755249	149788928	440689	149783928	-
chr1	149784236	149799220	653604	149785236	-
chr1	149790236	149805220	554313	149804220	+
chr1	149799220	149811765	8370	149804220	+
chr1	149805220	149817765	126961	149812765	-
chr1	149811765	149817765	333932	149812765	-
chr1	149813318	149819318	723790	149814318	-
chr1	149813318	149857232	8337	149814318	-
chr1	149819318	149863232	8349	149858232	-
chr1	149853524	149859524	8338	149858524	+
chr1	149858466	149866154	317772	149859466	-
chr1	149864466	149888434	51027	149871154	+
chr1	149872154	149899144	9900	149889434	-
chr1	149894434	149907266	10262	149900144	-
chr1	149905144	149981686	10903	149908266	-
chr1	149913266	150034349	56957	149982686	-
chr1	149987686	150117169	11311	150039349	+
chr1	150040349	150206026	51177	150122169	+
chr1	150123169	150225217	81611	150207026	-
chr1	150212026	150240609	23632	150230217	+
chr1	150231217	150246609	51107	150241609	-
chr1	150240182	150250228	79630	150245182	+
chr1	150246182	150261261	148523	150255228	+
chr1	150256228	150288927	54460	150266261	+
chr1	150267261	150331989	9129	150293927	+
chr1	150294927	150454839	23248	150336989	+
chr1	150337989	150475486	80222	150459839	+
chr1	150460839	150516844	1893	150480486	+
chr1	150481486	150551214	54507	150521844	+
chr1	150522844	150601098	4170	150552214	-
chr1	150557214	150668672	2029	150602098	-
chr1	150607098	150692364	55204	150669672	-
chr1	150674672	150737433	84072	150693364	-
chr1	150698364	150779917	1520	150738433	-
chr1	150743433	150848244	1513	150780917	-
chr1	150785917	150893814	405	150849244	-
chr1	150854244	150946479	9869	150898814	+
chr1	150899814	150952479	29956	150947479	-
chr1	150949498	150979854	8416	150954498	+
chr1	150955498	150985854	55793	150980854	-
chr1	150975972	151004028	58497	150980972	+
chr1	150981972	151015258	149428	151009028	+
chr1	151010028	151031125	54964	151020258	+
chr1	151021258	151037125	56882	151032125	-
chr1	151027150	151038079	10962	151032150	+
chr1	151033150	151118140	126626	151043079	+
chr1	151044079	151124140	10500	151119140	-
chr1	151124104	151130104	100534012	151129104	+
chr1	151124104	151137424	79626	151129104	+
chr1	151130104	151143424	388695	151138424	-
chr1	151133497	151147547	79005	151138497	+
chr1	151139497	151161689	29765	151148547	-
chr1	151153547	151167689	6944	151162689	-
chr1	151166020	151222196	8394	151171020	+
chr1	151172020	151249790	5710	151227196	+
chr1	151228196	151299133	57592	151254790	+
chr1	151255790	151318769	5298	151300133	-
chr1	151305133	151344210	5993	151319769	-
chr1	151324769	151367040	8991	151345210	-
chr1	151350210	151430941	5692	151372040	+
chr1	151373040	151478861	23126	151431941	-
chr1	151436941	151507780	57530	151483861	+
chr1	151484861	151579661	7286	151512780	+
chr1	151513780	151688296	81609	151584661	+
chr1	151585661	151694296	11189	151689296	-
chr1	151689012	151735040	284485	151694012	+
chr1	151695012	151741040	65005	151736040	-
chr1	151734130	151762010	51686	151739130	+
chr1	151740130	151776882	11022	151763010	-
chr1	151768010	151803348	339398	151777882	-
chr1	151782882	151812033	6097	151804348	-
chr1	151809348	151825173	100191040	151813033	-
chr1	151818033	151881361	284486	151826173	-
chr1	151831173	151965714	117145	151882361	-
chr1	151887361	152008511	6281	151966714	-
chr1	151971714	152060540	6282	152009511	-
chr1	152014511	152086930	126637	152061540	-
chr1	152066540	152130704	7062	152087930	-
chr1	152092930	152195672	126638	152131704	-
chr1	152136704	152296679	388697	152196672	-
chr1	152201672	152331482	2312	152297679	-
chr1	152302679	152385750	388698	152332482	-
chr1	152337482	152478319	49860	152386750	-
chr1	152391750	152484319	254910	152483319	+
chr1	152481977	152538229	54544	152486977	+
chr1	152487977	152551980	353145	152539229	-
chr1	152544229	152568137	84648	152552980	-
chr1	152557980	152581286	353144	152573137	+
chr1	152574137	152594579	353143	152586286	+
chr1	152587286	152630886	353142	152595579	-
chr1	152600579	152642790	353141	152635886	+
chr1	152636886	152653598	353140	152647790	+
chr1	152648790	152665839	26239	152658598	+
chr1	152659598	152676522	353139	152670839	+
chr1	152671839	152686997	199834	152681522	+
chr1	152682522	152725505	100129271	152691997	+
chr1	152692997	152743847	448834	152730505	+
chr1	152731505	152753752	353137	152748847	+
chr1	152749847	152764226	353135	152758752	+
chr1	152759752	152778107	353134	152769226	+
chr1	152770226	152784107	353133	152779107	-
chr1	152779446	152794948	353132	152784446	+
chr1	152785446	152810329	353131	152799948	+
chr1	152800948	152845797	448835	152815329	+
chr1	152816329	152876038	4184	152850797	+
chr1	152851797	152938127	3713	152881038	+
chr1	152882038	152951563	163778	152943127	+
chr1	152944127	152969222	6698	152956563	+
chr1	152957563	152998678	6707	152974222	+
chr1	152975222	153012594	6699	153003678	+
chr1	153004678	153028988	6703	153013594	-
chr1	153018594	153043084	6700	153029988	-
chr1	153034988	153066004	6701	153044084	-
chr1	153049084	153084989	6704	153067004	-
chr1	153072004	153122427	6705	153085989	-
chr1	153090989	153170905	6706	153123427	-
chr1	153128427	153185059	149018	153175905	+
chr1	153176905	153227178	574414	153190059	+
chr1	153191059	153282194	4014	153232178	+
chr1	153233178	153320022	114771	153283194	-
chr1	153288194	153326022	57115	153321022	-
chr1	153325329	153347075	6280	153330329	+
chr1	153331329	153362664	6283	153348075	-
chr1	153353075	153383999	6279	153363664	-
chr1	153368664	153411503	338324	153388999	+
chr1	153389999	153432137	645922	153412503	-
chr1	153417503	153507717	6278	153433137	-
chr1	153438137	153513717	6277	153508717	-
chr1	153513241	153519241	6276	153514241	-
chr1	153517282	153523282	6275	153518282	-
chr1	153520734	153537306	6274	153521734	-
chr1	153526734	153584514	6273	153538306	-
chr1	153543306	153590514	140576	153585514	-
chr1	153587808	153599715	57402	153588808	-
chr1	153593808	153605715	6284	153600715	-
chr1	153595872	153601872	6271	153600872	+
chr1	153601457	153626129	26097	153606457	+
chr1	153607457	153642504	23557	153631129	+
chr1	153632129	153648504	3608	153643504	-
chr1	153646163	153695566	4881	153651163	+
chr1	153652163	153742767	65123	153700566	+
chr1	153701566	153894451	11000	153747767	+
chr1	153748767	153918154	57459	153895451	-
chr1	153900451	153930132	9909	153919154	-
chr1	153924154	153939208	200186	153931132	-
chr1	153936132	153945208	27173	153940208	-
chr1	153935314	153949451	148327	153940314	+
chr1	153941314	153957853	10899	153950451	-
chr1	153955451	153963853	5872	153958853	-
chr1	153958238	154126592	6232	153963238	+
chr1	153964238	154149697	91181	154127592	-
chr1	154132592	154177841	7170	154150697	-
chr1	154155697	154192273	388701	154178841	-
chr1	154183841	154198273	25912	154193273	-
chr1	154188324	154240038	9898	154193324	+
chr1	154194324	154288591	10456	154245038	+
chr1	154246038	154295275	89872	154293591	+
chr1	154294591	154372668	57198	154300275	+
chr1	154301275	154473526	3570	154377668	+
chr1	154378668	154479526	126669	154474526	-
chr1	154469694	154530120	126668	154474694	+
chr1	154475694	154536120	55585	154531120	-
chr1	154535256	154579724	1141	154540256	+
chr1	154541256	154841754	103	154580724	-
chr1	154585724	154908484	3782	154842754	-
chr1	154847754	154927567	10654	154909484	-
chr1	154914484	154933567	57326	154928567	-
chr1	154933258	154945959	90780	154934258	-
chr1	154939258	154951959	6464	154946959	-
chr1	154942117	154950769	1163	154947117	+
chr1	154948117	154961061	80308	154955769	+
chr1	154956769	154970105	55891	154966061	+
chr1	154967061	155005257	51043	154975105	+
chr1	154976105	155011257	127579	155006257	-
chr1	155001281	155018747	149095	155006281	+
chr1	155007281	155031212	8751	155023747	+
chr1	155024747	155046347	1945	155036212	+
chr1	155037212	155095348	1944	155051347	+
chr1	155052347	155103287	1942	155100348	+
chr1	155101348	155111883	55974	155108287	+
chr1	155109287	155144804	54344	155112883	-
chr1	155117883	155150804	200185	155145804	-
chr1	155141262	155161706	80128	155146262	+
chr1	155147262	155176772	4582	155162706	-
chr1	155167706	155182772	7059	155177772	-
chr1	155173489	155210069	4580	155178489	+
chr1	155179489	155224274	2629	155211069	-
chr1	155216069	155231176	10712	155225274	-
chr1	155230274	155242281	10067	155232176	-
chr1	155237176	155248281	1196	155243281	-
chr1	155242217	155269792	57657	155247217	+
chr1	155248217	155275792	5313	155270792	-
chr1	155273538	155288727	2224	155278538	+
chr1	155279538	155294727	23623	155293727	+
chr1	155292938	155531324	284618	155293938	-
chr1	155298938	155574960	55870	155532324	-
chr1	155537324	155657764	55154	155579960	+
chr1	155580960	155663764	55249	155658764	-
chr1	155653881	155828191	7818	155658881	+
chr1	155659881	155834191	54856	155829191	-
chr1	155824259	155880193	23208	155829259	+
chr1	155830259	155903188	6016	155881193	-
chr1	155886193	155909188	22889	155904188	-
chr1	155906479	155947336	339403	155911479	+
chr1	155912479	155989758	9181	155948336	-
chr1	155953336	156022516	6746	155990758	-
chr1	155995758	156028516	56893	156023516	-
chr1	156019516	156025965	28956	156024516	+
chr1	156025516	156050789	57111	156030965	+
chr1	156031965	156090907	92312	156051789	-
chr1	156056789	156118321	4000	156095907	+
chr1	156096907	156158722	64218	156123321	+
chr1	156124321	156177778	9673	156163722	+
chr1	156164722	156183778	100527963	156182778	+
chr1	156177778	156206950	11243	156182778	+
chr1	156183778	156216908	632	156211950	+
chr1	156212950	156251620	79957	156217908	-
chr1	156222908	156257620	23381	156252620	-
chr1	156247703	156264480	84283	156252703	+
chr1	156253703	156270480	112770	156265480	-
chr1	156268428	156302104	391104	156269428	-
chr1	156274428	156308104	128229	156307104	+
chr1	156307206	156333979	7203	156308206	-
chr1	156313206	156398184	57127	156338979	+
chr1	156339979	156459391	10485	156399184	-
chr1	156404184	156541396	4209	156460391	-
chr1	156465391	156547396	128239	156542396	-
chr1	156544518	156556557	164118	156549518	+
chr1	156550518	156570279	128240	156561557	+
chr1	156562557	156584085	54865	156571279	-
chr1	156576279	156606739	60484	156589085	+
chr1	156590085	156646189	63827	156611739	+
chr1	156612739	156674459	10763	156647189	-
chr1	156652189	156696705	1382	156675459	-
chr1	156680459	156702705	81875	156697705	-
chr1	156693262	156709923	51093	156698262	+
chr1	156699262	156721240	79590	156710923	-
chr1	156715923	156732273	3068	156722240	-
chr1	156727240	156784939	5546	156737273	+
chr1	156738273	156827712	9047	156785939	-
chr1	156790939	156833712	3645	156828712	-
chr1	156825670	156858522	4914	156830670	+
chr1	156831670	156885423	375033	156863522	+
chr1	156864522	157014162	149499	156890423	+
chr1	156891423	157068600	9826	157015162	-
chr1	157020162	157107383	440695	157069600	-
chr1	157074600	157521310	2117	157108383	-
chr1	157113383	157566870	83416	157522310	-
chr1	157527310	157669647	83417	157567870	-
chr1	157572870	157745922	115352	157670647	-
chr1	157675647	157788940	79368	157746922	-
chr1	157751922	157810634	115350	157789940	-
chr1	157794940	157958062	922	157811634	-
chr1	157816634	158144736	55243	157963062	+
chr1	157964062	158218926	912	158149736	+
chr1	158150736	158254562	909	158223926	+
chr1	158224926	158300321	911	158259562	+
chr1	158260562	158318485	910	158301321	-
chr1	158306321	158368256	913	158323485	+
chr1	158324485	158389656	128360	158369256	-
chr1	158374256	158430351	391107	158390656	-
chr1	158395656	158444667	391109	158435351	+
chr1	158436351	158516895	343406	158449667	+
chr1	158450667	158532394	391112	158517895	-
chr1	158522895	158548689	128366	158533394	-
chr1	158538394	158571228	128367	158549689	-
chr1	158554689	158655506	128368	158576228	+
chr1	158577228	158669442	6708	158656506	-
chr1	158661506	158686905	81448	158670442	-
chr1	158675442	158719605	391114	158687905	-
chr1	158692905	158735472	128371	158724605	+
chr1	158725605	158746425	128372	158736472	-
chr1	158741472	158796167	81442	158747425	-
chr1	158752425	158896336	4332	158801167	+
chr1	158802167	158974681	149628	158901336	+
chr1	158902336	159045647	3428	158979681	+
chr1	158980681	159136376	9447	159046647	-
chr1	159051647	159168802	57863	159141376	+
chr1	159142376	159254503	2532	159173802	+
chr1	159174802	159283449	2205	159259503	+
chr1	159260503	159404511	441911	159284449	-
chr1	159289449	159504797	26476	159409511	+
chr1	159410511	159552615	127385	159505797	-
chr1	159510797	159683379	325	159557615	+
chr1	159558615	159745758	1401	159684379	-
chr1	159689379	159765300	54935	159750758	+
chr1	159751758	159791478	343413	159770300	+
chr1	159771300	159824137	56833	159796478	+
chr1	159797478	159831447	284677	159825137	-
chr1	159830137	159868906	391123	159832447	-
chr1	159837447	159893341	25790	159869906	-
chr1	159874906	159914386	8407	159894341	-
chr1	159899341	159923044	57549	159915386	-
chr1	159920386	160000783	89886	159924044	-
chr1	159929044	160039051	93183	160001783	-
chr1	160006783	160046359	3766	160040051	-
chr1	160045051	160067439	3765	160051359	+
chr1	160052359	160080519	93185	160068439	-
chr1	160073439	160116351	477	160085519	+
chr1	160086519	160155284	480	160121351	+
chr1	160122351	160170124	844	160160284	+
chr1	160161284	160231350	8682	160175124	+
chr1	160176124	160253941	50717	160232350	-
chr1	160237350	160308062	5824	160254941	-
chr1	160259941	160314062	23385	160313062	+
chr1	160312354	160331860	1314	160313354	-
chr1	160318354	160365363	4807	160336860	+
chr1	160337860	160492052	57216	160370363	+
chr1	160371363	160548306	114836	160493052	-
chr1	160498052	160616101	8832	160549306	-
chr1	160554306	160680641	6504	160617101	-
chr1	160622101	160703846	962	160681641	-
chr1	160686641	160760863	57823	160708846	+
chr1	160709846	160831692	4063	160765863	+
chr1	160766863	160853960	51744	160832692	-
chr1	160837692	160923589	55600	160854960	-
chr1	160859960	160990133	142683	160924589	-
chr1	160929589	161007774	50848	160991133	-
chr1	160996133	161014769	100131187	161008774	-
chr1	161013774	161038760	7391	161015769	-
chr1	161020769	161058385	257106	161039760	-
chr1	161044760	161064385	81607	161059385	-
chr1	161063180	161086866	126823	161068180	+
chr1	161069180	161092866	5202	161087866	-
chr1	161082907	161101256	4817	161087907	+
chr1	161088907	161118533	9191	161102256	-
chr1	161107256	161124533	51506	161123533	+
chr1	161124253	161131180	27005	161129253	+
chr1	161130253	161146758	5498	161136180	+
chr1	161137180	161167845	8703	161147758	-
chr1	161152758	161173845	9507	161168845	-
chr1	161164104	161180086	4720	161169104	+
chr1	161170104	161192418	2207	161185086	+
chr1	161186086	161198418	336	161193418	-
chr1	161190728	161207000	84134	161195728	+
chr1	161196728	161223516	9970	161208000	-
chr1	161213000	161278762	654790	161228516	+
chr1	161229516	161284762	4359	161279762	-
chr1	161279165	161336673	6391	161284165	+
chr1	161285165	161470204	257177	161337673	-
chr1	161342673	161489035	2212	161475204	+
chr1	161476204	161518818	3310	161494035	+
chr1	161495035	161546128	2214	161519818	-
chr1	161524818	161600753	9103	161551128	+
chr1	161552128	161627904	2215	161601753	-
chr1	161606753	161671761	2213	161632904	+
chr1	161633904	161687442	84824	161676761	+
chr1	161677761	161714580	127943	161692442	+
chr1	161693442	161731033	11266	161719580	+
chr1	161720580	161992644	22926	161736033	+
chr1	161737033	162034580	25903	161993644	-
chr1	161998644	162345644	9722	162039580	+
chr1	162040580	162351644	284680	162346644	-
chr1	162343695	162380928	400793	162348695	+
chr1	162349695	162462594	117157	162381928	-
chr1	162386928	162526295	127933	162467594	+
chr1	162468594	162597227	6675	162531295	+
chr1	162532295	162755495	4921	162602227	+
chr1	162603227	162837605	51478	162760495	+
chr1	162761495	163036694	339512	162838605	-
chr1	162843605	163290581	5999	163041694	+
chr1	163042694	163296581	8490	163291581	-
chr1	163286722	164291722	83540	163291722	+
chr1	163528596	165324478	5087	164528596	+
chr1	164529596	165413592	4009	165325478	-
chr1	165330478	165508477	6258	165414592	-
chr1	165419592	165595109	440699	165513477	+
chr1	165514477	165666900	4259	165600109	+
chr1	165601109	165737159	223	165667900	-
chr1	165672900	165791731	54499	165738159	-
chr1	165743159	166134958	7371	165796731	+
chr1	165797731	166803723	149297	166135958	-
chr1	166140958	166844654	57645	166808723	+
chr1	166809723	166943561	117143	166845654	-
chr1	166850654	166953325	387597	166944561	-
chr1	166949561	167058868	84944	166958325	+
chr1	166959325	167064868	10223	167059868	-
chr1	167059086	167293280	92235	167064086	+
chr1	167065086	167486847	5451	167298280	+
chr1	167299280	167522056	919	167487847	-
chr1	167492847	167594473	8804	167523056	-
chr1	167528056	167686186	92241	167599473	+
chr1	167600473	167882453	9019	167691186	+
chr1	167692186	167900796	55811	167883453	-
chr1	167888453	167906796	55827	167905796	+
chr1	167905307	168104674	25874	167906307	-
chr1	167911307	168143082	23432	168105674	-
chr1	168110674	168190254	261726	168148082	+
chr1	168149082	168245277	375035	168195254	+
chr1	168196254	168512235	9095	168250277	+
chr1	168251277	168540710	6846	168513235	-
chr1	168518235	168697442	6375	168545710	+
chr1	168546710	169070946	1805	168698442	-
chr1	168703442	169332193	481	169075946	+
chr1	169076946	169338193	8548	169337193	+
chr1	169336201	169395670	29922	169337201	-
chr1	169342201	169454208	57821	169396670	-
chr1	169401670	169554769	10560	169455208	-
chr1	169460208	169598377	2153	169555769	-
chr1	169560769	169676997	6403	169599377	-
chr1	169604377	169702220	6402	169677997	-
chr1	169682997	169763061	6401	169703220	-
chr1	169708220	169769061	92342	169764061	-
chr1	169759549	169862100	55732	169764549	+
chr1	169765549	170042879	57147	169863100	-
chr1	169868100	170110187	22920	170043879	-
chr1	170048879	170496262	149281	170115187	+
chr1	170116187	170628312	92344	170501262	+
chr1	170502262	170899635	5396	170633312	+
chr1	170634312	171055017	80133	170904635	+
chr1	170905635	171149387	2328	171060017	+
chr1	171061017	171212609	2327	171154387	+
chr1	171155387	171278485	2326	171217609	+
chr1	171218609	171449665	2329	171283485	+
chr1	171284485	171620773	23215	171454665	+
chr1	171455665	171710379	4653	171621773	-
chr1	171626773	171745760	8674	171711379	-
chr1	171716379	171805617	51603	171750760	+
chr1	171751760	172384827	26052	171810617	+
chr1	171811617	172412230	92346	172389827	+
chr1	172390827	172496488	5279	172413230	-
chr1	172418230	172623184	51430	172501488	+
chr1	172502488	173019103	356	172628184	+
chr1	172629184	173175471	8995	173020103	-
chr1	173025103	173441485	7292	173176471	-
chr1	173181471	173571233	9588	173446485	+
chr1	173447485	173599660	284525	173572233	-
chr1	173577233	173638001	730159	173604660	+
chr1	173605660	173679079	339416	173639001	-
chr1	173644001	173792777	27252	173684079	+
chr1	173685079	173798777	91687	173793777	-
chr1	173788796	173832492	55157	173793796	+
chr1	173794796	173885516	84614	173837492	+
chr1	173838492	173961210	462	173886516	-
chr1	173891516	174123551	149041	173962210	-
chr1	173967210	174412211	9910	174128551	+
chr1	174129551	174963891	9293	174417211	+
chr1	174418211	174991591	27101	174968891	+
chr1	174969891	175031993	63931	174992591	-
chr1	174997591	175160949	63923	175036993	+
chr1	175037993	175711752	9674	175161949	-
chr1	175166949	176175380	7143	175712752	-
chr1	175717752	176427306	64326	176176380	-
chr1	176181380	177133040	60676	176432306	+
chr1	176433306	177139040	460	177134040	-
chr1	177135632	177938050	57795	177140632	+
chr1	177141632	178057863	89866	177939050	-
chr1	177944050	178477211	9462	178062863	+
chr1	178063863	178689281	84066	178482211	+
chr1	178483211	178839215	55103	178694281	+
chr1	178695281	178990073	9068	178840215	-
chr1	178845215	179046111	9917	178995073	+
chr1	178996073	179197819	64222	179051111	+
chr1	179052111	179257848	27	179198819	-
chr1	179203819	179330106	6646	179262848	+
chr1	179263848	179544084	126859	179335106	+
chr1	179336106	179555988	7827	179545084	-
chr1	179550084	179707297	163589	179560988	+
chr1	179561988	179845941	148753	179712297	+
chr1	179713297	179851941	163590	179846941	-
chr1	179846176	179918907	26092	179851176	+
chr1	179852176	180118967	9857	179923907	+
chr1	179924907	180194432	5768	180123967	+
chr1	180124967	180471022	89884	180199432	+
chr1	180200432	180596145	84320	180472022	-
chr1	180477022	180877312	9213	180601145	+
chr1	180602145	180991257	57710	180882312	+
chr1	180883312	180997560	10228	180992257	-
chr1	180997257	181052637	3140	181002560	+
chr1	181003560	181447685	51278	181057637	+
chr1	181058637	182029847	777	181452685	+
chr1	181453685	182359539	127665	182030847	-
chr1	182035847	182368751	2752	182360539	-
chr1	182365539	182414255	127670	182369751	-
chr1	182374751	182557394	353299	182419255	+
chr1	182420255	182572548	6041	182558394	-
chr1	182563394	182641067	6004	182573548	-
chr1	182578548	182753583	85397	182642067	-
chr1	182647067	182803438	80896	182758583	+
chr1	182759583	182921553	1660	182808438	+
chr1	182809438	182987594	81626	182922553	-
chr1	182927553	183150173	3915	182992594	+
chr1	182993594	183273009	3918	183155173	+
chr1	183156173	183436505	23057	183274009	-
chr1	183279009	183558739	9887	183441505	+
chr1	183442505	183604076	4688	183559739	-
chr1	183564739	183610076	10092	183605076	-
chr1	183600207	183621448	23179	183605207	+
chr1	183606207	184005863	403314	183622448	-
chr1	183627448	184015810	23127	184006863	-
chr1	184011863	184351149	116461	184020810	+
chr1	184021810	184723041	81563	184356149	+
chr1	184357149	184942718	80267	184724041	-
chr1	184729041	185009550	116496	184943718	-
chr1	184948718	185121191	6045	185014550	+
chr1	185015550	185127191	54823	185126191	+
chr1	185125230	185285461	81627	185126230	-
chr1	185131230	185698682	10625	185286461	-
chr1	185291461	186260404	83872	185703682	+
chr1	185704682	186343457	10216	186265404	+
chr1	186266404	186349457	7175	186344457	-
chr1	186339889	186364703	54953	186344889	+
chr1	186345889	186429240	10896	186369703	+
chr1	186370703	186648559	5132	186430240	-
chr1	186435240	186793031	5743	186649559	-
chr1	186654559	187798031	5321	186798031	+
chr1	189446759	191446759	339479	190446759	-
chr1	191127591	192281121	64407	192127591	+
chr1	192128591	192539856	431704	192286121	+
chr1	192287121	192600267	5996	192544856	+
chr1	192545856	192773168	6003	192605267	+
chr1	192606267	193024003	5997	192778168	+
chr1	192779168	193030003	6738	193029003	+
chr1	193028237	193074187	51377	193029237	-
chr1	193034237	193086087	51022	193075187	-
chr1	193080187	193154743	79577	193091087	+
chr1	193092087	194155743	8707	193155743	-
chr1	195577561	196616007	343450	196577561	-
chr1	196582561	196738929	3075	196621007	+
chr1	196622007	196783860	10878	196743929	+
chr1	196744929	196852143	3078	196788860	+
chr1	196789860	196907933	10877	196857143	+
chr1	196858143	196941666	3080	196912933	+
chr1	196913933	197035397	81494	196946666	+
chr1	196947666	197114824	2165	197036397	-
chr1	197041397	197168672	259266	197115824	-
chr1	197120824	197232333	360023	197169672	-
chr1	197174672	197743623	23418	197237333	+
chr1	197238333	197866681	163486	197744623	-
chr1	197749623	197881516	388722	197871681	+
chr1	197872681	198121107	56956	197886516	+
chr1	197887516	198509075	140609	198126107	+
chr1	198127107	198603097	127124	198510075	-
chr1	198515075	199608097	5788	198608097	+
chr1	199011952	200378186	2494	200011952	+
chr1	200012952	200588862	23528	200379186	-
chr1	200384186	200638126	9928	200589862	-
chr1	200594862	200703685	83479	200639126	-
chr1	200644126	200837082	23271	200708685	+
chr1	200709685	200858948	2848	200842082	+
chr1	200843082	200991828	55765	200863948	+
chr1	200864948	201080694	23046	200992828	-
chr1	200997828	201086694	779	201081694	-
chr1	201083500	201122683	647219	201084500	-
chr1	201089500	201154952	252839	201123683	-
chr1	201128683	201247579	91156	201159952	+
chr1	201160952	201345828	5317	201252579	+
chr1	201253579	201367669	7139	201346828	-
chr1	201351828	201389874	3898	201368669	-
chr1	201373669	201437299	7135	201390874	-
chr1	201395874	201464701	23612	201438299	-
chr1	201443299	201612449	1465	201465701	-
chr1	201470701	201793287	89796	201617449	+
chr1	201618449	201852796	55705	201798287	+
chr1	201799287	201914716	149345	201857796	+
chr1	201858796	201920716	25802	201915716	-
chr1	201919618	201946765	10440	201924618	+
chr1	201925618	201974689	6051	201951765	+
chr1	201952765	202087028	1999	201979689	+
chr1	201980689	202112871	9283	202092028	+
chr1	202093028	202128119	127829	202113871	-
chr1	202118871	202167904	5778	202129119	-
chr1	202134119	202310094	59352	202172904	+
chr1	202173904	202316094	29089	202311094	-
chr1	202312829	202678551	4660	202317829	+
chr1	202318829	202776549	127833	202679551	-
chr1	202684551	202857385	10765	202777549	-
chr1	202782549	202895371	5877	202858385	-
chr1	202863385	202926112	59349	202896371	-
chr1	202901371	202935404	51094	202927112	-
chr1	202932112	202971533	51706	202936404	-
chr1	202941404	202977533	92703	202976533	+
chr1	202971535	203015310	653659	202976535	+
chr1	202977535	203054166	8497	203020310	+
chr1	203021310	203091835	4656	203055166	-
chr1	203060166	203143942	134	203096835	+
chr1	203097835	203154922	4608	203144942	-
chr1	203149942	203197860	1116	203155922	-
chr1	203160922	203269663	1118	203198860	-
chr1	203203860	203319557	7832	203274663	+
chr1	203275663	203439882	2331	203320557	-
chr1	203325557	203458270	5549	203444882	+
chr1	203445882	203590914	26254	203463270	+
chr1	203464270	203733765	493	203595914	+
chr1	203596914	203759750	54900	203738765	+
chr1	203739765	203765750	9877	203764750	+
chr1	203761650	203825739	100381270	203766650	+
chr1	203767650	204037245	6635	203830739	+
chr1	203831739	204120307	9580	204042245	+
chr1	204043245	204134465	55224	204121307	-
chr1	204126307	204164619	5972	204135465	-
chr1	204140465	204182220	3814	204165619	-
chr1	204170619	204328057	127845	204183220	-
chr1	204188220	204379945	22874	204329057	-
chr1	204334057	204458474	84919	204380945	-
chr1	204385945	204480506	5287	204459474	-
chr1	204464474	204653597	4194	204485506	+
chr1	204486506	204792781	10446	204654597	-
chr1	204659597	205007339	23114	204797781	+
chr1	204798781	205052588	6900	205012339	+
chr1	205013339	205090150	388730	205053588	-
chr1	205058588	205179727	5929	205091150	-
chr1	205096150	205192037	25778	205180727	-
chr1	205185727	205289883	9911	205197037	+
chr1	205198037	205325218	81788	205290883	-
chr1	205295883	205390214	55220	205326218	-
chr1	205331218	205468683	93273	205391214	-
chr1	205396214	205533111	5129	205473683	+
chr1	205474683	205601000	148808	205538111	+
chr1	205539111	205648630	2005	205602000	-
chr1	205607000	205718372	85414	205649630	-
chr1	205654630	205743610	64710	205719372	-
chr1	205724372	205781161	8934	205744610	-
chr1	205749610	205818276	254428	205782161	-
chr1	205787161	205911588	148811	205819276	-
chr1	205824276	206133910	115019	205912588	-
chr1	205917588	206219282	729533	206138910	+
chr1	206139910	206287647	553	206224282	+
chr1	206225282	206312458	440712	206288647	-
chr1	206293647	206511199	1510	206317458	+
chr1	206318458	206517199	23380	206516199	+
chr1	206511199	206517199	647135	206516199	+
chr1	206511199	206552366	653464	206516199	+
chr1	206517199	206638585	100996712	206557366	+
chr1	206558366	206675862	9641	206643585	+
chr1	206644585	206784904	83593	206680862	+
chr1	206681862	206803880	1939	206785904	-
chr1	206790904	206853364	8444	206808880	+
chr1	206809880	206944839	9261	206858364	+
chr1	206859364	206967214	3586	206945839	-
chr1	206950839	207034153	29949	206972214	+
chr1	206973214	207065787	50604	207039153	+
chr1	207040153	207094378	11009	207070787	+
chr1	207071787	207118811	9214	207095378	-
chr1	207100378	207142970	5284	207119811	-
chr1	207124811	207205101	83953	207143970	-
chr1	207148970	207225325	79098	207206101	-
chr1	207211101	207231325	55432	207226325	-
chr1	207221619	207257583	5208	207226619	+
chr1	207227619	207272606	725	207262583	+
chr1	207263583	207489816	722	207277606	+
chr1	207278606	207622644	1604	207494816	+
chr1	207495816	207664472	1380	207627644	+
chr1	207628644	207813457	1378	207669472	+
chr1	207670472	207920382	1379	207818457	+
chr1	207819457	208083683	4179	207925382	+
chr1	207926382	208416665	947	208084683	-
chr1	208089683	209417665	5362	208417665	-
chr1	208602167	209752044	642587	209602167	+
chr1	209603167	209824674	57172	209757044	+
chr1	209758044	209843669	3914	209825674	-
chr1	209830674	209854524	50486	209848669	+
chr1	209849669	209936832	3290	209859524	+
chr1	209860524	209956890	80342	209941832	+
chr1	209942832	209978520	148304	209957890	-
chr1	209962890	209996311	3664	209979520	-
chr1	209984520	210106518	27042	210001311	+
chr1	210002311	210401194	255928	210111518	+
chr1	210112518	210496595	56256	210406194	+
chr1	210407194	211306457	55733	210501595	+
chr1	210502595	211427707	3756	211307457	-
chr1	211312457	211494956	55758	211432707	+
chr1	211433707	211665259	7188	211499956	+
chr1	211500956	211751099	343035	211666259	-
chr1	211671259	211847972	7779	211752099	-
chr1	211757099	212003114	4751	211848972	-
chr1	211853972	212203894	9926	212004114	-
chr1	212009114	212209894	51514	212208894	+
chr1	212208002	212453878	25896	212209002	-
chr1	212214002	212587243	5525	212458878	+
chr1	212459878	212601228	55248	212588243	-
chr1	212593243	212783359	29937	212606228	+
chr1	212607228	212792788	467	212788359	+
chr1	212789359	212872327	149647	212797788	+
chr1	212798788	212964139	55509	212873327	-
chr1	212878327	212970139	25936	212965139	-
chr1	212960169	213019991	128387	212965169	+
chr1	212966169	213026596	149643	213020991	-
chr1	213025991	213118886	28982	213031596	+
chr1	213032596	213188168	79805	213123886	+
chr1	213124886	213219574	90806	213189168	-
chr1	213194168	214156843	26750	213224574	+
chr1	213225574	214449564	5629	214161843	+
chr1	214162843	214724024	56950	214454564	+
chr1	214455564	214771531	5784	214725024	-
chr1	214730024	215251559	1063	214776531	+
chr1	214777531	215735734	3776	215256559	+
chr1	215257559	216595738	51133	215740734	+
chr1	215741734	217112015	7399	216596738	-
chr1	216601738	217803409	2104	217113015	-
chr1	217118015	217809409	55105	217804409	-
chr1	217799694	218453628	128153	217804694	+
chr1	217805694	218513675	51018	218458628	+
chr1	218459628	219342191	7042	218518675	+
chr1	218519675	220100993	127018	219347191	+
chr1	219348191	220219000	55532	220101993	-
chr1	220106993	220262195	2058	220220000	-
chr1	220225000	220268195	10380	220263195	-
chr1	220262454	220444843	55699	220267454	+
chr1	220268454	220696524	25782	220445843	-
chr1	220450843	220858627	4139	220701524	+
chr1	220702524	220916675	79762	220863627	+
chr1	220864627	220955038	54996	220921675	+
chr1	220922675	221047742	64757	220960038	+
chr1	220961038	221909802	3142	221052742	+
chr1	221053742	222720444	11221	221910802	-
chr1	221915802	222762275	79802	222721444	-
chr1	222726444	222786443	9015	222763275	-
chr1	222768275	222884864	375056	222791443	+
chr1	222792443	222890864	64853	222885864	-
chr1	222881662	222905557	148362	222886662	+
chr1	222887662	222983430	400823	222910557	+
chr1	222911557	223315624	84976	222988430	+
chr1	222989430	223536544	7100	223316624	-
chr1	223321624	223561714	55061	223537544	-
chr1	223542544	223852436	164127	223566714	+
chr1	223567714	223884294	388743	223853436	-
chr1	223858436	224032674	824	223889294	+
chr1	223890294	224296788	7159	224033674	-
chr1	224038674	224365909	23219	224301788	+
chr1	224302788	224516891	8560	224370909	+
chr1	224371909	224539512	4931	224517891	-
chr1	224522891	224621001	29097	224544512	+
chr1	224545512	224799178	80232	224622001	-
chr1	224627001	225112355	149111	224804178	+
chr1	224805178	225615557	127602	225117355	+
chr1	225118355	225839845	3930	225616557	-
chr1	225621557	225960514	55740	225840845	-
chr1	225845845	225992835	6726	225965514	+
chr1	225966514	226069420	2052	225997835	+
chr1	225998835	226075846	9725	226070420	-
chr1	226075420	226111040	10637	226076846	-
chr1	226081846	226128083	29920	226112040	-
chr1	226117040	226186066	7044	226129083	-
chr1	226134083	226245407	163859	226187066	-
chr1	226192066	226373423	3020	226250407	+
chr1	226251407	226406318	64746	226374423	-
chr1	226379423	226496449	83881	226411318	+
chr1	226412318	226594801	286826	226497449	-
chr1	226502449	226731500	142	226595801	-
chr1	226600801	226925876	375057	226736500	+
chr1	226737500	227053272	3707	226926876	-
chr1	226931876	227122937	5664	227058272	+
chr1	227059272	227504826	56997	227127937	+
chr1	227128937	227746219	8476	227505826	-
chr1	227510826	227917696	339500	227751219	+
chr1	227752219	227923696	116841	227922696	+
chr1	227922112	227998417	65094	227923112	-
chr1	227928112	228134676	339501	228003417	+
chr1	228004417	228189722	7483	228135676	-
chr1	228140676	228265360	89780	228194722	+
chr1	228195722	228290022	375	228270360	+
chr1	228271360	228296022	79169	228291022	-
chr1	228296013	228327403	128308	228297013	-
chr1	228302013	228333403	2987	228332403	+
chr1	228332414	228348428	57165	228337414	+
chr1	228338414	228390830	200205	228353428	+
chr1	228354428	228593517	84033	228395830	+
chr1	228396830	228603583	81559	228594517	-
chr1	228599517	228612026	51127	228604583	-
chr1	228609583	228644560	8290	228613026	-
chr1	228618026	228650560	92815	228645560	-
chr1	228640807	228670067	128312	228645807	+
chr1	228646807	228698989	149603	228675067	+
chr1	228676067	228775393	100129094	228699989	-
chr1	228704989	229401808	58480	228780393	+
chr1	228781393	229435128	5867	229406808	+
chr1	229407808	229477688	10638	229440128	+
chr1	229441128	229568843	126731	229478688	-
chr1	229483688	229643088	58	229569843	-
chr1	229574843	229693442	55746	229644088	-
chr1	229649088	229760794	23456	229694442	-
chr1	229699442	229766794	27097	229761794	-
chr1	229756980	230197941	9816	229761980	+
chr1	229762980	230560674	2590	230202941	+
chr1	230203941	230773201	79605	230561674	-
chr1	230566674	230849336	22796	230778201	+
chr1	230779201	230878129	183	230850336	-
chr1	230855336	230990782	10753	230883129	+
chr1	230884129	231113618	84886	230991782	-
chr1	230996782	231119618	79573	231114618	-
chr1	231109822	231174995	64801	231114822	+
chr1	231115822	231293673	375061	231175995	-
chr1	231180995	231322373	440730	231298673	+
chr1	231299673	231371918	149373	231323373	-
chr1	231328373	231377918	8443	231376918	+
chr1	231375924	231472578	128061	231376924	-
chr1	231381924	231478578	149371	231473578	-
chr1	231468681	231559790	83932	231473681	+
chr1	231474681	231659398	54583	231560790	-
chr1	231565790	231757560	7257	231664398	+
chr1	231665398	232650243	27185	231762560	+
chr1	231763560	232935637	57568	232651243	-
chr1	232656243	233081369	54627	232940637	+
chr1	232941637	233430459	84284	233086369	+
chr1	233087369	233458513	80003	233431459	-
chr1	233436459	233744749	84451	233463513	+
chr1	233464513	234035678	3775	233749749	+
chr1	233750749	234504213	148641	234040678	+
chr1	234041678	234613849	388753	234509213	+
chr1	234510213	234744271	6894	234614849	-
chr1	234619849	235291256	359948	234745271	-
chr1	234750271	235323571	9804	235292256	-
chr1	235297256	235490532	23029	235324571	-
chr1	235329571	235496532	51742	235491532	-
chr1	235486868	235525674	9453	235491868	+
chr1	235492868	235666781	6905	235530674	+
chr1	235531674	235812293	148789	235667781	-
chr1	235672781	236029227	2786	235813293	-
chr1	235818293	236227481	1130	236030227	-
chr1	236035227	236300831	4811	236228481	-
chr1	236233481	236444339	7107	236305831	+
chr1	236306831	236553715	56605	236445339	-
chr1	236450339	236681738	128178	236558715	+
chr1	236559715	236766841	3964	236686738	+
chr1	236687738	236844753	55127	236767841	-
chr1	236772841	236953580	88	236849753	+
chr1	236850753	237166718	4548	236958580	+
chr1	236959580	237200701	645745	237167718	-
chr1	237172718	238053222	6262	237205701	+
chr1	237206701	239054222	57829	238054222	-
chr1	238792372	240250184	1131	239792372	+
chr1	239793372	240774462	56776	240255184	+
chr1	240256184	241519530	64388	240775462	-
chr1	240780462	241682085	6000	241520530	-
chr1	241525530	241690433	2271	241683085	-
chr1	241688085	241798232	8564	241695433	+
chr1	241696433	241804232	1122	241799232	-
chr1	241802701	241810579	23596	241803701	-
chr1	241808701	242007032	128025	241815579	+
chr1	241816579	242116068	9156	242012032	+
chr1	242013032	242161385	441925	242121068	+
chr1	242122068	242686998	440738	242162385	-
chr1	242167385	243417708	200150	242687998	-
chr1	242692998	243423708	9859	243418708	-
chr1	243414306	244005886	10806	243419306	+
chr1	243420306	244211506	10000	244006886	-
chr1	244011886	244510936	10472	244216506	+
chr1	244217506	244614436	200159	244515936	+
chr1	244516936	244620436	159	244615436	-
chr1	244619672	244811351	257044	244624672	+
chr1	244625672	244993638	51029	244816351	+
chr1	244817351	245026827	116228	244998638	+
chr1	244999638	245128630	3192	245027827	-
chr1	245032827	245313286	84288	245133630	+
chr1	245134630	246318286	55083	245318286	+
chr1	245580714	246728565	64754	246580714	-
chr1	246585714	246734565	64216	246729565	-
chr1	246724638	246882377	163882	246729638	+
chr1	246730638	247093726	51097	246887377	+
chr1	246888377	247170395	25909	247094726	-
chr1	247099726	247241115	57116	247171395	-
chr1	247176395	247266674	93474	247242115	-
chr1	247247115	247274719	79862	247267674	-
chr1	247272674	247334318	388759	247275719	-
chr1	247280719	247414373	7678	247335318	-
chr1	247340318	247494045	317705	247419373	+
chr1	247420373	247574457	84838	247495045	-
chr1	247500045	247614284	114548	247579457	+
chr1	247580457	247649369	127623	247615284	-
chr1	247620284	247665359	441932	247654369	+
chr1	247655369	247696141	148823	247670359	+
chr1	247671359	247746661	81472	247697141	-
chr1	247702141	247763887	81470	247751661	+
chr1	247752661	247835343	81469	247768887	+
chr1	247769887	247875057	441933	247836343	-
chr1	247841343	247920708	343169	247876057	-
chr1	247881057	247978031	26188	247921708	-
chr1	247926708	248004198	284532	247979031	-
chr1	247984031	248015500	391189	248005198	-
chr1	248010198	248053888	25893	248020500	+
chr1	248021500	248079319	343171	248058888	+
chr1	248059888	248095492	343172	248084319	+
chr1	248085319	248107159	284521	248100492	+
chr1	248101492	248123633	391190	248112159	+
chr1	248113159	248180249	391191	248128633	+
chr1	248129633	248196473	81466	248185249	+
chr1	248186249	248218983	26246	248201473	+
chr1	248202473	248303449	391192	248223983	+
chr1	248224983	248338287	127059	248308449	+
chr1	248309449	248361369	391194	248343287	+
chr1	248344287	248397230	127062	248366369	+
chr1	248367369	248436116	26245	248402230	+
chr1	248403230	248457880	391195	248437116	-
chr1	248442116	248486870	127064	248458880	-
chr1	248463880	248507076	391196	248487870	-
chr1	248492870	248519882	127066	248512076	+
chr1	248513076	248545909	127074	248524882	+
chr1	248525882	248564295	254879	248550909	+
chr1	248551909	248611098	26696	248569295	+
chr1	248570295	248631651	401992	248616098	+
chr1	248617098	248646889	343173	248636651	+
chr1	248637651	248679947	401993	248651889	+
chr1	248652889	248721792	391211	248684947	+
chr1	248685947	248737058	343563	248722792	-
chr1	248727792	248756069	127068	248738058	-
chr1	248743058	248789429	127069	248757069	-
chr1	248762069	248801559	127077	248790429	-
chr1	248795429	248813185	403244	248802559	-
chr1	248807559	248844605	403239	248814185	-
chr1	248819185	248902151	401994	248845605	-
chr1	248850605	249119154	646627	248903151	-
chr1	248908151	249127529	80851	249120154	-
[truncated: 17,243 more rows]

## Sheet: DisGeNET6167DiseaseGenesMinScor
Table 2: Details of the disease associated genes used in the analysis.
Entrez Gene IDs of the 6167 disease-associated genes from DisGeNET version 2.1 from 5th of May 2014 [PMID: 20861032] (minimum association score 0.08) that are part of our background set of 19238 protein coding genes.
2
9
10
12
15
16
18
19
21
22
23
24
25
26
27
28
29
30
31
32
33
34
35
36
37
38
40
41
43
47
48
50
51
53
54
58
59
60
70
71
72
81
88
90
92
93
94
95
100
102
103
104
105
107
108
109
111
113
114
116
117
118
119
120
123
125
126
127
128
131
132
133
134
135
140
142
143
147
148
150
151
152
153
154
155
156
157
158
159
166
174
175
176
177
178
181
182
183
185
186
189
190
191
196
197
199
203
204
205
207
208
210
211
212
213
214
215
216
217
219
220
224
226
229
230
231
238
239
240
241
242
246
249
251
257
258
259
265
266
267
268
269
270
272
274
275
283
284
285
286
287
288
291
301
302
306
307
308
309
311
313
316
317
318
322
323
324
325
326
328
329
330
331
332
334
335
336
337
338
339
343
344
345
347
348
350
351
353
354
355
356
358
359
360
361
362
364
366
367
368
369
372
374
383
384
387
388
389
393
395
396
397
401
403
405
406
408
409
410
411
412
415
421
427
429
430
434
435
438
440
443
445
460
462
463
466
467
468
471
472
474
476
477
478
481
482
486
487
488
489
490
491
492
493
498
501
506
514
521
522
525
526
538
540
545
546
547
549
551
552
554
558
563
567
570
572
573
578
579
580
581
582
583
585
586
587
590
593
594
595
596
597
598
604
607
611
613
617
622
623
624
627
629
631
632
633
634
635
637
639
640
641
642
643
644
645
648
650
651
652
654
655
657
658
659
664
666
668
669
672
673
675
677
678
682
683
685
686
687
688
694
695
701
705
706
708
710
712
713
714
715
716
717
718
719
720
721
726
727
728
729
730
731
732
735
759
760
761
762
767
768
771
773
774
775
776
778
779
780
781
783
784
785
788
790
793
794
796
799
800
801
805
811
813
814
815
816
817
820
821
822
823
824
825
826
829
831
832
834
835
836
837
839
840
841
842
843
844
845
846
847
857
858
859
860
861
862
864
865
866
867
868
871
873
875
883
885
886
887
889
890
891
894
896
898
900
902
914
915
916
919
920
921
923
924
925
928
929
930
931
939
940
941
942
943
944
945
947
948
949
950
952
954
955
958
959
960
965
966
967
968
969
972
973
974
975
976
977
978
983
990
998
999
1000
1001
1003
1004
1005
1007
1008
1012
1013
1017
1019
1020
1021
1022
1026
1027
1028
1029
1030
1031
1032
1033
1036
1040
1041
1048
1050
1051
1052
1053
1056
1063
1066
1071
1072
1073
1075
1080
1081
1082
1103
1106
1108
1109
1111
1113
1116
1118
1119
1120
1121
1123
1124
1128
1129
1130
1131
1132
1133
1134
1135
1136
1137
1138
1139
1140
1141
1142
1143
1144
1145
1146
1147
1149
1152
1153
1154
1158
1161
1164
1174
1175
1180
1181
1182
1184
1185
1186
1187
1188
1191
1192
1200
1201
1203
1208
1213
1215
1230
1232
1233
1234
1235
1236
1237
1241
1244
1258
1259
1261
1265
1266
1267
1268
1269
1270
1272
1277
1278
1280
1281
1282
1284
1285
1286
1287
1288
1289
1290
1291
1292
1293
1294
1295
1296
1297
1298
1299
1300
1301
1302
1305
1308
1311
1312
1316
1317
1326
1327
1329
1340
1350
1352
1355
1356
1358
1361
1363
1364
1365
1366
1368
1369
1371
1373
1374
1375
1376
1378
1380
1381
1382
1385
1386
1387
1390
1392
1393
1394
1395
1396
1398
1399
1401
1404
1406
1407
1408
1409
1410
1411
1413
1414
1415
1417
1420
1421
1427
1431
1432
1435
1436
1437
1438
1439
1440
1441
1442
1444
1445
1447
1448
1452
1453
1457
1459
1460
1462
1464
1465
1468
1469
1471
1474
1475
1476
1482
1487
1488
1489
1490
1491
1493
1495
1497
1499
1501
1504
1508
1509
1511
1512
1513
1514
1515
1520
1522
1524
1528
1535
1536
1540
1543
1544
1545
1548
1553
1555
1557
1558
1559
1562
1565
1571
1572
1573
1576
1577
1579
1580
1581
1582
1583
1584
1585
1586
1588
1589
1591
1592
1593
1594
1600
1601
1604
1605
1610
1611
1612
1616
1617
1618
1621
1622
1629
1630
1633
1634
1636
1639
1641
1642
1643
1644
1645
1646
1647
1649
1650
1653
1654
1655
1656
1657
1663
1666
1668
1669
1670
1671
1672
1673
1674
1675
1678
1687
1690
1716
1717
1718
1719
1723
1727
1728
1729
1730
1733
1734
1735
1736
1737
1738
1739
1741
1742
1745
1746
1747
1749
1750
1755
1756
1757
1758
1759
1760
1761
1767
1769
1773
1775
1776
1777
1778
1780
1783
1785
1786
1788
1789
1793
1794
1796
1798
1803
1804
1805
1806
1807
1808
1811
1812
1813
1814
1815
1816
1822
1823
1824
1825
1826
1827
1828
1829
1830
1832
1834
1836
1837
1839
1840
1841
1842
1843
1845
1846
1847
1848
1855
1856
1859
1861
1869
1874
1889
1890
1892
1893
1896
1901
1902
1906
1907
1908
1909
1910
1911
1915
1917
1933
1938
1942
1946
1947
1948
1950
1952
1956
1958
1959
1960
1962
1965
1967
1969
1973
1977
1978
1981
1983
1984
1991
1993
1995
1999
2004
2006
2010
2011
2012
2014
2018
2019
2020
2022
2023
2026
2027
2028
2029
2030
2033
2034
2035
2036
2038
2041
2042
2043
2045
2048
2052
2053
2054
2055
2056
2057
2059
2063
2064
2065
2066
2067
2068
2069
2070
2071
2072
2073
2074
2077
2078
2081
2091
2098
2099
2100
2101
2103
2108
2109
2110
2113
2114
2115
2118
2120
2121
2122
2130
2131
2132
2138
2146
2147
2149
2150
2152
2153
2155
2157
2158
2159
2160
2161
2162
2165
2166
2167
2168
2170
2171
2173
2175
2176
2177
2178
2180
2182
2184
2185
2187
2188
2189
2192
2194
2195
2199
2200
2201
2202
2203
2205
2206
2207
2208
2209
2212
2213
2214
2215
2218
2222
2230
2235
2239
2243
2244
2245
2246
2247
2248
2251
2252
2253
2254
2255
2258
2259
2260
2261
2262
2263
2264
2266
2271
2272
2273
2274
2277
2280
2281
2286
2288
2289
2290
2294
2295
2296
2299
2301
2302
2303
2304
2305
2308
2309
2312
2313
2316
2317
2318
2321
2322
2324
2326
2327
2328
2331
2332
2334
2335
2346
2348
2350
2353
2354
2355
2356
2358
2395
2444
2475
2487
2488
2492
2494
2495
2512
2516
2517
2520
2521
2524
2526
2528
2529
2530
2532
2533
2534
2535
2537
2538
2539
2542
2543
2548
2549
2550
2554
2555
2556
2557
2558
2559
2560
2561
2562
2563
2566
2570
2571
2572
2574
2576
2578
2579
2580
2581
2582
2583
2584
2588
2591
2592
2593
2596
2597
2617
2619
2620
2621
2623
2624
2625
2626
2627
2628
2629
2632
2633
2634
2637
2638
2639
2641
2642
2643
2645
2646
2650
2651
2652
2653
2657
2660
2661
2662
2664
2665
2668
2670
2671
2672
2673
2674
2675
2676
2677
2678
2683
2688
2689
2690
2691
2692
2693
2694
2695
2696
2697
2700
2701
2702
2703
2705
2706
2707
2709
2710
2717
2719
2720
2729
2730
2731
2733
2735
2736
2737
2739
2740
2741
2743
2744
2745
2746
2752
2760
2767
2768
2770
2771
2773
2774
2775
2776
2778
2779
2780
2782
2784
2787
2788
2796
2798
2799
2803
2805
2810
2811
2812
2813
2815
2820
2821
2826
2833
2834
2835
2837
2838
2840
2847
2852
2857
2869
2870
2875
2876
2877
2878
2879
2886
2888
2890
2891
2892
2893
2894
2896
2897
2898
2899
2901
2902
2903
2904
2906
2908
2911
2912
2913
2914
2915
2916
2917
2918
2919
2920
2921
2922
2923
2925
2931
2932
2934
2936
2937
2938
2939
2941
2944
2946
2947
2948
2949
2950
2952
2953
2954
2956
2965
2969
2971
2977
2978
2979
2981
2982
2984
2987
2990
2992
2993
2995
2997
2998
2999
3000
3002
3005
3006
3008
3014
3020
3021
3026
3028
3030
3032
3033
3034
3035
3039
3040
3043
3045
3047
3048
3050
3052
3053
3054
3055
3059
3060
3061
3062
3064
3065
3066
3067
3068
3069
3070
3073
3074
3075
3077
3078
3081
3082
3083
3084
3087
3090
3091
3092
3094
3097
3098
3099
3101
3105
3106
3107
3108
3110
3111
3113
3115
3117
3118
3119
3122
3123
3133
3135
3141
3145
3146
3148
3155
3156
3157
3158
3159
3161
3162
3163
3164
3166
3169
3170
3171
3172
3176
3178
3182
3187
3190
3191
3195
3196
3198
3199
3200
3202
3205
3206
3207
3209
3211
3213
3215
3218
3231
3232
3233
3236
3237
3238
3239
3240
3242
3248
3249
3251
3257
3263
3265
3269
3270
3273
3274
3280
3283
3284
3290
3291
3292
3293
3294
3295
3297
3299
3301
3303
3304
3305
3306
3308
3309
3312
3313
3315
3320
3326
3329
3336
3339
3340
3346
3350
3351
3352
3356
3357
3358
3359
3360
3361
3362
3363
3364
3371
3373
3375
3382
3383
3384
3385
3394
3397
3398
3399
3400
3416
3417
3418
3419
3420
3423
3425
3426
3429
3430
3431
3433
3434
3437
3439
3440
3442
3446
3454
3455
3456
3458
3459
3460
3476
3479
3480
3481
3482
3483
3484
3485
3486
3488
3489
3490
3491
3508
3516
3543
3547
3549
3552
3553
3554
3556
3557
3558
3559
3560
3561
3562
3565
3566
3567
3568
3569
3570
3572
3574
3575
3576
3577
3578
3579
3581
3586
3587
3588
3589
3590
3592
3593
3594
3596
3598
3600
3603
3605
3606
3608
3611
3612
3613
3614
3620
3621
3623
3624
3627
3628
3630
3632
3635
3636
3638
3640
3643
3645
3651
3654
3655
3658
3659
3660
3662
3663
3664
3665
3667
3672
3673
3674
3675
3676
3678
3679
3680
3683
3684
3685
3687
3688
3689
3690
3691
3692
3694
3696
3697
3699
3700
3702
3704
3708
3709
3710
3712
3713
3714
3717
3718
3720
3725
3726
3727
3728
3730
3732
3735
3736
3737
3741
3745
3748
3749
3753
3756
3757
3758
3759
3761
3762
3763
3764
3766
3767
3769
3775
3776
3777
3778
3779
3782
3784
3785
3786
3791
3795
3796
3797
3798
3799
3800
3811
3814
3815
3816
3817
3818
3820
3827
3832
3835
3836
3837
3845
3848
3849
3850
3851
3852
3853
3854
3855
3856
3857
3858
3859
3860
3861
3866
3868
3872
3875
3880
3887
3889
3891
3892
3897
3899
3904
3908
3909
3910
3912
3913
3914
3915
3918
3920
3921
3925
3927
3929
3930
3931
3932
3934
3936
3938
3939
3945
3948
3949
3952
3953
3954
3955
3956
3957
3958
3963
3965
3972
3973
3975
3976
3977
3978
3980
3981
3982
3983
3984
3988
3990
3991
3992
3996
3998
4000
4001
4004
4005
4010
4012
4014
4015
4016
4017
4018
4023
4026
4035
4036
4038
4040
4041
4043
4046
4047
4048
4049
4051
4053
4054
4055
4056
4057
4058
4060
4061
4066
4067
4068
4069
4070
4072
4074
4082
4084
4085
4086
4087
4088
4089
4090
4091
4092
4093
4094
4099
4101
4108
4117
4118
4124
4125
4126
4128
4129
4130
4131
4133
4134
4135
4137
4139
4142
4143
4148
4149
4150
4151
4153
4154
4155
4157
4158
4159
4160
4161
4162
4163
4166
4170
4175
4176
4179
4190
4191
4192
4193
4194
4199
4200
4204
4205
4208
4209
4210
4211
4214
4215
4216
4217
4218
4221
4222
4223
4224
4232
4233
4237
4240
4241
4247
4254
4255
4256
4257
4261
4267
4277
4281
4282
4283
4284
4286
4287
4288
4291
4292
4293
4295
4297
4306
4308
4311
4312
4313
4314
4316
4317
4318
4319
4320
4321
4322
4323
4324
4327
4329
4330
4335
4336
4337
4338
4340
4345
4351
4352
4353
4354
[truncated: 4,169 more rows]

## Sheet: DisGeNETdiseasesminscore0.08
Table 3: Details of the diseases considered in the analysis.
Details of the diseases from the DisGeNET [PMID: 20861032], with a minimum association score of 0.08. Only the 340 diseases with at least 15 genes were considered in the analysis.
Disease	Nr genes	Average Score	Min Score	Max Score	AlteredExpression	Biomarker	GeneticVariation	PostTranslationalModification	Therapeutic
All disease genes	7428	0.30732	0.080344	0.989876	844	7304	2832	131	517
Prostatic Neoplasms	445	0.307614	0.1	0.421044	115	437	110	19	22
Diabetes Mellitus, Experimental	384	0.166071	0.1	0.4	0	380	0	0	12
Breast Neoplasms	374	0.31068	0.1	0.439141	150	367	74	31	29
Peripheral Nervous System Diseases	295	0.297517	0.1	0.316719	0	293	2	0	3
Hypertension	284	0.258678	0.1	0.6	27	283	122	1	25
Reperfusion Injury	265	0.165703	0.1	0.405037	4	262	0	0	12
Stomach Neoplasms	264	0.303351	0.1	0.41763	42	261	35	16	9
Carcinoma, Hepatocellular	247	0.288589	0.1	0.714254	54	246	28	6	15
Autistic Disorder	241	0.310257	0.1	0.4943	8	241	124	0	2
Obesity	236	0.257262	0.1	0.94	0	235	89	0	6
Diabetes Mellitus, Type 2	199	0.281133	0.082687	0.907766	11	199	132	0	7
Schizophrenia	195	0.314442	0.0889129	0.591912	31	195	92	1	0
Myocardial Ischemia	193	0.282498	0.1	0.406864	2	191	10	0	6
Colorectal Neoplasms	188	0.312716	0.1	0.476155	47	183	56	17	7
Mammary Neoplasms, Experimental	184	0.268478	0.1	0.4	0	178	0	0	6
Lung Neoplasms	169	0.307774	0.1	0.44401	53	165	44	17	13
Carcinoma	168	0.306583	0.0817948	0.42	52	168	26	7	4
Liver Cirrhosis, Experimental	168	0.241486	0.1	0.400299	0	145	0	0	31
Myocardial Reperfusion Injury	167	0.207032	0.1	0.4	0	163	0	0	8
Myocardial Infarction	164	0.226391	0.0911739	0.552593	15	159	54	0	13
Endometriosis	160	0.277467	0.1	0.346261	17	160	13	1	1
Brain Ischemia	159	0.191983	0.1	0.4069	2	155	6	0	8
Polycystic Ovary Syndrome	151	0.289078	0.100299	0.400299	5	151	11	0	0
Neoplasm Metastasis	149	0.309226	0.1	0.464817	40	146	9	5	12
Seizures	147	0.23278	0.1	0.403414	1	143	3	0	18
Craniofacial Abnormalities	146	0.300022	0.3	0.300597	0	146	0	0	0
Mammary Neoplasms, Animal	139	0.297122	0.1	0.3	0	139	0	0	0
Brain Injuries	137	0.178957	0.1	0.402519	4	135	1	0	8
Heart Failure	134	0.227555	0.1	0.473638	10	130	20	0	9
Colonic Neoplasms	132	0.299664	0.1	0.437518	30	127	17	4	10
Melanoma	127	0.307913	0.1	0.4407	29	125	25	3	18
Arthritis, Rheumatoid	125	0.318377	0.100597	0.595899	16	125	61	0	3
Liver Neoplasms, Experimental	121	0.25124	0.1	0.4	0	118	0	0	3
Inflammation	119	0.277262	0.1	0.447197	23	108	16	0	21
Substance-Related Disorders	118	0.293952	0.1	0.31725	0	118	4	0	0
Asthma	117	0.256991	0.1	0.572741	24	117	73	0	4
Status Epilepticus	110	0.238747	0.1	0.400597	0	108	0	0	3
Cocaine-Related Disorders	109	0.30294	0.1	0.4069	0	99	4	0	19
Hyperalgesia	109	0.24453	0.1	0.400597	1	103	0	0	11
Cardiomegaly	108	0.215858	0.1	0.402519	3	97	3	1	13
Abortion, Spontaneous	107	0.300811	0.3	0.309885	0	107	10	0	0
Adenocarcinoma	107	0.315721	0.1	0.507853	36	107	25	5	5
Drug-Induced Liver Injury	106	0.286529	0.1	0.4	0	92	10	0	16
Leukemia, Myeloid, Acute	106	0.320642	0.0819575	0.637569	19	105	18	4	3
Arthritis, Experimental	105	0.165826	0.1	0.401493	0	101	0	0	7
Disease Progression	105	0.30007	0.3	0.302519	1	105	0	0	2
Liver Neoplasms	104	0.289471	0.1	0.323081	4	100	3	0	11
Alzheimer Disease	102	0.313415	0.097278	0.882099	26	102	70	6	4
Spinal Cord Injuries	102	0.108836	0.1	0.4	1	99	0	0	3
HIV Infections	100	0.293268	0.1	0.359905	4	100	15	0	1
Carcinoma, Adenoid Cystic	99	0.300316	0.3	0.305037	2	99	0	0	0
Carcinoma, Non-Small-Cell Lung	99	0.306393	0.1	0.405374	1	99	6	0	5
Carcinoma, Renal Cell	91	0.302969	0.1	0.413821	11	90	6	0	4
Kidney Diseases	91	0.26379	0.1	0.361768	3	86	12	0	11
Ovarian Neoplasms	91	0.304226	0.100299	0.463881	31	84	15	5	15
Osteoarthritis	90	0.291967	0.1	0.426265	4	90	10	0	0
Precancerous Conditions	90	0.299032	0.100597	0.4	0	89	0	0	1
Diabetic Nephropathies	88	0.194411	0.1	0.478893	10	87	18	0	8
Neoplasm Invasiveness	88	0.296842	0.1	0.4	2	80	0	0	9
Weight Gain	88	0.297753	0.1	0.3	0	87	0	0	2
Carcinoma, Squamous Cell	84	0.304947	0.1	0.42345	34	84	15	6	5
Glioma	84	0.264139	0.0933845	0.406137	17	82	13	4	6
Hypertension, Pulmonary	83	0.177138	0.1	0.420593	7	82	10	0	2
Acute Kidney Injury	82	0.230233	0.1	0.4	0	71	0	0	15
Lupus Erythematosus, Systemic	82	0.290633	0.1	0.61207	18	82	48	0	1
Sepsis	82	0.184322	0.1	0.462954	6	81	10	0	7
Lung Diseases	80	0.215142	0.1	0.414124	4	78	10	0	2
Urinary Bladder Neoplasms	79	0.286792	0.1	0.407556	15	79	14	5	4
Pain	78	0.233495	0.1	0.423088	0	65	5	0	18
Cell Transformation, Neoplastic	77	0.3	0.3	0.3	0	72	0	0	5
Esophageal Neoplasms	76	0.296427	0.1	0.409516	9	75	7	2	3
Stroke	76	0.225888	0.1	0.451114	6	74	26	0	6
Amphetamine-Related Disorders	75	0.298717	0.1	0.3069	0	74	11	0	1
Diabetes Mellitus, Type 1	75	0.224877	0.1	0.497674	2	74	20	0	3
Parkinson Disease	75	0.309451	0.0929753	0.592248	11	74	43	1	10
Cardiomyopathies	73	0.275574	0.1	0.336255	3	60	6	1	17
Nerve Degeneration	73	0.296436	0.1	0.4	0	49	2	0	27
Kidney Failure, Chronic	69	0.215774	0.1	0.410016	5	69	19	0	2
Encephalomyelitis, Autoimmune, Experimental	68	0.122557	0.1	0.412241	0	67	0	0	2
Liver Diseases	68	0.286106	0.1	0.334663	1	65	4	0	6
Insulin Resistance	67	0.255978	0.1	0.41725	0	64	18	0	8
Osteoporosis	67	0.295272	0.1	0.494136	3	67	15	0	3
Pancreatic Neoplasms	67	0.294839	0.1	0.327947	23	61	20	2	13
Pulmonary Fibrosis	67	0.251661	0.1	0.417145	3	66	6	0	2
Dermatitis, Allergic Contact	66	0.291382	0.1	0.303116	1	66	1	0	0
Epilepsy	66	0.274662	0.1	0.402524	1	62	10	0	7
Colitis, Ulcerative	62	0.293323	0.1	0.407127	5	61	34	0	1
Coronary Artery Disease	61	0.298601	0.0920082	0.415712	9	61	40	0	2
Hypotension	61	0.272956	0.1	0.4	1	55	0	0	10
Skin Diseases	61	0.300649	0.3	0.306997	0	61	3	0	0
Psoriasis	60	0.314688	0.3	0.434613	4	60	35	0	1
Cholestasis	59	0.231814	0.1	0.41526	3	57	3	0	3
Hypertrophy, Left Ventricular	59	0.194524	0.1	0.407165	0	59	9	0	1
Arsenic Poisoning	58	0.296552	0.1	0.3	0	57	0	0	1
Endotoxemia	58	0.131034	0.1	0.4	0	53	0	0	5
Fatty Liver	58	0.225977	0.1	0.404478	4	57	8	0	4
Depressive Disorder	55	0.248035	0.1	0.465037	0	55	2	0	2
Esophageal Squamous Cell Carcinoma	54	0.300837	0.3	0.307464	0	54	0	0	2
Substance Withdrawal Syndrome	54	0.30229	0.1	0.4	0	51	3	0	5
Atherosclerosis	53	0.326059	0.100299	0.465186	22	52	36	1	11
Glomerulonephritis	53	0.207797	0.1	0.4	2	52	4	0	2
Hypersensitivity	53	0.297637	0.1	0.3069	1	53	6	0	1
Parkinsonian Disorders	53	0.205432	0.1	0.400597	2	49	6	0	7
Pneumonia	53	0.289765	0.1	0.406828	3	53	3	0	0
Influenza, Human	52	0.297249	0.109944	0.306997	2	52	0	0	0
Ischemia	52	0.212019	0.1	0.408957	2	51	0	0	6
Pancreatitis	52	0.184854	0.1	0.423425	0	51	8	0	2
Intellectual Disability	51	0.302306	0.103583	0.375752	0	51	7	0	0
Amyotrophic lateral sclerosis 1	50	0.298531	0.1	0.66	0	50	1	0	0
Colitis	50	0.152869	0.1	0.401194	0	48	0	0	4
Heart Diseases	50	0.246475	0.1	0.409347	1	46	2	0	6
Liver Cirrhosis	50	0.288875	0.1	0.316903	5	50	6	0	8
Neoplasms	49	0.31538	0.157949	0.391177	18	43	18	4	15
Hypothyroidism	48	0.11291	0.1	0.307497	1	48	2	0	0
Child Development Disorders, Pervasive	47	0.3	0.3	0.3	0	47	0	0	0
Glioblastoma	47	0.292068	0.1	0.406266	13	47	4	3	5
Necrosis	47	0.283333	0.1	0.3	0	37	0	0	11
Fibrosis	46	0.229449	0.1	0.402519	11	39	3	0	7
Medulloblastoma	46	0.315673	0.1	0.6064	4	46	4	1	1
Nervous System Diseases	46	0.300257	0.3	0.301791	0	46	0	0	4
Proteinuria	45	0.273127	0.1	0.402519	1	43	0	0	4
Skin Neoplasms	45	0.301671	0.3	0.326696	0	43	3	0	3
Acute Lung Injury	44	0.171096	0.1	0.4	1	39	1	0	7
Crohn Disease	44	0.306366	0.102519	0.6	7	44	31	0	0
Drug Toxicity	44	0.295723	0.1	0.302519	0	36	1	0	8
Salivary Gland Neoplasms	44	0.300007	0.3	0.300299	0	44	0	0	0
Anoxia	43	0.244656	0.1	0.325186	6	43	0	0	0
Hyperglycemia	43	0.204712	0.1	0.403284	1	42	2	0	3
Mouth Neoplasms	43	0.27555	0.1	0.405037	1	43	1	1	1
Thrombosis	43	0.306458	0.1	0.4	4	42	10	0	4
Hernia, Diaphragmatic	42	0.298024	0.1	0.4	0	41	2	0	1
Malignant neoplasm breast	42	0.160293	0.0847769	0.54	0	42	40	0	0
Dermatitis, Atopic	41	0.28923	0.1	0.397184	6	41	7	0	1
Endometrial Neoplasms	41	0.266663	0.1	0.347437	9	40	6	1	1
Epilepsy, Temporal Lobe	41	0.214233	0.1	0.402519	0	38	0	1	4
Liver Cirrhosis, Biliary	41	0.263551	0.1	0.31035	4	41	7	0	0
Nephrotic Syndrome	41	0.222697	0.1	0.493363	2	41	6	0	1
Cerebral Hemorrhage	40	0.236707	0.1	0.302519	1	35	2	0	6
Mesothelioma	40	0.307555	0.3	0.425821	8	37	4	3	3
Multiple Sclerosis	40	0.308195	0.0918754	0.487853	3	39	32	0	5
Burns	39	0.1475	0.1	0.4	0	39	0	0	1
Cardiomyopathy, Dilated	39	0.29661	0.1	0.408451	4	38	13	0	2
Metabolic Syndrome X	39	0.213796	0.1	0.405241	1	39	18	0	0
Retinitis Pigmentosa	39	0.329093	0.1	0.612108	1	39	23	0	0
Anxiety Disorders	38	0.278611	0.1	0.475999	0	37	4	0	4
Memory Disorders	38	0.276316	0.1	0.4	0	31	0	0	7
Small Cell Lung Carcinoma	38	0.307253	0.100896	0.422055	3	37	2	0	2
Alcoholism	37	0.307995	0.100299	0.422325	1	37	19	1	0
Cleft Palate	37	0.301387	0.3	0.308321	0	37	5	0	0
Nephrosis	37	0.197605	0.1	0.4	0	36	1	0	1
Precursor Cell Lymphoblastic Leukemia-Lymphoma	37	0.291286	0.1	0.383113	10	37	14	0	0
Bipolar Disorder	36	0.324319	0.3	0.427279	1	36	18	1	0
Calcinosis	36	0.292905	0.1	0.4	0	36	2	0	0
Drug Hypersensitivity	36	0.293069	0.10345	0.316188	0	36	7	0	0
Leukemia, Lymphocytic, Chronic, B-Cell	36	0.312049	0.3	0.38453	4	36	16	0	0
Neuroblastoma	36	0.306399	0.100299	0.372593	4	36	7	2	2
Cardiovascular Diseases	35	0.321507	0.100597	0.426123	6	35	25	0	3
Fetal Growth Retardation	35	0.14625	0.1	0.305037	2	35	3	0	0
Keloid	35	0.300413	0.3	0.303748	0	35	2	0	0
Neurodegenerative Diseases	35	0.290406	0.1	0.345955	0	34	2	1	4
Ovarian Cysts	35	0.3	0.3	0.3	0	35	0	0	0
Autoimmune Diseases	34	0.259858	0.1	0.313435	1	34	2	0	1
Inflammatory Bowel Diseases	34	0.303244	0.1	0.454371	2	33	11	0	1
Chloracne	33	0.300027	0.3	0.300299	0	33	0	0	0
Fever	33	0.236531	0.1	0.4	0	32	2	0	2
Glomerulosclerosis, Focal Segmental	33	0.267565	0.1	0.415951	0	33	7	0	1
Infertility, Male	33	0.292045	0.1	0.370819	0	32	12	0	1
Leukemia	33	0.291898	0.0969666	0.399641	11	32	8	0	4
Wounds and Injuries	33	0.224175	0.1	0.4	2	27	2	0	8
Hyperlipidemias	32	0.230339	0.1	0.475856	3	31	10	0	2
Neoplasms, Experimental	32	0.294511	0.1	0.300597	0	24	0	0	12
Pulmonary Disease, Chronic Obstructive	32	0.280202	0.1	0.439205	9	32	22	0	0
Uveitis	32	0.156496	0.1	0.302817	2	32	5	0	1
Enterocolitis, Necrotizing	31	0.190401	0.1	0.300896	1	30	3	0	2
Hyperoxia	31	0.112426	0.1	0.3	1	31	0	0	1
Hyperplasia	31	0.250086	0.1	0.305037	4	28	2	0	4
Non-alcoholic Fatty Liver Disease	31	0.240877	0.1	0.4	0	30	0	0	2
Acute Coronary Syndrome	30	0.303203	0.3	0.312534	1	29	4	0	1
Diabetes Mellitus	30	0.252534	0.1	0.474456	1	30	9	0	2
Hyperkinesis	30	0.3	0.3	0.3	0	20	0	0	10
Sciatic Neuropathy	30	0.125806	0.1	0.3	0	29	0	0	2
Cataract	29	0.270549	0.1	0.421287	0	29	8	0	0
Heart Defects, Congenital	29	0.301852	0.3	0.314793	0	29	3	0	0
Hyperinsulinism	29	0.225482	0.1	0.411177	3	28	3	0	2
Infarction, Middle Cerebral Artery	29	0.231034	0.1	0.3	0	26	0	0	3
Kidney Neoplasms	29	0.257729	0.1	0.412034	2	27	2	0	3
Liver Failure, Acute	29	0.249121	0.1	0.408058	6	27	1	0	6
Osteosarcoma	29	0.288391	0.1	0.356573	7	29	4	0	2
Shock, Hemorrhagic	29	0.158621	0.1	0.4	0	28	0	0	1
Adenocarcinoma of lung	28	0.304304	0.3	0.36	0	28	1	0	0
Albuminuria	28	0.210714	0.1	0.4	0	26	0	0	2
Diabetic Retinopathy	28	0.19094	0.1	0.4	6	28	7	0	3
Neural Tube Defects	28	0.336822	0.1	0.7	1	21	6	0	5
Neurotoxicity Syndromes	28	0.278571	0.1	0.3	0	22	0	0	6
Adenoma	27	0.312796	0.3	0.364504	2	27	8	0	1
Anti-Glomerular Basement Membrane Disease	27	0.100011	0.1	0.100299	0	27	0	0	0
Attention Deficit Disorder with Hyperactivity	27	0.316856	0.1	0.543685	0	27	11	0	0
Carcinoma, Transitional Cell	27	0.257365	0.1	0.40431	2	25	0	0	3
Celiac Disease	27	0.317966	0.3	0.405393	0	27	17	0	0
Edema	27	0.27037	0.1	0.3	0	23	0	0	4
Growth Disorders	27	0.300246	0.3	0.30345	0	26	1	0	1
Hypercholesterolemia	27	0.298187	0.1	0.515719	5	26	12	0	1
Multiple Myeloma	27	0.31227	0.3	0.380521	4	27	8	2	3
Muscular Diseases	27	0.282834	0.1	0.315091	0	26	4	0	1
Stomach Ulcer	27	0.261737	0.1	0.406231	2	22	3	0	8
Venous Thrombosis	27	0.282367	0.1	0.422816	2	23	11	0	4
Amyotrophic Lateral Sclerosis	26	0.278647	0.1	0.551049	2	26	6	1	2
Anemia	26	0.289387	0.1	0.34163	4	23	2	0	5
Cardiomyopathy, Hypertrophic	26	0.260026	0.1	0.325107	0	24	6	0	2
Diabetic Neuropathies	26	0.220426	0.1	0.4	0	25	3	0	3
Hyperthyroidism	26	0.167231	0.1	0.337335	0	26	2	0	0
Lymphoma, Large B-Cell, Diffuse	26	0.303176	0.3	0.321961	1	26	1	0	0
Pancreatitis, Acute Necrotizing	26	0.100023	0.1	0.100597	0	26	0	0	0
Pre-Eclampsia	26	0.25144	0.1	0.358373	7	25	12	0	1
Arrhythmias, Cardiac	25	0.232639	0.1	0.30345	1	22	2	0	4
Cleft Lip	25	0.30338	0.3	0.319531	0	25	5	0	0
Myocarditis	25	0.148304	0.1	0.301493	0	25	0	0	0
Atrial Fibrillation	24	0.299345	0.1	0.328255	3	22	7	0	2
Bone Diseases, Developmental	24	0.300025	0.3	0.300299	0	24	0	0	0
Bradycardia	24	0.304167	0.3	0.4	0	14	0	0	10
Cholangiocarcinoma	24	0.227793	0.1	0.313695	9	24	0	0	1
Heart Valve Diseases	24	0.3	0.3	0.3	0	24	0	0	0
Hypoxia-Ischemia, Brain	24	0.100105	0.1	0.102519	0	24	0	0	0
Malignant neoplasm of prostate	24	0.165375	0.080344	0.460706	0	24	20	0	0
Muscular Atrophy	24	0.225757	0.1	0.410373	2	21	0	0	6
Thrombocytopenia	24	0.302249	0.3	0.312593	0	22	4	0	2
Uremia	24	0.237649	0.1	0.401194	0	24	0	0	0
Ureteral Obstruction	24	0.132273	0.1	0.300597	1	24	0	0	0
Arteriosclerosis	23	0.160189	0.1	0.308094	0	23	1	0	3
Brain Neoplasms	23	0.301975	0.3	0.309516	1	23	2	0	1
Carcinoma, Basal Cell	23	0.30487	0.3	0.340297	4	23	7	0	0
Cognition Disorders	23	0.283383	0.1	0.300597	0	20	0	0	4
Colorectal Cancer	23	0.157588	0.0856726	0.44	0	23	23	0	0
Coronary Disease	23	0.317337	0.103116	0.411877	4	22	11	0	1
Cystitis	23	0.130487	0.1	0.400597	0	22	0	0	1
Neuralgia	23	0.195795	0.1	0.300896	0	23	0	0	0
Deafness	22	0.269391	0.1	0.452593	0	23	7	0	1
Hearing Loss, Noise-Induced	22	0.292604	0.1	0.302519	0	22	3	0	0
Hypertension, Essential	22	0.308751	0.101194	0.411511	0	22	4	0	0
Hypertension, Portal	22	0.165984	0.1	0.402817	2	21	0	0	3
Hypogonadism	22	0.278895	0.1	0.313823	0	21	7	0	5
Learning Disorders	22	0.3	0.3	0.3	0	19	0	0	3
Microcephaly	22	0.300738	0.3	0.304011	0	22	1	0	0
Amnesia	21	0.270983	0.1	0.4	0	14	0	0	10
Brain Edema	21	0.176472	0.1	0.4	1	21	1	0	1
Dyskinesia, Drug-Induced	21	0.242529	0.1	0.40345	0	15	3	0	6
Erectile Dysfunction	21	0.233278	0.1	0.429225	0	19	2	0	3
Hemorrhage	21	0.265907	0.1	0.326668	1	19	4	0	2
Huntington Disease	21	0.240108	0.1	0.69289	4	21	2	0	1
Leigh Disease	21	0.398519	0.1	0.722782	1	21	12	0	0
Leukemia, Myelogenous, Chronic, BCR-ABL Positive	21	0.311398	0.1	0.42345	4	21	5	0	4
Leukemia, Promyelocytic, Acute	21	0.312896	0.1	0.385186	2	18	3	1	6
Lipidoses	21	0.280952	0.1	0.3	0	21	0	0	0
Mental Retardation, X-Linked	21	0.303361	0.3	0.311138	0	21	5	0	0
Neuritis, Autoimmune, Experimental	21	0.100014	0.1	0.100299	0	21	0	0	0
Subarachnoid Hemorrhage	21	0.135765	0.1	0.303713	0	21	2	0	0
Brain Infarction	20	0.15	0.1	0.3	0	17	0	0	3
Disease Models, Animal	20	0.3	0.3	0.3	0	18	0	0	2
Glaucoma	20	0.164289	0.1	0.301791	2	20	2	0	0
Glomerulonephritis, Membranous	20	0.157776	0.1	0.303748	0	20	1	0	0
Head and Neck Neoplasms	20	0.300565	0.3	0.303414	1	19	0	0	1
Pulmonary Embolism	20	0.21384	0.1	0.4	0	18	0	0	4
Brain Diseases	19	0.279127	0.1	0.302519	0	17	0	0	2
Carcinoma, squamous cell of head and neck	19	0.341184	0.100299	0.704478	0	17	4	0	2
Gliosis	19	0.260252	0.1	0.302519	1	17	0	0	2
Hypertension, Renovascular	19	0.120104	0.1	0.300299	0	19	0	0	1
Hypertrophy, Right Ventricular	19	0.110558	0.1	0.3	0	19	0	0	0
Lymphoma, Non-Hodgkin	19	0.317924	0.1	0.609717	2	18	12	0	3
Mitochondrial complex I deficiency	19	0.48534	0.3	0.600896	0	14	13	0	0
Movement Disorders	19	0.300164	0.3	0.300896	0	18	0	0	2
Optic Nerve Injuries	19	0.1	0.1	0.1	0	19	0	0	0
Polycystic Kidney, Autosomal Recessive	19	0.246964	0.1	0.827352	1	19	1	0	0
Thyroid Neoplasms	19	0.303233	0.1	0.375392	8	17	8	0	4
Bardet-Biedl Syndrome	18	0.561944	0.3	0.715785	1	16	17	0	0
Developmental Disabilities	18	0.300199	0.3	0.301791	0	18	0	0	0
Drug Eruptions	18	0.300016	0.3	0.300299	0	18	0	0	1
Dyslipidemias	18	0.2994	0.1	0.318638	3	18	5	0	3
Female Urogenital Diseases	18	0.3	0.3	0.3	0	18	0	0	0
Radiation Injuries, Experimental	18	0.211111	0.1	0.3	0	14	0	0	4
Renal Insufficiency	18	0.229884	0.1	0.4	0	18	2	0	1
Retinal Diseases	18	0.245421	0.1	0.318079	0	17	3	0	1
Tachycardia	18	0.294444	0.1	0.4	0	17	0	0	1
Aortic Aneurysm, Abdominal	17	0.209941	0.1	0.400597	1	17	6	0	0
Carcinoma, Pancreatic Ductal	17	0.300035	0.3	0.300299	0	17	0	0	0
Glomerulonephritis, Membranoproliferative	17	0.168411	0.1	0.313994	0	17	1	0	0
Hepatitis, Autoimmune	17	0.300466	0.3	0.30345	0	17	1	0	0
Hypertriglyceridemia	17	0.287667	0.1	0.440297	3	16	3	0	2
Immunologic Deficiency Syndromes	17	0.30007	0.3	0.300597	0	17	0	0	0
Ischemic Attack, Transient	17	0.205882	0.1	0.3	0	12	0	0	5
Lewy Body Disease	17	0.336024	0.3	0.62317	0	17	1	0	0
Lung Injury	17	0.252941	0.1	0.3	0	12	0	0	5
Lymphoma	17	0.285289	0.0846702	0.325038	6	15	6	0	2
Macular Degeneration	17	0.329513	0.106267	0.5	0	17	16	0	0
Migraine Disorders	17	0.292327	0.10345	0.332769	0	17	9	0	0
Myelodysplastic Syndromes	17	0.305706	0.3	0.318842	4	17	4	0	1
Narcolepsy	17	0.318796	0.3	0.417314	1	17	7	0	0
OTITIS MEDIA, SUSCEPTIBILITY TO	17	0.1	0.1	0.1	0	17	0	0	0
PARKINSON DISEASE, LATE-ONSET	17	0.266833	0.1	0.301194	0	17	1	0	0
Periodontitis	17	0.147591	0.1	0.315293	0	17	6	0	0
Psychoses, Substance-Induced	17	0.3	0.3	0.3	0	17	0	0	0
Bronchial Hyperreactivity	16	0.253581	0.1	0.305803	0	16	0	0	1
Catalepsy	16	0.276488	0.1	0.300299	0	10	0	0	7
Congenital diaphragmatic hernia	16	0.219123	0.1	0.400299	0	16	0	0	0
Eye Abnormalities	16	0.277368	0.10763	0.3	0	16	1	0	0
Femoral Fractures	16	0.135294	0.1	0.4	0	16	0	0	1
Glomerulonephritis, IGA	16	0.286828	0.1	0.331973	2	15	8	0	1
Hepatitis	16	0.273277	0.1	0.4	1	15	1	0	1
Hyperhomocysteinemia	16	0.267419	0.1	0.499349	0	16	5	0	1
Infertility, Female	16	0.292776	0.1	0.3069	0	15	5	0	1
Limb Deformities, Congenital	16	0.300299	0.3	0.303583	0	16	0	0	0
Malaria	16	0.312227	0.3	0.335518	1	16	9	0	0
Neoplasm Recurrence, Local	16	0.3	0.3	0.3	0	16	0	0	0
Osteochondrodysplasias	16	0.269264	0.1	0.302519	0	16	3	0	0
Pleurisy	16	0.187519	0.1	0.400299	0	16	0	0	0
Precursor T-Cell Lymphoblastic Leukemia-Lymphoma	16	0.308839	0.300299	0.337348	0	16	3	0	0
Retinal Degeneration	16	0.290636	0.1	0.310748	0	15	0	0	3
Rhinitis	16	0.181368	0.1	0.401791	0	16	3	0	0
Spinocerebellar Ataxias	16	0.315711	0.3	0.341749	4	15	8	0	1
Urticaria	16	0.304402	0.3	0.320365	0	16	6	0	0
Acute-Phase Reaction	15	0.113333	0.1	0.3	0	15	0	0	0
Behcet Syndrome	15	0.315129	0.3	0.408286	0	15	6	0	0
Burkitt Lymphoma	15	0.326425	0.3	0.455677	1	15	2	0	0
Cachexia	15	0.252705	0.1	0.400299	1	15	2	0	2
Cerebral Infarction	15	0.255037	0.1	0.311508	0	14	5	0	2
Down Syndrome	15	0.328467	0.3	0.420542	8	15	5	1	0
Dystonia	15	0.300615	0.1	0.382838	1	15	6	0	0
Fanconi Anemia	15	0.316783	0.3	0.343176	6	15	4	0	0
Genetic Predisposition to Disease	15	0.3	0.3	0.3	0	15	0	0	0
Hearing Loss	15	0.301482	0.3	0.310074	0	12	2	0	3
Hemangiosarcoma	15	0.300884	0.3	0.304478	0	14	0	0	1
Hepatitis C	15	0.321612	0.3	0.386117	1	15	6	0	2
Hypertrophy	15	0.300593	0.3	0.302519	2	11	0	0	4
Hypoglycemia	15	0.238377	0.1	0.357752	1	15	1	0	0
Liver Cirrhosis, Alcoholic	15	0.291682	0.1	0.311508	0	15	3	0	0
Metabolism, Inborn Errors	15	0.30008	0.3	0.301194	0	15	0	0	0
Oral Submucous Fibrosis	15	0.303171	0.3	0.307796	1	15	8	0	0
Poisoning	15	0.3	0.3	0.3	0	10	0	0	5
Polycystic Kidney Diseases	15	0.166048	0.1	0.426229	0	15	1	0	0
Respiratory Hypersensitivity	15	0.3	0.3	0.3	0	14	0	0	1
Anorexia	14	0.286119	0.1	0.400896	0	13	0	0	1
Ataxia	14	0.303933	0.3	0.327556	0	14	1	0	0
Body Weight	14	0.3	0.3	0.3	0	14	0	0	0
Diabetic Cardiomyopathies	14	0.250199	0.1	0.400597	0	12	0	0	6
Epilepsy, Generalized	14	0.304525	0.3	0.319924	0	14	2	0	0
Hirschsprung Disease	14	0.326654	0.1	0.437823	1	14	7	0	0
Hyperemia	14	0.290215	0.1	0.30345	1	11	3	0	3
Hypothermia	14	0.257143	0.1	0.3	0	13	0	0	1
MALIGNANT LUNG NEOPLASM	14	0.10442	0.080344	0.14	0	14	14	0	0
Myopia	14	0.301834	0.3	0.307796	0	14	3	0	0
Neurogenic Inflammation	14	0.278571	0.1	0.4	0	10	0	0	4
Neutropenia	14	0.278989	0.1	0.31763	1	13	1	0	2
Optic Atrophy, Hereditary, Leber	14	0.398213	0.3	0.720799	0	13	9	0	0
Platelet Storage Pool Deficiency	14	0.100085	0.1	0.100597	0	14	0	0	0
Prostatic Intraepithelial Neoplasia	14	0.25131	0.1	0.304608	1	14	0	0	1
Respiratory Distress Syndrome, Adult	14	0.200085	0.1	0.400299	0	13	0	0	1
Tetralogy of Fallot	14	0.352705	0.1	0.701791	0	14	6	0	0
Tongue Neoplasms	14	0.2429	0.1	0.300299	0	12	0	0	2
Vascular Diseases	14	0.285444	0.1	0.4	0	12	1	0	3
Wilms Tumor	14	0.349388	0.1	0.685461	1	14	4	0	0
Zellweger Syndrome	14	0.343669	0.300299	0.608023	0	14	3	0	0
Anemia, Hemolytic	13	0.284683	0.1	0.327725	0	13	4	0	2
Asthma, Aspirin-Induced	13	0.3	0.3	0.3	0	13	0	0	0
Barrett Esophagus	13	0.287394	0.100597	0.410113	1	13	0	0	0
Depressive Disorder, Major	13	0.288541	0.1	0.413737	0	13	5	0	0
Fractures, Bone	13	0.253846	0.1	0.3	0	12	0	0	1
Hearing Loss, Sensorineural	13	0.284724	0.1	0.431897	1	13	3	0	0
Hepatic Encephalopathy	13	0.246154	0.1	0.4	0	13	0	0	0
Hypercalcemia	13	0.305664	0.1	0.430453	1	13	1	0	3
Hypertension, Renal	13	0.154273	0.1	0.30345	0	13	2	0	0
Idiopathic Pulmonary Fibrosis	13	0.3403	0.3	0.600896	0	13	2	0	1
Kartagener Syndrome	13	0.256168	0.1	0.705673	0	13	2	0	0
Liver Diseases, Alcoholic	13	0.143606	0.1	0.302388	0	13	1	0	0
Mouth Diseases	13	0.284615	0.1	0.3	0	13	0	0	0
Neoplasms, Germ Cell and Embryonal	13	0.300194	0.3	0.302519	0	13	0	0	0
Nephritis	13	0.20725	0.1	0.302817	1	10	0	0	4
Ocular Hypertension	13	0.143302	0.1	0.303116	0	12	1	0	1
Otitis Media	13	0.115188	0.1	0.300299	0	13	1	0	0
Papilloma	13	0.272788	0.1	0.305803	1	13	0	0	0
Pneumonia, Bacterial	13	0.1	0.1	0.1	0	13	0	0	0
Psychotic Disorders	13	0.302552	0.3	0.31181	0	13	2	0	0
Pulmonary Emphysema	13	0.218466	0.1	0.335659	0	13	2	0	1
Ventricular Dysfunction, Left	13	0.27602	0.1	0.320149	1	11	0	0	3
Vitiligo	13	0.302231	0.3	0.307497	0	13	3	0	0
Amino Acid Metabolism, Inborn Errors	12	0.3	0.3	0.3	0	12	0	0	0
Astrocytoma	12	0.301211	0.3	0.304907	1	12	0	0	0
Carotid Artery Diseases	12	0.289864	0.1	0.308393	0	11	4	0	1
Craniosynostoses	12	0.348982	0.1	0.626696	1	12	2	0	0
DiGeorge Syndrome	12	0.278287	0.1	0.729519	0	12	2	0	0
Glucose Intolerance	12	0.296216	0.1	0.362519	2	10	1	0	2
Hemochromatosis	12	0.344046	0.3	0.5	2	12	9	0	0
Hyperlipoproteinemia Type II	12	0.356915	0.300299	0.612838	4	13	6	0	0
Intracranial Aneurysm	12	0.11641	0.1	0.3	0	12	3	0	0
Leishmaniasis, Visceral	12	0.301843	0.3	0.307163	0	11	1	0	2
Lymphatic Metastasis	12	0.283507	0.101493	0.300299	0	10	0	0	2
Multiple Organ Failure	12	0.20808	0.1	0.302519	1	10	0	0	2
Peripheral Nerve Injuries	12	0.1	0.1	0.1	0	12	0	0	0
Polycystic Kidney, Autosomal Dominant	12	0.230761	0.1	0.382667	1	12	2	0	0
Restless Legs Syndrome	12	0.307804	0.3	0.324247	0	12	3	0	0
Spondylitis, Ankylosing	12	0.32452	0.300299	0.417434	1	12	10	0	0
TOBACCO ADDICTION, SUSCEPTIBILITY TO	12	0.3	0.3	0.3	0	12	0	0	1
Thromboembolism	12	0.31836	0.3	0.385737	0	10	4	0	3
Vascular System Injuries	12	0.25	0.1	0.3	0	10	0	0	2
Wallerian Degeneration	12	0.1	0.1	0.1	0	12	0	0	0
Abnormalities, Multiple	11	0.3	0.3	0.3	0	11	0	0	0
Adenocarcinoma Of Esophagus	11	0.303364	0.3	0.315558	0	11	1	0	0
Alopecia	11	0.301162	0.3	0.305037	0	11	2	0	0
Aortic Valve Insufficiency	11	0.309247	0.3	0.4	1	11	0	0	0
Berylliosis	11	0.300969	0.3	0.302519	0	11	2	0	0
Carcinoma of lung	11	0.157776	0.100299	0.302687	0	10	3	0	0
Congenital Abnormalities	11	0.300706	0.3	0.302986	0	11	0	0	0
Diabetic Angiopathies	11	0.238679	0.1	0.400896	1	10	2	0	1
Epilepsy, Absence	11	0.251052	0.1	0.311473	1	11	3	0	0
Graves Disease	11	0.32882	0.3	0.412336	1	11	5	0	0
Hepatitis B	11	0.314398	0.3	0.349259	0	11	3	0	4
Hepatitis, Animal	11	0.172727	0.1	0.3	0	11	0	0	0
Hodgkin Disease	11	0.308462	0.3	0.334985	3	11	6	0	2
Hypersensitivity, Immediate	11	0.245455	0.1	0.3	0	11	0	0	0
MYCOBACTERIUM TUBERCULOSIS, SUSCEPTIBILITY TO	11	0.3	0.3	0.3	0	11	0	0	0
Malformations of Cortical Development	11	0.300081	0.3	0.300299	0	11	0	0	0
Manganese Poisoning	11	0.281818	0.1	0.3	0	9	0	0	2
Osteitis Deformans	11	0.342942	0.1	0.759264	0	11	8	0	0
Peroxisome biogenesis disorders	11	0.351319	0.300299	0.603284	0	11	1	0	0
Pheochromocytoma	11	0.488391	0.1	0.864407	0	11	5	0	0
Pseudohypoaldosteronism	11	0.302632	0.3	0.305634	0	11	4	0	0
Pulmonary Edema	11	0.216946	0.1	0.406566	0	8	1	0	4
Retinal Detachment	11	0.239632	0.1	0.307163	0	11	1	0	1
Sarcoma	11	0.292117	0.1	0.389837	1	10	1	0	3
Shock, Septic	11	0.185778	0.1	0.4	2	11	0	0	0
Sjogren's Syndrome	11	0.101388	0.1	0.103748	0	11	2	0	0
Spinal Dysraphism	11	0.302945	0.3	0.307461	0	11	4	0	0
Testicular Germ Cell Tumor	11	0.350299	0.3	0.6	0	9	3	0	0
Tobacco Use Disorder	11	0.284196	0.1	0.351749	0	11	7	0	0
Uterine Cervical Neoplasms	11	0.284013	0.1	0.302519	1	11	0	0	0
beta-Thalassemia	11	0.336244	0.100896	0.51822	3	11	2	0	1
Carotid Artery Injuries	10	0.1	0.1	0.1	0	10	0	0	1
Ceroid lipofuscinosis, neuronal 1, infantile	10	0.300508	0.3	0.305075	0	10	0	0	0
Coronary Restenosis	10	0.211446	0.1	0.311544	0	9	1	0	1
Dementia	10	0.30178	0.1	0.394762	1	10	4	0	0
Diarrhea	10	0.284033	0.1	0.30345	0	8	1	0	3
Epilepsy, Tonic-Clonic	10	0.300627	0.3	0.30345	0	10	1	0	0
Gastrointestinal Diseases	10	0.263636	0.1	0.3	0	9	0	0	2
Hepatolenticular Degeneration	10	0.39521	0.1	0.989876	3	10	3	0	0
Hydrocephalus	10	0.180179	0.1	0.300597	0	10	0	0	0
Hyperprolactinemia	10	0.211297	0.1	0.411774	0	10	0	0	0
Intestinal Neoplasms	10	0.300489	0.3	0.30418	0	10	0	0	1
Leprosy	10	0.308971	0.3	0.318875	0	10	6	0	0
Macular Degeneration, Age-Related, 1	10	0.345455	0.1	0.6	0	10	1	0	0
Malignant neoplasm of ovary	10	0.218937	0.1	0.44	0	10	8	0	0
Marijuana Abuse	10	0.303019	0.3	0.314065	0	10	2	0	0
Mental Disorders	10	0.302826	0.3	0.315392	0	10	1	0	0
Methylmalonic acidemia	10	0.301463	0.3	0.314629	0	10	0	0	0
Micronuclei, Chromosome-Defective	10	0.3	0.3	0.3	0	10	0	0	0
Mitochondrial Diseases	10	0.303747	0.3	0.318472	0	8	2	0	2
Myasthenia Gravis, Autoimmune, Experimental	10	0.10003	0.1	0.100299	0	10	0	0	0
Noonan Syndrome	10	0.406886	0.301493	0.822696	1	10	5	0	0
Obsessive-Compulsive Disorder	10	0.27093	0.1	0.4	0	10	5	0	0
Recurrence	10	0.3	0.3	0.3	0	10	0	0	0
Respiratory Insufficiency	10	0.3	0.3	0.3	0	8	0	0	2
Retinal Vein Occlusion	10	0.195327	0.1	0.403116	2	10	1	0	0
Sarcoidosis	10	0.321411	0.3	0.377848	2	10	8	0	0
Tachycardia, Ventricular	10	0.288878	0.1	0.31763	0	8	3	0	2
Tibial Fractures	10	0.1	0.1	0.1	0	10	0	0	0
Tooth Abnormalities	10	0.30006	0.3	0.300597	0	10	0	0	0
Ventricular Fibrillation	10	0.22009	0.1	0.300597	0	8	0	0	2
Abdominal obesity metabolic syndrome	9	0.166667	0.1	0.3	0	9	0	0	0
Acidosis	9	0.122222	0.1	0.3	0	9	0	0	0
Adenomatous Polyposis Coli	9	0.349155	0.3	0.457949	3	9	2	1	1
Adrenal Hyperplasia, Congenital	9	0.332418	0.3	0.467704	0	9	2	0	0
Anaphylaxis	9	0.188889	0.1	0.3	0	9	0	0	0
Anemia, Sickle Cell	9	0.288913	0.100299	0.333964	0	9	2	0	0
Arthritis, Psoriatic	9	0.310941	0.3	0.329787	0	9	6	0	0
Atrophy	9	0.3	0.3	0.3	0	8	0	0	1
Atypical hemolytic uremic syndrome	9	0.309483	0.300597	0.333173	0	9	5	0	0
Borna Disease	9	0.1	0.1	0.1	0	9	0	0	0
Bronchiolitis Obliterans	9	0.155422	0.1	0.303116	0	9	1	0	1
Chromosome Aberrations	9	0.303185	0.3	0.3069	0	9	4	0	0
Cystic Fibrosis	9	0.36554	0.100597	0.9	6	9	6	0	0
Cytochrome-c Oxidase Deficiency	9	0.364345	0.300299	0.6	0	9	7	0	0
Ductus Arteriosus, Patent	9	0.235926	0.1	0.307461	0	9	3	0	0
Dyslexia	9	0.315042	0.3	0.335291	0	9	4	0	0
Hepatomegaly	9	0.277844	0.1	0.300299	0	9	0	0	0
Heroin Dependence	9	0.306046	0.3	0.31934	0	9	3	0	0
Holoprosencephaly	9	0.281783	0.103713	0.339629	1	9	3	0	0
Hyperbilirubinemia	9	0.191353	0.1	0.398395	0	9	2	0	0
Leukemia, Myeloid	9	0.304159	0.3	0.312407	1	7	2	0	3
Liver Diseases, Parasitic	9	0.3	0.3	0.3	0	9	0	0	0
Liver Failure	9	0.189022	0.1	0.300896	0	7	0	0	2
Lymphoma, Mantle-Cell	9	0.271547	0.0877043	0.305206	5	9	0	0	0
Meningioma	9	0.31467	0.300299	0.363529	3	9	3	1	0
Mucositis	9	0.266667	0.1	0.4	0	7	0	0	2
Muscular Dystrophy, Facioscapulohumeral	9	0.300066	0.3	0.300299	0	9	0	0	0
Nasopharyngeal Neoplasms	9	0.283073	0.1	0.30345	0	9	2	0	0
Nephritis, Interstitial	9	0.288889	0.1	0.4	0	9	0	0	0
Neuroendocrine Tumors	9	0.303406	0.300299	0.311307	2	9	0	0	0
Panic Disorder	9	0.29115	0.129618	0.352168	1	9	4	0	0
Polydactyly	9	0.278209	0.1	0.302687	0	9	0	0	0
Pulmonary arterial hypertension	9	0.332782	0.1	0.727766	0	8	3	0	0
Renal fibrosis	9	0.1	0.1	0.1	0	8	0	0	1
Skin Abnormalities	9	0.300033	0.3	0.300299	0	9	0	0	0
Thrombophilia	9	0.291698	0.103196	0.375136	0	9	5	0	0
Williams Syndrome	9	0.281336	0.100597	0.408061	0	9	1	0	0
Aortic Aneurysm, Thoracic	8	0.280004	0.1	0.400896	0	8	1	0	0
Blood Coagulation Disorders	8	0.303715	0.3	0.31194	0	8	1	0	0
Bone Diseases, Metabolic	8	0.275112	0.1	0.300597	0	7	0	0	1
Carcinoma, Ductal, Breast	8	0.275187	0.1	0.300896	0	8	0	0	0
Carcinoma, Small Cell	8	0.301853	0.3	0.307594	0	7	0	1	1
Cardiomyopathy, Familial Hypertrophic, 1	8	0.463636	0.3	0.6	0	7	4	0	0
Clubfoot	8	0.281227	0.1	0.702388	0	8	2	0	0
Demyelinating Diseases	8	0.237761	0.1	0.401791	0	7	0	0	1
Embryo Loss	8	0.275	0.1	0.3	0	8	0	0	0
Endomyocardial Fibrosis	8	0.2	0.1	0.3	0	7	0	0	1
Esophagitis, Peptic	8	0.125464	0.1	0.303713	0	8	0	0	0
Fatty Liver, Alcoholic	8	0.15	0.1	0.3	0	8	0	0	0
Hand Deformities, Congenital	8	0.300037	0.3	0.300299	0	8	0	0	0
Hydrocephalus, Agyria, And Retinal Dysplasia	8	0.347198	0.100299	0.606568	0	8	1	0	0
Hypokalemia	8	0.278337	0.1	0.302519	0	6	1	0	2
Ige Responsiveness, Atopic	8	0.3	0.3	0.3	0	8	0	0	0
Leber Congenital Amaurosis	8	0.306937	0.300597	0.317615	0	8	1	0	0
Leishmaniasis	8	0.302804	0.3	0.306231	2	8	0	0	0
Leishmaniasis, Cutaneous	8	0.304504	0.3	0.30899	0	8	4	0	1
MELAS Syndrome	8	0.302543	0.3	0.305206	0	8	5	0	0
Macrocephaly	8	0.301194	0.3	0.307763	0	8	0	0	0
Malignant neoplasm of bladder	8	0.144571	0.0868668	0.339675	0	8	8	0	0
Metabolic Diseases	8	0.286069	0.1	0.323885	0	8	2	0	1
Migraine without Aura	8	0.300037	0.3	0.300299	0	8	0	0	0
Mitochondrial Encephalomyopathies	8	0.300149	0.3	0.300896	0	8	0	0	0
Morphine Dependence	8	0.275037	0.1	0.300299	0	8	0	0	0
Myoclonic Epilepsy, Juvenile	8	0.387671	0.3	0.725502	0	8	2	0	0
Neuroectodermal Tumors, Primitive	8	0.301829	0.3	0.313137	0	8	0	0	0
Opioid-Related Disorders	8	0.3	0.3	0.3	0	7	0	0	1
Osteoporosis, Postmenopausal	8	0.272783	0.1	0.308094	0	8	4	0	1
Periodontal Diseases	8	0.125464	0.1	0.300597	0	8	0	0	0
Peritonitis	8	0.167724	0.1	0.300896	1	8	0	0	0
Peters anomaly	8	0.301686	0.1	0.703583	0	8	3	0	0
Pituitary Neoplasms	8	0.265437	0.1	0.315058	4	8	0	0	1
Prenatal Exposure Delayed Effects	8	0.3	0.3	0.3	0	7	0	0	1
Renal Insufficiency, Chronic	8	0.100373	0.1	0.101791	0	8	0	0	0
Rhabdomyosarcoma	8	0.276845	0.1	0.307464	0	8	0	0	0
Sudden Infant Death	8	0.354571	0.3	0.620427	0	8	5	0	0
Thrombocythemia, Essential	8	0.334311	0.3	0.43035	2	8	3	0	1
Tremor	8	0.28006	0.1	0.300597	0	8	0	0	2
Albinism with hemorrhagic diathesis and pigmented reticuloendothelial cells	7	0.314371	0.3	0.400597	0	7	0	0	0
Alopecia Areata	7	0.30216	0.3	0.303748	0	7	3	0	0
Arteriovenous Fistula	7	0.1	0.1	0.1	0	7	0	0	0
Asphyxia Neonatorum	7	0.271429	0.1	0.3	0	7	0	0	0
BREAST-OVARIAN CANCER, FAMILIAL, SUSCEPTIBILITY TO, 1	7	0.375	0.1	0.7	0	7	1	0	0
Basal Ganglia Diseases	7	0.303866	0.3	0.3138	0	7	2	0	0
Birth Weight	7	0.3	0.3	0.3	0	7	0	0	0
Bone Diseases	7	0.271471	0.1	0.300299	0	6	0	0	1
Bone Resorption	7	0.3	0.3	0.3	0	5	0	0	3
Cholestasis, Intrahepatic	7	0.164634	0.1	0.315614	1	7	2	0	0
Choroidal Neovascularization	7	0.128571	0.1	0.3	0	7	0	0	0
Colorectal Neoplasms, Hereditary Nonpolyposis	7	0.33498	0.3	0.3738	2	7	5	0	0
Congenital central hypoventilation syndrome	7	0.486545	0.101194	0.728396	0	7	3	0	0
Conotruncal cardiac defects	7	0.44	0.1	0.6	0	6	4	0	0
Dermatitis	7	0.300816	0.3	0.302817	0	7	1	0	0
Diabetes, Gestational	7	0.306977	0.3	0.317929	2	7	1	0	0
Disseminated Intravascular Coagulation	7	0.312007	0.3	0.400597	0	7	0	0	2
Duodenal Ulcer	7	0.284275	0.1	0.304644	0	7	3	0	1
Dyskinesias	7	0.282937	0.1	0.31097	1	7	1	0	1
Emphysema	7	0.3	0.3	0.3	0	6	0	0	1
Emphysema, Hereditary Pulmonary	7	0.1	0.1	0.1	0	7	0	0	0
Glomerulosclerosis	7	0.1	0.1	0.1	0	7	0	0	0
HYPERCHOLESTEROLEMIA, FAMILIAL	7	0.401567	0.3	0.70627	0	7	1	0	0
Hematologic Diseases	7	0.300704	0.3	0.302817	0	7	1	0	0
Hemolytic-Uremic Syndrome	7	0.300256	0.3	0.300597	0	6	0	0	1
Hyperammonemia	7	0.25063	0.1	0.302519	0	7	1	0	0
Hyperphagia	7	0.186354	0.1	0.302388	0	7	0	0	0
Intervertebral disc disease	7	0.369232	0.3	0.607796	0	7	2	0	0
Leiomyoma	7	0.248599	0.1	0.326587	2	6	1	0	1
Leukemia-Lymphoma, Adult T-Cell	7	0.256613	0.1	0.303116	1	6	0	0	2
Leukoencephalopathies	7	0.300256	0.3	0.301791	0	7	0	0	0
Leukopenia	7	0.301344	0.3	0.307763	0	5	0	0	3
Long QT Syndrome	7	0.38575	0.3	0.474505	1	7	5	0	0
Lymphoma, B-Cell	7	0.275224	0.1	0.300896	0	7	0	0	1
MpV17 mitochondrial inner membrane protein	7	0.1	0.1	0.1	0	7	0	0	0
Nasopharyngeal carcinoma	7	0.304308	0.3	0.318809	0	7	0	0	0
Oligodendroglioma	7	0.30425	0.3	0.314759	0	7	1	0	0
Phencyclidine Abuse	7	0.3	0.3	0.3	0	7	0	0	0
Prostatic Hyperplasia	7	0.204866	0.1	0.317906	0	6	1	0	1
Psychomotor Disorders	7	0.3	0.3	0.3	0	6	0	0	1
Rectal Neoplasms	7	0.307389	0.3	0.319135	0	7	3	0	0
Respiratory Distress Syndrome, Newborn	7	0.149385	0.1	0.3	0	7	3	0	0
STOMACH CARCINOMA	7	0.27005	0.101194	0.309255	0	7	5	0	0
Scleroderma, Systemic	7	0.314584	0.300597	0.334632	0	7	5	0	0
Silicosis	7	0.21313	0.1	0.4	0	7	1	0	0
Spinal Cord Compression	7	0.185714	0.1	0.3	0	7	0	0	0
Splenomegaly	7	0.271429	0.1	0.3	0	7	0	0	0
Starvation	7	0.128571	0.1	0.3	0	7	0	0	0
Thyroid cancer, follicular	7	0.3	0.3	0.3	0	7	0	0	0
Thyroid cancer, papillary	7	0.304393	0.3	0.32269	0	7	0	0	0
Thyroiditis, Autoimmune	7	0.301322	0.3	0.308957	0	7	0	0	0
Urinary Bladder, Overactive	7	0.25	0.1	0.4	0	5	0	0	3
Vasospasm, Intracranial	7	0.242857	0.1	0.3	0	6	0	0	1
Venous Thromboembolism	7	0.327131	0.3	0.39829	1	7	6	0	1
Adrenoleukodystrophy	6	0.434245	0.3	0.769709	0	6	1	0	0
Amenorrhea	6	0.300249	0.3	0.300597	0	6	0	0	0
Anemia, Iron-Deficiency	6	0.251315	0.1	0.400896	0	6	0	0	0
Anemia, Sideroblastic	6	0.303643	0.3	0.308918	1	6	1	0	0
Angelman Syndrome	6	0.315762	0.111644	0.445899	0	6	2	0	0
Angioedema	6	0.301971	0.3	0.3069	0	6	1	0	0
Aortic Aneurysm	6	0.278983	0.1	0.308321	0	6	2	0	0
Asperger Syndrome	6	0.302217	0.3	0.30776	0	6	1	0	0
Beckwith-Wiedemann Syndrome	6	0.320051	0.1	0.423379	0	6	3	3	0
Bone Neoplasms	6	0.300149	0.3	0.300597	0	5	0	0	1
Bronchopulmonary Dysplasia	6	0.215176	0.1	0.303116	1	5	0	0	1
Cardiofaciocutaneous syndrome	6	0.565822	0.302986	0.708658	0	6	4	0	0
Cardiomyopathy, Hypertrophic, Familial	6	0.309171	0.3	0.317405	1	6	4	0	0
Charcot-Marie-Tooth Disease	6	0.286457	0.0840038	0.372702	0	6	4	0	0
Coenzyme Q10 Deficiency	6	0.386311	0.300299	0.601194	0	6	1	0	0
Coffin-Siris syndrome	6	0.3001	0.3	0.300299	0	6	0	0	0
Coloboma	6	0.386055	0.3	0.600896	0	6	1	0	0
Common Variable Immunodeficiency	6	0.313108	0.300299	0.335651	0	6	2	0	0
Coronary Stenosis	6	0.233333	0.1	0.3	0	6	0	0	0
Costello Syndrome	6	0.419447	0.300597	0.714331	0	6	1	0	0
Cryptorchidism	6	0.434648	0.1	0.722757	0	6	2	0	0
Dehydration	6	0.186354	0.1	0.40209	0	6	0	0	1
Dermatomyositis	6	0.308821	0.3	0.327158	0	6	3	0	0
Dystonic Disorders	6	0.317739	0.3	0.353605	0	6	2	0	0
Encephalitis	6	0.133682	0.1	0.300299	0	6	0	0	0
Entamoebiasis	6	0.3	0.3	0.3	0	6	0	0	0
Extravasation of Diagnostic and Therapeutic Materials	6	0.3	0.3	0.3	0	5	0	0	1
Facial Nerve Injuries	6	0.1	0.1	0.1	0	6	0	0	0
Fetal Hypoxia	6	0.1	0.1	0.1	0	6	0	0	0
Galactosemias	6	0.251418	0.1	0.346373	1	6	2	0	0
Gastroesophageal Reflux	6	0.273001	0.100299	0.30431	1	6	0	0	0
Glaucoma, Open-Angle	6	0.260651	0.11573	0.30345	0	6	3	0	0
Gliosarcoma	6	0.233333	0.1	0.3	0	3	0	0	3
Graft vs Host Disease	6	0.293636	0.1	0.329355	0	6	4	0	1
Heart Arrest	6	0.216667	0.1	0.4	0	5	0	0	1
Helicobacter Infections	6	0.266667	0.1	0.3	0	6	0	0	0
Hematuria	6	0.266667	0.1	0.3	0	4	0	0	2
Hyperaldosteronism	6	0.235815	0.1	0.309684	0	6	0	0	0
Hyperkeratosis, Epidermolytic	6	0.508457	0.1	0.812968	0	6	2	0	0
Hyperoxaluria	6	0.283383	0.100299	0.4	0	6	0	0	0
Hyperparathyroidism	6	0.320216	0.3	0.338021	1	6	4	0	0
Hypersensitivity, Delayed	6	0.133333	0.1	0.3	0	6	0	0	0
Hypospadias	6	0.239137	0.103748	0.308954	0	6	6	0	0
Infection	6	0.290555	0.102519	0.347853	4	6	2	0	0
Iron Overload	6	0.278438	0.102711	0.345169	1	6	3	0	0
Kallmann Syndrome	6	0.37386	0.30209	0.620093	0	6	5	0	0
Language Development Disorders	6	0.301114	0.3	0.303748	0	6	1	0	0
Leukemia, Myelomonocytic, Juvenile	6	0.464668	0.303284	0.722948	0	6	3	0	0
Lipid Metabolism, Inborn Errors	6	0.3	0.3	0.3	0	6	0	0	0
Lymphoma, Follicular	6	0.324114	0.3	0.368849	1	5	2	0	1
Lymphopenia	6	0.168054	0.1	0.304011	0	6	0	0	0
MALARIA, SUSCEPTIBILITY TO	6	0.1	0.1	0.1	0	6	0	0	0
Maple Syrup Urine Disease	6	0.552003	0.100597	0.715185	3	6	3	0	0
Mason-Type Diabetes	6	0.184481	0.1	0.345679	0	6	0	0	0
Mitochondrial Myopathies	6	0.266667	0.1	0.3	0	6	0	0	0
Motor Neuron Disease	6	0.269908	0.1	0.340581	1	6	2	0	0
Muscle Hypotonia	6	0.300547	0.3	0.302687	0	6	0	0	0
Muscle Weakness	6	0.300149	0.3	0.300597	0	6	0	0	0
Muscular Dystrophy, Duchenne	6	0.508008	0.3	0.854289	1	6	1	0	0
Myasthenia Gravis	6	0.275153	0.103284	0.310947	0	5	1	0	1
Myeloproliferative Disorders	6	0.238096	0.1	0.310878	1	6	1	0	0
Nausea	6	0.3	0.3	0.3	0	6	0	0	0
Neointima	6	0.266667	0.1	0.3	0	6	0	0	0
Neoplasms, Second Primary	6	0.30005	0.3	0.300299	0	6	0	0	0
Occupational Diseases	6	0.300986	0.3	0.30345	0	6	1	0	0
Oligospermia	6	0.300249	0.3	0.300597	0	5	0	0	1
Orchitis	6	0.1	0.1	0.1	0	6	0	0	0
Osteoarthritis, Knee	6	0.10005	0.1	0.100299	0	6	0	0	0
Pancreatic Diseases	6	0.266667	0.1	0.3	0	5	0	0	1
Pancreatitis, Chronic	6	0.320012	0.100299	0.389373	1	6	5	0	0
Paralysis	6	0.266667	0.1	0.3	0	5	0	0	1
Paranoid Disorders	6	0.30154	0.3	0.304943	0	6	1	0	0
Paratuberculosis	6	0.3	0.3	0.3	0	6	0	0	0
Placental Insufficiency	6	0.1	0.1	0.1	0	6	0	0	0
Pneumonia, Aspiration	6	0.133333	0.1	0.3	0	6	0	0	0
Prenatal Injuries	6	0.3	0.3	0.3	0	6	0	0	0
Prolactinoma	6	0.236617	0.1	0.415226	0	6	0	0	0
Puberty, Delayed	6	0.3	0.3	0.3	0	6	0	0	0
Respiratory Syncytial Virus Infections	6	0.187254	0.1	0.304346	0	6	1	0	0
Rhabdomyosarcoma, Alveolar	6	0.300384	0.100299	0.437243	0	6	3	0	0
Seizures, Febrile	6	0.193643	0.1	0.331662	0	6	4	0	0
Severe Combined Immunodeficiency, Autosomal Recessive, T Cell Negative, B Cell Positive, NK Cell Positive	6	0.233333	0.1	0.3	0	6	0	0	0
Sexual Dysfunctions, Psychological	6	0.3	0.3	0.3	0	6	0	0	0
Silver-Russell Syndrome	6	0.303334	0.300299	0.308957	0	6	0	0	0
Sinusitis	6	0.300547	0.3	0.301791	0	6	0	0	0
Sleep Disorders	6	0.233333	0.1	0.3	0	6	0	0	0
Spasms, Infantile	6	0.301824	0.3	0.303284	0	6	1	0	1
Tourette Syndrome	6	0.234661	0.1	0.430871	0	6	4	0	0
Urination Disorders	6	0.233333	0.1	0.3	0	6	0	0	0
Uveal melanoma	6	0.30204	0.3	0.305971	0	6	0	0	0
Uveitis, Anterior	6	0.1	0.1	0.1	0	6	0	0	0
Ventilator-Induced Lung Injury	6	0.1	0.1	0.1	0	6	0	0	0
Ventricular Dysfunction	6	0.30072	0.3	0.302519	0	6	1	0	0
Vestibular Diseases	6	0.3	0.3	0.3	0	6	0	0	0
Vitamin A Deficiency	6	0.266766	0.1	0.300597	0	6	0	0	0
Vomiting	6	0.300149	0.3	0.300597	0	6	0	0	0
Weight Loss	6	0.3	0.3	0.3	0	5	0	0	1
Achondroplasia	5	0.32222	0.1	0.766361	0	5	1	0	0
Adenoma, Liver Cell	5	0.240179	0.1	0.4	0	5	0	0	0
Agammaglobulinemia	5	0.309234	0.3	0.321248	0	5	1	0	1
Anemia, Aplastic	5	0.30854	0.301493	0.31996	1	5	3	0	2
Anemia, Diamond-Blackfan	5	0.375258	0.1	0.629909	1	5	2	0	0
Aneurysm, Dissecting	5	0.300119	0.3	0.300299	0	5	0	0	0
Anterior segment mesenchymal dysgenesis	5	0.383483	0.1	0.700299	0	5	1	0	0
Aortic Rupture	5	0.30006	0.3	0.300299	0	5	0	0	0
Arthritis	5	0.23403	0.1	0.301493	0	5	0	0	1
Asphyxia	5	0.14	0.1	0.3	0	5	0	0	0
Bronchitis, Chronic	5	0.140119	0.1	0.300597	0	5	0	0	0
Carcinoma, Ductal	5	0.260119	0.1	0.300597	0	5	0	0	0
Carcinoma, Intraductal, Noninfiltrating	5	0.300299	0.3	0.300597	0	5	0	0	0
Cardiovascular Abnormalities	5	0.3	0.3	0.3	0	5	0	0	0
Carotid Stenosis	5	0.140743	0.1	0.301194	0	3	0	0	2
Cartilage Diseases	5	0.26	0.1	0.3	0	5	0	0	0
Childhood Ataxia with Central Nervous System Hypomyelinization	5	0.601732	0.600299	0.603583	0	5	5	0	0
Cholestasis, Extrahepatic	5	0.1	0.1	0.1	0	5	0	0	0
Chondrosarcoma, Mesenchymal	5	0.3	0.3	0.3	0	5	0	0	0
Congenital Hypothyroidism	5	0.289594	0.1	0.320297	1	5	3	0	0
Cystitis, Interstitial	5	0.22	0.1	0.3	0	5	0	0	0
Dandy-Walker Syndrome	5	0.159435	0.1	0.300597	0	5	2	0	0
Dementia, Vascular	5	0.140504	0.1	0.3	0	5	0	0	0
Dermatitis, Atopic, 1	5	0.3	0.3	0.3	0	5	0	0	0
Dermatitis, Contact	5	0.3	0.3	0.3	0	4	0	0	1
Disease Susceptibility	5	0.3	0.3	0.3	0	5	0	0	0
Dyskeratosis Congenita	5	0.318432	0.3	0.330131	1	5	4	0	0
Endometrial Hyperplasia	5	0.300597	0.3	0.302986	0	5	0	0	0
Epidermal Necrolysis, Toxic	5	0.302926	0.3	0.313734	0	4	0	0	1
Epidermolysis Bullosa, Junctional, Non-Herlitz Type	5	0.625	0.4	0.7	0	5	3	0	0
Epilepsies, Myoclonic	5	0.315153	0.3	0.352737	0	5	1	0	1
Eye Diseases, Hereditary	5	0.3	0.3	0.3	0	4	0	0	1
Facies	5	0.3	0.3	0.3	0	5	0	0	0
Fanconi Syndrome	5	0.334229	0.3	0.402687	0	5	1	0	0
Fatigue	5	0.266816	0.1	0.300299	0	5	0	0	1
Flushing	5	0.273943	0.100896	0.321231	0	5	1	0	0
Fundus Albipunctatus	5	0.372903	0.1	0.618112	0	5	1	0	0
GLAUCOMA, NORMAL TENSION, SUSCEPTIBILITY TO	5	0.18	0.1	0.3	0	5	0	0	0
Glaucoma, Primary Open Angle	5	0.479921	0.300299	0.617781	0	5	2	0	0
Goiter	5	0.279942	0.1	0.319368	0	5	2	0	0
Graft Rejection	5	0.1	0.1	0.1	0	5	0	0	0
Growth Hormone-Secreting Pituitary Adenoma	5	0.303228	0.300896	0.307464	0	5	1	0	0
Headache	5	0.300119	0.3	0.300597	0	5	0	0	0
Hepatitis B, Chronic	5	0.307862	0.3	0.314231	0	5	2	0	1
Hereditary Sensory and Motor Neuropathy	5	0.301672	0.3	0.304478	0	5	0	0	0
Hyperlipoproteinemias	5	0.347786	0.3	0.4069	0	5	2	0	0
Hyperparathyroidism, Secondary	5	0.28215	0.100299	0.41045	0	5	0	0	0
Intervertebral Disc Degeneration	5	0.180119	0.1	0.300597	0	4	0	0	1
Intestinal Polyps	5	0.300896	0.3	0.303284	0	5	0	0	0
Intracranial Hemorrhages	5	0.28	0.1	0.4	0	4	0	0	1
Iron Metabolism Disorders	5	0.320299	0.3	0.401493	0	5	0	0	0
Keratosis	5	0.301724	0.3	0.30862	0	5	0	0	0
Kidney Calculi	5	0.274546	0.1	0.407163	0	5	2	0	0
Kidney Diseases, Cystic	5	0.30006	0.3	0.300299	0	4	0	0	1
Kidney Tubular Necrosis, Acute	5	0.26006	0.1	0.300299	0	3	0	0	2
Kyphosis	5	0.3	0.3	0.3	0	5	0	0	0
Lymphangioleiomyomatosis	5	0.393498	0.3	0.620095	1	5	1	0	0
MELANOMA, CUTANEOUS MALIGNANT, SUSCEPTIBILITY TO, 1	5	0.28	0.1	0.4	0	5	0	0	0
MITOCHONDRIAL DNA DEPLETION SYNDROME 3 (HEPATOCEREBRAL TYPE)	5	0.416667	0.3	0.6	0	5	1	0	0
Marfan Syndrome	5	0.483322	0.1	0.841421	1	5	2	0	0
Meier-Gorlin syndrome	5	0.400547	0.300299	0.600896	0	5	1	0	0
Meningioma, familial	5	0.28006	0.1	0.400299	0	5	0	0	0
Microphthalmos	5	0.300776	0.3	0.301791	0	5	0	0	0
Motor Skills Disorders	5	0.3	0.3	0.3	0	5	0	0	0
Muscle Rigidity	5	0.30006	0.3	0.300299	0	3	0	0	2
Muscular Dystrophies	5	0.336903	0.307724	0.387324	3	5	5	0	1
Musculoskeletal Abnormalities	5	0.3	0.3	0.3	0	5	0	0	0
Mycobacterium Infections, Nontuberculous	5	0.3	0.3	0.3	0	5	0	0	0
Neonatal adrenoleukodystrophy	5	0.400249	0.3	0.600299	0	5	1	0	0
Neovascularization, Pathologic	5	0.302878	0.3	0.305037	2	3	0	0	2
Neural tube defect, folate-sensitive	5	0.28	0.1	0.4	0	5	0	0	0
Neurofibromatosis 1	5	0.439139	0.100597	0.79871	1	5	2	0	0
Oligohydramnios	5	0.1	0.1	0.1	0	5	0	0	0
Opitz-Kaveggia syndrome	5	0.401344	0.300299	0.602687	0	5	1	0	0
Osteolysis	5	0.30115	0.3	0.30345	0	4	1	0	1
Osteopetrosis	5	0.251618	0.1	0.320485	0	5	2	0	0
PLASMODIUM FALCIPARUM BLOOD INFECTION LEVEL	5	0.3	0.3	0.3	0	5	0	0	0
POLYCYSTIC KIDNEY DISEASE 1	5	0.201747	0.1	0.405241	0	5	1	0	0
Pancreatic Carcinoma	5	0.120307	0.101791	0.13314	0	5	1	0	0
Pancytopenia	5	0.300299	0.3	0.300597	0	5	0	0	2
Parkinson Disease, Secondary	5	0.3	0.3	0.3	0	3	0	0	2
Peptic Ulcer	5	0.220537	0.1	0.301493	0	4	0	0	1
Peripheral Vascular Diseases	5	0.18	0.1	0.3	0	5	0	0	0
Pigmentation Disorders	5	0.30006	0.3	0.300299	0	5	0	0	0
Pituitary Hormone Deficiency, Combined, 2	5	0.366667	0.1	0.7	0	5	1	0	0
Polycythemia	5	0.311051	0.3	0.327222	0	5	2	0	0
Polycythemia Vera	5	0.478173	0.1	0.8407	1	5	1	0	1
Polymyositis	5	0.301884	0.3	0.305206	0	5	1	0	0
Porphyrias, Hepatic	5	0.139687	0.1	0.4	0	5	3	0	0
Prediabetic State	5	0.100119	0.1	0.100597	0	5	0	0	0
Prostatitis	5	0.201249	0.1	0.40345	0	5	1	0	0
Pruritus	5	0.300239	0.3	0.300896	0	5	0	0	0
Pyelonephritis	5	0.1	0.1	0.1	0	5	0	0	0
Reflex, Abnormal	5	0.26	0.1	0.3	0	5	0	0	0
Respiratory Tract Diseases	5	0.302549	0.3	0.307497	0	5	1	0	0
Sarcoma, Experimental	5	0.14	0.1	0.3	0	4	0	0	1
Sarcoma, Synovial	5	0.331413	0.300299	0.35025	2	5	3	0	1
Skin Ulcer	5	0.22	0.1	0.3	0	5	0	0	0
Sleep Apnea, Obstructive	5	0.180241	0.1	0.407198	0	5	3	0	0
Spherocytosis, Hereditary	5	0.303271	0.3	0.309217	0	5	1	0	0
Testicular Neoplasms	5	0.304517	0.302519	0.310648	2	5	3	0	0
Tuberculosis	5	0.268871	0.106622	0.416385	1	5	4	0	0
Turcot syndrome	5	0.476973	0.303881	0.607763	0	5	2	0	0
Urinary Bladder Neck Obstruction	5	0.14	0.1	0.3	0	4	0	0	1
Urinary Tract Infections	5	0.18006	0.1	0.300299	0	5	0	0	0
Uterine Neoplasms	5	0.3	0.3	0.3	0	4	0	0	1
Varicocele	5	0.1	0.1	0.1	0	5	0	0	0
Varicose Veins	5	0.301039	0.3	0.302817	1	5	0	0	0
Ventricular Remodeling	5	0.3	0.3	0.3	0	5	0	0	0
Wolf-Hirschhorn Syndrome	5	0.281314	0.1	0.403284	0	5	0	0	0
5q- syndrome	4	0.201642	0.1	0.305971	0	4	0	0	0
ASTHMA, SUSCEPTIBILITY TO	4	0.1	0.1	0.1	0	4	0	0	0
Acidosis, Renal Tubular	4	0.243265	0.1	0.32194	0	4	2	0	0
Acrocallosal Syndrome	4	0.420597	0.3	0.601194	0	4	1	0	0
Acromicric dysplasia	4	0.300179	0.3	0.300299	0	4	1	0	0
Adrenal Gland Neoplasms	4	0.300119	0.3	0.300299	0	4	0	0	1
Afibrinogenemia congenital	4	0.382209	0.101194	0.600896	0	4	1	0	0
Allanson Pantzar McLeod syndrome	4	0.558039	0.300896	0.602388	0	4	3	0	0
Allergic Rhinitis	4	0.262939	0.1	0.307198	0	4	1	0	0
Alzheimer disease, familial	4	0.339855	0.311047	0.36	0	4	0	0	0
Anemia, Dyserythropoietic, Congenital	4	0.303746	0.300597	0.307127	0	4	1	0	0
Anemia, Megaloblastic	4	0.301152	0.3	0.30431	0	4	0	0	0
Anencephaly	4	0.15	0.1	0.3	0	4	0	0	0
Anthracosis	4	0.304122	0.30345	0.30554	0	4	4	0	0
Aortic Diseases	4	0.18	0.1	0.3	0	4	0	0	1
Arthritis, Juvenile Rheumatoid	4	0.316343	0.3	0.323744	1	4	3	0	0
Atrioventricular Canal Defect	4	0.150075	0.1	0.300299	0	4	0	0	0
Autoimmune Lymphoproliferative Syndrome	4	0.427763	0.10209	0.717316	0	4	1	0	0
Bare lymphocyte syndrome 2	4	0.586866	0.301493	0.701493	0	4	3	0	0
Bartter Syndrome	4	0.313082	0.301194	0.316773	0	4	3	0	0
Breast Neoplasms, Male	4	0.301007	0.3	0.302519	0	4	1	0	0
Cadmium Poisoning	4	0.25	0.1	0.3	0	4	0	0	0
Cardiomyopathy, Alcoholic	4	0.15	0.1	0.3	0	4	0	0	0
Cataract, Autosomal Dominant	4	0.340478	0.3	0.400597	0	4	1	0	0
Cecal Neoplasms	4	0.3	0.3	0.3	0	4	0	0	0
Cerebellar Diseases	4	0.3	0.3	0.3	0	4	0	0	0
Ceroid lipofuscinosis, neuronal 3, Juvenile	4	0.350569	0.1	0.725079	0	4	1	0	0
Chagas Disease	4	0.100075	0.1	0.100299	0	4	0	0	0
Chromosome 2q37 deletion syndrome	4	0.300373	0.3	0.301493	0	4	0	0	0
Conjunctivitis, Allergic	4	0.1	0.1	0.1	0	4	0	0	0
Contusions	4	0.1	0.1	0.1	0	4	0	0	0
Corneal Diseases	4	0.25	0.1	0.3	0	2	0	0	2
Coumarin Resistance	4	0.420955	0.3	0.60209	0	4	1	0	0
Coxsackievirus Infections	4	0.3	0.3	0.3	0	4	0	0	0
Cranial Nerve Injuries	4	0.1	0.1	0.1	0	4	0	0	0
Cyanosis	4	0.300075	0.3	0.300299	0	4	0	0	0
Cystic Fibrosis Modifier 1	4	0.3	0.3	0.3	0	4	0	0	0
Death, Sudden, Cardiac	4	0.3	0.3	0.3	0	4	0	0	0
Deglutition Disorders	4	0.300149	0.3	0.300597	0	4	0	0	0
Dermatitis, Occupational	4	0.3	0.3	0.3	0	4	0	0	0
Diabetes Mellitus, Permanent Neonatal	4	0.593519	0.302687	0.71045	0	4	3	0	0
Diabetes Mellitus, Transient Neonatal, 1	4	0.420717	0.3	0.600299	0	4	1	0	0
Distal Myopathies	4	0.303962	0.300299	0.306231	0	4	2	0	0
Distal arthrogryposis type 2B	4	0.557911	0.300597	0.601194	0	4	3	0	0
Ehlers-Danlos syndrome type 1	4	0.500647	0.1	0.701493	0	4	2	0	0
Enchondromatosis	4	0.30309	0.300299	0.306828	1	4	0	0	0
Endometrial Carcinoma	4	0.225991	0.100299	0.433007	0	4	2	0	0
Eosinophilic Esophagitis	4	0.300299	0.3	0.300597	0	4	0	0	0
Epilepsy, Frontal Lobe	4	0.314446	0.3	0.323247	0	4	2	0	0
Fetal Death	4	0.3	0.3	0.3	0	4	0	0	0
Food Hypersensitivity	4	0.250075	0.1	0.300299	0	4	0	0	0
Foot Deformities, Congenital	4	0.300299	0.3	0.301194	0	4	0	0	0
Fraser Syndrome	4	0.401911	0.100299	0.702687	0	4	1	0	0
Frontonasal dysplasia	4	0.420358	0.3	0.600896	0	4	1	0	0
Frontotemporal Dementia	4	0.507132	0.307763	0.678786	0	4	3	0	0
Gallstones	4	0.302519	0.3	0.305037	0	4	1	0	0
Gaucher Disease	4	0.337076	0.3	0.4373	1	4	3	0	0
Generalized Epilepsy With Febrile Seizures Plus, Type 1	4	0.480299	0.3	0.700597	0	4	1	0	0
Glaucoma 3, Primary Congenital, A	4	0.38	0.1	0.7	0	3	2	0	0
HFE GENE	4	0.22	0.1	0.4	0	4	1	0	0
HIV Wasting Syndrome	4	0.300075	0.3	0.300299	0	4	0	0	0
Heat Stroke	4	0.1	0.1	0.1	0	4	0	0	0
Hemangioma, capillary infantile	4	0.5	0.3	0.6	0	4	2	0	0
Hepatitis C, Chronic	4	0.244772	0.095803	0.338215	0	4	1	0	1
Hepatorenal Syndrome	4	0.200075	0.1	0.300299	0	4	0	0	0
Hereditary pancreatitis	4	0.511047	0.300896	0.627766	0	4	2	0	0
Hydronephrosis	4	0.2	0.1	0.3	0	4	0	0	0
Hypercalciuria	4	0.24603	0.112238	0.401493	0	4	1	0	0
Hypercapnia	4	0.2	0.1	0.3	0	4	0	0	0
Hyperexplexia hereditary	4	0.460955	0.3	0.70209	0	4	1	0	0
Hyperglycinemia, Nonketotic	4	0.450068	0.1	0.615354	0	4	3	0	0
Hyperlipidemia, Familial Combined	4	0.312548	0.3	0.32377	2	4	1	0	0
Hyperlipoproteinemia Type IV	4	0.300075	0.3	0.300299	0	4	0	0	0
Hyperphosphatemia	4	0.32674	0.302986	0.409554	0	4	1	0	0
Hypocalcemia	4	0.285852	0.1	0.4	1	4	1	0	0
Hyponatremia	4	0.30063	0.3	0.302519	0	4	0	0	0
Hypoproteinemia	4	0.1	0.1	0.1	0	4	0	0	0
Hypoxia, Brain	4	0.2	0.1	0.3	0	4	0	0	0
Immune System Diseases	4	0.300075	0.3	0.300299	0	4	0	0	0
Infertility	4	0.300224	0.3	0.300896	0	4	0	0	0
Intervertebral Disc Displacement	4	0.18276	0.1	0.3069	0	4	1	0	0
Intestinal Diseases	4	0.3	0.3	0.3	0	4	0	0	0
Irritable Bowel Syndrome	4	0.185633	0.1	0.313933	0	4	1	0	0
Jaundice	4	0.1	0.1	0.1	0	4	0	0	0
Jaw Abnormalities	4	0.3	0.3	0.3	0	4	0	0	0
Legionnaires' Disease	4	0.200149	0.1	0.300597	0	3	0	0	1
Leukemia, Lymphoid	4	0.3025	0.3	0.306101	0	4	1	0	0
Leukemia, Myelomonocytic, Acute	4	0.270059	0.1	0.305504	2	4	0	0	0
Leukemia, T-Cell	4	0.300522	0.3	0.301493	0	4	0	0	0
Li-Fraumeni Syndrome	4	0.338654	0.3	0.402435	0	4	2	0	0
Lipodystrophy, Familial Partial	4	0.316338	0.300299	0.34142	0	4	2	0	0
Liposarcoma	4	0.302042	0.300299	0.30418	1	3	0	0	3
Loeys-Dietz Syndrome	4	0.304628	0.300299	0.310151	0	4	0	0	0
Lupus Nephritis	4	0.301798	0.3	0.304346	0	4	1	0	0
Lymphoma, Large-Cell, Anaplastic	4	0.337508	0.3	0.382667	2	4	1	0	0
Lymphoproliferative Disorders	4	0.300522	0.3	0.300896	0	4	0	0	0
MYASTHENIC SYNDROME, CONGENITAL, SLOW-CHANNEL	4	0.325299	0.300299	0.400299	0	4	4	0	0
MYELODYSPLASTIC SYNDROME	4	0.180657	0.1	0.301493	0	4	1	0	0
Meningitis, Pneumococcal	4	0.101007	0.1	0.102519	1	4	0	0	0
Meningococcal Infections	4	0.303512	0.300299	0.304644	0	4	3	0	0
Mesothelioma, Malignant	4	0.152687	0.102986	0.300299	0	4	0	0	0
Metaplasia	4	0.2	0.1	0.3	0	4	0	0	0
Methemoglobinemia	4	0.302015	0.3	0.305037	0	4	1	0	0
Mucocutaneous Lymph Node Syndrome	4	0.307269	0.300597	0.30985	0	4	3	0	0
Mucopolysaccharidosis III	4	0.303689	0.300299	0.305336	0	4	3	0	0
Muscular Dystrophy, Emery-Dreifuss	4	0.323553	0.300597	0.336738	0	4	2	0	0
Myasthenic syndrome, congenital, postsynaptic slow-channel	4	0.3	0.3	0.3	0	4	0	0	0
Myasthenic syndrome, congenital, type Id	4	0.614286	0.3	0.7	0	4	3	0	0
Mycobacterial disease, Mendelian susceptibility to	4	0.301493	0.301194	0.301791	0	4	4	0	0
Mycoplasma Infections	4	0.250075	0.1	0.300299	0	4	0	0	0
Myocardial Stunning	4	0.3	0.3	0.3	0	4	0	0	0
Myopathies, Structural, Congenital	4	0.308961	0.301194	0.316214	0	4	3	0	0
Myositis	4	0.300149	0.3	0.300597	0	4	0	0	0
Nematode Infections	4	0.1	0.1	0.1	0	4	0	0	0
Nephrocalcinosis	4	0.250522	0.101791	0.300299	0	4	0	0	0
Nephrogenic Fibrosing Dermopathy	4	0.25	0.1	0.3	0	4	0	0	0
Nervous System Malformations	4	0.3	0.3	0.3	0	4	0	0	0
Obesity, Morbid	4	0.307625	0.3	0.312705	0	4	2	0	1
Oliguria	4	0.3	0.3	0.3	0	3	0	0	1
Ophthalmoplegia, Chronic Progressive External	4	0.317201	0.3	0.343002	0	4	1	0	0
Osteogenesis Imperfecta	4	0.328359	0.300299	0.376494	0	4	3	0	0
Paraganglioma	4	0.440179	0.304478	0.666254	0	4	3	0	0
Penile Neoplasms	4	0.3	0.3	0.3	0	4	0	0	0
Pneumonia, Pneumocystis	4	0.1	0.1	0.1	0	4	0	0	0
Porphyria Cutanea Tarda	4	0.348895	0.3	0.431772	0	4	3	0	0
Postoperative Complications	4	0.3	0.3	0.3	0	3	0	0	1
Prader-Willi Syndrome	4	0.294853	0.100299	0.43131	0	4	1	0	0
Precursor B-Cell Lymphoblastic Leukemia-Lymphoma	4	0.302911	0.3	0.30627	0	4	0	0	0
Pregnancy Complications	4	0.261127	0.1	0.302817	0	4	1	0	0
Pregnancy Complications, Cardiovascular	4	0.3	0.3	0.3	0	4	0	0	0
Primary sclerosing cholangitis	4	0.300522	0.3	0.300896	0	4	0	0	0
Prostate cancer, familial	4	0.302239	0.300299	0.306867	0	4	0	0	0
Protein Deficiency	4	0.25	0.1	0.3	0	3	0	0	1
Protein-Energy Malnutrition	4	0.1	0.1	0.1	0	4	0	0	0
Purpura, Thrombotic Thrombocytopenic	4	0.349157	0.3	0.398215	1	4	1	0	0
Radiation Pneumonitis	4	0.1	0.1	0.1	0	4	0	0	0
Refsum Disease, Infantile	4	0.301425	0.300299	0.302817	0	4	1	0	0
Retinal Dystrophies	4	0.303709	0.300896	0.305241	0	4	1	0	0
Retinopathy of Prematurity	4	0.136982	0.1	0.3	0	4	2	0	0
Rett Syndrome	4	0.491009	0.108656	0.9	2	4	3	1	0
Rhabdomyolysis	4	0.2	0.1	0.3	0	4	0	0	0
Rickets	4	0.320704	0.3	0.344745	0	4	1	0	0
Schistosomiasis mansoni	4	0.300075	0.3	0.300299	0	3	0	0	1
Severe Combined Immunodeficiency	4	0.301824	0.3	0.303414	0	4	0	0	0
Short Stature, Idiopathic, Autosomal	4	0.5	0.3	0.6	0	4	2	0	0
Shprintzen syndrome	4	0.228718	0.1	0.421198	0	4	1	0	0
Spastic Paraplegia, Hereditary	4	0.300522	0.3	0.301194	0	4	0	0	0
Spherocytosis, Type 1	4	0.34	0.1	0.7	0	4	1	0	0
Split hand foot deformity 1	4	0.201194	0.100896	0.302687	0	4	0	0	0
Stevens-Johnson Syndrome	4	0.30938	0.3	0.323451	0	3	1	0	1
Stomach Diseases	4	0.2	0.1	0.3	0	2	0	0	2
Supranuclear Palsy, Progressive	4	0.423303	0.303748	0.662212	1	4	4	0	0
Surfactant Metabolism Dysfunction, Pulmonary, 1	4	0.4	0.1	0.6	0	4	1	0	0
Thromboangiitis Obliterans	4	0.10084	0.1	0.102519	1	4	0	0	1
Thyrotoxicosis	4	0.22262	0.1	0.3064	0	4	1	0	0
Tight skin contracture syndrome, lethal	4	0.2	0.1	0.3	0	4	0	0	0
Transposition of the Great Arteries, Dextro-Looped 1	4	0.3	0.1	0.6	0	4	1	0	0
Trauma, Nervous System	4	0.15	0.1	0.3	0	4	0	0	0
Urinary Bladder Diseases	4	0.2	0.1	0.3	0	3	0	0	1
VATER association	4	0.225	0.1	0.4	0	4	0	0	0
Vesico-Ureteral Reflux	4	0.223955	0.11121	0.31688	1	4	2	0	0
Vision Disorders	4	0.3	0.3	0.3	0	4	0	0	0
Vitamin D Deficiency	4	0.201899	0.1	0.306997	0	4	0	0	0
alpha-Thalassemia	4	0.341593	0.3	0.3738	2	4	3	0	0
dejerine-sottas disease	4	0.334413	0.301791	0.413435	0	4	4	0	0
von Hippel-Lindau Disease	4	0.45626	0.101194	0.793673	1	4	2	0	0
46, XY Disorders of Sex Development	3	0.302986	0.300299	0.305673	0	3	1	0	0
ACTH-Secreting Pituitary Adenoma	3	0.3001	0.3	0.300299	0	3	0	0	0
ALPORT SYNDROME, AUTOSOMAL RECESSIVE	3	0.343702	0.1	0.405075	0	3	2	0	0
Aberrant Crypt Foci	3	0.3	0.3	0.3	0	3	0	0	0
Abruptio Placentae	3	0.305129	0.30345	0.305969	0	3	3	0	0
Acidosis, Lactic	3	0.300498	0.3	0.300896	0	3	0	0	0
Acquired Immunodeficiency Syndrome	3	0.300522	0.3	0.300896	0	3	0	0	1
Acromegaly	3	0.31015	0.301791	0.314328	0	3	1	0	0
Activated Protein C Resistance	3	0.210277	0.0854101	0.305037	3	3	1	0	0
Adenocarcinoma, Follicular	3	0.101294	0.1	0.102687	0	3	0	0	0
Adrenal Insufficiency	3	0.236518	0.1	0.307464	0	3	0	0	0
Agranulocytosis	3	0.302097	0.300597	0.303748	0	3	1	0	1
Aicardi-Goutieres syndrome	3	0.50306	0.300597	0.705374	0	3	1	0	0
Albinism ocular late onset sensorineural deafness	3	0.300199	0.3	0.300299	0	3	0	0	0
Amyloidosis	3	0.234627	0.100299	0.303583	0	3	0	0	0
Amyloidosis, Familial	3	0.303384	0.3	0.310151	0	3	0	0	0
Amyloidosis, familial visceral	3	0.6001	0.6	0.600299	0	3	3	0	0
Anemia, Hemolytic, Congenital Nonspherocytic	3	0.301194	0.3	0.303583	0	3	0	0	0
Angina, Stable	3	0.300597	0.3	0.301194	0	3	0	0	0
Angina, Unstable	3	0.300199	0.3	0.300299	0	2	0	0	1
Anorexia Nervosa	3	0.316818	0.3	0.323075	0	3	2	0	0
Anuria	3	0.3	0.3	0.3	0	2	0	0	1
Aortic Valve, Calcification of	3	0.233433	0.100299	0.3	0	3	0	0	0
Arterial Occlusive Diseases	3	0.3	0.3	0.3	0	1	0	0	2
Arteritis	3	0.3	0.3	0.3	0	3	0	0	0
Asbestosis	3	0.324364	0.304346	0.4	0	3	2	0	0
Ataxia with vitamin E deficiency	3	0.502388	0.3	0.704777	0	3	1	0	0
Atrial Septal Defect 1	3	0.166667	0.1	0.3	0	3	0	0	0
Axenfeld-Rieger syndrome	3	0.510458	0.300597	0.717482	0	3	1	0	0
Azoospermia	3	0.308481	0.303748	0.317349	0	3	3	0	0
Bacteremia	3	0.233433	0.1	0.300299	0	2	0	0	1
Bare Lymphocyte Syndrome, Type I	3	0.300199	0.3	0.300299	0	3	0	0	0
Barth Syndrome	3	0.355971	0.1	0.611942	0	3	1	0	0
Bartter Syndrome, Type 4A	3	0.500299	0.3	0.700597	0	3	1	0	0
Basal Cell Nevus Syndrome	3	0.479023	0.100896	0.757598	0	3	1	0	0
Bernard-Soulier Syndrome	3	0.687821	0.627424	0.722215	0	3	3	0	0
Bethlem myopathy	3	0.637911	0.603284	0.70627	0	3	3	0	0
Blood Platelet Disorders	3	0.3	0.3	0.3	0	3	0	0	0
Blue cone monochromatism	3	0.540239	0.3	0.600299	0	3	2	0	0
Bowen's Disease	3	0.3	0.3	0.3	0	3	0	0	0
Brachydactyly type A1	3	0.450896	0.1	0.701791	0	3	1	0	0
Brain Diseases, Metabolic	3	0.233333	0.1	0.3	0	3	0	0	0
Brain Diseases, Metabolic, Inborn	3	0.3	0.3	0.3	0	3	0	0	0
Bronchial Diseases	3	0.3	0.3	0.3	0	3	0	0	0
Bronchiectasis	3	0.300597	0.3	0.301493	0	3	0	0	0
Budd-Chiari Syndrome	3	0.241591	0.10345	0.31552	0	3	3	0	0
COACH syndrome	3	0.600498	0.600299	0.600896	0	3	3	0	0
Cafe-au-Lait Spots	3	0.3	0.3	0.3	0	3	0	0	0
Carbon Tetrachloride Poisoning	3	0.233333	0.1	0.3	0	1	0	0	2
Carcinoma in Situ	3	0.166965	0.1	0.300896	0	3	0	0	0
Carcinoma, Lobular	3	0.305608	0.3	0.309347	1	3	1	0	0
Cardiomyopathy, Restrictive	3	0.226146	0.1	0.310243	1	3	1	0	0
Carney-Stratakis Syndrome	3	0.301095	0.300597	0.301791	0	3	0	0	0
Carotid Artery Thrombosis	3	0.3	0.3	0.3	0	2	0	0	1
Central Nervous System Diseases	3	0.300149	0.3	0.300299	0	3	0	0	1
Cervix carcinoma	3	0.158609	0.0829856	0.301791	0	3	3	0	0
Cholestasis, progressive familial intrahepatic 1	3	0.460375	0.309255	0.611047	0	3	1	0	0
Chondrosarcoma, Extraskeletal Myxoid	3	0.303185	0.300299	0.307464	0	3	0	0	0
Chromosome 3, monosomy 3p25	3	0.3	0.3	0.3	0	3	0	0	0
Chronobiology Disorders	3	0.233333	0.1	0.3	0	3	0	0	0
Ciliary Motility Disorders	3	0.3	0.3	0.3	0	3	0	0	0
Classical Lissencephalies and Subcortical Band Heterotopias	3	0.301725	0.3	0.30345	0	3	1	0	0
Classical Lissencephaly	3	0.255598	0.100597	0.408061	0	3	1	0	0
Colonic Polyps	3	0.301874	0.3	0.303748	0	3	1	0	0
Coma	3	0.3	0.3	0.3	0	2	0	0	1
Congenital Hyperinsulinism	3	0.318749	0.30985	0.329218	0	3	3	0	0
Constipation	3	0.3	0.3	0.3	0	2	0	0	1
Contracture	3	0.3	0.3	0.3	0	3	0	0	0
Corneal Neovascularization	3	0.235765	0.1	0.304478	0	3	0	0	0
Corneal Opacity	3	0.3	0.3	0.3	0	3	0	0	0
Coronary Aneurysm	3	0.3001	0.3	0.300299	0	3	0	0	0
Coronary Vasospasm	3	0.308073	0.300299	0.315987	0	3	2	0	0
Coronavirus Infections	3	0.1	0.1	0.1	0	3	0	0	0
Cushing Syndrome	3	0.244566	0.100597	0.33131	0	3	0	0	0
Cutis Laxa, Autosomal Recessive, Type I	3	0.501045	0.300299	0.701493	0	3	1	0	0
DIABETES INSIPIDUS, NEPHROGENIC, AUTOSOMAL	3	0.25	0.1	0.4	0	3	1	0	0
Deafness, Autosomal Recessive 1A	3	0.525	0.3	0.7	0	3	1	0	0
Deficiency Diseases	3	0.333333	0.3	0.4	0	3	0	0	0
Dengue Hemorrhagic Fever	3	0.302499	0.300299	0.303748	0	3	2	0	1
Diabetes Complications	3	0.166667	0.1	0.3	0	3	0	0	0
Diabetes Insipidus, Nephrogenic	3	0.350539	0.1	0.437595	0	3	2	0	1
Disorders of Sex Development	3	0.233532	0.1	0.300299	0	3	0	0	0
Dry Eye Syndromes	3	0.233532	0.100597	0.3	0	3	0	0	0
Duane Retraction Syndrome	3	0.308784	0.300299	0.314384	0	3	2	0	0
Dwarfism	3	0.300299	0.3	0.300896	0	3	0	0	0
Dyskeratosis Congenita, Autosomal Dominant	3	0.301493	0.300299	0.302687	0	3	0	0	0
Enteritis	3	0.1	0.1	0.1	0	3	0	0	0
Enterocolitis	3	0.166965	0.1	0.300896	0	3	0	0	0
Epidermolysis Bullosa Simplex	3	0.32983	0.3	0.338996	0	3	2	0	0
Epidermolysis Bullosa, Junctional	3	0.312004	0.30849	0.31711	0	3	3	0	0
Epidermolysis bullosa letalis	3	0.250448	0.1	0.400597	0	3	1	0	0
Esophagitis	3	0.300149	0.3	0.300299	0	3	0	0	1
Exanthema	3	0.300995	0.3	0.302986	0	3	0	0	0
Exostoses, Multiple Hereditary	3	0.498039	0.3	0.743528	0	3	2	0	0
FATTY LIVER DISEASE, NONALCOHOLIC, SUSCEPTIBILITY TO, 1	3	0.1	0.1	0.1	0	3	0	0	0
Familial medullary thyroid carcinoma	3	0.427467	0.1	0.653143	0	3	1	0	0
Fragile X Syndrome	3	0.473119	0.0875995	0.845146	1	3	2	0	1
Frontotemporal Lobar Degeneration	3	0.325322	0.307033	0.359048	0	3	3	0	0
GLIOMA SUSCEPTIBILITY 2	3	0.1	0.1	0.1	0	3	0	0	0
Gait Disorders, Neurologic	3	0.3	0.3	0.3	0	3	0	0	0
Gallbladder Neoplasms	3	0.301259	0.3	0.302519	0	2	1	0	1
Gastrointestinal Hemorrhage	3	0.3	0.3	0.3	0	1	0	0	2
Gastrointestinal Neoplasms	3	0.300299	0.3	0.300896	0	3	0	0	0
Gitelman Syndrome	3	0.427042	0.1	0.754085	0	3	1	0	0
Glaucoma 1, Open Angle, A	3	0.540239	0.3	0.600597	0	3	2	0	0
Glaucoma, Angle-Closure	3	0.3001	0.3	0.300299	0	3	0	0	0
Glycinuria with or without Oxalate Urolithiasis	3	0.450224	0.3	0.600299	0	3	1	0	0
Glycogen Storage Disease	3	0.204758	0.103713	0.311307	0	3	1	0	0
Glycogen Storage Disease Type V	3	0.444093	0.1	0.643599	1	3	2	0	0
Gonadal dysgenesis XX type deafness	3	0.380597	0.1	0.600896	0	3	2	0	0
Granuloma, Respiratory Tract	3	0.233333	0.1	0.3	0	3	0	0	0
Granulomatous Disease, Chronic	3	0.330739	0.3	0.35323	1	3	2	0	0
HEARING LOSS, CISPLATIN-INDUCED, SUSCEPTIBILITY TO	3	0.3	0.3	0.3	0	3	0	0	0
HETEROTAXY, VISCERAL, 5, AUTOSOMAL	3	0.4	0.1	0.6	0	3	1	0	0
Hair Diseases	3	0.3	0.3	0.3	0	3	0	0	0
Hamartoma Syndrome, Multiple	3	0.544396	0.3	0.786117	1	3	2	0	0
Harlequin type ichthyosis	3	0.4	0.1	0.7	0	3	1	0	0
Hashimoto Disease	3	0.31429	0.3	0.324698	0	3	1	0	0
Heinz Body Anemias	3	0.3	0.3	0.3	0	3	0	0	0
Hemangioma	3	0.300299	0.300299	0.300299	0	3	0	0	0
Hemorrhagic Disorders	3	0.301874	0.3	0.303748	0	3	1	0	0
Hepatic Veno-Occlusive Disease	3	0.233333	0.1	0.3	0	3	0	0	0
Hepatitis, Alcoholic	3	0.255214	0.1	0.310278	0	3	1	0	0
Hepatitis, Chronic	3	0.251642	0.1	0.302986	0	3	0	0	1
Hepatoblastoma	3	0.302006	0.3	0.303713	0	3	1	0	0
Hepatopulmonary Syndrome	3	0.102984	0.1	0.105969	0	3	1	0	0
Hereditary Sensory and Autonomic Neuropathies	3	0.303283	0.3	0.306267	0	3	1	0	0
Hereditary renal agenesis	3	0.300597	0.3	0.301493	0	3	0	0	0
Heredodegenerative Disorders, Nervous System	3	0.3	0.3	0.3	0	3	0	0	0
Herpesviridae Infections	3	0.3	0.3	0.3	0	3	0	0	0
Heterotaxy Syndrome	3	0.3001	0.3	0.300299	0	3	0	0	0
Hidradenitis suppurativa, familial	3	0.45	0.3	0.6	0	3	1	0	0
Histiocytic medullary reticulosis	3	0.337414	0.301194	0.403583	0	3	3	0	0
Homocysteinemia	3	0.123881	0.101791	0.16	0	3	0	0	0
Hyperparathyroidism 1	3	0.301135	0.100299	0.401194	0	3	2	0	0
Hypertension, Malignant	3	0.302454	0.3	0.304011	0	3	1	0	0
Hyperuricemia	3	0.252173	0.1	0.304346	0	3	1	0	0
Hypoalbuminemia	3	0.3	0.3	0.3	0	3	0	0	0
Hypoglossal Nerve Injuries	3	0.1	0.1	0.1	0	3	0	0	0
Hypokalemic Periodic Paralysis	3	0.471128	0.300597	0.718304	0	3	2	0	0
Hypokinesia	3	0.3	0.3	0.3	0	3	0	0	0
Hypoparathyroidism familial isolated	3	0.534826	0.400597	0.602388	0	3	3	0	0
Hypopituitarism	3	0.300299	0.3	0.300896	0	3	0	0	0
Hypotension, Orthostatic	3	0.3	0.3	0.3	0	3	0	0	0
Hypotonia-Cystinuria Syndrome	3	0.300995	0.3	0.301791	0	3	0	0	0
Hypotrichosis	3	0.345056	0.31084	0.40875	0	3	3	0	0
Hypotrichosis simplex	3	0.450746	0.300299	0.601194	0	3	1	0	0
Ichthyosiform erythroderma, Brocq congenital, nonbullous form	3	0.50112	0.300896	0.701194	0	3	1	0	0
Ichthyosis	3	0.301493	0.3	0.30418	0	3	0	0	0
Iminoglycinuria	3	0.450299	0.300299	0.600299	0	3	1	0	0
Impotence, Vasculogenic	3	0.1	0.1	0.1	0	3	0	0	0
Impulse Control Disorders	3	0.302879	0.3	0.303748	0	3	2	0	0
Infarction	3	0.233333	0.1	0.3	0	2	0	0	1
Injury of liver	3	0.1	0.1	0.1	0	3	0	0	0
Intestinal Perforation	3	0.3	0.3	0.3	0	3	0	0	0
Intracranial Thrombosis	3	0.3	0.3	0.3	0	2	0	0	1
Jaundice, Chronic Idiopathic	3	0.409879	0.1	0.719758	0	3	1	0	0
Jeune syndrome	3	0.233632	0.1	0.300597	0	3	0	0	0
Joint Instability	3	0.3	0.3	0.3	0	3	0	0	0
Juvenile polyposis syndrome	3	0.596746	0.304777	0.724515	0	3	2	0	0
Kearns-Sayre Syndrome	3	0.233333	0.1	0.3	0	3	0	0	0
Keratoconus	3	0.318325	0.300597	0.336054	0	3	1	0	0
Keratoderma, Palmoplantar	3	0.30543	0.3	0.310411	0	3	1	0	0
Keratoderma, Palmoplantar, Epidermolytic	3	0.451717	0.3	0.602986	0	3	1	0	0
Keratosis palmoplantaris striata 1	3	0.233333	0.1	0.3	0	3	0	0	0
LEOPARD Syndrome	3	0.474441	0.3	0.732091	0	3	2	0	0
LIPODYSTROPHY, FAMILIAL PARTIAL, TYPE 2	3	0.401194	0.1	0.60209	0	3	1	0	0
Lacrimoauriculodentodigital syndrome	3	0.600697	0.600597	0.600896	0	3	3	0	0
Lead Poisoning	3	0.266667	0.1	0.4	0	3	0	0	0
Leiomyosarcoma	3	0.300199	0.3	0.300299	0	2	0	0	1
Leukemia, Erythroblastic, Acute	3	0.3	0.3	0.3	0	3	0	0	0
Leukocytosis	3	0.233333	0.1	0.3	0	3	0	0	0
Leydig Cell Tumor	3	0.233433	0.1	0.300299	0	2	0	0	1
Liddle Syndrome	3	0.502463	0.30209	0.702687	0	3	1	0	0
Lubs X-linked mental retardation syndrome	3	0.23403	0.1	0.30209	0	3	0	0	0
Lung Diseases, Fungal	3	0.1	0.1	0.1	0	3	0	0	0
MICROVASCULAR COMPLICATIONS OF DIABETES, SUSCEPTIBILITY TO, 1	3	0.3	0.3	0.3	0	3	0	0	0
MULTIPLE PTERYGIUM SYNDROME, LETHAL TYPE	3	0.600199	0.6	0.600597	0	3	3	0	0
Machado-Joseph Disease	3	0.266759	0.1	0.377931	1	3	1	0	0
Macrostomia	3	0.3001	0.3	0.300299	0	3	0	0	0
Macular Degeneration, Age-Related, 2	3	0.35	0.1	0.6	0	3	1	0	0
Major Affective Disorder 1	3	0.3001	0.3	0.300299	0	3	0	0	0
Malaria, Falciparum	3	0.307855	0.3	0.310947	0	3	2	0	0
Malnutrition	3	0.300299	0.3	0.300896	0	3	0	0	0
Mandibulofacial Dysostosis	3	0.509749	0.300597	0.718901	0	3	1	0	0
Marie Unna congenital hypotrichosis	3	0.300199	0.3	0.300299	0	3	0	0	0
Medullary cystic kidney disease 1	3	0.235324	0.102986	0.301493	0	3	0	0	0
Melanoma, Experimental	3	0.3	0.3	0.3	0	1	0	0	2
Meningitis	3	0.3001	0.3	0.300299	0	3	0	0	0
Meningitis, Meningococcal	3	0.3	0.3	0.3	0	3	0	0	0
Microphthalmia, syndromic 7	3	0.402314	0.1	0.70418	0	3	1	0	0
Mitochondrial Complex III Deficiency	3	0.450224	0.3	0.600299	0	3	1	0	0
Miyoshi myopathy	3	0.510897	0.3	0.721496	0	3	1	0	0
Molybdenum cofactor deficiency	3	0.560836	0.400597	0.601194	0	3	2	0	0
Monilethrix	3	0.600796	0.600597	0.600896	0	3	3	0	0
Mood Disorders	3	0.338899	0.3	0.37765	0	3	1	0	0
Muir-Torre Syndrome	3	0.2564	0.100597	0.31071	0	3	1	0	0
Multiple Acyl Coenzyme A Dehydrogenase Deficiency	3	0.542329	0.30627	0.601493	0	3	2	0	0
Muscular Atrophy, Spinal	3	0.420173	0.301493	0.444215	2	3	2	1	1
Muscular Dystrophies, Limb-Girdle	3	0.31012	0.301194	0.31293	0	3	2	0	0
Myasthenic Syndrome, Congenital, Fast-Channel	3	0.6	0.6	0.6	0	3	3	0	0
Myelofibrosis	3	0.207613	0.1	0.303881	0	3	1	0	0
Myoclonic Epilepsies, Progressive	3	0.237457	0.112072	0.300299	0	3	0	0	0
Myopathy, Centronuclear, Autosomal Dominant	3	0.54	0.3	0.6	0	3	2	0	0
Neisseriaceae Infections	3	0.3	0.3	0.3	0	3	0	0	0
Neoplasms, Glandular and Epithelial	3	0.233333	0.1	0.3	0	3	0	0	0
Nephrolithiasis	3	0.101874	0.1	0.103748	0	3	1	0	0
Nephrosis, Lipoid	3	0.166766	0.1	0.300299	0	3	0	0	0
Nephrotic syndrome, idiopathic, steroid-resistant	3	0.400299	0.1	0.700597	0	3	1	0	0
Netherton Syndrome	3	0.270548	0.1	0.411644	0	3	0	0	0
Neuralgia, Postherpetic	3	0.3	0.3	0.3	0	3	0	0	0
Neurobehavioral Manifestations	3	0.3	0.3	0.3	0	2	0	0	1
Neurologic Manifestations	3	0.3	0.3	0.3	0	2	0	0	1
Neuromyelitis Optica	3	0.31376	0.3	0.326924	1	3	0	0	0
Night blindness, congenital stationary	3	0.301294	0.3	0.302388	0	3	0	0	0
No-Reflow Phenomenon	3	0.3	0.3	0.3	0	0	0	0	3
Optic Atrophy	3	0.3001	0.3	0.300299	0	3	0	0	0
Orofacial Cleft 1	3	0.300199	0.3	0.300597	0	3	0	0	0
Ossification of the posterior longitudinal ligament of the spine	3	0.463656	0.300299	0.704644	0	3	2	0	0
PSEUDOHYPOALDOSTERONISM, TYPE I, AUTOSOMAL RECESSIVE	3	0.300119	0.1	0.4	0	3	2	0	0
Papillomavirus Infections	3	0.3	0.3	0.3	0	3	0	0	0
Paraplegia	3	0.166667	0.1	0.3	0	3	0	0	0
Pasteurellaceae Infections	3	0.3	0.3	0.3	0	3	0	0	0
Pelvic Organ Prolapse	3	0.300299	0.3	0.300896	0	3	0	0	0
Penile Diseases	3	0.3	0.3	0.3	0	3	0	0	0
Periapical Periodontitis	3	0.167506	0.1	0.302519	0	3	0	0	0
Peroxisomal Disorders	3	0.233632	0.1	0.300896	0	3	0	0	0
Pierre Robin Syndrome	3	0.233831	0.1	0.301493	0	3	0	0	0
Pitt-Hopkins syndrome	3	0.454031	0.301194	0.606867	0	3	1	0	0
Plaque, Atherosclerotic	3	0.3	0.3	0.3	0	3	0	0	0
Pneumonia, Viral	3	0.166667	0.1	0.3	0	3	0	0	0
Polyneuropathies	3	0.3001	0.3	0.300299	0	2	0	0	1
Polyuria	3	0.302538	0.3	0.305075	0	3	0	0	1
Primary Ovarian Insufficiency	3	0.328522	0.300299	0.355253	0	3	1	0	0
Prion Diseases	3	0.253408	0.1	0.406817	0	3	1	0	0
Progeria	3	0.575625	0.103881	0.762467	1	3	1	1	0
Pseudoxanthoma Elasticum	3	0.596605	0.300299	0.793203	1	3	1	0	0
Puberty, Precocious	3	0.303116	0.3	0.306231	0	3	1	0	0
Pulmonary Disease, Chronic Obstructive, Severe Early-Onset	3	0.1001	0.1	0.100299	0	3	0	0	0
Raynaud Disease	3	0.30276	0.3	0.30345	0	3	2	0	0
Recessive dystrophic epidermolysis bullosa	3	0.460823	0.1	0.720899	0	3	1	0	0
Refractive Errors	3	0.3	0.3	0.3	0	3	0	0	0
Respiration Disorders	3	0.3	0.3	0.3	0	3	0	0	0
Respiratory Distress Syndrome In Premature Infants	3	0.1	0.1	0.1	0	3	0	0	0
Respiratory System Abnormalities	3	0.3	0.3	0.3	0	3	0	0	0
Respiratory Tract Infections	3	0.3	0.3	0.3	0	3	0	0	0
Reticuloendotheliosis, familial, with eosinophilia	3	0.3	0.3	0.3	0	3	0	0	0
Retinal Neovascularization	3	0.101259	0.1	0.102519	1	3	0	0	0
Retinal Telangiectasis	3	0.3001	0.3	0.300299	0	3	0	0	0
Retinoblastoma Protein	3	0.25	0.1	0.4	0	3	1	0	0
Sagittal Sinus Thrombosis	3	0.3	0.3	0.3	0	2	0	0	1
Sarcoma, Ewing	3	0.33949	0.300299	0.36	0	3	1	0	0
Scapuloperoneal muscular dystrophy	3	0.422269	0.3	0.6	0	3	2	0	0
Scleroatonic muscular dystrophy	3	0.606624	0.604478	0.610018	0	3	3	0	0
Scleroderma, Localized	3	0.300199	0.3	0.300597	0	2	0	0	1
Scoliosis	3	0.233433	0.1	0.300299	0	3	0	0	0
Seckel syndrome 1	3	0.33612	0.300299	0.40627	0	3	0	0	0
Seminoma	3	0.300299	0.3	0.300597	0	3	0	0	0
Severe Acute Respiratory Syndrome	3	0.152024	0.1	0.301194	0	3	1	0	0
Severe Combined Immunodeficiency, Autosomal Recessive, T Cell-Negative, B Cell-Negative, NK Cell-Positive	3	0.266667	0.1	0.4	0	3	0	0	0
Sleep Deprivation	3	0.166667	0.1	0.3	0	3	0	0	0
Sleep Initiation and Maintenance Disorders	3	0.3	0.3	0.3	0	3	0	0	0
Soft Tissue Neoplasms	3	0.3	0.3	0.3	0	0	0	0	3
Somatosensory Disorders	3	0.233333	0.1	0.3	0	3	0	0	0
Spermatogenic Failure, Nonobstructive, Y-Linked	3	0.3	0.3	0.3	0	3	0	0	0
Spinal Cord Diseases	3	0.3001	0.3	0.300299	0	3	0	0	0
Spinocerebellar Ataxia 31	3	0.3	0.3	0.3	0	3	0	0	0
Splenic Diseases	3	0.3	0.3	0.3	0	3	0	0	0
Stereotypic Movement Disorder	3	0.3001	0.3	0.300299	0	3	0	0	0
Stomatitis	3	0.233333	0.1	0.3	0	3	0	0	0
Syndactyly	3	0.3001	0.3	0.300299	0	3	0	0	0
TRICHOTHIODYSTROPHY, PHOTOSENSITIVE	3	0.633333	0.6	0.7	0	3	3	0	0
Testicular Diseases	3	0.3	0.3	0.3	0	3	0	0	0
Thoracic Diseases	3	0.3	0.3	0.3	0	3	0	0	0
Thrombocytosis	3	0.325762	0.31946	0.342178	2	3	3	0	0
Torsades de Pointes	3	0.304466	0.3	0.308191	0	3	0	0	0
Tuberous Sclerosis	3	0.422478	0.3	0.522584	2	3	2	0	1
Tumoral Calcinosis, Hyperphosphatemic, Familial	3	0.561135	0.402687	0.601493	0	3	2	0	0
Tyrosinemias	3	0.306922	0.300299	0.313397	0	3	1	0	0
Urogenital Neoplasms	3	0.301259	0.3	0.302519	0	3	1	0	0
Vasculitis	3	0.235069	0.102817	0.302388	0	3	0	0	0
Ventricular Dysfunction, Right	3	0.202519	0.1	0.305037	1	3	0	0	0
Vipoma	3	0.3	0.3	0.3	0	1	0	0	2
Waardenburg syndrome, type 4	3	0.503583	0.30209	0.702687	0	3	1	0	0
Werdnig-Hoffmann Disease	3	0.206718	0.1	0.308957	0	3	1	0	0
ACETABULAR DYSPLASIA	2	0.3	0.3	0.3	0	2	0	0	0
ACTH Deficiency, Isolated	2	0.567662	0.3	0.701493	0	2	1	0	0
ADIPONECTIN, SERUM LEVEL OF, QUANTITATIVE TRAIT LOCUS 2	2	0.3	0.3	0.3	0	2	0	0	0
ADIPONECTIN, SERUM LEVEL OF, QUANTITATIVE TRAIT LOCUS 3	2	0.3	0.3	0.3	0	2	0	0	0
ALZHEIMER DISEASE, SUSCEPTIBILITY TO, MITOCHONDRIAL	2	0.3	0.3	0.3	0	0	2	0	0
ATRIOVENTRICULAR SEPTAL DEFECT 3	2	0.5	0.3	0.6	0	2	1	0	0
AUTOIMMUNE DISEASE, SUSCEPTIBILITY TO, 1	2	0.3	0.3	0.3	0	2	0	0	0
Abnormalities, Drug-Induced	2	0.3	0.3	0.3	0	1	0	0	1
Achalasia, familial esophageal	2	0.1	0.1	0.1	0	2	0	0	0
Achlorhydria	2	0.1	0.1	0.1	0	2	0	0	0
Achromatopsia 2	2	0.433532	0.1	0.600299	0	2	1	0	0
Acquired angioedema	2	0.301791	0.301194	0.302388	0	2	0	0	0
Acrocephalosyndactylia	2	0.31319	0.306231	0.320149	0	2	2	0	0
Acth-Independent Macronodular Adrenal Hyperplasia	2	0.2	0.1	0.3	0	1	1	0	0
Addison Disease	2	0.303096	0.301194	0.304047	0	2	1	0	0
Adenocarcinoma, Clear Cell	2	0.301194	0.3	0.302388	0	2	0	0	0
Adenoma, Oxyphilic	2	0.300299	0.300299	0.300299	0	2	0	0	0
Adenomatous Polyps	2	0.305063	0.3	0.307594	0	2	1	0	0
Adrenocortical Carcinoma, Hereditary	2	0.300299	0.3	0.300597	0	2	0	0	0
Advanced Sleep-Phase Syndrome, Familial	2	0.500597	0.3	0.600896	0	1	2	0	0
Aging, Premature	2	0.305971	0.304478	0.307464	0	2	0	0	0
Airway Obstruction	2	0.2	0.1	0.3	0	2	0	0	0
Alagille Syndrome	2	0.318237	0.30431	0.332165	0	2	2	0	0
Albinism, Oculocutaneous	2	0.402697	0.3	0.454046	0	2	1	0	0
Alexander Disease	2	0.664046	0.3	0.785395	1	2	1	0	0
Alport Syndrome, Mental Retardation, Midface Hypoplasia, and Elliptocytosis	2	0.3	0.3	0.3	0	2	0	0	0
Alport syndrome, recessive type	2	0.3	0.3	0.3	0	2	0	0	0
Alternating hemiplegia of childhood	2	0.500498	0.301493	0.6	0	2	1	0	0
Alveolar Bone Loss	2	0.302519	0.3	0.305037	0	2	0	0	0
Alveolar capillary dysplasia	2	0.3	0.3	0.3	0	2	0	0	0
Alveolitis, Extrinsic Allergic	2	0.2	0.1	0.3	0	2	0	0	0
Alzheimer disease type 4	2	0.5	0.1	0.7	0	2	1	0	0
Amaurosis congenita of Leber, type 9	2	0.3	0.3	0.3	0	1	1	0	0
Amelogenesis Imperfecta	2	0.309898	0.3064	0.313397	0	2	2	0	0
Amelogenesis imperfecta pigmented hypomaturation type	2	0.3	0.3	0.3	0	2	0	0	0
Amnesia, Retrograde	2	0.2	0.1	0.3	0	2	0	0	0
Amyotrophic Lateral Sclerosis, Sporadic	2	0.301045	0.300299	0.301791	0	2	0	0	0
Anaplasia	2	0.3	0.3	0.3	0	2	0	0	0
Androgen-Insensitivity Syndrome	2	0.629827	0.1	0.806436	1	2	1	0	0
Anemia, Hemolytic, Congenital	2	0.3	0.3	0.3	0	2	0	0	0
Anemia, Hypoplastic, Congenital	2	0.3	0.3	0.3	0	2	0	0	0
Anemia, Sideroblastic, Pyridoxine-Refractory, Autosomal Recessive	2	0.5	0.3	0.6	0	2	1	0	0
Anemia, hypochromic microcytic	2	0.3	0.3	0.3	0	2	0	0	0
Aneuploidy	2	0.3	0.3	0.3	0	2	0	0	0
Aneurysm	2	0.200448	0.1	0.300896	0	2	0	0	0
Angina Pectoris	2	0.3	0.3	0.3	0	1	0	0	1
Angioedemas, Hereditary	2	0.328835	0.307763	0.339371	0	2	1	0	0
Annular pancreas	2	0.100149	0.1	0.100299	0	2	0	0	0
Anonychia congenita	2	0.301194	0.3	0.302388	0	2	0	0	0
Anophthalmos	2	0.309665	0.304608	0.314721	0	2	2	0	0
Antley-Bixler Syndrome Phenotype	2	0.301679	0.3	0.302519	0	2	1	0	0
Aortic Aneurysm, Familial Abdominal 1	2	0.3	0.3	0.3	0	1	1	0	0
Aortic Stenosis, Supravalvular	2	0.307562	0.1	0.411343	0	2	1	0	0
Aortic Valve Disease	2	0.300448	0.300299	0.300597	0	2	0	0	0
Aortic Valve Stenosis	2	0.101878	0.1	0.102817	1	2	0	0	0
Aphasia	2	0.300299	0.3	0.300597	0	1	0	0	1
Apnea	2	0.3	0.3	0.3	0	1	0	0	2
Appendicitis	2	0.3	0.3	0.3	0	2	0	0	0
Arachnodactyly	2	0.300746	0.3	0.301493	0	2	0	0	0
Arrhythmogenic Right Ventricular Dysplasia, Familial, 5	2	0.433333	0.1	0.6	0	2	1	0	0
Arterial Tortuosity Syndrome	2	0.435125	0.1	0.602687	0	2	1	0	0
Arteriovenous Malformations	2	0.200896	0.1	0.301791	0	2	0	0	0
Arthralgia	2	0.300149	0.3	0.300299	0	2	0	0	0
Arthritis, Infectious	2	0.3	0.3	0.3	0	2	0	0	0
Arthrogryposis	2	0.3	0.3	0.3	0	2	0	0	0
Arthrogryposis renal dysfunction cholestasis syndrome	2	0.501692	0.300896	0.60209	0	2	1	0	0
Ascites	2	0.2	0.1	0.3	0	2	0	0	0
Asthenozoospermia	2	0.35	0.3	0.4	0	2	0	0	0
Asthma, Nasal Polyps, And Aspirin Intolerance	2	0.3	0.3	0.3	0	2	0	0	0
Ataxia, Sensory, Autosomal Dominant	2	0.3	0.3	0.3	0	1	1	0	0
Atrial Fibrillation, Familial, 3	2	0.5	0.3	0.6	0	2	1	0	0
Atrial Standstill	2	0.451194	0.30209	0.600299	0	2	2	0	0
Atrial fibrillation, familial 1	2	0.3	0.3	0.3	0	2	0	0	0
Auditory Neuropathy, Autosomal Dominant, 1	2	0.300149	0.3	0.300299	0	2	0	0	0
Auditory Perceptual Disorders	2	0.3	0.3	0.3	0	1	0	0	1
Auriculo-condylar syndrome	2	0.300597	0.3	0.300896	0	2	1	0	0
Autosomal recessive hypophosphatemic bone disease	2	0.235324	0.100597	0.302687	0	2	1	0	0
Axenfeld-Rieger Syndrome, Type 3	2	0.433333	0.1	0.6	0	2	1	0	0
Azotemia	2	0.3	0.3	0.3	0	2	0	0	0
BODY MASS INDEX QUANTITATIVE TRAIT LOCUS 4	2	0.3	0.3	0.3	0	2	0	0	0
Back Pain	2	0.2	0.1	0.3	0	2	0	0	0
Bacterial Infections	2	0.2	0.1	0.3	0	2	0	0	0
Bamforth syndrome	2	0.567065	0.3	0.700597	0	2	1	0	0
Benign paroxysmal positional vertigo	2	0.3	0.3	0.3	0	2	0	0	0
Benign scapuloperoneal muscular dystrophy with cardiomyopathy	2	0.304976	0.1	0.407464	0	2	1	0	0
Bifunctional peroxisomal enzyme deficiency	2	0.566667	0.3	0.7	0	2	1	0	0
Blindness	2	0.312974	0.305037	0.318265	0	2	2	0	1
Bloom Syndrome	2	0.633718	0.301493	0.744459	1	2	1	0	0
Bohring syndrome	2	0.300448	0.300299	0.300597	0	2	0	0	0
Bone Diseases, Endocrine	2	0.3	0.3	0.3	0	2	0	0	0
Bone Marrow Diseases	2	0.3	0.3	0.3	0	2	0	0	0
Brachydactyly	2	0.301045	0.3	0.30209	0	2	0	0	0
Brachydactyly type A2	2	0.601493	0.601493	0.601493	0	2	2	0	0
Branchio-Oto-Renal Syndrome	2	0.318944	0.3	0.328416	0	2	1	0	0
Branchiootorenal syndrome 1	2	0.5	0.1	0.7	0	2	1	0	0
Bronchiectasis With Or Without Elevated Sweat Chloride 1	2	0.5	0.3	0.6	0	2	1	0	0
Brugada Syndrome	2	0.573465	0.304943	0.841987	0	2	2	0	0
Bruton type agammaglobulinemia	2	0.532244	0.1	0.748366	0	2	1	0	0
Bulimia Nervosa	2	0.301045	0.3	0.30209	0	2	0	0	0
C1q DEFICIENCY	2	0.3	0.3	0.3	0	0	2	0	0
CATARACT, COPPOCK-LIKE	2	0.3	0.1	0.4	0	2	1	0	0
CHARGE Syndrome	2	0.584094	0.3	0.72614	0	2	1	0	0
CUTIS LAXA, AUTOSOMAL DOMINANT 1	2	0.3	0.3	0.3	0	2	0	0	0
Cafe au lait spots, multiple	2	0.300149	0.3	0.300299	0	2	0	0	0
Calcification of Joints and Arteries	2	0.433333	0.1	0.6	0	2	1	0	0
Camurati-Engelmann Syndrome	2	0.440099	0.1	0.610148	0	2	1	0	0
Canavan Disease	2	0.581879	0.1	0.822818	0	2	1	0	0
Capillary Malformation-Arteriovenous Malformation	2	0.500199	0.3	0.600299	0	2	1	0	0
Carbohydrate Metabolism, Inborn Errors	2	0.2	0.1	0.3	0	2	0	0	0
Carcinoma, Large Cell	2	0.3	0.3	0.3	0	2	0	0	0
Carcinoma, Medullary	2	0.304751	0.3	0.307127	0	1	1	0	1
Carcinosarcoma	2	0.300149	0.3	0.300299	0	2	0	0	0
Cardiomyopathy, Dilated, 1C	2	0.5	0.3	0.6	0	2	1	0	0
Carnevale syndrome	2	0.5	0.3	0.6	0	2	1	0	0
Carney Complex	2	0.312539	0.301194	0.323885	0	2	0	0	0
Cataract, Autosomal Recessive, Early-Onset, Pulverulent	2	0.2	0.1	0.3	0	2	0	0	0
Cataract, Coppock-Like	2	0.3	0.3	0.3	0	2	0	0	0
Cataract, posterior polar, 1	2	0.366667	0.3	0.4	0	2	1	0	0
Cataract, total congenital	2	0.301344	0.3	0.302687	0	2	0	0	0
Cavernous hemangioma of brain	2	0.320213	0.110151	0.425245	0	2	1	0	0
Cayler cardiofacial syndrome	2	0.301344	0.300299	0.302388	0	2	0	0	0
Central Nervous System Viral Diseases	2	0.1	0.1	0.1	0	2	0	0	0
Cerebellar Ataxia	2	0.3	0.3	0.3	0	2	0	0	0
Cerebellar Ataxia, Mental Retardation, And Dysequilibrium Syndrome 2	2	0.3	0.3	0.3	0	1	1	0	0
Cerebral Amyloid Angiopathy, App-Related	2	0.433333	0.1	0.6	0	2	1	0	0
Cerebral Palsy	2	0.2	0.1	0.3	0	1	0	0	1
Cerebrooculofacioskeletal Syndrome 1	2	0.500597	0.3	0.600896	0	2	1	0	0
Cerebrovascular Disorders	2	0.3	0.3	0.3	0	1	0	0	1
Cerulean cataract	2	0.300448	0.3	0.300896	0	2	0	0	0
Cervical Intraepithelial Neoplasia	2	0.306766	0.3	0.310148	0	2	1	0	0
Charcot-Marie-Tooth disease, Type 2I	2	0.600149	0.6	0.600299	0	2	2	0	0
Charcot-Marie-Tooth disease, Type 4E	2	0.653284	0.60418	0.702388	0	2	2	0	0
Chills	2	0.3	0.3	0.3	0	2	0	0	0
Chlamydia Infections	2	0.300896	0.300597	0.301194	0	2	0	0	0
Cholangitis	2	0.2	0.1	0.3	0	2	0	0	0
Cholestasis, intrahepatic of pregnancy	2	0.30408	0.302388	0.307464	0	2	1	0	0
Chondrodysplasia punctata 2, X-linked dominant	2	0.501194	0.1	0.701791	0	2	1	0	0
Chondroma	2	0.300597	0.300597	0.300597	0	2	0	0	0
Chordoma	2	0.301679	0.3	0.302519	1	2	0	0	0
Chorea	2	0.302674	0.3	0.304011	0	2	1	0	0
Choreoathetosis/Spasticity, Episodic	2	0.300498	0.300299	0.300896	0	2	1	0	0
Chromosome 17 deletion	2	0.3	0.3	0.3	0	2	0	0	0
Chromosome Xp11.3 Deletion Syndrome	2	0.3	0.3	0.3	0	2	0	0	0
Chronic Pain	2	0.100597	0.1	0.101194	0	2	0	0	0
Chronic Periodontitis	2	0.302774	0.300299	0.304011	1	2	0	0	0
Chylomicron retention disease	2	0.434926	0.1	0.602388	0	2	1	0	0
Chylothorax, congenital	2	0.100149	0.1	0.100299	0	2	0	0	0
Cirrhosis, Familial	2	0.6	0.6	0.6	0	2	2	0	0
Classical phenylketonuria	2	0.3446	0.1	0.4669	0	2	1	0	0
Cleft Palate, Isolated, And Mental Retardation	2	0.3	0.3	0.3	0	2	0	0	0
Clonorchiasis	2	0.1	0.1	0.1	0	2	0	0	0
Cochlear Diseases	2	0.3	0.3	0.3	0	2	0	0	0
Cockayne Syndrome	2	0.332506	0.316811	0.342969	1	2	2	0	0
Cold-Induced Sweating Syndrome 1	2	0.301692	0.300299	0.302388	0	2	1	0	0
Colonic Diseases, Functional	2	0.1	0.1	0.1	0	2	0	0	0
Combined Cellular And Humoral Immune Defects With Granulomas	2	0.6	0.6	0.6	0	2	2	0	0
Cone-Rod Dystrophy 5	2	0.500199	0.3	0.600299	0	2	1	0	0
Congenital dyserythropoietic anemia, type II	2	0.235324	0.1	0.302986	0	2	1	0	0
Congenital idiopathic intestinal pseudoobstruction	2	0.3	0.3	0.3	0	2	0	0	0
Congenital myasthenic syndrome ib	2	0.650149	0.600299	0.7	0	2	2	0	0
Congenital myopathy with fiber type disproportion	2	0.451045	0.300597	0.601493	0	2	2	0	0
Convulsions, Benign Familial Infantile, 2	2	0.3	0.3	0.3	0	1	1	0	0
Corneal Dystrophies, Hereditary	2	0.2	0.1	0.3	0	2	0	0	0
Corneal Dystrophy, Juvenile Epithelial of Meesmann	2	0.607211	0.601791	0.612631	0	2	2	0	0
Corneal Dystrophy, Posterior Polymorphous, 1	2	0.502488	0.300896	0.603284	0	2	1	0	0
Corneal dystrophy, Thiel-Behnke type	2	0.500597	0.3	0.600896	0	2	1	0	0
Coronary Thrombosis	2	0.300896	0.300896	0.300896	0	2	0	0	1
Cortisone reductase deficiency	2	0.501791	0.301791	0.601791	0	2	1	0	0
Cowden-Like Syndrome	2	0.3	0.3	0.3	0	2	0	0	0
Creutzfeldt-Jakob Syndrome	2	0.729845	0.3	0.873126	1	2	1	0	0
Cri-du-Chat Syndrome	2	0.302475	0.300597	0.303414	1	2	0	0	0
Crigler Najjar syndrome, type 1	2	0.460178	0.301493	0.618863	0	2	2	0	0
Crigler Najjar syndrome, type 2	2	0.501592	0.3	0.602388	0	1	2	0	0
Critical Illness	2	0.3	0.3	0.3	0	2	0	0	0
Cryopyrin-Associated Periodic Syndromes	2	0.305075	0.3	0.310151	0	2	0	0	0
Currarino triad	2	0.503782	0.3	0.605673	0	2	1	0	0
Cushing's symphalangism	2	0.603284	0.601194	0.605374	0	2	2	0	0
Cutis Laxa	2	0.307936	0.300597	0.311605	0	2	1	0	0
Cystinuria	2	0.757639	0.757509	0.757769	0	2	2	0	0
DIABETES INSIPIDUS, NEPHROGENIC, X-LINKED	2	0.300597	0.1	0.400896	0	2	1	0	0
De Lange Syndrome	2	0.517986	0.308918	0.727054	0	2	2	0	0
Deafness, Autosomal Dominant 25	2	0.5	0.1	0.7	0	2	1	0	0
Deafness, Autosomal Dominant 2A	2	0.5	0.3	0.6	0	2	1	0	0
Deafness, Autosomal Dominant 3A	2	0.5	0.3	0.6	0	2	1	0	0
Deafness, Autosomal Dominant 4	2	0.433731	0.100597	0.600299	0	2	1	0	0
Deafness, Autosomal Recessive 12	2	0.567463	0.3	0.701194	0	2	1	0	0
Deafness, Autosomal Recessive 67	2	0.5	0.3	0.6	0	2	1	0	0
Death	2	0.3	0.3	0.3	0	0	0	0	2
Death, Sudden	2	0.3	0.3	0.3	0	2	0	0	0
Decompression Sickness	2	0.1	0.1	0.1	0	2	0	0	0
Delayed Emergence from Anesthesia	2	0.3	0.3	0.3	0	2	0	0	0
Dent disease 1	2	0.567164	0.300299	0.700597	0	2	1	0	0
Dental Pulp Exposure	2	0.1	0.1	0.1	0	2	0	0	0
Depression	2	0.130302	0.120604	0.14	0	2	2	0	0
Diabetes Insipidus	2	0.304693	0.3	0.309385	0	1	0	0	1
Diabetes Mellitus, Insulin-Dependent, 10	2	0.3	0.3	0.3	0	2	0	0	0
Diabetes Mellitus, Insulin-Dependent, 2	2	0.5	0.3	0.6	0	2	1	0	0
Diabetes Mellitus, Insulin-Dependent, 7	2	0.2	0.1	0.3	0	2	0	0	0
Diabetes Mellitus, Noninsulin-Dependent, 1	2	0.3	0.3	0.3	0	2	0	0	0
Digestive System Neoplasms	2	0.3	0.3	0.3	0	2	0	0	0
Dog Diseases	2	0.3	0.3	0.3	0	2	0	0	0
Double Outlet Right Ventricle	2	0.300597	0.300597	0.300597	0	2	0	0	0
Drug Overdose	2	0.3	0.3	0.3	0	0	0	0	2
Dwarfism, Pituitary	2	0.2	0.1	0.3	0	2	0	0	0
Dysarthria	2	0.3	0.3	0.3	0	2	0	0	0
Dyskeratosis Congenita, Autosomal Recessive	2	0.300299	0.300299	0.300299	0	2	0	0	0
Dysmenorrhea	2	0.3	0.3	0.3	0	2	0	0	0
Dyspnea	2	0.233731	0.1	0.300597	0	2	0	0	1
Dystrophia myotonica 1	2	0.254628	0.102687	0.406568	0	2	0	0	0
EPIDERMOLYSIS BULLOSA SIMPLEX, DOWLING-MEARA TYPE	2	0.400896	0.400299	0.401493	0	2	2	0	0
Ectodermal Dysplasia 3, Anhidrotic	2	0.503583	0.302986	0.603881	0	2	1	0	0
Ectodermal Dysplasia, Hypohidrotic, Autosomal Recessive	2	0.568159	0.300299	0.70209	0	2	1	0	0
Eczema	2	0.324001	0.301493	0.335255	0	2	1	0	0
Ehlers-Danlos Syndrome, Type VII, Autosomal Dominant	2	0.3	0.3	0.3	0	2	0	0	0
Ehlers-Danlos syndrome type 2	2	0.500746	0.300299	0.701194	0	2	2	0	0
Ehlers-Danlos syndrome type 3	2	0.5	0.3	0.6	0	2	1	0	0
Elliptocytosis, Hereditary	2	0.307077	0.300597	0.310317	0	2	1	0	0
Ellis-Van Creveld Syndrome	2	0.656763	0.610113	0.703414	0	2	2	0	0
Embolism, Cholesterol	2	0.3	0.3	0.3	0	2	0	0	0
Encephalitis, Herpes Simplex	2	0.302239	0.301493	0.302986	0	2	0	0	0
Encephalomyelitis	2	0.1	0.1	0.1	0	2	0	0	0
Endocrine System Diseases	2	0.301045	0.3	0.30209	0	2	0	0	0
Enlarged Vestibular Aqueduct	2	0.582501	0.301194	0.723155	0	2	1	0	0
Eosinophilia	2	0.398705	0.3	0.431606	1	2	1	0	0
Eosinophilia-Myalgia Syndrome	2	0.300149	0.3	0.300299	0	2	0	0	0
Epidermodysplasia Verruciformis	2	0.309879	0.30862	0.311138	0	2	2	0	0
Epidermolysis bullosa with pyloric atresia	2	0.569851	0.301791	0.703881	0	2	1	0	0
Epilepsies, Partial	2	0.200149	0.100299	0.3	0	2	0	0	0
Epilepsy juvenile absence	2	0.3	0.3	0.3	0	2	0	0	0
Epilepsy, Partial, with Variable Foci	2	0.3	0.3	0.3	0	2	0	0	0
Epileptic Encephalopathy, Early Infantile, 1	2	0.566866	0.3	0.700299	0	2	1	0	0
Epileptic encephalopathy, Lennox-Gastaut type	2	0.2	0.1	0.3	0	2	0	0	0
Erythema	2	0.300149	0.3	0.300299	0	2	0	0	0
Erythrocytosis, Familial, 2	2	0.566667	0.3	0.7	0	2	1	0	0
Erythrokeratodermia Variabilis	2	0.65209	0.601791	0.702388	0	2	2	0	0
Escherichia coli Infections	2	0.1	0.1	0.1	0	2	0	0	0
Essential Tremor	2	0.310632	0.304047	0.317217	0	2	2	0	0
Exfoliation Syndrome	2	0.26751	0.100597	0.350966	0	2	1	0	0
Eye Diseases	2	0.3	0.3	0.3	0	2	0	0	0
Eye Infections, Fungal	2	0.1	0.1	0.1	0	2	0	0	0
Eyelid Diseases	2	0.3	0.3	0.3	0	0	0	0	2
Facial paresis, hereditary, congenital	2	0.3	0.3	0.3	0	2	0	0	0
Facioscapulohumeral Muscular Dystrophy 1B	2	0.500199	0.3	0.600299	0	2	1	0	0
Facioscapulohumeral muscular dystrophy 1a	2	0.200597	0.1	0.301194	0	2	0	0	0
Factor XIII Deficiency	2	0.304254	0.300299	0.306231	0	2	1	0	0
Familial Glucocorticoid Deficiency 1	2	0.567662	0.3	0.701493	0	2	1	0	0
Familial Multiple Coagulation Factor Deficiency I	2	0.301045	0.300597	0.301493	0	2	0	0	0
Familial apoceruloplasmin deficiency	2	0.3	0.3	0.3	0	2	0	0	0
Familial benign hypercalcemia, type 3	2	0.5	0.3	0.6	0	2	1	0	0
Familial dilated cardiomyopathy	2	0.300896	0.300597	0.301194	0	2	0	0	0
Familial paroxysmal dystonia	2	0.558312	0.354935	0.66	0	2	1	0	0
Fascioliasis	2	0.1	0.1	0.1	0	2	0	0	0
Femur Head Necrosis	2	0.3	0.3	0.3	0	2	0	0	0
Fetal Alcohol Syndrome	2	0.2	0.1	0.3	0	2	0	0	0
Fetal Diseases	2	0.2	0.1	0.3	0	2	0	0	0
Fetal Resorption	2	0.3	0.3	0.3	0	0	0	0	2
Fibromatosis, Aggressive	2	0.312818	0.300299	0.325336	0	2	1	0	1
Fibromatosis, Gingival, Type 1	2	0.302388	0.300597	0.30418	0	2	0	0	0
Fibrosis Of Extraocular Muscles, Congenital, 3A, with or without Extraocular Involvement	2	0.566667	0.3	0.7	0	2	1	0	0
Fibrous Dysplasia of Bone	2	0.3	0.3	0.3	0	2	0	0	0
Foveomacular Dystrophy, Adult-Onset	2	0.603068	0.601194	0.604943	0	2	2	0	0
Fractures, Closed	2	0.3	0.3	0.3	0	2	0	0	0
Friedreich Ataxia	2	0.371654	0.3	0.389567	1	2	1	1	0
GOITER, MULTINODULAR 1, WITH OR WITHOUT SERTOLI-LEYDIG CELL TUMORS	2	0.3	0.3	0.3	0	1	1	0	0
Gastrointestinal Stromal Tumors	2	0.792267	0.719685	0.864849	2	2	2	0	0
Generalized Epilepsy With Febrile Seizures Plus, Type 2	2	0.501393	0.3	0.60209	0	2	1	0	0
Generalized epidermolysis bullosa simplex	2	0.300746	0.300299	0.301194	0	2	2	0	0
Gilbert Disease	2	0.54789	0.308658	0.667507	0	2	1	0	0
Gingival Hyperplasia	2	0.3	0.3	0.3	0	2	0	0	0
Glanzmann Thrombasthenia, Autosomal Dominant	2	0.1	0.1	0.1	0	2	0	0	0
Glaucoma-Related Pigment Dispersion Syndrome	2	0.2	0.1	0.3	0	2	0	0	0
Gliosis, Familial Progressive Subcortical	2	0.300995	0.3	0.301493	0	2	1	0	0
Globozoospermia	2	0.433333	0.1	0.6	0	2	1	0	0
Glomerulocystic Kidney Disease with Hyperuricemia and Isosthenuria	2	0.433333	0.1	0.6	0	2	1	0	0
Glucocorticoid Deficiency 2	2	0.3	0.3	0.3	0	2	0	0	0
Glucocorticoid-Remediable Aldosteronism	2	0.202687	0.1	0.305374	0	2	0	0	0
Glycogen Storage Disease Type I	2	0.513135	0.102388	0.718508	0	2	1	0	0
Glycogen Storage Disease Type VII	2	0.503295	0.1	0.704943	0	2	1	0	0
Glycosuria, Renal	2	0.501194	0.3	0.601791	0	2	1	0	0
Glycosylphosphatidylinositol deficiency	2	0.300746	0.300597	0.300896	0	2	0	0	0
Goldenhar Syndrome	2	0.300299	0.3	0.300597	0	2	0	0	0
Gout	2	0.3115	0.3	0.31725	0	2	1	0	0
Graft Occlusion, Vascular	2	0.2	0.1	0.3	0	1	0	0	1
Granuloma	2	0.1	0.1	0.1	0	2	0	0	0
Granuloma, Plasma Cell	2	0.3	0.3	0.3	0	2	0	0	0
Graves Ophthalmopathy	2	0.300149	0.3	0.300299	0	2	0	0	0
Guillain-Barre Syndrome, Familial	2	0.1	0.1	0.1	0	2	0	0	0
HEMOGLOBIN--ALPHA LOCUS 1	2	0.1	0.1	0.1	0	2	0	0	0
HEMOGLOBIN--BETA LOCUS	2	0.1	0.1	0.1	0	2	0	0	0
HIGH DENSITY LIPOPROTEIN CHOLESTEROL LEVEL QUANTITATIVE TRAIT LOCUS 6	2	0.3	0.3	0.3	0	2	0	0	0
HIV-Associated Lipodystrophy Syndrome	2	0.300149	0.3	0.300299	0	2	0	0	0
Hamartoma	2	0.300448	0.300299	0.300597	0	2	0	0	0
Head Injuries, Closed	2	0.1	0.1	0.1	0	2	0	0	0
Hearing Disorders	2	0.3	0.3	0.3	0	2	0	0	0
Heart Block	2	0.300149	0.3	0.300299	0	2	0	0	0
Heart Injuries	2	0.3	0.3	0.3	0	2	0	0	0
Heart Septal Defects	2	0.300149	0.3	0.300299	0	2	0	0	0
Heart Septal Defects, Atrial	2	0.302376	0.300299	0.303414	0	2	1	0	0
Heart Septal Defects, Ventricular	2	0.3	0.3	0.3	0	2	0	0	0
Hemangioblastoma	2	0.300149	0.3	0.300299	0	2	0	0	0
Hemangioma, Cavernous, Central Nervous System	2	0.3	0.3	0.3	0	2	0	0	0
Hematuria, Benign Familial	2	0.453284	0.303583	0.602986	0	2	2	0	0
Hemochromatosis, Type 2A	2	0.566667	0.3	0.7	0	2	1	0	0
Hemophilia A	2	0.435396	0.341599	0.497927	1	2	2	0	0
Hereditary Angioedema Types I and II	2	0.300746	0.3	0.301493	0	2	0	0	0
Hereditary Breast and Ovarian Cancer Syndrome	2	0.346426	0.334036	0.358816	0	2	0	0	0
Hereditary areflexic dystasia	2	0.5	0.3	0.6	0	2	1	0	0
Hereditary bundle branch system defect	2	0.566866	0.3	0.700299	0	2	1	0	0
Hermansky Pudlak syndrome 2	2	0.500796	0.1	0.701194	0	2	1	0	0
Hernia, Umbilical	2	0.3	0.3	0.3	0	2	0	0	0
Homocarnosinosis	2	0.3	0.3	0.3	0	2	0	0	0
Homocystinuria	2	0.328107	0.301791	0.341264	0	2	1	0	0
Hoyeraal Hreidarsson syndrome	2	0.501194	0.300597	0.601493	0	2	1	0	0
Hyaloideoretinal degeneration of Wagner	2	0.300896	0.300597	0.301194	0	2	0	0	0
Hypercholanemia, Familial	2	0.600448	0.600299	0.600597	0	2	2	0	0
Hypereosinophilic Syndrome	2	0.314319	0.31084	0.317798	0	2	2	0	0
Hyperinsulinemic hypoglycemia, familial, 2	2	0.433632	0.100299	0.600299	0	2	1	0	0
Hyperkalemia	2	0.3	0.3	0.3	0	2	0	0	1
Hyperlipoproteinemia Type I	2	0.589344	0.300896	0.733569	0	2	1	0	0
Hyperlipoproteinemia Type III	2	0.315448	0.300896	0.322723	0	2	1	0	0
Hyperpigmentation	2	0.3	0.3	0.3	0	2	0	0	0
Hyperpigmentation, Familial Progressive	2	0.500398	0.300597	0.600299	0	2	1	0	0
Hypertension, Pregnancy-Induced	2	0.303979	0.3	0.305969	0	2	1	0	0
Hypertensive Nephropathy	2	0.2	0.1	0.3	0	2	0	0	0
Hyperventilation	2	0.3	0.3	0.3	0	2	0	0	0
Hypoalphalipoproteinemias	2	0.302519	0.302519	0.302519	0	2	2	0	0
Hypobetalipoproteinemia, Familial, 2	2	0.2	0.1	0.3	0	2	0	0	0
Hypomagnesemia primary	2	0.5	0.3	0.6	0	2	1	0	0
Hypophosphatemia	2	0.35	0.3	0.4	0	2	0	0	0
Hypopigmentation	2	0.3	0.3	0.3	0	2	0	0	0
Hypoprothrombinemias	2	0.441157	0.1	0.611736	0	2	1	0	0
Hypospadias 1, X-Linked	2	0.3	0.3	0.3	0	2	0	0	0
Hypothyroidism, Congenital, Nongoitrous, 2	2	0.5	0.1	0.7	0	2	1	0	0
INSULIN-LIKE GROWTH FACTOR-BINDING PROTEIN, ACID-LABILE SUBUNIT	2	0.1	0.1	0.1	0	2	0	0	0
Ichthyosis Vulgaris	2	0.25102	0.1	0.326531	0	2	1	0	0
Ichthyosis, Cyclic, with Epidermolytic Hyperkeratosis	2	0.600448	0.6	0.600896	0	2	2	0	0
Ichthyosis, Lamellar, 5	2	0.3	0.3	0.3	0	1	1	0	0
Idiopathic basal ganglia calcification 1	2	0.301493	0.301194	0.301791	0	2	0	0	0
Idiopathic hydrops fetalis	2	0.1	0.1	0.1	0	2	0	0	0
IgA Deficiency	2	0.3	0.3	0.3	0	2	0	0	0
Ileitis	2	0.2	0.1	0.3	0	2	0	0	0
Imerslund-Grasbeck syndrome	2	0.601941	0.601493	0.602388	0	2	2	0	0
Immune Complex Diseases	2	0.3	0.3	0.3	0	2	0	0	0
Infantile convulsions and paroxysmal choreoathetosis, familial	2	0.303583	0.301194	0.304777	0	2	1	0	0
Inflammatory Bowel Disease 12	2	0.2	0.1	0.3	0	2	0	0	0
Inflammatory Bowel Disease 23	2	0.2	0.1	0.3	0	2	0	0	0
Inflammatory Bowel Disease 25, Autosomal Recessive	2	0.3	0.3	0.3	0	2	0	0	0
Insulinoma	2	0.304665	0.3	0.306997	0	2	1	0	0
Interstitial Pneumonitis, Desquamative, Familial	2	0.200149	0.1	0.300299	0	2	0	0	0
Intestinal Atresia, Multiple	2	0.1	0.1	0.1	0	2	0	0	0
Intestinal Obstruction	2	0.1	0.1	0.1	0	2	0	0	0
Intracranial Embolism and Thrombosis	2	0.3	0.3	0.3	0	0	0	0	2
Invasive Pneumococcal Disease, Recurrent Isolated, 1	2	0.3	0.3	0.3	0	2	0	0	0
Isolated Growth Hormone Deficiency, Type IB	2	0.600597	0.600299	0.600896	0	2	2	0	0
Jackson-Weiss syndrome	2	0.500796	0.3	0.601194	0	2	1	0	0
Jarcho-Levin syndrome	2	0.501493	0.100299	0.70209	0	2	1	0	0
Jaundice, Obstructive	2	0.2	0.1	0.3	0	2	0	0	0
Jervell-Lange Nielsen Syndrome	2	0.516362	0.30862	0.724104	0	2	2	0	0
Joubert syndrome 1	2	0.500597	0.300597	0.600597	0	2	1	0	0
Kenny Caffey syndrome	2	0.300299	0.3	0.300597	0	1	1	0	0
Keratoacanthoma familial	2	0.5	0.3	0.6	0	2	1	0	0
Keratosis Follicularis Spinulosa Decalvans, X-Linked	2	0.300597	0.3	0.300896	0	2	1	0	0
Keratosis palmoplantaris with esophageal cancer	2	0.300398	0.3	0.300597	0	2	1	0	0
Keratosis, Seborrheic	2	0.459431	0.314553	0.60431	0	2	2	0	0
Klippel-Trenaunay-Weber Syndrome	2	0.505794	0.3	0.608691	0	2	1	0	0
Kugelberg-Welander disease	2	0.235423	0.10209	0.30209	0	2	1	0	0
LIPODYSTROPHY, CONGENITAL GENERALIZED, TYPE 2	2	0.501393	0.1	0.70209	0	2	1	0	0
LIPODYSTROPHY, FAMILIAL PARTIAL, TYPE 3	2	0.568458	0.3	0.702687	0	2	1	0	0
LOEYS-DIETZ SYNDROME, TYPE 1A	2	0.43393	0.1	0.600896	0	2	1	0	0
Lactose Intolerance, Adult Type	2	0.301941	0.3	0.303881	0	2	0	0	0
Lafora Disease	2	0.724506	0.722351	0.726661	2	2	2	0	0
Langer mesomelic dysplasia	2	0.436916	0.1	0.605374	0	2	1	0	0
Laron syndrome type 2	2	0.433333	0.1	0.6	0	2	1	0	0
Laryngeal Neoplasms	2	0.3	0.3	0.3	0	2	0	0	0
Leber Congenital Amaurosis 3	2	0.3	0.3	0.3	0	2	0	0	0
Leigh syndrome , French Canadian type	2	0.500796	0.3	0.601194	0	2	1	0	0
Leiomyoma, Epithelioid	2	0.3	0.3	0.3	0	2	0	0	0
Leptospirosis	2	0.1	0.1	0.1	0	2	0	0	0
Leri-Weil syndrome	2	0.44856	0.100299	0.62269	0	2	1	0	0
Lethargy	2	0.3	0.3	0.3	0	2	0	0	0
Leukemia, Monocytic, Acute	2	0.304991	0.300299	0.309684	0	2	0	0	0
Leukodystrophy, Globoid Cell	2	0.518011	0.100896	0.726569	0	2	1	0	0
Leukokeratosis, Hereditary Mucosal	2	0.651791	0.60209	0.701493	0	2	2	0	0
Leukostasis	2	0.300498	0.300299	0.300597	0	2	0	0	1
Lichenoid Eruptions	2	0.3	0.3	0.3	0	2	0	0	0
Limb-girdle muscular dystrophy, type 1B	2	0.436518	0.1	0.604777	0	2	1	0	0
Lipoid congenital adrenal hyperplasia	2	0.56806	0.3	0.70209	0	2	1	0	0
Liposarcoma, Myxoid	2	0.314545	0.312968	0.316122	0	2	0	0	0
Lissencephaly	2	0.309366	0.307033	0.314032	0	2	1	0	0
Listeriosis	2	0.200299	0.1	0.300597	0	2	0	0	0
Loose Anagen Hair Syndrome	2	0.2	0.1	0.3	0	1	1	0	0
Low Back Pain	2	0.3	0.3	0.3	0	1	0	0	1
Lower Extremity Deformities, Congenital	2	0.3	0.3	0.3	0	2	0	0	0
Lung Diseases, Interstitial	2	0.200299	0.100597	0.3	0	2	0	0	0
Lymphoma, AIDS-Related	2	0.3	0.3	0.3	0	0	0	0	2
Lymphoma, T-Cell	2	0.300299	0.3	0.300597	0	2	0	0	0
Lymphoma, T-Cell, Cutaneous	2	0.3	0.3	0.3	0	2	0	0	0
Lynch syndrome I (site-specific colonic cancer)	2	0.3	0.3	0.3	0	2	0	0	0
MERRF Syndrome	2	0.3	0.3	0.3	0	2	0	0	0
MICROPHTHALMIA, ISOLATED, WITH COLOBOMA 6	2	0.5	0.3	0.6	0	2	1	0	0
MITOCHONDRIAL COMPLEX V (ATP SYNTHASE) DEFICIENCY, NUCLEAR TYPE 1	2	0.5	0.3	0.6	0	2	1	0	0
MITOCHONDRIAL DNA DEPLETION SYNDROME 2 (MYOPATHIC TYPE)	2	0.566667	0.3	0.7	0	2	1	0	0
MULTIPLE MITOCHONDRIAL DYSFUNCTIONS SYNDROME 1	2	0.3	0.3	0.3	0	1	1	0	0
MYOCLONIC EPILEPSY, FAMILIAL INFANTILE	2	0.500796	0.3	0.601194	0	2	1	0	0
Macular Degeneration, Age-Related, 4	2	0.5	0.3	0.6	0	2	1	0	0
Malonic aciduria	2	0.300597	0.3	0.301194	0	2	0	0	0
Malpuech facial clefting syndrome	2	0.3	0.3	0.3	0	2	0	0	0
Mandibular Diseases	2	0.3	0.3	0.3	0	2	0	0	0
Mandibuloacral dysplasia with type A lipodystrophy	2	0.504478	0.300299	0.606568	0	2	1	0	0
Marsden syndrome	2	0.3	0.3	0.3	0	0	2	0	0
Martin-Probst Deafness-Mental Retardation Syndrome	2	0.3	0.3	0.3	0	1	1	0	0
Mastocytosis, Systemic	2	0.321818	0.3	0.332726	0	2	1	0	0
Maturity-Onset Diabetes of the Young, Type 1	2	0.56806	0.300597	0.701791	0	2	1	0	0
Maxillofacial Abnormalities	2	0.2	0.1	0.3	0	2	0	0	0
Megacolon	2	0.200299	0.100597	0.3	0	2	0	0	0
Megalanecephaly Polymicrogyria-Polydactyly Hydrocephalus Syndrome	2	0.300597	0.300597	0.300597	0	2	2	0	0
Meningitis, Aseptic	2	0.3	0.3	0.3	0	2	0	0	0
Meningoencephalitis	2	0.2	0.1	0.3	0	1	0	0	1
Meningomyelocele	2	0.304029	0.302817	0.305241	0	2	2	0	0
Menkes Kinky Hair Syndrome	2	0.584564	0.100896	0.745786	1	2	1	0	0
Mental Retardation, Autosomal Recessive 5	2	0.3	0.3	0.3	0	1	1	0	0
Mental Retardation, Fra12a Type	2	0.3	0.3	0.3	0	2	0	0	0
Mental Retardation, X-Linked 1	2	0.500597	0.300597	0.600597	0	2	1	0	0
Mental Retardation, X-Linked 3	2	0.35	0.3	0.4	0	1	1	0	0
Mental Retardation, X-Linked 63	2	0.5	0.3	0.6	0	2	1	0	0
Mental Retardation, X-Linked, Syndromic 10	2	0.300299	0.3	0.300597	0	2	0	0	0
Mercury Poisoning	2	0.2	0.1	0.3	0	2	0	0	0
Mesenteric Vascular Occlusion	2	0.3	0.3	0.3	0	2	0	0	0
Microcephaly, Primary Autosomal Recessive, 4	2	0.3	0.3	0.3	0	1	1	0	0
Microsatellite Instability	2	0.3	0.3	0.3	0	2	0	0	0
Microvillus inclusion disease	2	0.434129	0.1	0.601194	0	2	1	0	0
Migraine with Aura	2	0.3	0.3	0.3	0	2	0	0	0
Mild Cognitive Impairment	2	0.100299	0.1	0.100597	0	1	0	0	1
Miller Dieker syndrome	2	0.10627	0.103881	0.108658	0	2	0	0	0
Mitochondrial Complex II Deficiency	2	0.6	0.6	0.6	0	2	2	0	0
Mitochondrial neurogastrointestinal encephalopathy syndrome	2	0.501194	0.3	0.601791	0	2	1	0	0
Mitral Valve Prolapse	2	0.303494	0.300597	0.304943	0	2	1	0	0
Mosaic variegated aneuploidy syndrome	2	0.56796	0.300299	0.701791	0	2	1	0	0
Mucopolysaccharidosis IV	2	0.301791	0.300299	0.303284	0	2	0	0	0
Multicystic renal dysplasia, bilateral	2	0.2	0.1	0.3	0	2	0	0	0
Multiple Endocrine Neoplasia	2	0.26345	0.105803	0.368548	1	2	2	0	0
Muscle Spasticity	2	0.2	0.1	0.3	0	2	0	0	0
Muscular Dystrophy, Limb-Girdle, Type 1E	2	0.3	0.3	0.3	0	1	1	0	0
Myasthenic Syndromes, Congenital	2	0.300448	0.3	0.300896	0	2	0	0	0
Mycobacterium Infections	2	0.207165	0.111942	0.302388	0	2	0	0	0
Myelocytic leukemia-like syndrome, familial, chronic	2	0.1	0.1	0.1	0	2	0	0	0
Myeloproliferative Disorder, Chronic, with Eosinophilia	2	0.3	0.3	0.3	0	2	0	0	0
Myoclonic dystonia	2	0.569851	0.3	0.704777	0	2	1	0	0
Myofascial Pain Syndromes	2	0.1	0.1	0.1	0	2	0	0	0
Myopathy with lactic acidosis and sideroblastic anemia	2	0.500995	0.300597	0.601194	0	2	1	0	0
Myopia 2	2	0.200448	0.1	0.300896	0	2	0	0	0
Myotonia Congenita	2	0.36416	0.304644	0.423675	0	2	2	0	0
Myotonic Dystrophy	2	0.169732	0.12631	0.3	1	2	1	0	0
NEURONAL INTESTINAL DYSPLASIA, TYPE B	2	0.1	0.1	0.1	0	2	0	0	0
NIEMANN-PICK DISEASE, TYPE C1	2	0.300995	0.1	0.401493	0	2	1	0	0
Nail Diseases	2	0.3	0.3	0.3	0	2	0	0	0
Nail-Patella Syndrome	2	0.5202	0.100597	0.730001	0	2	1	0	0
Nance Sweeney chondrodysplasia	2	0.568757	0.300299	0.702986	0	2	1	0	0
Neoplasm, Residual	2	0.301194	0.301194	0.301194	0	2	0	0	2
Nerve Sheath Neoplasms	2	0.303756	0.3	0.305634	0	2	1	0	0
Neuroacanthocytosis	2	0.568657	0.3	0.702986	0	2	1	0	0
Neurodegeneration with brain iron accumulation (NBIA)	2	0.302388	0.300597	0.30418	0	2	0	0	0
Neuromuscular Diseases	2	0.3	0.3	0.3	0	2	0	0	0
Neuromuscular Manifestations	2	0.3	0.3	0.3	0	2	0	0	0
Neuronal Ceroid-Lipofuscinoses	2	0.316861	0.300896	0.322182	1	2	1	0	0
Neuronal Migration Disorders	2	0.3	0.3	0.3	0	2	0	0	0
Neuronopathy, Distal Hereditary Motor, Type V	2	0.600597	0.600597	0.600597	0	2	2	0	0
Neuropathy, Hereditary Sensory, with Spastic Paraplegia, Autosomal Recessive	2	0.433333	0.1	0.6	0	2	1	0	0
Neuropathy, hereditary motor and sensory, Okinawa type	2	0.3	0.3	0.3	0	1	1	0	0
Neutropenia, Severe Congenital, Autosomal Dominant 1	2	0.5	0.3	0.6	0	2	1	0	0
Nevus	2	0.300299	0.300299	0.300299	0	2	0	0	0
Nevus, Epidermal	2	0.502588	0.301194	0.603284	0	2	1	0	0
Nevus, Sebaceous of Jadassohn	2	0.500299	0.300299	0.600299	0	2	1	0	0
Niemann-Pick Disease, Type C	2	0.316371	0.300299	0.332443	0	2	1	0	1
Nociceptive Pain	2	0.1	0.1	0.1	0	2	0	0	0
Norrie disease	2	0.509675	0.100896	0.714065	0	2	1	0	0
Nose Neoplasms	2	0.2	0.1	0.3	0	2	0	0	0
Obstetric Labor, Premature	2	0.307739	0.302519	0.31035	0	2	1	0	0
Oculocutaneous albinism type 2	2	0.453367	0.304346	0.602388	0	2	2	0	0
Oculopalatoskeletal syndrome	2	0.3	0.3	0.3	0	2	0	0	0
Oguchi disease	2	0.302239	0.301791	0.302687	0	2	0	0	0
Olfaction Disorders	2	0.2	0.1	0.3	0	2	0	0	0
Ophthalmoplegia	2	0.3	0.3	0.3	0	2	0	0	0
Optic Atrophies, Hereditary	2	0.3	0.3	0.3	0	2	0	0	0
Optic Atrophy, Autosomal Dominant	2	0.542961	0.1	0.764442	0	2	1	0	0
Optic Neuropathy, Ischemic	2	0.2	0.1	0.3	0	2	0	0	0
Oral Ulcer	2	0.3	0.3	0.3	0	0	0	0	2
Organophosphate Poisoning	2	0.3	0.3	0.3	0	1	0	0	2
Ossification, Heterotopic	2	0.3	0.3	0.3	0	2	0	0	0
Osteogenesis imperfecta, type 2A	2	0.652538	0.603284	0.701791	0	2	2	0	0
Osteogenesis imperfecta, type 3	2	0.701791	0.701194	0.702388	0	2	2	0	0
Osteogenesis imperfecta, type 4	2	0.602986	0.602388	0.603583	0	2	2	0	0
Osteopetrosis, Autosomal Recessive 1	2	0.566667	0.3	0.7	0	2	1	0	0
Osteosclerosis	2	0.300299	0.3	0.300597	0	2	0	0	0
Oto-Palato-digital syndrome type 1	2	0.567264	0.3	0.700896	0	2	1	0	0
Ovarian Diseases	2	0.3	0.3	0.3	0	1	0	0	1
Ovarian Hyperstimulation Syndrome	2	0.45011	0.1	0.625165	0	2	1	0	0
Ovarian epithelial cancer	2	0.300299	0.3	0.300597	0	2	0	0	0
PACHYONYCHIA CONGENITA, TYPE 1	2	0.301493	0.300896	0.30209	0	2	2	0	0
PAROXYSMAL NOCTURNAL HEMOGLOBINURIA	2	0.2	0.1	0.3	0	1	1	0	0
PFEIFFER SYNDROME	2	0.408741	0.404777	0.412705	0	2	2	0	0
Pachyonychia Congenita	2	0.307296	0.306101	0.30849	0	2	2	0	0
Pachyonychia congenita Jackson Lawler type	2	0.60209	0.600896	0.603284	0	2	2	0	0
Pallister-Hall Syndrome	2	0.372127	0.3	0.408191	0	1	2	0	0
Palmoplantar Keratoderma, Nonepidermolytic	2	0.500299	0.300896	0.6	0	2	1	0	0
Paralysis, Hyperkalemic Periodic	2	0.572227	0.300896	0.707893	0	2	1	0	0
Parapsoriasis	2	0.3	0.3	0.3	0	2	0	0	0
Paresis	2	0.3	0.3	0.3	0	1	0	0	1
Paresthesia	2	0.300448	0.3	0.300896	0	2	0	0	0
Parietal Foramina	2	0.569652	0.302986	0.702986	0	2	1	0	0
Parkinson Disease 3, Autosomal Dominant Lewy Body	2	0.2	0.1	0.3	0	2	0	0	0
Parkinson Disease 4, Autosomal Dominant Lewy Body	2	0.3	0.3	0.3	0	2	0	0	0
Parkinson disease, juvenile, autosomal recessive	2	0.6	0.3	0.7	0	2	1	0	1
Paroxysmal ventricular fibrillation	2	0.302388	0.300597	0.30418	0	2	0	0	0
Pelizaeus-Merzbacher Disease	2	0.607069	0.300299	0.760454	0	2	1	0	0
Pena Shokeir syndrome, type 1	2	0.500796	0.300597	0.600896	0	2	1	0	0
Pendred syndrome	2	0.529391	0.101194	0.74349	0	2	1	0	0
Peptic Ulcer Hemorrhage	2	0.3	0.3	0.3	0	2	0	0	0
Pericardial Effusion	2	0.3	0.3	0.3	0	2	0	0	0
Periodontitis, Aggressive, 2	2	0.2	0.1	0.3	0	2	0	0	0
Peripheral Demyelinating Neuropathy, Central Dysmyelination, Waardenburg Syndrome, and Hirschsprung Disease	2	0.433731	0.1	0.600597	0	2	1	0	0
Peritoneal Fibrosis	2	0.200299	0.1	0.300597	0	1	0	0	1
Persistent Fetal Circulation Syndrome	2	0.200299	0.100597	0.3	0	2	0	0	0
Persistent Mullerian duct syndrome	2	0.603284	0.600597	0.605971	0	2	2	0	0
Peutz-Jeghers Syndrome	2	0.639091	0.3	0.808636	0	2	1	0	0
Pfeiffer type acrocephalosyndactyly	2	0.3	0.3	0.3	0	2	0	0	0
Pharyngeal Neoplasms	2	0.3	0.3	0.3	0	2	0	0	0
Phobic Disorders	2	0.3	0.3	0.3	0	2	0	0	0
Pick Disease of the Brain	2	0.472522	0.304907	0.640137	0	2	2	0	0
Piebaldism	2	0.50418	0.301194	0.605673	0	2	1	0	0
Pierson syndrome	2	0.502189	0.1	0.703284	0	2	1	0	0
Pilomatrixoma	2	0.500597	0.3	0.600896	0	2	1	0	0
Pituitary ACTH Hypersecretion	2	0.310324	0.3	0.315487	1	1	0	0	1
Pituitary dwarfism 1	2	0.200597	0.1	0.301194	0	2	0	0	0
Placenta Diseases	2	0.3	0.3	0.3	0	2	0	0	0
Plasma Cell Granuloma, Pulmonary	2	0.3	0.3	0.3	0	2	0	0	0
Pleural Diseases	2	0.3	0.3	0.3	0	2	0	0	0
Pneumonia, Pneumococcal	2	0.2	0.1	0.3	0	2	0	0	0
Polycystic lipomembranous osteodysplasia with sclerosing leukoencephalopathy	2	0.537016	0.404478	0.603284	0	2	1	0	0
Polycystic liver disease	2	0.406579	0.402687	0.408525	0	2	1	0	0
Polymorphic catecholergic ventricular tachycardia	2	0.574827	0.307763	0.70836	0	2	1	0	0
Pontocerebellar Hypoplasia Type 1	2	0.300746	0.300597	0.300896	0	2	0	0	0
Porokeratosis, Disseminated Superficial Actinic, 4	2	0.3	0.3	0.3	0	2	0	0	0
Porokeratosis, disseminated superficial actinic 1	2	0.500498	0.300299	0.600597	0	2	1	0	0
Porphyria, South African type	2	0.3	0.3	0.3	0	2	0	0	0
Port-Wine Stain	2	0.300149	0.3	0.300299	0	2	0	0	0
Potocki-Lupski syndrome	2	0.300896	0.300597	0.301194	0	2	0	0	0
Precocious Puberty, Central	2	0.501095	0.300299	0.601493	0	2	1	0	0
Pregnancy in Diabetics	2	0.1	0.1	0.1	0	2	0	0	0
Premature Birth	2	0.3069	0.3	0.31035	0	1	1	0	1
Priapism, familial idiopathic	2	0.1	0.1	0.1	0	2	0	0	0
Primary Myelofibrosis	2	0.40223	0.300597	0.436108	1	2	1	0	0
Primary ciliary dyskinesia, 2	2	0.3	0.3	0.3	0	1	1	0	0
Primary idiopathic dilated cardiomyopathy	2	0.311555	0.100299	0.417184	0	2	1	0	0
Progressive External Ophthalmoplegia with Mitochondrial DNA Deletions, Autosomal Dominant, 1	2	0.5	0.3	0.6	0	2	1	0	0
Progressive Familial Heart Block, Type Ib	2	0.5	0.3	0.6	0	2	1	0	0
Prolonged Electroretinal Response Suppression	2	0.500597	0.300597	0.600597	0	2	1	0	0
Propionic Acidemia	2	0.605971	0.605673	0.60627	0	2	2	0	0
Proteus Syndrome	2	0.302901	0.300299	0.305504	0	2	2	0	0
Protoporphyria, Erythropoietic	2	0.588374	0.100299	0.751066	0	2	1	0	1
Pseudomonas Infections	2	0.2	0.1	0.3	0	2	0	0	0
Psychomotor Agitation	2	0.3	0.3	0.3	0	2	0	0	0
Purpura, Schoenlein-Henoch	2	0.3	0.3	0.3	0	1	0	0	1
Purpura, Thrombocytopenic, Idiopathic	2	0.302077	0.3	0.303116	0	2	1	0	0
Pyruvate Dehydrogenase Complex Deficiency Disease	2	0.502588	0.300597	0.603583	0	2	1	0	0
QT INTERVAL, VARIATION IN	2	0.3	0.3	0.3	0	2	0	0	0
RENAL CELL CARCINOMA, NONPAPILLARY	2	0.306419	0.300597	0.312241	0	2	2	0	0
Radiation Injuries	2	0.2	0.1	0.3	0	1	0	0	1
Radiculopathy	2	0.1	0.1	0.1	0	2	0	0	0
Refsum Disease	2	0.509133	0.309049	0.709217	0	2	2	0	0
Renal Adysplasia	2	0.300299	0.300299	0.300299	0	2	2	0	0
Renal Tubular Transport, Inborn Errors	2	0.1	0.1	0.1	0	2	0	0	0
Renal hypouricemia	2	0.504478	0.302687	0.605374	0	2	1	0	0
Renal tubular acidosis, distal, autosomal recessive	2	0.601294	0.400896	0.701493	0	2	1	0	0
Respiratory Sounds	2	0.3	0.3	0.3	0	2	0	0	0
Reticulocytosis	2	0.3	0.3	0.3	0	2	0	0	0
Retinitis	2	0.2	0.1	0.3	0	2	0	0	0
Rhabdomyosarcoma, Embryonal	2	0.301878	0.3	0.302817	0	2	1	0	0
Rippling muscle disease, 1	2	0.301941	0.3	0.303881	0	2	0	0	0
Rubinstein-Taybi Syndrome	2	0.518452	0.308918	0.727985	0	2	2	0	0
SCLERODERMA, FAMILIAL PROGRESSIVE	2	0.1	0.1	0.1	0	2	0	0	0
SCOLIOSIS, IDIOPATHIC, SUSCEPTIBILITY TO, 1	2	0.3	0.3	0.3	0	2	0	0	0
SEVERE CUTANEOUS ADVERSE REACTION, SUSCEPTIBILITY TO	2	0.3	0.3	0.3	0	2	0	0	0
Salmonella Infections, Animal	2	0.2	0.1	0.3	0	2	0	0	0
Sarcoma family syndrome of Li and Fraumeni	2	0.366866	0.3	0.400299	0	1	2	0	0
Scheuermann Disease	2	0.1	0.1	0.1	0	2	0	0	0
Sciatica	2	0.1	0.1	0.1	0	1	0	0	1
Scimitar Syndrome	2	0.300199	0.3	0.300299	0	2	1	0	0
Scrapie	2	0.3	0.3	0.3	0	2	0	0	0
Sensory ataxic neuropathy, dysarthria, and ophthalmoparesis	2	0.600896	0.6	0.601791	0	2	2	0	0
Severe Combined Immunodeficiency, Autosomal Recessive, T Cell-Negative, B Cell-Positive, NK Cell-Negative	2	0.3	0.3	0.3	0	2	0	0	0
Severe congenital neutropenia	2	0.504578	0.3	0.606867	0	2	1	0	0
Shock, Cardiogenic	2	0.3	0.3	0.3	0	1	0	0	1
Short rib-polydactyly syndrome, Verma-Naumoff type	2	0.500199	0.1	0.700299	0	2	1	0	0
Shprintzen Golberg craniosynostosis	2	0.501095	0.300896	0.601194	0	2	1	0	0
Shwachman syndrome	2	0.44229	0.1	0.613435	0	2	1	0	0
Sialic Acid Storage Disease	2	0.502588	0.302986	0.602388	0	2	1	0	0
Sick Sinus Syndrome	2	0.300149	0.3	0.300299	0	2	0	0	0
Simpson-Golabi-Behmel syndrome	2	0.573434	0.3	0.710151	0	2	1	0	0
Sinus Thrombosis, Intracranial	2	0.303371	0.300896	0.304608	0	2	1	0	0
Sitosterolemia	2	0.7	0.7	0.7	0	2	2	0	0
Sleep Apnea Syndromes	2	0.2	0.1	0.3	0	2	0	0	0
Sleep Apnea, Central	2	0.1	0.1	0.1	0	2	0	0	0
Smith-McCort Dysplasia	2	0.503135	0.300299	0.705971	0	2	2	0	0
Solitary Fibrous Tumors	2	0.301194	0.301194	0.301194	0	2	0	0	0
Spasm	2	0.3	0.3	0.3	0	2	0	0	0
Spina Bifida Cystica	2	0.3	0.3	0.3	0	2	0	0	0
Spinal Muscular Atrophies of Childhood	2	0.311143	0.309418	0.312868	0	2	2	0	0
Spinal Muscular Atrophy, Distal, Congenital Nonprogressive	2	0.3	0.3	0.3	0	1	1	0	0
Spinocerebellar ataxia 8	2	0.3	0.3	0.3	0	2	0	0	0
Spondyloepiphyseal dysplasia, congenita	2	0.506767	0.1	0.710151	0	2	1	0	0
Spondylometaphyseal dysplasia, Kozlowski type	2	0.501194	0.3	0.601791	0	2	1	0	0
Stargardt disease 1	2	0.655971	0.600299	0.711644	0	2	2	0	0
Stomatognathic Diseases	2	0.3	0.3	0.3	0	2	0	0	0
Stress Disorders, Post-Traumatic	2	0.101791	0.1	0.103583	0	2	0	0	0
Sturge-Weber Syndrome	2	0.301045	0.300896	0.301194	0	2	0	0	0
Subacute Combined Degeneration	2	0.1	0.1	0.1	0	2	0	0	0
Synovitis	2	0.300448	0.3	0.300896	0	1	0	0	1
Systemic Inflammatory Response Syndrome	2	0.1	0.1	0.1	0	2	0	0	0
THROMBOCYTHEMIA 3	2	0.2	0.1	0.3	0	1	1	0	0
TOOTH AGENESIS, SELECTIVE, 1	2	0.567164	0.300896	0.700299	0	2	1	0	0
Taste Disorders	2	0.3	0.3	0.3	0	2	0	0	0
Telangiectasia, Hereditary Hemorrhagic	2	0.58468	0.386584	0.782777	2	2	2	0	0
Telomeric 22q13 monosomy syndrome	2	0.3	0.3	0.3	0	1	0	0	1
Tendinopathy	2	0.1	0.1	0.1	0	2	0	0	0
Terminal Osseous Dysplasia and Pigmentary Defects	2	0.300149	0.3	0.300299	0	2	0	0	0
Thanatophoric Dysplasia, Type I	2	0.312938	0.1	0.419406	0	2	1	0	0
Thrombasthenia	2	0.639076	0.631958	0.643821	1	2	2	0	0
Thrombotic Microangiopathies	2	0.303433	0.300299	0.306568	0	2	0	0	0
Thyroid Hormone Resistance Syndrome	2	0.31092	0.3	0.31638	0	2	1	0	0
Thyroid cancer, Hurthle cell	2	0.3	0.3	0.3	0	2	0	0	0
Tic Disorders	2	0.300299	0.3	0.300597	0	2	0	0	0
Tinnitus	2	0.3	0.3	0.3	0	2	0	0	0
Tissue Adhesions	2	0.1	0.1	0.1	0	2	0	0	0
Tracheoesophageal Fistula	2	0.2	0.1	0.3	0	2	0	0	0
Translocation, Genetic	2	0.3	0.3	0.3	0	2	0	0	0
Transposition of Great Vessels	2	0.300299	0.300299	0.300299	0	2	0	0	0
Trichotillomania	2	0.35	0.3	0.4	0	2	0	0	0
Trichuriasis	2	0.3	0.3	0.3	0	2	0	0	0
Trifunctional Protein Deficiency	2	0.654926	0.60836	0.701493	0	2	2	0	0
Triphalangeal thumb polysyndactyly syndrome	2	0.300746	0.300597	0.300896	0	2	0	0	0
Trypanosomiasis	2	0.1	0.1	0.1	0	2	0	0	0
Tuberculosis, Pulmonary	2	0.310893	0.306566	0.315221	0	2	2	0	0
UV-Sensitive Syndrome	2	0.300896	0.300896	0.300896	0	2	0	0	0
Ulcer	2	0.3	0.3	0.3	0	2	0	0	0
Unconsciousness	2	0.3	0.3	0.3	0	1	0	0	1
Urinary Bladder, Neurogenic	2	0.235012	0.1	0.302519	0	1	0	0	2
Urinary Incontinence	2	0.1	0.1	0.1	0	2	0	0	0
Urogenital Abnormalities	2	0.3	0.3	0.3	0	2	0	0	0
Urolithiasis	2	0.300746	0.3	0.301493	0	2	0	0	0
Urologic Neoplasms	2	0.3046	0.3	0.3069	0	2	1	0	0
Usher Syndrome, Type ID	2	0.367662	0.3	0.401493	0	1	2	0	0
Usher Syndromes	2	0.314738	0.309049	0.320427	0	2	2	0	0
Usher syndrome, type 1B	2	0.30209	0.300299	0.303881	0	2	0	0	0
Usher syndrome, type 1D	2	0.301194	0.3	0.302388	0	2	0	0	0
Usher syndrome, type 2C	2	0.500398	0.1	0.700597	0	2	1	0	0
VACTERL Association With Hydrocephalus	2	0.1	0.1	0.1	0	2	0	0	0
VITREORETINOPATHY, NEOVASCULAR INFLAMMATORY	2	0.3	0.3	0.3	0	1	1	0	0
VLCAD deficiency	2	0.50199	0.1	0.702986	0	2	1	0	0
Vaginal Neoplasms	2	0.3	0.3	0.3	0	0	0	0	2
Vascular Calcification	2	0.2	0.1	0.3	0	2	0	0	0
Virus Diseases	2	0.300746	0.300299	0.301194	0	2	0	0	0
Vulvar Lichen Sclerosus	2	0.300448	0.300299	0.300597	0	2	0	0	0
WAGR Syndrome	2	0.306281	0.300597	0.309123	0	2	1	0	0
Waardenburg Syndrome, Type 1	2	0.30627	0.100299	0.409255	0	2	1	0	0
Waardenburg syndrome type 2	2	0.302687	0.300896	0.304478	0	2	0	0	0
Waldenstrom Macroglobulinemia	2	0.300149	0.3	0.300299	0	2	0	0	0
Warfarin Sensitivity	2	0.0829585	0.0820357	0.0838813	0	2	2	0	0
Water Intoxication	2	0.3	0.3	0.3	0	2	0	0	0
Weaver syndrome	2	0.300896	0.300597	0.301493	0	2	1	0	0
Weber-Cockayne syndrome	2	0.300896	0.300299	0.301493	0	2	2	0	0
Wegener Granulomatosis	2	0.300299	0.300299	0.300299	0	2	0	0	0
Weill-Marchesani Syndrome	2	0.301045	0.300597	0.301493	0	2	0	0	0
Werner Syndrome	2	0.63785	0.302687	0.74957	1	2	1	0	0
Wernicke Encephalopathy	2	0.200299	0.1	0.300597	0	2	0	0	0
Wilms Tumor, Aniridia, Genitourinary Anomalies, Mental Retardation, and Obesity Syndrome	2	0.300149	0.3	0.300299	0	2	0	0	0
Wiskott-Aldrich Syndrome	2	0.645973	0.100597	0.782317	1	2	1	1	0
Wolff-Parkinson-White Syndrome	2	0.4376	0.1	0.6064	0	2	1	0	0
Wolfram Syndrome	2	0.530066	0.30431	0.755822	0	2	2	0	0
Wounds, Penetrating	2	0.2	0.1	0.3	0	1	0	0	1
XFE Progeroid Syndrome	2	0.433831	0.100299	0.600597	0	2	1	0	0
Xeroderma Pigmentosum	2	0.316578	0.315747	0.317408	0	2	2	0	0
antley-bixler syndrome	2	0.500597	0.3	0.600896	0	2	1	0	0
ivemark syndrome	2	0.1	0.1	0.1	0	2	0	0	0
osteogenesis imperfecta tarda	2	0.355673	0.303583	0.407763	0	2	2	0	0
spinal muscular atrophy type ii	2	0.233632	0.100299	0.300299	0	2	1	0	0
17-Hydroxysteroid Dehydrogenase Deficiency	1	0.600299	0.600299	0.600299	0	1	1	0	0
18-Hydroxylase deficiency	1	0.600299	0.600299	0.600299	0	1	1	0	0
2-Methylbutyryl-Coa Dehydrogenase Deficiency	1	0.600299	0.600299	0.600299	0	1	1	0	0
22q11 Deletion Syndrome	1	0.3	0.3	0.3	0	1	0	0	0
3 beta-Hydroxysteroid dehydrogenase deficiency	1	0.300597	0.300597	0.300597	0	1	1	0	0
3-HYDROXY-3-METHYLGLUTARYL-CoA LYASE DEFICIENCY	1	0.3	0.3	0.3	0	0	1	0	0
3-Hydroxy-3-Methylglutaryl-CoA Synthase 2 Deficiency	1	0.6	0.6	0.6	0	1	1	0	0
3-Methylglutaconic Aciduria, Type I	1	0.600896	0.600896	0.600896	0	1	1	0	0
3-Methylglutaconic Aciduria, Type V	1	0.300597	0.300597	0.300597	0	1	0	0	0
3-hydroxyacyl-coa dehydrogenase deficiency	1	0.6	0.6	0.6	0	1	1	0	0
3-methylcrotonyl CoA carboxylase 1 deficiency	1	0.600597	0.600597	0.600597	0	1	1	0	0
3-methylcrotonyl CoA carboxylase 2 deficiency	1	0.6	0.6	0.6	0	1	1	0	0
46, XX Disorders of Sex Development	1	0.3	0.3	0.3	0	1	0	0	0
46, XY Sex Reversal 5	1	0.6	0.6	0.6	0	1	1	0	0
46,XY Gonadal Dysgenesis, Complete or Partial, DHH-Related	1	0.6	0.6	0.6	0	1	1	0	0
46,XY SEX REVERSAL 6	1	0.3	0.3	0.3	0	0	1	0	0
46,XY Sex Reversal 3	1	0.3	0.3	0.3	0	1	0	0	0
46,Xx Gonadal Dysgenesis, Complete, Sry-Positive	1	0.300597	0.300597	0.300597	0	1	0	0	0
46,Xy Gonadal Dysgenesis, Complete, Sry-Related	1	0.6	0.6	0.6	0	1	1	0	0
46,Xy Gonadal Dysgenesis, Partial, With Minifascicular Neuropathy	1	0.4	0.4	0.4	0	1	0	0	0
5-hydroxytryptamine (serotonin) oxygenase regulator	1	0.3	0.3	0.3	0	1	0	0	0
6-pyruvoyl-tetrahydropterin synthase deficiency	1	0.700299	0.700299	0.700299	0	1	1	0	0
ABCD syndrome	1	0.300299	0.300299	0.300299	0	1	0	0	0
ACRODYSOSTOSIS WITH HORMONE RESISTANCE	1	0.300597	0.300597	0.300597	0	1	1	0	0
ACTH Syndrome, Ectopic	1	0.305673	0.305673	0.305673	0	1	0	0	0
ADENOSINE MONOPHOSPHATE DEAMINASE 1	1	0.3	0.3	0.3	0	0	1	0	0
ADIPONECTIN, SERUM LEVEL OF, QUANTITATIVE TRAIT LOCUS 1	1	0.3	0.3	0.3	0	0	1	0	0
ADRENAL INSUFFICIENCY, CONGENITAL, WITH 46,XY SEX REVERSAL, PARTIAL OR COMPLETE	1	0.300299	0.300299	0.300299	0	1	1	0	0
ADRENOCORTICAL INSUFFICIENCY	1	0.3	0.3	0.3	0	0	1	0	0
AGAMMAGLOBULINEMIA 1, AUTOSOMAL RECESSIVE	1	0.3	0.3	0.3	0	1	0	0	0
AGAMMAGLOBULINEMIA 4, AUTOSOMAL RECESSIVE	1	0.3	0.3	0.3	0	1	0	0	0
AGAMMAGLOBULINEMIA 6, AUTOSOMAL RECESSIVE	1	0.6	0.6	0.6	0	1	1	0	0
AICAR Transformylase Inosine Monophosphate Cyclohydrolase Deficiency	1	0.6	0.6	0.6	0	1	1	0	0
AICARDI-GOUTIERES SYNDROME 2	1	0.3	0.3	0.3	0	0	1	0	0
AIDS Dementia Complex	1	0.1	0.1	0.1	0	1	0	0	0
AIDS-Associated Nephropathy	1	0.1	0.1	0.1	0	1	0	0	0
AIDS-Related Opportunistic Infections	1	0.300299	0.300299	0.300299	0	1	0	0	0
AIDS-related Kaposi sarcoma	1	0.3	0.3	0.3	0	1	0	0	0
ALAGILLE SYNDROME 1	1	0.4	0.4	0.4	0	1	1	0	0
ALAGILLE SYNDROME 2	1	0.3	0.3	0.3	0	0	1	0	0
ALBINISM, OCULAR, WITH SENSORINEURAL DEAFNESS	1	0.100299	0.100299	0.100299	0	1	0	0	0
ALBUMIN	1	0.3	0.3	0.3	0	0	1	0	0
ALCOHOL SENSITIVITY, ACUTE	1	0.3	0.3	0.3	0	1	0	0	0
ALOPECIA UNIVERSALIS CONGENITA	1	0.4	0.4	0.4	0	1	1	0	0
ALPHA-2-PLASMIN INHIBITOR DEFICIENCY	1	0.4	0.4	0.4	0	1	1	0	0
ALPORT SYNDROME, AUTOSOMAL DOMINANT	1	0.300597	0.300597	0.300597	0	1	1	0	0
ALPORT SYNDROME, X-LINKED	1	0.716421	0.716421	0.716421	0	1	1	0	0
AMELOGENESIS IMPERFECTA, HYPOPLASTIC/HYPOMATURATION, X-LINKED 2	1	0.3	0.3	0.3	0	1	0	0	0
AMINOADIPIC ACIDURIA	1	0.3	0.3	0.3	0	0	1	0	0
AMYLOIDOSIS, PRIMARY LOCALIZED CUTANEOUS, 2	1	0.3	0.3	0.3	0	0	1	0	0
AMYOTROPHIC LATERAL SCLEROSIS 10, WITH OR WITHOUT FRONTOTEMPORAL DEMENTIA	1	0.3	0.3	0.3	0	0	1	0	0
AMYOTROPHIC LATERAL SCLEROSIS 12	1	0.6	0.6	0.6	0	1	1	0	0
AMYOTROPHIC LATERAL SCLEROSIS 14, WITH OR WITHOUT FRONTOTEMPORAL DEMENTIA	1	0.3	0.3	0.3	0	0	1	0	0
AMYOTROPHIC LATERAL SCLEROSIS 15, WITH OR WITHOUT FRONTOTEMPORAL DEMENTIA	1	0.3	0.3	0.3	0	0	1	0	0
AMYOTROPHIC LATERAL SCLEROSIS 16, JUVENILE	1	0.3	0.3	0.3	0	0	1	0	0
AMYOTROPHIC LATERAL SCLEROSIS 6, WITH OR WITHOUT FRONTOTEMPORAL DEMENTIA	1	0.300299	0.300299	0.300299	0	1	1	0	0
AMYOTROPHIC LATERAL SCLEROSIS-PARKINSONISM/DEMENTIA COMPLEX 1	1	0.300299	0.300299	0.300299	0	1	0	0	0
[truncated: 3,766 more rows]
