# Supplementary material for: Cell type-selective disease-association of genes under high regulatory load
Source: Nucleic Acids Res. 2015 Oct 10;43(18):8839–55. doi: 10.1093/nar/gkv863 (PMC4605313; doi:10.1093/nar/gkv863)
Supplement: SUPPLEMENTARY DATA [file supp_gkv863_nar-01077-z-2015-File011.zip]

Archive with 139 entries (139 files):
- HighEnhLoad_E113_10PCNT_04-Feb-2015.txt
- HighEnhLoad_E112_10PCNT_04-Feb-2015.txt
- HighEnhLoad_E111_10PCNT_04-Feb-2015.txt
- HighEnhLoad_E109_10PCNT_04-Feb-2015.txt
- HighEnhLoad_E108_10PCNT_04-Feb-2015.txt
- HighEnhLoad_E106_10PCNT_04-Feb-2015.txt
- HighEnhLoad_E105_10PCNT_04-Feb-2015.txt
- HighEnhLoad_E104_10PCNT_04-Feb-2015.txt
- HighEnhLoad_E103_10PCNT_04-Feb-2015.txt
- HighEnhLoad_E102_10PCNT_04-Feb-2015.txt
- HighEnhLoad_E101_10PCNT_04-Feb-2015.txt
- HighEnhLoad_E100_10PCNT_04-Feb-2015.txt
- HighEnhLoad_E099_10PCNT_04-Feb-2015.txt
- HighEnhLoad_E098_10PCNT_04-Feb-2015.txt
- HighEnhLoad_E097_10PCNT_04-Feb-2015.txt
- HighEnhLoad_E096_10PCNT_04-Feb-2015.txt
- HighEnhLoad_E095_10PCNT_04-Feb-2015.txt
- HighEnhLoad_E094_10PCNT_04-Feb-2015.txt
- HighEnhLoad_E093_10PCNT_04-Feb-2015.txt
- HighEnhLoad_E092_10PCNT_04-Feb-2015.txt
- HighEnhLoad_E091_10PCNT_04-Feb-2015.txt
- HighEnhLoad_E090_10PCNT_04-Feb-2015.txt
- HighEnhLoad_E089_10PCNT_04-Feb-2015.txt
- HighEnhLoad_E087_10PCNT_04-Feb-2015.txt
- HighEnhLoad_E085_10PCNT_04-Feb-2015.txt
- HighEnhLoad_E084_10PCNT_04-Feb-2015.txt
- HighEnhLoad_E080_10PCNT_04-Feb-2015.txt
- HighEnhLoad_E079_10PCNT_04-Feb-2015.txt
- HighEnhLoad_E078_10PCNT_04-Feb-2015.txt
- HighEnhLoad_E076_10PCNT_04-Feb-2015.txt
- HighEnhLoad_E075_10PCNT_04-Feb-2015.txt
- HighEnhLoad_E074_10PCNT_04-Feb-2015.txt
- HighEnhLoad_E073_10PCNT_04-Feb-2015.txt
- HighEnhLoad_E072_10PCNT_04-Feb-2015.txt
- HighEnhLoad_E071_10PCNT_04-Feb-2015.txt
- HighEnhLoad_E069_10PCNT_04-Feb-2015.txt
- HighEnhLoad_E068_10PCNT_04-Feb-2015.txt
- HighEnhLoad_E067_10PCNT_04-Feb-2015.txt
- HighEnhLoad_E066_10PCNT_04-Feb-2015.txt
- HighEnhLoad_E065_10PCNT_04-Feb-2015.txt
- HighEnhLoad_E063_10PCNT_04-Feb-2015.txt
- HighEnhLoad_E062_10PCNT_04-Feb-2015.txt
- HighEnhLoad_E061_10PCNT_04-Feb-2015.txt
- HighEnhLoad_E059_10PCNT_04-Feb-2015.txt
- HighEnhLoad_E058_10PCNT_04-Feb-2015.txt
- HighEnhLoad_E056_10PCNT_04-Feb-2015.txt
- HighEnhLoad_E055_10PCNT_04-Feb-2015.txt
- HighEnhLoad_E050_10PCNT_04-Feb-2015.txt
- HighEnhLoad_E049_10PCNT_04-Feb-2015.txt
- HighEnhLoad_E048_10PCNT_04-Feb-2015.txt
- HighEnhLoad_E047_10PCNT_04-Feb-2015.txt
- HighEnhLoad_E046_10PCNT_04-Feb-2015.txt
- HighEnhLoad_E045_10PCNT_04-Feb-2015.txt
- HighEnhLoad_E044_10PCNT_04-Feb-2015.txt
- HighEnhLoad_E043_10PCNT_04-Feb-2015.txt
- HighEnhLoad_E042_10PCNT_04-Feb-2015.txt
- HighEnhLoad_E041_10PCNT_04-Feb-2015.txt
- HighEnhLoad_E040_10PCNT_04-Feb-2015.txt
- HighEnhLoad_E039_10PCNT_04-Feb-2015.txt
- HighEnhLoad_E038_10PCNT_04-Feb-2015.txt
- HighEnhLoad_E037_10PCNT_04-Feb-2015.txt
- HighEnhLoad_E034_10PCNT_04-Feb-2015.txt
- HighEnhLoad_E032_10PCNT_04-Feb-2015.txt
- HighEnhLoad_E029_10PCNT_04-Feb-2015.txt
- HighEnhLoad_E026_10PCNT_04-Feb-2015.txt
- HighEnhLoad_E022_10PCNT_04-Feb-2015.txt
- HighEnhLoad_E021_10PCNT_04-Feb-2015.txt
- HighEnhLoad_E020_10PCNT_04-Feb-2015.txt
- HighEnhLoad_E019_10PCNT_04-Feb-2015.txt
- HighEnhLoad_E017_10PCNT_04-Feb-2015.txt
- HighEnhLoad_E016_10PCNT_04-Feb-2015.txt
- HighEnhLoad_E015_10PCNT_04-Feb-2015.txt
- HighEnhLoad_E014_10PCNT_04-Feb-2015.txt
- HighEnhLoad_E013_10PCNT_04-Feb-2015.txt
- HighEnhLoad_E012_10PCNT_04-Feb-2015.txt
- HighEnhLoad_E011_10PCNT_04-Feb-2015.txt
- HighEnhLoad_E008_10PCNT_04-Feb-2015.txt
- HighEnhLoad_E007_10PCNT_04-Feb-2015.txt
- HighEnhLoad_E006_10PCNT_04-Feb-2015.txt
- HighEnhLoad_E005_10PCNT_04-Feb-2015.txt
- HighEnhLoad_E004_10PCNT_04-Feb-2015.txt
- HighEnhLoad_E003_10PCNT_04-Feb-2015.txt
- HighEnhLoad_VenousBlood.Neutrophil.C12012H1_10PCNT_02-Feb-2015.txt
- HighEnhLoad_VenousBlood.Neutrophil.C001UYH1_10PCNT_02-Feb-2015.txt
- HighEnhLoad_VenousBlood.Neutrophil.C0011IH2_10PCNT_02-Feb-2015.txt
- HighEnhLoad_VenousBlood.Neutrophil.C0010KH2_10PCNT_02-Feb-2015.txt
- HighEnhLoad_VenousBlood.Neutrophil.C000S5H1_10PCNT_02-Feb-2015.txt
- HighEnhLoad_VenousBlood.Monocyte.C004SQH1_10PCNT_02-Feb-2015.txt
- HighEnhLoad_VenousBlood.Monocyte.C0011IH1_10PCNT_02-Feb-2015.txt
- HighEnhLoad_VenousBlood.Monocyte.C001UYH2_10PCNT_02-Feb-2015.txt
- HighEnhLoad_VenousBlood.Monocyte.C0010KH1_10PCNT_02-Feb-2015.txt
- HighEnhLoad_VenousBlood.Monocyte.C000S5H2_10PCNT_02-Feb-2015.txt
- HighEnhLoad_VenousBlood.MatureEosinophil.S00BKKH1_10PCNT_02-Feb-2015.txt
- HighEnhLoad_VenousBlood.InflammatoryMacrophage.S0022IH2_10PCNT_02-Feb-2015.txt
- HighEnhLoad_VenousBlood.InflammatoryMacrophage.S001S7H2_10PCNT_02-Feb-2015.txt
- HighEnhLoad_VenousBlood.InflammatoryMacrophage.S001MJH1_10PCNT_02-Feb-2015.txt
- HighEnhLoad_VenousBlood.CD4+_TCell.S007DDH2_10PCNT_02-Feb-2015.txt
- HighEnhLoad_VenousBlood.CD4+_TCell.C002TWH1_10PCNT_02-Feb-2015.txt
- HighEnhLoad_VenousBlood.CD4+_TCell.C002Q1H1_10PCNT_02-Feb-2015.txt
- HighEnhLoad_VenousBlood.AltActMacrophage.S00BS4H1_10PCNT_02-Feb-2015.txt
- HighEnhLoad_VenousBlood.AltActMacrophage.S00622H1_10PCNT_02-Feb-2015.txt
- HighEnhLoad_VenousBlood.AltActMacrophage.S006VIH1_10PCNT_02-Feb-2015.txt
- HighEnhLoad_PANC1_10PCNT_02-Feb-2015.txt
- HighEnhLoad_Osteo_10PCNT_02-Feb-2015.txt
- HighEnhLoad_NHLF_10PCNT_02-Feb-2015.txt
- HighEnhLoad_NHEK_10PCNT_02-Feb-2015.txt
- HighEnhLoad_NHDFAd_10PCNT_02-Feb-2015.txt
- HighEnhLoad_NHA_10PCNT_02-Feb-2015.txt
- HighEnhLoad_Monocd14ro1746_10PCNT_02-Feb-2015.txt
- HighEnhLoad_MCF7_10PCNT_02-Feb-2015.txt
- HighEnhLoad_K562_10PCNT_02-Feb-2015.txt
- HighEnhLoad_HepG2_10PCNT_02-Feb-2015.txt
- HighEnhLoad_HeLaS3_10PCNT_02-Feb-2015.txt
- HighEnhLoad_HUVEC_10PCNT_02-Feb-2015.txt
- HighEnhLoad_HSMM_10PCNT_02-Feb-2015.txt
- HighEnhLoad_HMEC_10PCNT_02-Feb-2015.txt
- HighEnhLoad_HCT116_10PCNT_02-Feb-2015.txt
- HighEnhLoad_H1hESC_10PCNT_02-Feb-2015.txt
- HighEnhLoad_GM12878_10PCNT_02-Feb-2015.txt
- HighEnhLoad_Dnd41_10PCNT_02-Feb-2015.txt
- HighEnhLoad_CordBlood.Neutrophil.C004GDH1_10PCNT_02-Feb-2015.txt
- HighEnhLoad_CordBlood.Neutrophil.C00184H2_10PCNT_02-Feb-2015.txt
- HighEnhLoad_CordBlood.Monocyte.S000RDH2_10PCNT_02-Feb-2015.txt
- HighEnhLoad_CordBlood.Monocyte.C005PSH2_10PCNT_02-Feb-2015.txt
- HighEnhLoad_CordBlood.Monocyte.C00264H1_10PCNT_02-Feb-2015.txt
- HighEnhLoad_CordBlood.Megakaryocyte.S004BTH2_10PCNT_02-Feb-2015.txt
- HighEnhLoad_CordBlood.Erythroblast.S002S3H1_10PCNT_02-Feb-2015.txt
- HighEnhLoad_CordBlood.Erythroblast.S002R5H1_10PCNT_02-Feb-2015.txt
- HighEnhLoad_CordBlood.CD8+_naive.C002YMH1_10PCNT_02-Feb-2015.txt
- HighEnhLoad_CordBlood.AltActMacrophage.S00C1HH1_10PCNT_02-Feb-2015.txt
- HighEnhLoad_CellLine.SporadicBurkittLymphoma.BP_DG-75_c01_10PCNT_02-Feb-2015.txt
- HighEnhLoad_CellLine.SporadicBurkittLymphoma.BP_BL-2_c01_10PCNT_02-Feb-2015.txt
- HighEnhLoad_CellLine.MultipleMyeloma.BP_U-266_c01_10PCNT_02-Feb-2015.txt
- HighEnhLoad_CellLine.MantleCellLymphoma.BP_Z-138_c01_10PCNT_02-Feb-2015.txt
- HighEnhLoad_CellLine.MantleCellLymphoma.BP_JVM-2_c01_10PCNT_02-Feb-2015.txt
- HighEnhLoad_CellLine.GerminalCenterBCellLike.BP_SU-DHL-5_c01_10PCNT_02-Feb-2015.txt
- HighEnhLoad_CellLine.GerminalCenterBCellLike.BP_KARPAS-422_c01_10PCNT_02-Feb-2015.txt
- HighEnhLoad_AG04450_10PCNT_02-Feb-2015.txt
- HighEnhLoad_A549-EtOH_10PCNT_02-Feb-2015.txt
