# Supplementary material for: Cell type-selective disease-association of genes under high regulatory load
Source: Nucleic Acids Res. 2015 Oct 10;43(18):8839–55. doi: 10.1093/nar/gkv863 (PMC4605313; doi:10.1093/nar/gkv863)
Supplement: SUPPLEMENTARY DATA [file supp_gkv863_nar-01077-z-2015-File011.zip › HighEnhLoad_E113_10PCNT_04-Feb-2015.txt]

Entrez Gene ID	Nr Enh	H3K4me3 status
677	169	1
57178	152	1
10801	147	1
5890	141	1
678	126	1
2113	126	1
10105	115	1
7145	113	1
50807	112	1
51571	112	1
23254	110	1
9844	107	1
1316	106	1
5336	104	1
50651	103	1
5770	100	1
6711	99	1
55092	99	1
4026	94	1
55691	93	1
400954	92	1
3720	91	1
6239	91	1
64759	91	1
2034	90	1
4289	90	1
473	86	1
2120	85	1
9759	85	1
2313	84	1
3091	84	1
9612	84	1
136259	84	1
4627	83	1
9839	83	1
25902	83	1
79712	83	1
23498	82	1
359948	81	1
221178	80	1
3660	79	1
57480	79	1
7048	78	1
10217	78	1
9679	76	1
10163	76	1
152002	76	1
23199	75	1
64077	75	1
79718	75	1
80790	75	1
131583	75	1
8440	74	1
79890	74	1
84071	74	1
2114	73	1
9781	72	1
79730	72	1
4067	71	1
5583	71	1
5588	71	1
7049	71	1
8317	71	1
9811	71	1
64778	71	1
5795	70	1
6256	70	1
7357	70	1
11214	70	1
54453	70	1
6397	69	1
6720	69	1
27086	69	1
55277	69	1
83394	69	1
117581	69	1
6764	68	1
8624	68	1
8898	68	1
9365	68	1
84441	68	1
9750	67	1
9788	67	1
22856	67	1
55604	67	1
60312	67	1
6310	66	1
23092	66	1
2693	65	1
2766	65	1
5581	65	1
6224	65	1
54491	65	1
55959	65	1
84894	65	1
861	64	1
1052	64	1
2869	64	1
2908	64	1
7204	64	1
10602	64	1
27245	64	1
28951	64	1
51274	64	1
59339	64	1
79705	64	1
84632	64	1
5295	63	1
7090	63	1
9644	63	1
9804	63	1
9873	63	1
23514	63	1
55534	63	1
2176	62	1
3398	62	1
6001	62	1
6484	62	1
8660	62	1
9314	62	1
28232	62	1
64225	62	1
84909	62	1
90627	62	1
253558	62	1
4088	61	1
4739	61	1
5305	61	1
7372	61	1
9922	61	1
9938	61	1
84062	61	1
157638	61	1
1289	60	1
5937	60	1
9576	60	1
9712	60	1
10221	60	1
23240	60	1
23613	60	1
92154	60	1
947	59	1
1848	59	1
4258	59	1
4837	59	1
6509	59	1
8829	59	1
9394	59	1
9450	59	1
9792	59	1
54880	59	1
64410	59	1
64420	59	1
83478	59	1
91526	59	1
1284	58	1
2308	58	1
4064	58	1
6229	58	1
23075	58	1
23603	58	1
57580	58	1
283349	58	1
2534	57	1
3090	57	1
10743	57	1
54478	57	1
55647	57	1
57511	57	1
80055	57	1
81606	57	1
114991	57	1
201501	57	1
256021	57	1
414318	57	1
775	56	1
1879	56	1
2799	56	1
6482	56	1
8111	56	1
23293	56	1
23648	56	1
83857	56	1
182	55	1
4773	55	1
4774	55	1
6584	55	1
9223	55	1
10397	55	1
221937	55	1
1112	54	1
1603	54	1
2004	54	1
3659	54	1
3680	54	1
3688	54	1
5209	54	1
6430	54	1
7078	54	1
8559	54	1
9308	54	1
22990	54	1
51363	54	1
201562	54	1
949	53	1
1545	53	1
2078	53	1
2099	53	1
7097	53	1
9334	53	1
9537	53	1
9766	53	1
10320	53	1
11217	53	1
23001	53	1
55187	53	1
57222	53	1
84159	53	1
1435	52	1
2040	52	1
4616	52	1
7026	52	1
8522	52	1
8542	52	1
10531	52	1
23239	52	1
55809	52	1
57410	52	1
145567	52	1
596	51	1
1326	51	1
2288	51	1
2788	51	1
2934	51	1
5154	51	1
6925	51	1
8202	51	1
10154	51	1
51174	51	1
55173	51	1
147	50	1
6157	50	1
10123	50	1
23604	50	1
50515	50	1
81671	50	1
83716	50	1
84959	50	1
221935	50	1
2627	49	1
3570	49	1
3707	49	1
7852	49	1
9262	49	1
10395	49	1
11221	49	1
23048	49	1
23224	49	1
23225	49	1
23261	49	1
23345	49	1
26064	49	1
51735	49	1
54502	49	1
84448	49	1
374819	49	1
388	48	1
1130	48	1
5046	48	1
5998	48	1
6497	48	1
6909	48	1
8609	48	1
8925	48	1
10365	48	1
51621	48	1
79813	48	1
90362	48	1
774	47	1
1106	47	1
1282	47	1
2309	47	1
3673	47	1
4851	47	1
5641	47	1
8291	47	1
9341	47	1
10533	47	1
11030	47	1
23022	47	1
23102	47	1
25925	47	1
26286	47	1
28989	47	1
51253	47	1
51719	47	1
54861	47	1
55205	47	1
81846	47	1
83641	47	1
153090	47	1
81	46	1
801	46	1
4478	46	1
5128	46	1
6480	46	1
7704	46	1
8869	46	1
9148	46	1
9771	46	1
10370	46	1
10868	46	1
10920	46	1
25816	46	1
56990	46	1
57419	46	1
63898	46	1
63979	46	1
81624	46	1
122953	46	1
253260	46	1
87	45	1
960	45	1
1785	45	1
2185	45	1
3295	45	1
4092	45	1
4609	45	1
5527	45	1
5867	45	1
9686	45	1
23158	45	1
23315	45	1
57217	45	1
63892	45	1
79048	45	1
89849	45	1
2100	44	1
2317	44	1
2615	44	1
3632	44	1
4811	44	1
6548	44	1
6624	44	1
7837	44	1
11018	44	1
23452	44	1
25771	44	1
28514	44	1
55780	44	1
57007	44	1
57553	44	1
57591	44	1
119587	44	1
140885	44	1
3280	43	1
4179	43	1
6196	43	1
7173	43	1
8452	43	1
8728	43	1
9267	43	1
9935	43	1
10099	43	1
23429	43	1
57492	43	1
85358	43	1
140876	43	1
151556	43	1
283598	43	1
3705	42	1
4082	42	1
4715	42	1
6745	42	1
8507	42	1
10090	42	1
23272	42	1
23362	42	1
25793	42	1
27352	42	1
54438	42	1
58480	42	1
79906	42	1
81848	42	1
84869	42	1
137886	42	1
158135	42	1
375057	42	1
29	41	1
1788	41	1
1906	41	1
2081	41	1
2355	41	1
4254	41	1
4782	41	1
5093	41	1
8553	41	1
11031	41	1
11343	41	1
22821	41	1
23180	41	1
23499	41	1
54828	41	1
55267	41	1
64131	41	1
80325	41	1
89853	41	1
643314	41	1
104	40	1
1003	40	1
1776	40	1
2274	40	1
3344	40	1
3655	40	1
4155	40	1
4650	40	1
5922	40	1
7456	40	1
8997	40	1
23291	40	1
54476	40	1
55328	40	1
55619	40	1
55625	40	1
55850	40	1
81603	40	1
83786	40	1
123016	40	1
100144748	40	1
641	39	1
800	39	1
2289	39	1
3593	39	1
4205	39	1
4337	39	1
6533	39	1
6672	39	1
6678	39	1
6867	39	1
8428	39	1
8460	39	1
9375	39	1
9444	39	1
10318	39	1
23677	39	1
25797	39	1
51162	39	1
51232	39	1
54434	39	1
55129	39	1
55670	39	1
57713	39	1
57724	39	1
150094	39	1
3339	38	1
3725	38	1
4249	38	1
5138	38	1
5292	38	1
6627	38	1
7182	38	1
8303	38	1
8874	38	1
9590	38	1
9630	38	1
9655	38	1
9865	38	1
11252	38	1
27244	38	1
27436	38	1
29995	38	1
51121	38	1
55313	38	1
56261	38	1
57134	38	1
64283	38	1
79657	38	1
80005	38	1
83549	38	1
91461	38	1
92106	38	1
201595	38	1
440193	38	1
687	37	1
843	37	1
1583	37	1
2022	37	1
3394	37	1
3418	37	1
3708	37	1
5687	37	1
6503	37	1
7128	37	1
8672	37	1
8743	37	1
9637	37	1
10451	37	1
10672	37	1
11259	37	1
23164	37	1
23294	37	1
51196	37	1
55636	37	1
59277	37	1
79643	37	1
79719	37	1
83593	37	1
83872	37	1
84101	37	1
118788	37	1
219621	37	1
286204	37	1
100113407	37	1
24	36	1
571	36	1
604	36	1
1452	36	1
1647	36	1
3554	36	1
3672	36	1
7050	36	1
7336	36	1
7443	36	1
9209	36	1
9509	36	1
11057	36	1
22998	36	1
23112	36	1
23129	36	1
23175	36	1
23590	36	1
55054	36	1
57521	36	1
58526	36	1
59269	36	1
60675	36	1
64342	36	1
79746	36	1
79888	36	1
80315	36	1
220988	36	1
651746	36	1
187	35	1
309	35	1
1488	35	1
1947	35	1
3643	35	1
3778	35	1
4149	35	1
4292	35	1
5029	35	1
6176	35	1
6653	35	1
7052	35	1
7133	35	1
7410	35	1
8289	35	1
9050	35	1
9603	35	1
9674	35	1
10135	35	1
23500	35	1
26137	35	1
29957	35	1
51422	35	1
51649	35	1
57162	35	1
57520	35	1
57706	35	1
60481	35	1
80820	35	1
85409	35	1
90411	35	1
92017	35	1
124540	35	1
140688	35	1
146433	35	1
223082	35	1
111	34	1
135	34	1
273	34	1
549	34	1
2683	34	1
2887	34	1
3142	34	1
3384	34	1
3480	34	1
3965	34	1
5335	34	1
6850	34	1
6934	34	1
7287	34	1
8498	34	1
9249	34	1
10516	34	1
10758	34	1
23214	34	1
51256	34	1
51361	34	1
54206	34	1
54541	34	1
55114	34	1
55536	34	1
55824	34	1
56731	34	1
57533	34	1
57561	34	1
80323	34	1
84913	34	1
126669	34	1
126917	34	1
151525	34	1
347902	34	1
408	33	1
613	33	1
1002	33	1
1291	33	1
2353	33	1
2356	33	1
2643	33	1
2730	33	1
2776	33	1
2957	33	1
3460	33	1
3592	33	1
4010	33	1
4299	33	1
7422	33	1
9124	33	1
9663	33	1
9697	33	1
10538	33	1
10625	33	1
10783	33	1
23034	33	1
23127	33	1
23150	33	1
23389	33	1
23531	33	1
51061	33	1
54103	33	1
54815	33	1
55144	33	1
55234	33	1
55608	33	1
55915	33	1
55970	33	1
56892	33	1
56905	33	1
60490	33	1
64207	33	1
64318	33	1
81570	33	1
81704	33	1
84249	33	1
94134	33	1
203245	33	1
1778	32	1
2885	32	1
3635	32	1
3937	32	1
4091	32	1
4208	32	1
4217	32	1
5337	32	1
5341	32	1
5908	32	1
6259	32	1
7057	32	1
7114	32	1
8738	32	1
9021	32	1
9053	32	1
9229	32	1
9516	32	1
9672	32	1
10409	32	1
11091	32	1
23275	32	1
23321	32	1
25828	32	1
29107	32	1
51564	32	1
54518	32	1
54586	32	1
54788	32	1
55075	32	1
57118	32	1
58513	32	1
84529	32	1
84957	32	1
93517	32	1
114818	32	1
123036	32	1
153396	32	1
344558	32	1
100506388	32	1
694	31	1
921	31	1
1009	31	1
1236	31	1
1482	31	1
2294	31	1
3092	31	1
3831	31	1
4642	31	1
4947	31	1
5500	31	1
6793	31	1
7335	31	1
7879	31	1
8204	31	1
8412	31	1
9079	31	1
9208	31	1
9261	31	1
9475	31	1
10237	31	1
10659	31	1
11237	31	1
23002	31	1
26030	31	1
27161	31	1
29928	31	1
29970	31	1
51134	31	1
51316	31	1
51429	31	1
51523	31	1
54407	31	1
56889	31	1
57597	31	1
57707	31	1
79899	31	1
79960	31	1
81619	31	1
84056	31	1
84059	31	1
89978	31	1
128434	31	1
132864	31	1
154881	31	1
168455	31	1
201164	31	1
203100	31	1
220929	31	1
221061	31	1
374786	31	1
100507050	31	1
71	30	1
323	30	1
466	30	1
598	30	1
753	30	1
832	30	1
894	30	1
989	30	1
1601	30	1
2140	30	1
3485	30	1
3516	30	1
4154	30	1
4211	30	1
4363	30	1
5142	30	1
5152	30	1
5420	30	1
7003	30	1
7227	30	1
7450	30	1
7481	30	1
8301	30	1
8851	30	1
8870	30	1
9517	30	1
9564	30	1
9619	30	1
10129	30	1
10253	30	1
10912	30	1
23030	30	1
23406	30	1
26040	30	1
27131	30	1
27295	30	1
29094	30	1
54918	30	1
54919	30	1
55352	30	1
56963	30	1
57609	30	1
58490	30	1
64919	30	1
65059	30	1
65997	30	1
79720	30	1
80139	30	1
81558	30	1
81563	30	1
84057	30	1
92521	30	1
112574	30	1
112616	30	1
117289	30	1
129080	30	1
285195	30	1
349136	30	1
389203	30	1
100	29	1
102	29	1
351	29	1
780	29	1
1266	29	1
1729	29	1
1847	29	1
1939	29	1
2131	29	1
2321	29	1
2768	29	1
3026	29	1
5465	29	1
5914	29	1
6404	29	1
6615	29	1
7038	29	1
7405	29	1
9411	29	1
9770	29	1
9953	29	1
9962	29	1
10678	29	1
22801	29	1
23043	29	1
23094	29	1
26051	29	1
30011	29	1
51477	29	1
54549	29	1
55122	29	1
55196	29	1
55275	29	1
55697	29	1
56894	29	1
56946	29	1
56981	29	1
57211	29	1
57605	29	1
60386	29	1
60468	29	1
64101	29	1
64761	29	1
64784	29	1
64855	29	1
80781	29	1
83543	29	1
84034	29	1
90678	29	1
151011	29	1
348094	29	1
374655	29	1
118	28	1
148	28	1
667	28	1
669	28	1
928	28	1
961	28	1
2745	28	1
2878	28	1
3097	28	1
3397	28	1
3977	28	1
4094	28	1
4772	28	1
4792	28	1
5155	28	1
5201	28	1
5549	28	1
5564	28	1
5734	28	1
5873	28	1
6208	28	1
6446	28	1
7109	28	1
7328	28	1
9435	28	1
9828	28	1
10166	28	1
10769	28	1
10867	28	1
11103	28	1
22898	28	1
23143	28	1
26002	28	1
26118	28	1
26984	28	1
51126	28	1
54838	28	1
55168	28	1
55225	28	1
55544	28	1
55734	28	1
56890	28	1
57142	28	1
57190	28	1
57584	28	1
64072	28	1
64859	28	1
79827	28	1
80183	28	1
80267	28	1
80824	28	1
81615	28	1
83464	28	1
85395	28	1
90701	28	1
91748	28	1
93109	28	1
116987	28	1
124245	28	1
137682	28	1
151393	28	1
220108	28	1
554251	28	1
120	27	1
639	27	1
1453	27	1
1490	27	1
2060	27	1
2752	27	1
2872	27	1
3454	27	1
3490	27	1
3572	27	1
3600	27	1
3625	27	1
4048	27	1
4214	27	1
4306	27	1
5125	27	1
5376	27	1
5747	27	1
5782	27	1
6251	27	1
6727	27	1
7168	27	1
8447	27	1
8482	27	1
9778	27	1
9833	27	1
10018	27	1
10873	27	1
11142	27	1
22904	27	1
23189	27	1
23274	27	1
23303	27	1
25924	27	1
25932	27	1
26136	27	1
27235	27	1
27303	27	1
30836	27	1
50853	27	1
51187	27	1
51421	27	1
53373	27	1
53405	27	1
53918	27	1
54757	27	1
55315	27	1
56169	27	1
56999	27	1
57458	27	1
57493	27	1
58489	27	1
60673	27	1
63876	27	1
64321	27	1
64374	27	1
64744	27	1
79230	27	1
79616	27	1
79618	27	1
79666	27	1
79834	27	1
80224	27	1
80852	27	1
81544	27	1
81610	27	1
84440	27	1
85461	27	1
123355	27	1
124976	27	1
128553	27	1
128710	27	1
145748	27	1
154810	27	1
158	26	1
394	26	1
858	26	1
864	26	1
976	26	1
1846	26	1
1849	26	1
1889	26	1
2180	26	1
3096	26	1
3146	26	1
3399	26	1
3693	26	1
3782	26	1
4087	26	1
4601	26	1
4613	26	1
4899	26	1
6477	26	1
6670	26	1
6774	26	1
6935	26	1
7159	26	1
8030	26	1
8224	26	1
8379	26	1
8613	26	1
8651	26	1
9020	26	1
9150	26	1
9448	26	1
9815	26	1
9960	26	1
10140	26	1
10252	26	1
10363	26	1
10391	26	1
10806	26	1
22822	26	1
22883	26	1
23177	26	1
23580	26	1
26052	26	1
51660	26	1
51667	26	1
51669	26	1
54971	26	1
55589	26	1
57507	26	1
57534	26	1
64750	26	1
80024	26	1
84260	26	1
90427	26	1
91584	26	1
114899	26	1
122786	26	1
135112	26	1
137209	26	1
202018	26	1
375748	26	1
729515	26	1
154	25	1
754	25	1
817	25	1
1794	25	1
1901	25	1
2590	25	1
2673	25	1
3212	25	1
3676	25	1
3716	25	1
4301	25	1
4430	25	1
5045	25	1
5217	25	1
5787	25	1
5825	25	1
6504	25	1
6573	25	1
6641	25	1
6840	25	1
6856	25	1
6916	25	1
7430	25	1
7436	25	1
7805	25	1
8726	25	1
8837	25	1
9454	25	1
9685	25	1
9846	25	1
10098	25	1
10174	25	1
10270	25	1
22903	25	1
22982	25	1
23013	25	1
23090	25	1
25829	25	1
28976	25	1
29099	25	1
29123	25	1
51299	25	1
51684	25	1
53335	25	1
54465	25	1
54986	25	1
55294	25	1
55904	25	1
55917	25	1
56950	25	1
57674	25	1
79755	25	1
80230	25	1
80301	25	1
83941	25	1
83983	25	1
84309	25	1
84910	25	1
85007	25	1
85453	25	1
92346	25	1
125476	25	1
126969	25	1
143686	25	1
150372	25	1
152579	25	1
153222	25	1
219654	25	1
219771	25	1
220963	25	1
283358	25	1
399665	25	1
19	24	1
152	24	1
306	24	1
463	24	1
535	24	1
539	24	1
805	24	1
841	24	1
923	24	1
1102	24	1
1611	24	1
1838	24	1
3055	24	1
3601	24	1
3927	24	1
4288	24	1
4482	24	1
4651	24	1
4803	24	1
5195	24	1
5253	24	1
5293	24	1
5431	24	1
5579	24	1
5745	24	1
5797	24	1
5822	24	1
5987	24	1
6531	24	1
7071	24	1
7414	24	1
7517	24	1
8021	24	1
8411	24	1
8994	24	1
9043	24	1
9258	24	1
9577	24	1
9638	24	1
10106	24	1
10227	24	1
10392	24	1
10651	24	1
10667	24	1
11060	24	1
11113	24	1
22806	24	1
23118	24	1
23543	24	1
25939	24	1
26578	24	1
29982	24	1
51108	24	1
51474	24	1
53947	24	1
54112	24	1
54896	24	1
54980	24	1
55711	24	1
55922	24	1
57097	24	1
57563	24	1
65220	24	1
79605	24	1
79683	24	1
84168	24	1
84919	24	1
90273	24	1
91768	24	1
114836	24	1
114883	24	1
116985	24	1
118426	24	1
124935	24	1
135114	24	1
137075	24	1
145497	24	1
200728	24	1
221472	24	1
246175	24	1
388403	24	1
388780	24	1
389792	24	1
404093	24	1
445815	24	1
494470	24	1
161	23	1
240	23	1
824	23	1
833	23	1
1387	23	1
1465	23	1
1615	23	1
1746	23	1
1992	23	1
2098	23	1
2172	23	1
2257	23	1
2342	23	1
3400	23	1
3482	23	1
3732	23	1
4043	23	1
4705	23	1
4751	23	1
4783	23	1
4976	23	1
5028	23	1
5079	23	1
5306	23	1
5451	23	1
5578	23	1
5594	23	1
5660	23	1
6135	23	1
6195	23	1
6461	23	1
6578	23	1
6595	23	1
6782	23	1
6786	23	1
7187	23	1
8459	23	1
8659	23	1
8667	23	1
8777	23	1
9019	23	1
9553	23	1
9683	23	1
10010	23	1
10049	23	1
10171	23	1
10461	23	1
10477	23	1
10509	23	1
10875	23	1
11047	23	1
22875	23	1
23157	23	1
23218	23	1
23243	23	1
23328	23	1
23670	23	1
25926	23	1
25960	23	1
27040	23	1
51321	23	1
51507	23	1
51608	23	1
54108	23	1
55160	23	1
55290	23	1
55291	23	1
55454	23	1
55729	23	1
55810	23	1
56259	23	1
56886	23	1
57181	23	1
57552	23	1
64115	23	1
65125	23	1
79658	23	1
79731	23	1
79980	23	1
80204	23	1
80853	23	1
83853	23	1
84230	23	1
84624	23	1
90102	23	1
114793	23	1
129285	23	1
144699	23	1
145501	23	1
157983	23	1
161882	23	1
220972	23	1
221184	23	1
284131	23	1
286053	23	1
388341	23	1
619279	23	1
