# Supplementary material for: Cell type-selective disease-association of genes under high regulatory load
Source: Nucleic Acids Res. 2015 Oct 10;43(18):8839–55. doi: 10.1093/nar/gkv863 (PMC4605313; doi:10.1093/nar/gkv863)
Supplement: SUPPLEMENTARY DATA [file supp_gkv863_nar-01077-z-2015-File011.zip › HighEnhLoad_E112_10PCNT_04-Feb-2015.txt]

Entrez Gene ID	Nr Enh	H3K4me3 status
1603	158	1
677	142	1
6304	138	1
2113	135	1
5890	127	1
10801	119	1
678	107	1
51176	105	1
57605	94	1
3091	93	1
131096	93	1
5788	92	1
753	91	1
9679	91	1
64077	90	1
5583	89	1
2120	85	1
23498	83	1
27086	83	1
359948	80	1
861	79	1
23048	77	1
125228	77	1
10868	76	1
6239	74	1
10320	72	1
1106	69	1
4026	68	1
91526	68	1
3033	67	1
4775	67	1
124540	67	1
1880	66	1
3707	66	1
10123	66	1
113828	66	1
4627	65	1
6932	65	1
7048	65	1
51621	65	1
50651	64	1
80757	64	1
3090	63	1
3295	63	1
6659	63	1
25816	63	1
64919	63	1
79718	63	1
80055	63	1
23590	62	1
51329	62	1
375057	62	1
4088	61	1
1112	60	1
10659	60	1
23293	60	1
54518	60	1
919	59	1
9612	59	1
4609	58	1
6504	58	1
54102	58	1
1523	57	1
5451	57	1
5588	57	1
9402	57	1
9759	57	1
10803	57	1
55187	57	1
60468	57	1
80004	57	1
339896	57	1
3720	56	1
8111	56	1
9804	56	1
604	55	1
9375	55	1
2114	54	1
9308	54	1
399	53	1
8651	53	1
9712	53	1
79719	53	1
2590	52	1
9262	52	1
10163	52	1
55604	52	1
57118	52	1
64784	52	1
925	51	1
7128	51	1
23274	51	1
51523	51	1
53335	51	1
55915	51	1
57521	51	1
79643	51	1
598	50	1
947	50	1
1236	50	1
8624	50	1
203245	50	1
253260	50	1
387923	50	1
2908	49	1
3572	49	1
8073	49	1
54880	49	1
79024	49	1
84969	49	1
641	48	1
960	48	1
3575	48	1
3937	48	1
7852	48	1
23180	48	1
54541	48	1
57178	48	1
57217	48	1
84959	48	1
92106	48	1
112616	48	1
256021	48	1
5209	47	1
5295	47	1
23092	47	1
23112	47	1
83698	47	1
400954	47	1
9766	46	1
9792	46	1
51274	46	1
57410	46	1
83643	46	1
1316	45	1
2534	45	1
6430	45	1
6584	45	1
8632	45	1
11217	45	1
23199	45	1
84441	45	1
117581	45	1
151525	45	1
220107	45	1
8898	44	1
9788	44	1
10221	44	1
57584	44	1
63979	44	1
2289	43	1
3399	43	1
3659	43	1
7090	43	1
7443	43	1
8832	43	1
9249	43	1
55277	43	1
56253	43	1
64409	43	1
549	42	1
832	42	1
921	42	1
2313	42	1
3480	42	1
4715	42	1
6001	42	1
6850	42	1
7074	42	1
8542	42	1
9686	42	1
56243	42	1
56963	42	1
57222	42	1
59269	42	1
84056	42	1
140688	42	1
414318	42	1
596	41	1
6720	41	1
9750	41	1
23239	41	1
25926	41	1
54838	41	1
54896	41	1
80790	41	1
83549	41	1
85461	41	1
940	40	1
3676	40	1
5757	40	1
6786	40	1
7114	40	1
9663	40	1
64359	40	1
79605	40	1
84417	40	1
84894	40	1
123016	40	1
399665	40	1
440193	40	1
780	39	1
1493	39	1
5093	39	1
6164	39	1
6497	39	1
6573	39	1
6711	39	1
23272	39	1
50515	39	1
51031	39	1
57162	39	1
84937	39	1
150094	39	1
643246	39	1
473	38	1
1788	38	1
1997	38	1
2869	38	1
4092	38	1
4194	38	1
5336	38	1
6240	38	1
6503	38	1
7416	38	1
8440	38	1
8870	38	1
9021	38	1
11214	38	1
23102	38	1
23389	38	1
26207	38	1
55267	38	1
57134	38	1
83786	38	1
84249	38	1
197257	38	1
2885	37	1
4094	37	1
5641	37	1
6482	37	1
10166	37	1
23240	37	1
23358	37	1
51564	37	1
51669	37	1
54861	37	1
54918	37	1
60386	37	1
81619	37	1
1052	36	1
2185	36	1
3725	36	1
5154	36	1
5795	36	1
7386	36	1
10105	36	1
22806	36	1
22807	36	1
23603	36	1
28951	36	1
28989	36	1
51466	36	1
79890	36	1
914	35	1
2886	35	1
3660	35	1
4068	35	1
5188	35	1
5867	35	1
6135	35	1
7038	35	1
7287	35	1
9267	35	1
9469	35	1
9781	35	1
9844	35	1
10657	35	1
23225	35	1
23514	35	1
23648	35	1
25897	35	1
27245	35	1
29123	35	1
50615	35	1
54206	35	1
55294	35	1
57492	35	1
84159	35	1
200734	35	1
256380	35	1
283999	35	1
894	34	1
928	34	1
3418	34	1
4602	34	1
5734	34	1
5770	34	1
9846	34	1
10446	34	1
10477	34	1
51571	34	1
57713	34	1
60481	34	1
81603	34	1
81606	34	1
84236	34	1
84632	34	1
220929	34	1
400451	34	1
158	33	1
1286	33	1
2317	33	1
4947	33	1
5527	33	1
8379	33	1
9448	33	1
10198	33	1
10533	33	1
23175	33	1
64410	33	1
89853	33	1
1846	32	1
2308	32	1
3146	32	1
4179	32	1
5738	32	1
6506	32	1
6509	32	1
6840	32	1
7071	32	1
10154	32	1
10743	32	1
23308	32	1
26053	32	1
27250	32	1
51429	32	1
55084	32	1
55534	32	1
55824	32	1
58480	32	1
84034	32	1
125488	32	1
81	31	1
2353	31	1
3098	31	1
3954	31	1
4010	31	1
4258	31	1
5829	31	1
7434	31	1
7704	31	1
10097	31	1
50807	31	1
51061	31	1
57211	31	1
79906	31	1
92017	31	1
123099	31	1
134429	31	1
256987	31	1
313	30	1
2872	30	1
3097	30	1
5771	30	1
8021	30	1
8553	30	1
9922	30	1
10531	30	1
23214	30	1
51582	30	1
54585	30	1
54788	30	1
55200	30	1
55313	30	1
55809	30	1
57520	30	1
60673	30	1
64207	30	1
151556	30	1
157638	30	1
494188	30	1
643314	30	1
923	29	1
1612	29	1
8313	29	1
8439	29	1
8609	29	1
9806	29	1
10018	29	1
10125	29	1
10912	29	1
55173	29	1
57511	29	1
63027	29	1
83593	29	1
83903	29	1
129563	29	1
146395	29	1
282996	29	1
286336	29	1
374786	29	1
387357	29	1
273	28	1
493	28	1
1956	28	1
4267	28	1
5150	28	1
5818	28	1
5937	28	1
6480	28	1
7133	28	1
7456	28	1
8452	28	1
8738	28	1
9595	28	1
10106	28	1
23499	28	1
23613	28	1
51121	28	1
54716	28	1
55959	28	1
57097	28	1
57623	28	1
58526	28	1
81552	28	1
92154	28	1
92370	28	1
253558	28	1
389289	28	1
694	27	1
962	27	1
1791	27	1
1939	27	1
2296	27	1
3566	27	1
3983	27	1
4478	27	1
4772	27	1
5687	27	1
6397	27	1
6461	27	1
7060	27	1
8303	27	1
8787	27	1
9695	27	1
9830	27	1
9948	27	1
10365	27	1
10397	27	1
10758	27	1
28996	27	1
29094	27	1
54101	27	1
55636	27	1
55653	27	1
57591	27	1
64115	27	1
83696	27	1
84940	27	1
90427	27	1
91419	27	1
91748	27	1
113263	27	1
114836	27	1
154810	27	1
375449	27	1
182	26	1
926	26	1
976	26	1
1545	26	1
2776	26	1
2969	26	1
3603	26	1
3709	26	1
3985	26	1
4154	26	1
4170	26	1
4289	26	1
5083	26	1
6500	26	1
8209	26	1
9644	26	1
10767	26	1
23189	26	1
30011	26	1
51649	26	1
54407	26	1
54816	26	1
54980	26	1
55573	26	1
57190	26	1
57608	26	1
64744	26	1
79048	26	1
80183	26	1
145748	26	1
157567	26	1
387119	26	1
100526767	26	1
87	25	1
102	25	1
330	25	1
403	25	1
754	25	1
896	25	1
1729	25	1
2274	25	1
2841	25	1
2957	25	1
3148	25	1
3588	25	1
3631	25	1
3936	25	1
4155	25	1
4815	25	1
5339	25	1
5796	25	1
6894	25	1
6934	25	1
7336	25	1
7832	25	1
8871	25	1
9020	25	1
9263	25	1
9619	25	1
10252	25	1
23078	25	1
23394	25	1
23429	25	1
25902	25	1
25949	25	1
26040	25	1
26999	25	1
51008	25	1
51611	25	1
54900	25	1
55054	25	1
56984	25	1
57480	25	1
80765	25	1
83641	25	1
85379	25	1
136259	25	1
146712	25	1
221178	25	1
374819	25	1
389362	25	1
100	24	1
705	24	1
864	24	1
999	24	1
1453	24	1
1778	24	1
1879	24	1
2139	24	1
2355	24	1
2762	24	1
2827	24	1
3594	24	1
3927	24	1
4205	24	1
5362	24	1
5465	24	1
6935	24	1
7050	24	1
7097	24	1
7109	24	1
7185	24	1
7799	24	1
7805	24	1
8559	24	1
9124	24	1
9435	24	1
9630	24	1
9760	24	1
22821	24	1
22877	24	1
23522	24	1
23523	24	1
25771	24	1
25828	24	1
27023	24	1
27040	24	1
54674	24	1
54815	24	1
55112	24	1
55129	24	1
55225	24	1
55328	24	1
55423	24	1
55619	24	1
55744	24	1
57142	24	1
57580	24	1
63892	24	1
79026	24	1
79705	24	1
80176	24	1
84251	24	1
84333	24	1
154790	24	1
374655	24	1
404093	24	1
100144748	24	1
309	23	1
959	23	1
1130	23	1
1514	23	1
2100	23	1
2176	23	1
2261	23	1
2587	23	1
4616	23	1
5142	23	1
5443	23	1
6175	23	1
6727	23	1
8428	23	1
8498	23	1
8613	23	1
9057	23	1
9938	23	1
10672	23	1
22856	23	1
22904	23	1
22913	23	1
23224	23	1
23406	23	1
27113	23	1
27352	23	1
29066	23	1
51341	23	1
51809	23	1
54187	23	1
55075	23	1
55536	23	1
55904	23	1
56990	23	1
57533	23	1
57707	23	1
64924	23	1
79731	23	1
84892	23	1
91461	23	1
124783	23	1
170691	23	1
220416	23	1
493753	23	1
729420	23	1
1361	22	1
1901	22	1
2683	22	1
3398	22	1
3845	22	1
3909	22	1
4008	22	1
4162	22	1
4245	22	1
4650	22	1
4782	22	1
4811	22	1
5317	22	1
5603	22	1
6404	22	1
6446	22	1
6605	22	1
6745	22	1
8289	22	1
8626	22	1
8874	22	1
9150	22	1
9208	22	1
9229	22	1
9620	22	1
9685	22	1
10451	22	1
10972	22	1
11142	22	1
23254	22	1
23580	22	1
23670	22	1
25939	22	1
29121	22	1
51696	22	1
54434	22	1
54440	22	1
55329	22	1
55652	22	1
55690	22	1
64225	22	1
79008	22	1
79613	22	1
79621	22	1
79666	22	1
81615	22	1
83657	22	1
84071	22	1
84138	22	1
84875	22	1
126308	22	1
128866	22	1
200844	22	1
342184	22	1
548593	22	1
397	21	1
843	21	1
1432	21	1
1843	21	1
2034	21	1
2066	21	1
2081	21	1
2131	21	1
2192	21	1
2788	21	1
2802	21	1
3454	21	1
3455	21	1
3682	21	1
3689	21	1
5305	21	1
5922	21	1
6753	21	1
6764	21	1
6774	21	1
7037	21	1
7204	21	1
7253	21	1
7430	21	1
8821	21	1
8829	21	1
8869	21	1
9019	21	1
9399	21	1
9645	21	1
22883	21	1
23291	21	1
25814	21	1
26286	21	1
27106	21	1
27436	21	1
28984	21	1
51084	21	1
51305	21	1
51477	21	1
51586	21	1
51719	21	1
54438	21	1
54491	21	1
55114	21	1
55561	21	1
55850	21	1
57493	21	1
64065	21	1
64837	21	1
65249	21	1
79037	21	1
79669	21	1
79953	21	1
80781	21	1
80824	21	1
85007	21	1
89874	21	1
92014	21	1
116028	21	1
116832	21	1
129293	21	1
140885	21	1
143686	21	1
167838	21	1
221937	21	1
257236	21	1
285195	21	1
286530	21	1
619279	21	1
476	20	1
814	20	1
949	20	1
1889	20	1
2745	20	1
2879	20	1
3587	20	1
3925	20	1
4118	20	1
4149	20	1
4739	20	1
4792	20	1
4851	20	1
5335	20	1
5822	20	1
6256	20	1
8125	20	1
8178	20	1
8507	20	1
8527	20	1
8925	20	1
9394	20	1
9445	20	1
9467	20	1
9489	20	1
9516	20	1
9576	20	1
9960	20	1
10049	20	1
10509	20	1
10777	20	1
10804	20	1
11123	20	1
11320	20	1
23013	20	1
23164	20	1
23243	20	1
26509	20	1
51043	20	1
51735	20	1
51776	20	1
54436	20	1
54507	20	1
54808	20	1
55196	20	1
55234	20	1
55512	20	1
55697	20	1
55729	20	1
59339	20	1
65983	20	1
79074	20	1
79925	20	1
80063	20	1
85450	20	1
89766	20	1
90141	20	1
91768	20	1
92241	20	1
114327	20	1
118426	20	1
123355	20	1
126917	20	1
152189	20	1
158135	20	1
199990	20	1
203328	20	1
220988	20	1
344558	20	1
466	19	1
663	19	1
867	19	1
1105	19	1
1592	19	1
1992	19	1
2268	19	1
2766	19	1
3485	19	1
3667	19	1
3702	19	1
3708	19	1
4288	19	1
4613	19	1
5293	19	1
5660	19	1
5784	19	1
5933	19	1
6414	19	1
6653	19	1
6775	19	1
7357	19	1
8566	19	1
8623	19	1
8672	19	1
9169	19	1
9459	19	1
9603	19	1
10209	19	1
10602	19	1
10938	19	1
11252	19	1
22848	19	1
22919	19	1
23261	19	1
23275	19	1
23543	19	1
23550	19	1
26119	19	1
27242	19	1
54093	19	1
54496	19	1
55122	19	1
55247	19	1
55312	19	1
57602	19	1
57609	19	1
57620	19	1
60412	19	1
64420	19	1
79139	19	1
79758	19	1
80017	19	1
80205	19	1
80760	19	1
83636	19	1
83874	19	1
83983	19	1
84275	19	1
84678	19	1
84909	19	1
84919	19	1
84952	19	1
113791	19	1
119391	19	1
123036	19	1
126969	19	1
128710	19	1
158067	19	1
204851	19	1
219621	19	1
285590	19	1
388403	19	1
439921	19	1
651746	19	1
652968	19	1
382	18	1
667	18	1
924	18	1
969	18	1
1025	18	1
1385	18	1
1785	18	1
2530	18	1
2821	18	1
3280	18	1
3570	18	1
3607	18	1
3688	18	1
3949	18	1
4000	18	1
4016	18	1
4082	18	1
4124	18	1
4967	18	1
5073	18	1
5125	18	1
5272	18	1
5552	18	1
5880	18	1
5908	18	1
6310	18	1
6495	18	1
6526	18	1
6672	18	1
6793	18	1
6938	18	1
7049	18	1
7070	18	1
8317	18	1
8445	18	1
8837	18	1
9341	18	1
9572	18	1
10055	18	1
10478	18	1
11077	18	1
22859	18	1
22882	18	1
23129	18	1
23181	18	1
23338	18	1
25885	18	1
26112	18	1
26147	18	1
28976	18	1
29842	18	1
29909	18	1
29957	18	1
51070	18	1
51174	18	1
51256	18	1
51321	18	1
51379	18	1
51542	18	1
54463	18	1
55205	18	1
56950	18	1
57333	18	1
57407	18	1
57558	18	1
64114	18	1
64968	18	1
79657	18	1
81539	18	1
83637	18	1
84891	18	1
91522	18	1
94031	18	1
117248	18	1
121260	18	1
124245	18	1
136332	18	1
140876	18	1
149840	18	1
153339	18	1
158219	18	1
162394	18	1
197322	18	1
201475	18	1
253769	18	1
286053	18	1
347902	18	1
389792	18	1
400658	18	1
771	17	1
810	17	1
841	17	1
944	17	1
1615	17	1
1838	17	1
1912	17	1
2004	17	1
2040	17	1
2903	17	1
3065	17	1
3315	17	1
3384	17	1
3655	17	1
3716	17	1
4067	17	1
4211	17	1
4774	17	1
5128	17	1
5412	17	1
5500	17	1
5879	17	1
6095	17	1
6176	17	1
6769	17	1
7150	17	1
7444	17	1
7494	17	1
7776	17	1
8082	17	1
9148	17	1
9261	17	1
9423	17	1
9482	17	1
10217	17	1
10225	17	1
10237	17	1
10253	17	1
10413	17	1
10516	17	1
10762	17	1
10771	17	1
10920	17	1
11237	17	1
22934	17	1
23075	17	1
23157	17	1
25797	17	1
25836	17	1
25842	17	1
29079	17	1
29115	17	1
51253	17	1
51451	17	1
54108	17	1
54892	17	1
55296	17	1
55743	17	1
55832	17	1
55893	17	1
55922	17	1
57007	17	1
57161	17	1
57488	17	1
57496	17	1
57509	17	1
64131	17	1
64781	17	1
64969	17	1
79156	17	1
80139	17	1
81671	17	1
84057	17	1
84433	17	1
85019	17	1
85315	17	1
90627	17	1
90871	17	1
91949	17	1
115825	17	1
128360	17	1
161882	17	1
166824	17	1
167227	17	1
196394	17	1
221955	17	1
257144	17	1
339210	17	1
348645	17	1
388650	17	1
642587	17	1
104	16	1
105	16	1
463	16	1
915	16	1
1021	16	1
1284	16	1
1291	16	1
1345	16	1
1476	16	1
1633	16	1
1831	16	1
1946	16	1
1969	16	1
2051	16	1
2309	16	1
2335	16	1
2672	16	1
2771	16	1
3361	16	1
3382	16	1
3482	16	1
3554	16	1
3638	16	1
3691	16	1
3710	16	1
3838	16	1
3965	16	1
4209	16	1
4430	16	1
5087	16	1
5147	16	1
5605	16	1
5607	16	1
5825	16	1
5834	16	1
6119	16	1
6251	16	1
6513	16	1
6641	16	1
6785	16	1
6925	16	1
7260	16	1
7351	16	1
7879	16	1
9240	16	1
9442	16	1
9569	16	1
9577	16	1
9658	16	1
9710	16	1
9780	16	1
9861	16	1
10019	16	1
10174	16	1
10184	16	1
10270	16	1
10806	16	1
22884	16	1
22982	16	1
23062	16	1
23190	16	1
23228	16	1
23268	16	1
23484	16	1
23492	16	1
27161	16	1
27314	16	1
27334	16	1
29933	16	1
29965	16	1
51012	16	1
51058	16	1
51074	16	1
51363	16	1
53347	16	1
54758	16	1
55230	16	1
55352	16	1
55647	16	1
56910	16	1
57136	16	1
63977	16	1
64759	16	1
64794	16	1
65125	16	1
79155	16	1
80314	16	1
84858	16	1
84869	16	1
85460	16	1
90273	16	1
92181	16	1
94120	16	1
118980	16	1
122786	16	1
122953	16	1
128346	16	1
148867	16	1
151011	16	1
151393	16	1
157657	16	1
157680	16	1
201164	16	1
221935	16	1
254050	16	1
256006	16	1
283149	16	1
284422	16	1
337867	16	1
729515	16	1
912	15	1
916	15	1
1102	15	1
1107	15	1
1611	15	1
1768	15	1
2000	15	1
3199	15	1
3488	15	1
3635	15	1
3670	15	1
3705	15	1
3727	15	1
3932	15	1
3977	15	1
4146	15	1
4212	15	1
4335	15	1
4343	15	1
4363	15	1
4651	15	1
4670	15	1
4780	15	1
4891	15	1
5051	15	1
5579	15	1
5797	15	1
5900	15	1
5914	15	1
6097	15	1
6224	15	1
6233	15	1
6597	15	1
6624	15	1
6671	15	1
6776	15	1
6867	15	1
7046	15	1
7186	15	1
7272	15	1
7477	15	1
8013	15	1
8412	15	1
8502	15	1
8743	15	1
8826	15	1
9235	15	1
9241	15	1
9314	15	1
9315	15	1
9404	15	1
9779	15	1
9881	15	1
10015	15	1
10090	15	1
10628	15	1
10636	15	1
10667	15	1
11018	15	1
11030	15	1
11069	15	1
11221	15	1
22823	15	1
22836	15	1
22990	15	1
23101	15	1
23218	15	1
23332	15	1
23387	15	1
23635	15	1
25804	15	1
25817	15	1
26031	15	1
26051	15	1
27128	15	1
27303	15	1
51684	15	1
54476	15	1
54812	15	1
55048	15	1
55207	15	1
55650	15	1
55686	15	1
56172	15	1
56261	15	1
56672	15	1
57216	15	1
58513	15	1
64061	15	1
65250	15	1
79665	15	1
79754	15	1
79939	15	1
81037	15	1
83592	15	1
83605	15	1
84440	15	1
89846	15	1
91574	15	1
114794	15	1
114818	15	1
144348	15	1
200424	15	1
201176	15	1
253782	15	1
257415	15	1
283358	15	1
284273	15	1
317649	15	1
344148	15	1
375387	15	1
387914	15	1
642987	15	1
100533183	15	1
165	14	1
389	14	1
605	14	1
622	14	1
637	14	1
687	14	1
913	14	1
961	14	1
1104	14	1
1175	14	1
1233	14	1
1266	14	1
1435	14	1
1601	14	1
1848	14	1
1870	14	1
1948	14	1
2152	14	1
2662	14	1
2752	14	1
2800	14	1
2887	14	1
3274	14	1
3344	14	1
3460	14	1
3669	14	1
3732	14	1
3737	14	1
3899	14	1
4012	14	1
4128	14	1
4299	14	1
4600	14	1
4601	14	1
4773	14	1
4781	14	1
4835	14	1
5525	14	1
5581	14	1
5594	14	1
6196	14	1
6229	14	1
6452	14	1
6533	14	1
6722	14	1
6907	14	1
7084	14	1
7100	14	1
7132	14	1
7322	14	1
7410	14	1
7709	14	1
8027	14	1
8099	14	1
8204	14	1
8496	14	1
8522	14	1
8525	14	1
8828	14	1
9168	14	1
9181	14	1
9258	14	1
9524	14	1
9590	14	1
9682	14	1
9683	14	1
9697	14	1
9797	14	1
9811	14	1
9871	14	1
9935	14	1
10007	14	1
10099	14	1
10391	14	1
10410	14	1
10587	14	1
10732	14	1
10952	14	1
11083	14	1
23030	14	1
23095	14	1
23143	14	1
23144	14	1
23348	14	1
23473	14	1
23528	14	1
26128	14	1
27347	14	1
29761	14	1
29803	14	1
29851	14	1
51104	14	1
51108	14	1
51123	14	1
51230	14	1
51422	14	1
51455	14	1
51474	14	1
51503	14	1
54509	14	1
54549	14	1
54910	14	1
54919	14	1
55125	14	1
55144	14	1
55740	14	1
55841	14	1
56270	14	1
57186	14	1
57504	14	1
57561	14	1
57721	14	1
60312	14	1
60675	14	1
64682	14	1
64768	14	1
79567	14	1
79683	14	1
79831	14	1
80196	14	1
81558	14	1
81618	14	1
81926	14	1
83464	14	1
83855	14	1
84133	14	1
84309	14	1
84532	14	1
84876	14	1
85456	14	1
89765	14	1
90268	14	1
90390	14	1
91012	14	1
92196	14	1
114789	14	1
114907	14	1
116931	14	1
117289	14	1
121227	14	1
125111	14	1
126669	14	1
147841	14	1
153020	14	1
153222	14	1
196527	14	1
220042	14	1
221184	14	1
283742	14	1
284058	14	1
643853	14	1
100129697	14	1
