# Supplementary material for: Cell type-selective disease-association of genes under high regulatory load
Source: Nucleic Acids Res. 2015 Oct 10;43(18):8839–55. doi: 10.1093/nar/gkv863 (PMC4605313; doi:10.1093/nar/gkv863)
Supplement: SUPPLEMENTARY DATA [file supp_gkv863_nar-01077-z-2015-File011.zip › HighEnhLoad_E111_10PCNT_04-Feb-2015.txt]

Entrez Gene ID	Nr Enh	H3K4me3 status
677	209	1
57178	182	1
6840	179	1
3778	178	1
5890	174	1
4026	154	1
2288	152	1
775	150	1
7145	143	1
27086	134	1
117581	134	1
678	131	1
9759	126	1
9612	123	1
11030	123	1
50651	122	1
23024	114	1
5087	113	1
54465	113	1
10105	112	1
7058	111	1
643314	111	1
7003	109	1
10920	109	1
800	106	1
51274	106	1
64094	106	1
4009	104	1
10801	103	1
1293	102	1
9365	100	1
1289	99	1
23499	98	1
2120	97	1
55647	97	1
6229	96	1
64225	96	1
1284	95	1
89797	95	1
947	93	1
8660	93	1
9464	92	1
4211	91	1
7049	91	1
8317	91	1
4052	90	1
166336	90	1
4920	89	1
119587	89	1
4363	88	1
340351	88	1
4330	87	1
368	86	1
9124	86	1
90627	86	1
359948	86	1
10217	85	1
473	84	1
4629	84	1
4783	84	1
10580	84	1
144347	84	1
171024	84	1
153090	83	1
2176	81	1
3910	81	1
6546	81	1
9645	81	1
23199	81	1
84909	81	1
145567	81	1
4306	80	1
80139	80	1
23002	79	1
4774	78	1
54820	78	1
2034	77	1
55277	77	1
158135	77	1
960	75	1
1316	74	1
1488	74	1
26018	74	1
56963	74	1
79658	74	1
1282	73	1
23255	73	1
79718	73	1
80790	73	1
4729	72	1
80817	72	1
4092	71	1
10602	71	1
23603	71	1
27295	71	1
114818	71	1
201562	71	1
2869	70	1
6001	70	1
7372	70	1
23498	70	1
84953	70	1
87	69	1
111	69	1
832	69	1
54880	69	1
60312	69	1
493	68	1
5362	68	1
26040	68	1
80745	68	1
657	67	1
3707	67	1
6720	67	1
25780	67	1
51175	67	1
55740	67	1
63892	67	1
5336	66	1
6506	66	1
8470	66	1
9811	66	1
84319	66	1
84869	66	1
54454	65	1
54764	65	1
54897	65	1
6711	64	1
7204	64	1
54206	64	1
56999	64	1
79890	64	1
93649	64	1
2317	63	1
4131	63	1
5195	63	1
5998	63	1
7048	63	1
7168	63	1
7704	63	1
8828	63	1
10184	63	1
11214	63	1
11259	63	1
23143	63	1
55187	63	1
79827	63	1
2098	62	1
2766	62	1
10395	62	1
22982	62	1
51422	62	1
114991	62	1
3680	61	1
3918	61	1
4782	61	1
4837	61	1
5581	61	1
5770	61	1
10335	61	1
22800	61	1
54896	61	1
801	60	1
1612	60	1
3592	60	1
6256	60	1
10418	60	1
10579	60	1
83941	60	1
348938	60	1
414318	60	1
1514	59	1
6310	59	1
9804	59	1
10873	59	1
10894	59	1
23531	59	1
55691	59	1
57118	59	1
57553	59	1
79971	59	1
644943	59	1
2335	58	1
5641	58	1
10771	58	1
51363	58	1
54491	58	1
64359	58	1
91653	58	1
147495	58	1
3632	57	1
8224	57	1
9249	57	1
9537	57	1
9760	57	1
51031	57	1
57492	57	1
400954	57	1
2737	56	1
4088	56	1
23092	56	1
59339	56	1
60625	56	1
83592	56	1
2294	55	1
2908	55	1
7078	55	1
9861	55	1
10659	55	1
81578	55	1
388	54	1
1545	54	1
3394	54	1
6867	54	1
9644	54	1
23022	54	1
29970	54	1
55742	54	1
1809	53	1
4299	53	1
4781	53	1
10868	53	1
23048	53	1
23543	53	1
26984	53	1
28989	53	1
54891	53	1
112399	53	1
667	52	1
1112	52	1
6239	52	1
11034	52	1
23452	52	1
26084	52	1
115827	52	1
133522	52	1
1956	51	1
6935	51	1
10743	51	1
26286	51	1
80267	51	1
115286	51	1
158471	51	1
604	50	1
2650	50	1
3930	50	1
4684	50	1
7068	50	1
9208	50	1
9218	50	1
23137	50	1
55068	50	1
154810	50	1
256691	50	1
5937	49	1
9522	49	1
10150	49	1
54492	49	1
84417	49	1
84632	49	1
85461	49	1
91947	49	1
151525	49	1
1106	48	1
3480	48	1
4081	48	1
4289	48	1
4638	48	1
5295	48	1
6764	48	1
8440	48	1
8553	48	1
9077	48	1
9686	48	1
10533	48	1
55915	48	1
57563	48	1
79026	48	1
92906	48	1
94134	48	1
169693	48	1
221937	48	1
783	47	1
2114	47	1
2273	47	1
3488	47	1
6416	47	1
7356	47	1
8853	47	1
9201	47	1
23522	47	1
23760	47	1
51776	47	1
55959	47	1
64410	47	1
85004	47	1
123016	47	1
375057	47	1
2590	46	1
3371	46	1
6934	46	1
7090	46	1
10397	46	1
64582	46	1
80176	46	1
145814	46	1
949	45	1
1306	45	1
1523	45	1
3280	45	1
5239	45	1
5906	45	1
6856	45	1
9148	45	1
23189	45	1
23239	45	1
23648	45	1
51361	45	1
55291	45	1
84071	45	1
131583	45	1
168391	45	1
222255	45	1
1788	44	1
2534	44	1
3090	44	1
3312	44	1
3673	44	1
4094	44	1
4627	44	1
5911	44	1
8522	44	1
8624	44	1
8728	44	1
10090	44	1
10163	44	1
10603	44	1
11252	44	1
23034	44	1
26585	44	1
54796	44	1
57410	44	1
57608	44	1
79024	44	1
79977	44	1
83879	44	1
152002	44	1
221078	44	1
596	43	1
2040	43	1
2643	43	1
3659	43	1
3672	43	1
6404	43	1
8111	43	1
9975	43	1
10154	43	1
23275	43	1
25890	43	1
26509	43	1
51478	43	1
55534	43	1
55670	43	1
84529	43	1
388125	43	1
463	42	1
944	42	1
1778	42	1
2903	42	1
3915	42	1
5443	42	1
8405	42	1
8559	42	1
8777	42	1
8997	42	1
10242	42	1
11142	42	1
23293	42	1
25937	42	1
54900	42	1
55686	42	1
55841	42	1
56288	42	1
57496	42	1
60494	42	1
64067	42	1
84894	42	1
89853	42	1
114827	42	1
136259	42	1
202374	42	1
222256	42	1
340526	42	1
100	41	1
753	41	1
1592	41	1
3912	41	1
4921	41	1
6238	41	1
6584	41	1
7025	41	1
7026	41	1
7159	41	1
8498	41	1
23294	41	1
26053	41	1
57217	41	1
64759	41	1
83857	41	1
84275	41	1
84504	41	1
92949	41	1
151393	41	1
387923	41	1
404093	41	1
358	40	1
858	40	1
1183	40	1
2934	40	1
3418	40	1
4212	40	1
4947	40	1
5069	40	1
6653	40	1
6954	40	1
8672	40	1
9569	40	1
9685	40	1
10252	40	1
10486	40	1
23090	40	1
27143	40	1
51339	40	1
55779	40	1
58480	40	1
83643	40	1
84629	40	1
85453	40	1
127018	40	1
147841	40	1
340527	40	1
729515	40	1
309	39	1
687	39	1
2009	39	1
3643	39	1
3725	39	1
4066	39	1
4784	39	1
5350	39	1
5867	39	1
6157	39	1
6497	39	1
7052	39	1
8738	39	1
9590	39	1
9603	39	1
11155	39	1
11163	39	1
11248	39	1
11343	39	1
11346	39	1
27122	39	1
54453	39	1
64784	39	1
83988	39	1
84969	39	1
171546	39	1
285590	39	1
1738	38	1
3398	38	1
3485	38	1
4773	38	1
4811	38	1
7088	38	1
7227	38	1
9607	38	1
9637	38	1
11031	38	1
23704	38	1
29103	38	1
51232	38	1
51253	38	1
51503	38	1
51649	38	1
55075	38	1
55273	38	1
57158	38	1
80325	38	1
83394	38	1
83716	38	1
84182	38	1
115677	38	1
117583	38	1
253782	38	1
81	37	1
1292	37	1
2274	37	1
4041	37	1
5090	37	1
5335	37	1
5500	37	1
6865	37	1
7046	37	1
7414	37	1
8411	37	1
8428	37	1
8812	37	1
9270	37	1
10391	37	1
11098	37	1
11167	37	1
28951	37	1
54438	37	1
56033	37	1
57713	37	1
58526	37	1
64083	37	1
79960	37	1
80820	37	1
118429	37	1
143279	37	1
219333	37	1
317762	37	1
29	36	1
824	36	1
1130	36	1
1889	36	1
2099	36	1
3339	36	1
4258	36	1
5144	36	1
5527	36	1
6503	36	1
6774	36	1
7335	36	1
8439	36	1
8632	36	1
8829	36	1
9672	36	1
10404	36	1
10982	36	1
23338	36	1
23500	36	1
23555	36	1
27190	36	1
50807	36	1
51256	36	1
55160	36	1
57568	36	1
60561	36	1
84159	36	1
223082	36	1
253558	36	1
344558	36	1
1291	35	1
2651	35	1
2736	35	1
2775	35	1
2835	35	1
3340	35	1
3720	35	1
7057	35	1
7111	35	1
7373	35	1
8654	35	1
8840	35	1
9231	35	1
9658	35	1
9712	35	1
9819	35	1
10512	35	1
10875	35	1
22821	35	1
23102	35	1
23114	35	1
23274	35	1
23348	35	1
25797	35	1
55924	35	1
57222	35	1
79109	35	1
116987	35	1
182	34	1
613	34	1
1129	34	1
1387	34	1
1647	34	1
2887	34	1
3400	34	1
3490	34	1
3745	34	1
4154	34	1
4155	34	1
4609	34	1
4660	34	1
5073	34	1
5922	34	1
6259	34	1
7871	34	1
9679	34	1
10370	34	1
10671	34	1
11228	34	1
22918	34	1
23236	34	1
23613	34	1
26130	34	1
26136	34	1
55544	34	1
56986	34	1
57194	34	1
57556	34	1
64077	34	1
64342	34	1
64374	34	1
79365	34	1
80760	34	1
80775	34	1
81602	34	1
84937	34	1
122786	34	1
222553	34	1
283171	34	1
283383	34	1
347744	34	1
19	33	1
104	33	1
267	33	1
2252	33	1
2308	33	1
2673	33	1
2969	33	1
3693	33	1
3708	33	1
4205	33	1
5139	33	1
5217	33	1
5332	33	1
5757	33	1
6433	33	1
8609	33	1
8816	33	1
8994	33	1
9252	33	1
9891	33	1
23158	33	1
23345	33	1
23366	33	1
26064	33	1
27303	33	1
29928	33	1
51676	33	1
53335	33	1
55267	33	1
55622	33	1
55904	33	1
57484	33	1
58486	33	1
79605	33	1
79719	33	1
79733	33	1
81606	33	1
84253	33	1
127833	33	1
132864	33	1
219654	33	1
222962	33	1
342184	33	1
727684	33	1
25	32	1
1452	32	1
3098	32	1
4091	32	1
4337	32	1
5253	32	1
5999	32	1
6461	32	1
6747	32	1
7045	32	1
7837	32	1
7855	32	1
8542	32	1
8869	32	1
9267	32	1
10342	32	1
10365	32	1
11221	32	1
23057	32	1
30846	32	1
51421	32	1
51439	32	1
54838	32	1
55352	32	1
79020	32	1
79906	32	1
80036	32	1
84056	32	1
84168	32	1
84249	32	1
133121	32	1
143686	32	1
145748	32	1
170506	32	1
197257	32	1
388403	32	1
1603	31	1
1909	31	1
2139	31	1
2309	31	1
2549	31	1
2587	31	1
3688	31	1
4017	31	1
4179	31	1
4686	31	1
5420	31	1
5431	31	1
5586	31	1
5588	31	1
5764	31	1
6624	31	1
6745	31	1
7071	31	1
8313	31	1
8543	31	1
8651	31	1
9423	31	1
9448	31	1
23112	31	1
23243	31	1
23362	31	1
23413	31	1
26030	31	1
27161	31	1
54478	31	1
57580	31	1
64131	31	1
79812	31	1
81563	31	1
90390	31	1
116496	31	1
124540	31	1
151011	31	1
196513	31	1
256158	31	1
339896	31	1
287	30	1
1290	30	1
1464	30	1
2006	30	1
2263	30	1
2355	30	1
3732	30	1
4254	30	1
5793	30	1
7042	30	1
7881	30	1
8404	30	1
9132	30	1
9749	30	1
9907	30	1
10438	30	1
10509	30	1
22856	30	1
26985	30	1
29107	30	1
50937	30	1
51121	30	1
51559	30	1
51564	30	1
51582	30	1
51621	30	1
51665	30	1
55754	30	1
56981	30	1
57134	30	1
57169	30	1
57415	30	1
57511	30	1
57561	30	1
64328	30	1
64855	30	1
79643	30	1
79665	30	1
79705	30	1
84440	30	1
84959	30	1
127435	30	1
128710	30	1
196527	30	1
494188	30	1
641	29	1
1288	29	1
2052	29	1
2122	29	1
2843	29	1
3660	29	1
3670	29	1
3709	29	1
3755	29	1
3790	29	1
4919	29	1
5028	29	1
5201	29	1
5578	29	1
5834	29	1
6095	29	1
6249	29	1
6894	29	1
7436	29	1
8082	29	1
8491	29	1
9697	29	1
10479	29	1
22795	29	1
22906	29	1
23240	29	1
23476	29	1
25959	29	1
27245	29	1
51571	29	1
51715	29	1
54434	29	1
54476	29	1
55625	29	1
58490	29	1
81617	29	1
83696	29	1
83786	29	1
84059	29	1
92154	29	1
121536	29	1
125228	29	1
168667	29	1
203069	29	1
219771	29	1
257364	29	1
283349	29	1
340481	29	1
340706	29	1
100130880	29	1
100287036	29	1
100507050	29	1
115	28	1
1435	28	1
2239	28	1
2331	28	1
3142	28	1
5738	28	1
5740	28	1
5797	28	1
6482	28	1
7337	28	1
7580	28	1
7805	28	1
8490	28	1
8848	28	1
8898	28	1
9169	28	1
9314	28	1
9482	28	1
10140	28	1
10237	28	1
10318	28	1
10424	28	1
23118	28	1
23281	28	1
25829	28	1
27131	28	1
27145	28	1
29842	28	1
51479	28	1
54477	28	1
54861	28	1
55893	28	1
56241	28	1
56341	28	1
56890	28	1
57188	28	1
57521	28	1
58499	28	1
64778	28	1
64798	28	1
79074	28	1
84441	28	1
84913	28	1
89796	28	1
91584	28	1
115201	28	1
122953	28	1
125476	28	1
375748	28	1
100130539	28	1
894	27	1
1266	27	1
1278	27	1
1281	27	1
1831	27	1
1879	27	1
1948	27	1
2619	27	1
2799	27	1
2983	27	1
3607	27	1
4478	27	1
5352	27	1
5507	27	1
5536	27	1
5727	27	1
6009	27	1
6541	27	1
6595	27	1
8322	27	1
8887	27	1
9215	27	1
9725	27	1
9766	27	1
9948	27	1
10672	27	1
10714	27	1
10758	27	1
11057	27	1
22876	27	1
23107	27	1
23170	27	1
23174	27	1
25902	27	1
26045	27	1
50674	27	1
50853	27	1
51128	27	1
51637	27	1
54108	27	1
54541	27	1
54704	27	1
54928	27	1
57142	27	1
57190	27	1
79754	27	1
80017	27	1
81539	27	1
81603	27	1
84952	27	1
140836	27	1
200373	27	1
220929	27	1
221035	27	1
221895	27	1
387882	27	1
400451	27	1
728464	27	1
100506581	27	1
284	26	1
408	26	1
780	26	1
1907	26	1
2260	26	1
2626	26	1
2693	26	1
3298	26	1
3705	26	1
5151	26	1
5188	26	1
6907	26	1
7008	26	1
8030	26	1
8445	26	1
8611	26	1
8787	26	1
9043	26	1
9655	26	1
9853	26	1
9922	26	1
23127	26	1
23336	26	1
23359	26	1
25841	26	1
25884	26	1
26112	26	1
27115	26	1
51477	26	1
53343	26	1
54986	26	1
56892	26	1
56937	26	1
56975	26	1
57493	26	1
57665	26	1
57688	26	1
64866	26	1
65082	26	1
79180	26	1
79645	26	1
80274	26	1
81542	26	1
81558	26	1
83894	26	1
84364	26	1
84678	26	1
112574	26	1
114327	26	1
114905	26	1
114907	26	1
124936	26	1
145781	26	1
196951	26	1
282996	26	1
348093	26	1
389072	26	1
403314	26	1
100820829	26	1
335	25	1
805	25	1
1804	25	1
2246	25	1
3667	25	1
4286	25	1
4659	25	1
4851	25	1
5128	25	1
6119	25	1
9394	25	1
9874	25	1
10531	25	1
10678	25	1
10806	25	1
10867	25	1
11037	25	1
22931	25	1
23030	25	1
23095	25	1
23303	25	1
23389	25	1
26118	25	1
27113	25	1
27327	25	1
28976	25	1
29123	25	1
51097	25	1
51305	25	1
51318	25	1
54103	25	1
55652	25	1
55970	25	1
57476	25	1
64284	25	1
64332	25	1
65055	25	1
80205	25	1
80781	25	1
84251	25	1
85377	25	1
85407	25	1
90678	25	1
113115	25	1
144699	25	1
145270	25	1
220108	25	1
254778	25	1
100505679	25	1
108	24	1
113	24	1
146	24	1
857	24	1
861	24	1
1277	24	1
3570	24	1
4128	24	1
4134	24	1
4650	24	1
5142	24	1
5292	24	1
5908	24	1
6397	24	1
6430	24	1
6444	24	1
6615	24	1
6726	24	1
6897	24	1
6920	24	1
7123	24	1
7169	24	1
7336	24	1
8821	24	1
9649	24	1
9917	24	1
10010	24	1
10052	24	1
10068	24	1
10766	24	1
11278	24	1
22997	24	1
23037	24	1
23268	24	1
23358	24	1
23387	24	1
23514	24	1
23523	24	1
23551	24	1
29998	24	1
50515	24	1
51523	24	1
54855	24	1
55129	24	1
55226	24	1
55705	24	1
57507	24	1
57621	24	1
64768	24	1
65986	24	1
79096	24	1
81848	24	1
83549	24	1
90362	24	1
91050	24	1
91461	24	1
94031	24	1
116064	24	1
126917	24	1
126969	24	1
130497	24	1
137994	24	1
138639	24	1
140862	24	1
140876	24	1
143684	24	1
158297	24	1
166614	24	1
200728	24	1
348180	24	1
375612	24	1
387758	24	1
619279	24	1
730112	24	1
50	23	1
637	23	1
669	23	1
817	23	1
1052	23	1
1508	23	1
1842	23	1
1848	23	1
1912	23	1
2131	23	1
2697	23	1
2889	23	1
3131	23	1
3985	23	1
5205	23	1
5465	23	1
5664	23	1
5983	23	1
5996	23	1
6161	23	1
6776	23	1
6925	23	1
7038	23	1
7128	23	1
7879	23	1
8165	23	1
8209	23	1
8871	23	1
9185	23	1
9659	23	1
9671	23	1
9967	23	1
10055	23	1
10270	23	1
10398	23	1
10826	23	1
11060	23	1
22801	23	1
22877	23	1
22907	23	1
23075	23	1
23175	23	1
23254	23	1
25793	23	1
25932	23	1
27250	23	1
29035	23	1
51196	23	1
51684	23	1
54834	23	1
55638	23	1
55850	23	1
57018	23	1
57180	23	1
57721	23	1
63876	23	1
79155	23	1
79230	23	1
79649	23	1
79731	23	1
84541	23	1
84976	23	1
113263	23	1
114899	23	1
123355	23	1
140710	23	1
149345	23	1
154043	23	1
160760	23	1
163882	23	1
170691	23	1
171568	23	1
221178	23	1
252969	23	1
374655	23	1
72	22	1
103	22	1
158	22	1
241	22	1
767	22	1
828	22	1
1303	22	1
1837	22	1
1854	22	1
2004	22	1
3295	22	1
3603	22	1
3678	22	1
4129	22	1
4185	22	1
4209	22	1
4810	22	1
4976	22	1
5164	22	1
5802	22	1
5887	22	1
6168	22	1
6311	22	1
7043	22	1
7100	22	1
7832	22	1
8202	22	1
8467	22	1
8870	22	1
9414	22	1
9497	22	1
9674	22	1
9780	22	1
9844	22	1
9871	22	1
9935	22	1
10129	22	1
10912	22	1
22936	22	1
22954	22	1
23012	22	1
23164	22	1
23250	22	1
23261	22	1
23327	22	1
23353	22	1
23370	22	1
23371	22	1
23530	22	1
23580	22	1
23764	22	1
25816	22	1
25946	22	1
26090	22	1
27067	22	1
27244	22	1
51362	22	1
51608	22	1
51719	22	1
54407	22	1
55608	22	1
55617	22	1
57509	22	1
57636	22	1
60673	22	1
79618	22	1
79980	22	1
80323	22	1
81493	22	1
83641	22	1
84062	22	1
84957	22	1
85458	22	1
90411	22	1
92689	22	1
113026	22	1
121512	22	1
130733	22	1
138151	22	1
146059	22	1
151556	22	1
155185	22	1
157506	22	1
219348	22	1
219931	22	1
255488	22	1
374819	22	1
389792	22	1
439921	22	1
311	21	1
323	21	1
379	21	1
549	21	1
818	21	1
1028	21	1
1608	21	1
1737	21	1
1805	21	1
1880	21	1
1906	21	1
2104	21	1
2200	21	1
2615	21	1
2669	21	1
2982	21	1
3146	21	1
3983	21	1
4547	21	1
4780	21	1
4883	21	1
5339	21	1
5519	21	1
5594	21	1
5606	21	1
6233	21	1
6262	21	1
6649	21	1
7097	21	1
7434	21	1
8310	21	1
9253	21	1
9334	21	1
9450	21	1
9638	21	1
10019	21	1
10106	21	1
10891	21	1
10979	21	1
11103	21	1
22839	21	1
23085	21	1
23216	21	1
23272	21	1
23308	21	1
23328	21	1
23373	21	1
23429	21	1
25802	21	1
26137	21	1
26747	21	1
27071	21	1
51126	21	1
51429	21	1
51455	21	1
54627	21	1
55022	21	1
55031	21	1
55089	21	1
55112	21	1
55194	21	1
55200	21	1
55225	21	1
55294	21	1
55335	21	1
55717	21	1
57419	21	1
57519	21	1
57586	21	1
58513	21	1
60481	21	1
63027	21	1
64207	21	1
79698	21	1
79730	21	1
79815	21	1
79875	21	1
79974	21	1
80146	21	1
81619	21	1
81846	21	1
83637	21	1
91419	21	1
91977	21	1
92014	21	1
92181	21	1
145376	21	1
146691	21	1
201164	21	1
219621	21	1
221458	21	1
283078	21	1
283416	21	1
375341	21	1
389170	21	1
400818	21	1
274	20	1
302	20	1
1009	20	1
1717	20	1
1808	20	1
2195	20	1
3091	20	1
3675	20	1
3768	20	1
3911	20	1
3987	20	1
4705	20	1
4710	20	1
4836	20	1
5099	20	1
5152	20	1
5368	20	1
5747	20	1
5829	20	1
5914	20	1
5990	20	1
5991	20	1
6160	20	1
6575	20	1
6581	20	1
6678	20	1
7185	20	1
7419	20	1
7456	20	1
8125	20	1
8140	20	1
8178	20	1
8303	20	1
8509	20	1
8613	20	1
9020	20	1
9068	20	1
9139	20	1
9425	20	1
9467	20	1
9469	20	1
10100	20	1
10144	20	1
10392	20	1
22898	20	1
22905	20	1
22941	20	1
23093	20	1
23150	20	1
23283	20	1
23326	20	1
23331	20	1
23369	20	1
23677	20	1
27436	20	1
28232	20	1
29104	20	1
50615	20	1
51384	20	1
51397	20	1
51741	20	1
55092	20	1
55243	20	1
55276	20	1
55313	20	1
55347	20	1
55604	20	1
55917	20	1
56160	20	1
56270	20	1
57136	20	1
57182	20	1
57460	20	1
57537	20	1
57538	20	1
57545	20	1
57616	20	1
63898	20	1
64344	20	1
64426	20	1
64764	20	1
65268	20	1
79587	20	1
79791	20	1
80067	20	1
80196	20	1
81532	20	1
81618	20	1
83700	20	1
84133	20	1
84457	20	1
84517	20	1
90102	20	1
91748	20	1
92017	20	1
93986	20	1
140688	20	1
144715	20	1
200734	20	1
220074	20	1
266812	20	1
284119	20	1
440193	20	1
613212	20	1
