# Supplementary material for: Cell type-selective disease-association of genes under high regulatory load
Source: Nucleic Acids Res. 2015 Oct 10;43(18):8839–55. doi: 10.1093/nar/gkv863 (PMC4605313; doi:10.1093/nar/gkv863)
Supplement: SUPPLEMENTARY DATA [file supp_gkv863_nar-01077-z-2015-File011.zip › HighEnhLoad_E109_10PCNT_04-Feb-2015.txt]

Entrez Gene ID	Nr Enh	H3K4me3 status
677	308	1
678	281	1
5890	265	1
50651	225	1
1316	218	1
5336	218	1
2176	216	1
4026	212	1
10801	212	1
7145	203	1
11030	201	1
84909	197	1
2294	192	1
3394	190	1
57178	184	1
2114	183	1
10920	178	1
359948	178	1
9124	176	1
80790	175	1
2034	173	1
3091	167	1
6001	166	1
861	165	1
64778	165	1
4088	162	1
11214	162	1
2869	161	1
5583	161	1
10221	160	1
27086	160	1
9612	159	1
5770	155	1
51274	155	1
473	153	1
2534	150	1
10105	149	1
6711	148	1
10580	147	1
23498	146	1
64759	145	1
4289	143	1
6239	143	1
1603	142	1
8624	142	1
400954	142	1
3720	140	1
9644	140	1
63892	140	1
2113	139	1
1293	137	1
5937	137	1
9804	137	1
5588	135	1
8553	135	1
55277	135	1
11259	134	1
1284	133	1
2908	133	1
5295	133	1
55647	133	1
84159	133	1
84071	131	1
64410	129	1
23092	128	1
3660	127	1
83592	126	1
54880	125	1
9365	124	1
23199	124	1
79712	124	1
832	123	1
2120	123	1
9603	122	1
4627	121	1
8660	121	1
54453	121	1
79718	121	1
90627	121	1
3708	118	1
4609	118	1
7048	118	1
7049	118	1
9148	118	1
79370	118	1
84319	117	1
6925	116	1
8317	116	1
126969	116	1
1289	115	1
7090	115	1
55915	115	1
136259	115	1
11217	114	1
6662	113	1
54491	113	1
5087	112	1
6310	112	1
6764	112	1
201266	112	1
4064	111	1
4094	111	1
8111	111	1
9686	111	1
55187	111	1
643314	111	1
4774	110	1
8898	110	1
10397	110	1
10533	110	1
2766	109	1
10217	109	1
1052	108	1
9759	106	1
54896	106	1
2317	105	1
4739	105	1
5209	105	1
7704	105	1
23514	105	1
639	104	1
10758	104	1
116987	104	1
4092	103	1
8428	103	1
117581	103	1
8728	102	1
10659	102	1
1112	101	1
2152	101	1
7204	101	1
83716	101	1
688	100	1
2308	100	1
5581	100	1
54206	100	1
80267	100	1
10531	99	1
23180	99	1
81563	99	1
3725	98	1
8559	98	1
10090	98	1
23362	98	1
28951	98	1
4149	97	1
6397	97	1
80055	97	1
80323	97	1
84441	97	1
800	96	1
9249	96	1
23239	96	1
26286	96	1
91526	96	1
4773	95	1
9839	95	1
9844	95	1
23048	95	1
51621	95	1
1647	94	1
2273	94	1
9663	94	1
9679	94	1
10252	94	1
10868	94	1
23327	94	1
23603	94	1
79719	94	1
57511	93	1
59339	93	1
92106	93	1
150094	93	1
152002	93	1
374819	93	1
7003	92	1
7372	92	1
25926	92	1
51571	92	1
55809	92	1
133522	92	1
1282	91	1
2131	91	1
2530	91	1
3090	91	1
6256	91	1
6934	91	1
9450	91	1
2355	90	1
2590	90	1
5362	90	1
23499	90	1
25902	90	1
56999	90	1
64784	90	1
388	89	1
596	89	1
2309	89	1
4091	89	1
5125	89	1
6482	89	1
26207	89	1
50807	89	1
54102	89	1
80757	89	1
81848	89	1
131583	89	1
375748	89	1
182	88	1
3280	88	1
3655	88	1
7128	88	1
11278	88	1
23112	88	1
23389	88	1
64077	88	1
253558	88	1
960	87	1
6720	87	1
23274	87	1
23293	87	1
51429	87	1
60312	87	1
79705	87	1
83941	87	1
286053	87	1
5922	86	1
23164	86	1
57492	86	1
64131	86	1
157638	86	1
3554	85	1
4330	85	1
5867	85	1
8440	85	1
9308	85	1
23328	85	1
23648	85	1
57713	85	1
344558	85	1
1880	84	1
5550	84	1
6584	84	1
6909	84	1
10184	84	1
23189	84	1
53405	84	1
55604	84	1
55904	84	1
80176	84	1
89796	84	1
401546	84	1
2081	83	1
2673	83	1
4288	83	1
5205	83	1
5727	83	1
7336	83	1
8651	83	1
9697	83	1
55173	83	1
57419	83	1
9712	82	1
10163	82	1
22856	82	1
79890	82	1
84168	82	1
340351	82	1
345079	82	1
463	81	1
1488	81	1
5791	81	1
6095	81	1
9811	81	1
26018	81	1
55959	81	1
57118	81	1
58480	81	1
83549	81	1
114327	81	1
253461	81	1
549	80	1
604	80	1
641	80	1
9334	80	1
51232	80	1
57507	80	1
4947	79	1
7422	79	1
7430	79	1
9645	79	1
10370	79	1
11252	79	1
26511	79	1
57162	79	1
79048	79	1
344148	79	1
687	78	1
5305	78	1
5641	78	1
6157	78	1
57410	78	1
79605	78	1
84275	78	1
84869	78	1
114991	78	1
949	77	1
3659	77	1
6850	77	1
6926	77	1
23043	77	1
26137	77	1
50515	77	1
51422	77	1
54828	77	1
56990	77	1
64919	77	1
83641	77	1
3778	76	1
8925	76	1
9792	76	1
23275	76	1
23543	76	1
151011	76	1
339896	76	1
87	75	1
196	75	1
4337	75	1
6533	75	1
7050	75	1
7057	75	1
9637	75	1
23613	75	1
27131	75	1
51253	75	1
51649	75	1
54093	75	1
54502	75	1
57493	75	1
90390	75	1
440193	75	1
864	74	1
1015	74	1
6867	74	1
7026	74	1
10154	74	1
10395	74	1
10672	74	1
83643	74	1
1848	73	1
3707	73	1
4299	73	1
4811	73	1
8498	73	1
8829	73	1
28989	73	1
54897	73	1
123016	73	1
220929	73	1
476	72	1
860	72	1
1106	72	1
1130	72	1
2040	72	1
2627	72	1
5420	72	1
9577	72	1
9590	72	1
9766	72	1
23500	72	1
84062	72	1
115827	72	1
158135	72	1
775	71	1
3295	71	1
4616	71	1
4781	71	1
4782	71	1
5128	71	1
5142	71	1
5335	71	1
5998	71	1
6497	71	1
25816	71	1
81606	71	1
124540	71	1
2288	70	1
3912	70	1
6509	70	1
9019	70	1
9423	70	1
10602	70	1
26040	70	1
27040	70	1
55267	70	1
55534	70	1
57509	70	1
85379	70	1
388125	70	1
1465	69	1
2788	69	1
3398	69	1
3705	69	1
4179	69	1
5578	69	1
6430	69	1
6446	69	1
10320	69	1
10912	69	1
11320	69	1
23531	69	1
51174	69	1
57553	69	1
81671	69	1
83786	69	1
115286	69	1
2934	68	1
3662	68	1
3918	68	1
4155	68	1
5465	68	1
6659	68	1
8611	68	1
9516	68	1
29107	68	1
29123	68	1
58526	68	1
63979	68	1
79730	68	1
404093	68	1
753	67	1
3910	67	1
4478	67	1
4976	67	1
5818	67	1
8522	67	1
9522	67	1
10365	67	1
11343	67	1
23024	67	1
23102	67	1
23137	67	1
23677	67	1
27161	67	1
54438	67	1
54704	67	1
56892	67	1
63027	67	1
79008	67	1
79643	67	1
84632	67	1
548593	67	1
120	66	1
158	66	1
493	66	1
1634	66	1
3480	66	1
3987	66	1
4784	66	1
5292	66	1
5527	66	1
8202	66	1
9314	66	1
9482	66	1
10944	66	1
25937	66	1
27244	66	1
30011	66	1
55291	66	1
57007	66	1
57496	66	1
80824	66	1
1452	65	1
3667	65	1
4306	65	1
4430	65	1
9375	65	1
9846	65	1
10335	65	1
22990	65	1
23175	65	1
51735	65	1
54861	65	1
54986	65	1
57222	65	1
57521	65	1
57580	65	1
57591	65	1
64207	65	1
79024	65	1
79906	65	1
79977	65	1
84034	65	1
118426	65	1
201164	65	1
387923	65	1
351	64	1
1785	64	1
2004	64	1
2274	64	1
3384	64	1
3418	64	1
4066	64	1
5195	64	1
6229	64	1
6641	64	1
7078	64	1
9394	64	1
10018	64	1
10150	64	1
10449	64	1
23254	64	1
27237	64	1
51126	64	1
54407	64	1
55312	64	1
80781	64	1
81552	64	1
203245	64	1
256021	64	1
375057	64	1
2078	63	1
4154	63	1
4258	63	1
5903	63	1
6935	63	1
7113	63	1
8542	63	1
9267	63	1
9741	63	1
9922	63	1
23002	63	1
25897	63	1
54101	63	1
92154	63	1
114818	63	1
389203	63	1
1435	62	1
1738	62	1
2353	62	1
2650	62	1
2745	62	1
3037	62	1
3688	62	1
6382	62	1
7799	62	1
23075	62	1
23429	62	1
55824	62	1
57217	62	1
64342	62	1
64359	62	1
80139	62	1
100113407	62	1
624	61	1
3570	61	1
5747	61	1
6504	61	1
8613	61	1
8828	61	1
9208	61	1
10123	61	1
23090	61	1
23590	61	1
50853	61	1
54855	61	1
55075	61	1
57211	61	1
57480	61	1
57584	61	1
80315	61	1
80325	61	1
84830	61	1
253260	61	1
8672	60	1
9229	60	1
10743	60	1
23268	60	1
27115	60	1
54834	60	1
63898	60	1
79683	60	1
79960	60	1
81603	60	1
89797	60	1
221178	60	1
241	59	1
667	59	1
1387	59	1
1778	59	1
1947	59	1
1956	59	1
2549	59	1
3097	59	1
5201	59	1
5795	59	1
5911	59	1
8452	59	1
8609	59	1
10318	59	1
10972	59	1
11018	59	1
11163	59	1
23101	59	1
23174	59	1
23604	59	1
27245	59	1
27295	59	1
51031	59	1
51466	59	1
51474	59	1
51719	59	1
54891	59	1
55625	59	1
64859	59	1
92017	59	1
144100	59	1
196993	59	1
201562	59	1
729515	59	1
522	58	1
622	58	1
1879	58	1
3676	58	1
4211	58	1
4254	58	1
4363	58	1
4729	58	1
6176	58	1
7163	58	1
9261	58	1
9262	58	1
10140	58	1
22882	58	1
25828	58	1
28514	58	1
28957	58	1
51256	58	1
55114	58	1
55970	58	1
57161	58	1
79720	58	1
84056	58	1
93517	58	1
221935	58	1
29	57	1
81	57	1
399	57	1
489	57	1
3516	57	1
3680	57	1
3755	57	1
6196	57	1
7114	57	1
8289	57	1
8738	57	1
9043	57	1
10873	57	1
23303	57	1
55313	57	1
355	56	1
4613	56	1
8467	56	1
10010	56	1
11057	56	1
25771	56	1
27250	56	1
27436	56	1
54492	56	1
55160	56	1
56937	56	1
56940	56	1
57563	56	1
83657	56	1
113828	56	1
222171	56	1
928	55	1
5163	55	1
5307	55	1
6745	55	1
8439	55	1
9555	55	1
9630	55	1
9760	55	1
25932	55	1
51421	55	1
54465	55	1
55205	55	1
55225	55	1
55294	55	1
55780	55	1
57154	55	1
57561	55	1
81693	55	1
340481	55	1
399665	55	1
100507050	55	1
1902	54	1
2149	54	1
2637	54	1
2768	54	1
4041	54	1
9053	54	1
10097	54	1
10166	54	1
23022	54	1
23243	54	1
54541	54	1
57707	54	1
79658	54	1
80205	54	1
84133	54	1
91012	54	1
91272	54	1
113115	54	1
124245	54	1
151556	54	1
220988	54	1
25	53	1
894	53	1
1846	53	1
1997	53	1
2098	53	1
3172	53	1
3631	53	1
5151	53	1
5738	53	1
6404	53	1
6840	53	1
7052	53	1
7837	53	1
8224	53	1
9750	53	1
10424	53	1
23143	53	1
23261	53	1
23760	53	1
26030	53	1
27303	53	1
51097	53	1
51363	53	1
51582	53	1
53947	53	1
56261	53	1
57142	53	1
91768	53	1
202374	53	1
283349	53	1
493753	53	1
817	52	1
1291	52	1
1808	52	1
2313	52	1
2885	52	1
3601	52	1
3632	52	1
3693	52	1
3937	52	1
3985	52	1
4205	52	1
6251	52	1
6932	52	1
7456	52	1
8411	52	1
8874	52	1
23224	52	1
23240	52	1
27352	52	1
51121	52	1
51175	52	1
54434	52	1
54900	52	1
55200	52	1
55619	52	1
55670	52	1
55742	52	1
57616	52	1
63976	52	1
64225	52	1
65983	52	1
83478	52	1
116224	52	1
125228	52	1
128710	52	1
147495	52	1
374655	52	1
388630	52	1
400451	52	1
100	51	1
111	51	1
1508	51	1
1809	51	1
2100	51	1
3241	51	1
3643	51	1
4217	51	1
4851	51	1
5337	51	1
5500	51	1
8295	51	1
9020	51	1
9341	51	1
11237	51	1
23272	51	1
26984	51	1
51361	51	1
51564	51	1
51660	51	1
55129	51	1
55729	51	1
56603	51	1
64750	51	1
64761	51	1
64866	51	1
81619	51	1
114793	51	1
116028	51	1
137075	51	1
151525	51	1
200734	51	1
388403	51	1
652	50	1
843	50	1
1490	50	1
1788	50	1
1831	50	1
2122	50	1
2615	50	1
3915	50	1
5734	50	1
5797	50	1
6259	50	1
6311	50	1
6461	50	1
8412	50	1
8507	50	1
10477	50	1
11077	50	1
11221	50	1
29094	50	1
79649	50	1
79664	50	1
80760	50	1
81846	50	1
84418	50	1
112616	50	1
113263	50	1
135114	50	1
309	49	1
1523	49	1
2192	49	1
2195	49	1
3400	49	1
3983	49	1
5093	49	1
5154	49	1
5155	49	1
6894	49	1
9435	49	1
9537	49	1
10404	49	1
10982	49	1
22821	49	1
23225	49	1
23294	49	1
23387	49	1
26509	49	1
51523	49	1
54463	49	1
56288	49	1
57134	49	1
60490	49	1
64682	49	1
80017	49	1
80820	49	1
84940	49	1
85453	49	1
91461	49	1
93663	49	1
122786	49	1
135112	49	1
201475	49	1
221937	49	1
729857	49	1
214	48	1
1021	48	1
1611	48	1
1889	48	1
2222	48	1
3142	48	1
3312	48	1
3339	48	1
3965	48	1
4651	48	1
5152	48	1
6672	48	1
7071	48	1
7373	48	1
8178	48	1
8869	48	1
9467	48	1
9595	48	1
9649	48	1
9672	48	1
10418	48	1
11031	48	1
11142	48	1
22913	48	1
22934	48	1
23094	48	1
23308	48	1
23358	48	1
25797	48	1
51061	48	1
54454	48	1
54757	48	1
79731	48	1
84128	48	1
84910	48	1
90678	48	1
94134	48	1
122416	48	1
149840	48	1
307	47	1
831	47	1
868	47	1
1326	47	1
2799	47	1
5097	47	1
5376	47	1
6774	47	1
7046	47	1
7511	47	1
8303	47	1
8445	47	1
8871	47	1
8994	47	1
9564	47	1
9861	47	1
11103	47	1
22877	47	1
23001	47	1
23321	47	1
23522	47	1
27122	47	1
29909	47	1
53335	47	1
55636	47	1
56667	47	1
56905	47	1
64420	47	1
64855	47	1
83988	47	1
92241	47	1
122953	47	1
157567	47	1
159296	47	1
163882	47	1
219654	47	1
374786	47	1
389362	47	1
619279	47	1
59	46	1
115	46	1
637	46	1
805	46	1
841	46	1
965	46	1
1266	46	1
1292	46	1
1739	46	1
2009	46	1
2139	46	1
2185	46	1
3488	46	1
3607	46	1
4017	46	1
6480	46	1
6558	46	1
6624	46	1
6727	46	1
6772	46	1
7097	46	1
7182	46	1
8853	46	1
9021	46	1
9100	46	1
9218	46	1
9685	46	1
9781	46	1
10019	46	1
10099	46	1
10788	46	1
22822	46	1
22936	46	1
23315	46	1
23405	46	1
25793	46	1
25829	46	1
27258	46	1
29091	46	1
51123	46	1
51752	46	1
55328	46	1
55660	46	1
56963	46	1
57533	46	1
79789	46	1
84959	46	1
143872	46	1
161882	46	1
166815	46	1
221035	46	1
388650	46	1
100144748	46	1
100505549	46	1
313	45	1
1453	45	1
3690	45	1
3716	45	1
4072	45	1
4650	45	1
4660	45	1
5139	45	1
6477	45	1
6573	45	1
6916	45	1
7187	45	1
7421	45	1
8743	45	1
8851	45	1
9569	45	1
9788	45	1
10479	45	1
23127	45	1
29099	45	1
29928	45	1
55608	45	1
55850	45	1
56911	45	1
64094	45	1
64781	45	1
84517	45	1
84957	45	1
85461	45	1
124976	45	1
129080	45	1
140885	45	1
253782	45	1
256691	45	1
256987	45	1
285590	45	1
19	44	1
408	44	1
481	44	1
1124	44	1
1746	44	1
2643	44	1
3490	44	1
4067	44	1
4208	44	1
4233	44	1
4601	44	1
4643	44	1
5150	44	1
6670	44	1
6714	44	1
6786	44	1
7088	44	1
7159	44	1
7494	44	1
8204	44	1
8997	44	1
9023	44	1
9953	44	1
10783	44	1
23034	44	1
23140	44	1
26052	44	1
30061	44	1
54877	44	1
54971	44	1
56243	44	1
56967	44	1
64083	44	1
64332	44	1
64411	44	1
64764	44	1
79109	44	1
79618	44	1
81553	44	1
84230	44	1
130589	44	1
153020	44	1
200844	44	1
203069	44	1
221472	44	1
375449	44	1
274	43	1
976	43	1
1499	43	1
2048	43	1
2878	43	1
3673	43	1
3799	43	1
4301	43	1
4642	43	1
4780	43	1
4920	43	1
5431	43	1
5687	43	1
6827	43	1
6943	43	1
7357	43	1
8209	43	1
8543	43	1
8832	43	1
9037	43	1
9215	43	1
9448	43	1
9873	43	1
10237	43	1
10678	43	1
22800	43	1
22908	43	1
23129	43	1
23218	43	1
23263	43	1
23338	43	1
23406	43	1
25780	43	1
26130	43	1
28996	43	1
51278	43	1
54815	43	1
55650	43	1
60386	43	1
64219	43	1
64395	43	1
64924	43	1
65059	43	1
79180	43	1
79443	43	1
79665	43	1
90459	43	1
140688	43	1
155465	43	1
201176	43	1
285195	43	1
113	42	1
912	42	1
1999	42	1
2296	42	1
2887	42	1
3993	42	1
4128	42	1
5580	42	1
8808	42	1
9185	42	1
10391	42	1
10714	42	1
25939	42	1
26002	42	1
26118	42	1
26135	42	1
26298	42	1
27314	42	1
27347	42	1
51162	42	1
51669	42	1
51684	42	1
51741	42	1
54361	42	1
54518	42	1
55634	42	1
55697	42	1
55740	42	1
57125	42	1
57190	42	1
57224	42	1
58513	42	1
60481	42	1
80762	42	1
81030	42	1
81542	42	1
84919	42	1
123099	42	1
125488	42	1
134265	42	1
145567	42	1
147841	42	1
168455	42	1
219333	42	1
257415	42	1
598	41	1
1948	41	1
2841	41	1
3096	41	1
3460	41	1
6224	41	1
6484	41	1
6678	41	1
7580	41	1
8030	41	1
8291	41	1
8527	41	1
8787	41	1
8821	41	1
9258	41	1
9388	41	1
9474	41	1
9771	41	1
9891	41	1
9938	41	1
10135	41	1
10516	41	1
23078	41	1
23446	41	1
25814	41	1
25949	41	1
28232	41	1
54918	41	1
55144	41	1
55243	41	1
55340	41	1
56270	41	1
57721	41	1
64283	41	1
65056	41	1
81567	41	1
81618	41	1
83464	41	1
83593	41	1
92346	41	1
115294	41	1
120224	41	1
128866	41	1
171546	41	1
282996	41	1
102	40	1
135	40	1
571	40	1
780	40	1
1290	40	1
2059	40	1
2306	40	1
2969	40	1
3459	40	1
3592	40	1
4638	40	1
5144	40	1
5332	40	1
5879	40	1
5908	40	1
6240	40	1
6525	40	1
6548	40	1
8140	40	1
8538	40	1
8848	40	1
8870	40	1
9223	40	1
9459	40	1
22898	40	1
22903	40	1
23161	40	1
23283	40	1
23345	40	1
23431	40	1
26578	40	1
29104	40	1
51329	40	1
51542	40	1
54716	40	1
54843	40	1
56975	40	1
57097	40	1
57182	40	1
57520	40	1
58490	40	1
79155	40	1
79613	40	1
79838	40	1
80031	40	1
81558	40	1
84913	40	1
85315	40	1
90427	40	1
112574	40	1
121536	40	1
170689	40	1
200728	40	1
387882	40	1
651746	40	1
