# Supplementary material for: Cell type-selective disease-association of genes under high regulatory load
Source: Nucleic Acids Res. 2015 Oct 10;43(18):8839–55. doi: 10.1093/nar/gkv863 (PMC4605313; doi:10.1093/nar/gkv863)
Supplement: SUPPLEMENTARY DATA [file supp_gkv863_nar-01077-z-2015-File011.zip › HighEnhLoad_E108_10PCNT_04-Feb-2015.txt]

Entrez Gene ID	Nr Enh	H3K4me3 status
677	147	1
4026	134	1
5890	130	1
10801	130	1
55277	124	1
678	120	1
2908	120	1
6840	117	1
23092	114	1
861	111	1
7048	107	1
7145	106	1
7273	102	1
10920	102	1
1316	101	1
4781	101	1
6239	101	1
57178	101	1
9612	100	1
153090	98	1
359948	96	1
11259	92	1
84319	91	1
84909	91	1
2176	90	1
9444	90	1
10252	89	1
84869	87	1
158135	87	1
4774	85	1
8445	84	1
2034	83	1
9124	83	1
10982	83	1
81578	83	1
3778	82	1
84457	82	1
4289	81	1
50651	81	1
7090	80	1
8829	80	1
9637	80	1
9804	80	1
23199	80	1
667	79	1
4330	79	1
5937	79	1
23022	79	1
65977	79	1
84071	79	1
1879	78	1
9759	78	1
51232	78	1
57584	78	1
115827	78	1
3720	77	1
4088	77	1
182	76	1
1289	76	1
55205	76	1
57496	76	1
80267	76	1
83592	76	1
56243	75	1
117581	75	1
947	74	1
4092	74	1
27303	74	1
4837	73	1
26137	73	1
473	72	1
1293	72	1
10105	72	1
22882	72	1
64759	72	1
4208	71	1
8291	71	1
23543	71	1
57492	71	1
2113	70	1
6256	70	1
8660	70	1
56963	70	1
2590	69	1
4094	69	1
6935	69	1
23498	69	1
56999	69	1
400954	69	1
4306	68	1
5588	68	1
6310	68	1
7003	68	1
54453	68	1
55089	68	1
56603	68	1
83941	68	1
5188	67	1
5770	67	1
7704	67	1
10580	67	1
6925	66	1
7026	66	1
9659	66	1
9811	66	1
11214	66	1
23389	66	1
55187	66	1
84062	66	1
5295	65	1
6095	65	1
8170	65	1
8777	65	1
10533	65	1
11163	65	1
27086	65	1
51361	65	1
54757	65	1
463	64	1
6001	64	1
29842	64	1
55075	64	1
55915	64	1
136259	64	1
2099	63	1
2309	63	1
2766	63	1
3667	63	1
3725	63	1
4703	63	1
7049	63	1
80114	63	1
84940	63	1
5087	62	1
5350	62	1
9249	62	1
11221	62	1
54093	62	1
79658	62	1
960	61	1
2114	61	1
2869	61	1
4009	61	1
6711	61	1
8411	61	1
9644	61	1
11030	61	1
145567	61	1
1106	60	1
8317	60	1
9686	60	1
23452	60	1
124540	60	1
400818	60	1
2308	59	1
5581	59	1
6934	59	1
9788	59	1
10659	59	1
57511	59	1
79718	59	1
83660	59	1
339896	59	1
644943	59	1
801	58	1
3091	58	1
10345	58	1
10395	58	1
10873	58	1
51776	58	1
64410	58	1
94134	58	1
144347	58	1
729515	58	1
2887	57	1
3142	57	1
5073	57	1
6482	57	1
8440	57	1
9365	57	1
9839	57	1
22998	57	1
287	56	1
1112	56	1
7372	56	1
7373	56	1
8522	56	1
8874	56	1
10090	56	1
10370	56	1
51274	56	1
64778	56	1
114991	56	1
220107	56	1
19	55	1
604	55	1
2693	55	1
3688	55	1
4609	55	1
4627	55	1
5157	55	1
8624	55	1
9679	55	1
10611	55	1
50807	55	1
51778	55	1
55959	55	1
56172	55	1
60312	55	1
83879	55	1
152002	55	1
154810	55	1
374786	55	1
949	54	1
1284	54	1
8672	54	1
9603	54	1
10579	54	1
23345	54	1
26040	54	1
54492	54	1
64077	54	1
64225	54	1
131583	54	1
1282	53	1
1601	53	1
2534	53	1
4299	53	1
5583	53	1
6229	53	1
6446	53	1
9891	53	1
10486	53	1
22906	53	1
23043	53	1
23090	53	1
29761	53	1
29995	53	1
53405	53	1
55647	53	1
57509	53	1
57561	53	1
64641	53	1
79139	53	1
84159	53	1
84251	53	1
100130539	53	1
817	52	1
5209	52	1
23332	52	1
54407	52	1
55183	52	1
57419	52	1
115701	52	1
285590	52	1
729830	52	1
1837	51	1
3983	51	1
5998	51	1
6397	51	1
7058	51	1
7068	51	1
8559	51	1
9685	51	1
23243	51	1
23328	51	1
54102	51	1
54764	51	1
57553	51	1
63892	51	1
79730	51	1
84033	51	1
84059	51	1
90701	51	1
171024	51	1
388	50	1
658	50	1
1956	50	1
4715	50	1
6659	50	1
7078	50	1
8925	50	1
9663	50	1
23150	50	1
51429	50	1
57623	50	1
79605	50	1
84894	50	1
90627	50	1
134829	50	1
255488	50	1
340481	50	1
344558	50	1
387882	50	1
108	49	1
800	49	1
1452	49	1
2317	49	1
4205	49	1
4739	49	1
5028	49	1
6720	49	1
7204	49	1
9148	49	1
9922	49	1
10365	49	1
23034	49	1
23095	49	1
23283	49	1
23327	49	1
23514	49	1
28951	49	1
57507	49	1
59339	49	1
84632	49	1
90268	49	1
128710	49	1
151011	49	1
220929	49	1
414318	49	1
643314	49	1
1647	48	1
2040	48	1
2120	48	1
2643	48	1
3082	48	1
5362	48	1
5608	48	1
5911	48	1
6710	48	1
7345	48	1
8553	48	1
9267	48	1
10150	48	1
10603	48	1
23139	48	1
57182	48	1
57217	48	1
58499	48	1
64784	48	1
79719	48	1
80176	48	1
81563	48	1
127018	48	1
100506581	48	1
825	47	1
832	47	1
2288	47	1
2969	47	1
3090	47	1
3773	47	1
4154	47	1
4255	47	1
4660	47	1
5142	47	1
23164	47	1
23240	47	1
23603	47	1
54491	47	1
55291	47	1
57580	47	1
84128	47	1
166336	47	1
948	46	1
1052	46	1
3516	46	1
4258	46	1
4604	46	1
7580	46	1
8848	46	1
10221	46	1
10867	46	1
23002	46	1
23024	46	1
23127	46	1
51479	46	1
55534	46	1
80139	46	1
89796	46	1
123016	46	1
127833	46	1
201164	46	1
775	45	1
1523	45	1
2355	45	1
4155	45	1
4430	45	1
5069	45	1
8224	45	1
9314	45	1
10656	45	1
10758	45	1
11343	45	1
23293	45	1
23604	45	1
23648	45	1
51020	45	1
51571	45	1
56950	45	1
57563	45	1
80315	45	1
80323	45	1
81559	45	1
83988	45	1
150094	45	1
196527	45	1
282996	45	1
388125	45	1
753	44	1
1488	44	1
1859	44	1
1907	44	1
3660	44	1
8898	44	1
9208	44	1
9334	44	1
9886	44	1
23129	44	1
26018	44	1
51705	44	1
54796	44	1
54897	44	1
55553	44	1
57142	44	1
57533	44	1
79645	44	1
79712	44	1
80325	44	1
80790	44	1
84187	44	1
145814	44	1
167465	44	1
388403	44	1
100113407	44	1
596	43	1
4134	43	1
6506	43	1
8503	43	1
9555	43	1
9882	43	1
10217	43	1
23239	43	1
23275	43	1
23405	43	1
56704	43	1
80820	43	1
84448	43	1
143279	43	1
145748	43	1
153396	43	1
222553	43	1
1290	42	1
3490	42	1
5336	42	1
6514	42	1
6774	42	1
7097	42	1
8853	42	1
8869	42	1
10163	42	1
11217	42	1
23261	42	1
26030	42	1
26135	42	1
27250	42	1
54880	42	1
57608	42	1
58526	42	1
79643	42	1
79960	42	1
83716	42	1
2004	41	1
2070	41	1
4288	41	1
4782	41	1
4919	41	1
8613	41	1
10018	41	1
10129	41	1
10184	41	1
23001	41	1
23499	41	1
26286	41	1
55608	41	1
57007	41	1
57161	41	1
64094	41	1
79665	41	1
83872	41	1
84441	41	1
85453	41	1
114793	41	1
116496	41	1
133522	41	1
389203	41	1
729420	41	1
1012	40	1
2078	40	1
2587	40	1
2889	40	1
2934	40	1
3340	40	1
5128	40	1
5217	40	1
5784	40	1
6641	40	1
6764	40	1
7336	40	1
8609	40	1
8915	40	1
9341	40	1
9975	40	1
10253	40	1
10397	40	1
22907	40	1
23228	40	1
23576	40	1
28989	40	1
51439	40	1
51621	40	1
51649	40	1
55660	40	1
56288	40	1
64067	40	1
79974	40	1
84275	40	1
89797	40	1
90523	40	1
196528	40	1
1281	39	1
1788	39	1
2673	39	1
3977	39	1
4233	39	1
5201	39	1
5307	39	1
5431	39	1
5734	39	1
5740	39	1
6150	39	1
7419	39	1
9569	39	1
9967	39	1
10351	39	1
10404	39	1
11057	39	1
23180	39	1
27161	39	1
28232	39	1
28984	39	1
51384	39	1
57521	39	1
64342	39	1
64798	39	1
79683	39	1
83478	39	1
114883	39	1
115286	39	1
157313	39	1
202333	39	1
345778	39	1
657	38	1
1306	38	1
2274	38	1
3280	38	1
3708	38	1
4815	38	1
5420	38	1
6240	38	1
6575	38	1
6786	38	1
6867	38	1
7042	38	1
9577	38	1
9628	38	1
9649	38	1
9792	38	1
9935	38	1
10531	38	1
22856	38	1
23078	38	1
23175	38	1
23242	38	1
26278	38	1
51097	38	1
51253	38	1
54704	38	1
54896	38	1
55062	38	1
55335	38	1
55740	38	1
55904	38	1
56203	38	1
79024	38	1
79789	38	1
92154	38	1
219771	38	1
220988	38	1
253558	38	1
404093	38	1
100287036	38	1
549	37	1
781	37	1
2549	37	1
2737	37	1
3398	37	1
3480	37	1
3895	37	1
4091	37	1
5533	37	1
5793	37	1
7879	37	1
9766	37	1
11165	37	1
22875	37	1
22982	37	1
23643	37	1
55328	37	1
60468	37	1
64397	37	1
64859	37	1
83549	37	1
93663	37	1
116987	37	1
169792	37	1
221491	37	1
221937	37	1
100144748	37	1
274	36	1
2081	36	1
2200	36	1
3037	36	1
4337	36	1
5046	36	1
5500	36	1
6769	36	1
8110	36	1
8738	36	1
9853	36	1
10114	36	1
10154	36	1
10894	36	1
23189	36	1
23336	36	1
23358	36	1
27244	36	1
27295	36	1
54873	36	1
54986	36	1
56994	36	1
57222	36	1
57415	36	1
64131	36	1
64207	36	1
84168	36	1
91749	36	1
221895	36	1
387923	36	1
494188	36	1
643246	36	1
81	35	1
87	35	1
104	35	1
488	35	1
1902	35	1
2619	35	1
3097	35	1
3488	35	1
5396	35	1
5523	35	1
5887	35	1
6533	35	1
6595	35	1
6909	35	1
7164	35	1
7436	35	1
8542	35	1
9270	35	1
9308	35	1
9712	35	1
10174	35	1
10242	35	1
10335	35	1
10602	35	1
10891	35	1
11346	35	1
22821	35	1
22918	35	1
23705	35	1
23760	35	1
26133	35	1
51421	35	1
51735	35	1
54832	35	1
54901	35	1
55754	35	1
57134	35	1
79895	35	1
84307	35	1
84417	35	1
143686	35	1
144165	35	1
145389	35	1
375057	35	1
983	34	1
1854	34	1
2752	34	1
3592	34	1
3908	34	1
4131	34	1
4286	34	1
4363	34	1
4644	34	1
5226	34	1
5443	34	1
5797	34	1
6430	34	1
6444	34	1
6695	34	1
6850	34	1
7325	34	1
8491	34	1
8498	34	1
9223	34	1
9819	34	1
10424	34	1
23102	34	1
25926	34	1
26207	34	1
29970	34	1
55670	34	1
56986	34	1
63876	34	1
79705	34	1
81848	34	1
84418	34	1
114818	34	1
117248	34	1
122953	34	1
161291	34	1
219621	34	1
283358	34	1
374819	34	1
391059	34	1
401535	34	1
405754	34	1
29	33	1
100	33	1
491	33	1
539	33	1
988	33	1
1465	33	1
1545	33	1
2353	33	1
3418	33	1
3707	33	1
3782	33	1
4892	33	1
5507	33	1
5525	33	1
7052	33	1
7111	33	1
7324	33	1
8111	33	1
8412	33	1
8654	33	1
9655	33	1
9865	33	1
10391	33	1
10512	33	1
10890	33	1
11098	33	1
11252	33	1
22978	33	1
23225	33	1
23379	33	1
23613	33	1
25937	33	1
26509	33	1
26747	33	1
28976	33	1
51422	33	1
51503	33	1
54541	33	1
54855	33	1
55267	33	1
55625	33	1
57211	33	1
57591	33	1
57644	33	1
80070	33	1
83637	33	1
83857	33	1
92106	33	1
92344	33	1
125228	33	1
219654	33	1
220965	33	1
223082	33	1
88	32	1
103	32	1
323	32	1
1756	32	1
3298	32	1
4773	32	1
4775	32	1
4967	32	1
5195	32	1
5236	32	1
5292	32	1
5335	32	1
5915	32	1
6461	32	1
6509	32	1
6584	32	1
7360	32	1
7414	32	1
8464	32	1
8626	32	1
9413	32	1
9475	32	1
9522	32	1
9586	32	1
9630	32	1
10455	32	1
10678	32	1
10743	32	1
23181	32	1
23551	32	1
27131	32	1
27145	32	1
29107	32	1
29116	32	1
30061	32	1
54971	32	1
55107	32	1
55832	32	1
55852	32	1
55902	32	1
57118	32	1
57190	32	1
59269	32	1
79664	32	1
79729	32	1
80036	32	1
81619	32	1
83643	32	1
84700	32	1
84913	32	1
91272	32	1
114907	32	1
121512	32	1
134265	32	1
157638	32	1
167838	32	1
205717	32	1
285	31	1
358	31	1
777	31	1
816	31	1
1003	31	1
1291	31	1
1592	31	1
1778	31	1
2995	31	1
3481	31	1
3693	31	1
3716	31	1
3990	31	1
4547	31	1
5154	31	1
5332	31	1
5550	31	1
6160	31	1
6249	31	1
6453	31	1
6745	31	1
6897	31	1
7168	31	1
8476	31	1
8887	31	1
9265	31	1
9425	31	1
9638	31	1
9873	31	1
10207	31	1
10769	31	1
22801	31	1
23030	31	1
23254	31	1
25780	31	1
25925	31	1
27071	31	1
27115	31	1
27443	31	1
29123	31	1
50809	31	1
51555	31	1
54206	31	1
54602	31	1
56479	31	1
57157	31	1
57529	31	1
57713	31	1
58513	31	1
64083	31	1
64328	31	1
64359	31	1
79810	31	1
79843	31	1
79890	31	1
84182	31	1
84665	31	1
85004	31	1
85379	31	1
91419	31	1
115265	31	1
122786	31	1
123355	31	1
163882	31	1
168391	31	1
340351	31	1
687	30	1
1183	30	1
1387	30	1
1805	30	1
2745	30	1
2821	30	1
2937	30	1
3554	30	1
3659	30	1
4179	30	1
5527	30	1
5641	30	1
6196	30	1
6259	30	1
6558	30	1
6856	30	1
6913	30	1
7046	30	1
7326	30	1
8202	30	1
8467	30	1
8470	30	1
8975	30	1
8997	30	1
9150	30	1
9215	30	1
9590	30	1
10135	30	1
10318	30	1
10971	30	1
23272	30	1
23366	30	1
25793	30	1
27185	30	1
27352	30	1
28981	30	1
29104	30	1
51031	30	1
51660	30	1
51704	30	1
54434	30	1
54805	30	1
54828	30	1
55068	30	1
55084	30	1
55122	30	1
55129	30	1
64374	30	1
112574	30	1
113115	30	1
130497	30	1
400506	30	1
641	29	1
669	29	1
1009	29	1
1266	29	1
1277	29	1
1612	29	1
1831	29	1
1912	29	1
2059	29	1
2246	29	1
2300	29	1
2313	29	1
3600	29	1
3709	29	1
3910	29	1
4053	29	1
4851	29	1
5205	29	1
5308	29	1
5991	29	1
6251	29	1
6497	29	1
7159	29	1
7357	29	1
7422	29	1
8204	29	1
9231	29	1
9448	29	1
9509	29	1
9710	29	1
9779	29	1
10140	29	1
10231	29	1
10270	29	1
10311	29	1
10777	29	1
11248	29	1
22877	29	1
22954	29	1
23023	29	1
23101	29	1
23263	29	1
23331	29	1
23500	29	1
25797	29	1
26240	29	1
27245	29	1
28514	29	1
51230	29	1
51299	29	1
51523	29	1
54463	29	1
54810	29	1
55160	29	1
55225	29	1
55253	29	1
56929	29	1
57162	29	1
57630	29	1
58490	29	1
63898	29	1
64420	29	1
64682	29	1
79733	29	1
80206	29	1
81542	29	1
81606	29	1
84249	29	1
84957	29	1
84959	29	1
90362	29	1
90411	29	1
112399	29	1
134121	29	1
151525	29	1
168667	29	1
170691	29	1
201475	29	1
201562	29	1
201595	29	1
245806	29	1
257236	29	1
400451	29	1
100129792	29	1
154	28	1
309	28	1
320	28	1
830	28	1
1326	28	1
1435	28	1
1634	28	1
1808	28	1
1846	28	1
1848	28	1
1889	28	1
1947	28	1
2047	28	1
2100	28	1
2957	28	1
3745	28	1
4254	28	1
4638	28	1
4686	28	1
4791	28	1
4898	28	1
5155	28	1
5530	28	1
5747	28	1
6157	28	1
6396	28	1
6480	28	1
6586	28	1
6943	28	1
7123	28	1
7481	28	1
8301	28	1
8428	28	1
8611	28	1
9014	28	1
9394	28	1
9516	28	1
9553	28	1
9734	28	1
9750	28	1
10099	28	1
10144	28	1
10771	28	1
22903	28	1
23387	28	1
23768	28	1
25829	28	1
25902	28	1
26985	28	1
29982	28	1
51282	28	1
51741	28	1
54834	28	1
54861	28	1
55604	28	1
55780	28	1
55790	28	1
56937	28	1
57410	28	1
63971	28	1
64409	28	1
64582	28	1
64781	28	1
79750	28	1
80017	28	1
84678	28	1
84814	28	1
84898	28	1
92181	28	1
92906	28	1
115207	28	1
116135	28	1
117247	28	1
128553	28	1
221035	28	1
374378	28	1
399687	28	1
115	27	1
220	27	1
1230	27	1
1292	27	1
1508	27	1
1605	27	1
2060	27	1
2131	27	1
2139	27	1
2637	27	1
3625	27	1
4651	27	1
4684	27	1
4734	27	1
4772	27	1
4784	27	1
5116	27	1
5519	27	1
5802	27	1
6176	27	1
7071	27	1
7335	27	1
7337	27	1
7799	27	1
8082	27	1
8729	27	1
8743	27	1
8826	27	1
9172	27	1
9645	27	1
9693	27	1
9844	27	1
10010	27	1
10672	27	1
22822	27	1
22936	27	1
23075	27	1
23093	27	1
23224	27	1
23303	27	1
23522	27	1
23676	27	1
25885	27	1
27333	27	1
30832	27	1
51126	27	1
51278	27	1
51582	27	1
54108	27	1
55240	27	1
55930	27	1
57464	27	1
57536	27	1
57602	27	1
63027	27	1
64110	27	1
64927	27	1
64928	27	1
79660	27	1
81788	27	1
84034	27	1
84333	27	1
85439	27	1
115572	27	1
130355	27	1
140876	27	1
157310	27	1
203245	27	1
257240	27	1
283659	27	1
285025	27	1
340359	27	1
100505549	27	1
135	26	1
148	26	1
272	26	1
286	26	1
306	26	1
868	26	1
1028	26	1
2006	26	1
2009	26	1
2072	26	1
2181	26	1
2199	26	1
2273	26	1
2596	26	1
2683	26	1
2690	26	1
2697	26	1
3790	26	1
3987	26	1
4066	26	1
4223	26	1
4616	26	1
5145	26	1
5800	26	1
5903	26	1
5908	26	1
6776	26	1
6938	26	1
7043	26	1
7088	26	1
7477	26	1
8030	26	1
8128	26	1
8324	26	1
8379	26	1
8615	26	1
8871	26	1
9043	26	1
9672	26	1
9972	26	1
10019	26	1
10049	26	1
10171	26	1
10186	26	1
10651	26	1
10912	26	1
11031	26	1
11082	26	1
11103	26	1
11278	26	1
11322	26	1
22943	26	1
23107	26	1
23112	26	1
23348	26	1
23446	26	1
23555	26	1
25979	26	1
28996	26	1
29928	26	1
30844	26	1
51141	26	1
51669	26	1
55697	26	1
57169	26	1
57721	26	1
65082	26	1
65983	26	1
80196	26	1
80781	26	1
84181	26	1
84858	26	1
90102	26	1
91526	26	1
115123	26	1
133584	26	1
153339	26	1
200728	26	1
221395	26	1
221472	26	1
221662	26	1
266812	26	1
340527	26	1
387921	26	1
399979	26	1
241	25	1
284	25	1
928	25	1
944	25	1
2289	25	1
2776	25	1
2788	25	1
3655	25	1
3680	25	1
4001	25	1
4149	25	1
4548	25	1
4593	25	1
4620	25	1
5144	25	1
5151	25	1
5376	25	1
5520	25	1
5592	25	1
5594	25	1
5867	25	1
6161	25	1
6311	25	1
6477	25	1
6487	25	1
6542	25	1
6920	25	1
7004	25	1
7045	25	1
7057	25	1
7456	25	1
7579	25	1
8038	25	1
8736	25	1
8772	25	1
8834	25	1
9180	25	1
9315	25	1
9499	25	1
9778	25	1
10290	25	1
10398	25	1
22836	25	1
23105	25	1
23431	25	1
23476	25	1
23544	25	1
25896	25	1
26064	25	1
29094	25	1
29103	25	1
50615	25	1
51174	25	1
53947	25	1
54838	25	1
54874	25	1
55082	25	1
55504	25	1
55636	25	1
55833	25	1
57154	25	1
57158	25	1
57493	25	1
64855	25	1
79875	25	1
81671	25	1
81706	25	1
83696	25	1
84132	25	1
84164	25	1
84246	25	1
85301	25	1
90678	25	1
91012	25	1
114299	25	1
126969	25	1
140460	25	1
146712	25	1
157848	25	1
158471	25	1
160760	25	1
167227	25	1
171546	25	1
254778	25	1
340526	25	1
387119	25	1
387755	25	1
442721	25	1
445815	25	1
613212	25	1
90	24	1
394	24	1
476	24	1
639	24	1
744	24	1
824	24	1
1385	24	1
1729	24	1
1809	24	1
2019	24	1
2049	24	1
2152	24	1
2650	24	1
2734	24	1
2817	24	1
2820	24	1
3098	24	1
3315	24	1
3643	24	1
3965	24	1
4082	24	1
4799	24	1
5066	24	1
5071	24	1
5270	24	1
5358	24	1
5506	24	1
5737	24	1
5757	24	1
6414	24	1
6445	24	1
6670	24	1
6678	24	1
6954	24	1
7008	24	1
7532	24	1
8193	24	1
8242	24	1
8295	24	1
8303	24	1
8405	24	1
8994	24	1
9162	24	1
9411	24	1
9435	24	1
9455	24	1
9871	24	1
9911	24	1
9984	24	1
10106	24	1
10633	24	1
10667	24	1
10772	24	1
11077	24	1
23291	24	1
23294	24	1
23704	24	1
24144	24	1
25802	24	1
26052	24	1
26053	24	1
26061	24	1
26511	24	1
29780	24	1
29988	24	1
51305	24	1
51339	24	1
51466	24	1
51665	24	1
54543	24	1
55294	24	1
55347	24	1
55705	24	1
55841	24	1
55970	24	1
56034	24	1
56890	24	1
56997	24	1
57194	24	1
57665	24	1
58486	24	1
64208	24	1
64924	24	1
79618	24	1
79791	24	1
79906	24	1
80031	24	1
80314	24	1
80852	24	1
81603	24	1
81796	24	1
81846	24	1
83786	24	1
84230	24	1
89853	24	1
91461	24	1
91653	24	1
92014	24	1
94031	24	1
121227	24	1
132851	24	1
149345	24	1
151556	24	1
153733	24	1
154790	24	1
157378	24	1
199857	24	1
200734	24	1
221955	24	1
389289	24	1
401236	24	1
101927322	24	1
