# Supplementary material for: Cell type-selective disease-association of genes under high regulatory load
Source: Nucleic Acids Res. 2015 Oct 10;43(18):8839–55. doi: 10.1093/nar/gkv863 (PMC4605313; doi:10.1093/nar/gkv863)
Supplement: SUPPLEMENTARY DATA [file supp_gkv863_nar-01077-z-2015-File011.zip › HighEnhLoad_E106_10PCNT_04-Feb-2015.txt]

Entrez Gene ID	Nr Enh	H3K4me3 status
677	328	1
5890	282	1
678	262	1
2176	242	1
2294	233	1
3394	232	1
84909	206	1
27086	198	1
5336	188	1
10801	184	1
4026	179	1
6239	178	1
50651	178	1
8537	176	1
1316	174	1
2114	173	1
359948	171	1
55277	167	1
3091	166	1
11030	166	1
57178	166	1
7145	164	1
23498	163	1
2113	159	1
11214	159	1
5770	158	1
6001	158	1
10221	158	1
9644	157	1
2869	156	1
5583	154	1
861	152	1
51274	152	1
1603	151	1
80790	151	1
2534	148	1
2034	145	1
64759	144	1
4088	141	1
64778	140	1
9804	137	1
9148	136	1
6662	135	1
8624	135	1
79718	131	1
7048	130	1
126969	130	1
9603	129	1
9612	128	1
84159	128	1
473	127	1
10105	127	1
23199	127	1
9314	126	1
2152	125	1
6711	125	1
54453	125	1
400954	125	1
688	124	1
8898	124	1
8428	123	1
10920	123	1
84441	123	1
3280	122	1
4609	122	1
639	121	1
832	121	1
201266	121	1
3720	118	1
4289	118	1
54491	118	1
64410	117	1
83592	117	1
2120	114	1
2355	114	1
84071	114	1
5727	113	1
79370	113	1
2908	112	1
1284	111	1
11278	111	1
23327	111	1
55647	111	1
63892	111	1
136259	111	1
4627	109	1
9124	109	1
116987	109	1
3725	108	1
7336	108	1
9686	108	1
23092	108	1
55915	108	1
133522	108	1
3660	107	1
10533	107	1
1289	106	1
2308	106	1
5205	106	1
53405	106	1
84869	106	1
5295	105	1
9679	104	1
26286	104	1
54880	104	1
117581	104	1
6934	103	1
9759	103	1
10758	103	1
11217	103	1
83716	103	1
947	102	1
7003	102	1
23362	102	1
57511	102	1
64077	102	1
1293	101	1
7090	101	1
54896	101	1
375748	101	1
2131	100	1
4837	100	1
6764	100	1
7049	100	1
7204	100	1
8317	100	1
10912	100	1
23180	100	1
92106	100	1
5588	99	1
23239	99	1
91526	99	1
339896	99	1
5581	98	1
80055	98	1
596	97	1
4773	97	1
54102	97	1
55187	97	1
55809	97	1
4739	96	1
59339	96	1
157638	96	1
1052	95	1
5937	95	1
6256	95	1
6925	95	1
11259	95	1
23514	95	1
64420	95	1
5795	94	1
8111	94	1
23048	94	1
60312	94	1
79712	94	1
84632	94	1
345079	94	1
4092	93	1
4306	93	1
5087	93	1
5550	93	1
51621	93	1
55604	93	1
182	92	1
800	92	1
2309	92	1
56990	92	1
2673	91	1
2766	91	1
7704	91	1
90390	91	1
10868	90	1
25902	90	1
3707	89	1
4976	89	1
6310	89	1
79719	89	1
84319	89	1
89796	89	1
90627	89	1
2317	88	1
3554	88	1
7357	88	1
9365	88	1
9577	88	1
51429	88	1
54502	88	1
80139	88	1
81563	88	1
84168	88	1
1647	87	1
3090	87	1
7430	87	1
8553	87	1
375057	87	1
643314	87	1
6720	86	1
10184	86	1
5867	85	1
9249	85	1
9308	85	1
10580	85	1
22856	85	1
22918	85	1
23293	85	1
51719	85	1
84894	85	1
9645	84	1
80267	84	1
476	83	1
2274	83	1
9663	83	1
23603	83	1
27131	83	1
50807	83	1
57507	83	1
4149	82	1
7057	82	1
8632	82	1
8660	82	1
8728	82	1
10163	82	1
23112	82	1
25816	82	1
55173	82	1
80323	82	1
6397	81	1
6745	81	1
8440	81	1
10154	81	1
11252	81	1
79705	81	1
652	80	1
3295	80	1
80176	80	1
80821	80	1
152002	80	1
1848	79	1
5362	79	1
9839	79	1
10320	79	1
23499	79	1
57419	79	1
57492	79	1
63979	79	1
64131	79	1
64784	79	1
1106	78	1
2590	78	1
5305	78	1
6482	78	1
9267	78	1
9750	78	1
9811	78	1
10335	78	1
23075	78	1
26018	78	1
50515	78	1
55904	78	1
58480	78	1
83641	78	1
85379	78	1
960	77	1
1880	77	1
3655	77	1
3983	77	1
4091	77	1
4774	77	1
9792	77	1
10397	77	1
54206	77	1
348938	77	1
374819	77	1
401546	77	1
414318	77	1
4094	76	1
6584	76	1
9334	76	1
29107	76	1
51361	76	1
51571	76	1
55959	76	1
57410	76	1
79890	76	1
131583	76	1
399	75	1
860	75	1
2263	75	1
3659	75	1
5641	75	1
9712	75	1
11163	75	1
2040	74	1
4288	74	1
4811	74	1
5578	74	1
5922	74	1
7372	74	1
9555	74	1
10090	74	1
56999	74	1
81848	74	1
114327	74	1
221416	74	1
388630	74	1
87	73	1
1130	73	1
2627	73	1
6867	73	1
9766	73	1
10449	73	1
25897	73	1
79605	73	1
340351	73	1
687	72	1
1452	72	1
2195	72	1
2353	72	1
5307	72	1
10602	72	1
54855	72	1
57222	72	1
113828	72	1
344558	72	1
864	71	1
1112	71	1
1465	71	1
2934	71	1
3418	71	1
3708	71	1
4299	71	1
4643	71	1
6909	71	1
7123	71	1
8672	71	1
9844	71	1
10217	71	1
55717	71	1
83549	71	1
286053	71	1
388	70	1
466	70	1
641	70	1
2306	70	1
4478	70	1
5209	70	1
6157	70	1
8411	70	1
9019	70	1
9697	70	1
23358	70	1
23429	70	1
79048	70	1
80824	70	1
84275	70	1
256021	70	1
949	69	1
1266	69	1
3398	69	1
3918	69	1
6229	69	1
7422	69	1
8452	69	1
9053	69	1
23648	69	1
26040	69	1
51316	69	1
57584	69	1
150094	69	1
201562	69	1
221178	69	1
253461	69	1
253558	69	1
100505549	69	1
1948	68	1
2273	68	1
3241	68	1
5142	68	1
5788	68	1
5791	68	1
6430	68	1
9630	68	1
10252	68	1
10370	68	1
10659	68	1
25926	68	1
26511	68	1
28514	68	1
51126	68	1
51174	68	1
53335	68	1
54438	68	1
56937	68	1
57162	68	1
57480	68	1
57561	68	1
80205	68	1
81606	68	1
83786	68	1
388125	68	1
622	67	1
667	67	1
1015	67	1
3570	67	1
6509	67	1
8613	67	1
11343	67	1
23613	67	1
54704	67	1
57509	67	1
57553	67	1
57580	67	1
57713	67	1
64866	67	1
64919	67	1
79643	67	1
81671	67	1
171546	67	1
196993	67	1
387923	67	1
1488	66	1
2788	66	1
6446	66	1
10018	66	1
10743	66	1
23022	66	1
23102	66	1
23531	66	1
26207	66	1
55625	66	1
55824	66	1
80757	66	1
81552	66	1
83464	66	1
84708	66	1
137075	66	1
463	65	1
1523	65	1
2081	65	1
3937	65	1
4155	65	1
4782	65	1
4784	65	1
7050	65	1
9245	65	1
9262	65	1
9788	65	1
23002	65	1
23314	65	1
54463	65	1
55780	65	1
115286	65	1
151011	65	1
81	64	1
120	64	1
2885	64	1
7113	64	1
8507	64	1
27324	64	1
28989	64	1
51735	64	1
54828	64	1
54834	64	1
55742	64	1
79024	64	1
79899	64	1
81846	64	1
203245	64	1
604	63	1
1879	63	1
2530	63	1
4616	63	1
6641	63	1
8851	63	1
23164	63	1
55160	63	1
57591	63	1
58526	63	1
63027	63	1
344148	63	1
29	62	1
549	62	1
753	62	1
3778	62	1
4066	62	1
4154	62	1
5292	62	1
9685	62	1
10451	62	1
22821	62	1
23405	62	1
28951	62	1
79720	62	1
112399	62	1
151525	62	1
400451	62	1
1435	61	1
1601	61	1
1906	61	1
2752	61	1
2776	61	1
2799	61	1
3912	61	1
4642	61	1
7163	61	1
8743	61	1
8853	61	1
23043	61	1
23094	61	1
28957	61	1
29123	61	1
55267	61	1
55619	61	1
57118	61	1
79789	61	1
118426	61	1
283349	61	1
19	60	1
3480	60	1
3572	60	1
5154	60	1
6484	60	1
6935	60	1
8445	60	1
8829	60	1
9375	60	1
9423	60	1
10944	60	1
23024	60	1
23101	60	1
23137	60	1
23189	60	1
23543	60	1
27235	60	1
51232	60	1
55636	60	1
56288	60	1
57493	60	1
57533	60	1
79683	60	1
79977	60	1
80325	60	1
147495	60	1
440193	60	1
3755	59	1
5738	59	1
6095	59	1
6850	59	1
7128	59	1
8828	59	1
9482	59	1
9922	59	1
10395	59	1
23590	59	1
26298	59	1
54492	59	1
54986	59	1
55328	59	1
55534	59	1
57134	59	1
60386	59	1
64283	59	1
84056	59	1
153090	59	1
253260	59	1
100144748	59	1
624	58	1
771	58	1
817	58	1
1808	58	1
3097	58	1
5335	58	1
5465	58	1
5527	58	1
5734	58	1
7852	58	1
8611	58	1
8848	58	1
10318	58	1
10365	58	1
10531	58	1
10972	58	1
25828	58	1
57211	58	1
57521	58	1
58489	58	1
65056	58	1
79730	58	1
114827	58	1
2139	57	1
4851	57	1
5093	57	1
5128	57	1
5376	57	1
5500	57	1
6480	57	1
6672	57	1
7078	57	1
7511	57	1
8832	57	1
9516	57	1
10672	57	1
11320	57	1
27245	57	1
30011	57	1
51253	57	1
51256	57	1
55205	57	1
55291	57	1
64207	57	1
84062	57	1
92241	57	1
115827	57	1
118788	57	1
389362	57	1
894	56	1
1846	56	1
1956	56	1
1997	56	1
2122	56	1
2185	56	1
3632	56	1
4217	56	1
4638	56	1
7855	56	1
8522	56	1
9218	56	1
9229	56	1
10788	56	1
23321	56	1
27161	56	1
27352	56	1
29099	56	1
55114	56	1
55670	56	1
56892	56	1
57609	56	1
64332	56	1
65983	56	1
114991	56	1
145773	56	1
222171	56	1
256987	56	1
399665	56	1
241	55	1
965	55	1
1282	55	1
1738	55	1
1778	55	1
2059	55	1
3987	55	1
4072	55	1
4430	55	1
4729	55	1
6840	55	1
7114	55	1
8050	55	1
8313	55	1
8738	55	1
8994	55	1
9208	55	1
23001	55	1
23254	55	1
23315	55	1
23328	55	1
23446	55	1
27115	55	1
51123	55	1
51474	55	1
54101	55	1
54891	55	1
56261	55	1
63898	55	1
84940	55	1
85461	55	1
128710	55	1
389203	55	1
574016	55	1
158	54	1
775	54	1
2078	54	1
3516	54	1
4254	54	1
4301	54	1
4715	54	1
5151	54	1
6533	54	1
8498	54	1
9522	54	1
9637	54	1
9861	54	1
10166	54	1
22990	54	1
23127	54	1
23225	54	1
23275	54	1
23303	54	1
23677	54	1
27436	54	1
28996	54	1
51649	54	1
54093	54	1
55200	54	1
55970	54	1
56243	54	1
57563	54	1
83478	54	1
85315	54	1
113115	54	1
140885	54	1
158135	54	1
283358	54	1
404093	54	1
100507050	54	1
481	53	1
1326	53	1
1889	53	1
2004	53	1
2288	53	1
2745	53	1
4337	53	1
4651	53	1
5125	53	1
6176	53	1
8651	53	1
9232	53	1
9425	53	1
9590	53	1
10123	53	1
11057	53	1
27242	53	1
57142	53	1
57217	53	1
57600	53	1
144699	53	1
223082	53	1
374655	53	1
100423062	53	1
928	52	1
976	52	1
1902	52	1
5468	52	1
6558	52	1
6786	52	1
7159	52	1
8542	52	1
9953	52	1
22882	52	1
23143	52	1
23272	52	1
26030	52	1
26984	52	1
50853	52	1
51477	52	1
53947	52	1
54434	52	1
55075	52	1
55225	52	1
57707	52	1
64859	52	1
83941	52	1
91012	52	1
122953	52	1
144100	52	1
201164	52	1
219333	52	1
253782	52	1
374786	52	1
388335	52	1
389072	52	1
351	51	1
1757	51	1
2768	51	1
3601	51	1
3662	51	1
3705	51	1
4613	51	1
5069	51	1
5834	51	1
5903	51	1
6196	51	1
7799	51	1
8030	51	1
22877	51	1
25793	51	1
26509	51	1
51121	51	1
51422	51	1
54407	51	1
57007	51	1
79658	51	1
81618	51	1
83643	51	1
124540	51	1
126917	51	1
154141	51	1
729515	51	1
100	50	1
1306	50	1
1785	50	1
2098	50	1
3985	50	1
6240	50	1
6299	50	1
6504	50	1
8925	50	1
9215	50	1
9938	50	1
10097	50	1
10891	50	1
23175	50	1
23240	50	1
23274	50	1
23500	50	1
29091	50	1
51162	50	1
54541	50	1
54843	50	1
55294	50	1
56963	50	1
57161	50	1
57496	50	1
60675	50	1
79657	50	1
84133	50	1
84517	50	1
93010	50	1
114818	50	1
116028	50	1
123016	50	1
149840	50	1
166815	50	1
171024	50	1
196	49	1
382	49	1
637	49	1
3037	49	1
3399	49	1
3400	49	1
3910	49	1
4128	49	1
4258	49	1
5998	49	1
6659	49	1
6670	49	1
6938	49	1
7534	49	1
8202	49	1
9435	49	1
10783	49	1
23389	49	1
64682	49	1
79074	49	1
84034	49	1
91461	49	1
116224	49	1
129080	49	1
200734	49	1
285590	49	1
387882	49	1
313	48	1
843	48	1
921	48	1
1291	48	1
1665	48	1
3716	48	1
3993	48	1
4144	48	1
6624	48	1
9258	48	1
9448	48	1
9569	48	1
10873	48	1
27250	48	1
28232	48	1
51097	48	1
54897	48	1
57552	48	1
80781	48	1
80853	48	1
83988	48	1
92154	48	1
200844	48	1
201176	48	1
285195	48	1
347902	48	1
493753	48	1
619279	48	1
522	47	1
805	47	1
1992	47	1
3142	47	1
3631	47	1
5911	47	1
7045	47	1
7052	47	1
8693	47	1
9474	47	1
9846	47	1
9891	47	1
10418	47	1
23085	47	1
23224	47	1
23452	47	1
23670	47	1
25829	47	1
54627	47	1
54757	47	1
64129	47	1
81619	47	1
115677	47	1
129293	47	1
151556	47	1
220929	47	1
257236	47	1
729830	47	1
25	46	1
831	46	1
1739	46	1
2100	46	1
2313	46	1
3915	46	1
4756	46	1
4947	46	1
6382	46	1
6404	46	1
7456	46	1
8559	46	1
8609	46	1
8869	46	1
9020	46	1
9270	46	1
9402	46	1
9741	46	1
10455	46	1
11018	46	1
11031	46	1
11142	46	1
11221	46	1
23261	46	1
23268	46	1
25771	46	1
25949	46	1
29842	46	1
29928	46	1
51134	46	1
54861	46	1
64359	46	1
80210	46	1
84830	46	1
84969	46	1
125228	46	1
127544	46	1
163882	46	1
168455	46	1
199857	46	1
220988	46	1
1831	45	1
2643	45	1
2841	45	1
3096	45	1
3339	45	1
3460	45	1
3895	45	1
4601	45	1
4953	45	1
6461	45	1
7410	45	1
8224	45	1
8303	45	1
8439	45	1
9760	45	1
9935	45	1
10140	45	1
10644	45	1
22806	45	1
23034	45	1
23081	45	1
23406	45	1
25797	45	1
25849	45	1
25898	45	1
25932	45	1
25939	45	1
29094	45	1
51363	45	1
51660	45	1
56986	45	1
57596	45	1
57688	45	1
79574	45	1
79666	45	1
81693	45	1
84057	45	1
92017	45	1
112616	45	1
114836	45	1
161835	45	1
219654	45	1
219790	45	1
388403	45	1
389337	45	1
309	44	1
1500	44	1
3958	44	1
4179	44	1
5201	44	1
5334	44	1
5337	44	1
5687	44	1
5879	44	1
6135	44	1
6916	44	1
7168	44	1
7837	44	1
9100	44	1
9394	44	1
10099	44	1
10150	44	1
10982	44	1
26130	44	1
51031	44	1
51278	44	1
51703	44	1
55352	44	1
55729	44	1
55770	44	1
56667	44	1
57630	44	1
64342	44	1
80017	44	1
81603	44	1
81615	44	1
84255	44	1
94134	44	1
114793	44	1
121227	44	1
153020	44	1
153769	44	1
111	43	1
953	43	1
1387	43	1
2886	43	1
3172	43	1
3384	43	1
3607	43	1
4041	43	1
4233	43	1
5152	43	1
5163	43	1
5188	43	1
5551	43	1
5608	43	1
5747	43	1
6774	43	1
7071	43	1
9043	43	1
9261	43	1
9341	43	1
9915	43	1
11103	43	1
22800	43	1
23150	43	1
23291	43	1
23387	43	1
23604	43	1
27122	43	1
51466	43	1
51608	43	1
54566	43	1
55313	43	1
55340	43	1
55660	43	1
56270	43	1
60468	43	1
64781	43	1
79109	43	1
81553	43	1
89797	43	1
285513	43	1
387509	43	1
216	42	1
272	42	1
390	42	1
408	42	1
1026	42	1
1105	42	1
1236	42	1
1292	42	1
1611	42	1
1768	42	1
1947	42	1
2878	42	1
5155	42	1
6932	42	1
7150	42	1
7494	42	1
7580	42	1
8204	42	1
8289	42	1
8412	42	1
8527	42	1
8871	42	1
9595	42	1
10135	42	1
11332	42	1
22822	42	1
22934	42	1
23294	42	1
30844	42	1
51061	42	1
51741	42	1
56889	42	1
56967	42	1
57190	42	1
58513	42	1
64750	42	1
64761	42	1
79446	42	1
79838	42	1
83992	42	1
84440	42	1
85453	42	1
89853	42	1
93517	42	1
123099	42	1
221937	42	1
254050	42	1
1021	41	1
1999	41	1
2171	41	1
2683	41	1
2887	41	1
3566	41	1
3600	41	1
4067	41	1
4082	41	1
4205	41	1
4261	41	1
4645	41	1
5073	41	1
7068	41	1
7874	41	1
8178	41	1
8395	41	1
8821	41	1
8997	41	1
9467	41	1
9860	41	1
22859	41	1
22908	41	1
23214	41	1
23242	41	1
23352	41	1
23593	41	1
25937	41	1
26118	41	1
26999	41	1
51339	41	1
54476	41	1
55243	41	1
64764	41	1
64924	41	1
79731	41	1
81030	41	1
94234	41	1
145567	41	1
155465	41	1
115	40	1
598	40	1
914	40	1
1788	40	1
2099	40	1
2296	40	1
2872	40	1
3587	40	1
3667	40	1
4660	40	1
4780	40	1
5139	40	1
5150	40	1
5157	40	1
5195	40	1
6414	40	1
6497	40	1
7097	40	1
7103	40	1
8503	40	1
10049	40	1
22936	40	1
22982	40	1
23129	40	1
23174	40	1
26052	40	1
27303	40	1
27314	40	1
29035	40	1
29909	40	1
51421	40	1
54108	40	1
54187	40	1
54361	40	1
54874	40	1
55054	40	1
55103	40	1
55589	40	1
55740	40	1
57154	40	1
57616	40	1
79180	40	1
79613	40	1
84418	40	1
84959	40	1
90268	40	1
90871	40	1
91057	40	1
92346	40	1
117584	40	1
155038	40	1
158158	40	1
256380	40	1
100127889	40	1
59	39	1
488	39	1
923	39	1
1080	39	1
1102	39	1
1827	39	1
2549	39	1
2615	39	1
3643	39	1
3980	39	1
4211	39	1
5332	39	1
5580	39	1
5818	39	1
6233	39	1
6251	39	1
6943	39	1
7046	39	1
8073	39	1
8295	39	1
9021	39	1
9619	39	1
9830	39	1
9914	39	1
10019	39	1
10079	39	1
10106	39	1
10657	39	1
10678	39	1
11237	39	1
22913	39	1
23090	39	1
23139	39	1
23580	39	1
51329	39	1
51542	39	1
51669	39	1
51696	39	1
54518	39	1
54918	39	1
55608	39	1
55612	39	1
57097	39	1
57458	39	1
59269	39	1
64219	39	1
65268	39	1
80314	39	1
80820	39	1
83657	39	1
84128	39	1
90701	39	1
90993	39	1
91445	39	1
91768	39	1
92181	39	1
122416	39	1
157567	39	1
201501	39	1
201595	39	1
220047	39	1
389289	39	1
100113407	39	1
307	38	1
355	38	1
489	38	1
780	38	1
824	38	1
999	38	1
1030	38	1
1746	38	1
1847	38	1
2762	38	1
3688	38	1
3693	38	1
3965	38	1
4017	38	1
4090	38	1
5046	38	1
5272	38	1
5412	38	1
5757	38	1
6259	38	1
6303	38	1
6311	38	1
6338	38	1
6525	38	1
6653	38	1
6827	38	1
7088	38	1
7187	38	1
8495	38	1
8792	38	1
8826	38	1
8870	38	1
9388	38	1
9873	38	1
10253	38	1
10404	38	1
10477	38	1
22903	38	1
23589	38	1
23764	38	1
26137	38	1
26747	38	1
54454	38	1
55129	38	1
55315	38	1
55705	38	1
55917	38	1
56929	38	1
56975	38	1
57520	38	1
57706	38	1
59343	38	1
60481	38	1
64744	38	1
79831	38	1
83593	38	1
84957	38	1
91419	38	1
120425	38	1
140688	38	1
143187	38	1
203069	38	1
100131211	38	1
