# Supplementary material for: Cell type-selective disease-association of genes under high regulatory load
Source: Nucleic Acids Res. 2015 Oct 10;43(18):8839–55. doi: 10.1093/nar/gkv863 (PMC4605313; doi:10.1093/nar/gkv863)
Supplement: SUPPLEMENTARY DATA [file supp_gkv863_nar-01077-z-2015-File011.zip › HighEnhLoad_E105_10PCNT_04-Feb-2015.txt]

Entrez Gene ID	Nr Enh	H3K4me3 status
775	457	1
2288	440	1
80206	275	1
57536	273	1
57178	262	1
9124	257	1
3983	245	1
10801	241	1
10105	240	1
4026	238	1
10580	237	1
7145	234	1
117581	230	1
8470	224	1
57553	221	1
9759	220	1
359948	217	1
89797	216	1
282996	212	1
9612	204	1
27250	202	1
27237	201	1
84632	197	1
6720	196	1
8224	195	1
63976	193	1
79875	193	1
11214	190	1
133522	190	1
6262	185	1
9444	184	1
54897	182	1
678	181	1
1289	181	1
8110	178	1
9628	178	1
27295	176	1
677	167	1
2176	167	1
753	166	1
6256	165	1
6840	165	1
196993	163	1
5195	162	1
10867	160	1
11030	160	1
23199	159	1
23327	159	1
85461	159	1
151525	159	1
10579	158	1
115701	158	1
84909	157	1
283358	157	1
4092	156	1
4837	156	1
10397	156	1
51422	156	1
1284	154	1
7704	153	1
55647	153	1
2034	152	1
8660	152	1
23263	152	1
50651	150	1
9811	149	1
9804	148	1
9679	146	1
10217	146	1
124540	146	1
6482	145	1
22882	145	1
56341	145	1
64077	145	1
111	144	1
153090	144	1
11217	143	1
28232	143	1
22906	140	1
9891	139	1
158135	139	1
23498	138	1
64410	137	1
473	135	1
23022	135	1
55187	135	1
9208	134	1
64759	134	1
3705	133	1
6239	133	1
23189	133	1
29	132	1
1113	132	1
2643	132	1
9215	132	1
23034	132	1
23092	132	1
3680	131	1
10603	131	1
1316	130	1
8128	130	1
1523	129	1
1778	129	1
23250	129	1
6711	128	1
253558	128	1
1761	127	1
2274	127	1
5998	127	1
4009	126	1
10659	126	1
29928	126	1
79139	126	1
4306	125	1
5087	124	1
23613	124	1
114991	124	1
5527	123	1
5770	123	1
26286	123	1
79658	123	1
2908	122	1
6001	122	1
7078	122	1
7372	122	1
9249	121	1
10743	121	1
2869	120	1
4774	120	1
5797	120	1
9644	120	1
10365	120	1
51649	120	1
89796	120	1
125228	120	1
84071	119	1
1282	118	1
7168	118	1
55670	118	1
1488	117	1
5137	117	1
26984	117	1
84869	117	1
387882	117	1
4088	116	1
57509	116	1
81488	116	1
947	115	1
9645	115	1
10531	115	1
23024	115	1
84529	115	1
145781	115	1
100820829	115	1
637	114	1
4627	114	1
6533	114	1
23603	114	1
2626	113	1
2788	113	1
5890	113	1
6160	113	1
400954	113	1
55291	111	1
57492	111	1
84033	111	1
783	110	1
4616	110	1
10920	110	1
54453	110	1
5465	109	1
7052	109	1
9172	109	1
64781	109	1
221078	109	1
4781	108	1
5420	108	1
375449	107	1
100287036	107	1
8317	106	1
10163	106	1
23275	106	1
81606	106	1
388403	106	1
4660	105	1
6546	105	1
7049	105	1
127833	105	1
81	104	1
11252	104	1
11346	104	1
1907	103	1
2889	103	1
3090	103	1
81559	103	1
414318	103	1
604	102	1
8829	102	1
55705	102	1
79665	102	1
83637	102	1
729515	102	1
2139	101	1
51778	101	1
7003	100	1
8925	100	1
9148	100	1
51621	100	1
83549	100	1
145814	100	1
1293	99	1
2627	99	1
23228	99	1
23604	99	1
57134	99	1
57410	99	1
131583	99	1
134265	99	1
152002	99	1
3480	98	1
3632	98	1
3720	98	1
4684	98	1
4782	98	1
5581	98	1
56603	98	1
80267	98	1
388	97	1
1452	97	1
2887	97	1
79074	97	1
4041	96	1
6584	96	1
10533	96	1
23293	96	1
55267	96	1
83941	96	1
4212	95	1
9922	95	1
11343	95	1
94031	95	1
104	94	1
4548	94	1
4967	94	1
9663	94	1
9686	94	1
22982	94	1
23286	94	1
201475	94	1
344148	94	1
2969	93	1
5071	93	1
5834	93	1
10944	93	1
23164	93	1
57222	93	1
58490	93	1
9712	92	1
23043	92	1
28989	92	1
56950	92	1
64067	92	1
65009	92	1
201164	92	1
3688	91	1
4091	91	1
6331	91	1
6497	91	1
9779	91	1
11057	91	1
57158	91	1
57190	91	1
64207	91	1
10129	90	1
23452	90	1
54880	90	1
57476	90	1
83786	90	1
171024	90	1
816	89	1
4784	89	1
5139	89	1
5937	89	1
8613	89	1
80325	89	1
145567	89	1
2114	88	1
3659	88	1
4066	88	1
7204	88	1
54492	88	1
58513	88	1
80176	88	1
404093	88	1
115	87	1
6484	87	1
6764	87	1
8624	87	1
9620	87	1
55160	87	1
114299	87	1
445815	87	1
148	86	1
4289	86	1
4851	86	1
9365	86	1
28996	86	1
476	85	1
1808	85	1
8310	85	1
8498	85	1
51332	85	1
84969	85	1
144100	85	1
154790	85	1
50	84	1
801	84	1
2257	84	1
8542	84	1
8559	84	1
59339	84	1
79718	84	1
84894	84	1
91584	84	1
3091	83	1
9569	83	1
9941	83	1
10391	83	1
23281	83	1
146691	83	1
1028	82	1
6310	82	1
9537	82	1
54491	82	1
57217	82	1
64342	82	1
65268	82	1
171568	82	1
2113	81	1
4205	81	1
6157	81	1
51121	81	1
55277	81	1
4686	80	1
7111	80	1
8291	80	1
30844	80	1
54434	80	1
54997	80	1
64778	80	1
445577	80	1
287	79	1
493	79	1
1012	79	1
1912	79	1
3660	79	1
5793	79	1
6480	79	1
9020	79	1
23362	79	1
23476	79	1
23648	79	1
79906	79	1
90627	79	1
965	78	1
3592	78	1
5500	78	1
27161	78	1
29970	78	1
54438	78	1
54986	78	1
285180	78	1
2040	77	1
5583	77	1
10982	77	1
23543	77	1
80852	77	1
84814	77	1
90362	77	1
667	76	1
687	76	1
1306	76	1
2309	76	1
2766	76	1
9788	76	1
27245	76	1
79024	76	1
116224	76	1
832	75	1
3418	75	1
4179	75	1
9806	75	1
9967	75	1
28951	75	1
29123	75	1
57415	75	1
81578	75	1
1292	74	1
3693	74	1
3784	74	1
4299	74	1
4862	74	1
5154	74	1
5588	74	1
6161	74	1
9873	74	1
51329	74	1
79827	74	1
83850	74	1
84504	74	1
113115	74	1
644943	74	1
87	73	1
657	73	1
1387	73	1
2817	73	1
6229	73	1
8738	73	1
10771	73	1
11163	73	1
26027	73	1
51676	73	1
53947	73	1
54541	73	1
57018	73	1
150094	73	1
5151	72	1
6397	72	1
6461	72	1
10049	72	1
22808	72	1
26259	72	1
27086	72	1
27115	72	1
51253	72	1
79008	72	1
80781	72	1
83592	72	1
548593	72	1
100506581	72	1
10652	71	1
23150	71	1
23353	71	1
27185	71	1
55322	71	1
817	70	1
1788	70	1
2317	70	1
5188	70	1
6894	70	1
7434	70	1
51256	70	1
55504	70	1
80315	70	1
113622	70	1
170689	70	1
219771	70	1
949	69	1
3707	69	1
5155	69	1
5214	69	1
5443	69	1
7837	69	1
8522	69	1
8994	69	1
10891	69	1
54108	69	1
55112	69	1
90441	69	1
116987	69	1
340481	69	1
100	68	1
1291	68	1
2534	68	1
4609	68	1
8853	68	1
10154	68	1
22918	68	1
23261	68	1
57496	68	1
57700	68	1
80745	68	1
84275	68	1
91807	68	1
124783	68	1
285590	68	1
317762	68	1
100130539	68	1
1106	67	1
3607	67	1
3643	67	1
5157	67	1
5295	67	1
5533	67	1
7273	67	1
8111	67	1
8672	67	1
8817	67	1
9469	67	1
23030	67	1
23112	67	1
23308	67	1
29107	67	1
53405	67	1
57563	67	1
79191	67	1
92014	67	1
127294	67	1
488	66	1
885	66	1
3339	66	1
3398	66	1
6541	66	1
8209	66	1
8379	66	1
9019	66	1
9341	66	1
10231	66	1
10772	66	1
23002	66	1
51477	66	1
53373	66	1
56894	66	1
59269	66	1
84062	66	1
84623	66	1
84952	66	1
114907	66	1
375057	66	1
389170	66	1
1889	65	1
3908	65	1
5894	65	1
8812	65	1
9659	65	1
10242	65	1
10290	65	1
51274	65	1
51776	65	1
56997	65	1
84701	65	1
91748	65	1
1849	64	1
8428	64	1
8609	64	1
9261	64	1
26090	64	1
54896	64	1
60312	64	1
80024	64	1
81615	64	1
93663	64	1
252969	64	1
5201	63	1
5757	63	1
5802	63	1
6196	63	1
7048	63	1
8476	63	1
9907	63	1
23514	63	1
51126	63	1
79230	63	1
79719	63	1
79720	63	1
81619	63	1
116496	63	1
221937	63	1
1112	62	1
2934	62	1
4330	62	1
5350	62	1
6259	62	1
6954	62	1
9223	62	1
10602	62	1
11138	62	1
22898	62	1
27244	62	1
56172	62	1
81603	62	1
84940	62	1
90678	62	1
137886	62	1
253782	62	1
344558	62	1
388125	62	1
1052	61	1
3274	61	1
6575	61	1
7008	61	1
9655	61	1
10318	61	1
22856	61	1
22875	61	1
23338	61	1
23368	61	1
25829	61	1
29842	61	1
51162	61	1
57484	61	1
84700	61	1
85007	61	1
92241	61	1
115286	61	1
5318	60	1
6444	60	1
7580	60	1
8411	60	1
10090	60	1
10150	60	1
22801	60	1
23129	60	1
25780	60	1
27122	60	1
50807	60	1
51523	60	1
55093	60	1
55790	60	1
64784	60	1
64855	60	1
115677	60	1
116985	60	1
400818	60	1
598	59	1
1859	59	1
3098	59	1
5029	59	1
8632	59	1
23242	59	1
23336	59	1
29091	59	1
51655	59	1
54704	59	1
90268	59	1
2246	58	1
7046	58	1
7419	58	1
8997	58	1
10723	58	1
11155	58	1
22998	58	1
23294	58	1
23544	58	1
57136	58	1
64328	58	1
64374	58	1
123016	58	1
1482	57	1
2099	57	1
2273	57	1
4052	57	1
4288	57	1
5335	57	1
5745	57	1
7422	57	1
8869	57	1
9638	57	1
11066	57	1
11167	57	1
23345	57	1
51067	57	1
51421	57	1
53335	57	1
54463	57	1
55114	57	1
55352	57	1
63876	57	1
80790	57	1
84249	57	1
91272	57	1
91522	57	1
92154	57	1
112399	57	1
123355	57	1
136259	57	1
151011	57	1
219348	57	1
2195	56	1
2615	56	1
2799	56	1
3485	56	1
3725	56	1
7058	56	1
8553	56	1
8614	56	1
9414	56	1
10270	56	1
10395	56	1
23580	56	1
57493	56	1
64785	56	1
79705	56	1
79960	56	1
84333	56	1
84532	56	1
90102	56	1
90411	56	1
140739	56	1
219654	56	1
283349	56	1
311	55	1
1831	55	1
2120	55	1
2651	55	1
3490	55	1
3625	55	1
4188	55	1
4286	55	1
4947	55	1
5596	55	1
6345	55	1
7335	55	1
8874	55	1
9948	55	1
11142	55	1
22885	55	1
22908	55	1
23218	55	1
26130	55	1
55347	55	1
56270	55	1
79109	55	1
138151	55	1
147841	55	1
201562	55	1
353116	55	1
643314	55	1
463	54	1
641	54	1
1508	54	1
5911	54	1
6745	54	1
7098	54	1
8030	54	1
8496	54	1
9270	54	1
9425	54	1
10400	54	1
10455	54	1
10758	54	1
11047	54	1
23158	54	1
23551	54	1
51479	54	1
51608	54	1
54971	54	1
55915	54	1
59084	54	1
84440	54	1
84957	54	1
155185	54	1
157378	54	1
202333	54	1
219699	54	1
100996693	54	1
88	53	1
158	53	1
2022	53	1
3753	53	1
5097	53	1
5447	53	1
5629	53	1
6150	53	1
8440	53	1
9553	53	1
9564	53	1
10140	53	1
10267	53	1
10611	53	1
23499	53	1
25793	53	1
26018	53	1
26133	53	1
30846	53	1
51660	53	1
51665	53	1
83862	53	1
92370	53	1
140876	53	1
358	52	1
613	52	1
1611	52	1
2308	52	1
4151	52	1
5431	52	1
5747	52	1
6508	52	1
8178	52	1
8651	52	1
8720	52	1
9253	52	1
9464	52	1
9649	52	1
10019	52	1
10509	52	1
10840	52	1
22821	52	1
51429	52	1
56910	52	1
57452	52	1
57713	52	1
60673	52	1
64359	52	1
65055	52	1
79918	52	1
80017	52	1
81848	52	1
84617	52	1
85395	52	1
220929	52	1
222553	52	1
345778	52	1
348093	52	1
374786	52	1
494188	52	1
595	51	1
948	51	1
1947	51	1
2004	51	1
4715	51	1
5138	51	1
5791	51	1
5922	51	1
6624	51	1
6867	51	1
7109	51	1
8503	51	1
8736	51	1
9209	51	1
10422	51	1
22905	51	1
23328	51	1
28976	51	1
28999	51	1
55294	51	1
55852	51	1
57584	51	1
64411	51	1
83716	51	1
84913	51	1
115572	51	1
137902	51	1
283383	51	1
622	50	1
1827	50	1
2300	50	1
2587	50	1
2768	50	1
2878	50	1
3763	50	1
5339	50	1
6311	50	1
8125	50	1
8313	50	1
9413	50	1
9448	50	1
10265	50	1
10678	50	1
23274	50	1
23516	50	1
23677	50	1
51031	50	1
51318	50	1
57419	50	1
57511	50	1
57538	50	1
57597	50	1
57636	50	1
64927	50	1
79890	50	1
79980	50	1
83696	50	1
84418	50	1
92579	50	1
93109	50	1
134266	50	1
145748	50	1
399687	50	1
19	49	1
780	49	1
2104	49	1
3667	49	1
4155	49	1
4543	49	1
4624	49	1
5598	49	1
5915	49	1
7345	49	1
7532	49	1
8445	49	1
8787	49	1
9927	49	1
10014	49	1
23095	49	1
55125	49	1
55205	49	1
57644	49	1
79038	49	1
83876	49	1
84187	49	1
84307	49	1
146167	49	1
288	48	1
549	48	1
894	48	1
1729	48	1
2100	48	1
2683	48	1
3280	48	1
4292	48	1
4478	48	1
8527	48	1
8777	48	1
10106	48	1
10252	48	1
23224	48	1
23332	48	1
25932	48	1
27063	48	1
29998	48	1
56241	48	1
56963	48	1
64582	48	1
79645	48	1
79733	48	1
80207	48	1
115827	48	1
121643	48	1
140710	48	1
140901	48	1
100132074	48	1
1879	47	1
1946	47	1
3732	47	1
4209	47	1
6433	47	1
6558	47	1
6920	47	1
7071	47	1
7086	47	1
7090	47	1
7328	47	1
7879	47	1
9026	47	1
9037	47	1
9778	47	1
9972	47	1
10186	47	1
11322	47	1
22795	47	1
26524	47	1
55700	47	1
55740	47	1
55902	47	1
56946	47	1
57600	47	1
60678	47	1
63898	47	1
63971	47	1
84919	47	1
85409	47	1
118461	47	1
122953	47	1
203100	47	1
347744	47	1
348938	47	1
375567	47	1
387921	47	1
388780	47	1
399665	47	1
400451	47	1
100507050	47	1
71	46	1
214	46	1
1785	46	1
3918	46	1
4023	46	1
4147	46	1
4170	46	1
4285	46	1
4607	46	1
5336	46	1
5362	46	1
6935	46	1
7155	46	1
7430	46	1
8412	46	1
9882	46	1
9912	46	1
10130	46	1
10424	46	1
11018	46	1
23272	46	1
28981	46	1
51637	46	1
54715	46	1
54919	46	1
55534	46	1
55603	46	1
57057	46	1
64762	46	1
81839	46	1
84034	46	1
84182	46	1
85450	46	1
93649	46	1
150383	46	1
171546	46	1
154	45	1
843	45	1
862	45	1
868	45	1
1795	45	1
2180	45	1
4255	45	1
4772	45	1
5337	45	1
5519	45	1
5784	45	1
6925	45	1
7867	45	1
7942	45	1
9043	45	1
9057	45	1
9619	45	1
10363	45	1
10912	45	1
22883	45	1
23139	45	1
23492	45	1
55062	45	1
55256	45	1
55353	45	1
57478	45	1
64091	45	1
79026	45	1
79774	45	1
80036	45	1
91351	45	1
146227	45	1
167227	45	1
285025	45	1
387923	45	1
845	44	1
1453	44	1
1613	44	1
2079	44	1
2353	44	1
2637	44	1
3995	44	1
5073	44	1
7336	44	1
8837	44	1
8870	44	1
8871	44	1
9563	44	1
10938	44	1
11076	44	1
23760	44	1
26137	44	1
51299	44	1
51455	44	1
51564	44	1
51571	44	1
55031	44	1
58499	44	1
63892	44	1
64083	44	1
64094	44	1
64768	44	1
84937	44	1
119391	44	1
137994	44	1
197257	44	1
389289	44	1
389337	44	1
619279	44	1
309	43	1
975	43	1
1152	43	1
1436	43	1
1727	43	1
1956	43	1
2260	43	1
2745	43	1
3488	43	1
3911	43	1
5641	43	1
6615	43	1
6774	43	1
7123	43	1
7139	43	1
8728	43	1
9956	43	1
10370	43	1
23102	43	1
23221	43	1
23225	43	1
23609	43	1
23658	43	1
25797	43	1
25926	43	1
26278	43	1
27258	43	1
51128	43	1
54861	43	1
55544	43	1
56203	43	1
56999	43	1
57467	43	1
60672	43	1
64115	43	1
79977	43	1
83879	43	1
84300	43	1
112574	43	1
130497	43	1
196740	43	1
374655	43	1
399979	43	1
182	42	1
833	42	1
1398	42	1
2937	42	1
3754	42	1
4601	42	1
4633	42	1
4739	42	1
6009	42	1
6122	42	1
9555	42	1
10043	42	1
10131	42	1
10221	42	1
10253	42	1
10454	42	1
23522	42	1
24144	42	1
30819	42	1
51305	42	1
51684	42	1
51725	42	1
54507	42	1
55234	42	1
55608	42	1
56937	42	1
57591	42	1
57666	42	1
57699	42	1
64409	42	1
64928	42	1
84676	42	1
85379	42	1
389692	42	1
441478	42	1
658	41	1
2081	41	1
2222	41	1
2356	41	1
3162	41	1
3315	41	1
3481	41	1
4043	41	1
4140	41	1
4861	41	1
5152	41	1
5818	41	1
6850	41	1
7159	41	1
9265	41	1
9683	41	1
9828	41	1
9839	41	1
9919	41	1
10766	41	1
10873	41	1
23594	41	1
25841	41	1
26353	41	1
51008	41	1
51582	41	1
51586	41	1
54757	41	1
54838	41	1
55083	41	1
55226	41	1
55230	41	1
55636	41	1
55697	41	1
55893	41	1
56288	41	1
56998	41	1
57194	41	1
57224	41	1
57514	41	1
79155	41	1
84795	41	1
85021	41	1
85458	41	1
94134	41	1
137872	41	1
144811	41	1
203245	41	1
345930	41	1
439921	41	1
25	40	1
729	40	1
928	40	1
2316	40	1
2355	40	1
3059	40	1
3397	40	1
3570	40	1
3987	40	1
4001	40	1
4035	40	1
4258	40	1
4899	40	1
4921	40	1
5281	40	1
5829	40	1
6910	40	1
7050	40	1
7337	40	1
7450	40	1
7477	40	1
8165	40	1
9132	40	1
9240	40	1
9314	40	1
9315	40	1
9766	40	1
10398	40	1
23174	40	1
23187	40	1
23433	40	1
25771	40	1
55089	40	1
55129	40	1
55290	40	1
55959	40	1
56981	40	1
57407	40	1
57533	40	1
64219	40	1
79643	40	1
80725	40	1
81706	40	1
113026	40	1
115123	40	1
116064	40	1
121536	40	1
196513	40	1
345557	40	1
651746	40	1
100288524	40	1
747	39	1
2752	39	1
3710	39	1
3768	39	1
3958	39	1
4811	39	1
4836	39	1
5128	39	1
5903	39	1
6430	39	1
6452	39	1
6507	39	1
6548	39	1
7057	39	1
7127	39	1
7780	39	1
8021	39	1
8425	39	1
9572	39	1
9650	39	1
10667	39	1
11173	39	1
22877	39	1
23090	39	1
23593	39	1
26207	39	1
54465	39	1
54476	39	1
54477	39	1
54834	39	1
54855	39	1
55254	39	1
55625	39	1
56243	39	1
57608	39	1
79660	39	1
81502	39	1
81532	39	1
85457	39	1
220108	39	1
284273	39	1
400506	39	1
118	38	1
208	38	1
394	38	1
481	38	1
1183	38	1
2009	38	1
2621	38	1
3708	38	1
5150	38	1
5376	38	1
5525	38	1
5900	38	1
5932	38	1
6383	38	1
7026	38	1
9489	38	1
10585	38	1
11000	38	1
11091	38	1
23144	38	1
23358	38	1
25959	38	1
27145	38	1
27231	38	1
28227	38	1
51112	38	1
51704	38	1
54407	38	1
55111	38	1
55687	38	1
57103	38	1
57586	38	1
79939	38	1
81563	38	1
140688	38	1
160760	38	1
221895	38	1
286826	38	1
348013	38	1
120	37	1
800	37	1
1143	37	1
1992	37	1
2013	37	1
2201	37	1
2590	37	1
3131	37	1
3164	37	1
4324	37	1
4650	37	1
4773	37	1
4892	37	1
5159	37	1
5239	37	1
5307	37	1
5660	37	1
5990	37	1
6678	37	1
6721	37	1
7436	37	1
7579	37	1
8289	37	1
9189	37	1
9531	37	1
9590	37	1
9904	37	1
9953	37	1
10699	37	1
10939	37	1
22936	37	1
23523	37	1
25836	37	1
51361	37	1
54509	37	1
54627	37	1
54815	37	1
55754	37	1
57205	37	1
57507	37	1
79712	37	1
90701	37	1
92293	37	1
114879	37	1
124976	37	1
126669	37	1
143279	37	1
150572	37	1
152189	37	1
201191	37	1
220107	37	1
221491	37	1
223082	37	1
400258	37	1
401551	37	1
729830	37	1
102	36	1
147	36	1
777	36	1
857	36	1
955	36	1
1435	36	1
1464	36	1
1603	36	1
1847	36	1
2192	36	1
2395	36	1
4000	36	1
4217	36	1
5164	36	1
5209	36	1
6727	36	1
6909	36	1
7082	36	1
7133	36	1
7408	36	1
7871	36	1
8491	36	1
8877	36	1
9053	36	1
9066	36	1
9267	36	1
9415	36	1
9791	36	1
9865	36	1
10052	36	1
10345	36	1
10402	36	1
10458	36	1
10809	36	1
11067	36	1
22876	36	1
23057	36	1
25902	36	1
26030	36	1
27111	36	1
27347	36	1
51230	36	1
51278	36	1
51696	36	1
55315	36	1
64641	36	1
83937	36	1
83988	36	1
84132	36	1
84629	36	1
131566	36	1
134829	36	1
144404	36	1
144715	36	1
197320	36	1
219931	36	1
253738	36	1
285489	36	1
441061	36	1
107	35	1
135	35	1
286	35	1
392	35	1
1000	35	1
1003	35	1
1129	35	1
1385	35	1
1388	35	1
1454	35	1
1844	35	1
1969	35	1
2152	35	1
3554	35	1
3601	35	1
3949	35	1
3959	35	1
4016	35	1
5054	35	1
5317	35	1
5887	35	1
6050	35	1
6525	35	1
7374	35	1
7410	35	1
7414	35	1
7531	35	1
8048	35	1
8202	35	1
8611	35	1
9394	35	1
9441	35	1
9913	35	1
10826	35	1
11156	35	1
11247	35	1
23137	35	1
23171	35	1
23175	35	1
23531	35	1
25804	35	1
28514	35	1
29105	35	1
29965	35	1
51341	35	1
51478	35	1
54206	35	1
54788	35	1
55335	35	1
55650	35	1
55652	35	1
55750	35	1
55850	35	1
57521	35	1
64224	35	1
64866	35	1
79591	35	1
79649	35	1
79683	35	1
79758	35	1
79789	35	1
79852	35	1
80205	35	1
84164	35	1
84444	35	1
115825	35	1
124936	35	1
154141	35	1
157848	35	1
