# Supplementary material for: Cell type-selective disease-association of genes under high regulatory load
Source: Nucleic Acids Res. 2015 Oct 10;43(18):8839–55. doi: 10.1093/nar/gkv863 (PMC4605313; doi:10.1093/nar/gkv863)
Supplement: SUPPLEMENTARY DATA [file supp_gkv863_nar-01077-z-2015-File011.zip › HighEnhLoad_E104_10PCNT_04-Feb-2015.txt]

Entrez Gene ID	Nr Enh	H3K4me3 status
4026	247	1
9124	204	1
678	190	1
677	185	1
2034	185	1
10580	179	1
10801	173	1
4774	165	1
4092	164	1
8470	164	1
359948	164	1
4088	161	1
23092	158	1
282996	155	1
9811	154	1
57178	153	1
2908	152	1
5890	152	1
27250	151	1
7145	150	1
4091	148	1
4781	147	1
11214	146	1
64759	144	1
50651	138	1
1316	137	1
10659	136	1
6482	132	1
3983	131	1
9612	131	1
5581	130	1
4289	129	1
775	126	1
10397	126	1
27295	126	1
83941	125	1
10105	124	1
23189	124	1
2288	123	1
7048	123	1
11030	123	1
23498	122	1
9444	121	1
64410	121	1
947	120	1
7078	120	1
6711	119	1
9804	119	1
28232	118	1
2176	116	1
9365	115	1
80206	114	1
90627	114	1
23002	113	1
51422	113	1
57536	113	1
2887	112	1
9891	112	1
84909	112	1
85461	112	1
151525	112	1
6840	111	1
23327	111	1
55187	111	1
473	110	1
6239	109	1
8660	109	1
4837	108	1
54438	107	1
5998	105	1
6720	105	1
115701	105	1
7704	104	1
9645	104	1
375449	103	1
23022	102	1
51256	102	1
84869	102	1
2040	101	1
8128	101	1
9249	101	1
23603	101	1
80267	101	1
84632	101	1
136259	100	1
23199	99	1
57509	99	1
2643	98	1
8224	98	1
23034	98	1
604	97	1
2113	97	1
8829	97	1
55277	97	1
134265	97	1
57507	96	1
114991	96	1
83592	94	1
4306	93	1
7052	93	1
79712	93	1
153090	93	1
387882	93	1
2869	92	1
2627	91	1
4330	91	1
4815	91	1
5937	91	1
6001	91	1
111	90	1
3480	90	1
10391	90	1
2534	89	1
6925	89	1
8110	89	1
9628	89	1
9839	89	1
10891	89	1
7003	88	1
8925	88	1
124540	88	1
400954	88	1
753	87	1
3688	87	1
10579	87	1
23604	87	1
9679	86	1
79658	86	1
2626	85	1
4684	85	1
9712	85	1
57553	85	1
64077	85	1
2308	84	1
5087	84	1
5420	84	1
5770	84	1
10154	84	1
11217	84	1
54492	84	1
79718	84	1
388	83	1
4009	83	1
8613	83	1
8777	83	1
10920	83	1
54463	83	1
54880	83	1
84071	83	1
1282	82	1
3720	82	1
10090	82	1
11259	82	1
27122	82	1
463	81	1
1879	81	1
9686	81	1
10603	81	1
23242	81	1
64778	81	1
133522	81	1
1523	80	1
10163	80	1
10533	80	1
11057	80	1
57511	80	1
687	79	1
5295	79	1
23613	79	1
26984	79	1
57492	79	1
89797	79	1
7049	78	1
8738	78	1
51621	78	1
56341	78	1
89796	78	1
117581	78	1
137902	78	1
287	77	1
196993	77	1
283358	77	1
1293	76	1
2257	76	1
2889	76	1
27086	76	1
50807	76	1
54897	76	1
158135	76	1
800	75	1
6910	75	1
7204	75	1
8317	75	1
10867	75	1
27185	75	1
84319	75	1
84959	75	1
182	74	1
1284	74	1
10217	74	1
23328	74	1
90441	74	1
114907	74	1
340481	74	1
3091	73	1
3705	73	1
4627	73	1
667	72	1
5188	72	1
7372	72	1
9537	72	1
10531	72	1
51778	72	1
55647	72	1
64342	72	1
5911	71	1
7168	71	1
10150	71	1
11343	71	1
56603	71	1
84894	71	1
84940	71	1
220929	71	1
949	70	1
2114	70	1
5195	70	1
6160	70	1
6262	70	1
8559	70	1
125228	70	1
801	69	1
3090	69	1
3725	69	1
4299	69	1
5362	69	1
9759	69	1
22885	69	1
28996	69	1
56999	69	1
58490	69	1
81488	69	1
81578	69	1
115677	69	1
643314	69	1
817	68	1
1452	68	1
5139	68	1
5583	68	1
7436	68	1
8624	68	1
10129	68	1
23228	68	1
23293	68	1
51274	68	1
54453	68	1
63892	68	1
64582	68	1
4052	67	1
4066	67	1
4784	67	1
5137	67	1
5157	67	1
26286	67	1
51455	67	1
51649	67	1
80323	67	1
80325	67	1
152002	67	1
154790	67	1
832	66	1
2934	66	1
4205	66	1
7026	66	1
8291	66	1
9037	66	1
10365	66	1
10395	66	1
22906	66	1
23057	66	1
30844	66	1
81563	66	1
131583	66	1
145567	66	1
344148	66	1
729515	66	1
783	65	1
5915	65	1
6397	65	1
6764	65	1
11346	65	1
22801	65	1
23127	65	1
57496	65	1
374786	65	1
644943	65	1
2274	64	1
4548	64	1
5793	64	1
8853	64	1
23043	64	1
23543	64	1
54477	64	1
57563	64	1
1106	63	1
2590	63	1
5747	63	1
6935	63	1
8898	63	1
10873	63	1
30819	63	1
51332	63	1
51582	63	1
54491	63	1
84333	63	1
221078	63	1
253782	63	1
8672	62	1
9644	62	1
28951	62	1
60312	62	1
64207	62	1
79646	62	1
81848	62	1
2004	61	1
2139	61	1
2273	61	1
2309	61	1
2317	61	1
4660	61	1
5932	61	1
8614	61	1
9208	61	1
9223	61	1
25902	61	1
51571	61	1
55322	61	1
57415	61	1
80036	61	1
83549	61	1
115286	61	1
388125	61	1
1052	60	1
1488	60	1
3908	60	1
5201	60	1
6586	60	1
6926	60	1
8632	60	1
8869	60	1
10602	60	1
10982	60	1
50863	60	1
55205	60	1
55267	60	1
55750	60	1
56172	60	1
59269	60	1
79705	60	1
84441	60	1
94134	60	1
127833	60	1
285590	60	1
100	59	1
3398	59	1
5145	59	1
6157	59	1
7155	59	1
7273	59	1
23150	59	1
23514	59	1
54541	59	1
57584	59	1
91584	59	1
2099	58	1
2246	58	1
5500	58	1
6229	58	1
8553	58	1
9464	58	1
9603	58	1
9788	58	1
11252	58	1
22856	58	1
26137	58	1
27161	58	1
57222	58	1
57493	58	1
59339	58	1
79719	58	1
145781	58	1
414318	58	1
100820829	58	1
87	57	1
476	57	1
1000	57	1
1289	57	1
2775	57	1
3592	57	1
4179	57	1
4739	57	1
8412	57	1
8445	57	1
8498	57	1
9261	57	1
9663	57	1
10252	57	1
10743	57	1
11167	57	1
23452	57	1
54986	57	1
64374	57	1
84062	57	1
93663	57	1
81	56	1
1889	56	1
1947	56	1
6584	56	1
9659	56	1
9806	56	1
23294	56	1
23345	56	1
25793	56	1
55790	56	1
64083	56	1
79591	56	1
79605	56	1
114299	56	1
171024	56	1
388403	56	1
445815	56	1
100130539	56	1
1112	55	1
3707	55	1
3899	55	1
4782	55	1
5465	55	1
6256	55	1
6595	55	1
7111	55	1
8030	55	1
9967	55	1
23129	55	1
23362	55	1
27245	55	1
29970	55	1
51776	55	1
53405	55	1
54434	55	1
55904	55	1
83539	55	1
85379	55	1
340351	55	1
115	54	1
493	54	1
3659	54	1
6310	54	1
6446	54	1
6507	54	1
6934	54	1
7071	54	1
7090	54	1
7098	54	1
7450	54	1
7580	54	1
7879	54	1
8609	54	1
9172	54	1
9882	54	1
10758	54	1
23261	54	1
28976	54	1
29842	54	1
54627	54	1
55093	54	1
57057	54	1
57158	54	1
57608	54	1
79024	54	1
79665	54	1
80176	54	1
116496	54	1
135	53	1
153	53	1
488	53	1
1306	53	1
1482	53	1
2131	53	1
2768	53	1
4686	53	1
4783	53	1
6546	53	1
7058	53	1
8542	53	1
10186	53	1
10944	53	1
54757	53	1
54896	53	1
55031	53	1
57118	53	1
57410	53	1
79008	53	1
79960	53	1
80315	53	1
145748	53	1
155185	53	1
170689	53	1
339896	53	1
404093	53	1
548593	53	1
657	52	1
857	52	1
1012	52	1
3667	52	1
3977	52	1
6484	52	1
8125	52	1
9270	52	1
9341	52	1
23499	52	1
27303	52	1
29995	52	1
51339	52	1
55534	52	1
79645	52	1
83786	52	1
83876	52	1
116987	52	1
140890	52	1
157638	52	1
387921	52	1
1912	51	1
2100	51	1
4601	51	1
4862	51	1
5073	51	1
5797	51	1
6461	51	1
10242	51	1
11218	51	1
22875	51	1
23224	51	1
23275	51	1
26045	51	1
27063	51	1
55670	51	1
56243	51	1
60494	51	1
64091	51	1
115827	51	1
116224	51	1
143279	51	1
146691	51	1
283349	51	1
375057	51	1
120	50	1
928	50	1
965	50	1
1665	50	1
3142	50	1
3708	50	1
4851	50	1
5239	50	1
5596	50	1
6745	50	1
9590	50	1
9779	50	1
9922	50	1
10221	50	1
51361	50	1
51421	50	1
55089	50	1
55291	50	1
55604	50	1
57018	50	1
84159	50	1
84275	50	1
84913	50	1
84969	50	1
128710	50	1
151011	50	1
344558	50	1
348938	50	1
389170	50	1
1611	49	1
3752	49	1
4131	49	1
4803	49	1
5588	49	1
6867	49	1
7837	49	1
8522	49	1
9209	49	1
10184	49	1
23263	49	1
25780	49	1
26018	49	1
51429	49	1
55062	49	1
79074	49	1
84814	49	1
166336	49	1
252969	49	1
100506581	49	1
816	48	1
948	48	1
1603	48	1
4286	48	1
4288	48	1
4609	48	1
4921	48	1
5533	48	1
6533	48	1
9314	48	1
9972	48	1
10370	48	1
10678	48	1
22918	48	1
23348	48	1
56950	48	1
57699	48	1
64641	48	1
92014	48	1
340359	48	1
100507421	48	1
267	47	1
729	47	1
1808	47	1
2043	47	1
3490	47	1
4255	47	1
4258	47	1
4920	47	1
4947	47	1
5128	47	1
5142	47	1
5335	47	1
5598	47	1
6695	47	1
6894	47	1
7336	47	1
9020	47	1
9469	47	1
10424	47	1
22905	47	1
54704	47	1
54874	47	1
55504	47	1
81615	47	1
84418	47	1
91807	47	1
112399	47	1
123016	47	1
167227	47	1
729830	47	1
29	46	1
102	46	1
1129	46	1
1465	46	1
2799	46	1
5629	46	1
8611	46	1
9553	46	1
10100	46	1
10611	46	1
11163	46	1
23078	46	1
23648	46	1
28989	46	1
51121	46	1
51637	46	1
54407	46	1
55622	46	1
55705	46	1
58513	46	1
63898	46	1
81619	46	1
90268	46	1
91272	46	1
91768	46	1
144100	46	1
219699	46	1
388630	46	1
400818	46	1
288	45	1
3570	45	1
4147	45	1
4616	45	1
4967	45	1
5431	45	1
6497	45	1
8428	45	1
9148	45	1
10231	45	1
10769	45	1
22898	45	1
22998	45	1
23102	45	1
23137	45	1
23358	45	1
25797	45	1
26030	45	1
55636	45	1
63971	45	1
81603	45	1
83850	45	1
84251	45	1
90701	45	1
154810	45	1
868	44	1
2788	44	1
4233	44	1
4478	44	1
5069	44	1
6196	44	1
6480	44	1
6653	44	1
9873	44	1
11142	44	1
23164	44	1
25836	44	1
25926	44	1
29107	44	1
54206	44	1
55740	44	1
57217	44	1
64067	44	1
84529	44	1
147841	44	1
387755	44	1
50	43	1
88	43	1
641	43	1
1946	43	1
2120	43	1
2353	43	1
2355	43	1
3918	43	1
4664	43	1
5834	43	1
7159	43	1
7430	43	1
7532	43	1
9685	43	1
11221	43	1
22808	43	1
23760	43	1
25897	43	1
27302	43	1
50615	43	1
51097	43	1
51329	43	1
51478	43	1
56997	43	1
58526	43	1
80790	43	1
84249	43	1
84253	43	1
85019	43	1
113622	43	1
171568	43	1
201164	43	1
1848	42	1
4134	42	1
4140	42	1
4292	42	1
5318	42	1
5337	42	1
5764	42	1
8476	42	1
9334	42	1
9844	42	1
11138	42	1
11155	42	1
23286	42	1
23338	42	1
28984	42	1
29761	42	1
51067	42	1
64225	42	1
64784	42	1
79649	42	1
79683	42	1
83637	42	1
121536	42	1
149840	42	1
399979	42	1
154	41	1
394	41	1
1152	41	1
1831	41	1
2195	41	1
5894	41	1
6444	41	1
6662	41	1
8727	41	1
9019	41	1
9180	41	1
9215	41	1
10318	41	1
22795	41	1
22936	41	1
23250	41	1
23523	41	1
29928	41	1
50853	41	1
54873	41	1
55700	41	1
55959	41	1
56963	41	1
57561	41	1
57700	41	1
65009	41	1
84623	41	1
93109	41	1
93649	41	1
122953	41	1
126669	41	1
167465	41	1
201475	41	1
221662	41	1
375612	41	1
400451	41	1
658	40	1
831	40	1
1859	40	1
2587	40	1
6259	40	1
6331	40	1
7422	40	1
8496	40	1
8728	40	1
8870	40	1
9265	40	1
9766	40	1
9912	40	1
22954	40	1
23024	40	1
23075	40	1
23095	40	1
23274	40	1
23531	40	1
29104	40	1
51126	40	1
55114	40	1
55603	40	1
55915	40	1
57101	40	1
57188	40	1
57623	40	1
57713	40	1
60678	40	1
80205	40	1
84132	40	1
84919	40	1
90362	40	1
124783	40	1
130497	40	1
219654	40	1
284252	40	1
345557	40	1
1266	39	1
2615	39	1
2745	39	1
3485	39	1
3660	39	1
3680	39	1
4094	39	1
4155	39	1
4607	39	1
4773	39	1
5740	39	1
5922	39	1
6909	39	1
7345	39	1
8651	39	1
8848	39	1
8874	39	1
9267	39	1
9887	39	1
9904	39	1
10699	39	1
23389	39	1
26207	39	1
54838	39	1
54855	39	1
55328	39	1
56892	39	1
59277	39	1
64224	39	1
85457	39	1
91748	39	1
116064	39	1
201562	39	1
374378	39	1
104	38	1
205	38	1
351	38	1
637	38	1
780	38	1
824	38	1
1849	38	1
1956	38	1
2122	38	1
2969	38	1
3098	38	1
3280	38	1
3315	38	1
3554	38	1
3775	38	1
5155	38	1
5350	38	1
6508	38	1
7335	38	1
8997	38	1
9201	38	1
9413	38	1
9423	38	1
9448	38	1
9620	38	1
9697	38	1
10106	38	1
23090	38	1
23180	38	1
23368	38	1
25829	38	1
27244	38	1
28981	38	1
51162	38	1
51196	38	1
51523	38	1
53373	38	1
53947	38	1
54465	38	1
55352	38	1
55544	38	1
57580	38	1
64094	38	1
79026	38	1
79733	38	1
79906	38	1
79977	38	1
80024	38	1
80745	38	1
83696	38	1
83716	38	1
84101	38	1
84187	38	1
84957	38	1
90678	38	1
123036	38	1
123355	38	1
201266	38	1
219348	38	1
259230	38	1
348093	38	1
391059	38	1
494188	38	1
100144748	38	1
25	37	1
2022	37	1
2199	37	1
2200	37	1
2549	37	1
3339	37	1
3418	37	1
3607	37	1
3693	37	1
3763	37	1
4041	37	1
5217	37	1
5507	37	1
6009	37	1
6430	37	1
6659	37	1
6678	37	1
8411	37	1
8491	37	1
8567	37	1
8840	37	1
9638	37	1
9956	37	1
11173	37	1
23243	37	1
23332	37	1
23353	37	1
25937	37	1
27115	37	1
27131	37	1
51008	37	1
51253	37	1
51477	37	1
51655	37	1
51752	37	1
55536	37	1
55893	37	1
56203	37	1
64131	37	1
64785	37	1
79698	37	1
84700	37	1
84701	37	1
113115	37	1
128434	37	1
134266	37	1
219771	37	1
1456	36	1
1508	36	1
2306	36	1
2331	36	1
2766	36	1
3360	36	1
3488	36	1
3732	36	1
3958	36	1
3987	36	1
4081	36	1
4212	36	1
5218	36	1
5443	36	1
5594	36	1
5757	36	1
5903	36	1
7046	36	1
7057	36	1
7328	36	1
8165	36	1
8202	36	1
9655	36	1
23030	36	1
23281	36	1
23677	36	1
25925	36	1
26118	36	1
51704	36	1
54815	36	1
54834	36	1
55075	36	1
55294	36	1
55625	36	1
57205	36	1
57478	36	1
63876	36	1
64219	36	1
64855	36	1
64928	36	1
79730	36	1
80781	36	1
92241	36	1
94031	36	1
117248	36	1
129852	36	1
140710	36	1
140885	36	1
151126	36	1
160760	36	1
171546	36	1
221178	36	1
221395	36	1
286223	36	1
442721	36	1
729420	36	1
311	35	1
539	35	1
549	35	1
1387	35	1
1435	35	1
1499	35	1
3400	35	1
3757	35	1
3910	35	1
4208	35	1
4222	35	1
4543	35	1
4715	35	1
4919	35	1
5336	35	1
5990	35	1
6251	35	1
7043	35	1
7481	35	1
7511	35	1
7531	35	1
8021	35	1
8467	35	1
9079	35	1
9218	35	1
9522	35	1
9941	35	1
10290	35	1
10516	35	1
22907	35	1
23384	35	1
23516	35	1
55112	35	1
57194	35	1
57591	35	1
65268	35	1
65977	35	1
79980	35	1
84440	35	1
84952	35	1
90411	35	1
115572	35	1
119391	35	1
126969	35	1
127795	35	1
147495	35	1
148641	35	1
202018	35	1
202333	35	1
203245	35	1
374819	35	1
400506	35	1
323	34	1
392	34	1
2081	34	1
2104	34	1
2683	34	1
2762	34	1
3459	34	1
3632	34	1
3655	34	1
5028	34	1
5071	34	1
5332	34	1
6575	34	1
6615	34	1
7100	34	1
7133	34	1
7419	34	1
8322	34	1
9414	34	1
9569	34	1
9577	34	1
9637	34	1
10116	34	1
10253	34	1
11031	34	1
11066	34	1
22882	34	1
23336	34	1
23522	34	1
23544	34	1
25998	34	1
26959	34	1
55650	34	1
55799	34	1
55832	34	1
55852	34	1
57182	34	1
57514	34	1
57538	34	1
60673	34	1
64781	34	1
80031	34	1
84168	34	1
84182	34	1
114327	34	1
114883	34	1
140876	34	1
150094	34	1
157313	34	1
283383	34	1
387923	34	1
401236	34	1
439921	34	1
214	33	1
858	33	1
1003	33	1
1143	33	1
1183	33	1
1827	33	1
2006	33	1
2673	33	1
2702	33	1
2845	33	1
3753	33	1
4151	33	1
4324	33	1
4811	33	1
5738	33	1
5825	33	1
6345	33	1
7082	33	1
7414	33	1
8048	33	1
8289	33	1
8310	33	1
8404	33	1
8930	33	1
9411	33	1
9482	33	1
9564	33	1
9649	33	1
9776	33	1
9853	33	1
11034	33	1
11098	33	1
23012	33	1
23174	33	1
23194	33	1
26509	33	1
27145	33	1
29123	33	1
51232	33	1
55200	33	1
55254	33	1
55315	33	1
56946	33	1
65983	33	1
79758	33	1
80762	33	1
83879	33	1
84300	33	1
84307	33	1
84826	33	1
91133	33	1
114793	33	1
131566	33	1
219790	33	1
220988	33	1
284273	33	1
286336	33	1
345778	33	1
353116	33	1
133	32	1
598	32	1
843	32	1
1545	32	1
1737	32	1
1788	32	1
1837	32	1
1909	32	1
2289	32	1
2300	32	1
2313	32	1
3131	32	1
4170	32	1
4209	32	1
4899	32	1
5029	32	1
5787	32	1
5802	32	1
5867	32	1
6095	32	1
6168	32	1
6272	32	1
7434	32	1
7579	32	1
8313	32	1
8618	32	1
9308	32	1
9462	32	1
10010	32	1
10130	32	1
10174	32	1
10363	32	1
10404	32	1
10486	32	1
22903	32	1
23107	32	1
23175	32	1
23218	32	1
23240	32	1
23272	32	1
26064	32	1
26747	32	1
51299	32	1
51503	32	1
51660	32	1
54861	32	1
54970	32	1
55022	32	1
55290	32	1
55754	32	1
55808	32	1
56270	32	1
57480	32	1
57636	32	1
79720	32	1
80114	32	1
81606	32	1
85450	32	1
85453	32	1
135138	32	1
153396	32	1
387763	32	1
399726	32	1
651746	32	1
90	31	1
272	31	1
596	31	1
1592	31	1
1729	31	1
1809	31	1
2012	31	1
2222	31	1
2562	31	1
3397	31	1
3603	31	1
3815	31	1
4285	31	1
4547	31	1
5151	31	1
5322	31	1
5795	31	1
6774	31	1
8736	31	1
8787	31	1
9792	31	1
9819	31	1
10049	31	1
10114	31	1
10772	31	1
11000	31	1
11060	31	1
23093	31	1
23207	31	1
23291	31	1
25932	31	1
55160	31	1
55256	31	1
55347	31	1
55917	31	1
56987	31	1
57136	31	1
57600	31	1
59271	31	1
64518	31	1
64927	31	1
79968	31	1
80224	31	1
84133	31	1
84457	31	1
84517	31	1
84617	31	1
84708	31	1
84886	31	1
85458	31	1
90390	31	1
91012	31	1
91461	31	1
92106	31	1
93487	31	1
121512	31	1
127294	31	1
129685	31	1
130399	31	1
130827	31	1
144715	31	1
145173	31	1
149345	31	1
163882	31	1
196527	31	1
222553	31	1
257019	31	1
286133	31	1
399665	31	1
445577	31	1
309	30	1
358	30	1
522	30	1
1028	30	1
2152	30	1
2296	30	1
3037	30	1
3059	30	1
3791	30	1
4154	30	1
4780	30	1
5066	30	1
6453	30	1
6541	30	1
6564	30	1
6641	30	1
7008	30	1
8178	30	1
8440	30	1
8503	30	1
8507	30	1
8877	30	1
9262	30	1
9445	30	1
9489	30	1
9829	30	1
22800	30	1
23112	30	1
23594	30	1
25885	30	1
26353	30	1
50515	30	1
51134	30	1
51218	30	1
51305	30	1
51684	30	1
54978	30	1
55082	30	1
55872	30	1
56981	30	1
57224	30	1
57497	30	1
57619	30	1
81502	30	1
83439	30	1
83643	30	1
83857	30	1
83988	30	1
90102	30	1
146395	30	1
157567	30	1
159371	30	1
200734	30	1
221035	30	1
253738	30	1
343263	30	1
100131211	30	1
379	29	1
595	29	1
613	29	1
1102	29	1
1114	29	1
1385	29	1
1388	29	1
1645	29	1
1778	29	1
2098	29	1
2192	29	1
2356	29	1
2752	29	1
2878	29	1
3690	29	1
3949	29	1
4211	29	1
4363	29	1
4482	29	1
4613	29	1
4624	29	1
4792	29	1
5097	29	1
5154	29	1
5292	29	1
5305	29	1
5791	29	1
5829	29	1
5909	29	1
6311	29	1
6624	29	1
8837	29	1
9057	29	1
9861	29	1
10019	29	1
10237	29	1
10618	29	1
10667	29	1
11043	29	1
22846	29	1
23023	29	1
23158	29	1
23225	29	1
23580	29	1
23658	29	1
23705	29	1
23764	29	1
25940	29	1
26027	29	1
26240	29	1
27333	29	1
29091	29	1
29105	29	1
51474	29	1
51645	29	1
54108	29	1
54788	29	1
55660	29	1
57419	29	1
57484	29	1
59084	29	1
64411	29	1
64859	29	1
80817	29	1
80820	29	1
84181	29	1
84675	29	1
84937	29	1
84978	29	1
92370	29	1
130733	29	1
140739	29	1
146227	29	1
154141	29	1
158158	29	1
169792	29	1
199857	29	1
337867	29	1
