# Supplementary material for: Cell type-selective disease-association of genes under high regulatory load
Source: Nucleic Acids Res. 2015 Oct 10;43(18):8839–55. doi: 10.1093/nar/gkv863 (PMC4605313; doi:10.1093/nar/gkv863)
Supplement: SUPPLEMENTARY DATA [file supp_gkv863_nar-01077-z-2015-File011.zip › HighEnhLoad_E103_10PCNT_04-Feb-2015.txt]

Entrez Gene ID	Nr Enh	H3K4me3 status
677	267	1
775	237	1
5890	233	1
3778	227	1
2288	225	1
7145	177	1
4026	176	1
6840	174	1
117581	174	1
54465	168	1
57178	165	1
4211	159	1
678	153	1
9759	153	1
9365	150	1
90627	140	1
7003	136	1
9124	135	1
27086	131	1
81578	130	1
667	127	1
9612	126	1
10580	126	1
11030	121	1
79718	120	1
50651	117	1
89797	117	1
800	116	1
5087	116	1
56999	114	1
4629	112	1
2737	109	1
23024	109	1
26018	108	1
54820	108	1
8470	107	1
166336	107	1
4009	106	1
10801	106	1
26040	106	1
2317	105	1
6546	105	1
7048	105	1
1316	104	1
10105	104	1
4920	102	1
55647	102	1
643314	102	1
1284	101	1
2120	101	1
22982	99	1
51274	99	1
115827	99	1
4783	98	1
340351	98	1
10771	97	1
10920	97	1
79370	97	1
5937	96	1
1293	95	1
8660	95	1
171024	95	1
27295	94	1
23199	92	1
23499	92	1
359948	92	1
63892	91	1
2034	90	1
2176	90	1
4154	90	1
55068	89	1
6229	87	1
10602	87	1
145567	87	1
4774	85	1
7090	85	1
9464	85	1
56963	85	1
84909	85	1
221895	85	1
2263	83	1
4330	83	1
84319	83	1
3592	82	1
4729	82	1
169693	82	1
473	81	1
8828	81	1
8887	81	1
10150	81	1
2335	80	1
80267	80	1
3707	79	1
84869	79	1
1282	78	1
5139	78	1
11259	78	1
93649	78	1
5911	77	1
7058	77	1
10252	77	1
23002	76	1
4064	75	1
5239	75	1
5581	75	1
55717	75	1
201562	75	1
4299	74	1
6310	73	1
9590	73	1
5295	72	1
10395	72	1
55742	72	1
60312	72	1
64359	72	1
80817	72	1
7049	71	1
10512	71	1
23603	71	1
87	70	1
8317	70	1
10242	70	1
51031	70	1
80745	70	1
6720	69	1
8553	69	1
9804	69	1
115286	69	1
644943	69	1
3398	68	1
4306	68	1
10090	68	1
29970	68	1
91653	68	1
153090	68	1
2766	67	1
3672	67	1
3673	67	1
7204	67	1
10579	67	1
23022	67	1
55277	67	1
57563	67	1
58486	67	1
83941	67	1
3480	66	1
4627	66	1
5028	66	1
23452	66	1
64067	66	1
79977	66	1
801	65	1
1514	65	1
7068	65	1
8428	65	1
23543	65	1
64094	65	1
64131	65	1
4092	64	1
4289	64	1
23498	64	1
55534	64	1
147372	64	1
158135	64	1
832	63	1
944	63	1
3142	63	1
3371	63	1
4781	63	1
5144	63	1
10868	63	1
23048	63	1
26137	63	1
55187	63	1
57484	63	1
79020	63	1
375057	63	1
493	62	1
1290	62	1
2650	62	1
3694	62	1
4212	62	1
4363	62	1
10370	62	1
54796	62	1
55740	62	1
57608	62	1
59339	62	1
64225	62	1
84529	62	1
158471	62	1
858	61	1
947	61	1
1289	61	1
2308	61	1
4088	61	1
4638	61	1
6416	61	1
23092	61	1
23158	61	1
29103	61	1
54491	61	1
79658	61	1
83592	61	1
368	60	1
1129	60	1
6001	60	1
6934	60	1
8777	60	1
10533	60	1
11221	60	1
54897	60	1
55691	60	1
91947	60	1
388	59	1
1612	59	1
2294	59	1
3394	59	1
3910	59	1
6867	59	1
10217	59	1
23034	59	1
119587	59	1
1523	58	1
2643	58	1
2908	58	1
6711	58	1
6764	58	1
23275	58	1
26136	58	1
55686	58	1
57511	58	1
85004	58	1
114818	58	1
287	57	1
3516	57	1
9249	57	1
9686	57	1
11214	57	1
79827	57	1
84159	57	1
221937	57	1
657	56	1
3998	56	1
5128	56	1
5195	56	1
5350	56	1
6935	56	1
9658	56	1
10184	56	1
54206	56	1
57492	56	1
57553	56	1
118429	56	1
154043	56	1
960	55	1
1106	55	1
3488	55	1
3708	55	1
4782	55	1
9975	55	1
23137	55	1
25797	55	1
51559	55	1
54891	55	1
56776	55	1
80139	55	1
117583	55	1
104	54	1
3745	54	1
10404	54	1
10603	54	1
28951	54	1
54880	54	1
55075	54	1
57118	54	1
57561	54	1
64778	54	1
136259	54	1
256691	54	1
395	53	1
1634	53	1
2869	53	1
8654	53	1
10335	53	1
10586	53	1
23189	53	1
54896	53	1
64759	53	1
84059	53	1
85453	53	1
122786	53	1
348938	53	1
949	52	1
3930	52	1
4684	52	1
4784	52	1
5641	52	1
6925	52	1
7168	52	1
23328	52	1
27303	52	1
57188	52	1
57217	52	1
64410	52	1
414318	52	1
604	51	1
2114	51	1
2534	51	1
4066	51	1
8445	51	1
9760	51	1
9811	51	1
57158	51	1
79024	51	1
79657	51	1
79890	51	1
130497	51	1
131583	51	1
220988	51	1
1015	50	1
1183	50	1
2934	50	1
4052	50	1
6897	50	1
7881	50	1
8224	50	1
8853	50	1
9861	50	1
23327	50	1
28989	50	1
152002	50	1
220929	50	1
347902	50	1
100505679	50	1
1291	49	1
1292	49	1
2273	49	1
3709	49	1
7373	49	1
7704	49	1
7871	49	1
8498	49	1
9645	49	1
10163	49	1
10531	49	1
79026	49	1
83988	49	1
166614	49	1
463	48	1
2619	48	1
3918	48	1
4883	48	1
5069	48	1
5770	48	1
6157	48	1
6747	48	1
7356	48	1
8542	48	1
9537	48	1
9603	48	1
23283	48	1
23531	48	1
23760	48	1
54454	48	1
80176	48	1
80790	48	1
84976	48	1
94134	48	1
116987	48	1
121536	48	1
1281	47	1
3090	47	1
3667	47	1
3705	47	1
4281	47	1
4609	47	1
6256	47	1
6653	47	1
6659	47	1
7100	47	1
8728	47	1
9644	47	1
11167	47	1
51175	47	1
57713	47	1
58499	47	1
196527	47	1
256158	47	1
753	46	1
1112	46	1
1306	46	1
1809	46	1
2040	46	1
3632	46	1
4258	46	1
5578	46	1
7057	46	1
8082	46	1
8624	46	1
9679	46	1
10743	46	1
10873	46	1
23012	46	1
27190	46	1
51776	46	1
54453	46	1
55959	46	1
58155	46	1
80760	46	1
81563	46	1
84541	46	1
84969	46	1
90102	46	1
116496	46	1
283171	46	1
285590	46	1
374378	46	1
100	45	1
1452	45	1
2004	45	1
4921	45	1
5332	45	1
5922	45	1
9649	45	1
10659	45	1
23243	45	1
23293	45	1
23522	45	1
51478	45	1
57419	45	1
64582	45	1
84275	45	1
84894	45	1
133522	45	1
400954	45	1
81	44	1
3659	44	1
3912	44	1
8738	44	1
8829	44	1
10154	44	1
23236	44	1
54492	44	1
55754	44	1
57621	44	1
64077	44	1
64784	44	1
64798	44	1
83716	44	1
154810	44	1
339896	44	1
25	43	1
687	43	1
817	43	1
2775	43	1
5764	43	1
6095	43	1
6239	43	1
7764	43	1
9781	43	1
11142	43	1
23175	43	1
23294	43	1
23389	43	1
23648	43	1
27161	43	1
27250	43	1
51715	43	1
55347	43	1
55779	43	1
56892	43	1
57182	43	1
79733	43	1
84632	43	1
132864	43	1
196513	43	1
282996	43	1
283349	43	1
387923	43	1
1131	42	1
1778	42	1
2195	42	1
2673	42	1
4045	42	1
6497	42	1
7078	42	1
10651	42	1
11034	42	1
26052	42	1
26084	42	1
26286	42	1
26984	42	1
50937	42	1
54900	42	1
55267	42	1
56288	42	1
64342	42	1
64388	42	1
80210	42	1
317762	42	1
404093	42	1
111	41	1
596	41	1
1738	41	1
2596	41	1
2799	41	1
4254	41	1
4286	41	1
6954	41	1
7837	41	1
8030	41	1
8672	41	1
9637	41	1
10010	41	1
10982	41	1
11228	41	1
25902	41	1
27145	41	1
51361	41	1
51649	41	1
54704	41	1
56034	41	1
57222	41	1
57507	41	1
84071	41	1
84168	41	1
92346	41	1
127018	41	1
202374	41	1
222553	41	1
267	40	1
1519	40	1
3680	40	1
4082	40	1
4085	40	1
5592	40	1
5740	40	1
5996	40	1
6249	40	1
6404	40	1
7046	40	1
51232	40	1
56986	40	1
57169	40	1
65983	40	1
83879	40	1
135228	40	1
219621	40	1
399979	40	1
100130880	40	1
3280	39	1
3643	39	1
4205	39	1
4837	39	1
5906	39	1
5998	39	1
6461	39	1
6506	39	1
7372	39	1
9223	39	1
9766	39	1
11248	39	1
11343	39	1
23102	39	1
54510	39	1
55291	39	1
92906	39	1
151393	39	1
481	38	1
783	38	1
2098	38	1
2252	38	1
2983	38	1
3312	38	1
3418	38	1
4660	38	1
5336	38	1
8611	38	1
8812	38	1
10758	38	1
23348	38	1
26509	38	1
29761	38	1
30846	38	1
51339	38	1
51503	38	1
54986	38	1
79643	38	1
79906	38	1
79971	38	1
80323	38	1
84182	38	1
89853	38	1
114991	38	1
729515	38	1
182	37	1
185	37	1
1130	37	1
1601	37	1
2982	37	1
5362	37	1
5527	37	1
5747	37	1
5793	37	1
5867	37	1
6430	37	1
6444	37	1
6584	37	1
7071	37	1
7088	37	1
7414	37	1
8559	37	1
8609	37	1
9148	37	1
9270	37	1
9522	37	1
9685	37	1
23143	37	1
23239	37	1
23272	37	1
23274	37	1
25780	37	1
26030	37	1
26064	37	1
51665	37	1
57521	37	1
81848	37	1
84128	37	1
89796	37	1
114907	37	1
127833	37	1
340481	37	1
19	36	1
1266	36	1
1488	36	1
1592	36	1
3688	36	1
5588	36	1
7580	36	1
8439	36	1
8537	36	1
9672	36	1
10371	36	1
10671	36	1
11057	36	1
11252	36	1
22906	36	1
23514	36	1
51421	36	1
55625	36	1
55670	36	1
56890	36	1
58480	36	1
63027	36	1
79712	36	1
80325	36	1
81542	36	1
81617	36	1
83643	36	1
91526	36	1
253461	36	1
256021	36	1
72	35	1
284	35	1
857	35	1
1052	35	1
1277	35	1
2887	35	1
3725	35	1
3915	35	1
4091	35	1
4233	35	1
4659	35	1
4811	35	1
4947	35	1
5997	35	1
8405	35	1
8651	35	1
9215	35	1
23413	35	1
25937	35	1
27327	35	1
51121	35	1
51479	35	1
51637	35	1
54331	35	1
57415	35	1
57509	35	1
65082	35	1
79365	35	1
80036	35	1
81602	35	1
85461	35	1
114905	35	1
123016	35	1
145748	35	1
151525	35	1
216	34	1
358	34	1
1788	34	1
1948	34	1
1956	34	1
3720	34	1
4810	34	1
6196	34	1
6259	34	1
6575	34	1
7419	34	1
9185	34	1
9630	34	1
10672	34	1
11031	34	1
23118	34	1
23367	34	1
55544	34	1
55915	34	1
57194	34	1
57616	34	1
64855	34	1
80055	34	1
84629	34	1
147841	34	1
286343	34	1
140	33	1
861	33	1
1603	33	1
2309	33	1
2776	33	1
4208	33	1
4773	33	1
4919	33	1
6176	33	1
6251	33	1
7227	33	1
7805	33	1
8816	33	1
8915	33	1
9208	33	1
9972	33	1
10509	33	1
11098	33	1
22877	33	1
23613	33	1
26985	33	1
29998	33	1
51097	33	1
51174	33	1
51253	33	1
51422	33	1
54834	33	1
54855	33	1
55022	33	1
55273	33	1
58472	33	1
60673	33	1
63971	33	1
65055	33	1
79719	33	1
80820	33	1
84056	33	1
90678	33	1
130502	33	1
284273	33	1
340527	33	1
389203	33	1
643246	33	1
103	32	1
549	32	1
1345	32	1
1889	32	1
3357	32	1
3490	32	1
4155	32	1
5090	32	1
5201	32	1
5887	32	1
8522	32	1
9169	32	1
9252	32	1
9750	32	1
10221	32	1
10479	32	1
22876	32	1
22898	32	1
22990	32	1
23112	32	1
23336	32	1
27245	32	1
54434	32	1
55904	32	1
56938	32	1
64374	32	1
81671	32	1
220108	32	1
221078	32	1
340526	32	1
387758	32	1
157	31	1
637	31	1
1303	31	1
1644	31	1
1805	31	1
1902	31	1
2043	31	1
2113	31	1
2139	31	1
2587	31	1
2768	31	1
2992	31	1
3782	31	1
4017	31	1
5154	31	1
5465	31	1
6238	31	1
6624	31	1
6774	31	1
9334	31	1
9394	31	1
9423	31	1
9444	31	1
9697	31	1
9907	31	1
9948	31	1
10052	31	1
10398	31	1
11217	31	1
22821	31	1
23150	31	1
23358	31	1
50863	31	1
51429	31	1
51608	31	1
55089	31	1
55352	31	1
60625	31	1
64207	31	1
64328	31	1
79960	31	1
85377	31	1
91748	31	1
92014	31	1
92154	31	1
92949	31	1
93010	31	1
115572	31	1
122953	31	1
125228	31	1
128710	31	1
145270	31	1
163732	31	1
196528	31	1
196951	31	1
203069	31	1
222255	31	1
337867	31	1
340359	31	1
494188	31	1
29	30	1
1545	30	1
2549	30	1
2668	30	1
4185	30	1
5352	30	1
5999	30	1
6558	30	1
6850	30	1
7042	30	1
7052	30	1
7477	30	1
9132	30	1
9569	30	1
9886	30	1
11278	30	1
23127	30	1
23576	30	1
26524	30	1
27131	30	1
51318	30	1
51363	30	1
55100	30	1
55924	30	1
57580	30	1
57619	30	1
64409	30	1
79645	30	1
79670	30	1
80781	30	1
83696	30	1
84440	30	1
84457	30	1
94031	30	1
112399	30	1
126917	30	1
126969	30	1
155185	30	1
157680	30	1
160857	30	1
309	29	1
928	29	1
2637	29	1
4134	29	1
5099	29	1
5443	29	1
5500	29	1
5834	29	1
5836	29	1
5915	29	1
7511	29	1
8404	29	1
8543	29	1
8898	29	1
9871	29	1
10140	29	1
10365	29	1
10486	29	1
10979	29	1
22907	29	1
23078	29	1
23326	29	1
23429	29	1
23551	29	1
25890	29	1
54476	29	1
57496	29	1
79109	29	1
80205	29	1
84959	29	1
91050	29	1
92181	29	1
114088	29	1
124540	29	1
145376	29	1
163882	29	1
219654	29	1
221935	29	1
255488	29	1
340706	29	1
345079	29	1
348093	29	1
388289	29	1
400451	29	1
100507050	29	1
655	28	1
862	28	1
1278	28	1
1315	28	1
2009	28	1
2355	28	1
2651	28	1
3400	28	1
3732	28	1
5073	28	1
5217	28	1
5713	28	1
5738	28	1
5797	28	1
7336	28	1
8554	28	1
8821	28	1
9258	28	1
9482	28	1
9532	28	1
9839	28	1
23331	28	1
23345	28	1
23353	28	1
23500	28	1
25814	28	1
25829	28	1
26010	28	1
26037	28	1
26130	28	1
51313	28	1
51439	28	1
54407	28	1
55857	28	1
57018	28	1
57600	28	1
57721	28	1
60494	28	1
64332	28	1
64927	28	1
79730	28	1
84441	28	1
84864	28	1
84937	28	1
84951	28	1
114899	28	1
124936	28	1
164284	28	1
221035	28	1
253558	28	1
283383	28	1
100287036	28	1
108	27	1
113	27	1
390	27	1
845	27	1
894	27	1
1635	27	1
1837	27	1
1842	27	1
1912	27	1
2200	27	1
2669	27	1
3607	27	1
3693	27	1
3790	27	1
3987	27	1
4128	27	1
4179	27	1
4851	27	1
4857	27	1
5205	27	1
5908	27	1
5980	27	1
7022	27	1
7128	27	1
7434	27	1
7541	27	1
8490	27	1
9162	27	1
9314	27	1
9364	27	1
9792	27	1
9819	27	1
10714	27	1
10735	27	1
10875	27	1
11103	27	1
23057	27	1
23095	27	1
23254	27	1
25871	27	1
26045	27	1
27040	27	1
27113	27	1
27185	27	1
28981	27	1
29842	27	1
51123	27	1
55214	27	1
55604	27	1
55841	27	1
56950	27	1
57488	27	1
57636	27	1
57665	27	1
60561	27	1
79008	27	1
79974	27	1
81618	27	1
81839	27	1
84708	27	1
91419	27	1
92689	27	1
116064	27	1
160418	27	1
160760	27	1
170506	27	1
200734	27	1
219771	27	1
220963	27	1
221178	27	1
548593	27	1
120	26	1
408	26	1
488	26	1
613	26	1
652	26	1
805	26	1
1272	26	1
1848	26	1
1946	26	1
2099	26	1
2891	26	1
2969	26	1
3164	26	1
3660	26	1
3755	26	1
4068	26	1
4131	26	1
4209	26	1
4478	26	1
5152	26	1
5335	26	1
5682	26	1
5903	26	1
5990	26	1
6433	26	1
6856	26	1
6865	26	1
7026	26	1
7043	26	1
8111	26	1
8310	26	1
8496	26	1
8613	26	1
8826	26	1
8870	26	1
9077	26	1
9564	26	1
9577	26	1
9655	26	1
9934	26	1
9967	26	1
10106	26	1
10438	26	1
23093	26	1
23136	26	1
23164	26	1
23240	26	1
23366	26	1
23373	26	1
23492	26	1
23580	26	1
25793	26	1
25884	26	1
26061	26	1
29969	26	1
51582	26	1
54892	26	1
55200	26	1
56603	26	1
57142	26	1
57556	26	1
64083	26	1
65268	26	1
81532	26	1
83641	26	1
84640	26	1
93589	26	1
93986	26	1
121227	26	1
123355	26	1
124989	26	1
133015	26	1
149345	26	1
151011	26	1
219333	26	1
222962	26	1
344558	26	1
347744	26	1
374819	26	1
389170	26	1
288	25	1
323	25	1
590	25	1
734	25	1
1453	25	1
1508	25	1
1831	25	1
2835	25	1
2843	25	1
3485	25	1
3690	25	1
4288	25	1
5784	25	1
5800	25	1
6262	25	1
6641	25	1
7337	25	1
8871	25	1
8994	25	1
9231	25	1
9671	25	1
10100	25	1
10129	25	1
10424	25	1
11096	25	1
11163	25	1
22795	25	1
22926	25	1
23030	25	1
25802	25	1
25903	25	1
25932	25	1
26118	25	1
27071	25	1
29928	25	1
50515	25	1
51050	25	1
51384	25	1
51621	25	1
54108	25	1
54438	25	1
54541	25	1
54627	25	1
55832	25	1
56937	25	1
57410	25	1
58526	25	1
79230	25	1
79633	25	1
79705	25	1
79980	25	1
80114	25	1
80821	25	1
83540	25	1
84133	25	1
85395	25	1
114327	25	1
114908	25	1
127435	25	1
130535	25	1
136319	25	1
147495	25	1
153396	25	1
197257	25	1
221749	25	1
388403	25	1
767558	25	1
59	24	1
220	24	1
351	24	1
445	24	1
669	24	1
780	24	1
828	24	1
983	24	1
1756	24	1
2045	24	1
2247	24	1
2331	24	1
2590	24	1
3082	24	1
3339	24	1
4041	24	1
4335	24	1
4601	24	1
4923	24	1
5209	24	1
5292	24	1
5757	24	1
6009	24	1
6482	24	1
6548	24	1
6894	24	1
6907	24	1
7335	24	1
8467	24	1
8626	24	1
9043	24	1
9218	24	1
9712	24	1
9772	24	1
9956	24	1
10253	24	1
10290	24	1
10397	24	1
10458	24	1
22803	24	1
23216	24	1
23555	24	1
25959	24	1
26090	24	1
26511	24	1
28984	24	1
29123	24	1
29951	24	1
50650	24	1
51256	24	1
51523	24	1
53343	24	1
55084	24	1
56975	24	1
57162	24	1
64841	24	1
89978	24	1
90362	24	1
114827	24	1
125476	24	1
131544	24	1
137075	24	1
144699	24	1
170689	24	1
201164	24	1
375449	24	1
400818	24	1
440097	24	1
158	23	1
411	23	1
641	23	1
1385	23	1
2059	23	1
2192	23	1
2353	23	1
3146	23	1
3570	23	1
3911	23	1
4547	23	1
5155	23	1
5157	23	1
5579	23	1
5795	23	1
6240	23	1
6714	23	1
7111	23	1
7436	23	1
8291	23	1
8313	23	1
8411	23	1
8548	23	1
8632	23	1
8727	23	1
8869	23	1
9061	23	1
9467	23	1
9553	23	1
9917	23	1
10055	23	1
10783	23	1
10912	23	1
22839	23	1
22847	23	1
23129	23	1
23281	23	1
23387	23	1
26585	23	1
27122	23	1
27123	23	1
51305	23	1
51477	23	1
51676	23	1
51719	23	1
53335	23	1
54093	23	1
54332	23	1
55031	23	1
55112	23	1
55160	23	1
55257	23	1
55345	23	1
55705	23	1
56270	23	1
57103	23	1
57136	23	1
57476	23	1
57688	23	1
60675	23	1
64518	23	1
79665	23	1
81539	23	1
81606	23	1
83857	23	1
84678	23	1
84814	23	1
84858	23	1
85457	23	1
91057	23	1
91461	23	1
92737	23	1
116135	23	1
143279	23	1
144715	23	1
146691	23	1
151556	23	1
170691	23	1
200728	23	1
348180	23	1
387849	23	1
272	22	1
394	22	1
1804	22	1
1854	22	1
1879	22	1
2872	22	1
2885	22	1
3098	22	1
3487	22	1
3779	22	1
3927	22	1
4129	22	1
4223	22	1
4710	22	1
5420	22	1
5549	22	1
5586	22	1
5791	22	1
5802	22	1
6678	22	1
6786	22	1
7132	22	1
7531	22	1
8178	22	1
8322	22	1
8436	22	1
9020	22	1
9308	22	1
9421	22	1
9448	22	1
9497	22	1
9722	22	1
9780	22	1
10282	22	1
11044	22	1
11155	22	1
22822	22	1
23090	22	1
23107	22	1
23261	22	1
23405	22	1
26112	22	1
26353	22	1
26960	22	1
27242	22	1
27249	22	1
50853	22	1
51660	22	1
54103	22	1
54757	22	1
56895	22	1
57493	22	1
60592	22	1
64219	22	1
64757	22	1
80301	22	1
81035	22	1
81603	22	1
84253	22	1
84418	22	1
84830	22	1
90411	22	1
140460	22	1
140710	22	1
150094	22	1
153129	22	1
154141	22	1
219790	22	1
219931	22	1
284119	22	1
286144	22	1
286749	22	1
348094	22	1
389362	22	1
445577	22	1
355	21	1
379	21	1
471	21	1
1021	21	1
1464	21	1
1490	21	1
2239	21	1
2903	21	1
3052	21	1
3597	21	1
3662	21	1
3757	21	1
3842	21	1
3983	21	1
4060	21	1
4151	21	1
4267	21	1
4337	21	1
4593	21	1
4664	21	1
5358	21	1
5431	21	1
5664	21	1
5983	21	1
6003	21	1
6387	21	1
6484	21	1
6509	21	1
6526	21	1
6595	21	1
6663	21	1
6738	21	1
6745	21	1
7164	21	1
7171	21	1
7456	21	1
8301	21	1
8303	21	1
8325	21	1
8787	21	1
8925	21	1
9068	21	1
9450	21	1
9463	21	1
9663	21	1
9683	21	1
9853	21	1
9887	21	1
9984	21	1
10186	21	1
10194	21	1
10257	21	1
10391	21	1
10516	21	1
10611	21	1
10617	21	1
11162	21	1
22856	21	1
22865	21	1
23213	21	1
23303	21	1
23446	21	1
23473	21	1
23476	21	1
27244	21	1
29118	21	1
29780	21	1
55093	21	1
55205	21	1
55243	21	1
55335	21	1
55700	21	1
57214	21	1
57537	21	1
57597	21	1
57623	21	1
58490	21	1
59338	21	1
64764	21	1
64768	21	1
64928	21	1
64968	21	1
79618	21	1
79649	21	1
79754	21	1
79776	21	1
80725	21	1
80833	21	1
83700	21	1
83786	21	1
84623	21	1
84881	21	1
90390	21	1
92675	21	1
115825	21	1
132851	21	1
154214	21	1
158326	21	1
166929	21	1
220965	21	1
256380	21	1
284058	21	1
374655	21	1
387921	21	1
388630	21	1
389289	21	1
100113407	21	1
100288524	21	1
