# Supplementary material for: Cell type-selective disease-association of genes under high regulatory load
Source: Nucleic Acids Res. 2015 Oct 10;43(18):8839–55. doi: 10.1093/nar/gkv863 (PMC4605313; doi:10.1093/nar/gkv863)
Supplement: SUPPLEMENTARY DATA [file supp_gkv863_nar-01077-z-2015-File011.zip › HighEnhLoad_E102_10PCNT_04-Feb-2015.txt]

Entrez Gene ID	Nr Enh	H3K4me3 status
677	209	1
5890	177	1
678	165	1
57178	127	1
10801	123	1
1316	117	1
2176	111	1
2294	110	1
11214	109	1
55277	106	1
3394	105	1
84909	105	1
359948	105	1
7145	104	1
9644	104	1
23498	104	1
9612	102	1
10221	102	1
7764	100	1
8537	100	1
27086	100	1
79718	100	1
6239	99	1
4088	96	1
51274	95	1
11030	94	1
4026	92	1
9314	92	1
6662	91	1
50651	91	1
64410	91	1
9804	90	1
10920	88	1
688	87	1
9148	87	1
23327	87	1
84869	87	1
4306	86	1
5336	86	1
2114	85	1
23199	85	1
639	83	1
9603	83	1
3280	81	1
201266	81	1
2113	79	1
5770	79	1
10105	79	1
64759	77	1
9759	76	1
83592	76	1
861	75	1
6934	75	1
9124	74	1
117581	74	1
1603	73	1
2908	73	1
23092	73	1
1293	72	1
10580	72	1
11278	72	1
84159	72	1
2152	71	1
4627	71	1
5295	71	1
8624	71	1
11259	71	1
23362	71	1
2534	70	1
80267	70	1
80790	70	1
2355	69	1
84071	69	1
182	68	1
6001	68	1
63892	68	1
64778	68	1
126969	68	1
7048	67	1
8428	67	1
54453	67	1
79712	67	1
476	66	1
4064	66	1
55604	66	1
84319	66	1
2034	65	1
3091	65	1
3725	65	1
3778	65	1
4739	65	1
83716	65	1
116987	65	1
832	64	1
2308	64	1
2869	64	1
4092	64	1
5205	64	1
100506115	64	1
1289	63	1
3398	63	1
4976	63	1
5550	63	1
6229	63	1
60312	63	1
133522	63	1
947	62	1
5583	62	1
5867	62	1
7003	62	1
9365	62	1
23022	62	1
55187	62	1
89796	62	1
375748	62	1
1601	61	1
54880	61	1
57511	61	1
171024	61	1
4609	60	1
5362	60	1
7049	60	1
8317	60	1
23189	60	1
79645	60	1
345079	60	1
1848	59	1
10370	59	1
10602	59	1
90627	59	1
152002	59	1
473	58	1
1634	58	1
2317	58	1
3660	58	1
9663	58	1
81563	58	1
800	57	1
1284	57	1
2273	57	1
2627	57	1
5468	57	1
6764	57	1
9577	57	1
9645	57	1
23429	57	1
53405	57	1
54502	57	1
57419	57	1
58480	57	1
59339	57	1
64131	57	1
79890	57	1
84632	57	1
131583	57	1
286053	57	1
388630	57	1
4091	56	1
5641	56	1
5727	56	1
8898	56	1
26018	56	1
54491	56	1
4094	55	1
4773	55	1
4837	55	1
7336	55	1
7850	55	1
54896	55	1
79719	55	1
80139	55	1
80176	55	1
157638	55	1
219621	55	1
196	54	1
622	54	1
864	54	1
4289	54	1
7090	54	1
8672	54	1
84441	54	1
388125	54	1
2131	53	1
2673	53	1
3090	53	1
4774	53	1
5125	53	1
5734	53	1
10163	53	1
10252	53	1
26286	53	1
51429	53	1
55647	53	1
57142	53	1
84894	53	1
414318	53	1
949	52	1
2059	52	1
4149	52	1
6256	52	1
6446	52	1
7204	52	1
8111	52	1
10154	52	1
55915	52	1
57507	52	1
90390	52	1
201562	52	1
400954	52	1
596	51	1
3554	51	1
4299	51	1
4616	51	1
6397	51	1
7068	51	1
7704	51	1
8553	51	1
9839	51	1
23293	51	1
23314	51	1
57492	51	1
79024	51	1
388	50	1
1465	50	1
2263	50	1
2788	50	1
5800	50	1
6720	50	1
6840	50	1
9792	50	1
10217	50	1
23446	50	1
51361	50	1
54463	50	1
54855	50	1
57553	50	1
57561	50	1
79658	50	1
84168	50	1
29	49	1
2306	49	1
3720	49	1
5087	49	1
5307	49	1
5588	49	1
6482	49	1
7430	49	1
8660	49	1
9249	49	1
9555	49	1
9811	49	1
10090	49	1
10184	49	1
23239	49	1
23261	49	1
64420	49	1
79370	49	1
84059	49	1
137075	49	1
120	48	1
1052	48	1
2040	48	1
2309	48	1
2353	48	1
3241	48	1
5145	48	1
9630	48	1
10531	48	1
10944	48	1
22906	48	1
23514	48	1
54206	48	1
55717	48	1
79977	48	1
112399	48	1
136259	48	1
351	47	1
1948	47	1
2120	47	1
2122	47	1
3418	47	1
4638	47	1
5142	47	1
5581	47	1
6584	47	1
6925	47	1
8611	47	1
9341	47	1
10788	47	1
11252	47	1
23405	47	1
26040	47	1
54492	47	1
54757	47	1
55625	47	1
56990	47	1
150094	47	1
153090	47	1
171546	47	1
256021	47	1
348938	47	1
387755	47	1
10	46	1
667	46	1
960	46	1
2590	46	1
2752	46	1
4154	46	1
4330	46	1
5922	46	1
6745	46	1
7078	46	1
9686	46	1
10659	46	1
10758	46	1
10868	46	1
10972	46	1
23048	46	1
27131	46	1
55312	46	1
344558	46	1
387923	46	1
619279	46	1
463	45	1
1490	45	1
3632	45	1
4082	45	1
4651	45	1
6157	45	1
6867	45	1
8030	45	1
8313	45	1
8411	45	1
8651	45	1
9975	45	1
10351	45	1
10533	45	1
22918	45	1
23101	45	1
23102	45	1
23274	45	1
23603	45	1
29091	45	1
84128	45	1
84275	45	1
114827	45	1
340351	45	1
860	44	1
1291	44	1
1647	44	1
2195	44	1
2530	44	1
2889	44	1
3983	44	1
4128	44	1
4851	44	1
5154	44	1
6310	44	1
6641	44	1
7057	44	1
8787	44	1
9308	44	1
9679	44	1
10397	44	1
11163	44	1
22987	44	1
25902	44	1
28989	44	1
55809	44	1
57118	44	1
144100	44	1
147495	44	1
151525	44	1
166336	44	1
253782	44	1
2766	43	1
4009	43	1
4643	43	1
4782	43	1
5578	43	1
6558	43	1
8445	43	1
8853	43	1
10912	43	1
51621	43	1
54704	43	1
54897	43	1
55160	43	1
55534	43	1
55742	43	1
57563	43	1
79605	43	1
79705	43	1
83941	43	1
115827	43	1
144699	43	1
753	42	1
965	42	1
1106	42	1
1452	42	1
1880	42	1
1906	42	1
2274	42	1
2776	42	1
3142	42	1
3655	42	1
3659	42	1
4208	42	1
4811	42	1
6909	42	1
6935	42	1
7113	42	1
7357	42	1
9423	42	1
9788	42	1
22856	42	1
25897	42	1
25932	42	1
26030	42	1
27040	42	1
29842	42	1
51174	42	1
51232	42	1
55670	42	1
55904	42	1
57584	42	1
64077	42	1
79789	42	1
80315	42	1
93010	42	1
151011	42	1
220963	42	1
223082	42	1
404093	42	1
87	41	1
522	41	1
1015	41	1
3037	41	1
5788	41	1
7422	41	1
8204	41	1
8542	41	1
8559	41	1
8728	41	1
9218	41	1
10253	41	1
10335	41	1
10449	41	1
23358	41	1
27242	41	1
27245	41	1
51123	41	1
51649	41	1
54834	41	1
55328	41	1
55843	41	1
57161	41	1
57217	41	1
57410	41	1
60675	41	1
63027	41	1
79008	41	1
80210	41	1
81671	41	1
84251	41	1
84708	41	1
92949	41	1
126868	41	1
196993	41	1
253558	41	1
374819	41	1
548593	41	1
643314	41	1
81	40	1
928	40	1
1130	40	1
1523	40	1
2904	40	1
3705	40	1
4254	40	1
5195	40	1
5834	40	1
6509	40	1
7050	40	1
7163	40	1
7168	40	1
8452	40	1
8738	40	1
9482	40	1
9712	40	1
9760	40	1
23002	40	1
23137	40	1
23150	40	1
23648	40	1
29107	40	1
51422	40	1
57162	40	1
80824	40	1
81606	40	1
83856	40	1
84517	40	1
121227	40	1
126917	40	1
127833	40	1
203245	40	1
387509	40	1
643008	40	1
100144748	40	1
549	39	1
1290	39	1
1902	39	1
4660	39	1
4784	39	1
6711	39	1
6850	39	1
7372	39	1
8193	39	1
8224	39	1
8470	39	1
9215	39	1
9262	39	1
9425	39	1
11332	39	1
11346	39	1
23389	39	1
25793	39	1
51097	39	1
54102	39	1
56288	39	1
57222	39	1
57480	39	1
64283	39	1
80036	39	1
80205	39	1
83641	39	1
84133	39	1
91768	39	1
114991	39	1
222171	39	1
729830	39	1
687	38	1
1112	38	1
1879	38	1
1889	38	1
2650	38	1
3480	38	1
4066	38	1
4953	38	1
5209	38	1
5334	38	1
5795	38	1
7855	38	1
8828	38	1
9208	38	1
9474	38	1
10873	38	1
10891	38	1
23085	38	1
23328	38	1
23499	38	1
26511	38	1
27303	38	1
28514	38	1
51162	38	1
51474	38	1
54986	38	1
55267	38	1
55729	38	1
57493	38	1
57496	38	1
58526	38	1
64129	38	1
79683	38	1
83549	38	1
83643	38	1
83992	38	1
84034	38	1
84952	38	1
84969	38	1
85379	38	1
115677	38	1
155465	38	1
1080	37	1
2081	37	1
2872	37	1
2887	37	1
3172	37	1
4593	37	1
4601	37	1
6338	37	1
7373	37	1
8507	37	1
8848	37	1
9053	37	1
9334	37	1
9637	37	1
9860	37	1
10018	37	1
10317	37	1
27295	37	1
27436	37	1
28951	37	1
54101	37	1
54891	37	1
55780	37	1
57591	37	1
57600	37	1
65986	37	1
79731	37	1
79899	37	1
158135	37	1
253461	37	1
389203	37	1
400451	37	1
644943	37	1
100505549	37	1
382	36	1
1102	36	1
2012	36	1
2288	36	1
3895	36	1
3993	36	1
4155	36	1
4478	36	1
5292	36	1
5937	36	1
5998	36	1
6176	36	1
6653	36	1
6670	36	1
9750	36	1
10365	36	1
11221	36	1
23108	36	1
23224	36	1
23242	36	1
26002	36	1
50853	36	1
54093	36	1
55173	36	1
55200	36	1
55824	36	1
56892	36	1
64784	36	1
79180	36	1
83872	36	1
115286	36	1
118426	36	1
374655	36	1
466	35	1
775	35	1
817	35	1
1488	35	1
1846	35	1
2934	35	1
4211	35	1
4642	35	1
5738	35	1
6382	35	1
9019	35	1
9741	35	1
9922	35	1
10455	35	1
10625	35	1
10743	35	1
11343	35	1
22982	35	1
23001	35	1
23094	35	1
23129	35	1
23180	35	1
23321	35	1
23452	35	1
25849	35	1
25898	35	1
26137	35	1
27250	35	1
51719	35	1
55619	35	1
56999	35	1
65056	35	1
65983	35	1
79730	35	1
84056	35	1
91012	35	1
166815	35	1
260425	35	1
1368	34	1
1435	34	1
1739	34	1
1956	34	1
1997	34	1
2100	34	1
2139	34	1
2185	34	1
3708	34	1
3716	34	1
3755	34	1
3918	34	1
5420	34	1
5465	34	1
5500	34	1
5818	34	1
5932	34	1
5991	34	1
6404	34	1
6484	34	1
6533	34	1
6827	34	1
7088	34	1
8440	34	1
8498	34	1
8851	34	1
9232	34	1
9685	34	1
10672	34	1
11217	34	1
23024	34	1
23225	34	1
23254	34	1
23352	34	1
23543	34	1
26298	34	1
27324	34	1
53335	34	1
54407	34	1
54465	34	1
54828	34	1
54843	34	1
55352	34	1
55959	34	1
57007	34	1
57713	34	1
65268	34	1
80746	34	1
81848	34	1
83478	34	1
83786	34	1
84066	34	1
84440	34	1
92106	34	1
128710	34	1
158158	34	1
163882	34	1
220929	34	1
256987	34	1
339896	34	1
375612	34	1
399665	34	1
445577	34	1
19	33	1
652	33	1
3099	33	1
3643	33	1
4301	33	1
5128	33	1
5155	33	1
6414	33	1
6659	33	1
7128	33	1
8527	33	1
8613	33	1
8671	33	1
9564	33	1
9844	33	1
10097	33	1
23161	33	1
23531	33	1
23613	33	1
25771	33	1
26509	33	1
51134	33	1
51735	33	1
54438	33	1
55286	33	1
55291	33	1
55315	33	1
57158	33	1
57596	33	1
64094	33	1
64207	33	1
79048	33	1
85461	33	1
89797	33	1
91461	33	1
94134	33	1
145567	33	1
169792	33	1
388335	33	1
644139	33	1
768211	33	1
100130880	33	1
100287036	33	1
241	32	1
1021	32	1
1124	32	1
1499	32	1
1592	32	1
3516	32	1
4041	32	1
5093	32	1
5188	32	1
5332	32	1
5796	32	1
6233	32	1
6299	32	1
6303	32	1
6938	32	1
8522	32	1
8743	32	1
8777	32	1
9245	32	1
9258	32	1
9766	32	1
9846	32	1
10166	32	1
10771	32	1
22936	32	1
23112	32	1
23677	32	1
27352	32	1
29928	32	1
51253	32	1
51741	32	1
55103	32	1
55331	32	1
55636	32	1
55970	32	1
57182	32	1
57509	32	1
57533	32	1
79026	32	1
79887	32	1
79895	32	1
79981	32	1
83879	32	1
83988	32	1
84002	32	1
84910	32	1
91419	32	1
114818	32	1
124540	32	1
143187	32	1
220047	32	1
283358	32	1
284422	32	1
285590	32	1
388650	32	1
389072	32	1
389289	32	1
389362	32	1
100	31	1
111	31	1
976	31	1
1266	31	1
1326	31	1
1746	31	1
1805	31	1
3339	31	1
3400	31	1
3667	31	1
3694	31	1
3707	31	1
3784	31	1
4217	31	1
4258	31	1
4781	31	1
5201	31	1
6095	31	1
7534	31	1
8082	31	1
8870	31	1
9229	31	1
9516	31	1
9830	31	1
10123	31	1
10318	31	1
22821	31	1
23075	31	1
23275	31	1
23593	31	1
25797	31	1
27122	31	1
27244	31	1
28957	31	1
30011	31	1
51421	31	1
55711	31	1
56986	31	1
57630	31	1
64225	31	1
64518	31	1
64762	31	1
65059	31	1
80017	31	1
122953	31	1
151393	31	1
256691	31	1
344148	31	1
347735	31	1
729515	31	1
100113407	31	1
100288524	31	1
613	30	1
780	30	1
894	30	1
1028	30	1
1282	30	1
1847	30	1
2078	30	1
2615	30	1
2745	30	1
2878	30	1
3594	30	1
3910	30	1
3985	30	1
4205	30	1
5151	30	1
5527	30	1
5608	30	1
6497	30	1
6857	30	1
7079	30	1
7123	30	1
8439	30	1
8503	30	1
8693	30	1
9020	30	1
9270	30	1
9394	30	1
9522	30	1
9697	30	1
9873	30	1
10231	30	1
10242	30	1
10603	30	1
10644	30	1
11320	30	1
22934	30	1
23034	30	1
23175	30	1
23303	30	1
23657	30	1
26090	30	1
29995	30	1
51126	30	1
51582	30	1
54602	30	1
54894	30	1
55740	30	1
56929	30	1
57707	30	1
63898	30	1
63971	30	1
63979	30	1
64072	30	1
64332	30	1
79071	30	1
79649	30	1
80323	30	1
81030	30	1
81693	30	1
84830	30	1
85315	30	1
90459	30	1
91057	30	1
91526	30	1
92154	30	1
93663	30	1
114327	30	1
114793	30	1
125228	30	1
145773	30	1
150372	30	1
200734	30	1
343990	30	1
727897	30	1
274	29	1
287	29	1
637	29	1
771	29	1
1456	29	1
1738	29	1
1778	29	1
1907	29	1
2006	29	1
2099	29	1
2494	29	1
2549	29	1
2643	29	1
3460	29	1
3570	29	1
3799	29	1
3987	29	1
4645	29	1
4715	29	1
4756	29	1
5073	29	1
5335	29	1
5903	29	1
6251	29	1
6461	29	1
6525	29	1
7060	29	1
7071	29	1
7852	29	1
8476	29	1
8543	29	1
8632	29	1
8707	29	1
8925	29	1
9743	29	1
9861	29	1
9914	29	1
9960	29	1
10140	29	1
10320	29	1
10590	29	1
22903	29	1
23043	29	1
23139	29	1
23604	29	1
28232	29	1
28996	29	1
51202	29	1
51809	29	1
54187	29	1
55022	29	1
55205	29	1
55225	29	1
55660	29	1
56243	29	1
56261	29	1
56963	29	1
64682	29	1
64781	29	1
64855	29	1
79643	29	1
79720	29	1
80055	29	1
80314	29	1
80325	29	1
80781	29	1
83464	29	1
84935	29	1
84940	29	1
85019	29	1
91584	29	1
158471	29	1
192134	29	1
201176	29	1
219654	29	1
221178	29	1
256158	29	1
389170	29	1
100507050	29	1
100996634	29	1
115	28	1
143	28	1
272	28	1
292	28	1
481	28	1
650	28	1
1281	28	1
1292	28	1
1788	28	1
1950	28	1
1999	28	1
3096	28	1
3097	28	1
4144	28	1
4170	28	1
5069	28	1
5586	28	1
5799	28	1
6456	28	1
7045	28	1
7114	28	1
7494	28	1
7511	28	1
9043	28	1
9375	28	1
9569	28	1
10404	28	1
10447	28	1
11057	28	1
11142	28	1
22823	28	1
23012	28	1
23164	28	1
23228	28	1
23243	28	1
23607	28	1
25828	28	1
25949	28	1
26984	28	1
27115	28	1
27235	28	1
27237	28	1
29937	28	1
51316	28	1
51384	28	1
54541	28	1
54627	28	1
55089	28	1
55313	28	1
55573	28	1
56603	28	1
57211	28	1
57534	28	1
57609	28	1
57706	28	1
64342	28	1
64798	28	1
79083	28	1
79135	28	1
79616	28	1
80821	28	1
81552	28	1
81553	28	1
81578	28	1
81603	28	1
83657	28	1
83696	28	1
84057	28	1
84898	28	1
84951	28	1
91949	28	1
92017	28	1
145376	28	1
153020	28	1
219699	28	1
220441	28	1
284194	28	1
374786	28	1
401546	28	1
440193	28	1
729857	28	1
100130539	28	1
307	27	1
331	27	1
355	27	1
374	27	1
390	27	1
624	27	1
747	27	1
801	27	1
843	27	1
953	27	1
1508	27	1
1831	27	1
1946	27	1
2335	27	1
2799	27	1
2914	27	1
3170	27	1
3572	27	1
3600	27	1
3680	27	1
4613	27	1
4650	27	1
4729	27	1
5074	27	1
5139	27	1
5887	27	1
6259	27	1
6428	27	1
6430	27	1
7026	27	1
7187	27	1
7805	27	1
7871	27	1
8050	27	1
8829	27	1
9223	27	1
10257	27	1
10392	27	1
10395	27	1
10418	27	1
10461	27	1
10479	27	1
22932	27	1
23194	27	1
23650	27	1
25802	27	1
27106	27	1
27347	27	1
30061	27	1
51218	27	1
51250	27	1
51608	27	1
55030	27	1
55603	27	1
55850	27	1
56937	27	1
57552	27	1
64750	27	1
79906	27	1
81615	27	1
84253	27	1
84913	27	1
90678	27	1
91272	27	1
92241	27	1
122786	27	1
154790	27	1
167838	27	1
200844	27	1
282996	27	1
400818	27	1
25	26	1
216	26	1
408	26	1
598	26	1
641	26	1
1030	26	1
1306	26	1
1387	26	1
1464	26	1
1808	26	1
2004	26	1
2192	26	1
2843	26	1
2995	26	1
3631	26	1
3908	26	1
3912	26	1
4087	26	1
4131	26	1
4233	26	1
4430	26	1
4947	26	1
5028	26	1
5152	26	1
5318	26	1
5451	26	1
5618	26	1
5911	26	1
6196	26	1
6926	26	1
7644	26	1
8320	26	1
8412	26	1
8467	26	1
8792	26	1
9595	26	1
9620	26	1
9749	26	1
9819	26	1
9938	26	1
10458	26	1
10579	26	1
11031	26	1
11098	26	1
22863	26	1
23174	26	1
23268	26	1
23308	26	1
23431	26	1
23555	26	1
23590	26	1
25829	26	1
26747	26	1
27249	26	1
29123	26	1
29761	26	1
50515	26	1
50807	26	1
51121	26	1
51256	26	1
51302	26	1
51542	26	1
53947	26	1
54510	26	1
54874	26	1
55273	26	1
55278	26	1
55294	26	1
55612	26	1
56172	26	1
57224	26	1
57458	26	1
57522	26	1
57623	26	1
64764	26	1
64924	26	1
79754	26	1
79831	26	1
80853	26	1
84062	26	1
84623	26	1
92521	26	1
123016	26	1
129642	26	1
153396	26	1
153733	26	1
157378	26	1
201501	26	1
222194	26	1
257019	26	1
257236	26	1
283349	26	1
387882	26	1
494188	26	1
643246	26	1
59	25	1
220	25	1
290	25	1
309	25	1
604	25	1
833	25	1
1026	25	1
1436	25	1
1525	25	1
3098	25	1
3248	25	1
3486	25	1
3592	25	1
3603	25	1
3959	25	1
4072	25	1
4218	25	1
4288	25	1
4835	25	1
4921	25	1
5357	25	1
5740	25	1
5787	25	1
5900	25	1
6546	25	1
6548	25	1
6727	25	1
7077	25	1
7133	25	1
7159	25	1
7220	25	1
7799	25	1
8209	25	1
8554	25	1
8871	25	1
9253	25	1
9267	25	1
9615	25	1
9619	25	1
9935	25	1
9953	25	1
10079	25	1
10150	25	1
10477	25	1
11052	25	1
22800	25	1
23200	25	1
23286	25	1
23608	25	1
25780	25	1
25926	25	1
25939	25	1
27258	25	1
51477	25	1
51669	25	1
54566	25	1
55075	25	1
55971	25	1
56270	25	1
56913	25	1
57154	25	1
57580	25	1
58486	25	1
59343	25	1
64866	25	1
79230	25	1
79446	25	1
79827	25	1
79980	25	1
80232	25	1
80820	25	1
81846	25	1
84418	25	1
84557	25	1
90411	25	1
92346	25	1
113115	25	1
115572	25	1
122416	25	1
126308	25	1
127845	25	1
137682	25	1
140885	25	1
143872	25	1
145748	25	1
149111	25	1
153129	25	1
153769	25	1
161835	25	1
221937	25	1
255488	25	1
257415	25	1
284207	25	1
387694	25	1
493753	25	1
729420	25	1
306	24	1
467	24	1
595	24	1
694	24	1
914	24	1
999	24	1
1665	24	1
1735	24	1
1811	24	1
1969	24	1
2222	24	1
3673	24	1
3709	24	1
3915	24	1
5046	24	1
5144	24	1
5801	24	1
6480	24	1
7368	24	1
8202	24	1
8826	24	1
9194	24	1
9469	24	1
9655	24	1
10285	24	1
10678	24	1
10982	24	1
11166	24	1
22882	24	1
23272	24	1
23517	24	1
26052	24	1
26136	24	1
29094	24	1
29099	24	1
51559	24	1
51703	24	1
54796	24	1
54838	24	1
55686	24	1
55770	24	1
56667	24	1
57521	24	1
57556	24	1
58499	24	1
64395	24	1
64859	24	1
65249	24	1
79613	24	1
79660	24	1
79733	24	1
81542	24	1
81618	24	1
81788	24	1
84255	24	1
85453	24	1
90407	24	1
113828	24	1
116496	24	1
121512	24	1
123036	24	1
127731	24	1
134957	24	1
140710	24	1
144577	24	1
149345	24	1
149840	24	1
154091	24	1
170689	24	1
219972	24	1
221035	24	1
221061	24	1
257364	24	1
285268	24	1
338809	24	1
353324	24	1
387849	24	1
388677	24	1
389337	24	1
100127889	24	1
100506581	24	1
