# Supplementary material for: Cell type-selective disease-association of genes under high regulatory load
Source: Nucleic Acids Res. 2015 Oct 10;43(18):8839–55. doi: 10.1093/nar/gkv863 (PMC4605313; doi:10.1093/nar/gkv863)
Supplement: SUPPLEMENTARY DATA [file supp_gkv863_nar-01077-z-2015-File011.zip › HighEnhLoad_E101_10PCNT_04-Feb-2015.txt]

Entrez Gene ID	Nr Enh	H3K4me3 status
677	224	1
5890	182	1
678	173	1
57178	136	1
10801	131	1
5336	124	1
3394	123	1
2294	121	1
2176	119	1
23498	119	1
1316	115	1
4026	114	1
6239	113	1
9612	113	1
84909	111	1
10221	109	1
27086	109	1
2114	106	1
10105	105	1
359948	104	1
8537	103	1
9644	101	1
23199	101	1
11030	98	1
4088	97	1
6662	97	1
51274	97	1
7090	96	1
7764	96	1
80790	95	1
11214	93	1
7145	92	1
50651	92	1
1603	91	1
688	90	1
9148	90	1
9759	90	1
9124	89	1
9804	89	1
64759	89	1
201266	89	1
55277	87	1
8624	86	1
639	85	1
2113	84	1
10580	83	1
23327	83	1
6720	82	1
9314	82	1
11278	80	1
79718	80	1
117581	80	1
832	79	1
2034	78	1
5770	78	1
6001	77	1
8111	77	1
9603	77	1
3091	76	1
3280	76	1
4609	76	1
133522	76	1
2534	75	1
4289	75	1
80267	75	1
9679	74	1
23092	74	1
2908	73	1
3778	73	1
64077	73	1
64410	73	1
84159	72	1
90627	72	1
473	71	1
4627	71	1
5583	71	1
10920	71	1
83592	71	1
2152	70	1
2355	70	1
2869	70	1
4092	70	1
9365	70	1
126969	70	1
947	69	1
9450	69	1
54880	69	1
55915	69	1
1284	68	1
2120	68	1
2317	68	1
4306	68	1
7003	68	1
54453	68	1
54896	68	1
1289	67	1
10533	67	1
23429	67	1
949	66	1
2308	66	1
9645	66	1
55647	66	1
64778	66	1
116987	66	1
2263	65	1
3398	65	1
26018	65	1
55604	65	1
79370	65	1
84071	65	1
861	64	1
3707	64	1
23603	64	1
153090	64	1
375748	64	1
3660	63	1
8428	63	1
8728	63	1
11259	63	1
64131	63	1
348938	63	1
3725	62	1
4094	62	1
4739	62	1
10743	62	1
54855	62	1
55717	62	1
79890	62	1
84319	62	1
136259	62	1
182	61	1
775	61	1
5362	61	1
5641	61	1
6229	61	1
7048	61	1
7357	61	1
57511	61	1
64420	61	1
596	60	1
5295	60	1
5795	60	1
5922	60	1
9577	60	1
10154	60	1
375057	60	1
3720	59	1
4149	59	1
5550	59	1
6176	59	1
9686	59	1
10758	59	1
63892	59	1
84894	59	1
133121	59	1
157638	59	1
2288	58	1
2673	58	1
5145	58	1
51429	58	1
83716	58	1
345079	58	1
100506115	58	1
388	57	1
800	57	1
1293	57	1
1880	57	1
4091	57	1
9811	57	1
10912	57	1
23239	57	1
57118	57	1
115286	57	1
87	56	1
4064	56	1
4299	56	1
5867	56	1
8660	56	1
26040	56	1
54897	56	1
60312	56	1
81563	56	1
84869	56	1
29	55	1
1848	55	1
4773	55	1
4976	55	1
5581	55	1
5727	55	1
6256	55	1
7430	55	1
8553	55	1
8828	55	1
9308	55	1
51621	55	1
54491	55	1
54757	55	1
54834	55	1
55187	55	1
57492	55	1
84168	55	1
549	54	1
1647	54	1
6850	54	1
10602	54	1
23362	54	1
53405	54	1
79645	54	1
6310	53	1
6840	53	1
10184	53	1
10370	53	1
11163	53	1
23613	53	1
26286	53	1
54492	53	1
54502	53	1
54891	53	1
57507	53	1
80139	53	1
83641	53	1
219621	53	1
400954	53	1
1106	52	1
2788	52	1
4616	52	1
5588	52	1
8898	52	1
10163	52	1
23048	52	1
55959	52	1
414318	52	1
2590	51	1
2627	51	1
4774	51	1
6764	51	1
7049	51	1
7336	51	1
8317	51	1
8411	51	1
57419	51	1
57553	51	1
57580	51	1
58480	51	1
59339	51	1
79605	51	1
79719	51	1
84441	51	1
201562	51	1
405754	51	1
3632	50	1
3655	50	1
4729	50	1
5125	50	1
5307	50	1
6934	50	1
8632	50	1
9215	50	1
9555	50	1
10868	50	1
11217	50	1
11343	50	1
27131	50	1
53335	50	1
54438	50	1
54463	50	1
57142	50	1
79789	50	1
89796	50	1
114818	50	1
151525	50	1
388630	50	1
2530	49	1
4208	49	1
4782	49	1
5087	49	1
5205	49	1
5937	49	1
6446	49	1
6745	49	1
7850	49	1
8853	49	1
9792	49	1
10217	49	1
23261	49	1
55267	49	1
79048	49	1
80824	49	1
83643	49	1
84632	49	1
286053	49	1
463	48	1
1452	48	1
1601	48	1
2040	48	1
2309	48	1
2353	48	1
2766	48	1
3418	48	1
23164	48	1
23314	48	1
158135	48	1
166336	48	1
340351	48	1
641	47	1
2889	47	1
3705	47	1
5800	47	1
6484	47	1
9262	47	1
9844	47	1
11252	47	1
22934	47	1
23405	47	1
25897	47	1
55904	47	1
57162	47	1
80055	47	1
80176	47	1
80325	47	1
85379	47	1
94120	47	1
150094	47	1
253461	47	1
622	46	1
667	46	1
1634	46	1
2059	46	1
2273	46	1
5468	46	1
5738	46	1
6397	46	1
6509	46	1
7422	46	1
8787	46	1
9249	46	1
9750	46	1
9922	46	1
51719	46	1
54465	46	1
114827	46	1
127833	46	1
137075	46	1
171024	46	1
389203	46	1
440193	46	1
860	45	1
960	45	1
1052	45	1
1523	45	1
1948	45	1
2306	45	1
4128	45	1
4155	45	1
4211	45	1
5195	45	1
5734	45	1
6584	45	1
6711	45	1
6925	45	1
7163	45	1
7204	45	1
8313	45	1
8672	45	1
10351	45	1
23514	45	1
23531	45	1
50807	45	1
55160	45	1
57217	45	1
63027	45	1
79683	45	1
79705	45	1
91526	45	1
115827	45	1
152002	45	1
223082	45	1
344558	45	1
643314	45	1
81	44	1
753	44	1
1435	44	1
2081	44	1
2274	44	1
5788	44	1
6482	44	1
7078	44	1
8224	44	1
8452	44	1
8522	44	1
9267	44	1
9341	44	1
9663	44	1
9712	44	1
9860	44	1
10018	44	1
10397	44	1
23180	44	1
23189	44	1
23225	44	1
23389	44	1
26030	44	1
27242	44	1
51649	44	1
55625	44	1
55742	44	1
56990	44	1
60675	44	1
64784	44	1
79024	44	1
118426	44	1
124540	44	1
145567	44	1
387923	44	1
404093	44	1
196	43	1
476	43	1
864	43	1
1112	43	1
1906	43	1
3570	43	1
4642	43	1
4660	43	1
5578	43	1
6935	43	1
7050	43	1
7057	43	1
8498	43	1
10531	43	1
23101	43	1
23112	43	1
26579	43	1
51097	43	1
51571	43	1
55809	43	1
56999	43	1
57563	43	1
79643	43	1
79730	43	1
80036	43	1
131583	43	1
100423062	43	1
771	42	1
1776	42	1
2131	42	1
3090	42	1
5465	42	1
5998	42	1
7113	42	1
7168	42	1
7372	42	1
7704	42	1
8851	42	1
9474	42	1
9788	42	1
10449	42	1
10672	42	1
10972	42	1
23002	42	1
23102	42	1
23499	42	1
23648	42	1
27436	42	1
28989	42	1
56892	42	1
57410	42	1
57707	42	1
80210	42	1
80315	42	1
83549	42	1
84056	42	1
84275	42	1
84969	42	1
90390	42	1
92106	42	1
374819	42	1
400451	42	1
120	41	1
1291	41	1
1907	41	1
2139	41	1
2195	41	1
3662	41	1
3708	41	1
4638	41	1
4815	41	1
4837	41	1
5142	41	1
9630	41	1
10944	41	1
22821	41	1
23293	41	1
25902	41	1
54454	41	1
57222	41	1
64207	41	1
79720	41	1
81552	41	1
85461	41	1
93010	41	1
114991	41	1
171546	41	1
382	40	1
4154	40	1
6157	40	1
7071	40	1
8445	40	1
8611	40	1
9229	40	1
9672	40	1
10090	40	1
10659	40	1
22856	40	1
22918	40	1
51422	40	1
55729	40	1
57158	40	1
57521	40	1
79712	40	1
80205	40	1
84708	40	1
91461	40	1
112399	40	1
147495	40	1
151011	40	1
253782	40	1
256021	40	1
285590	40	1
914	39	1
1015	39	1
1846	39	1
3516	39	1
3659	39	1
4288	39	1
4478	39	1
4651	39	1
5209	39	1
5292	39	1
5834	39	1
7128	39	1
8651	39	1
9375	39	1
9766	39	1
10097	39	1
10252	39	1
10603	39	1
23022	39	1
23303	39	1
23358	39	1
25771	39	1
25793	39	1
26511	39	1
26984	39	1
51123	39	1
51256	39	1
54206	39	1
54704	39	1
55075	39	1
55670	39	1
57480	39	1
57584	39	1
57600	39	1
57713	39	1
91768	39	1
114327	39	1
155465	39	1
339896	39	1
604	38	1
801	38	1
2587	38	1
3241	38	1
3631	38	1
4851	38	1
5818	38	1
6503	38	1
7805	38	1
8193	38	1
9697	38	1
10253	38	1
22898	38	1
23274	38	1
23406	38	1
25816	38	1
25926	38	1
27245	38	1
28514	38	1
29928	38	1
51361	38	1
55291	38	1
55312	38	1
55824	38	1
57493	38	1
64342	38	1
64359	38	1
64919	38	1
79977	38	1
81848	38	1
84251	38	1
89853	38	1
115677	38	1
140885	38	1
219654	38	1
221178	38	1
283358	38	1
375612	38	1
388125	38	1
493753	38	1
3910	37	1
5305	37	1
5527	37	1
6653	37	1
7058	37	1
7837	37	1
8542	37	1
9232	37	1
9576	37	1
9935	37	1
10320	37	1
10335	37	1
10783	37	1
23024	37	1
23043	37	1
23446	37	1
23677	37	1
26207	37	1
26298	37	1
29091	37	1
29107	37	1
29842	37	1
50853	37	1
51474	37	1
55780	37	1
56937	37	1
57533	37	1
57591	37	1
58526	37	1
79658	37	1
80017	37	1
122953	37	1
144100	37	1
144699	37	1
256158	37	1
353324	37	1
387755	37	1
494188	37	1
644943	37	1
1282	36	1
1956	36	1
2934	36	1
3480	36	1
3554	36	1
4082	36	1
4430	36	1
5093	36	1
5151	36	1
5152	36	1
6404	36	1
6867	36	1
6909	36	1
7855	36	1
8440	36	1
8829	36	1
9019	36	1
9218	36	1
9334	36	1
9394	36	1
9516	36	1
9760	36	1
10788	36	1
22982	36	1
23272	36	1
23590	36	1
25828	36	1
25829	36	1
28957	36	1
51031	36	1
54434	36	1
55173	36	1
55294	36	1
55328	36	1
55619	36	1
56940	36	1
79026	36	1
79180	36	1
79899	36	1
81693	36	1
83464	36	1
83786	36	1
83941	36	1
84951	36	1
163882	36	1
201164	36	1
253260	36	1
253558	36	1
374655	36	1
389362	36	1
643246	36	1
100144748	36	1
111	35	1
466	35	1
894	35	1
1488	35	1
2533	35	1
3295	35	1
3592	35	1
3643	35	1
3694	35	1
3983	35	1
4301	35	1
4330	35	1
4643	35	1
5144	35	1
5188	35	1
6430	35	1
6670	35	1
6865	35	1
8738	35	1
9270	35	1
10318	35	1
10365	35	1
23094	35	1
23275	35	1
23555	35	1
50515	35	1
51134	35	1
51162	35	1
51316	35	1
54101	35	1
64518	35	1
64781	35	1
81603	35	1
83992	35	1
84128	35	1
91012	35	1
94134	35	1
150280	35	1
150372	35	1
203245	35	1
222171	35	1
260425	35	1
317762	35	1
729830	35	1
100287036	35	1
928	34	1
1080	34	1
1292	34	1
1778	34	1
2637	34	1
2776	34	1
2885	34	1
2887	34	1
3096	34	1
3340	34	1
4205	34	1
4254	34	1
4784	34	1
5335	34	1
6233	34	1
6558	34	1
8204	34	1
8470	34	1
8812	34	1
8832	34	1
9053	34	1
9522	34	1
9839	34	1
10123	34	1
10140	34	1
10579	34	1
11320	34	1
22877	34	1
22906	34	1
23075	34	1
23085	34	1
23543	34	1
26509	34	1
27324	34	1
28232	34	1
29094	34	1
29970	34	1
51253	34	1
51735	34	1
54602	34	1
55970	34	1
57496	34	1
60490	34	1
63898	34	1
64129	34	1
64682	34	1
64859	34	1
65056	34	1
65983	34	1
84623	34	1
118788	34	1
119587	34	1
126917	34	1
347735	34	1
401546	34	1
100507050	34	1
313	33	1
650	33	1
687	33	1
843	33	1
940	33	1
1465	33	1
1592	33	1
2650	33	1
3755	33	1
4601	33	1
5154	33	1
5334	33	1
5500	33	1
5791	33	1
5903	33	1
5932	33	1
6827	33	1
7038	33	1
8050	33	1
8925	33	1
9020	33	1
9619	33	1
10875	33	1
10891	33	1
23090	33	1
23137	33	1
23254	33	1
23670	33	1
51126	33	1
51202	33	1
51477	33	1
54102	33	1
55273	33	1
56288	33	1
57561	33	1
63979	33	1
79981	33	1
84952	33	1
115572	33	1
120406	33	1
145376	33	1
220929	33	1
403314	33	1
768211	33	1
241	32	1
493	32	1
613	32	1
976	32	1
1102	32	1
2313	32	1
2494	32	1
2615	32	1
2745	32	1
2752	32	1
2914	32	1
3098	32	1
3339	32	1
3384	32	1
3918	32	1
3965	32	1
3987	32	1
4066	32	1
5128	32	1
6672	32	1
6678	32	1
6926	32	1
7037	32	1
7114	32	1
8082	32	1
8202	32	1
8412	32	1
8848	32	1
9569	32	1
9819	32	1
9873	32	1
9960	32	1
11057	32	1
22987	32	1
23127	32	1
23224	32	1
23242	32	1
26090	32	1
28951	32	1
51363	32	1
51582	32	1
55030	32	1
55200	32	1
55331	32	1
55423	32	1
55534	32	1
55612	32	1
55636	32	1
56243	32	1
56261	32	1
56270	32	1
56975	32	1
57688	32	1
79574	32	1
80323	32	1
92154	32	1
116224	32	1
168391	32	1
196993	32	1
200734	32	1
219333	32	1
344148	32	1
619279	32	1
643008	32	1
10	31	1
351	31	1
1021	31	1
1514	31	1
1739	31	1
1788	31	1
1827	31	1
2100	31	1
2835	31	1
2841	31	1
2843	31	1
3993	31	1
4041	31	1
4811	31	1
4920	31	1
4947	31	1
5073	31	1
6299	31	1
6566	31	1
6932	31	1
7123	31	1
7187	31	1
7534	31	1
7799	31	1
7852	31	1
8030	31	1
8559	31	1
8626	31	1
8693	31	1
9208	31	1
9423	31	1
9467	31	1
9537	31	1
9741	31	1
9914	31	1
10106	31	1
10458	31	1
22863	31	1
23108	31	1
23321	31	1
23604	31	1
23607	31	1
23705	31	1
25932	31	1
27122	31	1
27235	31	1
27250	31	1
27295	31	1
27352	31	1
51232	31	1
54541	31	1
54627	31	1
54828	31	1
55022	31	1
55286	31	1
56905	31	1
56963	31	1
57161	31	1
79613	31	1
80821	31	1
81567	31	1
81606	31	1
84059	31	1
84830	31	1
89797	31	1
91272	31	1
93517	31	1
113828	31	1
114836	31	1
126669	31	1
128866	31	1
155038	31	1
201176	31	1
283349	31	1
389072	31	1
399665	31	1
19	30	1
25	30	1
637	30	1
652	30	1
841	30	1
965	30	1
1130	30	1
1902	30	1
2078	30	1
2122	30	1
2185	30	1
2799	30	1
2878	30	1
3572	30	1
4756	30	1
4772	30	1
5155	30	1
5163	30	1
5412	30	1
6196	30	1
6303	30	1
6382	30	1
6480	30	1
7068	30	1
8527	30	1
8869	30	1
8871	30	1
8994	30	1
9043	30	1
9245	30	1
9258	30	1
9355	30	1
9482	30	1
9846	30	1
9938	30	1
10099	30	1
10625	30	1
10771	30	1
10873	30	1
11221	30	1
22990	30	1
23150	30	1
27161	30	1
29123	30	1
50674	30	1
51564	30	1
54093	30	1
55352	30	1
55544	30	1
57007	30	1
64094	30	1
65268	30	1
79731	30	1
79887	30	1
81553	30	1
83872	30	1
84937	30	1
92017	30	1
92949	30	1
116028	30	1
256987	30	1
257236	30	1
343990	30	1
729515	30	1
115	29	1
488	29	1
522	29	1
595	29	1
780	29	1
921	29	1
1889	29	1
1992	29	1
2004	29	1
4217	29	1
4585	29	1
4613	29	1
4715	29	1
5139	29	1
5217	29	1
5337	29	1
5420	29	1
5450	29	1
5747	29	1
6251	29	1
6525	29	1
6533	29	1
6548	29	1
7127	29	1
7159	29	1
7580	29	1
8439	29	1
8870	29	1
9469	29	1
10188	29	1
10395	29	1
10451	29	1
23413	29	1
26118	29	1
26130	29	1
28996	29	1
51339	29	1
51741	29	1
53947	29	1
54843	29	1
54894	29	1
55205	29	1
55315	29	1
55589	29	1
55705	29	1
55784	29	1
56606	29	1
59269	29	1
64072	29	1
64225	29	1
64866	29	1
64924	29	1
79135	29	1
79827	29	1
80746	29	1
80781	29	1
84133	29	1
84440	29	1
84919	29	1
85453	29	1
90871	29	1
125228	29	1
128710	29	1
151393	29	1
161742	29	1
221935	29	1
221937	29	1
388289	29	1
389170	29	1
445577	29	1
26	28	1
59	28	1
140	28	1
287	28	1
399	28	1
408	28	1
481	28	1
747	28	1
817	28	1
1266	28	1
1490	28	1
1612	28	1
1746	28	1
1757	28	1
1785	28	1
2872	28	1
2904	28	1
3099	28	1
3170	28	1
3172	28	1
3607	28	1
4780	28	1
4783	28	1
6461	28	1
6954	28	1
7045	28	1
7060	28	1
7088	28	1
7373	28	1
8209	28	1
9425	28	1
9435	28	1
9564	28	1
10150	28	1
10418	28	1
23294	28	1
23387	28	1
25797	28	1
27303	28	1
51121	28	1
51523	28	1
51608	28	1
54769	28	1
55740	28	1
55843	28	1
56172	28	1
57520	28	1
79109	28	1
79755	28	1
80820	28	1
84034	28	1
84062	28	1
84517	28	1
84910	28	1
124783	28	1
127845	28	1
129293	28	1
145773	28	1
153769	28	1
166815	28	1
197257	28	1
282996	28	1
100113407	28	1
100130880	28	1
135	27	1
148	27	1
158	27	1
306	27	1
598	27	1
1326	27	1
1464	27	1
1831	27	1
2049	27	1
2549	27	1
2768	27	1
3142	27	1
3460	27	1
3587	27	1
3716	27	1
4179	27	1
4233	27	1
4645	27	1
4921	27	1
5551	27	1
5580	27	1
5801	27	1
6095	27	1
6504	27	1
6624	27	1
7150	27	1
7511	27	1
8507	27	1
9052	27	1
9637	27	1
9962	27	1
10404	27	1
10455	27	1
22936	27	1
23081	27	1
23129	27	1
23161	27	1
23174	27	1
23352	27	1
23452	27	1
23593	27	1
23764	27	1
26137	27	1
27237	27	1
29035	27	1
51175	27	1
54900	27	1
55512	27	1
55573	27	1
56890	27	1
57134	27	1
57609	27	1
64283	27	1
79657	27	1
80314	27	1
81578	27	1
81619	27	1
81671	27	1
85315	27	1
116496	27	1
123016	27	1
123099	27	1
127544	27	1
140876	27	1
145748	27	1
154790	27	1
158158	27	1
158471	27	1
165055	27	1
201501	27	1
221472	27	1
387694	27	1
388335	27	1
388650	27	1
100505549	27	1
240	26	1
489	26	1
694	26	1
777	26	1
1105	26	1
1124	26	1
1436	26	1
1611	26	1
1768	26	1
1805	26	1
1808	26	1
2009	26	1
2781	26	1
3097	26	1
3399	26	1
3784	26	1
3985	26	1
4001	26	1
4144	26	1
4792	26	1
5029	26	1
5201	26	1
5608	26	1
5796	26	1
5991	26	1
6641	26	1
6659	26	1
6714	26	1
6782	26	1
6938	26	1
7410	26	1
7776	26	1
7871	26	1
8073	26	1
8178	26	1
8395	26	1
8476	26	1
8743	26	1
9021	26	1
9150	26	1
9685	26	1
9806	26	1
10446	26	1
11018	26	1
11031	26	1
11034	26	1
11332	26	1
22903	26	1
22905	26	1
23001	26	1
23200	26	1
23286	26	1
23308	26	1
23370	26	1
23457	26	1
25780	26	1
25949	26	1
29121	26	1
30011	26	1
51174	26	1
51341	26	1
51466	26	1
54103	26	1
54874	26	1
54986	26	1
55313	26	1
55850	26	1
55917	26	1
55971	26	1
56986	26	1
57211	26	1
57458	26	1
57509	26	1
58189	26	1
60386	26	1
64110	26	1
64855	26	1
79074	26	1
79754	26	1
79895	26	1
80760	26	1
81030	26	1
81788	26	1
84002	26	1
89766	26	1
90459	26	1
91057	26	1
91949	26	1
120224	26	1
121512	26	1
126868	26	1
130589	26	1
169792	26	1
192134	26	1
285704	26	1
727897	26	1
100996634	26	1
100	25	1
290	25	1
331	25	1
999	25	1
1028	25	1
1306	25	1
1387	25	1
1939	25	1
1997	25	1
2048	25	1
2099	25	1
2675	25	1
2683	25	1
3037	25	1
3400	25	1
3601	25	1
3709	25	1
3757	25	1
4650	25	1
5028	25	1
5097	25	1
5598	25	1
5908	25	1
6240	25	1
6595	25	1
6727	25	1
6786	25	1
8467	25	1
8613	25	1
9261	25	1
9595	25	1
9620	25	1
9671	25	1
9770	25	1
10010	25	1
10135	25	1
10257	25	1
10317	25	1
10363	25	1
10461	25	1
10479	25	1
10913	25	1
22800	25	1
22823	25	1
23118	25	1
23243	25	1
23492	25	1
23517	25	1
25802	25	1
26010	25	1
26052	25	1
27040	25	1
27185	25	1
27244	25	1
29909	25	1
51278	25	1
51660	25	1
51669	25	1
51684	25	1
55103	25	1
55225	25	1
55832	25	1
55930	25	1
56946	25	1
58489	25	1
60494	25	1
64219	25	1
64409	25	1
64750	25	1
65249	25	1
79083	25	1
79698	25	1
79831	25	1
79838	25	1
79888	25	1
79971	25	1
80853	25	1
81502	25	1
81846	25	1
83593	25	1
83856	25	1
84417	25	1
84557	25	1
85019	25	1
89857	25	1
90678	25	1
91419	25	1
92906	25	1
112616	25	1
117289	25	1
138151	25	1
149840	25	1
153020	25	1
153396	25	1
157567	25	1
160365	25	1
167838	25	1
199990	25	1
200403	25	1
220988	25	1
284058	25	1
284194	25	1
285195	25	1
285527	25	1
338809	25	1
387357	25	1
389337	25	1
643155	25	1
651746	25	1
729420	25	1
102	24	1
113	24	1
143	24	1
445	24	1
833	24	1
953	24	1
961	24	1
1236	24	1
1240	24	1
1879	24	1
1947	24	1
2820	24	1
3213	24	1
3667	24	1
3680	24	1
3693	24	1
3799	24	1
3915	24	1
3937	24	1
4337	24	1
4363	24	1
5272	24	1
5451	24	1
5605	24	1
5687	24	1
5793	24	1
5996	24	1
6916	24	1
7494	24	1
8140	24	1
8303	24	1
8550	24	1
8671	24	1
8792	24	1
9060	24	1
9772	24	1
9828	24	1
9861	24	1
9957	24	1
9975	24	1
10079	24	1
10166	24	1
10391	24	1
10454	24	1
10644	24	1
11103	24	1
22822	24	1
22859	24	1
22883	24	1
23012	24	1
23030	24	1
23034	24	1
23143	24	1
23214	24	1
23328	24	1
23551	24	1
25849	24	1
25898	24	1
25940	24	1
26002	24	1
27314	24	1
29099	24	1
29937	24	1
51196	24	1
51703	24	1
54476	24	1
54796	24	1
54815	24	1
54852	24	1
55114	24	1
55168	24	1
55340	24	1
55608	24	1
55697	24	1
57018	24	1
57154	24	1
57224	24	1
57415	24	1
57534	24	1
64374	24	1
64928	24	1
79155	24	1
83478	24	1
83657	24	1
83988	24	1
84057	24	1
84255	24	1
90427	24	1
90701	24	1
92181	24	1
92346	24	1
92521	24	1
93663	24	1
114793	24	1
117584	24	1
120376	24	1
120425	24	1
122416	24	1
123355	24	1
125476	24	1
128869	24	1
140710	24	1
143686	24	1
146691	24	1
146712	24	1
149345	24	1
154043	24	1
161835	24	1
166968	24	1
168455	24	1
201799	24	1
220963	24	1
220972	24	1
222166	24	1
256691	24	1
257415	24	1
347902	24	1
387509	24	1
387882	24	1
388403	24	1
389289	24	1
389602	24	1
