# Supplementary material for: Cell type-selective disease-association of genes under high regulatory load
Source: Nucleic Acids Res. 2015 Oct 10;43(18):8839–55. doi: 10.1093/nar/gkv863 (PMC4605313; doi:10.1093/nar/gkv863)
Supplement: SUPPLEMENTARY DATA [file supp_gkv863_nar-01077-z-2015-File011.zip › HighEnhLoad_E100_10PCNT_04-Feb-2015.txt]

Entrez Gene ID	Nr Enh	H3K4me3 status
4837	201	1
7704	194	1
6840	189	1
10801	179	1
4026	168	1
2176	166	1
7145	162	1
84909	160	1
4289	158	1
57584	147	1
56243	140	1
80267	140	1
50651	139	1
6239	138	1
10579	135	1
136259	135	1
359948	135	1
55277	134	1
4774	130	1
4009	129	1
677	127	1
4088	126	1
473	125	1
678	124	1
5087	119	1
9124	119	1
117581	119	1
55915	118	1
2643	117	1
23034	117	1
57509	115	1
9759	114	1
7003	113	1
84071	113	1
9659	112	1
81563	112	1
5890	110	1
9612	110	1
11259	110	1
9444	109	1
23543	109	1
9679	108	1
56963	108	1
79719	108	1
115827	108	1
400954	108	1
1488	107	1
6256	107	1
23603	107	1
64077	107	1
124540	106	1
947	105	1
10982	104	1
644943	104	1
1106	103	1
22906	103	1
153090	103	1
10345	102	1
57492	102	1
84319	101	1
2309	100	1
5157	100	1
5937	100	1
55187	100	1
84940	100	1
1289	99	1
4781	99	1
23092	99	1
83941	99	1
10163	98	1
134829	98	1
2308	97	1
2908	97	1
158135	97	1
1316	96	1
10105	96	1
57496	96	1
133522	96	1
729515	95	1
463	94	1
9208	94	1
604	93	1
5588	93	1
6397	91	1
6786	91	1
9249	91	1
400818	91	1
2887	90	1
3720	90	1
10580	90	1
23498	90	1
26137	90	1
57511	88	1
6240	87	1
9967	87	1
11343	87	1
4330	86	1
4782	86	1
5209	86	1
51649	86	1
54897	86	1
57178	86	1
83733	86	1
374786	86	1
9804	85	1
11214	85	1
29842	85	1
5770	84	1
80325	84	1
667	83	1
1956	83	1
4299	82	1
80820	82	1
2889	81	1
4208	81	1
5201	81	1
10486	81	1
81578	81	1
388403	81	1
2766	80	1
6310	80	1
6482	80	1
6575	80	1
6925	80	1
23228	80	1
57410	80	1
57553	80	1
83549	80	1
84062	80	1
114907	80	1
145567	80	1
100287036	80	1
5073	79	1
5145	79	1
6711	79	1
26018	79	1
801	78	1
2099	78	1
4627	78	1
7419	78	1
8874	78	1
23345	78	1
64410	78	1
84448	78	1
687	77	1
8925	77	1
10365	77	1
29995	77	1
60312	77	1
79665	77	1
2969	76	1
10920	76	1
23022	76	1
23199	76	1
23613	76	1
57563	76	1
115286	76	1
153396	76	1
6720	75	1
9686	75	1
255488	75	1
404093	75	1
2590	74	1
3090	74	1
10533	74	1
154810	74	1
282996	74	1
6533	73	1
8110	73	1
9637	73	1
10603	73	1
56704	73	1
80323	73	1
7111	72	1
23293	72	1
23336	72	1
55267	72	1
57158	72	1
83786	72	1
81	71	1
1112	71	1
5500	71	1
7879	71	1
8829	71	1
23604	71	1
28976	71	1
64784	71	1
274	70	1
3725	70	1
54463	70	1
3660	69	1
4686	69	1
7373	69	1
9628	69	1
10397	69	1
22875	69	1
23643	69	1
1523	68	1
1788	68	1
2034	68	1
3688	68	1
5443	68	1
22882	68	1
23332	68	1
23514	68	1
27250	68	1
51778	68	1
57521	68	1
64798	68	1
79643	68	1
84033	68	1
84418	68	1
115	67	1
23243	67	1
26040	67	1
51776	67	1
53405	67	1
54541	67	1
79139	67	1
171024	67	1
1831	66	1
2869	66	1
4066	66	1
4784	66	1
7273	66	1
10891	66	1
23129	66	1
23139	66	1
28996	66	1
51232	66	1
51361	66	1
115701	66	1
1837	65	1
5195	65	1
54434	65	1
54453	65	1
55291	65	1
56997	65	1
154790	65	1
1052	64	1
6001	64	1
8476	64	1
9663	64	1
10252	64	1
27245	64	1
55608	64	1
108	63	1
2081	63	1
4179	63	1
8736	63	1
22877	63	1
27295	63	1
55852	63	1
57222	63	1
90441	63	1
134265	63	1
388	62	1
2040	62	1
2114	62	1
3667	62	1
4703	62	1
6913	62	1
8291	62	1
9644	62	1
23095	62	1
23327	62	1
29123	62	1
64778	62	1
84869	62	1
123016	62	1
388125	62	1
1293	61	1
2289	61	1
2534	61	1
4155	61	1
4363	61	1
7204	61	1
9334	61	1
9569	61	1
11221	61	1
23164	61	1
23366	61	1
51439	61	1
51621	61	1
54986	61	1
80315	61	1
340481	61	1
861	60	1
4967	60	1
6095	60	1
6935	60	1
8624	60	1
8660	60	1
10758	60	1
57142	60	1
84969	60	1
825	59	1
2113	59	1
3707	59	1
3778	59	1
5350	59	1
8503	59	1
10106	59	1
10318	59	1
11057	59	1
23112	59	1
23181	59	1
58513	59	1
79729	59	1
1859	58	1
4205	58	1
5911	58	1
6764	58	1
8553	58	1
83637	58	1
201164	58	1
340359	58	1
154	57	1
1605	57	1
2100	57	1
4134	57	1
6584	57	1
6745	57	1
8613	57	1
9882	57	1
56603	57	1
58499	57	1
64397	57	1
79605	57	1
114793	57	1
200162	57	1
202333	57	1
345778	57	1
3315	56	1
3659	56	1
5116	56	1
7078	56	1
8542	56	1
9975	56	1
10150	56	1
23224	56	1
81559	56	1
90523	56	1
122953	56	1
4609	55	1
5887	55	1
6160	55	1
6249	55	1
7048	55	1
7532	55	1
9019	55	1
9779	55	1
22907	55	1
22918	55	1
29107	55	1
51479	55	1
55660	55	1
64342	55	1
83879	55	1
84251	55	1
94134	55	1
375057	55	1
2355	54	1
2587	54	1
2745	54	1
4306	54	1
6157	54	1
7068	54	1
8672	54	1
8869	54	1
9788	54	1
10611	54	1
23648	54	1
26286	54	1
54491	54	1
92241	54	1
114883	54	1
657	53	1
5142	53	1
5335	53	1
5797	53	1
5998	53	1
8412	53	1
10867	53	1
11138	53	1
23090	53	1
23180	53	1
55205	53	1
56950	53	1
64759	53	1
65082	53	1
84249	53	1
84814	53	1
114991	53	1
219771	53	1
598	52	1
2934	52	1
5217	52	1
5295	52	1
5608	52	1
6894	52	1
8224	52	1
9314	52	1
10174	52	1
10290	52	1
28951	52	1
64927	52	1
84159	52	1
221662	52	1
1282	51	1
1452	51	1
5465	51	1
5740	51	1
7008	51	1
8975	51	1
8994	51	1
23240	51	1
27161	51	1
51020	51	1
51503	51	1
51676	51	1
54492	51	1
64207	51	1
80176	51	1
50	50	1
1387	50	1
2995	50	1
3339	50	1
3488	50	1
5757	50	1
8834	50	1
8927	50	1
23101	50	1
26133	50	1
29761	50	1
51555	50	1
57533	50	1
79658	50	1
220929	50	1
254050	50	1
100	49	1
1960	49	1
2139	49	1
2353	49	1
4092	49	1
7049	49	1
7414	49	1
8445	49	1
8848	49	1
25829	49	1
51230	49	1
55670	49	1
55904	49	1
64067	49	1
64328	49	1
92106	49	1
127018	49	1
171568	49	1
197257	49	1
3613	48	1
3763	48	1
4715	48	1
5533	48	1
7372	48	1
8777	48	1
9148	48	1
9811	48	1
9853	48	1
10140	48	1
10531	48	1
23175	48	1
23239	48	1
51253	48	1
57644	48	1
80024	48	1
84187	48	1
91272	48	1
91748	48	1
414318	48	1
2180	47	1
2878	47	1
3142	47	1
7042	47	1
7328	47	1
8317	47	1
8527	47	1
9972	47	1
11043	47	1
23242	47	1
51083	47	1
51121	47	1
53373	47	1
57623	47	1
83592	47	1
84937	47	1
117248	47	1
134121	47	1
145814	47	1
488	46	1
2274	46	1
3091	46	1
5362	46	1
7097	46	1
7287	46	1
9778	46	1
9886	46	1
28989	46	1
56203	46	1
64374	46	1
121643	46	1
151011	46	1
158	45	1
658	45	1
949	45	1
2273	45	1
3097	45	1
5028	45	1
5155	45	1
7071	45	1
51008	45	1
51282	45	1
54108	45	1
54874	45	1
57538	45	1
64359	45	1
145389	45	1
161291	45	1
167465	45	1
283358	45	1
344558	45	1
311	44	1
816	44	1
885	44	1
948	44	1
5583	44	1
7531	44	1
9819	44	1
10270	44	1
10628	44	1
23328	44	1
23338	44	1
23358	44	1
27244	44	1
51031	44	1
51523	44	1
53371	44	1
54838	44	1
57211	44	1
80036	44	1
80852	44	1
84307	44	1
84665	44	1
387119	44	1
100506581	44	1
88	43	1
309	43	1
2752	43	1
3977	43	1
4170	43	1
6446	43	1
6774	43	1
9365	43	1
11142	43	1
23023	43	1
23043	43	1
23218	43	1
23389	43	1
25979	43	1
51274	43	1
54880	43	1
55089	43	1
55183	43	1
64208	43	1
79660	43	1
81552	43	1
84275	43	1
90627	43	1
339896	43	1
399687	43	1
596	42	1
637	42	1
983	42	1
1508	42	1
2690	42	1
4547	42	1
4892	42	1
5793	42	1
6196	42	1
6345	42	1
6430	42	1
7090	42	1
7335	42	1
8738	42	1
9577	42	1
9650	42	1
9839	42	1
10743	42	1
23275	42	1
24144	42	1
55230	42	1
55890	42	1
56270	42	1
56894	42	1
57608	42	1
63971	42	1
84913	42	1
84919	42	1
114818	42	1
160760	42	1
219654	42	1
287	41	1
641	41	1
1729	41	1
4660	41	1
4836	41	1
5093	41	1
5144	41	1
5150	41	1
5396	41	1
7164	41	1
8440	41	1
9267	41	1
9413	41	1
9766	41	1
11155	41	1
22936	41	1
23189	41	1
51097	41	1
54454	41	1
55160	41	1
56994	41	1
56999	41	1
57415	41	1
60673	41	1
79718	41	1
113026	41	1
150094	41	1
219348	41	1
391059	41	1
753	40	1
2222	40	1
2821	40	1
3482	40	1
3607	40	1
5188	40	1
5573	40	1
5922	40	1
6150	40	1
9020	40	1
9057	40	1
10154	40	1
10766	40	1
10890	40	1
22998	40	1
23137	40	1
23353	40	1
23555	40	1
25885	40	1
26985	40	1
51608	40	1
54715	40	1
55093	40	1
55544	40	1
57186	40	1
57217	40	1
64781	40	1
79712	40	1
80139	40	1
122416	40	1
124783	40	1
127833	40	1
134266	40	1
220988	40	1
221491	40	1
221937	40	1
104	39	1
320	39	1
817	39	1
1306	39	1
2022	39	1
3642	39	1
4775	39	1
4898	39	1
5550	39	1
7477	39	1
8411	39	1
8826	39	1
10090	39	1
11252	39	1
22876	39	1
23500	39	1
26747	39	1
51126	39	1
55062	39	1
55114	39	1
55308	39	1
55534	39	1
55553	39	1
55740	39	1
57561	39	1
79074	39	1
90701	39	1
143279	39	1
157922	39	1
400451	39	1
494188	39	1
100129792	39	1
19	38	1
549	38	1
4149	38	1
5176	38	1
5519	38	1
5745	38	1
5784	38	1
6497	38	1
7168	38	1
7326	38	1
7345	38	1
7422	38	1
8491	38	1
8615	38	1
9531	38	1
9907	38	1
10550	38	1
10658	38	1
51477	38	1
64928	38	1
81603	38	1
84676	38	1
84700	38	1
84894	38	1
85457	38	1
114826	38	1
149345	38	1
220107	38	1
340156	38	1
389289	38	1
1889	37	1
1912	37	1
3592	37	1
4154	37	1
4209	37	1
4739	37	1
5226	37	1
5451	37	1
5523	37	1
6272	37	1
8178	37	1
8459	37	1
9043	37	1
9172	37	1
9215	37	1
9475	37	1
9499	37	1
10422	37	1
10772	37	1
25793	37	1
29970	37	1
51582	37	1
54407	37	1
55075	37	1
59339	37	1
79443	37	1
79791	37	1
89927	37	1
92235	37	1
123722	37	1
127294	37	1
159195	37	1
219790	37	1
832	36	1
3397	36	1
3708	36	1
4094	36	1
4233	36	1
4616	36	1
4791	36	1
4851	36	1
4861	36	1
5581	36	1
8218	36	1
8292	36	1
8559	36	1
8609	36	1
8837	36	1
8853	36	1
9261	36	1
9922	36	1
10188	36	1
10227	36	1
11163	36	1
23764	36	1
26045	36	1
26278	36	1
54438	36	1
54832	36	1
79026	36	1
80205	36	1
83857	36	1
84059	36	1
84417	36	1
146691	36	1
196527	36	1
221143	36	1
643314	36	1
100131378	36	1
323	35	1
481	35	1
843	35	1
1012	35	1
1284	35	1
1879	35	1
2070	35	1
4337	35	1
6576	35	1
7026	35	1
7555	35	1
8470	35	1
8626	35	1
9710	35	1
9895	35	1
9948	35	1
10221	35	1
23499	35	1
23544	35	1
54206	35	1
54507	35	1
55084	35	1
55650	35	1
58486	35	1
63027	35	1
79024	35	1
79649	35	1
79810	35	1
83716	35	1
84002	35	1
84706	35	1
91419	35	1
92154	35	1
114971	35	1
123355	35	1
134147	35	1
145748	35	1
154386	35	1
285025	35	1
729830	35	1
118	34	1
286	34	1
1665	34	1
2342	34	1
3632	34	1
3716	34	1
4899	34	1
4919	34	1
5046	34	1
5894	34	1
6850	34	1
7436	34	1
22982	34	1
23294	34	1
23315	34	1
23551	34	1
25780	34	1
25802	34	1
27086	34	1
51421	34	1
53947	34	1
54093	34	1
56910	34	1
64115	34	1
79682	34	1
80149	34	1
85366	34	1
93663	34	1
121260	34	1
129446	34	1
144715	34	1
157848	34	1
103	33	1
491	33	1
1778	33	1
2788	33	1
2827	33	1
3082	33	1
3164	33	1
3654	33	1
3782	33	1
5420	33	1
5774	33	1
8289	33	1
8997	33	1
9132	33	1
9265	33	1
9554	33	1
9564	33	1
9891	33	1
10019	33	1
10049	33	1
10253	33	1
10455	33	1
10498	33	1
10602	33	1
10865	33	1
11165	33	1
22908	33	1
23263	33	1
23326	33	1
25926	33	1
26061	33	1
27314	33	1
50674	33	1
51061	33	1
51108	33	1
51256	33	1
51719	33	1
54442	33	1
54855	33	1
54873	33	1
55700	33	1
56172	33	1
57182	33	1
63892	33	1
78992	33	1
79602	33	1
83696	33	1
84678	33	1
84803	33	1
116496	33	1
121512	33	1
126755	33	1
131583	33	1
167838	33	1
220042	33	1
220202	33	1
255394	33	1
257019	33	1
342527	33	1
389692	33	1
400506	33	1
100132074	33	1
35	32	1
90	32	1
781	32	1
928	32	1
1453	32	1
1849	32	1
1947	32	1
3418	32	1
4780	32	1
5507	32	1
5914	32	1
6396	32	1
6483	32	1
7046	32	1
7052	32	1
8030	32	1
8202	32	1
8303	32	1
8575	32	1
8729	32	1
9270	32	1
9563	32	1
9781	32	1
9792	32	1
9911	32	1
10171	32	1
10398	32	1
10656	32	1
11047	32	1
11066	32	1
23030	32	1
23052	32	1
23452	32	1
26135	32	1
26524	32	1
27111	32	1
27131	32	1
28957	32	1
29904	32	1
30846	32	1
51586	32	1
51704	32	1
54815	32	1
55222	32	1
55647	32	1
55754	32	1
55902	32	1
57591	32	1
65977	32	1
80314	32	1
84132	32	1
84957	32	1
90459	32	1
130355	32	1
152002	32	1
201475	32	1
442721	32	1
100996693	32	1
302	31	1
1876	31	1
3098	31	1
3480	31	1
3554	31	1
3570	31	1
3908	31	1
3927	31	1
4258	31	1
4548	31	1
5128	31	1
5747	31	1
5879	31	1
6161	31	1
6311	31	1
6444	31	1
6640	31	1
7178	31	1
7913	31	1
8209	31	1
8760	31	1
9425	31	1
9441	31	1
9459	31	1
10652	31	1
22913	31	1
22978	31	1
23462	31	1
25797	31	1
25940	31	1
26207	31	1
26240	31	1
27352	31	1
28231	31	1
29780	31	1
54896	31	1
54980	31	1
55200	31	1
55225	31	1
55328	31	1
57007	31	1
58490	31	1
79365	31	1
79730	31	1
79906	31	1
81502	31	1
81619	31	1
81788	31	1
84138	31	1
84300	31	1
84457	31	1
85403	31	1
90268	31	1
91351	31	1
91749	31	1
114880	31	1
121665	31	1
126669	31	1
143686	31	1
163259	31	1
221955	31	1
256309	31	1
285753	31	1
353116	31	1
182	30	1
2817	30	1
4478	30	1
4825	30	1
5339	30	1
5829	30	1
6009	30	1
6920	30	1
6954	30	1
7004	30	1
7360	30	1
7374	30	1
8111	30	1
8899	30	1
9467	30	1
9772	30	1
10057	30	1
10873	30	1
11077	30	1
22821	30	1
23277	30	1
23473	30	1
25902	30	1
26030	30	1
27145	30	1
27258	30	1
51635	30	1
51654	30	1
51684	30	1
51696	30	1
54834	30	1
54861	30	1
55240	30	1
56975	30	1
64106	30	1
81706	30	1
81848	30	1
84265	30	1
89796	30	1
92293	30	1
113622	30	1
125228	30	1
149840	30	1
163882	30	1
387923	30	1
100144748	30	1
178	29	1
2120	29	1
2318	29	1
2683	29	1
4000	29	1
4137	29	1
4255	29	1
5532	29	1
5594	29	1
5802	29	1
6259	29	1
6542	29	1
6595	29	1
7832	29	1
8120	29	1
8165	29	1
8495	29	1
8611	29	1
9296	29	1
9542	29	1
9572	29	1
9603	29	1
9908	29	1
10129	29	1
10294	29	1
10311	29	1
11030	29	1
11228	29	1
22885	29	1
23308	29	1
25831	29	1
25937	29	1
26112	29	1
27106	29	1
55030	29	1
55207	29	1
55245	29	1
55703	29	1
55833	29	1
56951	29	1
57419	29	1
57600	29	1
59269	29	1
63876	29	1
65258	29	1
79645	29	1
79974	29	1
79977	29	1
80004	29	1
80017	29	1
83988	29	1
90411	29	1
92579	29	1
113115	29	1
128826	29	1
130399	29	1
133584	29	1
140461	29	1
140739	29	1
140876	29	1
144404	29	1
285590	29	1
339291	29	1
387882	29	1
477	28	1
950	28	1
2004	28	1
2181	28	1
2771	28	1
2937	28	1
3280	28	1
3481	28	1
3643	28	1
4204	28	1
4772	28	1
4792	28	1
5048	28	1
5236	28	1
5447	28	1
6414	28	1
6477	28	1
6509	28	1
7123	28	1
7417	28	1
7514	28	1
7942	28	1
9021	28	1
9638	28	1
9655	28	1
9658	28	1
10014	28	1
10267	28	1
10395	28	1
22839	28	1
22863	28	1
23013	28	1
23177	28	1
23268	28	1
23272	28	1
23505	28	1
27023	28	1
27115	28	1
51341	28	1
51571	28	1
54509	28	1
55486	28	1
55625	28	1
57513	28	1
57597	28	1
58526	28	1
58529	28	1
65125	28	1
65268	28	1
79960	28	1
81618	28	1
81786	28	1
83442	28	1
84140	28	1
84164	28	1
90231	28	1
90550	28	1
117247	28	1
117283	28	1
118461	28	1
132851	28	1
203245	28	1
87	27	1
246	27	1
270	27	1
1611	27	1
1843	27	1
2108	27	1
2632	27	1
2872	27	1
3399	27	1
3594	27	1
3987	27	1
4713	27	1
4779	27	1
5506	27	1
5903	27	1
6122	27	1
6445	27	1
6678	27	1
6727	27	1
6867	27	1
7127	27	1
7159	27	1
7336	27	1
7580	27	1
7837	27	1
8242	27	1
9524	27	1
9555	27	1
11217	27	1
23002	27	1
23024	27	1
23150	27	1
23492	27	1
25948	27	1
27303	27	1
29928	27	1
50807	27	1
51660	27	1
51700	27	1
54788	27	1
54926	27	1
55129	27	1
55335	27	1
55697	27	1
56929	27	1
57018	27	1
64225	27	1
79720	27	1
79789	27	1
79939	27	1
83862	27	1
83983	27	1
85450	27	1
91012	27	1
91612	27	1
115294	27	1
123591	27	1
352954	27	1
374655	27	1
389792	27	1
100529261	27	1
29	26	1
71	26	1
493	26	1
1647	26	1
2178	26	1
2615	26	1
2957	26	1
2975	26	1
3099	26	1
3490	26	1
3551	26	1
3625	26	1
3930	26	1
3983	26	1
4188	26	1
4245	26	1
5152	26	1
5213	26	1
5524	26	1
5687	26	1
6461	26	1
6487	26	1
6495	26	1
7316	26	1
7357	26	1
8428	26	1
8548	26	1
9149	26	1
9553	26	1
9665	26	1
10043	26	1
10277	26	1
10912	26	1
10972	26	1
11067	26	1
22905	26	1
23078	26	1
23144	26	1
23235	26	1
23405	26	1
23522	26	1
26505	26	1
26993	26	1
28981	26	1
29998	26	1
50808	26	1
51174	26	1
51429	26	1
54704	26	1
54900	26	1
55122	26	1
55163	26	1
55234	26	1
56946	26	1
57154	26	1
64420	26	1
80000	26	1
81671	26	1
83439	26	1
83932	26	1
84301	26	1
85379	26	1
89797	26	1
90678	26	1
114799	26	1
119391	26	1
128876	26	1
140458	26	1
146760	26	1
152485	26	1
253512	26	1
253738	26	1
284058	26	1
387755	26	1
388228	26	1
389170	26	1
651746	26	1
25	25	1
989	25	1
1613	25	1
1737	25	1
1756	25	1
1850	25	1
2072	25	1
2356	25	1
2549	25	1
3064	25	1
3192	25	1
3485	25	1
3799	25	1
3915	25	1
4091	25	1
5071	25	1
5151	25	1
5170	25	1
5307	25	1
5431	25	1
5525	25	1
5564	25	1
5598	25	1
5660	25	1
5861	25	1
6117	25	1
6159	25	1
6641	25	1
7023	25	1
7067	25	1
7182	25	1
7450	25	1
7481	25	1
8208	25	1
8295	25	1
8322	25	1
8460	25	1
8467	25	1
8763	25	1
8898	25	1
9209	25	1
9489	25	1
9590	25	1
9645	25	1
10131	25	1
10633	25	1
10840	25	1
10938	25	1
23102	25	1
23201	25	1
23207	25	1
23283	25	1
25828	25	1
26225	25	1
27231	25	1
28999	25	1
29796	25	1
51128	25	1
51162	25	1
51434	25	1
54543	25	1
54805	25	1
55253	25	1
55683	25	1
56947	25	1
64430	25	1
64855	25	1
79156	25	1
79230	25	1
80114	25	1
80196	25	1
80232	25	1
80781	25	1
80824	25	1
84181	25	1
85458	25	1
91624	25	1
124935	25	1
144453	25	1
158158	25	1
206358	25	1
445577	25	1
