# Supplementary material for: Cell type-selective disease-association of genes under high regulatory load
Source: Nucleic Acids Res. 2015 Oct 10;43(18):8839–55. doi: 10.1093/nar/gkv863 (PMC4605313; doi:10.1093/nar/gkv863)
Supplement: SUPPLEMENTARY DATA [file supp_gkv863_nar-01077-z-2015-File011.zip › HighEnhLoad_E099_10PCNT_04-Feb-2015.txt]

Entrez Gene ID	Nr Enh	H3K4me3 status
1316	122	1
677	116	1
5890	99	1
55277	91	1
10531	67	1
678	57	1
3778	55	1
359948	51	1
51361	50	1
3486	49	1
83592	49	1
1289	48	1
23498	48	1
150094	48	1
4092	47	1
79645	47	1
861	46	1
3725	45	1
10920	43	1
7336	42	1
9811	42	1
23358	42	1
126969	42	1
50651	41	1
5867	39	1
58480	39	1
9314	38	1
51123	38	1
51274	38	1
64759	38	1
2034	37	1
3398	37	1
4330	37	1
6256	37	1
11077	37	1
1523	35	1
6150	35	1
10370	35	1
644943	35	1
2176	34	1
2355	34	1
8613	34	1
89797	34	1
2335	33	1
5581	33	1
9644	33	1
84909	33	1
390	32	1
1028	32	1
3784	32	1
4739	32	1
9804	32	1
80790	32	1
2152	31	1
3481	31	1
5500	31	1
6720	31	1
54206	31	1
55686	31	1
4211	30	1
5336	30	1
7003	30	1
9645	30	1
54093	30	1
1293	29	1
1612	29	1
1846	29	1
4009	29	1
5087	29	1
7474	29	1
23327	29	1
50807	29	1
102	28	1
2619	28	1
4088	28	1
6497	28	1
6662	28	1
8412	28	1
10283	28	1
57492	28	1
79977	28	1
549	27	1
2114	27	1
2353	27	1
3091	27	1
3554	27	1
5412	27	1
9148	27	1
9577	27	1
10743	27	1
11174	27	1
1052	26	1
2908	26	1
5583	26	1
6513	26	1
27249	26	1
57217	26	1
157638	26	1
463	25	1
894	25	1
3755	25	1
4773	25	1
6850	25	1
8553	25	1
8853	25	1
23514	25	1
50937	25	1
51571	25	1
51669	25	1
56999	25	1
59339	25	1
60312	25	1
84881	25	1
115827	25	1
201266	25	1
414318	25	1
388	24	1
8660	24	1
10163	24	1
23189	24	1
27245	24	1
55068	24	1
57097	24	1
79789	24	1
84056	24	1
493	23	1
1956	23	1
3694	23	1
5144	23	1
10801	23	1
54465	23	1
55603	23	1
55625	23	1
55915	23	1
57007	23	1
64342	23	1
79643	23	1
124540	23	1
729515	23	1
81	22	1
5295	22	1
5937	22	1
6482	22	1
7534	22	1
9564	22	1
10150	22	1
10912	22	1
23254	22	1
30836	22	1
57214	22	1
57521	22	1
57584	22	1
79646	22	1
87	21	1
2113	21	1
6586	21	1
7088	21	1
8522	21	1
8898	21	1
9270	21	1
9630	21	1
27122	21	1
29107	21	1
51421	21	1
83716	21	1
84441	21	1
130497	21	1
440585	21	1
382	20	1
1906	20	1
2534	20	1
2625	20	1
4783	20	1
7052	20	1
8038	20	1
8672	20	1
9750	20	1
23184	20	1
27086	20	1
28984	20	1
29091	20	1
79024	20	1
79670	20	1
79718	20	1
79906	20	1
83786	20	1
84623	20	1
151887	20	1
162333	20	1
4920	19	1
5770	19	1
6670	19	1
6714	19	1
6840	19	1
8624	19	1
10221	19	1
23024	19	1
23405	19	1
23704	19	1
23705	19	1
29103	19	1
54541	19	1
57608	19	1
63905	19	1
64778	19	1
100506581	19	1
928	18	1
1889	18	1
1946	18	1
4091	18	1
4609	18	1
4803	18	1
4862	18	1
5598	18	1
7430	18	1
10873	18	1
22905	18	1
26509	18	1
55083	18	1
55092	18	1
55534	18	1
55604	18	1
56243	18	1
56892	18	1
57410	18	1
64121	18	1
64754	18	1
196993	18	1
375449	18	1
387923	18	1
100526794	18	1
800	17	1
1488	17	1
1583	17	1
1948	17	1
3918	17	1
5453	17	1
6484	17	1
7071	17	1
8870	17	1
9241	17	1
10140	17	1
10397	17	1
28989	17	1
29789	17	1
57178	17	1
64207	17	1
64855	17	1
83641	17	1
90678	17	1
93487	17	1
126917	17	1
219621	17	1
317762	17	1
473	16	1
780	16	1
2012	16	1
2181	16	1
3096	16	1
5069	16	1
5292	16	1
5420	16	1
5757	16	1
5911	16	1
6240	16	1
7050	16	1
7078	16	1
7159	16	1
9208	16	1
9686	16	1
10972	16	1
22882	16	1
23078	16	1
25793	16	1
25829	16	1
25998	16	1
29995	16	1
54769	16	1
55200	16	1
84811	16	1
84858	16	1
339210	16	1
399726	16	1
1849	15	1
2199	15	1
2590	15	1
2615	15	1
3707	15	1
3856	15	1
3915	15	1
3958	15	1
4258	15	1
4289	15	1
4729	15	1
4919	15	1
6867	15	1
6894	15	1
7128	15	1
7168	15	1
7410	15	1
7472	15	1
7982	15	1
8310	15	1
9612	15	1
9819	15	1
9861	15	1
10105	15	1
22821	15	1
22936	15	1
23293	15	1
51329	15	1
51582	15	1
54102	15	1
54971	15	1
57533	15	1
60673	15	1
64924	15	1
81619	15	1
84071	15	1
84159	15	1
84951	15	1
91748	15	1
92565	15	1
94031	15	1
134145	15	1
199990	15	1
257236	15	1
467	14	1
688	14	1
858	14	1
961	14	1
1388	14	1
1907	14	1
2078	14	1
2317	14	1
3090	14	1
3418	14	1
3708	14	1
4000	14	1
5774	14	1
6239	14	1
6259	14	1
6382	14	1
6786	14	1
7020	14	1
7048	14	1
7084	14	1
7090	14	1
8812	14	1
8859	14	1
9021	14	1
9043	14	1
9096	14	1
9637	14	1
10184	14	1
11278	14	1
23034	14	1
23164	14	1
26030	14	1
51430	14	1
51523	14	1
51649	14	1
54808	14	1
55893	14	1
57222	14	1
79048	14	1
79719	14	1
84919	14	1
84959	14	1
115572	14	1
122953	14	1
146227	14	1
152485	14	1
389792	14	1
399979	14	1
404093	14	1
643314	14	1
307	13	1
655	13	1
824	13	1
1106	13	1
1266	13	1
1514	13	1
2309	13	1
2643	13	1
2776	13	1
4026	13	1
4082	13	1
4212	13	1
4306	13	1
4837	13	1
5029	13	1
6461	13	1
6548	13	1
6711	13	1
6764	13	1
7022	13	1
7046	13	1
7465	13	1
7704	13	1
8482	13	1
8498	13	1
8572	13	1
9365	13	1
10458	13	1
11031	13	1
11259	13	1
22898	13	1
23030	13	1
23092	13	1
23199	13	1
23499	13	1
23603	13	1
25771	13	1
29094	13	1
29937	13	1
51232	13	1
51339	13	1
53335	13	1
55031	13	1
55075	13	1
55214	13	1
55697	13	1
56987	13	1
57162	13	1
64919	13	1
65983	13	1
84319	13	1
84448	13	1
92154	13	1
92346	13	1
112399	13	1
117581	13	1
125488	13	1
400954	13	1
287	12	1
667	12	1
1112	12	1
1277	12	1
1306	12	1
1735	12	1
1843	12	1
1847	12	1
2200	12	1
2745	12	1
3344	12	1
3624	12	1
3875	12	1
3909	12	1
5031	12	1
5128	12	1
5217	12	1
5802	12	1
5829	12	1
5983	12	1
5990	12	1
6251	12	1
6722	12	1
7068	12	1
7204	12	1
8507	12	1
8788	12	1
9625	12	1
9741	12	1
10455	12	1
10533	12	1
10602	12	1
11098	12	1
23075	12	1
26064	12	1
26136	12	1
26286	12	1
51304	12	1
55149	12	1
55205	12	1
56603	12	1
56946	12	1
57507	12	1
60468	12	1
63892	12	1
64651	12	1
64784	12	1
79098	12	1
79659	12	1
84529	12	1
84869	12	1
90102	12	1
92014	12	1
151963	12	1
164781	12	1
171546	12	1
201562	12	1
203245	12	1
221749	12	1
222171	12	1
283149	12	1
284207	12	1
286053	12	1
342527	12	1
100113407	12	1
92	11	1
302	11	1
306	11	1
309	11	1
1051	11	1
1452	11	1
2040	11	1
2289	11	1
4488	11	1
4616	11	1
4627	11	1
4628	11	1
5754	11	1
6281	11	1
6678	11	1
7045	11	1
7481	11	1
7483	11	1
7871	11	1
8554	11	1
8659	11	1
9037	11	1
9425	11	1
9522	11	1
9663	11	1
9759	11	1
9792	11	1
10242	11	1
10395	11	1
10424	11	1
10529	11	1
10625	11	1
10659	11	1
11252	11	1
23002	11	1
23230	11	1
23261	11	1
23281	11	1
23328	11	1
25797	11	1
26960	11	1
27042	11	1
51312	11	1
51429	11	1
51474	11	1
54788	11	1
54796	11	1
54986	11	1
55076	11	1
55207	11	1
55226	11	1
55711	11	1
57496	11	1
57553	11	1
58486	11	1
64332	11	1
64395	11	1
65249	11	1
79026	11	1
79031	11	1
79746	11	1
79754	11	1
84034	11	1
84251	11	1
90627	11	1
140609	11	1
146712	11	1
152992	11	1
154810	11	1
168667	11	1
255928	11	1
257364	11	1
266812	11	1
284186	11	1
340351	11	1
345079	11	1
374655	11	1
400451	11	1
1124	10	1
1499	10	1
1611	10	1
1746	10	1
2683	10	1
2817	10	1
3339	10	1
3480	10	1
3625	10	1
3655	10	1
4482	10	1
4651	10	1
5093	10	1
5151	10	1
5279	10	1
5362	10	1
5588	10	1
5612	10	1
5784	10	1
5887	10	1
5900	10	1
5998	10	1
6196	10	1
6533	10	1
6541	10	1
6591	10	1
6664	10	1
7869	10	1
8030	10	1
8140	10	1
8821	10	1
9341	10	1
9464	10	1
9627	10	1
9659	10	1
9712	10	1
9781	10	1
9975	10	1
10100	10	1
10409	10	1
10846	10	1
22807	10	1
22992	10	1
23213	10	1
23338	10	1
23389	10	1
23764	10	1
26052	10	1
26112	10	1
29969	10	1
51586	10	1
54758	10	1
55198	10	1
55294	10	1
55347	10	1
55809	10	1
56034	10	1
60481	10	1
63898	10	1
79083	10	1
79783	10	1
81570	10	1
81578	10	1
81603	10	1
81839	10	1
83861	10	1
83931	10	1
84561	10	1
89796	10	1
91012	10	1
92312	10	1
93663	10	1
114818	10	1
121536	10	1
130340	10	1
201501	10	1
201595	10	1
387882	10	1
399665	10	1
415116	10	1
651746	10	1
120	9	1
604	9	1
1290	9	1
1454	9	1
1464	9	1
1519	9	1
1809	9	1
1854	9	1
1969	9	1
2004	9	1
2081	9	1
2257	9	1
2934	9	1
3487	9	1
3799	9	1
3842	9	1
3872	9	1
3880	9	1
3908	9	1
4147	9	1
4205	9	1
4615	9	1
4638	9	1
4848	9	1
4916	9	1
5073	9	1
5139	9	1
5154	9	1
5586	9	1
5618	9	1
5747	9	1
5795	9	1
6156	9	1
6157	9	1
6208	9	1
6310	9	1
7026	9	1
7058	9	1
7328	9	1
7511	9	1
8187	9	1
8321	9	1
8464	9	1
8496	9	1
8548	9	1
8916	9	1
9052	9	1
9169	9	1
9240	9	1
9421	9	1
9509	9	1
9536	9	1
9553	9	1
9806	9	1
9873	9	1
9911	9	1
10209	9	1
10428	9	1
10449	9	1
10944	9	1
11214	9	1
11221	9	1
23221	9	1
23243	9	1
23353	9	1
23429	9	1
23670	9	1
23677	9	1
24145	9	1
25841	9	1
26061	9	1
26301	9	1
27250	9	1
28996	9	1
51121	9	1
51422	9	1
54454	9	1
54492	9	1
55107	9	1
55173	9	1
55194	9	1
55234	9	1
55243	9	1
55589	9	1
55602	9	1
55799	9	1
55854	9	1
56853	9	1
56950	9	1
57493	9	1
57591	9	1
58489	9	1
58499	9	1
59269	9	1
64114	9	1
64283	9	1
79139	9	1
79174	9	1
79712	9	1
79720	9	1
79885	9	1
79960	9	1
79991	9	1
80315	9	1
81539	9	1
81788	9	1
81846	9	1
83872	9	1
84141	9	1
84193	9	1
84632	9	1
91368	9	1
94134	9	1
114991	9	1
116224	9	1
116328	9	1
123016	9	1
123355	9	1
166929	9	1
203100	9	1
223082	9	1
375057	9	1
389136	9	1
389170	9	1
147	8	1
288	8	1
290	8	1
481	8	1
641	8	1
775	8	1
777	8	1
817	8	1
988	8	1
1278	8	1
1808	8	1
1859	8	1
2009	8	1
2066	8	1
2288	8	1
2354	8	1
2651	8	1
2697	8	1
2762	8	1
2771	8	1
3185	8	1
3280	8	1
3298	8	1
3419	8	1
3727	8	1
4155	8	1
4170	8	1
4643	8	1
5054	8	1
5142	8	1
5337	8	1
5339	8	1
5590	8	1
5660	8	1
5912	8	1
5922	8	1
6119	8	1
6583	8	1
6595	8	1
7335	8	1
7702	8	1
8128	8	1
8289	8	1
8291	8	1
8651	8	1
8816	8	1
8817	8	1
8871	8	1
9124	8	1
9394	8	1
9462	8	1
9580	8	1
9679	8	1
9902	8	1
9915	8	1
10123	8	1
10538	8	1
11167	8	1
11217	8	1
23013	8	1
23022	8	1
23175	8	1
23211	8	1
23228	8	1
23263	8	1
23272	8	1
23321	8	1
23352	8	1
23413	8	1
23543	8	1
25847	8	1
25945	8	1
26353	8	1
26511	8	1
28231	8	1
28232	8	1
28951	8	1
51008	8	1
54434	8	1
54477	8	1
54491	8	1
54502	8	1
55089	8	1
55224	8	1
55345	8	1
55640	8	1
55852	8	1
57018	8	1
57597	8	1
57623	8	1
57713	8	1
64077	8	1
64094	8	1
64689	8	1
79188	8	1
79733	8	1
80176	8	1
80856	8	1
83450	8	1
83988	8	1
84275	8	1
85457	8	1
90701	8	1
91647	8	1
93649	8	1
114299	8	1
117177	8	1
129642	8	1
131583	8	1
140876	8	1
140890	8	1
146849	8	1
152002	8	1
162461	8	1
168090	8	1
196527	8	1
200734	8	1
222166	8	1
222234	8	1
257106	8	1
283537	8	1
345757	8	1
348487	8	1
375287	8	1
441024	8	1
445815	8	1
133	7	1
406	7	1
475	7	1
622	7	1
649	7	1
687	7	1
912	7	1
949	7	1
952	7	1
1185	7	1
1364	7	1
1465	7	1
1490	7	1
1508	7	1
1634	7	1
1903	7	1
1915	7	1
1937	7	1
1975	7	1
1999	7	1
2188	7	1
2274	7	1
2296	7	1
2395	7	1
2530	7	1
2535	7	1
2626	7	1
2650	7	1
2872	7	1
2891	7	1
3097	7	1
3141	7	1
3592	7	1
3732	7	1
4008	7	1
4016	7	1
4149	7	1
4188	7	1
4209	7	1
4245	7	1
4311	7	1
4335	7	1
4645	7	1
4691	7	1
4781	7	1
4836	7	1
4899	7	1
5155	7	1
5467	7	1
5818	7	1
5874	7	1
6001	7	1
6160	7	1
6175	7	1
6263	7	1
6282	7	1
6423	7	1
6473	7	1
6508	7	1
7187	7	1
7325	7	1
7422	7	1
7436	7	1
7508	7	1
7799	7	1
7832	7	1
7903	7	1
8178	7	1
8324	7	1
8543	7	1
8726	7	1
8767	7	1
8840	7	1
8848	7	1
9168	7	1
9229	7	1
9353	7	1
9355	7	1
9414	7	1
9420	7	1
9469	7	1
9689	7	1
9695	7	1
9801	7	1
9853	7	1
9943	7	1
10239	7	1
10270	7	1
10282	7	1
10509	7	1
10783	7	1
10901	7	1
22832	7	1
22885	7	1
23086	7	1
23137	7	1
23274	7	1
23362	7	1
23552	7	1
23568	7	1
23648	7	1
25886	7	1
25897	7	1
25937	7	1
25941	7	1
25948	7	1
26011	7	1
26019	7	1
26118	7	1
26240	7	1
27199	7	1
27319	7	1
29842	7	1
30844	7	1
51278	7	1
51313	7	1
51564	7	1
51608	7	1
51684	7	1
51762	7	1
53358	7	1
53373	7	1
54407	7	1
54602	7	1
54798	7	1
54874	7	1
54980	7	1
55022	7	1
55160	7	1
55223	7	1
55227	7	1
55245	7	1
55246	7	1
55357	7	1
55789	7	1
56888	7	1
56911	7	1
57118	7	1
57181	7	1
57194	7	1
57488	7	1
57602	7	1
57688	7	1
57710	7	1
57720	7	1
58490	7	1
64080	7	1
64115	7	1
64764	7	1
79784	7	1
79925	7	1
80019	7	1
80142	7	1
80204	7	1
81607	7	1
81706	7	1
84617	7	1
84624	7	1
90871	7	1
90993	7	1
91057	7	1
91272	7	1
113026	7	1
113263	7	1
113612	7	1
114883	7	1
116255	7	1
116985	7	1
116987	7	1
117145	7	1
119587	7	1
130574	7	1
130576	7	1
131870	7	1
132864	7	1
133522	7	1
137075	7	1
140460	7	1
143686	7	1
144811	7	1
153657	7	1
157567	7	1
158471	7	1
160857	7	1
163782	7	1
170394	7	1
170691	7	1
338645	7	1
344787	7	1
387640	7	1
389336	7	1
619279	7	1
100131378	7	1
71	6	1
115	6	1
156	6	1
220	6	1
316	6	1
466	6	1
518	6	1
571	6	1
586	6	1
598	6	1
658	6	1
805	6	1
1021	6	1
1060	6	1
1123	6	1
1130	6	1
1281	6	1
1307	6	1
1326	6	1
1604	6	1
1605	6	1
1827	6	1
2067	6	1
2108	6	1
2178	6	1
2222	6	1
2562	6	1
2597	6	1
2869	6	1
2920	6	1
3491	6	1
3516	6	1
3593	6	1
3600	6	1
3619	6	1
3660	6	1
3753	6	1
3988	6	1
4124	6	1
4267	6	1
4710	6	1
4811	6	1
4898	6	1
4907	6	1
4929	6	1
4953	6	1
4967	6	1
5188	6	1
5664	6	1
5727	6	1
5825	6	1
5899	6	1
6159	6	1
6229	6	1
6397	6	1
6455	6	1
6493	6	1
6648	6	1
6659	6	1
6745	6	1
6814	6	1
7021	6	1
7049	6	1
7113	6	1
7286	6	1
7372	6	1
7580	6	1
7849	6	1
7975	6	1
8125	6	1
8202	6	1
8301	6	1
8317	6	1
8395	6	1
8451	6	1
8635	6	1
8675	6	1
8775	6	1
8805	6	1
8826	6	1
8864	6	1
8915	6	1
9232	6	1
9315	6	1
9399	6	1
9554	6	1
9620	6	1
9683	6	1
9828	6	1
10049	6	1
10174	6	1
10228	6	1
10253	6	1
10316	6	1
10391	6	1
10461	6	1
10498	6	1
10611	6	1
10644	6	1
10678	6	1
11057	6	1
22904	6	1
22954	6	1
23063	6	1
23131	6	1
23186	6	1
23250	6	1
23294	6	1
23332	6	1
23368	6	1
25814	6	1
25953	6	1
25976	6	1
25987	6	1
26056	6	1
27101	6	1
27242	6	1
29099	6	1
29766	6	1
29984	6	1
30818	6	1
30832	6	1
51090	6	1
51126	6	1
51202	6	1
51322	6	1
51435	6	1
51454	6	1
51477	6	1
54101	6	1
54507	6	1
54566	6	1
54704	6	1
54919	6	1
54947	6	1
54958	6	1
54969	6	1
55132	6	1
55290	6	1
55352	6	1
55608	6	1
55622	6	1
55670	6	1
55790	6	1
55850	6	1
55959	6	1
56672	6	1
56886	6	1
57142	6	1
57561	6	1
58985	6	1
60592	6	1
63027	6	1
63971	6	1
64110	6	1
64863	6	1
64928	6	1
65986	6	1
78992	6	1
79155	6	1
79658	6	1
79730	6	1
79810	6	1
79953	6	1
79954	6	1
81553	6	1
81693	6	1
83464	6	1
83932	6	1
84128	6	1
84288	6	1
84525	6	1
84612	6	1
84910	6	1
84952	6	1
85019	6	1
90411	6	1
91768	6	1
116349	6	1
129787	6	1
133015	6	1
136259	6	1
137994	6	1
143279	6	1
143684	6	1
144100	6	1
145781	6	1
149076	6	1
153768	6	1
169200	6	1
169611	6	1
202374	6	1
253782	6	1
254427	6	1
282996	6	1
284252	6	1
285268	6	1
342184	6	1
348094	6	1
388125	6	1
389432	6	1
400818	6	1
401236	6	1
401551	6	1
440097	6	1
100288413	6	1
100820829	6	1
60	5	1
104	5	1
143	5	1
301	5	1
379	5	1
394	5	1
595	5	1
596	5	1
636	5	1
638	5	1
665	5	1
734	5	1
752	5	1
801	5	1
832	5	1
868	5	1
1000	5	1
1070	5	1
1108	5	1
1374	5	1
1387	5	1
1398	5	1
1408	5	1
1479	5	1
1495	5	1
1500	5	1
1503	5	1
1662	5	1
1829	5	1
1831	5	1
2043	5	1
2049	5	1
2100	5	1
2117	5	1
2118	5	1
2120	5	1
2131	5	1
2202	5	1
2260	5	1
2495	5	1
2568	5	1
2629	5	1
2760	5	1
2770	5	1
2879	5	1
2917	5	1
2965	5	1
2995	5	1
3005	5	1
3313	5	1
3371	5	1
3400	5	1
3556	5	1
3621	5	1
3622	5	1
3659	5	1
3691	5	1
3775	5	1
3791	5	1
3801	5	1
3815	5	1
3853	5	1
3985	5	1
4017	5	1
4052	5	1
4066	5	1
4067	5	1
4094	5	1
4313	5	1
4580	5	1
4649	5	1
4728	5	1
4736	5	1
4776	5	1
4824	5	1
4835	5	1
4864	5	1
4976	5	1
5097	5	1
5101	5	1
5125	5	1
5163	5	1
5359	5	1
5428	5	1
5520	5	1
5524	5	1
5527	5	1
5533	5	1
5596	5	1
5793	5	1
6184	5	1
6224	5	1
6385	5	1
6507	5	1
6566	5	1
6581	5	1
6584	5	1
6660	5	1
6774	5	1
6781	5	1
6875	5	1
6885	5	1
6920	5	1
6934	5	1
7005	5	1
7057	5	1
7132	5	1
7227	5	1
7280	5	1
7476	5	1
7477	5	1
7942	5	1
8193	5	1
8204	5	1
8323	5	1
8407	5	1
8411	5	1
8428	5	1
8439	5	1
8462	5	1
8491	5	1
8614	5	1
8738	5	1
8795	5	1
8828	5	1
8927	5	1
8997	5	1
9026	5	1
9076	5	1
9121	5	1
9126	5	1
9147	5	1
9150	5	1
9180	5	1
9223	5	1
9411	5	1
9448	5	1
9489	5	1
9516	5	1
9550	5	1
9555	5	1
9590	5	1
9655	5	1
9674	5	1
9839	5	1
9922	5	1
9935	5	1
9972	5	1
10014	5	1
10043	5	1
10090	5	1
10106	5	1
10285	5	1
10401	5	1
10492	5	1
10618	5	1
10657	5	1
10758	5	1
10769	5	1
10772	5	1
10804	5	1
10809	5	1
10858	5	1
10927	5	1
10979	5	1
10983	5	1
11069	5	1
11135	5	1
11161	5	1
22828	5	1
22870	5	1
22876	5	1
22903	5	1
22982	5	1
23094	5	1
23095	5	1
23218	5	1
23224	5	1
23268	5	1
23287	5	1
23345	5	1
23361	5	1
23390	5	1
23409	5	1
23469	5	1
23480	5	1
23492	5	1
23576	5	1
23612	5	1
25804	5	1
25902	5	1
26002	5	1
26031	5	1
26065	5	1
26119	5	1
26137	5	1
26503	5	1
26520	5	1
27075	5	1
27133	5	1
27244	5	1
27342	5	1
27345	5	1
28990	5	1
29089	5	1
29115	5	1
29800	5	1
29841	5	1
50488	5	1
51020	5	1
51084	5	1
51174	5	1
51230	5	1
51253	5	1
51280	5	1
51317	5	1
51660	5	1
51673	5	1
54438	5	1
54584	5	1
54596	5	1
54680	5	1
54812	5	1
54816	5	1
54891	5	1
54896	5	1
55131	5	1
55164	5	1
55308	5	1
55312	5	1
55315	5	1
55346	5	1
55504	5	1
55616	5	1
55650	5	1
55660	5	1
55687	5	1
55717	5	1
55752	5	1
55795	5	1
56172	5	1
56262	5	1
56937	5	1
57149	5	1
57418	5	1
57419	5	1
57609	5	1
57630	5	1
57666	5	1
57804	5	1
58516	5	1
59352	5	1
64065	5	1
64072	5	1
64225	5	1
64409	5	1
64410	5	1
64641	5	1
64841	5	1
64859	5	1
64866	5	1
65997	5	1
78996	5	1
79038	5	1
79074	5	1
79613	5	1
79679	5	1
79683	5	1
79685	5	1
79745	5	1
79791	5	1
79899	5	1
79980	5	1
80024	5	1
80139	5	1
80152	5	1
80223	5	1
80301	5	1
80323	5	1
80325	5	1
80824	5	1
80854	5	1
83549	5	1
83637	5	1
83696	5	1
84059	5	1
84164	5	1
84171	5	1
84284	5	1
84629	5	1
84875	5	1
84894	5	1
84905	5	1
84928	5	1
85004	5	1
85377	5	1
85450	5	1
91419	5	1
92912	5	1
113146	5	1
113277	5	1
114294	5	1
114805	5	1
114881	5	1
115908	5	1
118738	5	1
119385	5	1
119391	5	1
122786	5	1
122961	5	1
123169	5	1
123591	5	1
125476	5	1
126308	5	1
128239	5	1
128866	5	1
128876	5	1
129285	5	1
132001	5	1
134265	5	1
134429	5	1
140576	5	1
143458	5	1
145482	5	1
145567	5	1
145748	5	1
149345	5	1
163732	5	1
164284	5	1
167227	5	1
196996	5	1
200728	5	1
201475	5	1
201799	5	1
256006	5	1
256021	5	1
259230	5	1
283416	5	1
284119	5	1
285016	5	1
286144	5	1
339168	5	1
339896	5	1
342897	5	1
375748	5	1
389203	5	1
553115	5	1
643836	5	1
647024	5	1
100130311	5	1
