# Supplementary material for: Cell type-selective disease-association of genes under high regulatory load
Source: Nucleic Acids Res. 2015 Oct 10;43(18):8839–55. doi: 10.1093/nar/gkv863 (PMC4605313; doi:10.1093/nar/gkv863)
Supplement: SUPPLEMENTARY DATA [file supp_gkv863_nar-01077-z-2015-File011.zip › HighEnhLoad_E098_10PCNT_04-Feb-2015.txt]

Entrez Gene ID	Nr Enh	H3K4me3 status
359948	79	1
677	74	1
26286	63	1
5890	59	1
57178	58	1
9804	57	1
6239	55	1
11252	55	1
64759	55	1
23199	53	1
2176	52	1
57509	52	1
10801	51	1
50651	51	1
3418	49	1
4627	49	1
5087	48	1
9612	48	1
27237	48	1
678	47	1
4009	47	1
4088	47	1
23677	47	1
55278	47	1
84909	47	1
51250	46	1
10105	45	1
23327	45	1
63976	45	1
6662	44	1
2887	43	1
5157	43	1
8470	43	1
23242	43	1
116987	43	1
221178	43	1
1316	42	1
11030	41	1
476	40	1
960	40	1
4837	40	1
7704	40	1
10140	40	1
23498	40	1
2590	39	1
7145	39	1
8553	39	1
1488	38	1
27086	38	1
54880	38	1
55267	38	1
3613	37	1
8672	37	1
9043	37	1
80781	37	1
126917	37	1
201266	37	1
3280	36	1
5770	36	1
5867	36	1
7422	36	1
9861	36	1
55277	36	1
1889	35	1
23275	35	1
51274	35	1
54465	35	1
54541	35	1
81	34	1
2034	34	1
6745	34	1
23514	34	1
51649	34	1
57507	34	1
83641	34	1
90627	34	1
114991	34	1
3091	33	1
6720	33	1
9781	33	1
54206	33	1
54502	33	1
79758	33	1
115825	33	1
153090	33	1
158135	33	1
473	32	1
1052	32	1
3965	32	1
5998	32	1
51174	32	1
58480	32	1
79977	32	1
81671	32	1
400451	32	1
619279	32	1
2627	31	1
3643	31	1
4211	31	1
4289	31	1
5583	31	1
6461	31	1
7113	31	1
404093	31	1
4782	30	1
6314	30	1
10509	30	1
27131	30	1
51523	30	1
57222	30	1
57410	30	1
64207	30	1
79613	30	1
83786	30	1
92014	30	1
123036	30	1
1611	29	1
3398	29	1
4616	29	1
11057	29	1
51621	29	1
79230	29	1
79789	29	1
221935	29	1
374655	29	1
2081	28	1
3708	28	1
4091	28	1
4781	28	1
6711	28	1
6867	28	1
23286	28	1
51123	28	1
79960	28	1
83549	28	1
140836	28	1
414318	28	1
947	27	1
999	27	1
1106	27	1
2122	27	1
2308	27	1
2788	27	1
4026	27	1
4609	27	1
6160	27	1
6506	27	1
8428	27	1
9644	27	1
10867	27	1
23108	27	1
57161	27	1
57217	27	1
57584	27	1
84894	27	1
171023	27	1
400954	27	1
463	26	1
2353	26	1
3480	26	1
8542	26	1
10424	26	1
10516	26	1
10743	26	1
11214	26	1
25926	26	1
27295	26	1
28989	26	1
51121	26	1
54463	26	1
55534	26	1
56937	26	1
57496	26	1
57511	26	1
79605	26	1
79718	26	1
965	25	1
1119	25	1
1846	25	1
3725	25	1
4919	25	1
5407	25	1
7090	25	1
7168	25	1
8535	25	1
9249	25	1
9365	25	1
10912	25	1
11346	25	1
23352	25	1
26207	25	1
55352	25	1
79370	25	1
80820	25	1
84249	25	1
84517	25	1
90678	25	1
388	24	1
2317	24	1
2908	24	1
5154	24	1
6894	24	1
6934	24	1
9564	24	1
9645	24	1
10531	24	1
26018	24	1
26137	24	1
51421	24	1
51582	24	1
55187	24	1
56243	24	1
57492	24	1
58526	24	1
64855	24	1
79719	24	1
80267	24	1
84440	24	1
651746	24	1
1999	23	1
5073	23	1
5205	23	1
7003	23	1
7104	23	1
9469	23	1
11060	23	1
22936	23	1
26040	23	1
26298	23	1
27250	23	1
54566	23	1
57097	23	1
59339	23	1
64410	23	1
64778	23	1
65986	23	1
81615	23	1
90102	23	1
126969	23	1
168620	23	1
894	22	1
1528	22	1
2120	22	1
3170	22	1
3983	22	1
4071	22	1
4092	22	1
4258	22	1
4299	22	1
4301	22	1
4651	22	1
4774	22	1
5465	22	1
5917	22	1
6256	22	1
6764	22	1
9218	22	1
9455	22	1
10972	22	1
11138	22	1
23092	22	1
25828	22	1
25897	22	1
51031	22	1
54101	22	1
55347	22	1
57018	22	1
59277	22	1
64131	22	1
64762	22	1
79720	22	1
79730	22	1
84071	22	1
84133	22	1
84140	22	1
114827	22	1
158158	22	1
317762	22	1
340481	22	1
399665	22	1
481	21	1
598	21	1
780	21	1
1028	21	1
1387	21	1
1504	21	1
1612	21	1
3175	21	1
3784	21	1
4363	21	1
4976	21	1
5339	21	1
6482	21	1
7410	21	1
7514	21	1
8812	21	1
9026	21	1
9603	21	1
9771	21	1
10221	21	1
23405	21	1
51008	21	1
51361	21	1
53335	21	1
57596	21	1
64359	21	1
65268	21	1
80824	21	1
84101	21	1
84632	21	1
84858	21	1
118426	21	1
147495	21	1
150094	21	1
169792	21	1
388125	21	1
445577	21	1
643314	21	1
644943	21	1
87	20	1
115	20	1
1831	20	1
2494	20	1
5155	20	1
6157	20	1
8440	20	1
8848	20	1
9166	20	1
23102	20	1
23164	20	1
23250	20	1
29090	20	1
51422	20	1
54855	20	1
56895	20	1
56997	20	1
64283	20	1
79180	20	1
79971	20	1
80315	20	1
124245	20	1
166815	20	1
203245	20	1
389170	20	1
549	19	1
745	19	1
1284	19	1
2309	19	1
3632	19	1
3655	19	1
3778	19	1
4082	19	1
4330	19	1
5075	19	1
6259	19	1
6446	19	1
6575	19	1
7098	19	1
7419	19	1
8507	19	1
8870	19	1
8871	19	1
9148	19	1
9806	19	1
10397	19	1
11047	19	1
23218	19	1
23263	19	1
23409	19	1
23516	19	1
25771	19	1
51429	19	1
53373	19	1
54926	19	1
55647	19	1
55776	19	1
55904	19	1
57136	19	1
57591	19	1
60678	19	1
80176	19	1
83593	19	1
84532	19	1
84952	19	1
90441	19	1
123720	19	1
125058	19	1
140688	19	1
140739	19	1
161882	19	1
163732	19	1
219931	19	1
282996	19	1
285180	19	1
345079	19	1
729515	19	1
358	18	1
602	18	1
604	18	1
861	18	1
2296	18	1
2530	18	1
2626	18	1
2762	18	1
4149	18	1
5757	18	1
5983	18	1
6425	18	1
6850	18	1
7050	18	1
7071	18	1
7430	18	1
8829	18	1
9394	18	1
9569	18	1
9816	18	1
10370	18	1
10404	18	1
10723	18	1
10771	18	1
10944	18	1
11135	18	1
22982	18	1
23499	18	1
24144	18	1
51090	18	1
54545	18	1
54897	18	1
55740	18	1
55790	18	1
79446	18	1
79645	18	1
80036	18	1
83592	18	1
84056	18	1
84275	18	1
90427	18	1
94134	18	1
136259	18	1
145781	18	1
388403	18	1
100820829	18	1
111	17	1
368	17	1
382	17	1
587	17	1
1266	17	1
1757	17	1
1827	17	1
1906	17	1
1939	17	1
2040	17	1
2119	17	1
2263	17	1
3799	17	1
3856	17	1
3993	17	1
4041	17	1
4179	17	1
4599	17	1
5408	17	1
5745	17	1
5900	17	1
5991	17	1
6176	17	1
6397	17	1
6727	17	1
6840	17	1
7082	17	1
7477	17	1
8050	17	1
8082	17	1
8459	17	1
8645	17	1
8898	17	1
9124	17	1
10217	17	1
10681	17	1
10920	17	1
11018	17	1
11330	17	1
22877	17	1
23272	17	1
23338	17	1
23648	17	1
26065	17	1
26984	17	1
51669	17	1
54861	17	1
55200	17	1
55536	17	1
55638	17	1
55780	17	1
55824	17	1
56341	17	1
56963	17	1
59269	17	1
63027	17	1
64342	17	1
64409	17	1
80024	17	1
81488	17	1
89797	17	1
91272	17	1
115286	17	1
124976	17	1
126868	17	1
145741	17	1
157567	17	1
196993	17	1
285498	17	1
100507050	17	1
71	16	1
408	16	1
687	16	1
1357	16	1
1969	16	1
1992	16	1
2036	16	1
2139	16	1
2752	16	1
2969	16	1
3688	16	1
4170	16	1
4430	16	1
5093	16	1
5122	16	1
5195	16	1
5362	16	1
5406	16	1
5500	16	1
5588	16	1
5792	16	1
5795	16	1
6387	16	1
7043	16	1
7204	16	1
7328	16	1
7372	16	1
7481	16	1
7494	16	1
7832	16	1
7855	16	1
9021	16	1
9516	16	1
9572	16	1
9580	16	1
9663	16	1
9682	16	1
9686	16	1
9811	16	1
10184	16	1
10873	16	1
23254	16	1
23368	16	1
23654	16	1
23732	16	1
26030	16	1
27346	16	1
27347	16	1
27352	16	1
28514	16	1
29091	16	1
30811	16	1
51061	16	1
54788	16	1
55092	16	1
55291	16	1
55717	16	1
55893	16	1
56892	16	1
79047	16	1
79966	16	1
81788	16	1
84441	16	1
84886	16	1
116496	16	1
122953	16	1
145748	16	1
154091	16	1
221937	16	1
284058	16	1
285590	16	1
307	15	1
771	15	1
1503	15	1
1605	15	1
1672	15	1
2222	15	1
2289	15	1
2683	15	1
2817	15	1
2872	15	1
3241	15	1
3339	15	1
3340	15	1
3384	15	1
3554	15	1
3709	15	1
3949	15	1
4245	15	1
4739	15	1
4899	15	1
5319	15	1
5336	15	1
5420	15	1
5524	15	1
5533	15	1
5581	15	1
5644	15	1
5747	15	1
5922	15	1
6229	15	1
6344	15	1
6497	15	1
6653	15	1
6935	15	1
7023	15	1
7436	15	1
8476	15	1
8538	15	1
8660	15	1
8714	15	1
8869	15	1
9020	15	1
9766	15	1
9792	15	1
9815	15	1
10135	15	1
10166	15	1
11034	15	1
11056	15	1
11320	15	1
23093	15	1
23189	15	1
23239	15	1
23446	15	1
23492	15	1
29775	15	1
50853	15	1
51253	15	1
51701	15	1
54069	15	1
54097	15	1
54834	15	1
54916	15	1
55160	15	1
55224	15	1
55915	15	1
57007	15	1
57597	15	1
60673	15	1
63036	15	1
79665	15	1
79731	15	1
79991	15	1
80790	15	1
83478	15	1
84875	15	1
84915	15	1
91368	15	1
91369	15	1
94241	15	1
170691	15	1
199990	15	1
201562	15	1
222166	15	1
223082	15	1
342897	15	1
389362	15	1
290	14	1
302	14	1
595	14	1
596	14	1
801	14	1
928	14	1
1056	14	1
1112	14	1
1124	14	1
1360	14	1
1453	14	1
1508	14	1
1647	14	1
1778	14	1
1788	14	1
1848	14	1
2114	14	1
2131	14	1
2152	14	1
3164	14	1
3625	14	1
3895	14	1
3985	14	1
4335	14	1
4862	14	1
5166	14	1
5209	14	1
5292	14	1
5527	14	1
5834	14	1
5911	14	1
5914	14	1
6238	14	1
6430	14	1
6928	14	1
8613	14	1
8736	14	1
9223	14	1
9230	14	1
9267	14	1
9371	14	1
9553	14	1
9741	14	1
10129	14	1
10150	14	1
10163	14	1
10242	14	1
10317	14	1
10398	14	1
10645	14	1
10657	14	1
11077	14	1
22821	14	1
22839	14	1
22853	14	1
23240	14	1
23366	14	1
23543	14	1
23568	14	1
25816	14	1
29062	14	1
29123	14	1
29953	14	1
51341	14	1
54453	14	1
54472	14	1
54858	14	1
54980	14	1
55608	14	1
57118	14	1
57162	14	1
57522	14	1
57563	14	1
57602	14	1
63898	14	1
64083	14	1
65249	14	1
79098	14	1
79603	14	1
80142	14	1
83698	14	1
84182	14	1
84706	14	1
84814	14	1
85377	14	1
91057	14	1
113277	14	1
114803	14	1
144100	14	1
154043	14	1
221927	14	1
222643	14	1
256297	14	1
283149	14	1
343990	14	1
388630	14	1
389072	14	1
389792	14	1
400818	14	1
441478	14	1
100131378	14	1
18	13	1
19	13	1
29	13	1
311	13	1
605	13	1
613	13	1
747	13	1
949	13	1
1282	13	1
1289	13	1
1358	13	1
1500	13	1
1514	13	1
1785	13	1
2195	13	1
2495	13	1
2799	13	1
2934	13	1
3295	13	1
3638	13	1
3911	13	1
4217	13	1
4588	13	1
4851	13	1
4953	13	1
5236	13	1
5600	13	1
5629	13	1
5646	13	1
5727	13	1
5829	13	1
5909	13	1
5937	13	1
6382	13	1
6726	13	1
7008	13	1
7049	13	1
7112	13	1
7159	13	1
7280	13	1
8317	13	1
8491	13	1
8498	13	1
8543	13	1
9077	13	1
9501	13	1
9518	13	1
9522	13	1
9556	13	1
9853	13	1
9911	13	1
10123	13	1
10252	13	1
10298	13	1
10312	13	1
10395	13	1
10580	13	1
10628	13	1
11067	13	1
22837	13	1
22898	13	1
23001	13	1
23043	13	1
23225	13	1
23332	13	1
23359	13	1
23522	13	1
23580	13	1
23704	13	1
25980	13	1
27436	13	1
28232	13	1
51074	13	1
51111	13	1
51588	13	1
54407	13	1
54507	13	1
54971	13	1
55852	13	1
56288	13	1
57534	13	1
57666	13	1
57688	13	1
57799	13	1
58508	13	1
64434	13	1
64784	13	1
78996	13	1
79170	13	1
79799	13	1
80223	13	1
80314	13	1
81619	13	1
83941	13	1
84260	13	1
84319	13	1
84417	13	1
84433	13	1
90390	13	1
91949	13	1
92181	13	1
93082	13	1
114789	13	1
137682	13	1
144577	13	1
168455	13	1
221035	13	1
222171	13	1
285513	13	1
344148	13	1
389649	13	1
441027	13	1
643836	13	1
249	12	1
306	12	1
486	12	1
489	12	1
622	12	1
843	12	1
989	12	1
1113	12	1
1153	12	1
1267	12	1
1434	12	1
1499	12	1
1525	12	1
1608	12	1
1717	12	1
1741	12	1
1746	12	1
1843	12	1
1956	12	1
2011	12	1
2030	12	1
2354	12	1
2628	12	1
2863	12	1
3026	12	1
3064	12	1
3315	12	1
3400	12	1
3600	12	1
3609	12	1
3621	12	1
3651	12	1
3659	12	1
3705	12	1
3716	12	1
4000	12	1
4070	12	1
4134	12	1
4209	12	1
4543	12	1
4784	12	1
4792	12	1
5025	12	1
5295	12	1
5507	12	1
5580	12	1
5687	12	1
5738	12	1
5796	12	1
6383	12	1
6509	12	1
6595	12	1
6659	12	1
6667	12	1
6710	12	1
7026	12	1
7128	12	1
7163	12	1
7322	12	1
7582	12	1
8407	12	1
8659	12	1
8777	12	1
8997	12	1
9229	12	1
9334	12	1
9352	12	1
9368	12	1
9563	12	1
9709	12	1
9759	12	1
9913	12	1
10018	12	1
10131	12	1
10300	12	1
10514	12	1
10783	12	1
10957	12	1
11221	12	1
11259	12	1
22828	12	1
22882	12	1
22904	12	1
22907	12	1
23140	12	1
23268	12	1
23367	12	1
23436	12	1
25880	12	1
26135	12	1
26747	12	1
27175	12	1
27245	12	1
28996	12	1
29928	12	1
30844	12	1
51126	12	1
51332	12	1
54492	12	1
54997	12	1
55089	12	1
55163	12	1
55234	12	1
55290	12	1
55311	12	1
55366	12	1
55670	12	1
57407	12	1
57497	12	1
57553	12	1
57561	12	1
57600	12	1
57623	12	1
58492	12	1
60312	12	1
60494	12	1
64114	12	1
64332	12	1
64859	12	1
65258	12	1
81932	12	1
83937	12	1
84504	12	1
84869	12	1
85379	12	1
85409	12	1
91419	12	1
114823	12	1
115294	12	1
118881	12	1
123016	12	1
140876	12	1
143279	12	1
152002	12	1
154790	12	1
154881	12	1
157657	12	1
168374	12	1
201475	12	1
256021	12	1
283130	12	1
283248	12	1
338809	12	1
348180	12	1
375057	12	1
387700	12	1
400506	12	1
100506388	12	1
161	11	1
220	11	1
351	11	1
379	11	1
522	11	1
650	11	1
664	11	1
667	11	1
805	11	1
975	11	1
1051	11	1
1912	11	1
2052	11	1
2072	11	1
2100	11	1
2261	11	1
2879	11	1
3110	11	1
3146	11	1
3955	11	1
4133	11	1
4306	11	1
4482	11	1
4534	11	1
5034	11	1
5151	11	1
5218	11	1
5412	11	1
5443	11	1
5447	11	1
5612	11	1
5774	11	1
5802	11	1
5947	11	1
6301	11	1
6513	11	1
6519	11	1
6925	11	1
7004	11	1
7077	11	1
7097	11	1
7114	11	1
7132	11	1
7171	11	1
7528	11	1
7534	11	1
7703	11	1
7748	11	1
8073	11	1
8303	11	1
8321	11	1
8460	11	1
8462	11	1
8501	11	1
8550	11	1
8614	11	1
8658	11	1
8671	11	1
8994	11	1
9099	11	1
9208	11	1
9261	11	1
9355	11	1
9537	11	1
9620	11	1
9658	11	1
9659	11	1
9725	11	1
9819	11	1
9922	11	1
9923	11	1
9967	11	1
9975	11	1
9993	11	1
10046	11	1
10106	11	1
10239	11	1
10311	11	1
10363	11	1
10417	11	1
10492	11	1
10519	11	1
10568	11	1
10788	11	1
11091	11	1
11315	11	1
22822	11	1
22856	11	1
22903	11	1
22908	11	1
23013	11	1
23030	11	1
23062	11	1
23078	11	1
23224	11	1
23293	11	1
23373	11	1
23670	11	1
24138	11	1
25885	11	1
26090	11	1
26118	11	1
26151	11	1
26240	11	1
26511	11	1
27023	11	1
28951	11	1
28957	11	1
29796	11	1
29965	11	1
29995	11	1
51386	11	1
51704	11	1
53371	11	1
53947	11	1
54815	11	1
55129	11	1
55207	11	1
55890	11	1
55930	11	1
56977	11	1
56981	11	1
56999	11	1
57535	11	1
58985	11	1
64129	11	1
64374	11	1
64395	11	1
64651	11	1
64781	11	1
64866	11	1
65124	11	1
79155	11	1
79365	11	1
79679	11	1
79831	11	1
80149	11	1
80205	11	1
81631	11	1
83464	11	1
83862	11	1
83932	11	1
84265	11	1
85415	11	1
89796	11	1
91442	11	1
91461	11	1
92154	11	1
93010	11	1
93487	11	1
113220	11	1
116113	11	1
116441	11	1
120376	11	1
124783	11	1
127018	11	1
132989	11	1
135112	11	1
140738	11	1
145873	11	1
149840	11	1
152006	11	1
152992	11	1
162427	11	1
283991	11	1
387893	11	1
401647	11	1
729420	11	1
100129842	11	1
100506658	11	1
91	10	1
102	10	1
166	10	1
182	10	1
217	10	1
240	10	1
950	10	1
961	10	1
1021	10	1
2029	10	1
2053	10	1
2260	10	1
2306	10	1
2621	10	1
2771	10	1
2971	10	1
3090	10	1
3098	10	1
3107	10	1
3268	10	1
3485	10	1
3660	10	1
3694	10	1
3707	10	1
3777	10	1
4008	10	1
4066	10	1
4140	10	1
4212	10	1
4218	10	1
4298	10	1
4691	10	1
4773	10	1
4835	10	1
4929	10	1
4967	10	1
5201	10	1
5217	10	1
5519	10	1
5536	10	1
5631	10	1
5734	10	1
5797	10	1
5932	10	1
5939	10	1
6310	10	1
6492	10	1
6547	10	1
6591	10	1
6794	10	1
7039	10	1
7089	10	1
7127	10	1
7336	10	1
7357	10	1
7408	10	1
7532	10	1
7580	10	1
8030	10	1
8204	10	1
8295	10	1
8398	10	1
8412	10	1
8554	10	1
8566	10	1
8611	10	1
8654	10	1
8732	10	1
8837	10	1
8853	10	1
9053	10	1
9167	10	1
9168	10	1
9213	10	1
9274	10	1
9322	10	1
9743	10	1
9885	10	1
10136	10	1
10144	10	1
10267	10	1
10294	10	1
10318	10	1
10438	10	1
10460	10	1
10472	10	1
10555	10	1
10656	10	1
10766	10	1
10890	10	1
11043	10	1
11103	10	1
11163	10	1
22906	10	1
23075	10	1
23112	10	1
23303	10	1
23353	10	1
23362	10	1
23389	10	1
23397	10	1
23586	10	1
23760	10	1
25793	10	1
25814	10	1
25851	10	1
26010	10	1
26011	10	1
27101	10	1
27106	10	1
27161	10	1
27242	10	1
27244	10	1
28999	10	1
29066	10	1
29761	10	1
51099	10	1
51312	10	1
51497	10	1
51540	10	1
51608	10	1
51659	10	1
53834	10	1
54102	10	1
54874	10	1
54978	10	1
54991	10	1
55112	10	1
55328	10	1
55612	10	1
55625	10	1
55634	10	1
55643	10	1
55690	10	1
55971	10	1
56204	10	1
56605	10	1
56897	10	1
56905	10	1
56950	10	1
57154	10	1
57630	10	1
60490	10	1
64682	10	1
64924	10	1
79602	10	1
79666	10	1
79669	10	1
79705	10	1
79754	10	1
79816	10	1
80031	10	1
80263	10	1
81578	10	1
83451	10	1
83552	10	1
83643	10	1
83988	10	1
84059	10	1
84164	10	1
84181	10	1
84418	10	1
84612	10	1
90007	10	1
90407	10	1
91445	10	1
91748	10	1
93663	10	1
113791	10	1
113828	10	1
114902	10	1
115827	10	1
116969	10	1
116985	10	1
124540	10	1
125893	10	1
128272	10	1
130733	10	1
131583	10	1
135138	10	1
144501	10	1
146712	10	1
147841	10	1
157506	10	1
157574	10	1
157638	10	1
160518	10	1
170394	10	1
170954	10	1
220972	10	1
256764	10	1
257019	10	1
257415	10	1
259230	10	1
283349	10	1
283358	10	1
284207	10	1
285268	10	1
286053	10	1
286343	10	1
375449	10	1
375612	10	1
401546	10	1
415116	10	1
439921	10	1
643155	10	1
100144748	10	1
100506581	10	1
100529240	10	1
48	9	1
156	9	1
162	9	1
210	9	1
216	9	1
309	9	1
414	9	1
467	9	1
493	9	1
641	9	1
670	9	1
824	9	1
831	9	1
1114	9	1
1152	9	1
1182	9	1
1191	9	1
1398	9	1
1409	9	1
1465	9	1
1501	9	1
1592	9	1
1820	9	1
2006	9	1
2063	9	1
2077	9	1
2104	9	1
2274	9	1
2356	9	1
2745	9	1
2766	9	1
2778	9	1
2813	9	1
2995	9	1
3020	9	1
3032	9	1
3097	9	1
3105	9	1
3142	9	1
3397	9	1
3594	9	1
3619	9	1
3654	9	1
3728	9	1
3801	9	1
3908	9	1
3927	9	1
3930	9	1
4072	9	1
4144	9	1
4214	9	1
4233	9	1
4600	9	1
4601	9	1
5063	9	1
5092	9	1
5095	9	1
5104	9	1
5152	9	1
5163	9	1
5272	9	1
5525	9	1
5618	9	1
5625	9	1
5645	9	1
5652	9	1
5768	9	1
5967	9	1
6047	9	1
6122	9	1
6175	9	1
6251	9	1
6434	9	1
6455	9	1
6533	9	1
6542	9	1
6664	9	1
6692	9	1
6744	9	1
6768	9	1
6856	9	1
7068	9	1
7078	9	1
7084	9	1
7316	9	1
7374	9	1
7434	9	1
7461	9	1
7465	9	1
7511	9	1
7760	9	1
8091	9	1
8111	9	1
8548	9	1
8559	9	1
8693	9	1
8821	9	1
8826	9	1
8881	9	1
8899	9	1
8925	9	1
8930	9	1
9044	9	1
9070	9	1
9175	9	1
9289	9	1
9451	9	1
9637	9	1
9780	9	1
9844	9	1
10079	9	1
10160	9	1
10455	9	1
10610	9	1
10637	9	1
10653	9	1
10736	9	1
10905	9	1
11000	9	1
11052	9	1
11176	9	1
11278	9	1
22836	9	1
22848	9	1
22990	9	1
23094	9	1
23137	9	1
23152	9	1
23177	9	1
23211	9	1
23229	9	1
23243	9	1
23283	9	1
23294	9	1
23603	9	1
25804	9	1
25829	9	1
25898	9	1
25937	9	1
25953	9	1
26064	9	1
26227	9	1
26259	9	1
26509	9	1
26960	9	1
27067	9	1
27183	9	1
27249	9	1
27303	9	1
27430	9	1
29094	9	1
29887	9	1
29937	9	1
51232	9	1
51451	9	1
51564	9	1
54093	9	1
54491	9	1
54522	9	1
54704	9	1
54751	9	1
54808	9	1
54810	9	1
54901	9	1
54919	9	1
54961	9	1
54986	9	1
55075	9	1
55084	9	1
55257	9	1
55571	9	1
55604	9	1
55672	9	1
55697	9	1
56034	9	1
56888	9	1
56929	9	1
56957	9	1
57142	9	1
57418	9	1
57538	9	1
57583	9	1
57648	9	1
59271	9	1
59341	9	1
60485	9	1
60684	9	1
63971	9	1
64061	9	1
65123	9	1
65997	9	1
79139	9	1
79573	9	1
79746	9	1
79813	9	1
80207	9	1
80319	9	1
81624	9	1
83637	9	1
83648	9	1
83983	9	1
84159	9	1
84276	9	1
84314	9	1
84444	9	1
84451	9	1
84529	9	1
84708	9	1
84962	9	1
85457	9	1
85461	9	1
90649	9	1
91833	9	1
92370	9	1
94059	9	1
112398	9	1
116028	9	1
117581	9	1
121227	9	1
123099	9	1
125488	9	1
127544	9	1
128178	9	1
130535	9	1
135114	9	1
137994	9	1
139716	9	1
140460	9	1
140885	9	1
143187	9	1
149111	9	1
151011	9	1
151525	9	1
151742	9	1
154807	9	1
154810	9	1
163227	9	1
163782	9	1
171177	9	1
197370	9	1
200373	9	1
200728	9	1
201164	9	1
219348	9	1
219621	9	1
220107	9	1
220988	9	1
221749	9	1
252969	9	1
256815	9	1
260425	9	1
284352	9	1
339287	9	1
349565	9	1
353088	9	1
387923	9	1
388284	9	1
388341	9	1
388610	9	1
400746	9	1
401535	9	1
494188	9	1
652968	9	1
728340	9	1
100132074	9	1
100288142	9	1
