# Supplementary material for: Cell type-selective disease-association of genes under high regulatory load
Source: Nucleic Acids Res. 2015 Oct 10;43(18):8839–55. doi: 10.1093/nar/gkv863 (PMC4605313; doi:10.1093/nar/gkv863)
Supplement: SUPPLEMENTARY DATA [file supp_gkv863_nar-01077-z-2015-File011.zip › HighEnhLoad_E097_10PCNT_04-Feb-2015.txt]

Entrez Gene ID	Nr Enh	H3K4me3 status
677	269	1
7145	247	1
5890	234	1
678	204	1
57178	197	1
7058	188	1
9612	187	1
54796	185	1
11030	169	1
7026	167	1
4609	164	1
10105	164	1
64094	162	1
7049	145	1
8317	144	1
9811	144	1
9687	143	1
4094	142	1
8507	140	1
10533	140	1
64283	138	1
9658	137	1
7003	135	1
23648	130	1
56999	129	1
800	128	1
23498	128	1
4092	126	1
4088	124	1
23024	124	1
64759	123	1
23362	121	1
9590	119	1
9686	118	1
4091	117	1
6840	116	1
1293	114	1
10920	114	1
55959	114	1
51253	113	1
55277	113	1
6659	111	1
4330	110	1
92565	110	1
8038	109	1
2099	108	1
2176	108	1
832	106	1
7436	106	1
54764	105	1
64778	104	1
79731	104	1
166336	104	1
2274	103	1
10098	103	1
1488	102	1
84909	102	1
1289	101	1
25902	101	1
54880	101	1
10801	100	1
23619	99	1
5910	98	1
4837	97	1
6533	97	1
23199	97	1
23345	97	1
2308	96	1
4026	96	1
7704	96	1
8553	96	1
84457	96	1
28989	95	1
9759	94	1
26011	94	1
79645	94	1
83988	94	1
171024	94	1
167227	93	1
285590	93	1
6595	92	1
8829	92	1
55647	92	1
79712	92	1
3643	91	1
10391	91	1
57511	91	1
2626	90	1
7373	90	1
1284	89	1
117581	89	1
60312	88	1
9839	87	1
79230	87	1
79705	87	1
84168	87	1
23175	86	1
23275	86	1
23543	86	1
54901	86	1
65983	86	1
153090	86	1
2673	85	1
3708	85	1
6484	85	1
10659	85	1
54896	85	1
84869	85	1
80114	84	1
201562	84	1
28951	83	1
55534	83	1
63892	83	1
80274	83	1
158135	83	1
1316	82	1
5770	82	1
6764	82	1
10671	82	1
22856	82	1
55267	82	1
947	81	1
3488	80	1
7336	80	1
23760	80	1
29761	80	1
51274	80	1
80781	80	1
340351	80	1
2869	79	1
8660	79	1
25937	79	1
1052	78	1
1879	78	1
4784	78	1
6001	78	1
10370	78	1
10404	78	1
84632	78	1
949	77	1
1809	77	1
4066	77	1
5087	77	1
8828	77	1
29842	77	1
64409	77	1
80176	77	1
83643	77	1
4009	76	1
6229	76	1
11259	76	1
147372	76	1
4053	75	1
4258	75	1
10217	75	1
22801	75	1
23514	75	1
57118	75	1
1345	74	1
4782	74	1
23243	74	1
56288	74	1
57492	74	1
2034	73	1
9644	73	1
50651	73	1
54492	73	1
79966	73	1
2768	72	1
3998	72	1
26984	72	1
57509	72	1
501	71	1
1009	71	1
1292	71	1
1876	71	1
3788	71	1
4306	71	1
6943	71	1
7204	71	1
57709	71	1
65997	71	1
3622	70	1
4289	70	1
5362	70	1
5937	70	1
79658	70	1
124540	70	1
201965	70	1
111	69	1
6256	69	1
6711	69	1
9148	69	1
27086	69	1
27115	69	1
54491	69	1
84071	69	1
117248	69	1
123016	69	1
155185	69	1
636	68	1
1112	68	1
1278	68	1
6446	68	1
9365	68	1
10163	68	1
23170	68	1
57222	68	1
80852	68	1
84319	68	1
4921	67	1
6925	67	1
54891	67	1
63898	67	1
64225	67	1
85453	67	1
1452	66	1
1956	66	1
10365	66	1
11163	66	1
27245	66	1
51741	66	1
54453	66	1
56945	66	1
79074	66	1
84623	66	1
92521	66	1
169792	66	1
2022	65	1
8613	65	1
54757	65	1
79685	65	1
83592	65	1
1291	64	1
3090	64	1
4638	64	1
6157	64	1
23414	64	1
26137	64	1
55022	64	1
55568	64	1
55915	64	1
59339	64	1
63876	64	1
84275	64	1
202374	64	1
441027	64	1
4627	63	1
7580	63	1
9469	63	1
10397	63	1
23254	63	1
26040	63	1
80790	63	1
114991	63	1
121512	63	1
2200	62	1
4920	62	1
5740	62	1
5793	62	1
5991	62	1
6867	62	1
9249	62	1
50937	62	1
64083	62	1
84894	62	1
287	61	1
2309	61	1
3725	61	1
5465	61	1
9314	61	1
9638	61	1
9685	61	1
23022	61	1
57410	61	1
57580	61	1
64798	61	1
94031	61	1
133121	61	1
81	60	1
1854	60	1
3480	60	1
5157	60	1
8411	60	1
23090	60	1
23293	60	1
26130	60	1
64207	60	1
79109	60	1
90627	60	1
113115	60	1
136259	60	1
4129	59	1
4774	59	1
4803	59	1
5337	59	1
7776	59	1
8310	59	1
9846	59	1
10351	59	1
23137	59	1
23452	59	1
152579	59	1
644150	59	1
87	58	1
1282	58	1
3398	58	1
4052	58	1
5125	58	1
5922	58	1
6934	58	1
9679	58	1
54407	58	1
55742	58	1
57419	58	1
92181	58	1
126969	58	1
182	57	1
1387	57	1
1647	57	1
2356	57	1
6508	57	1
8672	57	1
57415	57	1
64077	57	1
83786	57	1
147841	57	1
1735	56	1
2059	56	1
3280	56	1
5336	56	1
8202	56	1
51478	56	1
55075	56	1
55089	56	1
55187	56	1
387763	56	1
643314	56	1
2040	55	1
3625	55	1
5549	55	1
7993	55	1
11096	55	1
23002	55	1
51361	55	1
56963	55	1
79960	55	1
83716	55	1
147495	55	1
59	54	1
1277	54	1
1612	54	1
3667	54	1
8853	54	1
8898	54	1
23224	54	1
27237	54	1
51121	54	1
57154	54	1
63976	54	1
93010	54	1
222171	54	1
669	53	1
10873	53	1
29995	53	1
252969	53	1
613	52	1
1831	52	1
2070	52	1
2100	52	1
2331	52	1
2627	52	1
6259	52	1
9603	52	1
23037	52	1
83657	52	1
122961	52	1
219654	52	1
729515	52	1
667	51	1
1003	51	1
1889	51	1
2934	51	1
3983	51	1
5209	51	1
5500	51	1
6720	51	1
8295	51	1
9218	51	1
9804	51	1
9957	51	1
11214	51	1
23358	51	1
57537	51	1
64374	51	1
84441	51	1
285180	51	1
400658	51	1
388	50	1
3778	50	1
3910	50	1
4147	50	1
4534	50	1
9627	50	1
10046	50	1
11031	50	1
27303	50	1
221178	50	1
115	49	1
817	49	1
2049	49	1
5588	49	1
6653	49	1
7090	49	1
8496	49	1
9510	49	1
9962	49	1
10154	49	1
23353	49	1
23531	49	1
23580	49	1
54971	49	1
55220	49	1
57553	49	1
79730	49	1
81578	49	1
91461	49	1
1303	48	1
2152	48	1
2847	48	1
6251	48	1
10234	48	1
10424	48	1
27185	48	1
54206	48	1
57616	48	1
64855	48	1
84128	48	1
93649	48	1
112574	48	1
149345	48	1
619279	48	1
355	47	1
2317	47	1
2590	47	1
4811	47	1
5800	47	1
6909	47	1
6920	47	1
10090	47	1
26052	47	1
26053	47	1
80820	47	1
84913	47	1
90678	47	1
196740	47	1
3688	46	1
3720	46	1
4211	46	1
4547	46	1
4783	46	1
9334	46	1
9572	46	1
9655	46	1
10100	46	1
10184	46	1
26018	46	1
51313	46	1
54541	46	1
64110	46	1
80005	46	1
83941	46	1
92346	46	1
114793	46	1
154091	46	1
2737	45	1
3660	45	1
4208	45	1
6624	45	1
7799	45	1
7837	45	1
8301	45	1
9060	45	1
9509	45	1
9628	45	1
10867	45	1
11034	45	1
23603	45	1
55740	45	1
56986	45	1
114818	45	1
170690	45	1
203245	45	1
256691	45	1
389792	45	1
463	44	1
596	44	1
1514	44	1
1909	44	1
2766	44	1
4629	44	1
5516	44	1
6156	44	1
6643	44	1
6678	44	1
6788	44	1
6857	44	1
9770	44	1
10395	44	1
23239	44	1
25802	44	1
25805	44	1
55312	44	1
84249	44	1
89978	44	1
91653	44	1
157680	44	1
168667	44	1
201501	44	1
473	43	1
783	43	1
1106	43	1
3490	43	1
3680	43	1
4217	43	1
5581	43	1
6482	43	1
6497	43	1
8440	43	1
9270	43	1
28232	43	1
30061	43	1
51477	43	1
55205	43	1
55660	43	1
57020	43	1
64342	43	1
79827	43	1
89795	43	1
143686	43	1
222235	43	1
395	42	1
687	42	1
1130	42	1
2288	42	1
2534	42	1
2752	42	1
3632	42	1
3908	42	1
3949	42	1
4209	42	1
4299	42	1
5241	42	1
5468	42	1
7111	42	1
8110	42	1
9053	42	1
9467	42	1
9712	42	1
11043	42	1
23331	42	1
25829	42	1
27295	42	1
51363	42	1
55243	42	1
57558	42	1
58513	42	1
58526	42	1
91748	42	1
196528	42	1
220965	42	1
1634	41	1
1842	41	1
2355	41	1
2891	41	1
6387	41	1
9542	41	1
9564	41	1
9805	41	1
10282	41	1
10318	41	1
10478	41	1
23102	41	1
23150	41	1
27131	41	1
54454	41	1
55291	41	1
55625	41	1
57217	41	1
64410	41	1
78989	41	1
79754	41	1
80139	41	1
80323	41	1
84881	41	1
114789	41	1
115286	41	1
124152	41	1
29	40	1
657	40	1
1028	40	1
4128	40	1
5010	40	1
6660	40	1
7474	40	1
8460	40	1
10082	40	1
10335	40	1
22795	40	1
25959	40	1
50807	40	1
51421	40	1
51649	40	1
54820	40	1
55092	40	1
55670	40	1
57563	40	1
79718	40	1
81563	40	1
84187	40	1
84858	40	1
89797	40	1
93663	40	1
114883	40	1
143458	40	1
323	39	1
912	39	1
1290	39	1
2048	39	1
3222	39	1
4660	39	1
4898	39	1
6416	39	1
7168	39	1
8542	39	1
8727	39	1
9663	39	1
9882	39	1
23030	39	1
23473	39	1
23499	39	1
26166	39	1
28981	39	1
29099	39	1
54465	39	1
54828	39	1
57134	39	1
64072	39	1
79758	39	1
80210	39	1
92154	39	1
92737	39	1
1266	38	1
1368	38	1
1523	38	1
2619	38	1
3092	38	1
3339	38	1
4684	38	1
4686	38	1
5352	38	1
5727	38	1
6150	38	1
7077	38	1
8814	38	1
10912	38	1
11107	38	1
23294	38	1
23366	38	1
28999	38	1
51175	38	1
51608	38	1
51776	38	1
57190	38	1
64084	38	1
79719	38	1
79815	38	1
79974	38	1
92906	38	1
127833	38	1
158405	38	1
201164	38	1
220963	38	1
221078	38	1
253558	38	1
400954	38	1
1528	37	1
2615	37	1
2900	37	1
3479	37	1
4035	37	1
4286	37	1
4773	37	1
5295	37	1
5599	37	1
6383	37	1
8554	37	1
9630	37	1
9697	37	1
11098	37	1
23043	37	1
23235	37	1
26511	37	1
30832	37	1
50853	37	1
51134	37	1
55970	37	1
57496	37	1
83857	37	1
84959	37	1
90411	37	1
114905	37	1
115825	37	1
145567	37	1
162461	37	1
219899	37	1
283383	37	1
375748	37	1
25	36	1
109	36	1
1780	36	1
3005	36	1
3131	36	1
3485	36	1
3958	36	1
5335	36	1
7025	36	1
8470	36	1
8869	36	1
9413	36	1
9891	36	1
10010	36	1
10398	36	1
23129	36	1
23164	36	1
26030	36	1
29104	36	1
29928	36	1
51232	36	1
60494	36	1
64784	36	1
83894	36	1
83943	36	1
200728	36	1
200916	36	1
400451	36	1
775	35	1
2878	35	1
3298	35	1
3607	35	1
3899	35	1
5431	35	1
5519	35	1
5998	35	1
7511	35	1
8643	35	1
8912	35	1
9079	35	1
9352	35	1
9933	35	1
10194	35	1
10231	35	1
10840	35	1
11078	35	1
22882	35	1
27258	35	1
51384	35	1
51571	35	1
51582	35	1
55603	35	1
55790	35	1
56937	35	1
80267	35	1
92017	35	1
140876	35	1
153396	35	1
203238	35	1
148	34	1
801	34	1
1124	34	1
1281	34	1
1388	34	1
1808	34	1
3784	34	1
5074	34	1
5292	34	1
5578	34	1
5802	34	1
6774	34	1
6894	34	1
7078	34	1
8224	34	1
9077	34	1
9516	34	1
26135	34	1
27161	34	1
55313	34	1
56975	34	1
57458	34	1
57713	34	1
58504	34	1
64768	34	1
79813	34	1
79906	34	1
79971	34	1
84529	34	1
84957	34	1
112398	34	1
132864	34	1
196527	34	1
253769	34	1
375484	34	1
399726	34	1
401535	34	1
404093	34	1
774	33	1
1788	33	1
2114	33	1
2697	33	1
3481	33	1
4298	33	1
5339	33	1
6238	33	1
6310	33	1
6433	33	1
7100	33	1
8128	33	1
9068	33	1
9645	33	1
10165	33	1
10743	33	1
10979	33	1
11057	33	1
11247	33	1
22903	33	1
23327	33	1
25925	33	1
27436	33	1
29090	33	1
51422	33	1
55225	33	1
56977	33	1
57161	33	1
57497	33	1
64764	33	1
65986	33	1
81606	33	1
114327	33	1
116987	33	1
127435	33	1
129852	33	1
151011	33	1
152503	33	1
344558	33	1
2335	32	1
4000	32	1
4335	32	1
4616	32	1
5358	32	1
5747	32	1
6525	32	1
6926	32	1
9414	32	1
9563	32	1
9577	32	1
9766	32	1
9861	32	1
10242	32	1
23328	32	1
23389	32	1
26286	32	1
29123	32	1
51339	32	1
51454	32	1
55779	32	1
56905	32	1
64921	32	1
128553	32	1
143684	32	1
283078	32	1
133	31	1
274	31	1
622	31	1
1464	31	1
1947	31	1
2131	31	1
2788	31	1
3400	31	1
4693	31	1
5914	31	1
6239	31	1
7067	31	1
7372	31	1
8125	31	1
8839	31	1
9917	31	1
10485	31	1
11052	31	1
23013	31	1
23127	31	1
23583	31	1
53373	31	1
53407	31	1
55253	31	1
56655	31	1
56889	31	1
57559	31	1
57591	31	1
57630	31	1
64359	31	1
64518	31	1
80024	31	1
83394	31	1
83862	31	1
84034	31	1
84062	31	1
84896	31	1
93166	31	1
93487	31	1
114827	31	1
114907	31	1
119587	31	1
128710	31	1
152992	31	1
154881	31	1
221120	31	1
257364	31	1
284207	31	1
348094	31	1
216	30	1
411	30	1
604	30	1
641	30	1
2017	30	1
3099	30	1
3312	30	1
3959	30	1
4155	30	1
4651	30	1
5028	30	1
5069	30	1
5073	30	1
5159	30	1
5447	30	1
5654	30	1
6397	30	1
6714	30	1
6874	30	1
7008	30	1
7088	30	1
7434	30	1
8874	30	1
9448	30	1
9464	30	1
9569	30	1
9637	30	1
9732	30	1
10186	30	1
23118	30	1
23180	30	1
23194	30	1
23261	30	1
23301	30	1
23429	30	1
25998	30	1
51637	30	1
54476	30	1
56270	30	1
60673	30	1
60675	30	1
79742	30	1
80818	30	1
83935	30	1
92106	30	1
116028	30	1
127018	30	1
133584	30	1
153241	30	1
220441	30	1
488	29	1
871	29	1
1499	29	1
1545	29	1
2052	29	1
2817	29	1
3269	29	1
3659	29	1
3707	29	1
3977	29	1
4205	29	1
4915	29	1
5947	29	1
6240	29	1
6611	29	1
6935	29	1
7477	29	1
8534	29	1
8624	29	1
8848	29	1
9185	29	1
9231	29	1
9816	29	1
9901	29	1
10492	29	1
10558	29	1
10678	29	1
22839	29	1
23158	29	1
23379	29	1
27109	29	1
51031	29	1
55614	29	1
55821	29	1
55967	29	1
57521	29	1
79026	29	1
79139	29	1
79643	29	1
84892	29	1
145748	29	1
160518	29	1
259217	29	1
387923	29	1
549	28	1
758	28	1
862	28	1
868	28	1
1026	28	1
1152	28	1
2037	28	1
3251	28	1
4041	28	1
4947	28	1
5420	28	1
5757	28	1
7709	28	1
8178	28	1
9215	28	1
9649	28	1
9873	28	1
10106	28	1
10150	28	1
10413	28	1
10758	28	1
11044	28	1
11167	28	1
11252	28	1
22877	28	1
23174	28	1
23189	28	1
23268	28	1
23576	28	1
27085	28	1
51429	28	1
55160	28	1
55196	28	1
57507	28	1
60490	28	1
79024	28	1
81617	28	1
89796	28	1
90701	28	1
91419	28	1
92312	28	1
94134	28	1
131583	28	1
133522	28	1
152002	28	1
170302	28	1
170959	28	1
221937	28	1
353500	28	1
387921	28	1
100	27	1
272	27	1
861	27	1
1002	27	1
1525	27	1
1611	27	1
2872	27	1
3709	27	1
3918	27	1
4017	27	1
4134	27	1
4174	27	1
4691	27	1
5025	27	1
5139	27	1
5608	27	1
6428	27	1
6542	27	1
6558	27	1
6727	27	1
6770	27	1
7042	27	1
8322	27	1
8493	27	1
9021	27	1
9023	27	1
9223	27	1
9253	27	1
9394	27	1
9725	27	1
10059	27	1
10363	27	1
10838	27	1
22978	27	1
25766	27	1
25828	27	1
26034	27	1
26059	27	1
54805	27	1
54928	27	1
54970	27	1
56731	27	1
57142	27	1
64131	27	1
64219	27	1
64582	27	1
79657	27	1
80205	27	1
83439	27	1
83700	27	1
84629	27	1
94121	27	1
118788	27	1
143279	27	1
144455	27	1
220047	27	1
349565	27	1
375057	27	1
375341	27	1
108	26	1
330	26	1
1102	26	1
1306	26	1
1583	26	1
1912	26	1
2289	26	1
3164	26	1
3831	26	1
4810	26	1
4908	26	1
5867	26	1
6189	26	1
6419	26	1
8428	26	1
8464	26	1
8774	26	1
8887	26	1
9145	26	1
9263	26	1
9341	26	1
9792	26	1
9828	26	1
9922	26	1
10531	26	1
10954	26	1
22847	26	1
22954	26	1
23371	26	1
25771	26	1
27143	26	1
54808	26	1
54916	26	1
55034	26	1
55112	26	1
55328	26	1
55604	26	1
55608	26	1
56852	26	1
57685	26	1
57721	26	1
58480	26	1
58499	26	1
80301	26	1
81602	26	1
81603	26	1
81788	26	1
81839	26	1
90390	26	1
90993	26	1
91010	26	1
121536	26	1
122953	26	1
140710	26	1
143379	26	1
170689	26	1
170691	26	1
203069	26	1
221895	26	1
728464	26	1
338	25	1
394	25	1
652	25	1
858	25	1
988	25	1
1183	25	1
2050	25	1
2495	25	1
2995	25	1
3482	25	1
3487	25	1
3930	25	1
4140	25	1
4363	25	1
5166	25	1
5218	25	1
6509	25	1
6777	25	1
6897	25	1
7057	25	1
7079	25	1
8030	25	1
8412	25	1
8535	25	1
8907	25	1
9240	25	1
9472	25	1
9870	25	1
9871	25	1
10499	25	1
10513	25	1
10618	25	1
11069	25	1
11174	25	1
11228	25	1
22931	25	1
23522	25	1
23764	25	1
25793	25	1
25841	25	1
50650	25	1
51126	25	1
54463	25	1
54566	25	1
55686	25	1
56603	25	1
57182	25	1
57722	25	1
63905	25	1
79083	25	1
79812	25	1
79980	25	1
80031	25	1
81567	25	1
83987	25	1
84182	25	1
129080	25	1
151525	25	1
199990	25	1
282679	25	1
339834	25	1
100506742	25	1
320	24	1
408	24	1
2591	24	1
2776	24	1
3162	24	1
3516	24	1
4131	24	1
5053	24	1
5422	24	1
5443	24	1
5524	24	1
5550	24	1
5600	24	1
5687	24	1
5754	24	1
5768	24	1
6161	24	1
6208	24	1
7037	24	1
7225	24	1
7490	24	1
7871	24	1
8082	24	1
8498	24	1
8816	24	1
9108	24	1
9902	24	1
9915	24	1
10116	24	1
10140	24	1
10171	24	1
22982	24	1
23114	24	1
23233	24	1
23704	24	1
25960	24	1
26065	24	1
26524	24	1
27244	24	1
27250	24	1
51174	24	1
51218	24	1
51555	24	1
54108	24	1
54756	24	1
54769	24	1
54986	24	1
55173	24	1
55809	24	1
56892	24	1
56946	24	1
57597	24	1
79047	24	1
80309	24	1
80310	24	1
80746	24	1
80821	24	1
81488	24	1
81671	24	1
81846	24	1
83999	24	1
85301	24	1
90427	24	1
91057	24	1
154043	24	1
340252	24	1
441061	24	1
100144748	24	1
100505679	24	1
493	23	1
639	23	1
1843	23	1
2000	23	1
2202	23	1
2222	23	1
2587	23	1
2683	23	1
2844	23	1
3399	23	1
3693	23	1
3705	23	1
4216	23	1
4628	23	1
4772	23	1
4792	23	1
4899	23	1
5090	23	1
5156	23	1
5270	23	1
5507	23	1
5887	23	1
6122	23	1
6584	23	1
6722	23	1
6786	23	1
7050	23	1
7316	23	1
7482	23	1
8425	23	1
8491	23	1
8870	23	1
8884	23	1
8915	23	1
10435	23	1
10771	23	1
11067	23	1
11145	23	1
22941	23	1
23075	23	1
23413	23	1
23731	23	1
26027	23	1
27065	23	1
51020	23	1
51329	23	1
51564	23	1
51705	23	1
54093	23	1
54838	23	1
55234	23	1
55634	23	1
55705	23	1
55755	23	1
55852	23	1
55890	23	1
56987	23	1
57188	23	1
57615	23	1
58489	23	1
59271	23	1
65094	23	1
65249	23	1
79625	23	1
79921	23	1
80206	23	1
80273	23	1
83930	23	1
84101	23	1
84432	23	1
84750	23	1
84875	23	1
84886	23	1
85450	23	1
85461	23	1
113026	23	1
114294	23	1
125058	23	1
150094	23	1
200734	23	1
202018	23	1
220323	23	1
285268	23	1
285362	23	1
285498	23	1
286144	23	1
344148	23	1
388403	23	1
399665	23	1
100507050	23	1
