# Supplementary material for: Cell type-selective disease-association of genes under high regulatory load
Source: Nucleic Acids Res. 2015 Oct 10;43(18):8839–55. doi: 10.1093/nar/gkv863 (PMC4605313; doi:10.1093/nar/gkv863)
Supplement: SUPPLEMENTARY DATA [file supp_gkv863_nar-01077-z-2015-File011.zip › HighEnhLoad_E096_10PCNT_04-Feb-2015.txt]

Entrez Gene ID	Nr Enh	H3K4me3 status
2034	368	1
677	278	1
5581	275	1
10801	262	1
50651	230	1
57178	226	1
5890	225	1
678	222	1
9612	214	1
6711	210	1
947	206	1
359948	205	1
64759	201	1
4088	197	1
5770	197	1
4289	196	1
84909	196	1
2176	192	1
6239	191	1
1316	181	1
400954	180	1
2869	176	1
6001	176	1
10105	173	1
7145	172	1
11214	172	1
4739	171	1
5336	169	1
4026	168	1
643314	167	1
4091	166	1
2908	163	1
9804	161	1
54453	159	1
10397	157	1
136259	156	1
473	155	1
2113	154	1
4837	154	1
9365	154	1
10090	152	1
23498	151	1
10217	150	1
23092	149	1
90627	149	1
4092	148	1
23499	148	1
64410	148	1
6720	147	1
9645	147	1
27086	146	1
9124	144	1
23328	144	1
2114	143	1
11030	143	1
80790	143	1
1052	142	1
1284	141	1
3091	141	1
7704	141	1
23514	141	1
2294	140	1
5583	140	1
55647	139	1
5937	138	1
23199	138	1
3394	137	1
23327	137	1
151525	136	1
4627	135	1
5362	135	1
6482	135	1
6840	135	1
7078	135	1
55187	135	1
55277	134	1
832	132	1
861	132	1
8624	131	1
10533	131	1
10920	131	1
54897	131	1
85461	130	1
11217	129	1
7049	127	1
26286	127	1
79890	127	1
8553	126	1
8317	125	1
9811	125	1
9249	124	1
29995	124	1
84071	124	1
8111	123	1
79730	123	1
152002	123	1
6397	122	1
9644	122	1
63876	122	1
3772	121	1
5195	121	1
54880	121	1
8559	120	1
9638	120	1
55915	120	1
89797	120	1
131583	120	1
1488	119	1
1956	119	1
8660	119	1
23263	119	1
166336	119	1
10580	118	1
54896	118	1
2078	117	1
57492	117	1
2308	116	1
8428	116	1
8829	116	1
201562	116	1
2120	115	1
775	114	1
2288	114	1
2534	114	1
54206	114	1
81848	114	1
117581	114	1
10395	113	1
3480	112	1
9679	112	1
57511	112	1
2889	111	1
64077	111	1
463	110	1
4638	110	1
64778	110	1
1289	109	1
8898	109	1
57580	109	1
84441	109	1
9686	108	1
11252	108	1
23164	108	1
79718	108	1
344558	108	1
55959	107	1
57222	107	1
5641	106	1
8994	106	1
10659	106	1
23150	106	1
56999	106	1
83592	106	1
114991	106	1
2309	105	1
3090	105	1
3725	105	1
55534	105	1
87	104	1
1293	104	1
23603	104	1
83549	104	1
928	103	1
1003	103	1
7048	103	1
59339	103	1
85379	103	1
5295	102	1
50807	102	1
51274	102	1
151011	102	1
949	101	1
4258	101	1
6909	101	1
8609	101	1
9759	101	1
10221	101	1
10867	101	1
22856	101	1
23250	101	1
57584	101	1
5588	100	1
7003	100	1
9766	100	1
23293	100	1
56288	100	1
79705	100	1
729515	100	1
1387	99	1
7090	99	1
9630	99	1
23254	99	1
54828	99	1
57507	99	1
29	98	1
79977	98	1
104	97	1
3660	97	1
6430	97	1
8828	97	1
10150	97	1
51126	97	1
8412	96	1
22898	96	1
64207	96	1
84869	96	1
3708	95	1
4179	95	1
9839	95	1
23102	95	1
51571	95	1
148	94	1
960	94	1
1808	94	1
5205	94	1
81606	94	1
253558	94	1
6764	93	1
8869	93	1
54491	93	1
79719	93	1
115	92	1
3241	92	1
5911	92	1
7450	92	1
9208	92	1
9788	92	1
9891	92	1
10163	92	1
55291	92	1
57493	92	1
57608	92	1
116987	92	1
153090	92	1
388	91	1
5797	91	1
6934	91	1
9148	91	1
11057	91	1
51621	91	1
56243	91	1
414318	91	1
687	90	1
1612	90	1
2013	90	1
4066	90	1
4784	90	1
6196	90	1
6461	90	1
6484	90	1
7204	90	1
7764	90	1
9771	90	1
10365	90	1
22998	90	1
1514	89	1
2081	89	1
3659	89	1
6256	89	1
22918	89	1
55904	89	1
221395	89	1
100113407	89	1
81	88	1
2131	88	1
3554	88	1
7113	88	1
25771	88	1
57217	88	1
58489	88	1
64784	88	1
201164	88	1
345079	88	1
1106	87	1
3720	87	1
4155	87	1
4288	87	1
4651	87	1
6584	87	1
7372	87	1
10531	87	1
51121	87	1
54891	87	1
84632	87	1
91768	87	1
6867	86	1
9467	86	1
10758	86	1
54102	86	1
92014	86	1
145567	86	1
2004	85	1
3418	85	1
3688	85	1
4774	85	1
5209	85	1
5998	85	1
59269	85	1
375449	85	1
3680	84	1
6229	84	1
9314	84	1
10568	84	1
25793	84	1
79645	84	1
387882	84	1
1282	83	1
5791	83	1
6925	83	1
23272	83	1
23294	83	1
26018	83	1
79712	83	1
158135	83	1
801	82	1
2887	82	1
7159	82	1
8542	82	1
10154	82	1
11346	82	1
23275	82	1
55092	82	1
64359	82	1
83716	82	1
84133	82	1
126969	82	1
150094	82	1
400451	82	1
4299	81	1
5867	81	1
8498	81	1
9663	81	1
10391	81	1
23180	81	1
23452	81	1
27237	81	1
28232	81	1
54438	81	1
54492	81	1
323	80	1
7052	80	1
7837	80	1
9844	80	1
28951	80	1
51031	80	1
57410	80	1
83943	80	1
84913	80	1
115286	80	1
2313	79	1
3707	79	1
6745	79	1
9444	79	1
25902	79	1
28989	79	1
29107	79	1
83988	79	1
157638	79	1
5795	78	1
6310	78	1
7345	78	1
8925	78	1
23389	78	1
23531	78	1
50853	78	1
57509	78	1
85019	78	1
92106	78	1
100507050	78	1
1452	77	1
5922	77	1
7336	77	1
8193	77	1
8853	77	1
9637	77	1
10184	77	1
10743	77	1
23648	77	1
29123	77	1
51232	77	1
51256	77	1
54861	77	1
339896	77	1
3985	76	1
4205	76	1
4851	76	1
5142	76	1
8313	76	1
9861	76	1
23473	76	1
25829	76	1
51562	76	1
55536	76	1
81603	76	1
134265	76	1
146691	76	1
201475	76	1
1130	75	1
4609	75	1
4811	75	1
5420	75	1
5747	75	1
6659	75	1
8672	75	1
9732	75	1
11031	75	1
22906	75	1
29928	75	1
50515	75	1
58480	75	1
63892	75	1
140876	75	1
824	74	1
2766	74	1
3570	74	1
3983	74	1
10912	74	1
51422	74	1
54757	74	1
221178	74	1
135	73	1
4041	73	1
4953	73	1
6774	73	1
9267	73	1
9603	73	1
23189	73	1
51649	73	1
54463	73	1
221937	73	1
182	72	1
358	72	1
408	72	1
1523	72	1
1947	72	1
2776	72	1
3092	72	1
3732	72	1
4430	72	1
4478	72	1
4781	72	1
23286	72	1
23543	72	1
54502	72	1
64083	72	1
79643	72	1
80315	72	1
84159	72	1
2263	71	1
3280	71	1
3398	71	1
4053	71	1
4616	71	1
8613	71	1
8787	71	1
10252	71	1
10318	71	1
10603	71	1
11343	71	1
23002	71	1
28996	71	1
84182	71	1
220929	71	1
404093	71	1
613	70	1
1112	70	1
2040	70	1
2317	70	1
2353	70	1
2737	70	1
4009	70	1
4211	70	1
6506	70	1
6578	70	1
6926	70	1
8224	70	1
10579	70	1
10783	70	1
23094	70	1
23604	70	1
25937	70	1
27131	70	1
64859	70	1
84168	70	1
374655	70	1
387923	70	1
776	69	1
2122	69	1
3910	69	1
5335	69	1
6533	69	1
7430	69	1
10602	69	1
22908	69	1
23274	69	1
26064	69	1
51660	69	1
57134	69	1
79024	69	1
80323	69	1
84952	69	1
89796	69	1
122953	69	1
223082	69	1
493	68	1
2673	68	1
2788	68	1
3170	68	1
4782	68	1
6497	68	1
8840	68	1
11320	68	1
23090	68	1
55205	68	1
55604	68	1
55717	68	1
79888	68	1
80325	68	1
476	67	1
1757	67	1
1889	67	1
2009	67	1
3592	67	1
3603	67	1
4363	67	1
5087	67	1
5093	67	1
5154	67	1
8291	67	1
8651	67	1
26509	67	1
30844	67	1
54465	67	1
54815	67	1
56241	67	1
57419	67	1
57521	67	1
64342	67	1
83641	67	1
1266	66	1
1465	66	1
6259	66	1
6624	66	1
6935	66	1
8522	66	1
9334	66	1
51421	66	1
55075	66	1
57496	66	1
58490	66	1
79191	66	1
84062	66	1
84251	66	1
112616	66	1
343990	66	1
374819	66	1
196	65	1
1778	65	1
4301	65	1
4715	65	1
25814	65	1
27040	65	1
55349	65	1
80055	65	1
91526	65	1
220107	65	1
440193	65	1
154	64	1
549	64	1
1508	64	1
6382	64	1
7410	64	1
8507	64	1
10335	64	1
11034	64	1
22821	64	1
23348	64	1
56603	64	1
57142	64	1
64225	64	1
64855	64	1
81619	64	1
124460	64	1
219771	64	1
2590	63	1
2627	63	1
3632	63	1
4306	63	1
4330	63	1
5155	63	1
5201	63	1
7182	63	1
9590	63	1
9620	63	1
9674	63	1
9712	63	1
10894	63	1
23127	63	1
23129	63	1
23137	63	1
50615	63	1
54101	63	1
54874	63	1
55267	63	1
55625	63	1
57162	63	1
57480	63	1
64750	63	1
83786	63	1
145781	63	1
283349	63	1
285590	63	1
374378	63	1
100820829	63	1
1992	62	1
6157	62	1
7026	62	1
9223	62	1
9270	62	1
9697	62	1
9806	62	1
10242	62	1
23078	62	1
23429	62	1
26118	62	1
27245	62	1
54434	62	1
55841	62	1
79008	62	1
79906	62	1
80820	62	1
81563	62	1
84418	62	1
90678	62	1
122961	62	1
137075	62	1
196993	62	1
283358	62	1
548593	62	1
2139	61	1
3831	61	1
5292	61	1
7050	61	1
7433	61	1
10370	61	1
10944	61	1
26040	61	1
55062	61	1
55290	61	1
57214	61	1
57563	61	1
60312	61	1
63027	61	1
80017	61	1
84858	61	1
147495	61	1
1028	60	1
2152	60	1
2934	60	1
5128	60	1
27122	60	1
29970	60	1
51162	60	1
51253	60	1
54627	60	1
55083	60	1
57623	60	1
80267	60	1
84517	60	1
85407	60	1
90390	60	1
94134	60	1
123016	60	1
126669	60	1
154810	60	1
221184	60	1
375057	60	1
1435	59	1
2192	59	1
6850	59	1
9053	59	1
9262	59	1
10458	59	1
23075	59	1
23760	59	1
58513	59	1
63976	59	1
64374	59	1
80176	59	1
133522	59	1
641	58	1
1785	58	1
2335	58	1
4094	58	1
6477	58	1
7335	58	1
9218	58	1
9469	58	1
9649	58	1
10106	58	1
11018	58	1
27161	58	1
51175	58	1
55225	58	1
55273	58	1
56892	58	1
64411	58	1
79605	58	1
80781	58	1
83439	58	1
90701	58	1
199990	58	1
200734	58	1
113	57	1
753	57	1
843	57	1
1879	57	1
2843	57	1
5917	57	1
7422	57	1
8738	57	1
9414	57	1
10018	57	1
27436	57	1
28984	57	1
51477	57	1
54541	57	1
57561	57	1
79613	57	1
84059	57	1
84959	57	1
114299	57	1
145748	57	1
147841	57	1
255488	57	1
445815	57	1
729420	57	1
858	56	1
1846	56	1
1849	56	1
2185	56	1
3716	56	1
3784	56	1
3987	56	1
5152	56	1
5525	56	1
5903	56	1
6233	56	1
9537	56	1
9741	56	1
9846	56	1
22905	56	1
22982	56	1
23345	56	1
23555	56	1
25828	56	1
54476	56	1
85395	56	1
92154	56	1
127018	56	1
140688	56	1
144100	56	1
170689	56	1
219348	56	1
221035	56	1
800	55	1
1831	55	1
2273	55	1
2355	55	1
2799	55	1
3384	55	1
3977	55	1
4217	55	1
4254	55	1
5097	55	1
5932	55	1
7008	55	1
7058	55	1
7436	55	1
8470	55	1
10618	55	1
23112	55	1
51361	55	1
51429	55	1
55504	55	1
55852	55	1
57154	55	1
57514	55	1
79838	55	1
83637	55	1
84319	55	1
84417	55	1
84937	55	1
89853	55	1
91949	55	1
167465	55	1
100	54	1
1647	54	1
4067	54	1
4233	54	1
4286	54	1
5527	54	1
6446	54	1
6910	54	1
9308	54	1
9489	54	1
9522	54	1
9625	54	1
9972	54	1
22882	54	1
23221	54	1
29094	54	1
54838	54	1
57630	54	1
64283	54	1
83593	54	1
83941	54	1
91461	54	1
219654	54	1
256987	54	1
388403	54	1
19	53	1
598	53	1
961	53	1
1545	53	1
1788	53	1
1848	53	1
3693	53	1
3815	53	1
3949	53	1
5598	53	1
5990	53	1
8289	53	1
9516	53	1
9915	53	1
10265	53	1
25897	53	1
29945	53	1
51329	53	1
51564	53	1
51684	53	1
53947	53	1
54986	53	1
55129	53	1
60673	53	1
79733	53	1
80824	53	1
81578	53	1
85409	53	1
91272	53	1
283383	53	1
317762	53	1
340481	53	1
1119	52	1
2100	52	1
5825	52	1
6251	52	1
7849	52	1
8743	52	1
9021	52	1
9922	52	1
22913	52	1
23224	52	1
23384	52	1
23677	52	1
23705	52	1
55082	52	1
57533	52	1
57707	52	1
63971	52	1
84919	52	1
93663	52	1
94234	52	1
128710	52	1
197257	52	1
619279	52	1
667	51	1
1009	51	1
1291	51	1
1368	51	1
1729	51	1
1906	51	1
2222	51	1
2615	51	1
2878	51	1
2969	51	1
3339	51	1
3566	51	1
4261	51	1
5157	51	1
5590	51	1
6224	51	1
6595	51	1
7100	51	1
9448	51	1
10140	51	1
23024	51	1
23331	51	1
29091	51	1
54462	51	1
55357	51	1
55697	51	1
55740	51	1
116985	51	1
146227	51	1
857	50	1
965	50	1
1388	50	1
1398	50	1
1528	50	1
3607	50	1
3625	50	1
3778	50	1
4628	50	1
5687	50	1
5939	50	1
6776	50	1
8303	50	1
8527	50	1
9020	50	1
9052	50	1
9411	50	1
9655	50	1
10129	50	1
23291	50	1
28514	50	1
51061	50	1
51582	50	1
51586	50	1
55824	50	1
57520	50	1
57602	50	1
79627	50	1
80210	50	1
81846	50	1
123355	50	1
171023	50	1
311	49	1
1912	49	1
2730	49	1
3098	49	1
3908	49	1
6238	49	1
7071	49	1
8125	49	1
8295	49	1
9555	49	1
9792	49	1
9938	49	1
23022	49	1
23037	49	1
23218	49	1
23315	49	1
25896	49	1
27303	49	1
29090	49	1
29842	49	1
51134	49	1
55809	49	1
56270	49	1
57591	49	1
64754	49	1
79720	49	1
79960	49	1
80223	49	1
84886	49	1
115572	49	1
118426	49	1
138151	49	1
203245	49	1
344148	49	1
272	48	1
2006	48	1
2140	48	1
2995	48	1
4285	48	1
5757	48	1
6662	48	1
6678	48	1
6894	48	1
7477	48	1
8178	48	1
9079	48	1
9564	48	1
9750	48	1
9781	48	1
23242	48	1
25932	48	1
26130	48	1
53405	48	1
55254	48	1
55352	48	1
55780	48	1
56963	48	1
57182	48	1
63898	48	1
79658	48	1
81615	48	1
84275	48	1
84312	48	1
84940	48	1
114327	48	1
146712	48	1
161502	48	1
168667	48	1
221955	48	1
309	47	1
2036	47	1
2395	47	1
2885	47	1
3601	47	1
3655	47	1
4337	47	1
4864	47	1
5073	47	1
5500	47	1
5580	47	1
5792	47	1
5879	47	1
6433	47	1
6586	47	1
7025	47	1
7042	47	1
7494	47	1
8812	47	1
9043	47	1
9117	47	1
9229	47	1
9475	47	1
9619	47	1
9873	47	1
10010	47	1
10097	47	1
11176	47	1
22800	47	1
23101	47	1
23239	47	1
23338	47	1
23358	47	1
25797	47	1
27111	47	1
54093	47	1
54808	47	1
55275	47	1
79109	47	1
79980	47	1
80205	47	1
125228	47	1
135114	47	1
203069	47	1
221749	47	1
401548	47	1
441478	47	1
604	46	1
831	46	1
1499	46	1
1603	46	1
1847	46	1
1939	46	1
2012	46	1
3482	46	1
3613	46	1
3899	46	1
3918	46	1
5549	46	1
6509	46	1
7057	46	1
8202	46	1
8826	46	1
8859	46	1
9553	46	1
9683	46	1
9907	46	1
9935	46	1
11000	46	1
11221	46	1
23034	46	1
23174	46	1
23764	46	1
26136	46	1
26298	46	1
27295	46	1
55114	46	1
55608	46	1
57186	46	1
57194	46	1
57558	46	1
64284	46	1
64332	46	1
79026	46	1
80011	46	1
80762	46	1
84034	46	1
84969	46	1
91445	46	1
91748	46	1
130497	46	1
348645	46	1
940	45	1
1326	45	1
1512	45	1
2643	45	1
2683	45	1
2768	45	1
3064	45	1
3791	45	1
3912	45	1
3965	45	1
4947	45	1
4967	45	1
5740	45	1
5745	45	1
6311	45	1
10257	45	1
10404	45	1
10678	45	1
11259	45	1
23030	45	1
23261	45	1
23500	45	1
25885	45	1
51363	45	1
54918	45	1
55207	45	1
56946	45	1
57553	45	1
57713	45	1
57864	45	1
64582	45	1
79683	45	1
81488	45	1
84056	45	1
84440	45	1
92017	45	1
116028	45	1
123036	45	1
125488	45	1
152189	45	1
157695	45	1
169792	45	1
219621	45	1
219972	45	1
259230	45	1
571	44	1
665	44	1
894	44	1
1453	44	1
2098	44	1
2745	44	1
3516	44	1
3790	44	1
4298	44	1
5332	44	1
6480	44	1
6597	44	1
6793	44	1
7128	44	1
8848	44	1
8874	44	1
8915	44	1
9258	44	1
9341	44	1
9509	44	1
9580	44	1
10019	44	1
10123	44	1
11077	44	1
23175	44	1
23303	44	1
23523	44	1
23593	44	1
30846	44	1
51202	44	1
51503	44	1
54103	44	1
56987	44	1
57190	44	1
58526	44	1
64131	44	1
65059	44	1
79083	44	1
79616	44	1
80024	44	1
80063	44	1
81553	44	1
83983	44	1
84002	44	1
84303	44	1
93010	44	1
112574	44	1
124976	44	1
134266	44	1
140885	44	1
351	43	1
1240	43	1
1306	43	1
1385	43	1
1601	43	1
1809	43	1
2022	43	1
2637	43	1
2872	43	1
3631	43	1
4017	43	1
4149	43	1
4772	43	1
4976	43	1
5272	43	1
5793	43	1
7082	43	1
7328	43	1
7357	43	1
7517	43	1
8030	43	1
8554	43	1
8816	43	1
9026	43	1
9563	43	1
9853	43	1
9948	43	1
10135	43	1
22999	43	1
23395	43	1
23522	43	1
23576	43	1
23761	43	1
26240	43	1
51174	43	1
53373	43	1
55328	43	1
55790	43	1
57415	43	1
64928	43	1
79646	43	1
79665	43	1
79731	43	1
84976	43	1
90411	43	1
129852	43	1
135112	43	1
140710	43	1
286053	43	1
493753	43	1
153	42	1
307	42	1
595	42	1
1948	42	1
2295	42	1
3927	42	1
4008	42	1
4775	42	1
4792	42	1
5887	42	1
6641	42	1
7086	42	1
7855	42	1
8460	42	1
9037	42	1
9496	42	1
9569	42	1
9682	42	1
9770	42	1
9772	42	1
10418	42	1
10516	42	1
11060	42	1
11082	42	1
23143	42	1
23243	42	1
26137	42	1
50674	42	1
51523	42	1
51669	42	1
51719	42	1
54971	42	1
55243	42	1
55313	42	1
55686	42	1
56261	42	1
56905	42	1
57556	42	1
57665	42	1
64420	42	1
64518	42	1
79094	42	1
80774	42	1
81671	42	1
114818	42	1
124783	42	1
157567	42	1
220988	42	1
256691	42	1
374786	42	1
100144748	42	1
274	41	1
489	41	1
780	41	1
999	41	1
2172	41	1
3142	41	1
3958	41	1
4048	41	1
4613	41	1
5125	41	1
5306	41	1
5371	41	1
5578	41	1
6189	41	1
6615	41	1
6897	41	1
6916	41	1
7114	41	1
7123	41	1
7531	41	1
8050	41	1
8645	41	1
9060	41	1
9658	41	1
9671	41	1
9710	41	1
9749	41	1
9962	41	1
10809	41	1
10972	41	1
11103	41	1
22875	41	1
22885	41	1
23177	41	1
25926	41	1
25992	41	1
29887	41	1
51090	41	1
55160	41	1
55776	41	1
57552	41	1
57600	41	1
64114	41	1
79939	41	1
80146	41	1
92181	41	1
112399	41	1
149840	41	1
201501	41	1
221472	41	1
388630	41	1
389362	41	1
100505549	41	1
