# Supplementary material for: Cell type-selective disease-association of genes under high regulatory load
Source: Nucleic Acids Res. 2015 Oct 10;43(18):8839–55. doi: 10.1093/nar/gkv863 (PMC4605313; doi:10.1093/nar/gkv863)
Supplement: SUPPLEMENTARY DATA [file supp_gkv863_nar-01077-z-2015-File011.zip › HighEnhLoad_E095_10PCNT_04-Feb-2015.txt]

Entrez Gene ID	Nr Enh	H3K4me3 status
6262	300	1
11214	289	1
775	280	1
2288	263	1
4026	240	1
64410	233	1
80206	221	1
57536	220	1
5139	217	1
375449	217	1
23022	216	1
8470	215	1
6546	213	1
3983	203	1
79875	198	1
81578	195	1
4781	193	1
9124	192	1
2908	187	1
84529	187	1
667	184	1
8829	184	1
23092	175	1
64067	175	1
9444	173	1
10580	173	1
51778	173	1
4774	172	1
5137	170	1
27295	168	1
6711	167	1
84869	167	1
10801	166	1
1316	165	1
2257	165	1
3688	165	1
196993	165	1
8224	164	1
151525	161	1
2034	160	1
678	159	1
677	158	1
3908	158	1
93663	157	1
10659	156	1
80745	156	1
11030	154	1
85461	154	1
5797	153	1
7048	153	1
817	152	1
7273	151	1
11217	151	1
84632	150	1
4660	148	1
50651	147	1
127833	147	1
80267	144	1
89797	144	1
2176	143	1
5890	143	1
5937	143	1
6925	143	1
23024	141	1
282996	141	1
1879	139	1
4212	139	1
4306	139	1
8660	139	1
10982	138	1
171024	138	1
6840	137	1
84909	137	1
23189	136	1
9215	135	1
948	134	1
10129	133	1
23327	133	1
27250	133	1
83941	133	1
400954	133	1
115701	130	1
79658	129	1
23228	126	1
23043	125	1
8613	124	1
9365	124	1
201475	124	1
7145	122	1
8777	122	1
90627	122	1
2643	121	1
359948	121	1
783	120	1
10395	120	1
23362	120	1
56999	120	1
23034	119	1
253558	119	1
10217	118	1
10231	118	1
27086	118	1
6239	117	1
8110	116	1
9628	116	1
23158	116	1
57509	116	1
221078	116	1
10611	115	1
473	114	1
2113	114	1
9779	114	1
9891	114	1
57178	114	1
5295	113	1
64778	113	1
84071	113	1
658	112	1
947	112	1
5087	112	1
9223	112	1
27115	112	1
9712	111	1
116224	111	1
4289	110	1
9663	110	1
10186	110	1
387921	110	1
3720	109	1
5581	109	1
57484	109	1
57492	109	1
83592	109	1
113115	109	1
7372	108	1
28232	108	1
51776	108	1
4009	107	1
10891	107	1
23037	107	1
26137	107	1
22906	106	1
59084	106	1
64759	104	1
80323	104	1
4815	103	1
9659	103	1
9811	103	1
23002	102	1
23328	102	1
79718	102	1
1284	101	1
8738	101	1
10252	101	1
10154	100	1
133522	100	1
5350	99	1
9693	99	1
23150	99	1
28951	99	1
55647	99	1
57553	99	1
400818	99	1
729515	99	1
3480	98	1
29091	98	1
253782	98	1
387882	98	1
4092	97	1
7704	97	1
10579	97	1
54453	97	1
115677	97	1
753	96	1
4837	96	1
8609	96	1
54897	96	1
124540	96	1
153090	96	1
3680	95	1
9612	95	1
10345	95	1
23498	95	1
3091	94	1
6310	94	1
6482	94	1
10105	94	1
10920	94	1
11259	94	1
25780	94	1
90362	94	1
2869	93	1
23603	93	1
54880	93	1
55187	93	1
137902	93	1
340481	93	1
800	92	1
1000	92	1
1282	92	1
4088	92	1
4684	92	1
5332	92	1
10090	92	1
11163	92	1
22882	92	1
91351	92	1
2534	91	1
4052	91	1
5420	91	1
6001	91	1
283358	91	1
4286	90	1
56950	90	1
3592	89	1
6720	89	1
8128	89	1
83539	89	1
89796	89	1
90523	89	1
9882	88	1
10242	88	1
29970	88	1
121536	88	1
2627	87	1
4205	87	1
5195	87	1
5793	87	1
7049	87	1
9249	87	1
51274	87	1
55277	87	1
83879	87	1
1523	86	1
2004	86	1
2309	86	1
2766	86	1
5915	86	1
50807	86	1
115827	86	1
158135	86	1
729	85	1
1946	85	1
4548	85	1
8317	85	1
10397	85	1
65977	85	1
114299	85	1
116496	85	1
345557	85	1
445815	85	1
4299	84	1
7003	84	1
7078	84	1
9804	84	1
10867	84	1
23199	84	1
23543	84	1
27145	84	1
10603	83	1
80315	83	1
2274	82	1
23286	82	1
55754	82	1
64409	82	1
868	81	1
7204	81	1
81848	81	1
84319	81	1
340351	81	1
344148	81	1
2040	80	1
5188	80	1
5770	80	1
8559	80	1
54477	80	1
54492	80	1
57415	80	1
84940	80	1
111	79	1
488	79	1
1778	79	1
1859	79	1
4601	79	1
5911	79	1
6935	79	1
10150	79	1
23078	79	1
57600	79	1
115286	79	1
1837	78	1
2246	78	1
4919	78	1
5583	78	1
7155	78	1
9448	78	1
9839	78	1
10531	78	1
28984	78	1
90102	78	1
117581	78	1
604	77	1
1293	77	1
8411	77	1
9685	77	1
10602	77	1
131566	77	1
222553	77	1
5527	76	1
10512	76	1
81488	76	1
84187	76	1
90441	76	1
134265	76	1
137886	76	1
202333	76	1
374786	76	1
6444	75	1
6558	75	1
7026	75	1
8736	75	1
10370	75	1
23613	75	1
51422	75	1
84062	75	1
84894	75	1
54491	74	1
55347	74	1
56603	74	1
131583	74	1
862	73	1
1129	73	1
2308	73	1
2317	73	1
5362	73	1
7168	73	1
8898	73	1
9464	73	1
55705	73	1
57563	73	1
57700	73	1
84159	73	1
152002	73	1
345778	73	1
2114	72	1
7436	72	1
9686	72	1
9759	72	1
10533	72	1
79712	72	1
81563	72	1
148	71	1
388	71	1
2887	71	1
3490	71	1
8624	71	1
10253	71	1
54873	71	1
55322	71	1
55603	71	1
79139	71	1
214	70	1
687	70	1
5998	70	1
8030	70	1
9645	70	1
9967	70	1
26286	70	1
27185	70	1
58499	70	1
59339	70	1
136259	70	1
643314	70	1
29	69	1
1488	69	1
3660	69	1
5128	69	1
5318	69	1
8445	69	1
22998	69	1
26018	69	1
51067	69	1
54704	69	1
57511	69	1
84251	69	1
114991	69	1
145781	69	1
285025	69	1
100820829	69	1
120	68	1
182	68	1
1452	68	1
1808	68	1
2104	68	1
4967	68	1
8997	68	1
10365	68	1
56172	68	1
83637	68	1
84253	68	1
125228	68	1
220929	68	1
388125	68	1
6397	67	1
9208	67	1
10944	67	1
27244	67	1
53405	67	1
54463	67	1
79024	67	1
84441	67	1
1306	66	1
3910	66	1
4627	66	1
5764	66	1
5894	66	1
9644	66	1
11343	66	1
22875	66	1
29842	66	1
51455	66	1
57476	66	1
64582	66	1
388403	66	1
2099	65	1
2122	65	1
5028	65	1
5151	65	1
5201	65	1
6160	65	1
7580	65	1
23180	65	1
23294	65	1
54407	65	1
57182	65	1
63892	65	1
64784	65	1
80325	65	1
84307	65	1
91584	65	1
219771	65	1
463	64	1
3667	64	1
3725	64	1
5157	64	1
9650	64	1
11252	64	1
27303	64	1
54438	64	1
145567	64	1
729420	64	1
1012	63	1
5150	63	1
5747	63	1
7052	63	1
8467	63	1
8496	63	1
9679	63	1
23112	63	1
23514	63	1
26984	63	1
29761	63	1
29928	63	1
51571	63	1
79665	63	1
145748	63	1
441061	63	1
2549	62	1
4330	62	1
8743	62	1
9172	62	1
9414	62	1
10221	62	1
23332	62	1
23345	62	1
23499	62	1
54757	62	1
54986	62	1
56892	62	1
57584	62	1
64077	62	1
81606	62	1
619279	62	1
801	61	1
1912	61	1
2626	61	1
4091	61	1
5334	61	1
5431	61	1
5500	61	1
8412	61	1
10678	61	1
23001	61	1
23194	61	1
55205	61	1
57410	61	1
64641	61	1
79960	61	1
80036	61	1
83857	61	1
832	60	1
3707	60	1
4739	60	1
7345	60	1
7414	60	1
8503	60	1
8817	60	1
9037	60	1
10391	60	1
11057	60	1
23275	60	1
25940	60	1
51256	60	1
79191	60	1
83478	60	1
83786	60	1
94134	60	1
127018	60	1
144100	60	1
339896	60	1
644943	60	1
288	59	1
1052	59	1
2845	59	1
2889	59	1
3090	59	1
6480	59	1
7328	59	1
9788	59	1
10873	59	1
23263	59	1
23348	59	1
27161	59	1
27237	59	1
51621	59	1
54861	59	1
55534	59	1
55904	59	1
90268	59	1
2934	58	1
4023	58	1
5533	58	1
6595	58	1
9972	58	1
10758	58	1
55089	58	1
55670	58	1
63976	58	1
64328	58	1
64342	58	1
79827	58	1
80817	58	1
92106	58	1
112399	58	1
115123	58	1
285590	58	1
391059	58	1
351	57	1
493	57	1
1112	57	1
1289	57	1
2273	57	1
5588	57	1
6584	57	1
8491	57	1
10402	57	1
23389	57	1
23452	57	1
28996	57	1
55294	57	1
55622	57	1
81615	57	1
157378	57	1
375057	57	1
394	56	1
476	56	1
637	56	1
857	56	1
858	56	1
1106	56	1
1385	56	1
4208	56	1
6256	56	1
6446	56	1
9873	56	1
10699	56	1
23242	56	1
25932	56	1
56963	56	1
83549	56	1
84665	56	1
114907	56	1
1947	55	1
2139	55	1
4899	55	1
5563	55	1
5629	55	1
8553	55	1
10163	55	1
22885	55	1
26985	55	1
54465	55	1
55504	55	1
55790	55	1
57205	55	1
154790	55	1
199920	55	1
641	54	1
3398	54	1
4001	54	1
4258	54	1
6909	54	1
7837	54	1
9209	54	1
23293	54	1
25797	54	1
51649	54	1
55082	54	1
153396	54	1
283349	54	1
19	53	1
2195	53	1
4609	53	1
4782	53	1
5071	53	1
5337	53	1
5887	53	1
6331	53	1
6745	53	1
7360	53	1
8853	53	1
9261	53	1
9315	53	1
11165	53	1
23139	53	1
23609	53	1
25902	53	1
53335	53	1
56243	53	1
57419	53	1
58513	53	1
79719	53	1
221491	53	1
259230	53	1
285513	53	1
965	52	1
2969	52	1
3298	52	1
6659	52	1
7090	52	1
7098	52	1
9922	52	1
10424	52	1
11167	52	1
11346	52	1
22856	52	1
23250	52	1
23522	52	1
23604	52	1
26959	52	1
27347	52	1
51479	52	1
55291	52	1
55328	52	1
57057	52	1
57158	52	1
57224	52	1
57496	52	1
59269	52	1
63971	52	1
79074	52	1
84333	52	1
84418	52	1
123016	52	1
100144748	52	1
100506581	52	1
2120	51	1
2697	51	1
2799	51	1
5066	51	1
7879	51	1
9148	51	1
9806	51	1
10743	51	1
22848	51	1
22918	51	1
22982	51	1
26130	51	1
27333	51	1
28976	51	1
51175	51	1
51361	51	1
54206	51	1
55062	51	1
55915	51	1
64374	51	1
79109	51	1
89978	51	1
88	50	1
135	50	1
158	50	1
657	50	1
3655	50	1
3659	50	1
3705	50	1
4179	50	1
6867	50	1
8291	50	1
8440	50	1
8925	50	1
9941	50	1
10769	50	1
23281	50	1
27063	50	1
29107	50	1
54627	50	1
54874	50	1
55129	50	1
55536	50	1
57552	50	1
58490	50	1
157313	50	1
253017	50	1
257019	50	1
104	49	1
928	49	1
4233	49	1
5335	49	1
5825	49	1
6484	49	1
6926	49	1
7111	49	1
7450	49	1
8476	49	1
8727	49	1
9411	49	1
10114	49	1
22795	49	1
22903	49	1
23164	49	1
23272	49	1
27122	49	1
54828	49	1
54997	49	1
55075	49	1
55959	49	1
64083	49	1
64854	49	1
90701	49	1
121512	49	1
140876	49	1
166815	49	1
375567	49	1
1124	48	1
1183	48	1
3977	48	1
4066	48	1
4134	48	1
4292	48	1
4430	48	1
4686	48	1
4892	48	1
6507	48	1
7082	48	1
9413	48	1
23175	48	1
54896	48	1
55093	48	1
58526	48	1
63898	48	1
65009	48	1
79705	48	1
84517	48	1
196513	48	1
50	47	1
949	47	1
1387	47	1
2131	47	1
3915	47	1
4784	47	1
5239	47	1
5519	47	1
6229	47	1
6764	47	1
6801	47	1
7871	47	1
8522	47	1
8672	47	1
8994	47	1
9314	47	1
9637	47	1
10455	47	1
10486	47	1
22936	47	1
23266	47	1
23760	47	1
51126	47	1
56203	47	1
56997	47	1
57222	47	1
57480	47	1
83988	47	1
167227	47	1
202018	47	1
344558	47	1
400506	47	1
494188	47	1
115	46	1
2201	46	1
3693	46	1
3791	46	1
3912	46	1
4862	46	1
5274	46	1
7046	46	1
7058	46	1
7579	46	1
9655	46	1
22801	46	1
23095	46	1
23127	46	1
23129	46	1
23593	46	1
26259	46	1
51232	46	1
51434	46	1
51542	46	1
54434	46	1
56288	46	1
79974	46	1
80205	46	1
91272	46	1
123355	46	1
157638	46	1
171568	46	1
196527	46	1
387923	46	1
414318	46	1
729830	46	1
4008	45	1
4131	45	1
4947	45	1
5465	45	1
5784	45	1
5922	45	1
6747	45	1
8395	45	1
8498	45	1
9262	45	1
10949	45	1
23143	45	1
25793	45	1
25836	45	1
26136	45	1
29988	45	1
51384	45	1
51704	45	1
54329	45	1
55267	45	1
55335	45	1
55636	45	1
55740	45	1
57493	45	1
57507	45	1
57608	45	1
64207	45	1
79698	45	1
79729	45	1
80820	45	1
84230	45	1
85379	45	1
201164	45	1
404093	45	1
323	44	1
1021	44	1
1647	44	1
1848	44	1
1956	44	1
2100	44	1
2180	44	1
2651	44	1
3418	44	1
3815	44	1
3987	44	1
4155	44	1
6251	44	1
7068	44	1
8202	44	1
8428	44	1
8542	44	1
9270	44	1
9352	44	1
9425	44	1
23224	44	1
23648	44	1
51637	44	1
54541	44	1
55144	44	1
55604	44	1
57520	44	1
79742	44	1
81839	44	1
143872	44	1
146691	44	1
166336	44	1
196528	44	1
549	43	1
2081	43	1
2355	43	1
3600	43	1
3708	43	1
3732	43	1
3764	43	1
4254	43	1
5142	43	1
5834	43	1
5903	43	1
6533	43	1
7057	43	1
9462	43	1
9569	43	1
9766	43	1
9771	43	1
23075	43	1
25926	43	1
25998	43	1
27247	43	1
53947	43	1
57217	43	1
64859	43	1
83698	43	1
84969	43	1
130733	43	1
151011	43	1
442721	43	1
100	42	1
153	42	1
2745	42	1
3759	42	1
4154	42	1
4288	42	1
4337	42	1
5787	42	1
6430	42	1
8111	42	1
9865	42	1
10140	42	1
22898	42	1
22907	42	1
23240	42	1
25937	42	1
30819	42	1
55112	42	1
57561	42	1
65997	42	1
79591	42	1
79660	42	1
84034	42	1
84803	42	1
84919	42	1
91807	42	1
116987	42	1
221895	42	1
816	41	1
1634	41	1
1831	41	1
4803	41	1
4851	41	1
5376	41	1
5774	41	1
8874	41	1
9079	41	1
9459	41	1
9537	41	1
9844	41	1
9846	41	1
10265	41	1
10656	41	1
11138	41	1
26027	41	1
51339	41	1
55068	41	1
55824	41	1
57591	41	1
84617	41	1
90411	41	1
93649	41	1
113622	41	1
114883	41	1
144715	41	1
160760	41	1
257415	41	1
286144	41	1
347744	41	1
205	40	1
522	40	1
1737	40	1
1805	40	1
2098	40	1
2200	40	1
2300	40	1
2313	40	1
3643	40	1
3899	40	1
4811	40	1
4825	40	1
5932	40	1
6461	40	1
6575	40	1
7434	40	1
8405	40	1
8611	40	1
8707	40	1
9734	40	1
10184	40	1
11221	40	1
11248	40	1
23057	40	1
23102	40	1
23236	40	1
23544	40	1
25925	40	1
26207	40	1
28989	40	1
51752	40	1
55022	40	1
55114	40	1
60312	40	1
65986	40	1
143279	40	1
150094	40	1
167465	40	1
220202	40	1
221178	40	1
221395	40	1
345079	40	1
147	39	1
831	39	1
1152	39	1
1611	39	1
1889	39	1
2395	39	1
2788	39	1
3556	39	1
3753	39	1
4921	39	1
5166	39	1
6157	39	1
6774	39	1
8614	39	1
8869	39	1
9077	39	1
9620	39	1
9750	39	1
10979	39	1
11069	39	1
23500	39	1
26278	39	1
28981	39	1
51253	39	1
51696	39	1
55852	39	1
57101	39	1
64781	39	1
65983	39	1
79627	39	1
79645	39	1
83850	39	1
84249	39	1
84700	39	1
84814	39	1
129446	39	1
140609	39	1
222171	39	1
256021	39	1
154	38	1
596	38	1
845	38	1
1028	38	1
1130	38	1
1738	38	1
1827	38	1
1909	38	1
2070	38	1
2171	38	1
2632	38	1
3097	38	1
4140	38	1
4217	38	1
4616	38	1
5069	38	1
5073	38	1
5525	38	1
6196	38	1
6615	38	1
6670	38	1
6894	38	1
7097	38	1
8729	38	1
9194	38	1
9213	38	1
9267	38	1
9886	38	1
9956	38	1
10100	38	1
10285	38	1
10363	38	1
11103	38	1
11142	38	1
23303	38	1
23336	38	1
51439	38	1
53371	38	1
54810	38	1
55225	38	1
55532	38	1
56910	38	1
57211	38	1
57623	38	1
58486	38	1
79230	38	1
83872	38	1
84952	38	1
85458	38	1
89849	38	1
92014	38	1
93109	38	1
121227	38	1
130540	38	1
132671	38	1
167838	38	1
201562	38	1
221035	38	1
221143	38	1
87	37	1
196	37	1
481	37	1
983	37	1
1746	37	1
3716	37	1
4715	37	1
4898	37	1
5205	37	1
5550	37	1
6850	37	1
7071	37	1
7337	37	1
7419	37	1
8651	37	1
8821	37	1
9053	37	1
9132	37	1
9577	37	1
9912	37	1
9975	37	1
10049	37	1
10270	37	1
22822	37	1
23085	37	1
23261	37	1
25948	37	1
27075	37	1
28969	37	1
29104	37	1
30844	37	1
51332	37	1
54532	37	1
56929	37	1
57713	37	1
57721	37	1
59277	37	1
64762	37	1
64785	37	1
79971	37	1
81619	37	1
91147	37	1
94031	37	1
116064	37	1
133746	37	1
144699	37	1
144811	37	1
220441	37	1
284273	37	1
374378	37	1
387700	37	1
389337	37	1
1102	36	1
1665	36	1
2637	36	1
3274	36	1
3485	36	1
3488	36	1
3607	36	1
3784	36	1
4223	36	1
4285	36	1
4791	36	1
5155	36	1
5209	36	1
6383	36	1
7100	36	1
7159	36	1
7335	36	1
8125	36	1
8507	36	1
8848	36	1
9180	36	1
9308	36	1
9456	36	1
9553	36	1
9649	36	1
9669	36	1
9953	36	1
10010	36	1
23012	36	1
23239	36	1
23358	36	1
23414	36	1
23516	36	1
23705	36	1
25849	36	1
25898	36	1
29995	36	1
51299	36	1
51329	36	1
51429	36	1
55137	36	1
55841	36	1
57161	36	1
57478	36	1
64094	36	1
80309	36	1
84101	36	1
84913	36	1
85453	36	1
90390	36	1
91624	36	1
129852	36	1
152579	36	1
200132	36	1
219621	36	1
219790	36	1
252969	36	1
286223	36	1
348938	36	1
374819	36	1
843	35	1
960	35	1
1160	35	1
1436	35	1
1901	35	1
3059	35	1
3554	35	1
3895	35	1
4147	35	1
4613	35	1
6477	35	1
7336	35	1
7982	35	1
8915	35	1
9265	35	1
9469	35	1
9683	35	1
10771	35	1
22808	35	1
23274	35	1
23283	35	1
23333	35	1
23368	35	1
23704	35	1
26509	35	1
26511	35	1
51199	35	1
51582	35	1
54602	35	1
55031	35	1
55160	35	1
55650	35	1
57134	35	1
57699	35	1
64091	35	1
64927	35	1
79720	35	1
80314	35	1
81846	35	1
84181	35	1
84957	35	1
130497	35	1
140890	35	1
170689	35	1
345930	35	1
25	34	1
358	34	1
1266	34	1
1788	34	1
2181	34	1
2590	34	1
2752	34	1
3098	34	1
3593	34	1
4041	34	1
4255	34	1
4664	34	1
5757	34	1
6508	34	1
7532	34	1
7881	34	1
8404	34	1
9019	34	1
9169	34	1
9341	34	1
9697	34	1
23243	34	1
23530	34	1
23676	34	1
26240	34	1
29123	34	1
29982	34	1
51230	34	1
51478	34	1
51660	34	1
54504	34	1
55902	34	1
55970	34	1
57190	34	1
64225	34	1
66008	34	1
79618	34	1
79733	34	1
79789	34	1
79918	34	1
80781	34	1
84132	34	1
85021	34	1
92241	34	1
112574	34	1
114327	34	1
134429	34	1
138639	34	1
140739	34	1
147495	34	1
150684	34	1
220988	34	1
257240	34	1
285180	34	1
286053	34	1
399979	34	1
494470	34	1
100131211	34	1
81	33	1
392	33	1
653	33	1
1482	33	1
2321	33	1
2683	33	1
2768	33	1
2843	33	1
3142	33	1
3632	33	1
4324	33	1
5358	33	1
6695	33	1
6934	33	1
8048	33	1
8310	33	1
8887	33	1
9043	33	1
9522	33	1
9781	33	1
10097	33	1
10282	33	1
10318	33	1
10351	33	1
10438	33	1
10846	33	1
10939	33	1
11055	33	1
11098	33	1
22849	33	1
22908	33	1
23137	33	1
23225	33	1
23233	33	1
23594	33	1
26118	33	1
27327	33	1
51097	33	1
54715	33	1
55353	33	1
56241	33	1
56704	33	1
57460	33	1
57630	33	1
60485	33	1
79649	33	1
79682	33	1
81539	33	1
83943	33	1
115825	33	1
132864	33	1
134266	33	1
137075	33	1
149840	33	1
200734	33	1
220108	33	1
221662	33	1
255394	33	1
256987	33	1
