# Supplementary material for: Cell type-selective disease-association of genes under high regulatory load
Source: Nucleic Acids Res. 2015 Oct 10;43(18):8839–55. doi: 10.1093/nar/gkv863 (PMC4605313; doi:10.1093/nar/gkv863)
Supplement: SUPPLEMENTARY DATA [file supp_gkv863_nar-01077-z-2015-File011.zip › HighEnhLoad_E094_10PCNT_04-Feb-2015.txt]

Entrez Gene ID	Nr Enh	H3K4me3 status
677	112	1
10801	100	1
5890	97	1
23327	81	1
2176	76	1
359948	76	1
5205	75	1
84909	73	1
2122	71	1
50651	69	1
2294	67	1
10105	66	1
57178	65	1
11030	64	1
54897	64	1
64759	64	1
55277	62	1
84517	62	1
678	61	1
5195	61	1
27086	61	1
9124	60	1
3394	59	1
6239	59	1
947	58	1
5770	58	1
9804	58	1
6662	57	1
9612	57	1
26286	57	1
27237	57	1
64778	57	1
7113	56	1
2627	55	1
11214	55	1
345079	55	1
2114	54	1
3725	54	1
201266	54	1
4627	53	1
6720	53	1
7145	53	1
2752	52	1
4289	52	1
23199	52	1
63976	52	1
4026	51	1
51274	51	1
54502	51	1
84418	51	1
100505549	51	1
3480	50	1
10397	50	1
23498	50	1
23648	50	1
2869	49	1
5201	49	1
8624	49	1
10580	49	1
64410	49	1
136259	49	1
10221	48	1
388	47	1
6001	47	1
7026	47	1
7704	47	1
83641	47	1
150094	47	1
1316	46	1
4088	46	1
9645	46	1
51253	46	1
861	45	1
22936	45	1
23108	45	1
55647	45	1
116987	45	1
6711	44	1
23514	44	1
54206	44	1
400954	44	1
1052	43	1
4651	43	1
11057	43	1
84071	43	1
81	42	1
2081	42	1
3090	42	1
3091	42	1
4149	42	1
8527	42	1
57507	42	1
84952	42	1
388125	42	1
1284	41	1
3660	41	1
4782	41	1
6397	41	1
7090	41	1
11252	41	1
23293	41	1
26298	41	1
51174	41	1
54463	41	1
55187	41	1
84632	41	1
145781	41	1
100820829	41	1
1106	40	1
3418	40	1
4774	40	1
5583	40	1
6482	40	1
8111	40	1
9223	40	1
9663	40	1
57222	40	1
81671	40	1
2355	39	1
6160	39	1
8848	39	1
51649	39	1
83716	39	1
2530	38	1
3280	38	1
5588	38	1
7587	38	1
9249	38	1
10743	38	1
23362	38	1
55230	38	1
83592	38	1
832	37	1
2626	37	1
3983	37	1
4609	37	1
5209	37	1
5795	37	1
5867	37	1
8537	37	1
54101	37	1
64798	37	1
90627	37	1
2139	36	1
7159	36	1
7357	36	1
8050	36	1
9365	36	1
387923	36	1
688	35	1
3655	35	1
3659	35	1
7373	35	1
8470	35	1
8553	35	1
9620	35	1
51061	35	1
54102	35	1
54896	35	1
84159	35	1
116113	35	1
473	34	1
1488	34	1
1831	34	1
1846	34	1
2034	34	1
2317	34	1
6549	34	1
6764	34	1
7003	34	1
8542	34	1
10944	34	1
55625	34	1
57509	34	1
64342	34	1
80790	34	1
283358	34	1
286053	34	1
6446	33	1
6558	33	1
7163	33	1
28951	33	1
28957	33	1
51621	33	1
57591	33	1
58480	33	1
64420	33	1
414318	33	1
2181	32	1
3339	32	1
4155	32	1
5362	32	1
6934	32	1
7422	32	1
7430	32	1
9577	32	1
10140	32	1
10163	32	1
23677	32	1
51422	32	1
64207	32	1
79730	32	1
80205	32	1
84133	32	1
94234	32	1
400451	32	1
824	31	1
1889	31	1
4092	31	1
7048	31	1
8428	31	1
8672	31	1
9026	31	1
11138	31	1
55267	31	1
57410	31	1
57534	31	1
79024	31	1
79719	31	1
83786	31	1
144100	31	1
389015	31	1
643314	31	1
644943	31	1
408	30	1
687	30	1
1112	30	1
1956	30	1
5336	30	1
6584	30	1
6745	30	1
9811	30	1
10788	30	1
27324	30	1
28514	30	1
28989	30	1
55915	30	1
63898	30	1
83549	30	1
84441	30	1
2040	29	1
2534	29	1
2908	29	1
3632	29	1
4363	29	1
4616	29	1
4784	29	1
5154	29	1
6657	29	1
8898	29	1
22906	29	1
26747	29	1
27250	29	1
27352	29	1
51187	29	1
54545	29	1
55904	29	1
57584	29	1
60673	29	1
79370	29	1
79720	29	1
84706	29	1
114991	29	1
256021	29	1
100506658	29	1
481	28	1
613	28	1
3985	28	1
4066	28	1
4071	28	1
4094	28	1
4179	28	1
4781	28	1
6533	28	1
7050	28	1
7494	28	1
9043	28	1
9166	28	1
11018	28	1
23092	28	1
23338	28	1
23593	28	1
55278	28	1
55780	28	1
57161	28	1
63027	28	1
84056	28	1
84869	28	1
84894	28	1
89796	28	1
120376	28	1
124245	28	1
126969	28	1
153090	28	1
158135	28	1
949	27	1
1119	27	1
1785	27	1
1999	27	1
2120	27	1
2353	27	1
2788	27	1
2934	27	1
3987	27	1
4919	27	1
5087	27	1
5873	27	1
6157	27	1
6497	27	1
7372	27	1
9180	27	1
9686	27	1
10533	27	1
10758	27	1
10912	27	1
23164	27	1
23200	27	1
25926	27	1
28996	27	1
29842	27	1
51250	27	1
54541	27	1
64083	27	1
64283	27	1
64866	27	1
80267	27	1
83941	27	1
117581	27	1
123099	27	1
154790	27	1
161882	27	1
374655	27	1
476	26	1
1028	26	1
1634	26	1
2776	26	1
3554	26	1
3708	26	1
3977	26	1
5903	26	1
6176	26	1
6430	26	1
6909	26	1
7336	26	1
8498	26	1
9644	26	1
9759	26	1
9766	26	1
23102	26	1
23499	26	1
26207	26	1
27436	26	1
51121	26	1
51669	26	1
55638	26	1
64132	26	1
79645	26	1
80315	26	1
115286	26	1
126917	26	1
219621	26	1
285590	26	1
389362	26	1
401546	26	1
404093	26	1
100507050	26	1
29	25	1
87	25	1
216	25	1
307	25	1
598	25	1
1452	25	1
1528	25	1
2098	25	1
2309	25	1
3241	25	1
3384	25	1
4217	25	1
4739	25	1
4773	25	1
4976	25	1
9053	25	1
9334	25	1
9630	25	1
10097	25	1
23143	25	1
51421	25	1
55352	25	1
55971	25	1
80017	25	1
84440	25	1
2152	24	1
3170	24	1
5500	24	1
5550	24	1
7114	24	1
8303	24	1
8507	24	1
9679	24	1
10458	24	1
22856	24	1
23175	24	1
23550	24	1
23603	24	1
26509	24	1
27244	24	1
29090	24	1
51123	24	1
54855	24	1
55048	24	1
55890	24	1
57688	24	1
59277	24	1
64077	24	1
79155	24	1
79705	24	1
79718	24	1
79838	24	1
80781	24	1
84532	24	1
84708	24	1
91272	24	1
91748	24	1
92154	24	1
92181	24	1
114827	24	1
123016	24	1
131583	24	1
140876	24	1
152002	24	1
340481	24	1
343990	24	1
768211	24	1
1848	23	1
4211	23	1
5519	23	1
5757	23	1
6256	23	1
6301	23	1
6659	23	1
6867	23	1
7043	23	1
7832	23	1
8170	23	1
8476	23	1
9229	23	1
9314	23	1
9603	23	1
9741	23	1
10217	23	1
10365	23	1
10424	23	1
10771	23	1
11043	23	1
11077	23	1
22982	23	1
23235	23	1
23555	23	1
25798	23	1
25897	23	1
27245	23	1
54880	23	1
55770	23	1
57136	23	1
57496	23	1
57630	23	1
89797	23	1
145741	23	1
166815	23	1
200734	23	1
221178	23	1
282996	23	1
1021	22	1
1647	22	1
2113	22	1
2799	22	1
2852	22	1
4009	22	1
4082	22	1
4254	22	1
4811	22	1
4862	22	1
5073	22	1
6259	22	1
6461	22	1
6548	22	1
6641	22	1
7855	22	1
8495	22	1
8660	22	1
8828	22	1
9020	22	1
9569	22	1
9572	22	1
9625	22	1
9749	22	1
10455	22	1
11217	22	1
11320	22	1
22822	22	1
22837	22	1
23275	22	1
23321	22	1
23704	22	1
26018	22	1
26040	22	1
27242	22	1
29928	22	1
50853	22	1
54465	22	1
55534	22	1
55687	22	1
57533	22	1
57583	22	1
59339	22	1
64855	22	1
79960	22	1
85377	22	1
90678	22	1
94134	22	1
137075	22	1
146712	22	1
157638	22	1
257236	22	1
348938	22	1
375748	22	1
440193	22	1
330	21	1
999	21	1
1152	21	1
1291	21	1
1592	21	1
2036	21	1
2100	21	1
2295	21	1
2872	21	1
3397	21	1
3784	21	1
4306	21	1
4599	21	1
5144	21	1
5163	21	1
5412	21	1
6925	21	1
6935	21	1
7582	21	1
7776	21	1
8609	21	1
8613	21	1
8651	21	1
8853	21	1
8997	21	1
9261	21	1
9722	21	1
11103	21	1
11278	21	1
23093	21	1
23218	21	1
23224	21	1
23268	21	1
23286	21	1
23543	21	1
23583	21	1
27131	21	1
51474	21	1
51700	21	1
54815	21	1
54891	21	1
55200	21	1
55561	21	1
56270	21	1
57492	21	1
57535	21	1
79180	21	1
79666	21	1
79977	21	1
80176	21	1
83478	21	1
84101	21	1
84310	21	1
115825	21	1
124783	21	1
137682	21	1
139886	21	1
157567	21	1
219654	21	1
221035	21	1
257415	21	1
285513	21	1
388335	21	1
728340	21	1
100	20	1
382	20	1
587	20	1
639	20	1
667	20	1
817	20	1
928	20	1
960	20	1
1266	20	1
1289	20	1
1611	20	1
2762	20	1
2863	20	1
3222	20	1
3993	20	1
4041	20	1
4170	20	1
4298	20	1
4301	20	1
5218	20	1
5307	20	1
5909	20	1
5998	20	1
6382	20	1
9289	20	1
9682	20	1
9760	20	1
9792	20	1
10628	20	1
11034	20	1
22918	20	1
23261	20	1
23303	20	1
23352	20	1
23406	20	1
26511	20	1
29107	20	1
29123	20	1
51128	20	1
51208	20	1
51523	20	1
54507	20	1
54828	20	1
55697	20	1
56997	20	1
57707	20	1
79613	20	1
79980	20	1
80824	20	1
81848	20	1
83593	20	1
84504	20	1
91419	20	1
118426	20	1
127845	20	1
143872	20	1
144245	20	1
147495	20	1
153769	20	1
196993	20	1
203245	20	1
220441	20	1
339896	20	1
389289	20	1
389337	20	1
643008	20	1
549	19	1
604	19	1
1453	19	1
1603	19	1
1729	19	1
1939	19	1
2289	19	1
2395	19	1
2969	19	1
3670	19	1
3688	19	1
3908	19	1
4091	19	1
4140	19	1
5097	19	1
5295	19	1
5581	19	1
6238	19	1
6916	19	1
7068	19	1
7078	19	1
7204	19	1
7763	19	1
8412	19	1
8439	19	1
8632	19	1
8829	19	1
9215	19	1
9218	19	1
10409	19	1
10920	19	1
10938	19	1
22987	19	1
23001	19	1
23274	19	1
23291	19	1
23405	19	1
23492	19	1
25828	19	1
26984	19	1
27122	19	1
27295	19	1
28998	19	1
51655	19	1
53947	19	1
54566	19	1
54758	19	1
55286	19	1
55612	19	1
55653	19	1
55740	19	1
56963	19	1
57561	19	1
64359	19	1
64374	19	1
64411	19	1
79098	19	1
79758	19	1
79906	19	1
81603	19	1
81619	19	1
84612	19	1
90407	19	1
91012	19	1
93663	19	1
115827	19	1
133522	19	1
140710	19	1
158158	19	1
220988	19	1
283349	19	1
344558	19	1
311	18	1
622	18	1
801	18	1
1130	18	1
1508	18	1
1788	18	1
1843	18	1
2745	18	1
2766	18	1
3485	18	1
3707	18	1
4258	18	1
4792	18	1
4953	18	1
5564	18	1
5641	18	1
5687	18	1
5792	18	1
5799	18	1
6506	18	1
6894	18	1
7058	18	1
7098	18	1
7132	18	1
7168	18	1
7371	18	1
8140	18	1
8728	18	1
9019	18	1
9341	18	1
9414	18	1
10370	18	1
10531	18	1
10579	18	1
11113	18	1
22898	18	1
23112	18	1
23254	18	1
50515	18	1
51429	18	1
51477	18	1
54491	18	1
54874	18	1
55852	18	1
56243	18	1
57407	18	1
64761	18	1
64762	18	1
64784	18	1
78999	18	1
79605	18	1
80820	18	1
80852	18	1
81563	18	1
81578	18	1
83983	18	1
84034	18	1
84059	18	1
84187	18	1
90441	18	1
90993	18	1
112399	18	1
112574	18	1
128178	18	1
135112	18	1
135114	18	1
144699	18	1
149297	18	1
151011	18	1
151648	18	1
162461	18	1
219931	18	1
222235	18	1
253782	18	1
256987	18	1
389072	18	1
120	17	1
182	17	1
771	17	1
780	17	1
965	17	1
1465	17	1
1500	17	1
1808	17	1
2222	17	1
2637	17	1
2650	17	1
3098	17	1
3212	17	1
3667	17	1
4188	17	1
5091	17	1
5332	17	1
5525	17	1
5527	17	1
5578	17	1
5740	17	1
5745	17	1
5861	17	1
6303	17	1
6310	17	1
6414	17	1
6786	17	1
7528	17	1
8224	17	1
8289	17	1
8525	17	1
8870	17	1
9267	17	1
9555	17	1
9886	17	1
9975	17	1
10252	17	1
10447	17	1
10509	17	1
10972	17	1
11142	17	1
11343	17	1
22821	17	1
23189	17	1
23242	17	1
23389	17	1
23531	17	1
25829	17	1
25902	17	1
27190	17	1
29796	17	1
29965	17	1
51031	17	1
51582	17	1
54788	17	1
54991	17	1
55092	17	1
55705	17	1
56033	17	1
56894	17	1
57142	17	1
57648	17	1
60312	17	1
64114	17	1
64395	17	1
64651	17	1
65249	17	1
79135	17	1
79789	17	1
79831	17	1
80157	17	1
84919	17	1
90102	17	1
91445	17	1
92014	17	1
121053	17	1
122953	17	1
130399	17	1
132864	17	1
140688	17	1
166824	17	1
168620	17	1
170689	17	1
171023	17	1
171546	17	1
201164	17	1
219348	17	1
374819	17	1
651746	17	1
729515	17	1
102	16	1
214	16	1
302	16	1
351	16	1
403	16	1
463	16	1
602	16	1
745	16	1
1292	16	1
2029	16	1
2274	16	1
2683	16	1
3005	16	1
3164	16	1
3199	16	1
3398	16	1
3516	16	1
3716	16	1
3775	16	1
5093	16	1
5150	16	1
5292	16	1
5339	16	1
5465	16	1
5727	16	1
5914	16	1
5917	16	1
5922	16	1
5932	16	1
5990	16	1
6624	16	1
6850	16	1
6876	16	1
7088	16	1
7799	16	1
8073	16	1
8178	16	1
8295	16	1
8460	16	1
8554	16	1
9185	16	1
9516	16	1
9518	16	1
9650	16	1
9861	16	1
9967	16	1
10123	16	1
10166	16	1
10294	16	1
10318	16	1
10413	16	1
10472	16	1
10656	16	1
10672	16	1
11000	16	1
22877	16	1
23085	16	1
23129	16	1
23263	16	1
25793	16	1
25980	16	1
26064	16	1
26137	16	1
27111	16	1
51361	16	1
51608	16	1
51704	16	1
54757	16	1
54834	16	1
55075	16	1
55291	16	1
55347	16	1
55604	16	1
55959	16	1
56975	16	1
57162	16	1
57580	16	1
57600	16	1
64110	16	1
64131	16	1
64781	16	1
79083	16	1
79971	16	1
80323	16	1
84164	16	1
84265	16	1
84275	16	1
84319	16	1
84858	16	1
84937	16	1
84946	16	1
85456	16	1
91369	16	1
91461	16	1
115677	16	1
123036	16	1
129685	16	1
145567	16	1
197370	16	1
219623	16	1
223082	16	1
375057	16	1
400506	16	1
768239	16	1
19	15	1
148	15	1
153	15	1
205	15	1
522	15	1
650	15	1
1435	15	1
2131	15	1
2296	15	1
2308	15	1
2590	15	1
2771	15	1
2904	15	1
3607	15	1
3613	15	1
3799	15	1
3895	15	1
3912	15	1
3959	15	1
4000	15	1
4128	15	1
4205	15	1
4299	15	1
4478	15	1
4650	15	1
4780	15	1
4835	15	1
4929	15	1
4947	15	1
5151	15	1
5166	15	1
5580	15	1
5747	15	1
5911	15	1
5937	15	1
6038	15	1
6240	15	1
6469	15	1
6484	15	1
6670	15	1
7071	15	1
7464	15	1
7869	15	1
8030	15	1
8535	15	1
8543	15	1
8548	15	1
8568	15	1
8645	15	1
8743	15	1
9077	15	1
9148	15	1
9270	15	1
9308	15	1
9455	15	1
9595	15	1
10079	15	1
10129	15	1
10135	15	1
10150	15	1
10335	15	1
10868	15	1
11078	15	1
11261	15	1
22848	15	1
23177	15	1
23308	15	1
23368	15	1
23670	15	1
23764	15	1
29066	15	1
29957	15	1
29995	15	1
54476	15	1
54901	15	1
54986	15	1
55160	15	1
55225	15	1
55608	15	1
55893	15	1
56605	15	1
56889	15	1
56999	15	1
57154	15	1
57419	15	1
57623	15	1
58513	15	1
59269	15	1
64115	15	1
79191	15	1
79443	15	1
79658	15	1
79890	15	1
81502	15	1
81602	15	1
81617	15	1
83464	15	1
84057	15	1
85457	15	1
90525	15	1
113791	15	1
127544	15	1
144348	15	1
146691	15	1
147841	15	1
154091	15	1
167826	15	1
197257	15	1
201475	15	1
203069	15	1
252969	15	1
344148	15	1
399665	15	1
100533183	15	1
196	14	1
272	14	1
309	14	1
488	14	1
833	14	1
1306	14	1
1523	14	1
1525	14	1
1612	14	1
1746	14	1
2099	14	1
2194	14	1
2887	14	1
3488	14	1
3594	14	1
3691	14	1
3694	14	1
3856	14	1
3927	14	1
3958	14	1
4017	14	1
4209	14	1
4245	14	1
4335	14	1
4676	14	1
4810	14	1
4967	14	1
5095	14	1
5142	14	1
5152	14	1
5155	14	1
5335	14	1
5443	14	1
5511	14	1
5586	14	1
5825	14	1
6229	14	1
6233	14	1
6525	14	1
6744	14	1
6993	14	1
7045	14	1
7127	14	1
7461	14	1
7534	14	1
7586	14	1
8165	14	1
8321	14	1
8407	14	1
8671	14	1
8714	14	1
8738	14	1
8777	14	1
8812	14	1
8837	14	1
9448	14	1
9860	14	1
9960	14	1
10057	14	1
10106	14	1
10257	14	1
10395	14	1
10516	14	1
10645	14	1
10657	14	1
10873	14	1
11060	14	1
11135	14	1
11259	14	1
22904	14	1
23022	14	1
23048	14	1
23187	14	1
23272	14	1
23446	14	1
23515	14	1
23516	14	1
25771	14	1
25831	14	1
25896	14	1
25932	14	1
27087	14	1
27106	14	1
27161	14	1
27347	14	1
50807	14	1
51126	14	1
51341	14	1
51741	14	1
53371	14	1
53905	14	1
54065	14	1
54434	14	1
54858	14	1
54916	14	1
54997	14	1
55290	14	1
55328	14	1
55568	14	1
55571	14	1
55650	14	1
55776	14	1
55850	14	1
55970	14	1
56977	14	1
57182	14	1
57194	14	1
57493	14	1
57511	14	1
64094	14	1
79026	14	1
79602	14	1
79683	14	1
80325	14	1
80762	14	1
81932	14	1
83637	14	1
84300	14	1
85379	14	1
87769	14	1
90362	14	1
90390	14	1
90459	14	1
93487	14	1
113026	14	1
116255	14	1
123720	14	1
125893	14	1
148418	14	1
221955	14	1
254295	14	1
260425	14	1
317762	14	1
387763	14	1
388403	14	1
643155	14	1
647024	14	1
100131378	14	1
100529240	14	1
25	13	1
231	13	1
249	13	1
306	13	1
323	13	1
950	13	1
1282	13	1
1464	13	1
1514	13	1
1741	13	1
1778	13	1
1847	13	1
1906	13	1
1947	13	1
1978	13	1
2022	13	1
2104	13	1
2495	13	1
2768	13	1
2820	13	1
2879	13	1
3064	13	1
3146	13	1
3169	13	1
3400	13	1
3486	13	1
3601	13	1
3710	13	1
3949	13	1
4836	13	1
5253	13	1
5310	13	1
5435	13	1
5507	13	1
5594	13	1
5631	13	1
5784	13	1
5829	13	1
6299	13	1
6509	13	1
6714	13	1
6794	13	1
7049	13	1
7128	13	1
7249	13	1
7316	13	1
7328	13	1
8139	13	1
8193	13	1
8209	13	1
8496	13	1
8754	13	1
8869	13	1
9021	13	1
9139	13	1
9167	13	1
9253	13	1
9394	13	1
9546	13	1
9564	13	1
9580	13	1
9615	13	1
9712	13	1
9788	13	1
9806	13	1
9846	13	1
9855	13	1
9948	13	1
10059	13	1
10184	13	1
10227	13	1
10285	13	1
10312	13	1
10400	13	1
10451	13	1
10512	13	1
10723	13	1
11166	13	1
11181	13	1
23137	13	1
23315	13	1
23373	13	1
23452	13	1
23654	13	1
23732	13	1
23767	13	1
26996	13	1
27175	13	1
27258	13	1
50615	13	1
50674	13	1
51008	13	1
51092	13	1
51111	13	1
51202	13	1
51571	13	1
54498	13	1
54971	13	1
54980	13	1
55234	13	1
55340	13	1
55357	13	1
55486	13	1
55512	13	1
55589	13	1
55809	13	1
56655	13	1
56913	13	1
56950	13	1
57552	13	1
57597	13	1
57602	13	1
58472	13	1
64225	13	1
64518	13	1
64764	13	1
64928	13	1
65983	13	1
79074	13	1
79152	13	1
79618	13	1
79651	13	1
79660	13	1
79731	13	1
79754	13	1
80301	13	1
81493	13	1
84128	13	1
84910	13	1
84912	13	1
90324	13	1
91368	13	1
91442	13	1
116028	13	1
118788	13	1
121227	13	1
124976	13	1
127018	13	1
138639	13	1
143279	13	1
145748	13	1
154043	13	1
154881	13	1
158471	13	1
168455	13	1
168667	13	1
196383	13	1
199990	13	1
201501	13	1
253190	13	1
256380	13	1
257364	13	1
259230	13	1
283991	13	1
347744	13	1
388610	13	1
389203	13	1
389792	13	1
100144748	13	1
