# Supplementary material for: Cell type-selective disease-association of genes under high regulatory load
Source: Nucleic Acids Res. 2015 Oct 10;43(18):8839–55. doi: 10.1093/nar/gkv863 (PMC4605313; doi:10.1093/nar/gkv863)
Supplement: SUPPLEMENTARY DATA [file supp_gkv863_nar-01077-z-2015-File011.zip › HighEnhLoad_E093_10PCNT_04-Feb-2015.txt]

Entrez Gene ID	Nr Enh	H3K4me3 status
677	178	1
5890	164	1
1603	138	1
5788	119	1
10801	119	1
678	118	1
9759	116	1
124540	111	1
6304	109	1
3720	101	1
4026	98	1
51176	98	1
5295	97	1
753	96	1
2120	96	1
2590	96	1
79718	94	1
23199	93	1
23498	93	1
55915	92	1
57118	90	1
6239	89	1
27086	88	1
861	86	1
117581	86	1
220107	85	1
10659	84	1
1523	82	1
6659	82	1
3480	81	1
79605	81	1
2113	79	1
3090	79	1
79643	79	1
359948	79	1
53335	77	1
57521	77	1
125228	77	1
3091	76	1
9612	76	1
23293	76	1
55691	76	1
1316	75	1
9679	75	1
57178	73	1
83643	73	1
604	72	1
1112	72	1
9712	72	1
64077	72	1
84959	72	1
4094	71	1
83698	71	1
5583	70	1
60468	70	1
5188	69	1
50651	69	1
9308	68	1
7090	67	1
9450	67	1
23092	67	1
64919	67	1
81552	67	1
8651	66	1
23274	66	1
84159	66	1
2908	65	1
4068	65	1
54880	65	1
5588	64	1
8898	64	1
84441	64	1
473	63	1
8111	62	1
10320	62	1
23048	62	1
26053	62	1
54102	62	1
131096	62	1
1612	61	1
10868	61	1
51274	61	1
3033	60	1
10451	60	1
55294	60	1
2889	59	1
4613	59	1
9804	59	1
10252	59	1
22807	59	1
387923	59	1
5771	58	1
6482	58	1
7386	58	1
10163	58	1
10221	58	1
123016	58	1
25902	57	1
55604	57	1
3660	56	1
5867	56	1
23590	56	1
25771	56	1
63027	56	1
79024	56	1
157638	56	1
400954	56	1
6653	55	1
2114	54	1
3707	54	1
7443	54	1
9686	54	1
64409	54	1
84056	54	1
5083	53	1
9750	53	1
10105	53	1
23180	53	1
389362	53	1
4627	52	1
5336	52	1
8559	52	1
8626	52	1
9922	52	1
10018	52	1
11217	52	1
57480	52	1
92106	52	1
200734	52	1
1514	51	1
3659	51	1
3676	51	1
4774	51	1
4775	51	1
5209	51	1
8379	51	1
9469	51	1
9846	51	1
23225	51	1
55636	51	1
58480	51	1
59269	51	1
80139	51	1
91526	51	1
6001	50	1
6720	50	1
50515	50	1
55075	50	1
56253	50	1
84062	50	1
113828	50	1
285386	50	1
440193	50	1
102	49	1
832	49	1
2762	49	1
2869	49	1
4212	49	1
4602	49	1
6840	49	1
8226	49	1
8553	49	1
8624	49	1
9766	49	1
10090	49	1
10184	49	1
23112	49	1
23389	49	1
57492	49	1
57584	49	1
152002	49	1
375449	49	1
643246	49	1
2066	48	1
2317	48	1
2534	48	1
9394	48	1
84529	48	1
89874	48	1
256987	48	1
4781	47	1
7128	47	1
23239	47	1
23272	47	1
23358	47	1
54491	47	1
57162	47	1
3709	46	1
5451	46	1
7049	46	1
7204	46	1
9792	46	1
10097	46	1
10123	46	1
54518	46	1
54816	46	1
57623	46	1
79646	46	1
80055	46	1
131583	46	1
375057	46	1
4092	45	1
4255	45	1
6584	45	1
6586	45	1
7145	45	1
10533	45	1
23118	45	1
23240	45	1
23648	45	1
30011	45	1
54896	45	1
55534	45	1
84632	45	1
112616	45	1
6430	44	1
6446	44	1
6711	44	1
8317	44	1
10477	44	1
55328	44	1
56984	44	1
339896	44	1
100144748	44	1
596	43	1
3398	43	1
3399	43	1
6934	43	1
7029	43	1
7048	43	1
8869	43	1
9619	43	1
55277	43	1
90871	43	1
919	42	1
1106	42	1
2296	42	1
6509	42	1
6573	42	1
9663	42	1
11214	42	1
80004	42	1
80790	42	1
84894	42	1
151011	42	1
1021	41	1
1901	41	1
3708	41	1
4088	41	1
4258	41	1
4609	41	1
5757	41	1
6240	41	1
6925	41	1
8313	41	1
27040	41	1
27245	41	1
51031	41	1
55329	41	1
56243	41	1
64359	41	1
145748	41	1
344558	41	1
387357	41	1
3572	40	1
3965	40	1
4289	40	1
4478	40	1
6164	40	1
6503	40	1
6786	40	1
8073	40	1
9760	40	1
9806	40	1
10154	40	1
50807	40	1
83696	40	1
84969	40	1
121227	40	1
256356	40	1
257415	40	1
285195	40	1
641	39	1
1879	39	1
2263	39	1
2308	39	1
3146	39	1
8507	39	1
8613	39	1
8787	39	1
9435	39	1
10242	39	1
23150	39	1
23429	39	1
28951	39	1
51571	39	1
55313	39	1
57507	39	1
57713	39	1
83549	39	1
143872	39	1
220929	39	1
810	38	1
894	38	1
960	38	1
1788	38	1
1948	38	1
1956	38	1
4124	38	1
4155	38	1
5770	38	1
6119	38	1
6397	38	1
8738	38	1
10743	38	1
23254	38	1
23327	38	1
27303	38	1
29957	38	1
51429	38	1
51621	38	1
51649	38	1
79008	38	1
79754	38	1
79890	38	1
445347	38	1
548593	38	1
1052	37	1
1846	37	1
1880	37	1
2078	37	1
3725	37	1
3937	37	1
4205	37	1
5687	37	1
7038	37	1
7336	37	1
7434	37	1
7852	37	1
8428	37	1
8439	37	1
9685	37	1
9844	37	1
10397	37	1
10803	37	1
28232	37	1
29123	37	1
51582	37	1
55536	37	1
55959	37	1
57211	37	1
64784	37	1
64924	37	1
83657	37	1
92017	37	1
140688	37	1
154810	37	1
256021	37	1
414318	37	1
947	36	1
1634	36	1
3418	36	1
3631	36	1
5641	36	1
5795	36	1
6595	36	1
6932	36	1
7071	36	1
7074	36	1
8445	36	1
8573	36	1
8829	36	1
10446	36	1
10531	36	1
11320	36	1
25817	36	1
51305	36	1
51523	36	1
51669	36	1
57097	36	1
57161	36	1
63979	36	1
84417	36	1
113263	36	1
219621	36	1
253738	36	1
253782	36	1
284805	36	1
404093	36	1
896	35	1
1611	35	1
2737	35	1
3097	35	1
4211	35	1
7260	35	1
8440	35	1
9771	35	1
10912	35	1
22821	35	1
23543	35	1
25816	35	1
25925	35	1
25926	35	1
29094	35	1
51809	35	1
54757	35	1
54806	35	1
55504	35	1
55824	35	1
57222	35	1
57608	35	1
60481	35	1
64225	35	1
64283	35	1
83941	35	1
167838	35	1
642587	35	1
705	34	1
921	34	1
999	34	1
1236	34	1
1946	34	1
3575	34	1
4082	34	1
4739	34	1
5093	34	1
5305	34	1
6461	34	1
6745	34	1
9241	34	1
9375	34	1
9576	34	1
9603	34	1
9644	34	1
10777	34	1
22906	34	1
23175	34	1
54463	34	1
54838	34	1
54861	34	1
55084	34	1
55660	34	1
57511	34	1
57580	34	1
58526	34	1
64410	34	1
83592	34	1
84940	34	1
92154	34	1
114793	34	1
129563	34	1
200844	34	1
253260	34	1
256380	34	1
342184	34	1
400451	34	1
493753	34	1
651746	34	1
399	33	1
780	33	1
925	33	1
1653	33	1
2176	33	1
3295	33	1
3682	33	1
5734	33	1
5797	33	1
6135	33	1
7416	33	1
8542	33	1
9365	33	1
9630	33	1
10758	33	1
23613	33	1
26040	33	1
55214	33	1
55225	33	1
56288	33	1
56963	33	1
57410	33	1
79139	33	1
79645	33	1
81615	33	1
83903	33	1
89766	33	1
2672	32	1
2776	32	1
3148	32	1
4651	32	1
4947	32	1
5660	32	1
8498	32	1
9262	32	1
10253	32	1
11278	32	1
22882	32	1
23189	32	1
28989	32	1
29091	32	1
51329	32	1
54918	32	1
55512	32	1
60312	32	1
79772	32	1
84251	32	1
136259	32	1
150094	32	1
196527	32	1
203245	32	1
286053	32	1
340706	32	1
374786	32	1
405754	32	1
619279	32	1
273	31	1
613	31	1
949	31	1
2081	31	1
2131	31	1
4705	31	1
4792	31	1
4919	31	1
6504	31	1
7247	31	1
7430	31	1
7704	31	1
9021	31	1
9402	31	1
9938	31	1
9957	31	1
10370	31	1
10602	31	1
10667	31	1
10678	31	1
23081	31	1
23348	31	1
23514	31	1
23603	31	1
25797	31	1
25885	31	1
26207	31	1
54465	31	1
54815	31	1
55832	31	1
56990	31	1
60675	31	1
80183	31	1
81553	31	1
84071	31	1
91419	31	1
92906	31	1
121665	31	1
196528	31	1
283999	31	1
642987	31	1
120	30	1
1778	30	1
2719	30	1
4285	30	1
4815	30	1
5154	30	1
6310	30	1
6480	30	1
6774	30	1
6935	30	1
6938	30	1
7026	30	1
7799	30	1
8452	30	1
8632	30	1
8832	30	1
8870	30	1
9267	30	1
10806	30	1
22856	30	1
23102	30	1
23291	30	1
51299	30	1
54407	30	1
55112	30	1
55187	30	1
55205	30	1
57186	30	1
57509	30	1
57597	30	1
63895	30	1
79755	30	1
79977	30	1
81606	30	1
83478	30	1
84909	30	1
90627	30	1
116028	30	1
118427	30	1
151525	30	1
158067	30	1
494188	30	1
643314	30	1
729515	30	1
105	29	1
1130	29	1
2034	29	1
2309	29	1
2766	29	1
3098	29	1
4194	29	1
5087	29	1
5527	29	1
5897	29	1
5937	29	1
7114	29	1
8082	29	1
8289	29	1
8412	29	1
9645	29	1
51696	29	1
51765	29	1
54541	29	1
54796	29	1
55114	29	1
57142	29	1
57589	29	1
64131	29	1
64794	29	1
65983	29	1
79719	29	1
79731	29	1
80745	29	1
81603	29	1
84034	29	1
85460	29	1
91461	29	1
197322	29	1
284756	29	1
340481	29	1
658	28	1
926	28	1
2138	28	1
2139	28	1
2185	28	1
2353	28	1
2355	28	1
3543	28	1
3716	28	1
4601	28	1
4729	28	1
4783	28	1
5128	28	1
5142	28	1
6733	28	1
9467	28	1
10804	28	1
22990	28	1
23522	28	1
25897	28	1
26999	28	1
27067	28	1
51084	28	1
51503	28	1
51735	28	1
54496	28	1
54986	28	1
64207	28	1
84250	28	1
161291	28	1
221937	28	1
399665	28	1
285	27	1
688	27	1
940	27	1
1729	27	1
2239	27	1
2683	27	1
2768	27	1
2885	27	1
3670	27	1
3977	27	1
4009	27	1
4920	27	1
5796	27	1
6095	27	1
6196	27	1
6850	27	1
9590	27	1
10015	27	1
22884	27	1
23075	27	1
23090	27	1
23129	27	1
23143	27	1
23499	27	1
27242	27	1
50615	27	1
51564	27	1
54808	27	1
57476	27	1
57558	27	1
83593	27	1
83786	27	1
83983	27	1
84333	27	1
84937	27	1
84952	27	1
134429	27	1
153339	27	1
158135	27	1
170691	27	1
220988	27	1
87	26	1
100	26	1
158	26	1
466	26	1
864	26	1
959	26	1
1583	26	1
1859	26	1
2288	26	1
4126	26	1
4299	26	1
4790	26	1
4851	26	1
5443	26	1
6497	26	1
8482	26	1
8502	26	1
8743	26	1
8777	26	1
9150	26	1
9448	26	1
9522	26	1
9953	26	1
10655	26	1
10672	26	1
23387	26	1
26119	26	1
28996	26	1
54716	26	1
54758	26	1
55062	26	1
55083	26	1
55697	26	1
57533	26	1
57591	26	1
60412	26	1
63892	26	1
64083	26	1
79192	26	1
79613	26	1
79705	26	1
80380	26	1
90268	26	1
90853	26	1
91653	26	1
92196	26	1
136332	26	1
145389	26	1
146712	26	1
157506	26	1
158297	26	1
219790	26	1
374655	26	1
103	25	1
182	25	1
463	25	1
476	25	1
667	25	1
860	25	1
863	25	1
912	25	1
923	25	1
1266	25	1
2625	25	1
3655	25	1
3667	25	1
3954	25	1
4118	25	1
4128	25	1
4254	25	1
4773	25	1
5334	25	1
5578	25	1
5818	25	1
5932	25	1
6894	25	1
6907	25	1
7078	25	1
7100	25	1
7325	25	1
9169	25	1
9482	25	1
9516	25	1
9788	25	1
10365	25	1
11030	25	1
22854	25	1
23062	25	1
23446	25	1
27334	25	1
29761	25	1
51061	25	1
51253	25	1
55144	25	1
55653	25	1
57217	25	1
57504	25	1
59339	25	1
64778	25	1
65125	25	1
79020	25	1
81578	25	1
81848	25	1
83641	25	1
84869	25	1
85007	25	1
85461	25	1
91057	25	1
92370	25	1
147495	25	1
282996	25	1
196	24	1
351	24	1
549	24	1
914	24	1
1102	24	1
1345	24	1
1992	24	1
2004	24	1
2040	24	1
2827	24	1
3384	24	1
3899	24	1
4067	24	1
4154	24	1
4267	24	1
4772	24	1
4986	24	1
5075	24	1
5292	24	1
5332	24	1
5908	24	1
6597	24	1
7097	24	1
7328	24	1
8204	24	1
8527	24	1
8609	24	1
8774	24	1
8925	24	1
9020	24	1
9148	24	1
9180	24	1
9229	24	1
9249	24	1
9781	24	1
9899	24	1
9948	24	1
10125	24	1
22823	24	1
23236	24	1
25949	24	1
27250	24	1
27347	24	1
53405	24	1
54093	24	1
55686	24	1
55740	24	1
55904	24	1
57609	24	1
60673	24	1
64420	24	1
79666	24	1
81619	24	1
81846	24	1
84057	24	1
119587	24	1
157680	24	1
166824	24	1
168667	24	1
220108	24	1
221178	24	1
253558	24	1
285590	24	1
387914	24	1
388650	24	1
71	23	1
411	23	1
605	23	1
1105	23	1
2274	23	1
4217	23	1
4715	23	1
4899	23	1
5152	23	1
5376	23	1
5412	23	1
5581	23	1
6251	23	1
6678	23	1
6793	23	1
7057	23	1
7150	23	1
7324	23	1
8224	23	1
8239	23	1
8848	23	1
8994	23	1
9053	23	1
9218	23	1
9258	23	1
9261	23	1
9423	23	1
10166	23	1
10982	23	1
11083	23	1
22848	23	1
22982	23	1
23002	23	1
23022	23	1
23078	23	1
23105	23	1
23164	23	1
23473	23	1
51317	23	1
51339	23	1
51363	23	1
51455	23	1
54436	23	1
54916	23	1
55054	23	1
55234	23	1
55619	23	1
55652	23	1
56172	23	1
57496	23	1
64115	23	1
64682	23	1
79048	23	1
79683	23	1
79730	23	1
80205	23	1
80824	23	1
83988	23	1
84433	23	1
92014	23	1
116113	23	1
123355	23	1
124454	23	1
125488	23	1
157567	23	1
157657	23	1
197257	23	1
286336	23	1
286530	23	1
399726	23	1
157	22	1
928	22	1
1435	22	1
1939	22	1
1997	22	1
2313	22	1
2530	22	1
2745	22	1
2969	22	1
3308	22	1
3632	22	1
3936	22	1
4288	22	1
4430	22	1
4616	22	1
4811	22	1
5026	22	1
5293	22	1
5887	22	1
5922	22	1
6229	22	1
7037	22	1
7050	22	1
7832	22	1
8303	22	1
8522	22	1
8623	22	1
9444	22	1
9445	22	1
9658	22	1
9689	22	1
10099	22	1
10225	22	1
10270	22	1
10472	22	1
10732	22	1
10771	22	1
11044	22	1
11146	22	1
22836	22	1
23001	22	1
23200	22	1
23394	22	1
23414	22	1
23580	22	1
25793	22	1
26286	22	1
27023	22	1
27161	22	1
29851	22	1
51451	22	1
51477	22	1
55125	22	1
55573	22	1
55647	22	1
55717	22	1
57707	22	1
60386	22	1
79037	22	1
79621	22	1
79720	22	1
80063	22	1
84236	22	1
91522	22	1
91748	22	1
92346	22	1
118426	22	1
130535	22	1
137075	22	1
143686	22	1
151556	22	1
158219	22	1
168455	22	1
199990	22	1
200728	22	1
220416	22	1
257236	22	1
283416	22	1
337867	22	1
374819	22	1
375387	22	1
389792	22	1
554251	22	1
100131378	22	1
35	21	1
493	21	1
775	21	1
1293	21	1
1476	21	1
1635	21	1
1785	21	1
1848	21	1
2289	21	1
2335	21	1
2847	21	1
2872	21	1
3280	21	1
3454	21	1
3587	21	1
3588	21	1
3782	21	1
3925	21	1
3987	21	1
4087	21	1
4170	21	1
5341	21	1
5362	21	1
5550	21	1
5579	21	1
5713	21	1
5903	21	1
6224	21	1
6533	21	1
6585	21	1
6624	21	1
6722	21	1
6776	21	1
7357	21	1
7456	21	1
7776	21	1
8021	21	1
8525	21	1
8645	21	1
8672	21	1
8828	21	1
8871	21	1
9779	21	1
9935	21	1
10161	21	1
10228	21	1
11343	21	1
23101	21	1
23214	21	1
23275	21	1
23635	21	1
26010	21	1
26030	21	1
26064	21	1
27115	21	1
28984	21	1
51121	21	1
51466	21	1
51741	21	1
54438	21	1
55122	21	1
55230	21	1
56890	21	1
57701	21	1
57710	21	1
58499	21	1
80325	21	1
83460	21	1
84181	21	1
84307	21	1
85301	21	1
90580	21	1
115827	21	1
124783	21	1
154091	21	1
201164	21	1
201475	21	1
221935	21	1
253769	21	1
339210	21	1
388403	21	1
313	20	1
330	20	1
444	20	1
595	20	1
637	20	1
841	20	1
961	20	1
1284	20	1
1361	20	1
1738	20	1
1838	20	1
2181	20	1
2730	20	1
2802	20	1
2886	20	1
2934	20	1
3096	20	1
3594	20	1
3600	20	1
4330	20	1
5754	20	1
5825	20	1
5911	20	1
6256	20	1
6477	20	1
6867	20	1
7070	20	1
7133	20	1
7444	20	1
7535	20	1
8140	20	1
8193	20	1
8739	20	1
9026	20	1
9459	20	1
9569	20	1
9811	20	1
10010	20	1
10735	20	1
10767	20	1
11101	20	1
11103	20	1
11142	20	1
11221	20	1
11237	20	1
22806	20	1
22822	20	1
22883	20	1
22913	20	1
22919	20	1
23094	20	1
23181	20	1
23258	20	1
23406	20	1
23670	20	1
23768	20	1
25828	20	1
27113	20	1
27352	20	1
29887	20	1
51108	20	1
51232	20	1
51542	20	1
51611	20	1
54101	20	1
54206	20	1
54602	20	1
54788	20	1
55129	20	1
55219	20	1
55227	20	1
55628	20	1
55809	20	1
57134	20	1
57407	20	1
57552	20	1
57561	20	1
57602	20	1
57620	20	1
57666	20	1
58508	20	1
64759	20	1
65249	20	1
79906	20	1
80301	20	1
80820	20	1
81796	20	1
81849	20	1
90701	20	1
91768	20	1
92241	20	1
114794	20	1
114836	20	1
115294	20	1
124935	20	1
132864	20	1
140876	20	1
152485	20	1
153020	20	1
284273	20	1
387119	20	1
644943	20	1
31	19	1
307	19	1
316	19	1
598	19	1
639	19	1
694	19	1
817	19	1
843	19	1
1601	19	1
1633	19	1
1663	19	1
1746	19	1
1791	19	1
1847	19	1
2098	19	1
2619	19	1
2788	19	1
3455	19	1
3482	19	1
3516	19	1
3566	19	1
3607	19	1
3688	19	1
3702	19	1
4001	19	1
4134	19	1
4345	19	1
4953	19	1
5306	19	1
6404	19	1
6483	19	1
6727	19	1
6885	19	1
7009	19	1
7903	19	1
8013	19	1
8125	19	1
8178	19	1
8543	19	1
8560	19	1
8566	19	1
8660	19	1
9019	19	1
9215	19	1
9442	19	1
9695	19	1
9797	19	1
9839	19	1
9861	19	1
10150	19	1
10237	19	1
10499	19	1
10651	19	1
10657	19	1
10664	19	1
10972	19	1
11164	19	1
22877	19	1
22954	19	1
23030	19	1
23190	19	1
23218	19	1
23492	19	1
23505	19	1
23523	19	1
23528	19	1
23767	19	1
25814	19	1
26052	19	1
27106	19	1
27128	19	1
27436	19	1
29103	19	1
51256	19	1
51278	19	1
51320	19	1
51660	19	1
51684	19	1
54468	19	1
54900	19	1
54910	19	1
55068	19	1
55247	19	1
55290	19	1
55617	19	1
56704	19	1
56905	19	1
57520	19	1
63876	19	1
64215	19	1
64969	19	1
79191	19	1
79627	19	1
84141	19	1
84284	19	1
84678	19	1
84900	19	1
90390	19	1
90427	19	1
92597	19	1
115123	19	1
135152	19	1
149840	19	1
154467	19	1
167227	19	1
201266	19	1
223082	19	1
253832	19	1
257194	19	1
345757	19	1
