# Supplementary material for: Cell type-selective disease-association of genes under high regulatory load
Source: Nucleic Acids Res. 2015 Oct 10;43(18):8839–55. doi: 10.1093/nar/gkv863 (PMC4605313; doi:10.1093/nar/gkv863)
Supplement: SUPPLEMENTARY DATA [file supp_gkv863_nar-01077-z-2015-File011.zip › HighEnhLoad_E092_10PCNT_04-Feb-2015.txt]

Entrez Gene ID	Nr Enh	H3K4me3 status
677	299	1
5890	255	1
57178	249	1
2176	200	1
678	186	1
84909	185	1
54465	183	1
7145	179	1
7058	170	1
4211	164	1
6229	158	1
10801	154	1
64094	149	1
23199	142	1
55959	142	1
4330	141	1
25902	137	1
51274	137	1
11030	134	1
9612	130	1
117581	130	1
54880	127	1
55691	127	1
5087	125	1
50651	124	1
55277	124	1
3778	123	1
1316	122	1
9759	122	1
2034	121	1
23498	121	1
359948	121	1
27086	120	1
57580	118	1
9124	116	1
9365	115	1
6239	114	1
64759	113	1
9590	111	1
9644	111	1
26018	111	1
1289	110	1
4088	109	1
79712	109	1
3280	108	1
3394	108	1
10580	108	1
5336	107	1
2294	105	1
4009	104	1
10105	104	1
10920	104	1
4255	103	1
57507	102	1
90627	102	1
4026	101	1
4781	101	1
5581	101	1
9148	101	1
23327	100	1
2114	99	1
80790	99	1
947	98	1
79645	97	1
81848	97	1
7090	96	1
64219	96	1
9423	95	1
153090	95	1
861	94	1
8660	94	1
8828	94	1
9804	94	1
57492	94	1
2627	93	1
6711	93	1
8428	93	1
55187	93	1
775	92	1
2908	92	1
27237	92	1
56963	92	1
60312	92	1
1112	91	1
6840	91	1
54897	91	1
150094	91	1
414318	91	1
2263	90	1
79875	90	1
8537	89	1
9555	89	1
80139	89	1
152002	89	1
2288	88	1
5362	88	1
6659	88	1
8317	88	1
9482	88	1
131583	88	1
166336	88	1
2737	87	1
6256	87	1
6662	87	1
7078	87	1
6310	86	1
7049	86	1
7336	86	1
64283	86	1
400954	86	1
4091	85	1
8507	85	1
11214	85	1
11259	85	1
54492	85	1
55717	85	1
1947	84	1
2534	84	1
5307	84	1
6720	84	1
7003	84	1
9249	84	1
10395	84	1
23092	84	1
56999	84	1
57480	84	1
201266	84	1
1879	83	1
3398	83	1
4092	83	1
4774	83	1
54891	83	1
84632	83	1
473	82	1
4920	82	1
5867	82	1
28989	82	1
89797	82	1
124540	82	1
158135	82	1
463	81	1
688	81	1
1284	81	1
9314	81	1
9811	81	1
84869	81	1
196993	81	1
1293	80	1
2766	80	1
10217	80	1
23090	80	1
55647	80	1
57584	80	1
9603	79	1
9685	79	1
9686	79	1
10090	79	1
10533	79	1
114991	79	1
123016	79	1
4094	78	1
8853	78	1
9537	78	1
23429	78	1
2113	77	1
2317	77	1
2355	77	1
2869	77	1
4288	77	1
6001	77	1
6461	77	1
55534	77	1
58480	77	1
3725	76	1
6934	76	1
8624	76	1
23024	76	1
729515	76	1
5770	75	1
6925	75	1
7113	75	1
23002	75	1
23648	75	1
54796	75	1
84319	75	1
85007	75	1
114818	75	1
116987	75	1
387923	75	1
7204	74	1
8829	74	1
23040	74	1
23254	74	1
285590	74	1
801	73	1
1003	73	1
1523	73	1
8559	73	1
8777	73	1
10184	73	1
54491	73	1
57616	73	1
64359	73	1
83592	73	1
84952	73	1
92949	73	1
127018	73	1
133121	73	1
145567	73	1
147495	73	1
2619	72	1
4783	72	1
5420	72	1
8224	72	1
8470	72	1
10397	72	1
28951	72	1
51429	72	1
91522	72	1
1009	71	1
1488	71	1
5154	71	1
5195	71	1
5727	71	1
29842	71	1
2120	70	1
4773	70	1
4919	70	1
8543	70	1
22982	70	1
23239	70	1
23263	70	1
55083	70	1
63976	70	1
79718	70	1
115286	70	1
388	69	1
3782	69	1
10771	69	1
23358	69	1
51031	69	1
63892	69	1
64225	69	1
79024	69	1
84894	69	1
220929	69	1
87	68	1
949	68	1
1956	68	1
3720	68	1
4258	68	1
4739	68	1
5588	68	1
6397	68	1
6909	68	1
8522	68	1
11278	68	1
23328	68	1
23603	68	1
55915	68	1
56288	68	1
79370	68	1
84159	68	1
91653	68	1
375748	68	1
1106	67	1
3707	67	1
5205	67	1
5998	67	1
6926	67	1
7026	67	1
7837	67	1
8111	67	1
9218	67	1
9450	67	1
10743	67	1
81578	67	1
83716	67	1
1028	66	1
1282	66	1
4729	66	1
10531	66	1
26053	66	1
26130	66	1
64778	66	1
79109	66	1
3480	65	1
4627	65	1
4684	65	1
6533	65	1
6935	65	1
8898	65	1
9079	65	1
9679	65	1
63895	65	1
64207	65	1
79730	65	1
201562	65	1
596	64	1
667	64	1
1612	64	1
2889	64	1
4976	64	1
5818	64	1
9663	64	1
9788	64	1
23705	64	1
29995	64	1
51422	64	1
54454	64	1
55075	64	1
57713	64	1
64410	64	1
84441	64	1
375057	64	1
652	63	1
800	63	1
5747	63	1
5937	63	1
6558	63	1
7422	63	1
9341	63	1
9628	63	1
11217	63	1
23543	63	1
54101	63	1
56243	63	1
128553	63	1
220988	63	1
3488	62	1
3784	62	1
4306	62	1
5139	62	1
5295	62	1
8553	62	1
10252	62	1
23189	62	1
23261	62	1
23452	62	1
23613	62	1
51361	62	1
54206	62	1
58526	62	1
64077	62	1
84959	62	1
94234	62	1
121536	62	1
158297	62	1
182	61	1
493	61	1
2122	61	1
2273	61	1
4908	61	1
7168	61	1
8651	61	1
9577	61	1
9658	61	1
23274	61	1
54102	61	1
57101	61	1
57534	61	1
57608	61	1
79705	61	1
116113	61	1
221937	61	1
3090	60	1
3632	60	1
5069	60	1
51339	60	1
55770	60	1
79731	60	1
79977	60	1
80820	60	1
91272	60	1
103	59	1
832	59	1
10603	59	1
23389	59	1
23583	59	1
27295	59	1
54828	59	1
112399	59	1
133522	59	1
171024	59	1
202018	59	1
345079	59	1
1290	58	1
1634	58	1
3222	58	1
3660	58	1
4082	58	1
6482	58	1
6867	58	1
9223	58	1
9394	58	1
10365	58	1
10602	58	1
10758	58	1
10867	58	1
22906	58	1
23250	58	1
23593	58	1
26052	58	1
26286	58	1
27161	58	1
51253	58	1
80323	58	1
130497	58	1
340481	58	1
388125	58	1
643314	58	1
644943	58	1
1281	57	1
2200	57	1
4609	57	1
8379	57	1
8774	57	1
10154	57	1
23022	57	1
23293	57	1
54502	57	1
57591	57	1
64409	57	1
83641	57	1
157638	57	1
219621	57	1
100506581	57	1
3516	56	1
4613	56	1
4651	56	1
5152	56	1
6943	56	1
7372	56	1
7430	56	1
8613	56	1
9334	56	1
10242	56	1
10873	56	1
23048	56	1
23275	56	1
23321	56	1
57619	56	1
63898	56	1
84071	56	1
84529	56	1
92346	56	1
93649	56	1
94134	56	1
200734	56	1
1846	55	1
1854	55	1
2843	55	1
3241	55	1
3910	55	1
4851	55	1
4953	55	1
6764	55	1
9270	55	1
10868	55	1
22941	55	1
23362	55	1
26153	55	1
55107	55	1
55742	55	1
57118	55	1
57509	55	1
79827	55	1
83941	55	1
91584	55	1
126969	55	1
100130539	55	1
5586	54	1
5740	54	1
7511	54	1
8632	54	1
9861	54	1
10391	54	1
11057	54	1
11252	54	1
23272	54	1
23760	54	1
27131	54	1
54453	54	1
57537	54	1
81035	54	1
158219	54	1
729420	54	1
1788	53	1
2006	53	1
2139	53	1
3485	53	1
4782	53	1
5097	53	1
5443	53	1
5578	53	1
6745	53	1
9185	53	1
9645	53	1
10912	53	1
22856	53	1
23242	53	1
64110	53	1
64342	53	1
29	52	1
274	52	1
287	52	1
1603	52	1
1647	52	1
2040	52	1
2070	52	1
2300	52	1
3170	52	1
4629	52	1
4810	52	1
6653	52	1
8110	52	1
23619	52	1
26064	52	1
28514	52	1
79670	52	1
80781	52	1
84811	52	1
622	51	1
894	51	1
1514	51	1
2004	51	1
3680	51	1
4081	51	1
4715	51	1
4772	51	1
6586	51	1
7052	51	1
7068	51	1
7776	51	1
10788	51	1
54463	51	1
54971	51	1
55291	51	1
55780	51	1
57222	51	1
57666	51	1
59339	51	1
84504	51	1
84858	51	1
140688	51	1
1948	50	1
3625	50	1
4052	50	1
4155	50	1
4212	50	1
6196	50	1
8440	50	1
9839	50	1
10018	50	1
10335	50	1
10438	50	1
11346	50	1
23164	50	1
23175	50	1
23499	50	1
25897	50	1
26040	50	1
55625	50	1
56853	50	1
57007	50	1
60673	50	1
64411	50	1
79643	50	1
79658	50	1
84417	50	1
158326	50	1
348938	50	1
389203	50	1
120	49	1
1266	49	1
2078	49	1
2590	49	1
2887	49	1
3983	49	1
6150	49	1
6416	49	1
8498	49	1
8738	49	1
8840	49	1
23127	49	1
25793	49	1
26010	49	1
54820	49	1
54896	49	1
57553	49	1
79646	49	1
79683	49	1
79789	49	1
80176	49	1
80267	49	1
80821	49	1
83643	49	1
112574	49	1
144348	49	1
340351	49	1
388630	49	1
400451	49	1
440193	49	1
100533183	49	1
111	48	1
613	48	1
928	48	1
6503	48	1
7025	48	1
7373	48	1
11103	48	1
22874	48	1
23405	48	1
29928	48	1
50937	48	1
55225	48	1
55315	48	1
57162	48	1
57224	48	1
57521	48	1
57586	48	1
79605	48	1
79719	48	1
83549	48	1
84708	48	1
89853	48	1
93010	48	1
121512	48	1
145781	48	1
317762	48	1
619279	48	1
100820829	48	1
549	47	1
604	47	1
960	47	1
1052	47	1
1278	47	1
1525	47	1
3481	47	1
3705	47	1
3708	47	1
7410	47	1
8412	47	1
9984	47	1
10140	47	1
10163	47	1
11077	47	1
22822	47	1
22903	47	1
23112	47	1
23158	47	1
26011	47	1
27185	47	1
51196	47	1
56937	47	1
79890	47	1
83657	47	1
84062	47	1
256021	47	1
220	46	1
1021	46	1
1113	46	1
1735	46	1
3418	46	1
4149	46	1
4301	46	1
5201	46	1
5253	46	1
7050	46	1
7580	46	1
8202	46	1
9760	46	1
9819	46	1
10651	46	1
23514	46	1
23531	46	1
23677	46	1
26984	46	1
55092	46	1
56033	46	1
63876	46	1
64131	46	1
79020	46	1
81563	46	1
84418	46	1
84541	46	1
90362	46	1
114793	46	1
1306	45	1
1757	45	1
1848	45	1
6382	45	1
7057	45	1
8535	45	1
9444	45	1
9638	45	1
9766	45	1
10944	45	1
25771	45	1
26511	45	1
27352	45	1
51421	45	1
55068	45	1
55504	45	1
55636	45	1
55734	45	1
57217	45	1
57596	45	1
84517	45	1
116154	45	1
137075	45	1
253558	45	1
283383	45	1
59	44	1
104	44	1
2049	44	1
2615	44	1
2650	44	1
3400	44	1
3667	44	1
4131	44	1
4638	44	1
5583	44	1
5911	44	1
5915	44	1
5922	44	1
6251	44	1
6493	44	1
6850	44	1
7260	44	1
7357	44	1
9201	44	1
9569	44	1
9922	44	1
10221	44	1
10982	44	1
23150	44	1
23286	44	1
51669	44	1
55740	44	1
55971	44	1
57621	44	1
83696	44	1
83988	44	1
92014	44	1
121227	44	1
144100	44	1
284422	44	1
340706	44	1
388403	44	1
817	43	1
1665	43	1
2152	43	1
2587	43	1
3688	43	1
3732	43	1
5217	43	1
8788	43	1
8848	43	1
9208	43	1
9215	43	1
9749	43	1
10098	43	1
10659	43	1
11343	43	1
23102	43	1
23118	43	1
25941	43	1
26118	43	1
29123	43	1
51665	43	1
56270	43	1
56977	43	1
57419	43	1
64754	43	1
85301	43	1
157807	43	1
201501	43	1
401546	43	1
1015	42	1
1739	42	1
2274	42	1
2335	42	1
2530	42	1
3091	42	1
4188	42	1
4784	42	1
4811	42	1
5795	42	1
6430	42	1
6584	42	1
6670	42	1
7799	42	1
8542	42	1
9448	42	1
9865	42	1
22821	42	1
23366	42	1
27242	42	1
55686	42	1
57018	42	1
79649	42	1
80762	42	1
81532	42	1
81615	42	1
89796	42	1
115207	42	1
151011	42	1
157567	42	1
283349	42	1
494188	42	1
1305	41	1
1490	41	1
2192	41	1
2934	41	1
3745	41	1
4066	41	1
4289	41	1
4947	41	1
5128	41	1
5799	41	1
6595	41	1
7855	41	1
8313	41	1
8871	41	1
9043	41	1
9150	41	1
9414	41	1
10370	41	1
23303	41	1
25798	41	1
27067	41	1
51162	41	1
51175	41	1
54093	41	1
54704	41	1
55200	41	1
55313	41	1
55790	41	1
57134	41	1
57161	41	1
57496	41	1
57497	41	1
58513	41	1
60494	41	1
64388	41	1
64784	41	1
79754	41	1
80315	41	1
84057	41	1
84275	41	1
92017	41	1
127833	41	1
143686	41	1
157506	41	1
222255	41	1
344558	41	1
387763	41	1
753	40	1
1130	40	1
1826	40	1
2009	40	1
2239	40	1
2353	40	1
2799	40	1
3592	40	1
4205	40	1
4363	40	1
5144	40	1
5151	40	1
5500	40	1
6157	40	1
6259	40	1
6433	40	1
6546	40	1
6624	40	1
7045	40	1
8672	40	1
8812	40	1
9020	40	1
9229	40	1
9308	40	1
9586	40	1
9649	40	1
9792	40	1
9844	40	1
23143	40	1
23224	40	1
28232	40	1
29970	40	1
51123	40	1
51363	40	1
54407	40	1
56981	40	1
57476	40	1
57688	40	1
79960	40	1
80325	40	1
80745	40	1
81553	40	1
85379	40	1
91057	40	1
389072	40	1
389170	40	1
100113407	40	1
323	39	1
358	39	1
595	39	1
1778	39	1
2100	39	1
2643	39	1
2674	39	1
2817	39	1
3607	39	1
3659	39	1
4616	39	1
4660	39	1
6573	39	1
7048	39	1
7088	39	1
8728	39	1
8869	39	1
9639	39	1
10079	39	1
10123	39	1
10644	39	1
23034	39	1
23268	39	1
23353	39	1
25871	39	1
26509	39	1
29761	39	1
51121	39	1
51649	39	1
55205	39	1
55970	39	1
59269	39	1
79665	39	1
80205	39	1
81606	39	1
84133	39	1
92906	39	1
132864	39	1
140876	39	1
146712	39	1
158471	39	1
171546	39	1
221061	39	1
253738	39	1
256987	39	1
374819	39	1
657	38	1
1291	38	1
1717	38	1
2048	38	1
2098	38	1
2195	38	1
2549	38	1
2673	38	1
2768	38	1
3694	38	1
3985	38	1
5910	38	1
6176	38	1
6404	38	1
6497	38	1
6865	38	1
7070	38	1
7436	38	1
8091	38	1
8614	38	1
8997	38	1
9469	38	1
9509	38	1
9522	38	1
9620	38	1
9741	38	1
9806	38	1
10097	38	1
10150	38	1
10458	38	1
23294	38	1
23580	38	1
26002	38	1
27143	38	1
27347	38	1
28957	38	1
29094	38	1
50614	38	1
50807	38	1
50853	38	1
51741	38	1
54434	38	1
54928	38	1
55267	38	1
55670	38	1
56950	38	1
57097	38	1
57493	38	1
57597	38	1
64083	38	1
64928	38	1
79613	38	1
80210	38	1
81839	38	1
84182	38	1
84249	38	1
90390	38	1
91461	38	1
91526	38	1
114827	38	1
124976	38	1
140460	38	1
158158	38	1
283358	38	1
387882	38	1
115	37	1
219	37	1
1387	37	1
1592	37	1
2308	37	1
2395	37	1
2752	37	1
2788	37	1
2969	37	1
2995	37	1
3912	37	1
4233	37	1
4803	37	1
5157	37	1
5209	37	1
7042	37	1
7071	37	1
8994	37	1
9267	37	1
9516	37	1
9781	37	1
10579	37	1
23129	37	1
23240	37	1
23657	37	1
25932	37	1
29103	37	1
54510	37	1
55089	37	1
55273	37	1
55532	37	1
57142	37	1
57410	37	1
57685	37	1
58489	37	1
64420	37	1
65986	37	1
79733	37	1
83879	37	1
84034	37	1
84056	37	1
114899	37	1
127845	37	1
171023	37	1
201164	37	1
221935	37	1
257415	37	1
404093	37	1
100526794	37	1
71	36	1
81	36	1
539	36	1
1746	36	1
1809	36	1
1889	36	1
1906	36	1
2201	36	1
2309	36	1
2675	36	1
2719	36	1
3142	36	1
3655	36	1
3779	36	1
3790	36	1
4285	36	1
5155	36	1
5641	36	1
5757	36	1
5906	36	1
6160	36	1
7474	36	1
7871	36	1
8787	36	1
9053	36	1
9564	36	1
9886	36	1
10129	36	1
23105	36	1
23291	36	1
27040	36	1
51571	36	1
51608	36	1
51621	36	1
55022	36	1
55660	36	1
56776	36	1
57182	36	1
57460	36	1
58490	36	1
59343	36	1
79008	36	1
84969	36	1
92154	36	1
126917	36	1
161882	36	1
203238	36	1
256380	36	1
344148	36	1
548593	36	1
368	35	1
411	35	1
1545	35	1
1946	35	1
1969	35	1
2081	35	1
2203	35	1
2626	35	1
3098	35	1
3755	35	1
4430	35	1
5990	35	1
6387	35	1
7060	35	1
7704	35	1
8411	35	1
8476	35	1
8491	35	1
8495	35	1
8554	35	1
8842	35	1
9077	35	1
10400	35	1
10846	35	1
11167	35	1
11221	35	1
22877	35	1
22898	35	1
23078	35	1
27324	35	1
29104	35	1
51174	35	1
51700	35	1
54549	35	1
55082	35	1
55286	35	1
55352	35	1
55604	35	1
57822	35	1
64374	35	1
64682	35	1
65997	35	1
80852	35	1
81603	35	1
84128	35	1
84168	35	1
85453	35	1
91768	35	1
117583	35	1
125058	35	1
157680	35	1
219699	35	1
387755	35	1
389432	35	1
644139	35	1
768211	35	1
100505549	35	1
641	34	1
777	34	1
1849	34	1
3554	34	1
3613	34	1
3977	34	1
4147	34	1
5292	34	1
5332	34	1
5713	34	1
6444	34	1
6469	34	1
6548	34	1
6641	34	1
7128	34	1
7159	34	1
7163	34	1
7227	34	1
8125	34	1
8321	34	1
8527	34	1
8654	34	1
9625	34	1
9630	34	1
9750	34	1
9891	34	1
9907	34	1
10010	34	1
10253	34	1
10449	34	1
11098	34	1
22828	34	1
22918	34	1
23030	34	1
23075	34	1
25814	34	1
30811	34	1
51523	34	1
54361	34	1
54541	34	1
54919	34	1
55084	34	1
56603	34	1
56975	34	1
57169	34	1
57214	34	1
57511	34	1
57623	34	1
60678	34	1
79026	34	1
79971	34	1
81570	34	1
81671	34	1
84181	34	1
84247	34	1
94031	34	1
119587	34	1
144699	34	1
145748	34	1
146691	34	1
199857	34	1
220107	34	1
389362	34	1
401535	34	1
655	33	1
805	33	1
999	33	1
1345	33	1
1452	33	1
2306	33	1
3930	33	1
4072	33	1
4299	33	1
4324	33	1
5551	33	1
5784	33	1
6240	33	1
6484	33	1
6897	33	1
9021	33	1
9672	33	1
10100	33	1
10257	33	1
10424	33	1
10891	33	1
22987	33	1
23085	33	1
23218	33	1
23331	33	1
27250	33	1
27436	33	1
51305	33	1
51660	33	1
55290	33	1
55776	33	1
55809	33	1
57158	33	1
58155	33	1
58499	33	1
60561	33	1
64859	33	1
80055	33	1
83439	33	1
84440	33	1
84881	33	1
92181	33	1
114907	33	1
124245	33	1
130733	33	1
151393	33	1
155185	33	1
203245	33	1
220441	33	1
283416	33	1
340526	33	1
388335	33	1
100506658	33	1
187	32	1
488	32	1
2296	32	1
2651	32	1
2775	32	1
2776	32	1
3486	32	1
3987	32	1
4705	32	1
4883	32	1
5073	32	1
5239	32	1
7022	32	1
7335	32	1
8291	32	1
8534	32	1
8736	32	1
9037	32	1
9397	32	1
9637	32	1
9712	32	1
9920	32	1
11031	32	1
11163	32	1
22882	32	1
23180	32	1
23200	32	1
23336	32	1
23373	32	1
23555	32	1
25886	32	1
25937	32	1
27112	32	1
27245	32	1
51250	32	1
51477	32	1
53335	32	1
54476	32	1
54997	32	1
56892	32	1
57484	32	1
57559	32	1
57630	32	1
57636	32	1
57665	32	1
57707	32	1
63027	32	1
64781	32	1
64798	32	1
80760	32	1
84206	32	1
84886	32	1
85461	32	1
91419	32	1
115572	32	1
116135	32	1
143458	32	1
157378	32	1
162333	32	1
219931	32	1
222643	32	1
284252	32	1
284273	32	1
285180	32	1
286223	32	1
340527	32	1
374378	32	1
374655	32	1
375449	32	1
727897	32	1
100507050	32	1
745	31	1
1508	31	1
1909	31	1
2036	31	1
3141	31	1
4041	31	1
4222	31	1
5468	31	1
5903	31	1
6299	31	1
6513	31	1
6714	31	1
7534	31	1
8209	31	1
8303	31	1
8439	31	1
8467	31	1
8609	31	1
8874	31	1
9231	31	1
9425	31	1
10363	31	1
10618	31	1
11060	31	1
22954	31	1
22990	31	1
23186	31	1
23308	31	1
25797	31	1
27258	31	1
27303	31	1
29105	31	1
51061	31	1
51232	31	1
54069	31	1
54438	31	1
54477	31	1
54861	31	1
55230	31	1
55326	31	1
57190	31	1
57556	31	1
64318	31	1
64582	31	1
64768	31	1
64921	31	1
65055	31	1
65983	31	1
79083	31	1
79660	31	1
79720	31	1
79906	31	1
81624	31	1
84251	31	1
84919	31	1
115827	31	1
116028	31	1
116985	31	1
122416	31	1
133584	31	1
148808	31	1
151525	31	1
152579	31	1
221178	31	1
253782	31	1
282996	31	1
389289	31	1
302	30	1
306	30	1
476	30	1
858	30	1
862	30	1
1143	30	1
1453	30	1
1465	30	1
1805	30	1
1953	30	1
3918	30	1
4071	30	1
4780	30	1
5188	30	1
5527	30	1
5745	30	1
5802	30	1
5991	30	1
6156	30	1
6414	30	1
6453	30	1
6506	30	1
6657	30	1
6678	30	1
7038	30	1
7046	30	1
8445	30	1
8538	30	1
8714	30	1
8725	30	1
8915	30	1
9019	30	1
9162	30	1
9771	30	1
10049	30	1
10059	30	1
10455	30	1
11173	30	1
25829	30	1
25841	30	1
26259	30	1
53405	30	1
54108	30	1
54758	30	1
55160	30	1
55275	30	1
55622	30	1
56894	30	1
56946	30	1
57533	30	1
57561	30	1
64072	30	1
64129	30	1
64750	30	1
65124	30	1
84364	30	1
90459	30	1
92293	30	1
115677	30	1
116064	30	1
128710	30	1
143279	30	1
145270	30	1
153020	30	1
169792	30	1
201176	30	1
283999	30	1
340359	30	1
399665	30	1
400658	30	1
100132074	30	1
