# Supplementary material for: Cell type-selective disease-association of genes under high regulatory load
Source: Nucleic Acids Res. 2015 Oct 10;43(18):8839–55. doi: 10.1093/nar/gkv863 (PMC4605313; doi:10.1093/nar/gkv863)
Supplement: SUPPLEMENTARY DATA [file supp_gkv863_nar-01077-z-2015-File011.zip › HighEnhLoad_E091_10PCNT_04-Feb-2015.txt]

Entrez Gene ID	Nr Enh	H3K4me3 status
5069	171	1
677	163	1
5890	149	1
8038	145	1
2034	141	1
8613	125	1
92565	114	1
9425	113	1
10455	111	1
1316	110	1
6239	109	1
3624	107	1
5937	98	1
54502	98	1
359948	98	1
5770	96	1
79730	95	1
23514	94	1
10221	92	1
1601	91	1
152002	91	1
1846	90	1
9612	90	1
90627	90	1
22954	89	1
64759	89	1
131583	89	1
5581	88	1
688	87	1
9450	86	1
3280	84	1
9314	84	1
10370	84	1
79827	84	1
6926	83	1
7022	82	1
51669	82	1
1052	81	1
2625	81	1
55603	81	1
414318	81	1
79705	80	1
2908	79	1
7090	79	1
9644	79	1
57178	79	1
678	78	1
3091	78	1
3720	78	1
7049	78	1
7145	78	1
10603	78	1
22856	78	1
28989	78	1
51123	78	1
2737	77	1
5867	77	1
10801	77	1
23429	77	1
4092	76	1
9365	75	1
9637	75	1
23199	75	1
51232	75	1
1523	74	1
4088	74	1
5583	74	1
7078	74	1
10424	74	1
23358	74	1
55075	74	1
79960	74	1
1612	73	1
1956	73	1
4082	73	1
8660	73	1
9148	73	1
8412	72	1
84909	72	1
6482	71	1
51274	71	1
55083	71	1
57623	71	1
58480	71	1
655	70	1
10920	70	1
2176	69	1
4739	69	1
5887	69	1
7372	69	1
5921	68	1
6446	68	1
6533	68	1
9811	68	1
7071	67	1
8317	67	1
51582	67	1
10123	66	1
10397	66	1
26064	66	1
55313	66	1
2335	65	1
80757	65	1
375449	65	1
9804	64	1
25902	64	1
51422	64	1
57584	64	1
92017	64	1
5500	63	1
11217	63	1
22836	63	1
399726	63	1
463	62	1
3755	62	1
7430	62	1
8898	62	1
84441	62	1
947	61	1
6477	61	1
7020	61	1
9663	61	1
9686	61	1
23239	61	1
54206	61	1
55187	61	1
89797	61	1
949	60	1
1289	60	1
4609	60	1
8626	60	1
9844	60	1
11214	60	1
64754	60	1
79977	60	1
201595	60	1
388	59	1
800	59	1
2192	59	1
6659	59	1
10018	59	1
23092	59	1
23189	59	1
55686	59	1
56603	59	1
80315	59	1
84187	59	1
91272	59	1
157638	59	1
389136	59	1
2294	58	1
4091	58	1
4627	58	1
4773	58	1
5336	58	1
10010	58	1
55647	58	1
58499	58	1
79890	58	1
84159	58	1
145567	58	1
868	57	1
2869	57	1
3394	57	1
9308	57	1
79731	57	1
1326	56	1
4149	56	1
4488	56	1
5608	56	1
6256	56	1
6867	56	1
7128	56	1
10531	56	1
23129	56	1
23498	56	1
55790	56	1
81848	56	1
473	55	1
3554	55	1
7516	55	1
10105	55	1
10912	55	1
27131	55	1
57492	55	1
57509	55	1
59339	55	1
150094	55	1
3977	54	1
4430	54	1
5641	54	1
6382	54	1
6461	54	1
7003	54	1
9180	54	1
10144	54	1
10451	54	1
10529	54	1
339896	54	1
405754	54	1
1350	53	1
6001	53	1
10252	53	1
22862	53	1
50515	53	1
64207	53	1
79024	53	1
79718	53	1
80790	53	1
151525	53	1
196	52	1
613	52	1
1284	52	1
2530	52	1
4299	52	1
4613	52	1
5087	52	1
6513	52	1
8411	52	1
23002	52	1
58508	52	1
64129	52	1
64859	52	1
596	51	1
1028	51	1
2321	51	1
3248	51	1
3344	51	1
9249	51	1
9935	51	1
23327	51	1
51429	51	1
55422	51	1
64778	51	1
466	50	1
669	50	1
2745	50	1
2889	50	1
4774	50	1
5295	50	1
7026	50	1
7088	50	1
10124	50	1
11031	50	1
22807	50	1
23075	50	1
23328	50	1
55205	50	1
57609	50	1
81553	50	1
347735	50	1
549	49	1
861	49	1
1788	49	1
2114	49	1
4289	49	1
5157	49	1
5795	49	1
7474	49	1
9590	49	1
9846	49	1
137075	49	1
285	48	1
622	48	1
960	48	1
1106	48	1
2615	48	1
4128	48	1
7035	48	1
7048	48	1
8204	48	1
8559	48	1
8651	48	1
8870	48	1
11030	48	1
23274	48	1
54986	48	1
55534	48	1
57134	48	1
57162	48	1
57561	48	1
63898	48	1
64083	48	1
83592	48	1
84959	48	1
643314	48	1
493	47	1
780	47	1
1293	47	1
7050	47	1
7127	47	1
7476	47	1
9749	47	1
9788	47	1
9792	47	1
10788	47	1
23254	47	1
23677	47	1
26509	47	1
55214	47	1
56987	47	1
57211	47	1
136259	47	1
153090	47	1
166815	47	1
768211	47	1
1282	46	1
1306	46	1
1592	46	1
1848	46	1
3705	46	1
5922	46	1
7068	46	1
9679	46	1
10656	46	1
51218	46	1
64077	46	1
84059	46	1
84071	46	1
639	45	1
832	45	1
2317	45	1
3418	45	1
4616	45	1
4976	45	1
5618	45	1
6259	45	1
6615	45	1
7534	45	1
7644	45	1
10163	45	1
10250	45	1
10611	45	1
11278	45	1
23224	45	1
23389	45	1
23499	45	1
54901	45	1
83872	45	1
90102	45	1
167465	45	1
401535	45	1
571	44	1
2768	44	1
3784	44	1
4781	44	1
5155	44	1
6584	44	1
10090	44	1
11163	44	1
23228	44	1
54880	44	1
55347	44	1
55915	44	1
56913	44	1
57580	44	1
64682	44	1
83549	44	1
84894	44	1
140876	44	1
152485	44	1
387923	44	1
644943	44	1
729515	44	1
1588	43	1
2752	43	1
3398	43	1
3660	43	1
5093	43	1
6478	43	1
6850	43	1
6925	43	1
7163	43	1
8788	43	1
9014	43	1
51765	43	1
64693	43	1
65986	43	1
84952	43	1
91768	43	1
191585	43	1
203447	43	1
153	42	1
1906	42	1
1947	42	1
2139	42	1
3659	42	1
4008	42	1
4306	42	1
4811	42	1
5151	42	1
7335	42	1
9482	42	1
9683	42	1
10282	42	1
10625	42	1
25932	42	1
29841	42	1
30061	42	1
30836	42	1
54893	42	1
55604	42	1
55711	42	1
55959	42	1
64342	42	1
79670	42	1
84879	42	1
89796	42	1
90459	42	1
94134	42	1
729420	42	1
1452	41	1
1514	41	1
2353	41	1
2888	41	1
6840	41	1
7052	41	1
8829	41	1
9423	41	1
9861	41	1
9886	41	1
11221	41	1
22848	41	1
23286	41	1
26286	41	1
27258	41	1
50807	41	1
56288	41	1
57182	41	1
57190	41	1
60312	41	1
80204	41	1
84525	41	1
154810	41	1
221749	41	1
894	40	1
1583	40	1
2619	40	1
2788	40	1
5451	40	1
5774	40	1
6484	40	1
6509	40	1
6670	40	1
6934	40	1
6935	40	1
9750	40	1
9759	40	1
22837	40	1
23143	40	1
23303	40	1
23657	40	1
26240	40	1
29107	40	1
51421	40	1
51474	40	1
55092	40	1
55277	40	1
57496	40	1
79026	40	1
81563	40	1
84034	40	1
84062	40	1
122416	40	1
130497	40	1
167691	40	1
476	39	1
3638	39	1
3667	39	1
3908	39	1
4023	39	1
4660	39	1
5520	39	1
6894	39	1
8522	39	1
10409	39	1
22854	39	1
23001	39	1
23272	39	1
25793	39	1
25841	39	1
27201	39	1
55608	39	1
57097	39	1
57101	39	1
57410	39	1
81846	39	1
85477	39	1
119587	39	1
201475	39	1
348094	39	1
374819	39	1
641	38	1
1130	38	1
1983	38	1
2012	38	1
2066	38	1
2120	38	1
4907	38	1
5308	38	1
5757	38	1
8202	38	1
8291	38	1
8470	38	1
8538	38	1
8624	38	1
8997	38	1
9462	38	1
9516	38	1
9989	38	1
10533	38	1
10783	38	1
22918	38	1
23086	38	1
23233	38	1
23705	38	1
55137	38	1
56243	38	1
80267	38	1
80824	38	1
83716	38	1
92235	38	1
126969	38	1
133522	38	1
2791	37	1
3397	37	1
4179	37	1
5797	37	1
5908	37	1
6397	37	1
6909	37	1
8239	37	1
8553	37	1
9674	37	1
9741	37	1
10487	37	1
11228	37	1
11252	37	1
23761	37	1
55304	37	1
57222	37	1
64225	37	1
80323	37	1
81537	37	1
90701	37	1
93663	37	1
113263	37	1
114299	37	1
158135	37	1
388403	37	1
445815	37	1
100113407	37	1
87	36	1
272	36	1
306	36	1
307	36	1
658	36	1
1112	36	1
1545	36	1
2040	36	1
2152	36	1
2627	36	1
3312	36	1
5073	36	1
5142	36	1
5316	36	1
5362	36	1
5550	36	1
5987	36	1
5998	36	1
7046	36	1
7091	36	1
8428	36	1
8848	36	1
9334	36	1
9464	36	1
9975	36	1
10203	36	1
29761	36	1
51451	36	1
54465	36	1
55226	36	1
55832	36	1
57217	36	1
63027	36	1
64641	36	1
79768	36	1
89853	36	1
91057	36	1
114991	36	1
116987	36	1
124359	36	1
161779	36	1
171546	36	1
201501	36	1
221981	36	1
202	35	1
1392	35	1
1439	35	1
1838	35	1
2098	35	1
2100	35	1
2257	35	1
2719	35	1
3842	35	1
5306	35	1
8209	35	1
8224	35	1
8491	35	1
9324	35	1
9467	35	1
9580	35	1
10150	35	1
10867	35	1
23023	35	1
29094	35	1
51371	35	1
54149	35	1
55352	35	1
60481	35	1
79683	35	1
81035	35	1
90355	35	1
91012	35	1
112574	35	1
117581	35	1
127795	35	1
151963	35	1
219623	35	1
961	34	1
1003	34	1
3142	34	1
3572	34	1
3965	34	1
4254	34	1
5292	34	1
5747	34	1
6745	34	1
6777	34	1
7168	34	1
8001	34	1
8932	34	1
8942	34	1
8994	34	1
10769	34	1
10905	34	1
11259	34	1
23670	34	1
51097	34	1
51586	34	1
54407	34	1
54838	34	1
54874	34	1
55089	34	1
56655	34	1
56892	34	1
57480	34	1
57707	34	1
64131	34	1
64784	34	1
83786	34	1
84701	34	1
143686	34	1
152992	34	1
196993	34	1
219621	34	1
100526794	34	1
100	33	1
1040	33	1
1847	33	1
2309	33	1
2762	33	1
3918	33	1
4076	33	1
4094	33	1
4211	33	1
5917	33	1
6566	33	1
8301	33	1
8564	33	1
9229	33	1
9698	33	1
22898	33	1
23212	33	1
23308	33	1
23531	33	1
25829	33	1
26053	33	1
54769	33	1
54815	33	1
55022	33	1
56172	33	1
56911	33	1
57186	33	1
57224	33	1
58489	33	1
79618	33	1
80777	33	1
81502	33	1
81856	33	1
84251	33	1
84319	33	1
84514	33	1
84811	33	1
85019	33	1
85461	33	1
112840	33	1
118429	33	1
118788	33	1
143872	33	1
145781	33	1
159091	33	1
166336	33	1
171392	33	1
200030	33	1
257397	33	1
100820829	33	1
133	32	1
351	32	1
1291	32	1
1465	32	1
1488	32	1
1999	32	1
2200	32	1
3097	32	1
3099	32	1
3251	32	1
3399	32	1
3693	32	1
3707	32	1
3815	32	1
3985	32	1
4005	32	1
4258	32	1
4267	32	1
4345	32	1
5467	32	1
5468	32	1
7223	32	1
8776	32	1
9953	32	1
9955	32	1
10402	32	1
10499	32	1
10979	32	1
23102	32	1
23603	32	1
23648	32	1
27236	32	1
54097	32	1
54828	32	1
54896	32	1
55267	32	1
55589	32	1
55796	32	1
56946	32	1
60676	32	1
79628	32	1
83594	32	1
84869	32	1
124935	32	1
143689	32	1
203245	32	1
286053	32	1
340481	32	1
801	31	1
940	31	1
1499	31	1
2028	31	1
3516	31	1
4012	31	1
4983	31	1
5670	31	1
6229	31	1
8030	31	1
8560	31	1
8805	31	1
8874	31	1
8887	31	1
9021	31	1
9208	31	1
9282	31	1
9355	31	1
9586	31	1
9819	31	1
9865	31	1
9922	31	1
10184	31	1
10472	31	1
10678	31	1
10944	31	1
10950	31	1
11077	31	1
22885	31	1
23022	31	1
25814	31	1
25828	31	1
55286	31	1
55366	31	1
56905	31	1
57007	31	1
57826	31	1
60678	31	1
64750	31	1
79980	31	1
80139	31	1
81603	31	1
83641	31	1
84141	31	1
84919	31	1
114793	31	1
201562	31	1
256356	31	1
340351	31	1
344148	31	1
928	30	1
1717	30	1
1739	30	1
1879	30	1
2308	30	1
2683	30	1
2730	30	1
2969	30	1
3708	30	1
4026	30	1
5029	30	1
5366	30	1
5915	30	1
6574	30	1
6678	30	1
6744	30	1
6764	30	1
7345	30	1
7763	30	1
8542	30	1
8828	30	1
8853	30	1
9252	30	1
9710	30	1
9712	30	1
9984	30	1
23078	30	1
23186	30	1
25945	30	1
27242	30	1
27436	30	1
51099	30	1
51322	30	1
51466	30	1
54808	30	1
55114	30	1
55160	30	1
55164	30	1
55326	30	1
55729	30	1
57514	30	1
57608	30	1
60490	30	1
60673	30	1
65983	30	1
81693	30	1
84128	30	1
117608	30	1
122786	30	1
132001	30	1
132989	30	1
144100	30	1
152006	30	1
199990	30	1
389203	30	1
219	29	1
222	29	1
382	29	1
1021	29	1
2081	29	1
2274	29	1
2626	29	1
3339	29	1
3480	29	1
3778	29	1
4729	29	1
5125	29	1
5154	29	1
5305	29	1
5376	29	1
6240	29	1
6507	29	1
6641	29	1
7150	29	1
7187	29	1
7291	29	1
8111	29	1
8521	29	1
8726	29	1
8738	29	1
9124	29	1
9576	29	1
9697	29	1
9969	29	1
10365	29	1
10894	29	1
10927	29	1
22998	29	1
23268	29	1
23291	29	1
23406	29	1
23480	29	1
23492	29	1
23543	29	1
23619	29	1
23764	29	1
25819	29	1
25987	29	1
27245	29	1
55290	29	1
55857	29	1
57533	29	1
57563	29	1
57591	29	1
58490	29	1
64219	29	1
64410	29	1
79660	29	1
79733	29	1
80301	29	1
80852	29	1
83692	29	1
84940	29	1
84957	29	1
116028	29	1
140885	29	1
151112	29	1
151648	29	1
154791	29	1
165215	29	1
197257	29	1
222255	29	1
389058	29	1
400954	29	1
440585	29	1
100996928	29	1
81	28	1
598	28	1
1230	28	1
1301	28	1
2178	28	1
2199	28	1
2201	28	1
2821	28	1
2872	28	1
3481	28	1
3556	28	1
4193	28	1
4216	28	1
4638	28	1
4650	28	1
4792	28	1
4908	28	1
5669	28	1
5687	28	1
5788	28	1
6497	28	1
6717	28	1
7204	28	1
8507	28	1
8543	28	1
9019	28	1
9517	28	1
9564	28	1
9603	28	1
9653	28	1
10806	28	1
11174	28	1
23057	28	1
23081	28	1
23136	28	1
23245	28	1
23321	28	1
25831	28	1
25978	28	1
54541	28	1
55625	28	1
55697	28	1
57493	28	1
57552	28	1
60561	28	1
64582	28	1
79925	28	1
80781	28	1
81539	28	1
81542	28	1
84937	28	1
90874	28	1
92014	28	1
140710	28	1
143684	28	1
154091	28	1
161145	28	1
196527	28	1
219348	28	1
221178	28	1
256987	28	1
345079	28	1
102	27	1
288	27	1
467	27	1
539	27	1
649	27	1
901	27	1
1102	27	1
1368	27	1
1718	27	1
1889	27	1
2036	27	1
2230	27	1
2239	27	1
2519	27	1
2934	27	1
4643	27	1
5588	27	1
6135	27	1
6150	27	1
6160	27	1
6249	27	1
6711	27	1
7077	27	1
7422	27	1
7465	27	1
7738	27	1
7779	27	1
8340	27	1
9048	27	1
9108	27	1
9169	27	1
9231	27	1
9508	27	1
9873	27	1
10283	27	1
10972	27	1
11099	27	1
22876	27	1
23030	27	1
23279	27	1
23348	27	1
25825	27	1
25897	27	1
26011	27	1
26030	27	1
26225	27	1
29937	27	1
51174	27	1
51427	27	1
51454	27	1
53405	27	1
54491	27	1
55660	27	1
55841	27	1
55850	27	1
57511	27	1
59269	27	1
63971	27	1
64855	27	1
64864	27	1
65997	27	1
80205	27	1
80704	27	1
80817	27	1
81671	27	1
83657	27	1
83737	27	1
91748	27	1
92126	27	1
112399	27	1
117531	27	1
130733	27	1
140609	27	1
151011	27	1
151258	27	1
169792	27	1
207063	27	1
259230	27	1
346689	27	1
309	26	1
667	26	1
864	26	1
1634	26	1
1757	26	1
2033	26	1
2048	26	1
2673	26	1
3283	26	1
3479	26	1
3486	26	1
3936	26	1
3987	26	1
4478	26	1
5074	26	1
5317	26	1
5325	26	1
5447	26	1
5738	26	1
5962	26	1
6303	26	1
6430	26	1
6542	26	1
6546	26	1
6624	26	1
6691	26	1
6720	26	1
6788	26	1
6793	26	1
7023	26	1
7336	26	1
8672	26	1
8777	26	1
9076	26	1
9341	26	1
9734	26	1
10318	26	1
10458	26	1
11309	26	1
11343	26	1
23037	26	1
23261	26	1
23294	26	1
23369	26	1
23473	26	1
25816	26	1
26150	26	1
27199	26	1
51121	26	1
51290	26	1
51339	26	1
51621	26	1
51684	26	1
53947	26	1
54462	26	1
54664	26	1
54757	26	1
54891	26	1
55082	26	1
55357	26	1
55602	26	1
55634	26	1
55717	26	1
56963	26	1
57596	26	1
58486	26	1
79689	26	1
79719	26	1
84816	26	1
92154	26	1
114783	26	1
114821	26	1
126017	26	1
140688	26	1
146227	26	1
157695	26	1
163882	26	1
168455	26	1
221895	26	1
253260	26	1
256021	26	1
260425	26	1
285590	26	1
374655	26	1
374786	26	1
399665	26	1
619279	26	1
647309	26	1
730087	26	1
19	25	1
191	25	1
323	25	1
471	25	1
827	25	1
831	25	1
1051	25	1
1495	25	1
1508	25	1
1662	25	1
1735	25	1
1778	25	1
2182	25	1
2395	25	1
2729	25	1
2932	25	1
2957	25	1
3416	25	1
4067	25	1
4734	25	1
5256	25	1
5680	25	1
5792	25	1
5802	25	1
5825	25	1
5903	25	1
6119	25	1
7037	25	1
7178	25	1
7450	25	1
7541	25	1
8226	25	1
8743	25	1
8986	25	1
9258	25	1
9411	25	1
9695	25	1
9828	25	1
9928	25	1
10135	25	1
10285	25	1
10580	25	1
10813	25	1
10947	25	1
10971	25	1
11320	25	1
23161	25	1
23225	25	1
23550	25	1
25901	25	1
26112	25	1
26118	25	1
27075	25	1
28969	25	1
28984	25	1
29789	25	1
29982	25	1
29994	25	1
29998	25	1
30845	25	1
51108	25	1
51278	25	1
51592	25	1
54434	25	1
54454	25	1
54566	25	1
55013	25	1
55223	25	1
55227	25	1
55276	25	1
55315	25	1
55812	25	1
55867	25	1
57553	25	1
57556	25	1
64110	25	1
64841	25	1
79135	25	1
79665	25	1
79666	25	1
79789	25	1
79843	25	1
83879	25	1
90678	25	1
114327	25	1
114818	25	1
127018	25	1
127845	25	1
137209	25	1
161742	25	1
219790	25	1
221472	25	1
257236	25	1
344558	25	1
375057	25	1
389668	25	1
115	24	1
408	24	1
624	24	1
999	24	1
1278	24	1
1292	24	1
1352	24	1
1611	24	1
1946	24	1
2118	24	1
2119	24	1
2138	24	1
2263	24	1
2770	24	1
3295	24	1
3313	24	1
3459	24	1
3632	24	1
3725	24	1
4087	24	1
4205	24	1
4311	24	1
4715	24	1
4825	24	1
5045	24	1
5272	24	1
5932	24	1
5983	24	1
5991	24	1
6095	24	1
6453	24	1
6487	24	1
6548	24	1
7098	24	1
7443	24	1
7458	24	1
8439	24	1
8440	24	1
8462	24	1
8467	24	1
8554	24	1
8645	24	1
9223	24	1
9267	24	1
9414	24	1
9569	24	1
9655	24	1
9659	24	1
9833	24	1
9938	24	1
10046	24	1
11326	24	1
22887	24	1
22894	24	1
22934	24	1
22936	24	1
23101	24	1
23175	24	1
23315	24	1
23462	24	1
27023	24	1
27040	24	1
27295	24	1
29124	24	1
51201	24	1
51250	24	1
53344	24	1
54093	24	1
54492	24	1
54788	24	1
54796	24	1
55200	24	1
55289	24	1
55769	24	1
56890	24	1
57325	24	1
57531	24	1
57621	24	1
79008	24	1
79645	24	1
80045	24	1
80223	24	1
80821	24	1
83752	24	1
84002	24	1
84056	24	1
84168	24	1
84678	24	1
84912	24	1
90871	24	1
91419	24	1
115294	24	1
145501	24	1
152519	24	1
153657	24	1
200728	24	1
220213	24	1
340252	24	1
374354	24	1
541578	24	1
548593	24	1
100132074	24	1
