# Supplementary material for: Cell type-selective disease-association of genes under high regulatory load
Source: Nucleic Acids Res. 2015 Oct 10;43(18):8839–55. doi: 10.1093/nar/gkv863 (PMC4605313; doi:10.1093/nar/gkv863)
Supplement: SUPPLEMENTARY DATA [file supp_gkv863_nar-01077-z-2015-File011.zip › HighEnhLoad_E090_10PCNT_04-Feb-2015.txt]

Entrez Gene ID	Nr Enh	H3K4me3 status
677	229	1
5890	208	1
4781	181	1
7145	174	1
4255	162	1
1316	157	1
10801	155	1
678	151	1
10252	145	1
2908	142	1
1879	138	1
9612	138	1
4774	137	1
8777	135	1
6925	130	1
79718	130	1
127018	127	1
57182	126	1
1289	125	1
57178	124	1
56963	121	1
4288	120	1
56999	117	1
9811	113	1
25902	112	1
54880	112	1
2619	111	1
4026	111	1
400954	110	1
2534	109	1
23092	109	1
10253	108	1
359948	108	1
9685	107	1
9590	106	1
6840	105	1
10090	105	1
6239	104	1
10242	104	1
4092	103	1
7058	103	1
23199	103	1
64759	103	1
8829	102	1
9365	102	1
10395	102	1
64778	102	1
388015	101	1
1281	100	1
23358	100	1
947	99	1
1112	99	1
64409	99	1
6641	98	1
25925	98	1
23498	95	1
6934	94	1
55959	94	1
81848	94	1
220929	94	1
1290	93	1
8325	93	1
9759	93	1
10184	93	1
27303	92	1
57507	92	1
83592	92	1
55277	91	1
90362	91	1
4330	90	1
5362	90	1
79712	90	1
8559	89	1
50651	89	1
64094	89	1
4094	88	1
6659	88	1
7042	88	1
287	87	1
3037	87	1
26018	87	1
28951	87	1
51274	87	1
84457	87	1
153090	87	1
1303	86	1
10659	86	1
9444	85	1
9865	85	1
84909	85	1
473	84	1
2246	84	1
862	83	1
6711	83	1
9201	83	1
9804	83	1
10217	83	1
64641	83	1
2034	82	1
2176	82	1
6935	82	1
8613	82	1
9586	82	1
10105	82	1
4082	81	1
7204	81	1
26040	81	1
57616	81	1
64067	81	1
117581	81	1
23002	80	1
23328	80	1
26010	80	1
84624	80	1
90627	80	1
6310	79	1
10533	79	1
57580	79	1
83478	79	1
83988	79	1
166336	79	1
8660	78	1
152002	78	1
340481	78	1
390	77	1
3280	77	1
6001	77	1
7003	77	1
8317	77	1
8788	77	1
11259	77	1
27086	77	1
114818	77	1
401535	77	1
4081	76	1
6595	76	1
7049	76	1
80114	76	1
83941	76	1
84869	76	1
131583	76	1
145567	76	1
7090	75	1
54757	75	1
79670	75	1
285590	75	1
274	74	1
2766	74	1
4306	74	1
8507	74	1
9450	74	1
29761	74	1
1947	73	1
2113	73	1
2737	73	1
2869	73	1
5295	73	1
9096	73	1
10531	73	1
23090	73	1
60312	73	1
116987	73	1
158135	73	1
414318	73	1
2114	72	1
3516	72	1
4223	72	1
6256	72	1
9686	72	1
10867	72	1
54491	72	1
729420	72	1
4088	71	1
4208	71	1
4773	71	1
51429	71	1
56603	71	1
57556	71	1
123016	71	1
6397	70	1
6648	70	1
9603	70	1
9839	70	1
23001	70	1
23024	70	1
54971	70	1
115207	70	1
121227	70	1
127795	70	1
104	69	1
2239	69	1
2308	69	1
5139	69	1
6720	69	1
6897	69	1
7048	69	1
8626	69	1
9314	69	1
9644	69	1
10631	69	1
11221	69	1
23389	69	1
23657	69	1
27161	69	1
57142	69	1
114991	69	1
157313	69	1
286144	69	1
389203	69	1
1601	68	1
5588	68	1
23283	68	1
27185	68	1
55636	68	1
64219	68	1
64283	68	1
80323	68	1
949	67	1
3778	67	1
9891	67	1
11278	67	1
54453	67	1
57713	67	1
112399	67	1
168667	67	1
4907	66	1
10920	66	1
22982	66	1
23254	66	1
80139	66	1
200162	66	1
801	65	1
1028	65	1
1282	65	1
1902	65	1
2719	65	1
4281	65	1
4609	65	1
5581	65	1
7026	65	1
7078	65	1
9079	65	1
11217	65	1
80267	65	1
84894	65	1
861	64	1
1859	64	1
6229	64	1
8445	64	1
9148	64	1
9352	64	1
9679	64	1
11214	64	1
23022	64	1
28989	64	1
57584	64	1
135228	64	1
150094	64	1
157638	64	1
182	63	1
1003	63	1
3486	63	1
3720	63	1
8632	63	1
10758	63	1
23543	63	1
57492	63	1
64077	63	1
81578	63	1
84959	63	1
93663	63	1
121536	63	1
143686	63	1
157680	63	1
3680	62	1
8291	62	1
8853	62	1
11096	62	1
26053	62	1
55607	62	1
56288	62	1
57608	62	1
79645	62	1
92949	62	1
115286	62	1
596	61	1
2004	61	1
3908	61	1
5937	61	1
6926	61	1
8522	61	1
8624	61	1
9844	61	1
23452	61	1
23648	61	1
54492	61	1
54928	61	1
64410	61	1
84898	61	1
84952	61	1
90390	61	1
220107	61	1
753	60	1
1284	60	1
1956	60	1
2643	60	1
6446	60	1
6938	60	1
26286	60	1
54897	60	1
55647	60	1
57480	60	1
63876	60	1
79875	60	1
130497	60	1
387882	60	1
463	59	1
6913	59	1
9537	59	1
23760	59	1
128553	59	1
657	58	1
1345	58	1
3142	58	1
6624	58	1
9638	58	1
9658	58	1
23034	58	1
23239	58	1
50807	58	1
55187	58	1
55915	58	1
57419	58	1
57511	58	1
63892	58	1
84319	58	1
94134	58	1
134265	58	1
220988	58	1
221895	58	1
221937	58	1
832	57	1
2995	57	1
3725	57	1
3784	57	1
4627	57	1
5915	57	1
10154	57	1
22856	57	1
23275	57	1
29842	57	1
80790	57	1
202018	57	1
344148	57	1
388125	57	1
100506581	57	1
388	56	1
652	56	1
3298	56	1
5336	56	1
6670	56	1
8898	56	1
9223	56	1
79750	56	1
387755	56	1
2131	55	1
2697	55	1
3052	55	1
5128	55	1
6444	55	1
8321	55	1
10351	55	1
10771	55	1
55614	55	1
58499	55	1
65997	55	1
84441	55	1
170691	55	1
253738	55	1
5747	54	1
7227	54	1
7373	54	1
8091	54	1
9628	54	1
10655	54	1
23127	54	1
57211	54	1
64207	54	1
79705	54	1
79890	54	1
80821	54	1
91419	54	1
115	53	1
594	53	1
1293	53	1
1612	53	1
4091	53	1
4258	53	1
4739	53	1
4815	53	1
5154	53	1
5608	53	1
5797	53	1
6497	53	1
6867	53	1
7336	53	1
9208	53	1
10163	53	1
10651	53	1
22998	53	1
23348	53	1
53405	53	1
56852	53	1
57569	53	1
79658	53	1
84632	53	1
152579	53	1
817	52	1
1788	52	1
2590	52	1
2778	52	1
3097	52	1
5793	52	1
5867	52	1
5911	52	1
5998	52	1
6664	52	1
8828	52	1
9448	52	1
9522	52	1
9663	52	1
10371	52	1
10512	52	1
23175	52	1
23272	52	1
51339	52	1
55068	52	1
55534	52	1
57188	52	1
57553	52	1
64359	52	1
115827	52	1
145748	52	1
894	51	1
1021	51	1
5155	51	1
5332	51	1
6387	51	1
10221	51	1
10370	51	1
10611	51	1
10743	51	1
10769	51	1
23043	51	1
23194	51	1
25890	51	1
54510	51	1
54796	51	1
55022	51	1
55075	51	1
84062	51	1
85461	51	1
89796	51	1
729920	51	1
2070	50	1
3082	50	1
3977	50	1
5420	50	1
5828	50	1
8038	50	1
9124	50	1
9249	50	1
9267	50	1
9425	50	1
9901	50	1
10404	50	1
27115	50	1
27249	50	1
51253	50	1
51741	50	1
58480	50	1
58526	50	1
59339	50	1
121512	50	1
151525	50	1
375057	50	1
1488	49	1
1735	49	1
2078	49	1
3667	49	1
3755	49	1
5069	49	1
5818	49	1
6150	49	1
8379	49	1
8440	49	1
8553	49	1
9788	49	1
9819	49	1
11252	49	1
23118	49	1
23580	49	1
51031	49	1
51196	49	1
51361	49	1
51649	49	1
54602	49	1
55214	49	1
57415	49	1
64110	49	1
64131	49	1
79731	49	1
84159	49	1
84168	49	1
114793	49	1
133121	49	1
2673	48	1
4009	48	1
4684	48	1
4883	48	1
5770	48	1
6251	48	1
10603	48	1
23331	48	1
23603	48	1
50937	48	1
54463	48	1
54896	48	1
63898	48	1
84940	48	1
91653	48	1
133522	48	1
374378	48	1
29	47	1
960	47	1
1009	47	1
1106	47	1
1452	47	1
2889	47	1
3763	47	1
4430	47	1
4651	47	1
5217	47	1
8672	47	1
9270	47	1
9712	47	1
10580	47	1
11343	47	1
23078	47	1
79683	47	1
79906	47	1
79960	47	1
81563	47	1
85453	47	1
112574	47	1
137886	47	1
158326	47	1
643314	47	1
1278	46	1
1826	46	1
2049	46	1
2200	46	1
2587	46	1
3398	46	1
3480	46	1
3592	46	1
3688	46	1
4289	46	1
5583	46	1
7168	46	1
7410	46	1
8817	46	1
10486	46	1
10736	46	1
11103	46	1
11346	46	1
23327	46	1
23677	46	1
26037	46	1
27190	46	1
51571	46	1
54454	46	1
55205	46	1
55275	46	1
57118	46	1
57222	46	1
57496	46	1
57620	46	1
80820	46	1
91057	46	1
129450	46	1
285498	46	1
404093	46	1
1266	45	1
1534	45	1
3660	45	1
3707	45	1
4147	45	1
4155	45	1
5218	45	1
6558	45	1
6909	45	1
8821	45	1
9569	45	1
22822	45	1
22903	45	1
23263	45	1
23294	45	1
25878	45	1
26052	45	1
55734	45	1
64859	45	1
80031	45	1
120237	45	1
196993	45	1
200734	45	1
201501	45	1
729515	45	1
100130539	45	1
100505679	45	1
1052	44	1
1634	44	1
2120	44	1
2139	44	1
2353	44	1
3091	44	1
3732	44	1
4660	44	1
4919	44	1
5087	44	1
7088	44	1
8411	44	1
8738	44	1
10365	44	1
10455	44	1
10912	44	1
23150	44	1
23236	44	1
23266	44	1
23613	44	1
23768	44	1
25903	44	1
27123	44	1
29107	44	1
29995	44	1
55084	44	1
55660	44	1
57217	44	1
59269	44	1
63895	44	1
64854	44	1
79730	44	1
80760	44	1
81624	44	1
83698	44	1
84071	44	1
92346	44	1
116154	44	1
118429	44	1
143872	44	1
219771	44	1
644943	44	1
653	43	1
1499	43	1
2104	43	1
3481	43	1
4086	43	1
4613	43	1
4621	43	1
4976	43	1
5081	43	1
5740	43	1
5887	43	1
6156	43	1
7100	43	1
7580	43	1
8874	43	1
9308	43	1
9435	43	1
10046	43	1
11082	43	1
22918	43	1
23189	43	1
23499	43	1
27040	43	1
29116	43	1
29970	43	1
54476	43	1
54549	43	1
55532	43	1
55608	43	1
57591	43	1
64784	43	1
79008	43	1
79024	43	1
79843	43	1
117583	43	1
125228	43	1
127833	43	1
144165	43	1
144699	43	1
285195	43	1
339896	43	1
374819	43	1
387914	43	1
548593	43	1
667	42	1
1183	42	1
1523	42	1
2335	42	1
3655	42	1
3915	42	1
4857	42	1
4915	42	1
4953	42	1
5443	42	1
6095	42	1
6653	42	1
7345	42	1
7436	42	1
7837	42	1
8498	42	1
8887	42	1
9037	42	1
9334	42	1
9750	42	1
9922	42	1
10150	42	1
22821	42	1
22926	42	1
23095	42	1
23102	42	1
23143	42	1
23514	42	1
26064	42	1
54108	42	1
55089	42	1
55133	42	1
55604	42	1
56243	42	1
56892	42	1
57097	42	1
57561	42	1
64342	42	1
80325	42	1
83879	42	1
84700	42	1
84976	42	1
114299	42	1
116135	42	1
143458	42	1
374786	42	1
445815	42	1
411	41	1
1603	41	1
1854	41	1
2040	41	1
2309	41	1
2317	41	1
3090	41	1
3788	41	1
3912	41	1
3983	41	1
4337	41	1
4593	41	1
4851	41	1
5142	41	1
5195	41	1
6482	41	1
6508	41	1
7422	41	1
8428	41	1
8869	41	1
9749	41	1
9886	41	1
11030	41	1
23164	41	1
23213	41	1
23243	41	1
23261	41	1
28984	41	1
29103	41	1
30811	41	1
51299	41	1
51523	41	1
55603	41	1
55686	41	1
55742	41	1
57509	41	1
57630	41	1
83549	41	1
83643	41	1
84128	41	1
124540	41	1
153339	41	1
153396	41	1
256021	41	1
283349	41	1
285704	41	1
400451	41	1
1306	40	1
1849	40	1
2637	40	1
4715	40	1
5592	40	1
6564	40	1
6764	40	1
8204	40	1
8476	40	1
9341	40	1
9394	40	1
9882	40	1
10579	40	1
10982	40	1
11155	40	1
11165	40	1
23287	40	1
23414	40	1
25793	40	1
25937	40	1
26960	40	1
54541	40	1
54828	40	1
54873	40	1
56937	40	1
57158	40	1
65983	40	1
79020	40	1
79783	40	1
83943	40	1
84541	40	1
84969	40	1
92344	40	1
92565	40	1
151011	40	1
167465	40	1
221035	40	1
221491	40	1
399979	40	1
619279	40	1
100132074	40	1
688	39	1
1002	39	1
2042	39	1
2195	39	1
3790	39	1
4205	39	1
5734	39	1
5983	39	1
7325	39	1
7799	39	1
8224	39	1
8412	39	1
9378	39	1
9659	39	1
9766	39	1
10140	39	1
10424	39	1
10667	39	1
10846	39	1
23075	39	1
23240	39	1
23302	39	1
23362	39	1
25819	39	1
29091	39	1
51421	39	1
51637	39	1
54069	39	1
54861	39	1
55347	39	1
79633	39	1
83439	39	1
83657	39	1
84059	39	1
84417	39	1
84814	39	1
85395	39	1
91461	39	1
143684	39	1
283358	39	1
87	38	1
187	38	1
868	38	1
1291	38	1
1387	38	1
1665	38	1
1848	38	1
2817	38	1
2969	38	1
3708	38	1
3910	38	1
4784	38	1
5188	38	1
5641	38	1
6196	38	1
6584	38	1
7043	38	1
7481	38	1
8994	38	1
9781	38	1
10018	38	1
10783	38	1
10891	38	1
22882	38	1
23293	38	1
30849	38	1
51232	38	1
54093	38	1
54407	38	1
55092	38	1
55267	38	1
55740	38	1
79698	38	1
81035	38	1
90102	38	1
122786	38	1
122953	38	1
132671	38	1
203069	38	1
344558	38	1
388289	38	1
220	37	1
622	37	1
775	37	1
1647	37	1
2201	37	1
2288	37	1
4017	37	1
4254	37	1
5270	37	1
5292	37	1
5757	37	1
6383	37	1
6461	37	1
6745	37	1
7057	37	1
7273	37	1
8110	37	1
8542	37	1
9630	37	1
9649	37	1
10282	37	1
11077	37	1
23093	37	1
23387	37	1
23405	37	1
26084	37	1
27245	37	1
27352	37	1
28981	37	1
29099	37	1
51704	37	1
51761	37	1
53834	37	1
56981	37	1
57134	37	1
57162	37	1
57484	37	1
60529	37	1
60685	37	1
64750	37	1
64798	37	1
83641	37	1
84034	37	1
84251	37	1
85301	37	1
90871	37	1
116496	37	1
153020	37	1
158297	37	1
167227	37	1
200728	37	1
201595	37	1
203447	37	1
221935	37	1
400506	37	1
351	36	1
658	36	1
928	36	1
961	36	1
2273	36	1
2887	36	1
3339	36	1
3418	36	1
3815	36	1
3987	36	1
4233	36	1
4616	36	1
4729	36	1
5209	36	1
5325	36	1
6122	36	1
6484	36	1
7070	36	1
8871	36	1
9262	36	1
9423	36	1
9482	36	1
9564	36	1
10656	36	1
11163	36	1
22828	36	1
23085	36	1
23158	36	1
23250	36	1
23353	36	1
23619	36	1
26011	36	1
51765	36	1
55345	36	1
55697	36	1
57621	36	1
60468	36	1
64582	36	1
64768	36	1
79605	36	1
79716	36	1
79754	36	1
80036	36	1
81603	36	1
81619	36	1
84206	36	1
113115	36	1
126969	36	1
140460	36	1
140688	36	1
161742	36	1
253827	36	1
257415	36	1
340526	36	1
340527	36	1
100113407	36	1
81	35	1
185	35	1
285	35	1
595	35	1
1519	35	1
1808	35	1
2752	35	1
3600	35	1
3899	35	1
4908	35	1
5396	35	1
5500	35	1
5788	35	1
6430	35	1
6662	35	1
7050	35	1
7068	35	1
7097	35	1
7247	35	1
8209	35	1
9180	35	1
9315	35	1
9353	35	1
9555	35	1
9655	35	1
9697	35	1
9861	35	1
9873	35	1
10186	35	1
10618	35	1
10678	35	1
10777	35	1
11057	35	1
23583	35	1
26030	35	1
27131	35	1
30844	35	1
50863	35	1
51121	35	1
51455	35	1
51660	35	1
55315	35	1
55790	35	1
56034	35	1
57520	35	1
57665	35	1
60673	35	1
80070	35	1
81846	35	1
92154	35	1
92370	35	1
158158	35	1
171546	35	1
201164	35	1
201475	35	1
201562	35	1
219623	35	1
220965	35	1
283078	35	1
285268	35	1
387921	35	1
401551	35	1
286	34	1
323	34	1
488	34	1
493	34	1
1456	34	1
1490	34	1
1739	34	1
2254	34	1
2296	34	1
3625	34	1
3791	34	1
4066	34	1
4705	34	1
5071	34	1
5613	34	1
6473	34	1
7122	34	1
7434	34	1
8322	34	1
8614	34	1
8915	34	1
9935	34	1
9984	34	1
23030	34	1
23274	34	1
23576	34	1
25932	34	1
26509	34	1
27295	34	1
29104	34	1
29123	34	1
29928	34	1
51162	34	1
51439	34	1
54798	34	1
54815	34	1
54874	34	1
55082	34	1
55103	34	1
55151	34	1
55291	34	1
56203	34	1
56975	34	1
57537	34	1
58486	34	1
64225	34	1
79627	34	1
79980	34	1
81553	34	1
84623	34	1
89797	34	1
91526	34	1
92181	34	1
129563	34	1
130535	34	1
151648	34	1
159091	34	1
161291	34	1
169611	34	1
170690	34	1
219621	34	1
286343	34	1
388630	34	1
103	33	1
358	33	1
858	33	1
1746	33	1
1809	33	1
1842	33	1
2099	33	1
2313	33	1
2762	33	1
3488	33	1
4052	33	1
4848	33	1
5073	33	1
5334	33	1
5738	33	1
6161	33	1
6506	33	1
6710	33	1
7474	33	1
7511	33	1
7903	33	1
8654	33	1
9229	33	1
9625	33	1
9637	33	1
9771	33	1
9792	33	1
10129	33	1
10203	33	1
10342	33	1
10409	33	1
10458	33	1
23129	33	1
23308	33	1
23705	33	1
25829	33	1
26137	33	1
26240	33	1
27143	33	1
27436	33	1
51097	33	1
51390	33	1
51454	33	1
54986	33	1
56950	33	1
56987	33	1
57619	33	1
64928	33	1
79643	33	1
79827	33	1
80762	33	1
80781	33	1
89853	33	1
92293	33	1
114899	33	1
146227	33	1
164284	33	1
200844	33	1
219699	33	1
221662	33	1
400818	33	1
148	32	1
637	32	1
948	32	1
1757	32	1
2013	32	1
2037	32	1
2306	32	1
2615	32	1
2934	32	1
3482	32	1
4131	32	1
4211	32	1
4638	32	1
4782	32	1
4811	32	1
5157	32	1
5214	32	1
5903	32	1
6760	32	1
6943	32	1
7045	32	1
8301	32	1
8470	32	1
8491	32	1
8651	32	1
9020	32	1
9021	32	1
9043	32	1
9516	32	1
10472	32	1
10971	32	1
11237	32	1
22841	32	1
22875	32	1
22885	32	1
23500	32	1
25926	32	1
26136	32	1
27152	32	1
27241	32	1
51397	32	1
54919	32	1
55225	32	1
55670	32	1
57101	32	1
57408	32	1
59277	32	1
79191	32	1
80055	32	1
81542	32	1
83987	32	1
84182	32	1
84498	32	1
84858	32	1
84881	32	1
90701	32	1
91768	32	1
94031	32	1
117177	32	1
138151	32	1
149281	32	1
253558	32	1
253782	32	1
345079	32	1
375287	32	1
401236	32	1
120	31	1
157	31	1
641	31	1
800	31	1
1592	31	1
1909	31	1
1946	31	1
1948	31	1
2012	31	1
2019	31	1
2098	31	1
2122	31	1
2274	31	1
2788	31	1
3659	31	1
3745	31	1
3782	31	1
4286	31	1
4628	31	1
5337	31	1
5358	31	1
5376	31	1
5465	31	1
6259	31	1
6474	31	1
6546	31	1
6788	31	1
7074	31	1
8111	31	1
9014	31	1
9953	31	1
10873	31	1
10894	31	1
11098	31	1
23242	31	1
23345	31	1
23355	31	1
23555	31	1
23670	31	1
25825	31	1
26278	31	1
28514	31	1
29094	31	1
51608	31	1
51621	31	1
54434	31	1
55504	31	1
55672	31	1
55705	31	1
56704	31	1
57007	31	1
57190	31	1
57623	31	1
79719	31	1
79776	31	1
80176	31	1
81792	31	1
84957	31	1
85379	31	1
91272	31	1
92241	31	1
114781	31	1
116159	31	1
128710	31	1
134266	31	1
145389	31	1
152078	31	1
154043	31	1
219654	31	1
286223	31	1
345757	31	1
374655	31	1
388403	31	1
399726	31	1
494188	31	1
624	30	1
747	30	1
989	30	1
1635	30	1
1804	30	1
1889	30	1
2081	30	1
3490	30	1
3965	30	1
4338	30	1
4552	30	1
4604	30	1
4632	30	1
5366	30	1
5527	30	1
5629	30	1
6345	30	1
6533	30	1
6678	30	1
6769	30	1
7159	30	1
7805	30	1
9172	30	1
9489	30	1
9770	30	1
10123	30	1
10335	30	1
10363	30	1
10397	30	1
11031	30	1
11228	30	1
22931	30	1
22943	30	1
25885	30	1
51363	30	1
51582	30	1
51684	30	1
54622	30	1
54769	30	1
55294	30	1
55780	30	1
55824	30	1
56172	30	1
56895	30	1
56946	30	1
56977	30	1
57597	30	1
64072	30	1
64083	30	1
79789	30	1
81615	30	1
84101	30	1
84870	30	1
84946	30	1
90141	30	1
90550	30	1
130502	30	1
130733	30	1
140710	30	1
147372	30	1
158219	30	1
171019	30	1
196527	30	1
201266	30	1
348094	30	1
375449	30	1
400258	30	1
604	29	1
1012	29	1
1305	29	1
2009	29	1
2018	29	1
2048	29	1
2355	29	1
2549	29	1
2770	29	1
2904	29	1
3184	29	1
3597	29	1
3673	29	1
4085	29	1
4300	29	1
4856	29	1
5201	29	1
5689	29	1
6157	29	1
6160	29	1
6176	29	1
6445	29	1
6575	29	1
6588	29	1
6645	29	1
7328	29	1
7776	29	1
8313	29	1
8848	29	1
8925	29	1
9019	29	1
9674	29	1
9732	29	1
9920	29	1
10391	29	1
10644	29	1
22795	29	1
23081	29	1
23429	29	1
23643	29	1
25780	29	1
26207	29	1
28998	29	1
55168	29	1
55200	29	1
55568	29	1
55781	29	1
55890	29	1
56929	29	1
57194	29	1
57460	29	1
57493	29	1
64374	29	1
64393	29	1
64921	29	1
65986	29	1
79660	29	1
79895	29	1
79954	29	1
81839	29	1
91584	29	1
116113	29	1
133584	29	1
151556	29	1
220441	29	1
253769	29	1
285180	29	1
340706	29	1
387923	29	1
389692	29	1
440193	29	1
494470	29	1
