# Supplementary material for: Cell type-selective disease-association of genes under high regulatory load
Source: Nucleic Acids Res. 2015 Oct 10;43(18):8839–55. doi: 10.1093/nar/gkv863 (PMC4605313; doi:10.1093/nar/gkv863)
Supplement: SUPPLEMENTARY DATA [file supp_gkv863_nar-01077-z-2015-File011.zip › HighEnhLoad_E089_10PCNT_04-Feb-2015.txt]

Entrez Gene ID	Nr Enh	H3K4me3 status
677	178	1
5890	162	1
4781	147	1
4255	124	1
7145	123	1
10252	111	1
1316	109	1
79718	107	1
2908	106	1
10801	106	1
4774	105	1
1879	102	1
56963	101	1
6925	99	1
8777	94	1
678	93	1
25902	93	1
6641	91	1
9612	91	1
57182	91	1
388015	91	1
56999	89	1
4288	88	1
127018	88	1
2619	87	1
9685	84	1
359948	83	1
8829	81	1
9590	81	1
400954	80	1
6934	79	1
10395	78	1
23092	78	1
57178	78	1
9365	77	1
9444	76	1
8788	74	1
2534	73	1
64778	73	1
9201	72	1
26018	72	1
3037	71	1
5295	71	1
6659	71	1
25925	71	1
6239	70	1
10242	70	1
57507	70	1
220929	70	1
4094	69	1
4306	69	1
6711	69	1
23358	69	1
64759	69	1
1289	68	1
1290	68	1
4026	68	1
5362	68	1
79712	68	1
6840	67	1
287	66	1
4081	66	1
10253	66	1
10659	66	1
27303	66	1
83478	66	1
90362	66	1
947	65	1
1281	65	1
2176	65	1
7042	65	1
10105	65	1
79670	65	1
4082	64	1
8559	64	1
6935	63	1
7049	63	1
8317	63	1
64409	63	1
1112	62	1
9586	62	1
9865	62	1
23283	62	1
29761	62	1
64641	62	1
84909	62	1
90627	62	1
7204	61	1
11259	61	1
51274	61	1
54880	61	1
55277	61	1
81848	61	1
112399	61	1
340481	61	1
4208	60	1
6310	60	1
8613	60	1
9804	60	1
23002	60	1
26010	60	1
83592	60	1
10184	59	1
10217	59	1
23024	59	1
83988	59	1
84624	59	1
6595	58	1
8660	58	1
83941	58	1
4330	57	1
9314	57	1
84869	57	1
6720	56	1
23199	56	1
274	55	1
390	55	1
1303	55	1
4092	55	1
8626	55	1
9679	55	1
9759	55	1
10533	55	1
23498	55	1
55636	55	1
1282	54	1
2114	54	1
7003	54	1
8507	54	1
9811	54	1
10920	54	1
23001	54	1
115286	54	1
121227	54	1
157313	54	1
862	53	1
2113	53	1
6938	53	1
9450	53	1
9686	53	1
10090	53	1
10531	53	1
28951	53	1
64067	53	1
80323	53	1
84894	53	1
127795	53	1
157638	53	1
2869	52	1
6648	52	1
7090	52	1
8325	52	1
50651	52	1
55959	52	1
64077	52	1
6001	51	1
10631	51	1
10867	51	1
26040	51	1
57556	51	1
60312	51	1
81578	51	1
84952	51	1
114818	51	1
116987	51	1
1106	50	1
2766	50	1
4088	50	1
55607	50	1
57616	50	1
79658	50	1
115207	50	1
117581	50	1
166336	50	1
200162	50	1
473	49	1
3280	49	1
4609	49	1
6251	49	1
6913	49	1
9839	49	1
23090	49	1
23328	49	1
57142	49	1
57584	49	1
64283	49	1
123016	49	1
817	48	1
1021	48	1
7026	48	1
8624	48	1
9658	48	1
54491	48	1
80139	48	1
84159	48	1
84632	48	1
253738	48	1
2034	47	1
2737	47	1
5937	47	1
6256	47	1
9208	47	1
9644	47	1
57480	47	1
64410	47	1
79645	47	1
145567	47	1
152002	47	1
414318	47	1
729420	47	1
1028	46	1
6150	46	1
7336	46	1
9352	46	1
10163	46	1
11214	46	1
54453	46	1
56288	46	1
57580	46	1
80267	46	1
84959	46	1
90390	46	1
286144	46	1
104	45	1
2778	45	1
4223	45	1
4907	45	1
26052	45	1
57620	45	1
84319	45	1
134265	45	1
153090	45	1
3481	44	1
3516	44	1
7058	44	1
10655	44	1
23034	44	1
23043	44	1
23543	44	1
26053	44	1
54757	44	1
84457	44	1
92346	44	1
94134	44	1
130497	44	1
868	43	1
1266	43	1
3667	43	1
5608	43	1
7078	43	1
9148	43	1
10370	43	1
10512	43	1
11096	43	1
22856	43	1
54897	43	1
58499	43	1
64110	43	1
131583	43	1
135228	43	1
168667	43	1
285704	43	1
388125	43	1
1278	42	1
1284	42	1
2049	42	1
2643	42	1
3082	42	1
3784	42	1
5154	42	1
7048	42	1
9844	42	1
10758	42	1
11278	42	1
23022	42	1
23272	42	1
23657	42	1
54928	42	1
55214	42	1
79705	42	1
80114	42	1
84168	42	1
389203	42	1
801	41	1
1293	41	1
1306	41	1
2673	41	1
2995	41	1
4627	41	1
5139	41	1
8038	41	1
9223	41	1
27185	41	1
55022	41	1
55534	41	1
56243	41	1
56603	41	1
57713	41	1
64359	41	1
84128	41	1
89796	41	1
221937	41	1
2131	40	1
3090	40	1
3486	40	1
4258	40	1
9096	40	1
10486	40	1
23389	40	1
28989	40	1
51031	40	1
51649	40	1
55075	40	1
57492	40	1
64207	40	1
65997	40	1
91653	40	1
152579	40	1
894	39	1
1859	39	1
2308	39	1
3097	39	1
4430	39	1
5325	39	1
5793	39	1
6229	39	1
6444	39	1
6670	39	1
8291	39	1
11217	39	1
23293	39	1
23648	39	1
27249	39	1
51741	39	1
55647	39	1
57211	39	1
63892	39	1
143686	39	1
144165	39	1
220107	39	1
388	38	1
1052	38	1
4281	38	1
5420	38	1
5581	38	1
5588	38	1
5592	38	1
6397	38	1
6497	38	1
8412	38	1
9448	38	1
10371	38	1
10743	38	1
11221	38	1
22998	38	1
23127	38	1
23275	38	1
27086	38	1
55084	38	1
57415	38	1
57591	38	1
79731	38	1
129450	38	1
219621	38	1
339896	38	1
1634	37	1
2004	37	1
2120	37	1
2335	37	1
3480	37	1
3720	37	1
3725	37	1
4815	37	1
5128	37	1
6867	37	1
7410	37	1
8853	37	1
8898	37	1
9891	37	1
55089	37	1
57419	37	1
79960	37	1
84898	37	1
128553	37	1
145814	37	1
158135	37	1
219654	37	1
285590	37	1
401535	37	1
644943	37	1
667	36	1
1902	36	1
1947	36	1
2040	36	1
2042	36	1
3592	36	1
3680	36	1
3688	36	1
4086	36	1
4684	36	1
6664	36	1
8874	36	1
9522	36	1
9712	36	1
9901	36	1
10603	36	1
22982	36	1
23239	36	1
23327	36	1
23580	36	1
23603	36	1
26286	36	1
29842	36	1
29970	36	1
55187	36	1
55686	36	1
59339	36	1
64854	36	1
64859	36	1
84441	36	1
84940	36	1
91419	36	1
93663	36	1
114991	36	1
115827	36	1
116154	36	1
257415	36	1
404093	36	1
729920	36	1
652	35	1
861	35	1
1488	35	1
2070	35	1
3908	35	1
3977	35	1
6926	35	1
7373	35	1
8445	35	1
8522	35	1
9569	35	1
9603	35	1
10769	35	1
22882	35	1
23102	35	1
23143	35	1
27245	35	1
50937	35	1
51196	35	1
55068	35	1
56852	35	1
57511	35	1
57630	35	1
64094	35	1
64921	35	1
79698	35	1
80821	35	1
201595	35	1
220988	35	1
221035	35	1
344148	35	1
374786	35	1
81	34	1
596	34	1
949	34	1
1003	34	1
1735	34	1
2697	34	1
3298	34	1
3339	34	1
3707	34	1
4147	34	1
5081	34	1
5867	34	1
6764	34	1
8553	34	1
10424	34	1
23254	34	1
23514	34	1
28998	34	1
50807	34	1
54407	34	1
54492	34	1
55614	34	1
79750	34	1
79843	34	1
79875	34	1
80031	34	1
83439	34	1
91057	34	1
114793	34	1
132671	34	1
137886	34	1
387755	34	1
115	33	1
463	33	1
2078	33	1
2239	33	1
3910	33	1
4773	33	1
5069	33	1
5218	33	1
5500	33	1
5911	33	1
8091	33	1
8440	33	1
9079	33	1
9819	33	1
10221	33	1
10351	33	1
22906	33	1
23240	33	1
23619	33	1
23768	33	1
27115	33	1
27131	33	1
29995	33	1
30811	33	1
51339	33	1
54463	33	1
54510	33	1
54549	33	1
55915	33	1
57553	33	1
57608	33	1
63876	33	1
64582	33	1
79906	33	1
80070	33	1
81563	33	1
133121	33	1
150094	33	1
157680	33	1
202018	33	1
256021	33	1
375057	33	1
388289	33	1
182	32	1
657	32	1
832	32	1
1519	32	1
1956	32	1
2719	32	1
3778	32	1
4613	32	1
4739	32	1
5337	32	1
5757	32	1
5797	32	1
5998	32	1
6156	32	1
8321	32	1
9124	32	1
10154	32	1
10579	32	1
11343	32	1
23129	32	1
23213	32	1
23266	32	1
23760	32	1
27152	32	1
27161	32	1
51361	32	1
54069	32	1
56034	32	1
58526	32	1
63895	32	1
65983	32	1
83657	32	1
91748	32	1
92565	32	1
117583	32	1
118429	32	1
120237	32	1
171546	32	1
643314	32	1
120	31	1
753	31	1
960	31	1
1601	31	1
1788	31	1
2037	31	1
2889	31	1
2934	31	1
3763	31	1
4837	31	1
4848	31	1
4851	31	1
5142	31	1
6624	31	1
6678	31	1
7345	31	1
9172	31	1
9270	31	1
9537	31	1
9788	31	1
10580	31	1
10618	31	1
11057	31	1
11155	31	1
23175	31	1
23452	31	1
23576	31	1
27145	31	1
51571	31	1
54796	31	1
54874	31	1
55291	31	1
57408	31	1
57569	31	1
58480	31	1
64219	31	1
79890	31	1
84062	31	1
85453	31	1
85461	31	1
92949	31	1
121536	31	1
130733	31	1
158326	31	1
253782	31	1
387921	31	1
401236	31	1
619279	31	1
1523	30	1
2355	30	1
2587	30	1
2752	30	1
4915	30	1
5396	30	1
5747	30	1
6446	30	1
7227	30	1
7837	30	1
8491	30	1
9638	30	1
9659	30	1
9882	30	1
10186	30	1
10912	30	1
22821	30	1
23263	30	1
26064	30	1
51421	30	1
51439	30	1
51523	30	1
55660	30	1
55781	30	1
80760	30	1
90550	30	1
116496	30	1
122786	30	1
143872	30	1
151525	30	1
170691	30	1
221895	30	1
387882	30	1
400451	30	1
401551	30	1
100130539	30	1
87	29	1
1345	29	1
2637	29	1
3052	29	1
3142	29	1
3983	29	1
4784	29	1
5071	29	1
5217	29	1
5270	29	1
5443	29	1
5770	29	1
5818	29	1
5914	29	1
5915	29	1
6461	29	1
6588	29	1
6662	29	1
7168	29	1
7422	29	1
7580	29	1
7704	29	1
8498	29	1
8915	29	1
9564	29	1
10365	29	1
10404	29	1
10777	29	1
11252	29	1
22822	29	1
23164	29	1
23302	29	1
25878	29	1
27352	29	1
55267	29	1
55608	29	1
55734	29	1
55740	29	1
56704	29	1
57188	29	1
57561	29	1
81624	29	1
83879	29	1
84814	29	1
124540	29	1
144699	29	1
145748	29	1
153396	29	1
169611	29	1
387914	29	1
399979	29	1
729515	29	1
1009	28	1
1291	28	1
1757	28	1
1809	28	1
2098	28	1
2353	28	1
3708	28	1
4017	28	1
4066	28	1
5195	28	1
5332	28	1
6345	28	1
6387	28	1
7100	28	1
7436	28	1
8379	28	1
8428	28	1
8821	28	1
9249	28	1
9315	28	1
9697	28	1
9750	28	1
10611	28	1
10651	28	1
10771	28	1
10783	28	1
11103	28	1
22903	28	1
23274	28	1
23287	28	1
23499	28	1
25890	28	1
25903	28	1
27190	28	1
51429	28	1
54602	28	1
54815	28	1
55754	28	1
56892	28	1
57097	28	1
57134	28	1
64131	28	1
80790	28	1
83549	28	1
84251	28	1
117177	28	1
133522	28	1
143458	28	1
154214	28	1
167465	28	1
170690	28	1
200728	28	1
200734	28	1
203447	28	1
283358	28	1
400818	28	1
88	27	1
185	27	1
653	27	1
1277	27	1
1848	27	1
2309	27	1
2683	27	1
2969	27	1
4091	27	1
4791	27	1
4857	27	1
5887	27	1
7070	27	1
7088	27	1
7097	27	1
7159	27	1
8651	27	1
8672	27	1
8994	27	1
9194	27	1
9425	27	1
9861	27	1
10455	27	1
23078	27	1
23348	27	1
23677	27	1
26011	27	1
26137	27	1
26960	27	1
29091	27	1
29103	27	1
30844	27	1
51253	27	1
54861	27	1
55275	27	1
57007	27	1
57158	27	1
57222	27	1
57496	27	1
57619	27	1
64924	27	1
79716	27	1
80176	27	1
83786	27	1
83987	27	1
84976	27	1
112574	27	1
116135	27	1
203069	27	1
221662	27	1
221935	27	1
340706	27	1
345079	27	1
220	26	1
488	26	1
1452	26	1
2099	26	1
2104	26	1
2273	26	1
2590	26	1
2887	26	1
3398	26	1
3482	26	1
3660	26	1
4254	26	1
4289	26	1
4632	26	1
4651	26	1
5336	26	1
6157	26	1
6196	26	1
6558	26	1
6760	26	1
6897	26	1
7273	26	1
8322	26	1
8729	26	1
8738	26	1
8869	26	1
9150	26	1
9267	26	1
9645	26	1
9766	26	1
10046	26	1
22926	26	1
22943	26	1
23085	26	1
23189	26	1
23194	26	1
23243	26	1
23250	26	1
23294	26	1
23462	26	1
23643	26	1
25819	26	1
27143	26	1
28514	26	1
51660	26	1
54919	26	1
54971	26	1
55347	26	1
55532	26	1
57162	26	1
57190	26	1
64768	26	1
65986	26	1
79605	26	1
80325	26	1
80745	26	1
81035	26	1
84541	26	1
84969	26	1
92293	26	1
122953	26	1
125228	26	1
126969	26	1
140460	26	1
158158	26	1
162333	26	1
824	25	1
2195	25	1
2200	25	1
2201	25	1
2817	25	1
3488	25	1
3490	25	1
4009	25	1
4041	25	1
4660	25	1
5155	25	1
5188	25	1
5292	25	1
5613	25	1
6383	25	1
7050	25	1
7474	25	1
8224	25	1
8828	25	1
9378	25	1
9394	25	1
9628	25	1
9886	25	1
9984	25	1
10018	25	1
10203	25	1
10873	25	1
11346	25	1
22918	25	1
23075	25	1
23242	25	1
23331	25	1
23345	25	1
23379	25	1
28981	25	1
29104	25	1
29116	25	1
51162	25	1
54454	25	1
54541	25	1
54726	25	1
54873	25	1
55504	25	1
56937	25	1
57410	25	1
57621	25	1
79719	25	1
81603	25	1
84182	25	1
92370	25	1
116159	25	1
129852	25	1
151011	25	1
167227	25	1
223082	25	1
245806	25	1
253827	25	1
344558	25	1
100506581	25	1
351	24	1
411	24	1
1002	24	1
1465	24	1
1499	24	1
1665	24	1
3091	24	1
3912	24	1
3987	24	1
4205	24	1
4715	24	1
4976	24	1
6259	24	1
6474	24	1
6508	24	1
6546	24	1
6584	24	1
6653	24	1
7045	24	1
7057	24	1
7122	24	1
7325	24	1
7357	24	1
7799	24	1
8111	24	1
8204	24	1
8411	24	1
9308	24	1
10891	24	1
11098	24	1
23095	24	1
25793	24	1
26240	24	1
26509	24	1
28984	24	1
29099	24	1
50853	24	1
51299	24	1
51704	24	1
51761	24	1
54828	24	1
54896	24	1
55103	24	1
55151	24	1
55205	24	1
55705	24	1
55733	24	1
55780	24	1
56981	24	1
64342	24	1
64798	24	1
81555	24	1
83643	24	1
83698	24	1
84181	24	1
84206	24	1
90102	24	1
92344	24	1
92369	24	1
92737	24	1
127833	24	1
133619	24	1
134266	24	1
140578	24	1
147841	24	1
151648	24	1
153020	24	1
196993	24	1
199857	24	1
221749	24	1
374819	24	1
1183	23	1
1603	23	1
1808	23	1
1826	23	1
1854	23	1
1908	23	1
3251	23	1
4552	23	1
4953	23	1
5087	23	1
5334	23	1
5629	23	1
5828	23	1
6430	23	1
6745	23	1
6909	23	1
7434	23	1
8871	23	1
9037	23	1
9462	23	1
9577	23	1
9749	23	1
9771	23	1
10140	23	1
10150	23	1
10342	23	1
10363	23	1
10944	23	1
10982	23	1
11060	23	1
22885	23	1
23291	23	1
25780	23	1
25829	23	1
26278	23	1
28957	23	1
29107	23	1
29123	23	1
30849	23	1
51397	23	1
51497	23	1
54093	23	1
54434	23	1
54790	23	1
55234	23	1
55742	23	1
57118	23	1
57484	23	1
60468	23	1
64420	23	1
64750	23	1
64784	23	1
65059	23	1
65084	23	1
79643	23	1
79695	23	1
80762	23	1
81542	23	1
84275	23	1
84935	23	1
89797	23	1
114299	23	1
134429	23	1
137392	23	1
143684	23	1
153339	23	1
159091	23	1
171019	23	1
219771	23	1
220965	23	1
387509	23	1
445815	23	1
100505679	23	1
100	22	1
594	22	1
595	22	1
637	22	1
1012	22	1
1534	22	1
1612	22	1
1647	22	1
1909	22	1
1912	22	1
1946	22	1
2549	22	1
2615	22	1
3308	22	1
3485	22	1
3655	22	1
3732	22	1
3788	22	1
3815	22	1
4155	22	1
4593	22	1
4601	22	1
5209	22	1
5583	22	1
5713	22	1
5738	22	1
5740	22	1
5903	22	1
5908	22	1
5983	22	1
6495	22	1
6788	22	1
6793	22	1
6894	22	1
7023	22	1
7043	22	1
7111	22	1
8021	22	1
8467	22	1
8611	22	1
8817	22	1
8842	22	1
9019	22	1
9555	22	1
9920	22	1
10097	22	1
10678	22	1
11228	22	1
23112	22	1
23118	22	1
23261	22	1
23387	22	1
25932	22	1
25937	22	1
25975	22	1
27241	22	1
27295	22	1
50863	22	1
51454	22	1
51621	22	1
51665	22	1
53405	22	1
54108	22	1
54476	22	1
55082	22	1
55779	22	1
56950	22	1
57493	22	1
57509	22	1
57520	22	1
60492	22	1
79020	22	1
79633	22	1
79776	22	1
81553	22	1
81846	22	1
84881	22	1
85395	22	1
91461	22	1
95681	22	1
114899	22	1
125058	22	1
133584	22	1
152078	22	1
161742	22	1
170689	22	1
201164	22	1
201266	22	1
201475	22	1
221491	22	1
285195	22	1
285268	22	1
348938	22	1
387758	22	1
92	21	1
103	21	1
358	21	1
688	21	1
747	21	1
1184	21	1
1490	21	1
1525	21	1
2254	21	1
2494	21	1
2596	21	1
3084	21	1
3600	21	1
3659	21	1
3791	21	1
3915	21	1
3949	21	1
4233	21	1
4298	21	1
4654	21	1
4772	21	1
4782	21	1
7004	21	1
7091	21	1
7511	21	1
8324	21	1
8609	21	1
8675	21	1
9262	21	1
9341	21	1
9435	21	1
9674	21	1
9792	21	1
9931	21	1
10129	21	1
10314	21	1
10318	21	1
10656	21	1
10772	21	1
11031	21	1
11082	21	1
11165	21	1
11332	21	1
23057	21	1
23093	21	1
23158	21	1
23236	21	1
23281	21	1
23682	21	1
27250	21	1
51477	21	1
51582	21	1
54622	21	1
54715	21	1
54733	21	1
54769	21	1
54986	21	1
55223	21	1
55345	21	1
55672	21	1
57020	21	1
57217	21	1
57597	21	1
58486	21	1
59277	21	1
63027	21	1
64208	21	1
79008	21	1
79827	21	1
83943	21	1
83983	21	1
84056	21	1
84071	21	1
84466	21	1
84620	21	1
85379	21	1
89795	21	1
89853	21	1
92014	21	1
94031	21	1
113115	21	1
130502	21	1
130535	21	1
140688	21	1
158219	21	1
159371	21	1
166378	21	1
374378	21	1
400506	21	1
494470	21	1
548593	21	1
731220	21	1
100132074	21	1
148	20	1
493	20	1
1592	20	1
1605	20	1
1729	20	1
1746	20	1
1778	20	1
2059	20	1
2119	20	1
2262	20	1
2891	20	1
3146	20	1
3782	20	1
4052	20	1
4131	20	1
4211	20	1
4548	20	1
4621	20	1
4729	20	1
4899	20	1
4919	20	1
5507	20	1
5536	20	1
5910	20	1
6445	20	1
6484	20	1
6509	20	1
6710	20	1
7052	20	1
7074	20	1
7155	20	1
7328	20	1
7832	20	1
8110	20	1
8209	20	1
8470	20	1
8535	20	1
8728	20	1
8887	20	1
9229	20	1
9353	20	1
9516	20	1
9672	20	1
9922	20	1
10098	20	1
10106	20	1
10282	20	1
10422	20	1
10563	20	1
10736	20	1
10983	20	1
11138	20	1
22898	20	1
23030	20	1
23353	20	1
23413	20	1
25926	20	1
29094	20	1
29799	20	1
51097	20	1
51278	20	1
51313	20	1
54465	20	1
54507	20	1
55225	20	1
55296	20	1
55604	20	1
55697	20	1
55773	20	1
55852	20	1
56977	20	1
57169	20	1
57224	20	1
59269	20	1
64928	20	1
79024	20	1
80205	20	1
80309	20	1
80314	20	1
80820	20	1
83641	20	1
84417	20	1
85301	20	1
90293	20	1
91272	20	1
91584	20	1
92104	20	1
92154	20	1
114327	20	1
128710	20	1
128826	20	1
143187	20	1
143279	20	1
146691	20	1
155185	20	1
166785	20	1
196527	20	1
200844	20	1
253558	20	1
283416	20	1
340526	20	1
375287	20	1
375449	20	1
389362	20	1
440193	20	1
100144748	20	1
100526794	20	1
302	19	1
1948	19	1
2019	19	1
2081	19	1
2139	19	1
2258	19	1
2274	19	1
2317	19	1
3344	19	1
3716	19	1
3790	19	1
3899	19	1
4331	19	1
5093	19	1
5167	19	1
5201	19	1
5465	19	1
6095	19	1
6160	19	1
6482	19	1
6525	19	1
6533	19	1
6541	19	1
6564	19	1
6769	19	1
6943	19	1
7123	19	1
7360	19	1
7414	19	1
7545	19	1
8030	19	1
8310	19	1
8313	19	1
8654	19	1
8848	19	1
9077	19	1
9334	19	1
9630	19	1
9639	19	1
9781	19	1
9867	19	1
10010	19	1
10114	19	1
10311	19	1
10397	19	1
10418	19	1
10477	19	1
10667	19	1
11030	19	1
11077	19	1
22795	19	1
22800	19	1
22828	19	1
22990	19	1
23308	19	1
23355	19	1
23414	19	1
23473	19	1
23613	19	1
23670	19	1
23764	19	1
26027	19	1
26030	19	1
26130	19	1
29928	19	1
51020	19	1
51108	19	1
51121	19	1
51134	19	1
51175	19	1
55133	19	1
55253	19	1
55256	19	1
55970	19	1
56975	19	1
56987	19	1
57458	19	1
57521	19	1
57570	19	1
57596	19	1
57665	19	1
57699	19	1
60494	19	1
64083	19	1
64324	19	1
80315	19	1
80727	19	1
83696	19	1
83937	19	1
84033	19	1
84101	19	1
90523	19	1
115123	19	1
121512	19	1
124152	19	1
127294	19	1
146227	19	1
158297	19	1
161291	19	1
196740	19	1
219623	19	1
222166	19	1
340527	19	1
387923	19	1
389289	19	1
399726	19	1
648791	19	1
100506388	19	1
