# Supplementary material for: Cell type-selective disease-association of genes under high regulatory load
Source: Nucleic Acids Res. 2015 Oct 10;43(18):8839–55. doi: 10.1093/nar/gkv863 (PMC4605313; doi:10.1093/nar/gkv863)
Supplement: SUPPLEMENTARY DATA [file supp_gkv863_nar-01077-z-2015-File011.zip › HighEnhLoad_E087_10PCNT_04-Feb-2015.txt]

Entrez Gene ID	Nr Enh	H3K4me3 status
57178	73	1
10105	64	1
23199	56	1
9612	52	1
359948	50	1
144347	49	1
6720	46	1
55534	45	1
55267	39	1
4258	38	1
9066	38	1
10743	38	1
2176	37	1
8498	34	1
9804	33	1
80790	33	1
947	32	1
5336	31	1
9644	31	1
9148	30	1
84909	30	1
4782	29	1
23094	29	1
50651	29	1
64207	29	1
1106	28	1
6256	28	1
7003	28	1
8193	28	1
10163	28	1
23263	28	1
29928	28	1
54880	28	1
643314	28	1
29	27	1
678	27	1
5465	27	1
6662	27	1
51649	27	1
84249	27	1
644943	27	1
677	26	1
3778	26	1
51523	26	1
64759	26	1
201266	26	1
390205	26	1
404093	26	1
2034	25	1
8672	25	1
9365	25	1
23499	25	1
400451	25	1
3170	24	1
4212	24	1
7422	24	1
90390	24	1
169792	24	1
1289	23	1
1788	23	1
3670	23	1
22982	23	1
26137	23	1
27245	23	1
51126	23	1
57507	23	1
83786	23	1
84915	23	1
6461	22	1
54361	22	1
57410	22	1
84629	22	1
90627	22	1
92014	22	1
388403	22	1
3757	21	1
9759	21	1
10771	21	1
10801	21	1
79665	21	1
80315	21	1
83696	21	1
140688	21	1
169026	21	1
81	20	1
473	20	1
747	20	1
775	20	1
1112	20	1
2288	20	1
4289	20	1
4299	20	1
10912	20	1
25926	20	1
26207	20	1
55893	20	1
57134	20	1
64855	20	1
90678	20	1
171023	20	1
343990	20	1
2054	19	1
2768	19	1
3280	19	1
3480	19	1
4179	19	1
4211	19	1
5581	19	1
5890	19	1
6239	19	1
6894	19	1
7071	19	1
7436	19	1
23603	19	1
51659	19	1
54986	19	1
56967	19	1
59341	19	1
92017	19	1
221937	19	1
776	18	1
801	18	1
1488	18	1
1889	18	1
2775	18	1
4092	18	1
5080	18	1
5362	18	1
5443	18	1
5795	18	1
5991	18	1
6595	18	1
10424	18	1
23498	18	1
23613	18	1
51477	18	1
54465	18	1
91039	18	1
123016	18	1
136259	18	1
400954	18	1
624	17	1
1859	17	1
2139	17	1
5757	17	1
5922	17	1
7023	17	1
7477	17	1
9026	17	1
9394	17	1
10140	17	1
23250	17	1
26030	17	1
29123	17	1
54541	17	1
54815	17	1
55313	17	1
57190	17	1
79960	17	1
116113	17	1
117581	17	1
374819	17	1
463	16	1
1912	16	1
2771	16	1
2872	16	1
3911	16	1
4627	16	1
5152	16	1
5500	16	1
6301	16	1
6310	16	1
7586	16	1
7776	16	1
8660	16	1
8829	16	1
9043	16	1
9564	16	1
9766	16	1
9811	16	1
11320	16	1
22874	16	1
22936	16	1
23218	16	1
27156	16	1
51582	16	1
57563	16	1
60673	16	1
64374	16	1
64781	16	1
79718	16	1
84529	16	1
89796	16	1
91748	16	1
112616	16	1
203245	16	1
2113	15	1
3418	15	1
3720	15	1
3763	15	1
4335	15	1
4616	15	1
4976	15	1
5093	15	1
5296	15	1
5799	15	1
5900	15	1
5983	15	1
6311	15	1
6430	15	1
8470	15	1
8848	15	1
9289	15	1
9572	15	1
9580	15	1
9907	15	1
9922	15	1
23112	15	1
23129	15	1
26045	15	1
51305	15	1
54206	15	1
54502	15	1
54758	15	1
55277	15	1
55527	15	1
56886	15	1
64784	15	1
89797	15	1
91419	15	1
222962	15	1
389692	15	1
267	14	1
783	14	1
998	14	1
2317	14	1
2627	14	1
2788	14	1
2969	14	1
6160	14	1
6397	14	1
6653	14	1
7869	14	1
8898	14	1
8912	14	1
9208	14	1
9448	14	1
10150	14	1
10458	14	1
11047	14	1
11214	14	1
23144	14	1
23580	14	1
26040	14	1
27086	14	1
51429	14	1
54434	14	1
54897	14	1
55224	14	1
55636	14	1
55705	14	1
57535	14	1
65249	14	1
79720	14	1
80142	14	1
113828	14	1
127845	14	1
145567	14	1
221078	14	1
340719	14	1
399665	14	1
400658	14	1
87	13	1
598	13	1
773	13	1
2353	13	1
2781	13	1
2914	13	1
3131	13	1
3400	13	1
3688	13	1
3725	13	1
4000	13	1
4155	13	1
4209	13	1
4773	13	1
5066	13	1
5493	13	1
5745	13	1
5911	13	1
5914	13	1
5989	13	1
6497	13	1
6711	13	1
6867	13	1
8553	13	1
8812	13	1
8871	13	1
9569	13	1
9625	13	1
9658	13	1
10100	13	1
10398	13	1
10400	13	1
10944	13	1
22839	13	1
23030	13	1
23225	13	1
23338	13	1
23353	13	1
23648	13	1
25829	13	1
26118	13	1
26960	13	1
27237	13	1
51274	13	1
51317	13	1
51422	13	1
51497	13	1
51655	13	1
55251	13	1
55294	13	1
55349	13	1
57453	13	1
57492	13	1
60312	13	1
64410	13	1
84441	13	1
92154	13	1
92579	13	1
121227	13	1
284352	13	1
317762	13	1
414318	13	1
115	12	1
388	12	1
486	12	1
489	12	1
687	12	1
745	12	1
780	12	1
832	12	1
1453	12	1
1820	12	1
1908	12	1
2120	12	1
2308	12	1
2587	12	1
2766	12	1
2887	12	1
3642	12	1
3748	12	1
4188	12	1
4661	12	1
5519	12	1
5533	12	1
5747	12	1
5802	12	1
6812	12	1
7204	12	1
7832	12	1
8140	12	1
8178	12	1
8412	12	1
9020	12	1
9788	12	1
9861	12	1
9923	12	1
9967	12	1
10014	12	1
10049	12	1
10194	12	1
10221	12	1
10509	12	1
10768	12	1
11057	12	1
11138	12	1
22877	12	1
23228	12	1
23261	12	1
23286	12	1
23295	12	1
23522	12	1
25797	12	1
25941	12	1
26585	12	1
27327	12	1
51144	12	1
54491	12	1
54627	12	1
54874	12	1
55608	12	1
55697	12	1
55904	12	1
57222	12	1
57418	12	1
57553	12	1
57666	12	1
63976	12	1
64101	12	1
64114	12	1
79613	12	1
79883	12	1
79906	12	1
84159	12	1
84309	12	1
84448	12	1
88455	12	1
91272	12	1
124540	12	1
124783	12	1
143384	12	1
146760	12	1
166815	12	1
170394	12	1
221035	12	1
285513	12	1
157	11	1
311	11	1
421	11	1
549	11	1
587	11	1
607	11	1
1387	11	1
1999	11	1
2052	11	1
2596	11	1
2745	11	1
2778	11	1
3164	11	1
3326	11	1
4121	11	1
4131	11	1
4715	11	1
4947	11	1
5087	11	1
5600	11	1
6850	11	1
6935	11	1
7067	11	1
7534	11	1
8675	11	1
8851	11	1
8870	11	1
9254	11	1
9312	11	1
9341	11	1
9455	11	1
9618	11	1
10019	11	1
10079	11	1
10106	11	1
10317	11	1
10602	11	1
22913	11	1
23152	11	1
23235	11	1
23242	11	1
23327	11	1
23429	11	1
23516	11	1
26298	11	1
26747	11	1
27101	11	1
27161	11	1
27250	11	1
27295	11	1
28989	11	1
53373	11	1
54108	11	1
54476	11	1
54855	11	1
54896	11	1
55070	11	1
55352	11	1
55553	11	1
55643	11	1
57511	11	1
60487	11	1
63892	11	1
64750	11	1
79666	11	1
79758	11	1
79791	11	1
80139	11	1
80820	11	1
81603	11	1
83641	11	1
83699	11	1
84056	11	1
85457	11	1
93986	11	1
114049	11	1
114789	11	1
114991	11	1
115825	11	1
137682	11	1
145741	11	1
154043	11	1
157574	11	1
167691	11	1
219621	11	1
256021	11	1
285971	11	1
388125	11	1
100506581	11	1
132	10	1
166	10	1
602	10	1
753	10	1
950	10	1
999	10	1
1052	10	1
1778	10	1
1808	10	1
2011	10	1
2030	10	1
2036	10	1
2820	10	1
2879	10	1
2889	10	1
3570	10	1
3632	10	1
4026	10	1
4192	10	1
4245	10	1
4774	10	1
4791	10	1
4821	10	1
4835	10	1
5025	10	1
5097	10	1
5339	10	1
5725	10	1
5727	10	1
5770	10	1
5829	10	1
5930	10	1
5990	10	1
5998	10	1
6117	10	1
6175	10	1
6483	10	1
6624	10	1
6722	10	1
6745	10	1
6804	10	1
7008	10	1
7163	10	1
7345	10	1
7410	10	1
7528	10	1
7532	10	1
8050	10	1
8715	10	1
8738	10	1
8927	10	1
9725	10	1
9844	10	1
10242	10	1
10370	10	1
10645	10	1
11067	10	1
11070	10	1
11189	10	1
11259	10	1
22870	10	1
22996	10	1
22998	10	1
23543	10	1
23593	10	1
25819	10	1
26027	10	1
26119	10	1
26528	10	1
28957	10	1
29035	10	1
29855	10	1
29927	10	1
51108	10	1
51121	10	1
51123	10	1
51205	10	1
54963	10	1
55007	10	1
55684	10	1
55731	10	1
55750	10	1
55890	10	1
55915	10	1
56853	10	1
56905	10	1
56997	10	1
57533	10	1
57597	10	1
57648	10	1
57721	10	1
59269	10	1
59339	10	1
60685	10	1
80176	10	1
80230	10	1
81552	10	1
81788	10	1
84062	10	1
84433	10	1
84440	10	1
84814	10	1
90268	10	1
115294	10	1
120071	10	1
123720	10	1
124245	10	1
125111	10	1
128866	10	1
152189	10	1
154007	10	1
161882	10	1
164284	10	1
170463	10	1
199990	10	1
203259	10	1
219348	10	1
223082	10	1
257415	10	1
283248	10	1
387496	10	1
729515	10	1
466	9	1
563	9	1
613	9	1
631	9	1
641	9	1
665	9	1
817	9	1
831	9	1
1021	9	1
1408	9	1
1487	9	1
1804	9	1
1846	9	1
1996	9	1
1997	9	1
2534	9	1
2590	9	1
2730	9	1
3110	9	1
3268	9	1
3621	9	1
3651	9	1
3659	9	1
3708	9	1
3993	9	1
4082	9	1
4324	9	1
4779	9	1
4837	9	1
4862	9	1
4898	9	1
4929	9	1
5195	9	1
5300	9	1
5536	9	1
5606	9	1
6209	9	1
6229	9	1
6575	9	1
6772	9	1
6835	9	1
6836	9	1
6888	9	1
7013	9	1
7419	9	1
7430	9	1
7466	9	1
7703	9	1
7994	9	1
8289	9	1
8313	9	1
8462	9	1
8476	9	1
8542	9	1
8607	9	1
8775	9	1
8910	9	1
9060	9	1
9099	9	1
9166	9	1
9223	9	1
9231	9	1
9267	9	1
9562	9	1
9659	9	1
9819	9	1
9871	9	1
9905	9	1
9935	9	1
10078	9	1
10198	9	1
10579	9	1
10687	9	1
10758	9	1
10806	9	1
10951	9	1
11083	9	1
11133	9	1
22897	9	1
22898	9	1
22976	9	1
23023	9	1
23081	9	1
23101	9	1
23102	9	1
23114	9	1
23189	9	1
23211	9	1
23344	9	1
23367	9	1
23383	9	1
23405	9	1
23417	9	1
23514	9	1
23531	9	1
23705	9	1
25953	9	1
26301	9	1
26505	9	1
26610	9	1
27244	9	1
51008	9	1
51061	9	1
51253	9	1
51608	9	1
51621	9	1
51669	9	1
53371	9	1
54101	9	1
54472	9	1
54545	9	1
54980	9	1
55048	9	1
55111	9	1
55160	9	1
55200	9	1
55291	9	1
55308	9	1
56990	9	1
57142	9	1
57156	9	1
57186	9	1
57217	9	1
57591	9	1
60592	9	1
64332	9	1
64342	9	1
64388	9	1
64651	9	1
64778	9	1
64782	9	1
64921	9	1
79605	9	1
79632	9	1
79668	9	1
79731	9	1
79813	9	1
79971	9	1
80010	9	1
80024	9	1
80036	9	1
81609	9	1
83478	9	1
83549	9	1
83987	9	1
84133	9	1
84275	9	1
84869	9	1
84875	9	1
84894	9	1
84928	9	1
85369	9	1
90324	9	1
94134	9	1
116236	9	1
116985	9	1
122953	9	1
125228	9	1
128869	9	1
140738	9	1
145482	9	1
146691	9	1
154881	9	1
157807	9	1
166336	9	1
201475	9	1
221178	9	1
255057	9	1
259230	9	1
282996	9	1
348487	9	1
375298	9	1
387103	9	1
388021	9	1
400818	9	1
415116	9	1
100507421	9	1
71	8	1
118	8	1
361	8	1
382	8	1
476	8	1
493	8	1
605	8	1
975	8	1
1107	8	1
1113	8	1
1182	8	1
1183	8	1
1191	8	1
1312	8	1
1316	8	1
1454	8	1
1468	8	1
1512	8	1
1729	8	1
1832	8	1
1939	8	1
1969	8	1
2067	8	1
2077	8	1
2100	8	1
2104	8	1
2137	8	1
2354	8	1
2642	8	1
2767	8	1
2821	8	1
3090	8	1
3097	8	1
3490	8	1
3609	8	1
3752	8	1
3777	8	1
3927	8	1
3949	8	1
4004	8	1
4170	8	1
4686	8	1
5155	8	1
5166	8	1
5187	8	1
5201	8	1
5217	8	1
5310	8	1
5431	8	1
5527	8	1
5590	8	1
5602	8	1
5818	8	1
5887	8	1
5923	8	1
5976	8	1
6009	8	1
6314	8	1
6447	8	1
6482	8	1
6764	8	1
7074	8	1
7089	8	1
7090	8	1
7104	8	1
7111	8	1
7159	8	1
7184	8	1
7186	8	1
7249	8	1
7328	8	1
7373	8	1
7514	8	1
7763	8	1
7874	8	1
8315	8	1
8428	8	1
8460	8	1
8525	8	1
8609	8	1
8777	8	1
8831	8	1
8996	8	1
9139	8	1
9263	8	1
9479	8	1
9592	8	1
9619	8	1
9682	8	1
10154	8	1
10227	8	1
10237	8	1
10260	8	1
10298	8	1
10391	8	1
10397	8	1
10657	8	1
10890	8	1
10905	8	1
10970	8	1
10972	8	1
10982	8	1
11018	8	1
11030	8	1
11218	8	1
11278	8	1
22862	8	1
22883	8	1
23008	8	1
23275	8	1
23277	8	1
23635	8	1
23654	8	1
23657	8	1
23760	8	1
24148	8	1
25771	8	1
25814	8	1
25828	8	1
25992	8	1
26010	8	1
26286	8	1
27019	8	1
27127	8	1
29965	8	1
50807	8	1
50809	8	1
51128	8	1
51320	8	1
51559	8	1
51564	8	1
51571	8	1
51588	8	1
51637	8	1
51741	8	1
51752	8	1
54331	8	1
54788	8	1
54918	8	1
55133	8	1
55198	8	1
55328	8	1
55700	8	1
55739	8	1
55744	8	1
55761	8	1
56172	8	1
56937	8	1
56998	8	1
57154	8	1
57157	8	1
57407	8	1
57509	8	1
57538	8	1
57609	8	1
57636	8	1
57700	8	1
58526	8	1
64284	8	1
64771	8	1
64787	8	1
64798	8	1
64839	8	1
64859	8	1
65983	8	1
79024	8	1
79587	8	1
79789	8	1
80319	8	1
80725	8	1
80816	8	1
81558	8	1
81671	8	1
83539	8	1
83552	8	1
83734	8	1
83855	8	1
83937	8	1
84002	8	1
84181	8	1
84319	8	1
84418	8	1
84444	8	1
84557	8	1
84858	8	1
84872	8	1
84937	8	1
91461	8	1
93109	8	1
93145	8	1
112398	8	1
114827	8	1
114902	8	1
116987	8	1
117583	8	1
117584	8	1
121512	8	1
125893	8	1
129049	8	1
143279	8	1
144100	8	1
147991	8	1
157378	8	1
162333	8	1
220074	8	1
221504	8	1
222183	8	1
256380	8	1
257236	8	1
339287	8	1
345079	8	1
348262	8	1
374655	8	1
375449	8	1
389170	8	1
389813	8	1
100144748	8	1
100529240	8	1
216	7	1
287	7	1
302	7	1
379	7	1
394	7	1
403	7	1
481	7	1
604	7	1
622	7	1
637	7	1
667	7	1
774	7	1
1114	7	1
1119	7	1
1266	7	1
1363	7	1
1400	7	1
1412	7	1
1452	7	1
1523	7	1
1611	7	1
1612	7	1
1737	7	1
1843	7	1
1850	7	1
1946	7	1
2060	7	1
2063	7	1
2195	7	1
2259	7	1
2657	7	1
2729	7	1
2744	7	1
2805	7	1
3005	7	1
3020	7	1
3069	7	1
3091	7	1
3171	7	1
3315	7	1
3344	7	1
3488	7	1
3705	7	1
3716	7	1
3736	7	1
3742	7	1
3768	7	1
3856	7	1
4071	7	1
4089	7	1
4191	7	1
4267	7	1
4430	7	1
4440	7	1
4760	7	1
4781	7	1
4792	7	1
4799	7	1
4825	7	1
4897	7	1
4919	7	1
4985	7	1
5122	7	1
5126	7	1
5157	7	1
5218	7	1
5226	7	1
5326	7	1
5332	7	1
5687	7	1
5702	7	1
5707	7	1
5774	7	1
5792	7	1
5878	7	1
5909	7	1
5947	7	1
6092	7	1
6122	7	1
6161	7	1
6203	7	1
6492	7	1
6584	7	1
6709	7	1
6727	7	1
6768	7	1
6794	7	1
6840	7	1
6903	7	1
6928	7	1
6934	7	1
7050	7	1
7132	7	1
7145	7	1
7158	7	1
7260	7	1
7316	7	1
7494	7	1
7704	7	1
7849	7	1
8019	7	1
8030	7	1
8295	7	1
8321	7	1
8541	7	1
8554	7	1
8654	7	1
8760	7	1
8766	7	1
8850	7	1
8939	7	1
9077	7	1
9253	7	1
9308	7	1
9368	7	1
9509	7	1
9615	7	1
9686	7	1
9690	7	1
9710	7	1
9760	7	1
9779	7	1
9792	7	1
9911	7	1
10007	7	1
10025	7	1
10131	7	1
10166	7	1
10616	7	1
10652	7	1
10658	7	1
10672	7	1
10715	7	1
10732	7	1
10766	7	1
10809	7	1
10897	7	1
10971	7	1
11091	7	1
11180	7	1
11252	7	1
11284	7	1
22836	7	1
22837	7	1
22847	7	1
22884	7	1
23013	7	1
23031	7	1
23047	7	1
23095	7	1
23224	7	1
23254	7	1
23281	7	1
23291	7	1
23325	7	1
23352	7	1
23366	7	1
23371	7	1
23544	7	1
23549	7	1
23677	7	1
23764	7	1
25880	7	1
25948	7	1
27199	7	1
27342	7	1
29068	7	1
29105	7	1
29780	7	1
29841	7	1
29911	7	1
29948	7	1
29995	7	1
51043	7	1
51134	7	1
51174	7	1
51347	7	1
51361	7	1
53635	7	1
54454	7	1
54461	7	1
54566	7	1
54958	7	1
54969	7	1
55317	7	1
55454	7	1
55561	7	1
55571	7	1
55638	7	1
55672	7	1
55819	7	1
55959	7	1
56963	7	1
56977	7	1
57018	7	1
57211	7	1
57458	7	1
57551	7	1
57580	7	1
57584	7	1
57623	7	1
57634	7	1
57661	7	1
57805	7	1
58499	7	1
58516	7	1
60684	7	1
64061	7	1
64283	7	1
64405	7	1
64412	7	1
64434	7	1
65985	7	1
65986	7	1
79048	7	1
79066	7	1
79174	7	1
79585	7	1
79608	7	1
79643	7	1
79784	7	1
79877	7	1
79977	7	1
80028	7	1
80267	7	1
80314	7	1
80331	7	1
81493	7	1
81576	7	1
81857	7	1
83593	7	1
83667	7	1
83932	7	1
83938	7	1
83983	7	1
84071	7	1
84140	7	1
84247	7	1
84302	7	1
84458	7	1
84942	7	1
84945	7	1
85458	7	1
89891	7	1
91368	7	1
94059	7	1
114299	7	1
114781	7	1
114823	7	1
114971	7	1
117178	7	1
124641	7	1
126917	7	1
132320	7	1
144699	7	1
150082	7	1
150094	7	1
151648	7	1
152006	7	1
163033	7	1
168374	7	1
168620	7	1
199953	7	1
201164	7	1
205147	7	1
221002	7	1
221935	7	1
254263	7	1
283537	7	1
284106	7	1
285343	7	1
317781	7	1
340481	7	1
387893	7	1
387923	7	1
399687	7	1
400746	7	1
439921	7	1
445815	7	1
100529144	7	1
18	6	1
25	6	1
31	6	1
37	6	1
103	6	1
158	6	1
217	6	1
272	6	1
309	6	1
322	6	1
392	6	1
516	6	1
523	6	1
578	6	1
593	6	1
868	6	1
958	6	1
1028	6	1
1045	6	1
1102	6	1
1123	6	1
1152	6	1
1163	6	1
1198	6	1
1267	6	1
1282	6	1
1315	6	1
1399	6	1
1486	6	1
1514	6	1
1534	6	1
1600	6	1
1605	6	1
1628	6	1
1717	6	1
1739	6	1
1741	6	1
1785	6	1
1826	6	1
1831	6	1
1838	6	1
1856	6	1
1992	6	1
1998	6	1
2035	6	1
2053	6	1
2194	6	1
2395	6	1
2495	6	1
2572	6	1
2591	6	1
2643	6	1
2665	6	1
2673	6	1
2696	6	1
2783	6	1
2908	6	1
2934	6	1
3146	6	1
3376	6	1
3613	6	1
3643	6	1
3785	6	1
3797	6	1
3875	6	1
3985	6	1
4041	6	1
4045	6	1
4134	6	1
4301	6	1
4306	6	1
4345	6	1
4482	6	1
4899	6	1
4913	6	1
4967	6	1
5028	6	1
5037	6	1
5090	6	1
5110	6	1
5121	6	1
5154	6	1
5205	6	1
5253	6	1
5292	6	1
5335	6	1
5412	6	1
5494	6	1
5515	6	1
5524	6	1
5575	6	1
5629	6	1
5754	6	1
5777	6	1
5797	6	1
5813	6	1
5862	6	1
5917	6	1
5926	6	1
6000	6	1
6047	6	1
6157	6	1
6249	6	1
6319	6	1
6455	6	1
6464	6	1
6505	6	1
6509	6	1
6548	6	1
6617	6	1
6774	6	1
6777	6	1
7077	6	1
7084	6	1
7187	6	1
7337	6	1
7358	6	1
7374	6	1
7458	6	1
7465	6	1
7485	6	1
7538	6	1
7755	6	1
7846	6	1
7976	6	1
8045	6	1
8073	6	1
8099	6	1
8125	6	1
8242	6	1
8452	6	1
8507	6	1
8535	6	1
8550	6	1
8787	6	1
8826	6	1
8861	6	1
8869	6	1
8874	6	1
8877	6	1
8915	6	1
8943	6	1
9123	6	1
9240	6	1
9261	6	1
9306	6	1
9351	6	1
9358	6	1
9414	6	1
9462	6	1
9524	6	1
9542	6	1
9567	6	1
9679	6	1
9681	6	1
9776	6	1
9777	6	1
9815	6	1
9825	6	1
9853	6	1
9867	6	1
9887	6	1
9891	6	1
9910	6	1
9962	6	1
10095	6	1
10209	6	1
10213	6	1
10300	6	1
10311	6	1
10336	6	1
10437	6	1
10499	6	1
10519	6	1
10558	6	1
10590	6	1
10723	6	1
10735	6	1
10769	6	1
10826	6	1
10906	6	1
10938	6	1
11000	6	1
11056	6	1
11077	6	1
11135	6	1
11188	6	1
11331	6	1
22853	6	1
22902	6	1
22903	6	1
22904	6	1
22907	6	1
22919	6	1
22978	6	1
23040	6	1
23042	6	1
23043	6	1
23061	6	1
23067	6	1
23085	6	1
23092	6	1
23107	6	1
23140	6	1
23302	6	1
23321	6	1
23332	6	1
23361	6	1
23446	6	1
23492	6	1
23640	6	1
23732	6	1
23761	6	1
25775	6	1
25798	6	1
25885	6	1
25897	6	1
25980	6	1
26018	6	1
26064	6	1
26112	6	1
26145	6	1
26151	6	1
26168	6	1
26249	6	1
26260	6	1
26507	6	1
26511	6	1
26994	6	1
27020	6	1
27044	6	1
28996	6	1
29106	6	1
29107	6	1
30834	6	1
30849	6	1
50853	6	1
50861	6	1
50937	6	1
51250	6	1
51251	6	1
51341	6	1
51604	6	1
51678	6	1
51684	6	1
51710	6	1
51735	6	1
54058	6	1
54328	6	1
54463	6	1
54681	6	1
54769	6	1
54805	6	1
54850	6	1
54906	6	1
54978	6	1
54997	6	1
55001	6	1
55084	6	1
55092	6	1
55175	6	1
55209	6	1
55278	6	1
55290	6	1
55347	6	1
55604	6	1
55615	6	1
55647	6	1
55650	6	1
55652	6	1
55658	6	1
55670	6	1
55715	6	1
55756	6	1
55810	6	1
55832	6	1
55909	6	1
55971	6	1
56889	6	1
56917	6	1
56987	6	1
57140	6	1
57161	6	1
57455	6	1
57521	6	1
57561	6	1
57602	6	1
57620	6	1
57647	6	1
57804	6	1
58190	6	1
58486	6	1
60313	6	1
60468	6	1
60492	6	1
60560	6	1
60686	6	1
64077	6	1
64083	6	1
64224	6	1
64411	6	1
64746	6	1
64769	6	1
64853	6	1
64979	6	1
65082	6	1
65258	6	1
78994	6	1
79586	6	1
79629	6	1
79733	6	1
79885	6	1
80019	6	1
80149	6	1
80153	6	1
80204	6	1
80205	6	1
80223	6	1
80232	6	1
80298	6	1
80724	6	1
80781	6	1
81575	6	1
81615	6	1
81619	6	1
81890	6	1
83648	6	1
83700	6	1
83941	6	1
83988	6	1
84059	6	1
84254	6	1
84539	6	1
84612	6	1
84790	6	1
84918	6	1
84919	6	1
84926	6	1
84954	6	1
84962	6	1
90007	6	1
90102	6	1
90196	6	1
90313	6	1
90993	6	1
91252	6	1
91949	6	1
112609	6	1
113177	6	1
113277	6	1
114818	6	1
114990	6	1
115353	6	1
115827	6	1
118881	6	1
121256	6	1
123096	6	1
123803	6	1
126308	6	1
127544	6	1
128864	6	1
128989	6	1
130367	6	1
130535	6	1
131601	6	1
134147	6	1
134957	6	1
138639	6	1
144110	6	1
144245	6	1
144811	6	1
148398	6	1
151050	6	1
154791	6	1
157638	6	1
157695	6	1
158135	6	1
160857	6	1
162993	6	1
196513	6	1
201799	6	1
219333	6	1
220988	6	1
221443	6	1
221895	6	1
222166	6	1
252983	6	1
253143	6	1
254427	6	1
255394	6	1
256472	6	1
256586	6	1
283130	6	1
283450	6	1
283991	6	1
284001	6	1
284058	6	1
284273	6	1
284485	6	1
286343	6	1
353274	6	1
388536	6	1
400566	6	1
441381	6	1
441478	6	1
643836	6	1
653308	6	1
100131378	6	1
100507341	6	1
100996928	6	1
