# Supplementary material for: Cell type-selective disease-association of genes under high regulatory load
Source: Nucleic Acids Res. 2015 Oct 10;43(18):8839–55. doi: 10.1093/nar/gkv863 (PMC4605313; doi:10.1093/nar/gkv863)
Supplement: SUPPLEMENTARY DATA [file supp_gkv863_nar-01077-z-2015-File011.zip › HighEnhLoad_E085_10PCNT_04-Feb-2015.txt]

Entrez Gene ID	Nr Enh	H3K4me3 status
677	197	1
5890	170	1
678	154	1
57178	137	1
54880	120	1
2176	111	1
23199	110	1
84909	110	1
10801	109	1
6662	104	1
51274	103	1
55277	103	1
201266	102	1
359948	102	1
4094	98	1
9612	97	1
27086	97	1
23327	96	1
64759	96	1
2294	95	1
6239	94	1
50651	94	1
5336	92	1
23498	92	1
9644	91	1
153020	91	1
4026	90	1
688	89	1
9148	89	1
3394	88	1
3398	88	1
2114	87	1
8543	87	1
58526	87	1
79718	87	1
5125	86	1
5867	86	1
80790	86	1
81848	86	1
9804	85	1
10105	85	1
11214	85	1
57507	83	1
58480	83	1
7090	80	1
54465	79	1
4092	78	1
4211	78	1
55312	78	1
1316	77	1
6720	77	1
7068	77	1
11278	77	1
3720	76	1
4128	76	1
4330	75	1
10252	75	1
23429	75	1
8624	74	1
3280	73	1
8537	73	1
9365	73	1
9759	73	1
2908	72	1
2034	71	1
2113	71	1
4613	71	1
6229	71	1
6256	71	1
6659	71	1
8428	71	1
4088	70	1
55534	70	1
306	69	1
473	69	1
2317	69	1
3725	69	1
5295	69	1
5586	69	1
7372	69	1
84894	69	1
124540	69	1
9314	68	1
10397	68	1
23362	68	1
80139	68	1
84159	68	1
116987	68	1
150094	68	1
817	67	1
10154	67	1
23043	67	1
7145	66	1
8445	66	1
9603	66	1
152002	66	1
1906	65	1
8507	65	1
23389	65	1
1028	63	1
1289	63	1
10743	63	1
57492	63	1
63892	63	1
117581	63	1
222171	63	1
861	62	1
1112	62	1
10221	62	1
10920	62	1
54502	62	1
157638	62	1
388630	62	1
1634	61	1
2627	61	1
5818	61	1
6514	61	1
8573	61	1
8660	61	1
10370	61	1
10449	61	1
11259	61	1
51422	61	1
60312	61	1
90627	61	1
131583	61	1
5205	60	1
6926	60	1
8672	60	1
9124	60	1
10580	60	1
23092	60	1
64283	60	1
64410	60	1
1848	59	1
2534	59	1
2766	59	1
4258	59	1
4627	59	1
5581	59	1
6001	59	1
7048	59	1
7058	59	1
8613	59	1
8848	59	1
8898	59	1
11030	59	1
23024	59	1
51429	59	1
56999	59	1
84062	59	1
145567	59	1
414318	59	1
476	58	1
2869	58	1
3778	58	1
4773	58	1
9645	58	1
83657	58	1
84071	58	1
287	57	1
667	57	1
801	57	1
2309	57	1
6310	57	1
8224	57	1
9811	57	1
28957	57	1
54897	57	1
84869	57	1
219621	57	1
345079	57	1
387755	57	1
949	56	1
5770	56	1
9308	56	1
27161	56	1
29091	56	1
57619	56	1
832	55	1
947	55	1
1124	55	1
3784	55	1
4739	55	1
7050	55	1
7336	55	1
7855	55	1
23648	55	1
26010	55	1
53335	55	1
79645	55	1
115827	55	1
400954	55	1
182	54	1
1647	54	1
6934	54	1
8997	54	1
9663	54	1
23254	54	1
28989	54	1
55075	54	1
57211	54	1
126969	54	1
2152	53	1
4301	53	1
22903	53	1
23102	53	1
23261	53	1
80315	53	1
84319	53	1
84441	53	1
133522	53	1
10	52	1
3096	52	1
4091	52	1
5195	52	1
6461	52	1
6925	52	1
8440	52	1
9341	52	1
23452	52	1
25897	52	1
26053	52	1
27242	52	1
64207	52	1
112399	52	1
114818	52	1
1523	51	1
2263	51	1
2306	51	1
4781	51	1
5578	51	1
5932	51	1
7003	51	1
9679	51	1
9975	51	1
10184	51	1
10395	51	1
51649	51	1
54453	51	1
57161	51	1
89797	51	1
116113	51	1
256021	51	1
388	50	1
3667	50	1
5550	50	1
5593	50	1
5747	50	1
8498	50	1
10217	50	1
10758	50	1
10912	50	1
11163	50	1
23767	50	1
25902	50	1
81578	50	1
166815	50	1
169792	50	1
389072	50	1
405754	50	1
768211	50	1
2355	49	1
5087	49	1
5151	49	1
7430	49	1
8738	49	1
8840	49	1
23446	49	1
29116	49	1
54492	49	1
55717	49	1
81553	49	1
1113	48	1
4609	48	1
4810	48	1
4976	48	1
5154	48	1
5922	48	1
7204	48	1
7357	48	1
8204	48	1
8828	48	1
10512	48	1
51361	48	1
54491	48	1
55589	48	1
55915	48	1
64077	48	1
79960	48	1
123016	48	1
144100	48	1
257397	48	1
463	47	1
894	47	1
1184	47	1
1889	47	1
3418	47	1
4149	47	1
4299	47	1
6533	47	1
6584	47	1
6711	47	1
7113	47	1
8411	47	1
9229	47	1
10253	47	1
23090	47	1
29104	47	1
54896	47	1
55959	47	1
84952	47	1
166336	47	1
404093	47	1
639	46	1
3097	46	1
4072	46	1
4288	46	1
6764	46	1
7168	46	1
10944	46	1
23189	46	1
26052	46	1
54206	46	1
55187	46	1
55647	46	1
56892	46	1
57118	46	1
57497	46	1
64359	46	1
64778	46	1
79712	46	1
84187	46	1
91584	46	1
124245	46	1
153090	46	1
221937	46	1
622	45	1
805	45	1
2195	45	1
2353	45	1
5139	45	1
5362	45	1
6482	45	1
9590	45	1
9819	45	1
10144	45	1
10531	45	1
26040	45	1
27131	45	1
51232	45	1
54101	45	1
57007	45	1
64131	45	1
64420	45	1
114991	45	1
221035	45	1
388125	45	1
120	44	1
2122	44	1
2744	44	1
3632	44	1
3660	44	1
3705	44	1
4082	44	1
4774	44	1
6446	44	1
6664	44	1
8553	44	1
10579	44	1
22936	44	1
23603	44	1
27436	44	1
51031	44	1
54891	44	1
92154	44	1
92346	44	1
387923	44	1
40	43	1
87	43	1
652	43	1
1284	43	1
1452	43	1
1488	43	1
1948	43	1
2494	43	1
2530	43	1
3142	43	1
4254	43	1
5420	43	1
5519	43	1
5991	43	1
7163	43	1
8029	43	1
9185	43	1
9686	43	1
10018	43	1
11077	43	1
23242	43	1
23321	43	1
23593	43	1
26018	43	1
51741	43	1
83992	43	1
161882	43	1
604	42	1
965	42	1
1080	42	1
3241	42	1
3592	42	1
4009	42	1
5152	42	1
6653	42	1
7070	42	1
7410	42	1
8412	42	1
8777	42	1
9043	42	1
9215	42	1
9249	42	1
9537	42	1
9569	42	1
10424	42	1
10586	42	1
27067	42	1
29761	42	1
54463	42	1
55904	42	1
57162	42	1
57553	42	1
57630	42	1
63027	42	1
64219	42	1
80323	42	1
84133	42	1
91057	42	1
171546	42	1
201562	42	1
375748	42	1
650	41	1
775	41	1
1997	41	1
2843	41	1
2969	41	1
3090	41	1
3172	41	1
3184	41	1
4289	41	1
4482	41	1
5099	41	1
7078	41	1
8829	41	1
9577	41	1
10140	41	1
10242	41	1
22982	41	1
23002	41	1
23239	41	1
57097	41	1
57584	41	1
64094	41	1
80176	41	1
84056	41	1
84830	41	1
150372	41	1
157506	41	1
644943	41	1
274	40	1
307	40	1
481	40	1
596	40	1
800	40	1
1282	40	1
1788	40	1
2710	40	1
3796	40	1
5465	40	1
5500	40	1
6303	40	1
7373	40	1
7422	40	1
7837	40	1
8853	40	1
9388	40	1
9394	40	1
10082	40	1
10166	40	1
10625	40	1
11221	40	1
26011	40	1
54704	40	1
55809	40	1
56981	40	1
57224	40	1
57419	40	1
79024	40	1
84002	40	1
120224	40	1
286053	40	1
729515	40	1
390	39	1
1601	39	1
1956	39	1
2254	39	1
2288	39	1
3174	39	1
5337	39	1
5887	39	1
5998	39	1
6564	39	1
9334	39	1
10163	39	1
10603	39	1
23075	39	1
23164	39	1
23293	39	1
26509	39	1
51253	39	1
53405	39	1
55824	39	1
57410	39	1
63895	39	1
79730	39	1
84275	39	1
94234	39	1
115677	39	1
159371	39	1
196993	39	1
220929	39	1
253461	39	1
284695	39	1
1592	38	1
1757	38	1
1805	38	1
2120	38	1
2887	38	1
3732	38	1
3895	38	1
4311	38	1
5097	38	1
5727	38	1
5911	38	1
6840	38	1
6935	38	1
9223	38	1
9586	38	1
9630	38	1
9741	38	1
10972	38	1
22874	38	1
23263	38	1
23677	38	1
28951	38	1
29094	38	1
55286	38	1
55832	38	1
55970	38	1
79683	38	1
80144	38	1
80205	38	1
83592	38	1
83643	38	1
121512	38	1
158135	38	1
375612	38	1
312	37	1
493	37	1
1277	37	1
2081	37	1
2098	37	1
2274	37	1
2650	37	1
4601	37	1
5122	37	1
5292	37	1
7026	37	1
7803	37	1
8082	37	1
9637	37	1
9865	37	1
10533	37	1
10771	37	1
23101	37	1
23127	37	1
23200	37	1
23328	37	1
23543	37	1
23705	37	1
25771	37	1
26286	37	1
27258	37	1
27324	37	1
51099	37	1
55083	37	1
55144	37	1
57217	37	1
57521	37	1
57529	37	1
59339	37	1
64110	37	1
64762	37	1
64859	37	1
79370	37	1
79977	37	1
80762	37	1
84529	37	1
84898	37	1
114327	37	1
154881	37	1
285590	37	1
643008	37	1
643314	37	1
729420	37	1
777	36	1
1021	36	1
1603	36	1
1846	36	1
2889	36	1
3659	36	1
3709	36	1
3993	36	1
4188	36	1
5217	36	1
5796	36	1
6157	36	1
6299	36	1
6382	36	1
6523	36	1
7143	36	1
7763	36	1
7871	36	1
8030	36	1
9555	36	1
9685	36	1
11103	36	1
22906	36	1
23007	36	1
23129	36	1
23358	36	1
26747	36	1
27237	36	1
29099	36	1
51523	36	1
51621	36	1
54093	36	1
54602	36	1
55612	36	1
55740	36	1
55770	36	1
57182	36	1
57580	36	1
58499	36	1
84623	36	1
84632	36	1
90390	36	1
91272	36	1
121227	36	1
122416	36	1
127833	36	1
158219	36	1
171024	36	1
375449	36	1
115	35	1
196	35	1
831	35	1
928	35	1
1293	35	1
1735	35	1
2745	35	1
3344	35	1
3707	35	1
3716	35	1
3755	35	1
4638	35	1
4660	35	1
5069	35	1
5734	35	1
5795	35	1
5915	35	1
6259	35	1
6397	35	1
6400	35	1
6497	35	1
7128	35	1
8091	35	1
8111	35	1
8460	35	1
8535	35	1
8774	35	1
9231	35	1
9649	35	1
9697	35	1
9760	35	1
11057	35	1
22822	35	1
22941	35	1
23034	35	1
23143	35	1
29970	35	1
50937	35	1
55173	35	1
55225	35	1
55267	35	1
55636	35	1
57534	35	1
79613	35	1
79642	35	1
79643	35	1
83872	35	1
84128	35	1
94134	35	1
127845	35	1
137075	35	1
143686	35	1
157567	35	1
200734	35	1
201161	35	1
253782	35	1
285513	35	1
389289	35	1
389432	35	1
29	34	1
81	34	1
92	34	1
613	34	1
783	34	1
1052	34	1
1106	34	1
2104	34	1
2894	34	1
3480	34	1
3799	34	1
4306	34	1
4920	34	1
4947	34	1
5740	34	1
6150	34	1
6624	34	1
6867	34	1
7037	34	1
7368	34	1
8239	34	1
9208	34	1
9232	34	1
9788	34	1
22828	34	1
23303	34	1
23499	34	1
23514	34	1
26137	34	1
51196	34	1
53407	34	1
54808	34	1
54874	34	1
55092	34	1
55291	34	1
57142	34	1
57666	34	1
65059	34	1
79789	34	1
79899	34	1
80031	34	1
89796	34	1
91419	34	1
140688	34	1
151525	34	1
153339	34	1
155465	34	1
157807	34	1
158158	34	1
253558	34	1
254251	34	1
260425	34	1
340481	34	1
374655	34	1
1278	33	1
1490	33	1
2643	33	1
3486	33	1
3516	33	1
3985	33	1
4129	33	1
4651	33	1
4756	33	1
5144	33	1
5307	33	1
5443	33	1
5791	33	1
6251	33	1
6772	33	1
7704	33	1
8611	33	1
9423	33	1
9482	33	1
23670	33	1
26064	33	1
27101	33	1
29928	33	1
51097	33	1
51174	33	1
51278	33	1
54102	33	1
54901	33	1
57533	33	1
63976	33	1
64332	33	1
79742	33	1
80824	33	1
83439	33	1
83549	33	1
83856	33	1
90293	33	1
91749	33	1
118426	33	1
143458	33	1
200728	33	1
340351	33	1
375057	33	1
400451	33	1
31	32	1
313	32	1
1015	32	1
2004	32	1
2048	32	1
2054	32	1
3052	32	1
3680	32	1
3688	32	1
3696	32	1
3708	32	1
4205	32	1
4212	32	1
5641	32	1
6419	32	1
6745	32	1
6938	32	1
7052	32	1
8632	32	1
8805	32	1
9564	32	1
9615	32	1
9766	32	1
9771	32	1
11031	32	1
22848	32	1
22990	32	1
23022	32	1
23186	32	1
23235	32	1
23250	32	1
23607	32	1
25932	32	1
26574	32	1
51162	32	1
51202	32	1
51421	32	1
55114	32	1
55164	32	1
55686	32	1
56648	32	1
57480	32	1
57586	32	1
64395	32	1
64411	32	1
79658	32	1
80704	32	1
81488	32	1
81671	32	1
83696	32	1
83716	32	1
83879	32	1
83988	32	1
84181	32	1
154810	32	1
166614	32	1
203245	32	1
221078	32	1
344148	32	1
388335	32	1
19	31	1
241	31	1
411	31	1
489	31	1
549	31	1
624	31	1
636	31	1
747	31	1
864	31	1
2335	31	1
2995	31	1
3222	31	1
3655	31	1
3983	31	1
4337	31	1
4643	31	1
4953	31	1
5128	31	1
6176	31	1
6197	31	1
6513	31	1
7104	31	1
7465	31	1
7779	31	1
8193	31	1
8538	31	1
8821	31	1
9053	31	1
9167	31	1
9487	31	1
9516	31	1
9861	31	1
10015	31	1
10097	31	1
10135	31	1
11217	31	1
11343	31	1
22882	31	1
22954	31	1
23294	31	1
23338	31	1
23348	31	1
23531	31	1
23583	31	1
23760	31	1
25828	31	1
26030	31	1
27303	31	1
51752	31	1
54454	31	1
54796	31	1
54986	31	1
55604	31	1
55729	31	1
55742	31	1
57563	31	1
57633	31	1
64924	31	1
79071	31	1
79135	31	1
79906	31	1
80821	31	1
84708	31	1
93010	31	1
114899	31	1
115294	31	1
132949	31	1
257236	31	1
257415	31	1
389362	31	1
619279	31	1
331	30	1
595	30	1
948	30	1
1012	30	1
1644	30	1
1947	30	1
2078	30	1
2131	30	1
2619	30	1
2820	30	1
3026	30	1
3267	30	1
3572	30	1
4430	30	1
4851	30	1
5588	30	1
5937	30	1
6311	30	1
6546	30	1
7112	30	1
7511	30	1
8476	30	1
8542	30	1
8559	30	1
8671	30	1
8915	30	1
9844	30	1
9860	30	1
10602	30	1
10678	30	1
10873	30	1
11252	30	1
23528	30	1
23657	30	1
26511	30	1
27249	30	1
51608	30	1
51703	30	1
54477	30	1
56243	30	1
56288	30	1
65056	30	1
79605	30	1
79660	30	1
79719	30	1
79827	30	1
80036	30	1
81624	30	1
84034	30	1
84858	30	1
89978	30	1
90550	30	1
92014	30	1
130535	30	1
136259	30	1
259282	30	1
348938	30	1
1373	29	1
2040	29	1
2308	29	1
2821	29	1
3082	29	1
3481	29	1
3965	29	1
4179	29	1
4487	29	1
4783	29	1
5018	29	1
5774	29	1
6414	29	1
6428	29	1
6850	29	1
7029	29	1
7799	29	1
8631	29	1
8658	29	1
8707	29	1
8871	29	1
9037	29	1
9926	29	1
10019	29	1
10079	29	1
10618	29	1
22908	29	1
23094	29	1
23405	29	1
23462	29	1
25925	29	1
26037	29	1
26153	29	1
27245	29	1
51123	29	1
51134	29	1
51474	29	1
55200	29	1
55626	29	1
55670	29	1
55697	29	1
57187	29	1
57509	29	1
57623	29	1
64342	29	1
64798	29	1
80210	29	1
80745	29	1
81846	29	1
83641	29	1
83690	29	1
83786	29	1
83941	29	1
84059	29	1
84251	29	1
84417	29	1
84517	29	1
84881	29	1
89853	29	1
117178	29	1
125058	29	1
129607	29	1
153768	29	1
154807	29	1
168374	29	1
255919	29	1
283383	29	1
100288524	29	1
216	28	1
382	28	1
657	28	1
961	28	1
999	28	1
1026	28	1
1290	28	1
1303	28	1
1499	28	1
1525	28	1
2149	28	1
2719	28	1
3485	28	1
3643	28	1
3918	28	1
4124	28	1
4919	28	1
5058	28	1
5332	28	1
5587	28	1
6092	28	1
6430	28	1
6477	28	1
6558	28	1
6573	28	1
6857	28	1
7049	28	1
7159	28	1
7748	28	1
8317	28	1
8554	28	1
9066	28	1
9267	28	1
9270	28	1
9693	28	1
9749	28	1
10090	28	1
10150	28	1
10418	28	1
10611	28	1
22877	28	1
23023	28	1
23081	28	1
23175	28	1
23576	28	1
25945	28	1
27199	28	1
28514	28	1
51316	28	1
51363	28	1
55205	28	1
55227	28	1
55357	28	1
55634	28	1
57493	28	1
64129	28	1
64682	28	1
79026	28	1
79180	28	1
80267	28	1
80781	28	1
84678	28	1
84811	28	1
85379	28	1
90407	28	1
92291	28	1
114827	28	1
115286	28	1
125476	28	1
135112	28	1
140885	28	1
143684	28	1
145748	28	1
153396	28	1
154043	28	1
154141	28	1
221749	28	1
374819	28	1
100113407	28	1
288	27	1
474	27	1
488	27	1
1755	27	1
1847	27	1
1901	27	1
1912	27	1
2049	27	1
2590	27	1
2752	27	1
3554	27	1
3694	27	1
4090	27	1
4208	27	1
4488	27	1
4628	27	1
4642	27	1
4857	27	1
5412	27	1
5792	27	1
6433	27	1
6575	27	1
6615	27	1
6670	27	1
6827	27	1
7187	27	1
7276	27	1
8313	27	1
8812	27	1
9465	27	1
9620	27	1
9627	27	1
9873	27	1
9915	27	1
10099	27	1
10188	27	1
22880	27	1
23040	27	1
23174	27	1
23274	27	1
23367	27	1
23580	27	1
27244	27	1
27333	27	1
29842	27	1
30061	27	1
50853	27	1
51477	27	1
51669	27	1
55199	27	1
55331	27	1
55734	27	1
56624	27	1
57169	27	1
57222	27	1
57458	27	1
57561	27	1
57600	27	1
57628	27	1
58486	27	1
60685	27	1
64067	27	1
64409	27	1
65983	27	1
79008	27	1
79616	27	1
79887	27	1
80820	27	1
81603	27	1
84541	27	1
89866	27	1
91012	27	1
92949	27	1
116985	27	1
135114	27	1
140545	27	1
144699	27	1
149840	27	1
152485	27	1
153769	27	1
168455	27	1
201164	27	1
201595	27	1
205428	27	1
219333	27	1
220107	27	1
220988	27	1
253430	27	1
256356	27	1
259230	27	1
340526	27	1
389203	27	1
399665	27	1
548593	27	1
100144748	27	1
292	26	1
394	26	1
571	26	1
658	26	1
767	26	1
989	26	1
1602	26	1
1739	26	1
1785	26	1
1983	26	1
2059	26	1
2139	26	1
2150	26	1
2185	26	1
2273	26	1
2331	26	1
2334	26	1
2776	26	1
3488	26	1
3600	26	1
3745	26	1
4041	26	1
4645	26	1
4729	26	1
5451	26	1
5757	26	1
5914	26	1
6480	26	1
6595	26	1
6643	26	1
6714	26	1
6768	26	1
6909	26	1
7335	26	1
7419	26	1
7481	26	1
8379	26	1
8743	26	1
8994	26	1
9060	26	1
9462	26	1
9475	26	1
9683	26	1
9710	26	1
10124	26	1
10159	26	1
10447	26	1
10971	26	1
23048	26	1
23218	26	1
23268	26	1
23286	26	1
23308	26	1
23355	26	1
23469	26	1
23613	26	1
25831	26	1
26049	26	1
26118	26	1
26240	26	1
27235	26	1
50618	26	1
50807	26	1
51339	26	1
51571	26	1
55328	26	1
55603	26	1
55711	26	1
55780	26	1
55852	26	1
56667	26	1
56967	26	1
57476	26	1
57511	26	1
57583	26	1
57688	26	1
58493	26	1
60673	26	1
63898	26	1
64072	26	1
64225	26	1
64750	26	1
64781	26	1
64784	26	1
65055	26	1
79602	26	1
79698	26	1
79890	26	1
81563	26	1
81693	26	1
83539	26	1
83699	26	1
84418	26	1
84458	26	1
85461	26	1
90459	26	1
91368	26	1
91768	26	1
92104	26	1
114885	26	1
115572	26	1
116969	26	1
121536	26	1
123355	26	1
143187	26	1
145781	26	1
150280	26	1
158471	26	1
167691	26	1
196527	26	1
221178	26	1
222643	26	1
256380	26	1
317762	26	1
340527	26	1
347902	26	1
387882	26	1
388403	26	1
401474	26	1
100287036	26	1
100820829	26	1
1003	25	1
1244	25	1
1281	25	1
1387	25	1
1717	25	1
1879	25	1
1999	25	1
2000	25	1
2118	25	1
2239	25	1
2262	25	1
2329	25	1
2561	25	1
2730	25	1
2762	25	1
2770	25	1
2872	25	1
2904	25	1
2977	25	1
3146	25	1
3625	25	1
3987	25	1
4154	25	1
4664	25	1
4898	25	1
5074	25	1
5201	25	1
5289	25	1
5618	25	1
5629	25	1
5800	25	1
6928	25	1
7102	25	1
7114	25	1
7494	25	1
8503	25	1
8654	25	1
8787	25	1
9448	25	1
9553	25	1
9562	25	1
9722	25	1
9792	25	1
9971	25	1
10363	25	1
10391	25	1
10644	25	1
10723	25	1
11223	25	1
11227	25	1
22898	25	1
23112	25	1
23732	25	1
26002	25	1
26130	25	1
26578	25	1
27112	25	1
27347	25	1
29068	25	1
30811	25	1
51514	25	1
54769	25	1
54971	25	1
55082	25	1
55084	25	1
55313	25	1
55315	25	1
55352	25	1
56259	25	1
56853	25	1
56977	25	1
57496	25	1
57591	25	1
57621	25	1
64326	25	1
79618	25	1
79657	25	1
80005	25	1
80325	25	1
83594	25	1
84959	25	1
85315	25	1
92017	25	1
114793	25	1
114883	25	1
116154	25	1
122953	25	1
129285	25	1
130399	25	1
134957	25	1
157657	25	1
158326	25	1
199990	25	1
201501	25	1
246269	25	1
253827	25	1
286343	25	1
340895	25	1
388341	25	1
389170	25	1
494188	25	1
644139	25	1
100505549	25	1
