# Supplementary material for: Cell type-selective disease-association of genes under high regulatory load
Source: Nucleic Acids Res. 2015 Oct 10;43(18):8839–55. doi: 10.1093/nar/gkv863 (PMC4605313; doi:10.1093/nar/gkv863)
Supplement: SUPPLEMENTARY DATA [file supp_gkv863_nar-01077-z-2015-File011.zip › HighEnhLoad_E084_10PCNT_04-Feb-2015.txt]

Entrez Gene ID	Nr Enh	H3K4me3 status
677	166	1
57178	144	1
678	141	1
5890	139	1
54880	122	1
23199	114	1
10801	112	1
23327	106	1
6662	100	1
51274	100	1
2176	99	1
359948	97	1
58526	96	1
4094	95	1
55277	93	1
4026	92	1
23498	91	1
64759	91	1
201266	91	1
84909	88	1
9148	87	1
9612	87	1
9644	87	1
10105	86	1
27086	86	1
4128	85	1
2294	84	1
153020	84	1
50651	83	1
3394	81	1
54465	81	1
8543	80	1
5336	79	1
7090	79	1
6239	78	1
9603	78	1
9804	78	1
81848	78	1
79718	77	1
3398	76	1
10252	76	1
688	75	1
2114	75	1
5295	74	1
4211	73	1
6229	73	1
80790	73	1
306	71	1
5125	71	1
5205	71	1
5586	71	1
7145	71	1
23429	71	1
4613	70	1
11214	70	1
861	69	1
3778	69	1
4088	69	1
9314	69	1
11278	69	1
55312	69	1
2908	68	1
7372	68	1
10370	68	1
23043	68	1
54502	68	1
57507	68	1
2317	67	1
3720	67	1
5867	67	1
6256	67	1
8613	67	1
4092	66	1
4330	66	1
6514	66	1
6934	66	1
8507	66	1
817	65	1
1316	65	1
6720	65	1
11030	65	1
23362	65	1
2034	64	1
10920	63	1
55534	63	1
57492	63	1
64283	63	1
83657	63	1
287	62	1
476	62	1
3280	62	1
7068	62	1
8848	62	1
58480	62	1
115827	62	1
473	61	1
1289	60	1
8428	60	1
8624	60	1
8660	60	1
8828	60	1
10912	60	1
54897	60	1
400954	60	1
8537	59	1
22936	59	1
80139	59	1
84159	59	1
114818	59	1
1112	58	1
1906	58	1
5195	58	1
5581	58	1
6446	58	1
6659	58	1
10395	58	1
10449	58	1
26040	58	1
222171	58	1
2627	57	1
3725	57	1
5770	57	1
7855	57	1
51429	57	1
414318	57	1
6001	56	1
8573	56	1
8997	56	1
10512	56	1
25897	56	1
57584	56	1
150094	56	1
2309	55	1
7050	55	1
10221	55	1
10743	55	1
28989	55	1
80315	55	1
84062	55	1
116987	55	1
152002	55	1
1523	54	1
1601	54	1
2869	54	1
7003	54	1
8898	54	1
9124	54	1
9365	54	1
9759	54	1
10154	54	1
23705	54	1
57497	54	1
81553	54	1
124540	54	1
832	53	1
3667	53	1
4627	53	1
5362	53	1
5818	53	1
8204	53	1
8445	53	1
23389	53	1
27161	53	1
40	52	1
1848	52	1
4091	52	1
4258	52	1
5139	52	1
5932	52	1
10184	52	1
23024	52	1
23242	52	1
54453	52	1
54891	52	1
55075	52	1
64219	52	1
157638	52	1
949	51	1
5122	51	1
6926	51	1
11259	51	1
23002	51	1
64410	51	1
84441	51	1
84869	51	1
84894	51	1
87	50	1
650	50	1
667	50	1
801	50	1
947	50	1
965	50	1
1184	50	1
1488	50	1
2263	50	1
4299	50	1
4773	50	1
5152	50	1
5747	50	1
8411	50	1
9679	50	1
11163	50	1
23092	50	1
26018	50	1
55915	50	1
56999	50	1
64077	50	1
64420	50	1
79960	50	1
117581	50	1
145567	50	1
768211	50	1
10	49	1
1647	49	1
2113	49	1
2534	49	1
3418	49	1
7430	49	1
8224	49	1
9308	49	1
10242	49	1
22874	49	1
23254	49	1
54896	49	1
60312	49	1
63892	49	1
84811	49	1
133522	49	1
389072	49	1
463	48	1
1124	48	1
2152	48	1
2766	48	1
3705	48	1
4774	48	1
5154	48	1
6310	48	1
6584	48	1
7357	48	1
8672	48	1
9185	48	1
9811	48	1
10018	48	1
23189	48	1
23261	48	1
23358	48	1
55187	48	1
55647	48	1
89797	48	1
116113	48	1
126969	48	1
131583	48	1
388630	48	1
652	47	1
1634	47	1
1735	47	1
2650	47	1
3090	47	1
3096	47	1
3184	47	1
4810	47	1
6303	47	1
7422	47	1
9341	47	1
9645	47	1
10397	47	1
10580	47	1
29104	47	1
55717	47	1
57630	47	1
63895	47	1
64359	47	1
151056	47	1
775	46	1
2104	46	1
2355	46	1
9229	46	1
9569	46	1
10253	46	1
22941	46	1
23090	46	1
23446	46	1
23767	46	1
29091	46	1
51031	46	1
54491	46	1
57007	46	1
84187	46	1
121227	46	1
219621	46	1
221937	46	1
387755	46	1
182	45	1
549	45	1
805	45	1
4301	45	1
4739	45	1
10082	45	1
22903	45	1
26053	45	1
27131	45	1
27242	45	1
29761	45	1
54463	45	1
54492	45	1
54704	45	1
55589	45	1
57161	45	1
57211	45	1
84319	45	1
169792	45	1
345079	45	1
1028	44	1
1113	44	1
1776	44	1
2195	44	1
2288	44	1
4149	44	1
4729	44	1
5087	44	1
6461	44	1
7143	44	1
9249	44	1
9590	44	1
10758	44	1
23239	44	1
23452	44	1
51422	44	1
53335	44	1
54101	44	1
55959	44	1
64778	44	1
79730	44	1
84071	44	1
90627	44	1
123016	44	1
166815	44	1
257397	44	1
387923	44	1
596	43	1
604	43	1
1499	43	1
2969	43	1
3796	43	1
4072	43	1
6711	43	1
6850	43	1
7204	43	1
10217	43	1
10424	43	1
10586	43	1
10944	43	1
23293	43	1
23321	43	1
26010	43	1
28957	43	1
29116	43	1
51361	43	1
51649	43	1
63027	43	1
81578	43	1
90293	43	1
94134	43	1
112399	43	1
137075	43	1
144100	43	1
284695	43	1
729515	43	1
120	42	1
831	42	1
948	42	1
1788	42	1
3174	42	1
3660	42	1
3732	42	1
4306	42	1
5292	42	1
5922	42	1
6482	42	1
7048	42	1
8440	42	1
8498	42	1
9223	42	1
9915	42	1
22882	42	1
25902	42	1
51232	42	1
51523	42	1
57182	42	1
64207	42	1
127845	42	1
153090	42	1
155465	42	1
221035	42	1
1282	41	1
1284	41	1
2122	41	1
2254	41	1
3480	41	1
4082	41	1
4311	41	1
4609	41	1
5069	41	1
5500	41	1
5550	41	1
5593	41	1
5727	41	1
6555	41	1
6653	41	1
6935	41	1
7113	41	1
7163	41	1
7511	41	1
7803	41	1
9231	41	1
9334	41	1
9975	41	1
23102	41	1
27436	41	1
56243	41	1
57142	41	1
64131	41	1
79658	41	1
79712	41	1
80176	41	1
91419	41	1
196993	41	1
201562	41	1
405754	41	1
481	40	1
636	40	1
800	40	1
1956	40	1
3097	40	1
4129	40	1
4254	40	1
4651	40	1
5796	40	1
8554	40	1
9819	40	1
22828	40	1
22982	40	1
23007	40	1
23314	40	1
26011	40	1
54093	40	1
55286	40	1
55612	40	1
57118	40	1
79827	40	1
256021	40	1
374655	40	1
404093	40	1
1021	39	1
2120	39	1
3172	39	1
4781	39	1
4976	39	1
6533	39	1
9577	39	1
9663	39	1
23127	39	1
23648	39	1
57162	39	1
79660	39	1
83992	39	1
121512	39	1
124245	39	1
157567	39	1
158219	39	1
375748	39	1
644943	39	1
622	38	1
1080	38	1
1106	38	1
1293	38	1
2306	38	1
3592	38	1
5151	38	1
5795	38	1
6197	38	1
6419	38	1
6764	38	1
7078	38	1
7373	38	1
8658	38	1
9388	38	1
10166	38	1
22848	38	1
23075	38	1
23200	38	1
23367	38	1
27067	38	1
54206	38	1
55824	38	1
56892	38	1
57217	38	1
57553	38	1
79135	38	1
79370	38	1
84275	38	1
84830	38	1
84940	38	1
157506	38	1
253461	38	1
374786	38	1
619279	38	1
196	37	1
639	37	1
777	37	1
894	37	1
1452	37	1
2530	37	1
2843	37	1
3026	37	1
5097	37	1
5289	37	1
5578	37	1
6840	37	1
7058	37	1
7336	37	1
7837	37	1
8777	37	1
8829	37	1
9043	37	1
9423	37	1
9482	37	1
9537	37	1
23677	37	1
26747	37	1
51278	37	1
51741	37	1
55092	37	1
55809	37	1
57419	37	1
64762	37	1
79024	37	1
79683	37	1
84952	37	1
114327	37	1
114991	37	1
115286	37	1
122953	37	1
154881	37	1
161882	37	1
166336	37	1
388	36	1
1809	36	1
1889	36	1
1947	36	1
2353	36	1
2697	36	1
3784	36	1
4289	36	1
4643	36	1
5144	36	1
5734	36	1
5911	36	1
5991	36	1
6664	36	1
8091	36	1
8553	36	1
8738	36	1
9697	36	1
10602	36	1
10771	36	1
22954	36	1
23603	36	1
26286	36	1
28951	36	1
51752	36	1
55904	36	1
83592	36	1
84632	36	1
84858	36	1
150372	36	1
166614	36	1
171546	36	1
643314	36	1
274	35	1
307	35	1
390	35	1
613	35	1
1052	35	1
1997	35	1
2262	35	1
2710	35	1
2820	35	1
3241	35	1
3659	35	1
5188	35	1
5887	35	1
8671	35	1
8774	35	1
8805	35	1
8821	35	1
9649	35	1
10140	35	1
10144	35	1
10163	35	1
10625	35	1
11252	35	1
23129	35	1
26064	35	1
27199	35	1
51339	35	1
54102	35	1
54769	35	1
54986	35	1
55614	35	1
57529	35	1
57533	35	1
64682	35	1
64859	35	1
79645	35	1
80144	35	1
80824	35	1
84898	35	1
90390	35	1
91272	35	1
120224	35	1
158135	35	1
171024	35	1
374819	35	1
92	34	1
331	34	1
394	34	1
1514	34	1
2745	34	1
3688	34	1
3716	34	1
3983	34	1
4288	34	1
4430	34	1
5420	34	1
5740	34	1
6397	34	1
6925	34	1
7368	34	1
8460	34	1
9208	34	1
9873	34	1
10531	34	1
10891	34	1
11077	34	1
22990	34	1
23469	34	1
23514	34	1
23593	34	1
25945	34	1
27101	34	1
50937	34	1
54796	34	1
55083	34	1
56981	34	1
57623	34	1
57633	34	1
79899	34	1
84133	34	1
91584	34	1
143686	34	1
154043	34	1
200728	34	1
285590	34	1
389362	34	1
747	33	1
1805	33	1
2744	33	1
2887	33	1
3037	33	1
3142	33	1
3222	33	1
3632	33	1
3707	33	1
4124	33	1
4482	33	1
4601	33	1
4684	33	1
6558	33	1
6564	33	1
6867	33	1
7410	33	1
9394	33	1
9564	33	1
9760	33	1
9860	33	1
10603	33	1
10678	33	1
23034	33	1
23328	33	1
23543	33	1
26037	33	1
26509	33	1
29099	33	1
29970	33	1
51123	33	1
53405	33	1
55122	33	1
55173	33	1
55225	33	1
55970	33	1
57224	33	1
57509	33	1
57521	33	1
57534	33	1
58499	33	1
64411	33	1
79071	33	1
79643	33	1
79977	33	1
80762	33	1
83643	33	1
83696	33	1
83716	33	1
83879	33	1
84181	33	1
84529	33	1
91057	33	1
118426	33	1
132949	33	1
133121	33	1
145748	33	1
202374	33	1
222643	33	1
260425	33	1
286053	33	1
340895	33	1
388125	33	1
389289	33	1
643246	33	1
493	32	1
928	32	1
1592	32	1
1757	32	1
2081	32	1
2334	32	1
2494	32	1
2889	32	1
3655	32	1
3799	32	1
3895	32	1
3918	32	1
4783	32	1
4920	32	1
4947	32	1
5217	32	1
5519	32	1
5915	32	1
6382	32	1
6414	32	1
6624	32	1
7026	32	1
7128	32	1
8239	32	1
8559	32	1
8840	32	1
9066	32	1
9215	32	1
9630	32	1
9683	32	1
9741	32	1
23499	32	1
23760	32	1
27044	32	1
27324	32	1
29094	32	1
50807	32	1
54602	32	1
54901	32	1
55164	32	1
55291	32	1
55604	32	1
55742	32	1
55832	32	1
56963	32	1
57187	32	1
57476	32	1
57563	32	1
59339	32	1
79642	32	1
80031	32	1
84056	32	1
84708	32	1
91947	32	1
92154	32	1
114899	32	1
140885	32	1
153768	32	1
158471	32	1
159371	32	1
348938	32	1
375057	32	1
375612	32	1
19	31	1
216	31	1
1000	31	1
1603	31	1
1717	31	1
2131	31	1
2719	31	1
2762	31	1
4045	31	1
4208	31	1
4638	31	1
4953	31	1
5465	31	1
5998	31	1
6497	31	1
6909	31	1
7102	31	1
7159	31	1
7168	31	1
8029	31	1
8654	31	1
8707	31	1
9194	31	1
10579	31	1
10982	31	1
11221	31	1
11227	31	1
22880	31	1
22906	31	1
23040	31	1
23607	31	1
25836	31	1
54454	31	1
55114	31	1
55267	31	1
57097	31	1
64110	31	1
64326	31	1
80205	31	1
80323	31	1
80745	31	1
80821	31	1
81624	31	1
83856	31	1
83872	31	1
84417	31	1
127833	31	1
143187	31	1
143458	31	1
153396	31	1
157807	31	1
201595	31	1
220441	31	1
255919	31	1
257415	31	1
285513	31	1
340351	31	1
400451	31	1
312	30	1
767	30	1
1015	30	1
2054	30	1
2184	30	1
2904	30	1
2995	30	1
3267	30	1
3486	30	1
3643	30	1
4188	30	1
4205	30	1
4660	30	1
5757	30	1
6176	30	1
6513	30	1
6745	30	1
6768	30	1
7763	30	1
7871	30	1
8030	30	1
8535	30	1
8925	30	1
9060	30	1
9232	30	1
9712	30	1
9792	30	1
10015	30	1
10785	30	1
11031	30	1
23101	30	1
23164	30	1
23266	30	1
23338	30	1
23583	30	1
25925	30	1
26137	30	1
27249	30	1
29068	30	1
29928	30	1
51097	30	1
51099	30	1
51196	30	1
51703	30	1
51809	30	1
55144	30	1
55357	30	1
55636	30	1
55729	30	1
57222	30	1
57410	30	1
64101	30	1
64924	30	1
65986	30	1
79719	30	1
81488	30	1
84128	30	1
126868	30	1
151525	30	1
157378	30	1
158326	30	1
203245	30	1
220929	30	1
259230	30	1
259282	30	1
347731	30	1
335	29	1
571	29	1
1277	29	1
1373	29	1
1490	29	1
2331	29	1
2643	29	1
3052	29	1
3082	29	1
3298	29	1
3600	29	1
3755	29	1
3985	29	1
4155	29	1
5163	29	1
5311	29	1
5618	29	1
7029	29	1
7057	29	1
7704	29	1
8111	29	1
8542	29	1
8609	29	1
9167	29	1
9465	29	1
9586	29	1
10873	29	1
11107	29	1
23263	29	1
23303	29	1
23308	29	1
23387	29	1
26030	29	1
27237	29	1
27333	29	1
51621	29	1
51776	29	1
54477	29	1
54808	29	1
55200	29	1
55603	29	1
55808	29	1
55852	29	1
57628	29	1
57733	29	1
63898	29	1
64409	29	1
79026	29	1
79613	29	1
80704	29	1
81603	29	1
83439	29	1
83641	29	1
83690	29	1
85007	29	1
89853	29	1
91012	29	1
92014	29	1
154091	29	1
200734	29	1
202559	29	1
253558	29	1
254251	29	1
257236	29	1
283383	29	1
285268	29	1
344148	29	1
29	28	1
115	28	1
330	28	1
374	28	1
411	28	1
595	28	1
658	28	1
783	28	1
868	28	1
1515	28	1
1602	28	1
1612	28	1
1785	28	1
1948	28	1
2009	28	1
2561	28	1
2900	28	1
2977	28	1
3709	28	1
4212	28	1
4337	28	1
4908	28	1
5058	28	1
5520	28	1
5588	28	1
5629	28	1
6586	28	1
7070	28	1
7112	28	1
7465	28	1
7474	28	1
7534	28	1
8082	28	1
8226	28	1
8525	28	1
9429	28	1
9555	28	1
9686	28	1
10099	28	1
10124	28	1
10159	28	1
10418	28	1
10971	28	1
22866	28	1
23048	28	1
23531	28	1
23657	28	1
25932	28	1
26511	28	1
27258	28	1
27347	28	1
51126	28	1
51134	28	1
51313	28	1
55294	28	1
55740	28	1
55914	28	1
57496	28	1
57580	28	1
58489	28	1
60492	28	1
64332	28	1
81846	28	1
84057	28	1
91748	28	1
91749	28	1
93010	28	1
121536	28	1
122416	28	1
140688	28	1
145773	28	1
154141	28	1
154810	28	1
201161	28	1
219899	28	1
220107	28	1
246269	28	1
266722	28	1
387763	28	1
388335	28	1
389432	28	1
100499483	28	1
81	27	1
988	27	1
989	27	1
1004	27	1
1837	27	1
2028	27	1
2239	27	1
2587	27	1
2863	27	1
3708	27	1
3965	27	1
4085	27	1
4154	27	1
4281	27	1
4782	27	1
4857	27	1
5412	27	1
5641	27	1
5906	27	1
6157	27	1
6259	27	1
6433	27	1
6444	27	1
6477	27	1
6505	27	1
6670	27	1
7088	27	1
7276	27	1
8193	27	1
8538	27	1
8728	27	1
9021	27	1
9448	27	1
9487	27	1
9516	27	1
9615	27	1
9637	27	1
9674	27	1
9861	27	1
10079	27	1
10097	27	1
10659	27	1
11103	27	1
11217	27	1
22822	27	1
22877	27	1
23023	27	1
23186	27	1
23294	27	1
25976	27	1
51363	27	1
51474	27	1
51571	27	1
54622	27	1
54757	27	1
54790	27	1
55227	27	1
55352	27	1
56913	27	1
57134	27	1
57586	27	1
57621	27	1
79906	27	1
79966	27	1
83549	27	1
84002	27	1
84418	27	1
84803	27	1
84881	27	1
85315	27	1
85409	27	1
89796	27	1
91768	27	1
114781	27	1
114827	27	1
115572	27	1
116372	27	1
118987	27	1
166647	27	1
221472	27	1
389170	27	1
643008	27	1
729665	27	1
729830	27	1
31	26	1
685	26	1
843	26	1
864	26	1
1012	26	1
1525	26	1
1847	26	1
2040	26	1
2072	26	1
2115	26	1
2274	26	1
2668	26	1
3176	26	1
3344	26	1
3680	26	1
3694	26	1
3993	26	1
4041	26	1
4300	26	1
4628	26	1
5201	26	1
5337	26	1
5792	26	1
5801	26	1
6092	26	1
6299	26	1
6573	26	1
6857	26	1
6938	26	1
7071	26	1
7748	26	1
8464	26	1
8611	26	1
8632	26	1
8743	26	1
8871	26	1
9037	26	1
9306	26	1
9464	26	1
9475	26	1
9522	26	1
9685	26	1
9971	26	1
9984	26	1
10150	26	1
10611	26	1
10868	26	1
11018	26	1
11343	26	1
23250	26	1
23268	26	1
23528	26	1
25831	26	1
26750	26	1
27087	26	1
27112	26	1
30811	26	1
54861	26	1
55304	26	1
55653	26	1
55670	26	1
56172	26	1
57453	26	1
58486	26	1
64067	26	1
64094	26	1
64750	26	1
65055	26	1
65059	26	1
79602	26	1
79605	26	1
79890	26	1
80036	26	1
80267	26	1
80781	26	1
80820	26	1
81035	26	1
83941	26	1
83988	26	1
84059	26	1
84440	26	1
89795	26	1
89866	26	1
89978	26	1
90649	26	1
125058	26	1
132989	26	1
136259	26	1
138046	26	1
140545	26	1
140862	26	1
144699	26	1
149840	26	1
220988	26	1
221749	26	1
253827	26	1
254170	26	1
339896	26	1
375449	26	1
388341	26	1
389058	26	1
395	25	1
657	25	1
824	25	1
1278	25	1
1291	25	1
1387	25	1
1901	25	1
2185	25	1
2628	25	1
2683	25	1
3248	25	1
3423	25	1
3485	25	1
3554	25	1
3987	25	1
4616	25	1
4629	25	1
4645	25	1
5018	25	1
5099	25	1
5937	25	1
6150	25	1
6428	25	1
6525	25	1
6566	25	1
6928	25	1
7104	25	1
7498	25	1
7779	25	1
7849	25	1
8209	25	1
8853	25	1
9462	25	1
9562	25	1
10123	25	1
10335	25	1
10391	25	1
10413	25	1
10618	25	1
10667	25	1
10723	25	1
10826	25	1
11069	25	1
11223	25	1
22875	25	1
23001	25	1
23022	25	1
23094	25	1
23143	25	1
23174	25	1
23228	25	1
23235	25	1
23275	25	1
25828	25	1
26052	25	1
26153	25	1
26574	25	1
27247	25	1
27250	25	1
51253	25	1
54069	25	1
54874	25	1
54919	25	1
55625	25	1
55626	25	1
55634	25	1
55734	25	1
56648	25	1
57169	25	1
57458	25	1
57480	25	1
57561	25	1
58493	25	1
58516	25	1
60685	25	1
64582	25	1
64781	25	1
64798	25	1
65983	25	1
79230	25	1
79646	25	1
79789	25	1
80210	25	1
81606	25	1
84034	25	1
84517	25	1
90993	25	1
91461	25	1
94234	25	1
114885	25	1
115294	25	1
118788	25	1
118881	25	1
125476	25	1
143279	25	1
143684	25	1
163227	25	1
170691	25	1
201475	25	1
286183	25	1
399665	25	1
100129842	25	1
26	24	1
288	24	1
382	24	1
489	24	1
624	24	1
753	24	1
771	24	1
776	24	1
1009	24	1
1033	24	1
1435	24	1
1739	24	1
2037	24	1
2073	24	1
2149	24	1
2590	24	1
2737	24	1
2752	24	1
2891	24	1
3158	24	1
3908	24	1
3954	24	1
4224	24	1
4241	24	1
4642	24	1
4751	24	1
4919	24	1
5307	24	1
5443	24	1
5549	24	1
5587	24	1
5774	24	1
6251	24	1
6507	24	1
6643	24	1
6660	24	1
6747	24	1
6894	24	1
7037	24	1
7049	24	1
7456	24	1
7481	24	1
8073	24	1
8313	24	1
8317	24	1
8439	24	1
8503	24	1
8816	24	1
8836	24	1
8915	24	1
9014	24	1
9698	24	1
9710	24	1
9749	24	1
9844	24	1
9865	24	1
9926	24	1
10492	24	1
10644	24	1
10972	24	1
11096	24	1
23112	24	1
23218	24	1
26240	24	1
26984	24	1
27154	24	1
27245	24	1
28232	24	1
28514	24	1
51421	24	1
54476	24	1
54541	24	1
54956	24	1
55711	24	1
56288	24	1
56776	24	1
56853	24	1
64225	24	1
64342	24	1
64518	24	1
64771	24	1
65268	24	1
79627	24	1
79632	24	1
79659	24	1
79739	24	1
79834	24	1
81563	24	1
83539	24	1
84457	24	1
84541	24	1
84959	24	1
91522	24	1
92346	24	1
116969	24	1
116985	24	1
119587	24	1
130399	24	1
140767	24	1
150280	24	1
151556	24	1
158158	24	1
161742	24	1
168455	24	1
201164	24	1
219654	24	1
221078	24	1
221895	24	1
255743	24	1
256356	24	1
282996	24	1
284273	24	1
286343	24	1
340481	24	1
347902	24	1
353088	24	1
388403	24	1
440193	24	1
644139	24	1
100113407	24	1
100133941	24	1
100144748	24	1
100505549	24	1
