# Supplementary material for: Cell type-selective disease-association of genes under high regulatory load
Source: Nucleic Acids Res. 2015 Oct 10;43(18):8839–55. doi: 10.1093/nar/gkv863 (PMC4605313; doi:10.1093/nar/gkv863)
Supplement: SUPPLEMENTARY DATA [file supp_gkv863_nar-01077-z-2015-File011.zip › HighEnhLoad_E080_10PCNT_04-Feb-2015.txt]

Entrez Gene ID	Nr Enh	H3K4me3 status
9365	165	1
124540	164	1
10395	158	1
55534	158	1
677	157	1
4258	154	1
5890	146	1
57476	144	1
50651	143	1
8660	142	1
23362	141	1
90627	141	1
678	138	1
4609	138	1
1316	136	1
9612	135	1
3480	133	1
57178	132	1
7145	130	1
1112	127	1
56288	124	1
54465	123	1
123016	123	1
2308	120	1
9811	119	1
7049	117	1
10801	117	1
6897	116	1
8829	116	1
50807	115	1
57511	115	1
473	114	1
8317	114	1
4092	113	1
9759	112	1
4026	111	1
6239	109	1
57507	108	1
56999	107	1
64778	106	1
2317	105	1
23199	105	1
55277	105	1
4211	104	1
8428	102	1
28951	102	1
2908	101	1
23705	101	1
5087	100	1
54880	100	1
64131	100	1
79712	99	1
7078	96	1
23194	96	1
23389	96	1
79730	96	1
351	95	1
54502	95	1
783	93	1
6095	93	1
64283	93	1
359948	93	1
2034	92	1
11030	92	1
441061	92	1
1879	91	1
5770	91	1
7372	91	1
64759	91	1
79827	91	1
4781	90	1
7026	90	1
9839	89	1
57556	89	1
79645	89	1
6926	88	1
10217	88	1
10252	88	1
23092	88	1
26137	88	1
7088	87	1
10090	87	1
51571	87	1
2869	86	1
8507	86	1
23266	86	1
26052	86	1
6925	85	1
8553	85	1
55959	85	1
19	84	1
949	84	1
2230	84	1
11214	84	1
55647	84	1
57584	84	1
221078	84	1
463	83	1
6720	83	1
51701	83	1
57496	83	1
10105	82	1
23498	82	1
57492	82	1
117581	82	1
1284	81	1
5867	81	1
6001	81	1
10370	81	1
26053	81	1
57561	81	1
8788	80	1
9079	80	1
9882	80	1
22990	80	1
3708	79	1
4094	79	1
9060	79	1
57521	79	1
92346	79	1
1735	78	1
2627	78	1
4774	78	1
5362	78	1
7050	78	1
8997	78	1
23239	78	1
58480	78	1
143872	78	1
5962	77	1
6546	77	1
7048	77	1
29761	77	1
1776	76	1
3778	76	1
6840	76	1
7336	76	1
8672	76	1
25902	76	1
79643	76	1
150094	76	1
259230	76	1
390	75	1
8898	75	1
9962	75	1
10082	75	1
27161	75	1
84059	75	1
221895	75	1
6711	74	1
9450	74	1
80315	74	1
414318	74	1
522	73	1
658	73	1
667	73	1
4009	73	1
5911	73	1
6934	73	1
7204	73	1
9053	73	1
9590	73	1
9685	73	1
22903	73	1
23274	73	1
51274	73	1
54491	73	1
80824	73	1
84441	73	1
84529	73	1
4627	72	1
7091	72	1
9223	72	1
9686	72	1
23429	72	1
83592	72	1
114793	72	1
140688	72	1
596	71	1
2113	71	1
3680	71	1
5295	71	1
6446	71	1
9628	71	1
9770	71	1
9788	71	1
8651	70	1
10531	70	1
10912	70	1
22856	70	1
23002	70	1
23175	70	1
63898	70	1
84898	70	1
91272	70	1
202018	70	1
1634	69	1
2355	69	1
4082	69	1
5073	69	1
8887	69	1
57182	69	1
81792	69	1
81848	69	1
114991	69	1
121536	69	1
729515	69	1
1183	68	1
2590	68	1
9229	68	1
25841	68	1
51429	68	1
79718	68	1
388	67	1
947	67	1
1602	67	1
2081	67	1
3280	67	1
3660	67	1
5336	67	1
8777	67	1
23303	67	1
27185	67	1
28984	67	1
55226	67	1
55335	67	1
57580	67	1
79605	67	1
1282	66	1
4217	66	1
8559	66	1
27346	66	1
51397	66	1
79960	66	1
157638	66	1
375449	66	1
1293	65	1
2770	65	1
5588	65	1
8613	65	1
79705	65	1
81578	65	1
128553	65	1
131583	65	1
152002	65	1
400954	65	1
1947	64	1
2114	64	1
2131	64	1
4088	64	1
8632	64	1
9630	64	1
9804	64	1
10533	64	1
23254	64	1
25925	64	1
26045	64	1
84896	64	1
3720	63	1
4613	63	1
5937	63	1
9537	63	1
10253	63	1
10743	63	1
23078	63	1
51305	63	1
57713	63	1
118426	63	1
1846	62	1
4091	62	1
10154	62	1
10920	62	1
23261	62	1
28989	62	1
54704	62	1
55068	62	1
55660	62	1
64410	62	1
222171	62	1
1488	61	1
2887	61	1
3667	61	1
3949	61	1
4810	61	1
5581	61	1
5818	61	1
9185	61	1
23499	61	1
23613	61	1
55800	61	1
83696	61	1
256021	61	1
3688	60	1
3725	60	1
4045	60	1
5747	60	1
6229	60	1
7058	60	1
9334	60	1
10150	60	1
23127	60	1
60312	60	1
79618	60	1
89978	60	1
115677	60	1
1434	59	1
8224	59	1
8609	59	1
9341	59	1
9679	59	1
23090	59	1
23648	59	1
55022	59	1
55092	59	1
153090	59	1
166336	59	1
220963	59	1
643314	59	1
2257	58	1
3398	58	1
3815	58	1
5139	58	1
27303	58	1
56243	58	1
80790	58	1
85463	58	1
1289	57	1
1848	57	1
2254	57	1
3091	57	1
4208	57	1
9922	57	1
10656	57	1
53942	57	1
54861	57	1
80323	57	1
84909	57	1
133121	57	1
201501	57	1
389840	57	1
868	56	1
3298	56	1
3572	56	1
4289	56	1
4883	56	1
5596	56	1
6397	56	1
6482	56	1
7373	56	1
9394	56	1
9448	56	1
10397	56	1
10611	56	1
23272	56	1
25793	56	1
54986	56	1
57569	56	1
59339	56	1
63892	56	1
84894	56	1
115827	56	1
153396	56	1
283349	56	1
1809	55	1
2534	55	1
8470	55	1
54453	55	1
55082	55	1
55214	55	1
84159	55	1
89866	55	1
90390	55	1
219623	55	1
220965	55	1
2120	54	1
2263	54	1
2516	54	1
2697	54	1
5578	54	1
5932	54	1
6484	54	1
8828	54	1
9644	54	1
9672	54	1
10221	54	1
10644	54	1
23001	54	1
25861	54	1
29103	54	1
51669	54	1
57222	54	1
58499	54	1
64077	54	1
79683	54	1
83478	54	1
154881	54	1
253782	54	1
1028	53	1
1499	53	1
2176	53	1
2274	53	1
4651	53	1
9444	53	1
9577	53	1
9886	53	1
22822	53	1
22998	53	1
23043	53	1
55291	53	1
221178	53	1
214	52	1
1021	52	1
1124	52	1
1946	52	1
2776	52	1
3673	52	1
4121	52	1
4212	52	1
4684	52	1
4739	52	1
8460	52	1
8738	52	1
9267	52	1
10163	52	1
10769	52	1
11103	52	1
11278	52	1
23327	52	1
25771	52	1
26286	52	1
51361	52	1
51705	52	1
54674	52	1
54897	52	1
55187	52	1
55841	52	1
57533	52	1
64067	52	1
64225	52	1
64374	52	1
80745	52	1
115825	52	1
219621	52	1
344148	52	1
1106	51	1
1788	51	1
4254	51	1
4288	51	1
5166	51	1
5583	51	1
5998	51	1
6764	51	1
6867	51	1
7025	51	1
10242	51	1
23242	51	1
23321	51	1
23328	51	1
26153	51	1
57480	51	1
57608	51	1
59343	51	1
84187	51	1
221061	51	1
221937	51	1
285590	51	1
800	50	1
801	50	1
1306	50	1
2036	50	1
3791	50	1
3977	50	1
4052	50	1
5151	50	1
5922	50	1
6256	50	1
6310	50	1
6558	50	1
7481	50	1
8091	50	1
8624	50	1
8727	50	1
10409	50	1
10499	50	1
23228	50	1
54477	50	1
56603	50	1
79813	50	1
84251	50	1
219771	50	1
619279	50	1
1009	49	1
1113	49	1
1583	49	1
1889	49	1
3607	49	1
4899	49	1
6641	49	1
7328	49	1
8030	49	1
8805	49	1
9766	49	1
9779	49	1
9931	49	1
22828	49	1
23095	49	1
55607	49	1
55809	49	1
56950	49	1
57591	49	1
84181	49	1
158135	49	1
220988	49	1
257415	49	1
1612	48	1
2099	48	1
2889	48	1
3643	48	1
3705	48	1
4897	48	1
6909	48	1
7345	48	1
9865	48	1
10982	48	1
23236	48	1
23263	48	1
26959	48	1
27436	48	1
51339	48	1
54492	48	1
55083	48	1
63978	48	1
65986	48	1
83872	48	1
93663	48	1
126969	48	1
143458	48	1
145567	48	1
344558	48	1
388289	48	1
613	47	1
781	47	1
1052	47	1
2139	47	1
4299	47	1
5443	47	1
6624	47	1
7003	47	1
7422	47	1
8202	47	1
8853	47	1
8925	47	1
9148	47	1
9262	47	1
9314	47	1
9467	47	1
9832	47	1
9873	47	1
10846	47	1
11259	47	1
23118	47	1
23657	47	1
54206	47	1
54971	47	1
55604	47	1
55970	47	1
56987	47	1
63895	47	1
79008	47	1
80309	47	1
81570	47	1
83594	47	1
83876	47	1
84062	47	1
121227	47	1
548593	47	1
2152	46	1
2321	46	1
3784	46	1
5195	46	1
5332	46	1
5740	46	1
8491	46	1
9217	46	1
9564	46	1
10184	46	1
10424	46	1
11031	46	1
11060	46	1
23473	46	1
54108	46	1
55734	46	1
57154	46	1
57509	46	1
57596	46	1
57628	46	1
79866	46	1
83943	46	1
112616	46	1
151011	46	1
340481	46	1
287	45	1
2288	45	1
2766	45	1
3781	45	1
5205	45	1
5305	45	1
5887	45	1
7112	45	1
7128	45	1
7410	45	1
7704	45	1
9231	45	1
9462	45	1
11221	45	1
22937	45	1
25930	45	1
29123	45	1
51666	45	1
54828	45	1
54997	45	1
55717	45	1
55740	45	1
55904	45	1
56892	45	1
58526	45	1
65983	45	1
79758	45	1
83857	45	1
84133	45	1
89795	45	1
91057	45	1
94134	45	1
114827	45	1
116987	45	1
182	44	1
196	44	1
284	44	1
753	44	1
2004	44	1
2596	44	1
3384	44	1
4628	44	1
4715	44	1
5420	44	1
5530	44	1
5629	44	1
6430	44	1
6659	44	1
8295	44	1
9603	44	1
9781	44	1
9863	44	1
23143	44	1
23161	44	1
23174	44	1
23332	44	1
23345	44	1
23543	44	1
25937	44	1
51253	44	1
55173	44	1
55267	44	1
60675	44	1
64342	44	1
79180	44	1
81553	44	1
84057	44	1
147841	44	1
203447	44	1
221035	44	1
387882	44	1
387914	44	1
622	43	1
1266	43	1
1647	43	1
1859	43	1
2632	43	1
2799	43	1
3910	43	1
4947	43	1
5142	43	1
5160	43	1
5209	43	1
5909	43	1
6781	43	1
8038	43	1
9663	43	1
9923	43	1
10564	43	1
10758	43	1
10873	43	1
23358	43	1
23619	43	1
23760	43	1
25926	43	1
25980	43	1
27352	43	1
29969	43	1
51313	43	1
54805	43	1
55622	43	1
55790	43	1
56270	43	1
59269	43	1
60481	43	1
64839	43	1
64859	43	1
83941	43	1
84623	43	1
84869	43	1
112399	43	1
405754	43	1
2615	42	1
3799	42	1
4081	42	1
4179	42	1
4430	42	1
5577	42	1
5915	42	1
9043	42	1
9249	42	1
10365	42	1
23275	42	1
54838	42	1
54891	42	1
55075	42	1
55225	42	1
64083	42	1
81488	42	1
121512	42	1
152189	42	1
220107	42	1
256380	42	1
375287	42	1
100506581	42	1
652	41	1
775	41	1
1508	41	1
1901	41	1
1956	41	1
2891	41	1
3418	41	1
5500	41	1
6513	41	1
7046	41	1
7068	41	1
7090	41	1
8204	41	1
8379	41	1
9891	41	1
9902	41	1
10678	41	1
10783	41	1
11217	41	1
23075	41	1
23768	41	1
26064	41	1
27086	41	1
54476	41	1
55313	41	1
56853	41	1
79230	41	1
80031	41	1
80821	41	1
84071	41	1
84307	41	1
84915	41	1
91419	41	1
92565	41	1
114883	41	1
127018	41	1
127833	41	1
134957	41	1
140876	41	1
154043	41	1
284058	41	1
340526	41	1
87	40	1
135	40	1
493	40	1
776	40	1
1757	40	1
2040	40	1
2078	40	1
2768	40	1
3156	40	1
4330	40	1
4337	40	1
4953	40	1
6400	40	1
7534	40	1
8013	40	1
8611	40	1
8848	40	1
8874	40	1
9124	40	1
9180	40	1
9270	40	1
9693	40	1
9698	40	1
9806	40	1
10625	40	1
22862	40	1
23030	40	1
23129	40	1
23225	40	1
51097	40	1
51121	40	1
54407	40	1
54769	40	1
55074	40	1
55754	40	1
56776	40	1
64207	40	1
64219	40	1
79698	40	1
79776	40	1
81565	40	1
81615	40	1
84319	40	1
84448	40	1
84952	40	1
91461	40	1
339896	40	1
340527	40	1
323	39	1
401	39	1
861	39	1
961	39	1
988	39	1
1003	39	1
1847	39	1
2037	39	1
2940	39	1
2977	39	1
4363	39	1
4811	39	1
4864	39	1
4920	39	1
5447	39	1
5983	39	1
7159	39	1
7424	39	1
7852	39	1
8542	39	1
9935	39	1
10140	39	1
10282	39	1
10391	39	1
10428	39	1
11000	39	1
23243	39	1
23291	39	1
23514	39	1
27145	39	1
55608	39	1
55686	39	1
55915	39	1
57520	39	1
57623	39	1
81603	39	1
92017	39	1
132864	39	1
167227	39	1
168667	39	1
171023	39	1
224	38	1
650	38	1
832	38	1
1278	38	1
1495	38	1
3090	38	1
3481	38	1
4147	38	1
4281	38	1
4338	38	1
4705	38	1
4783	38	1
5465	38	1
6157	38	1
6745	38	1
6935	38	1
7405	38	1
8516	38	1
8975	38	1
9576	38	1
10019	38	1
10098	38	1
10335	38	1
10455	38	1
22906	38	1
23331	38	1
27295	38	1
27342	38	1
29099	38	1
51108	38	1
51176	38	1
55089	38	1
55129	38	1
55670	38	1
64784	38	1
90355	38	1
92737	38	1
112574	38	1
114818	38	1
121643	38	1
149840	38	1
150864	38	1
151525	38	1
285195	38	1
286223	38	1
374786	38	1
399947	38	1
25	37	1
928	37	1
2625	37	1
3625	37	1
3709	37	1
5802	37	1
6150	37	1
6311	37	1
7528	37	1
7805	37	1
8412	37	1
8464	37	1
8725	37	1
8774	37	1
9263	37	1
9435	37	1
9522	37	1
9586	37	1
9846	37	1
9907	37	1
10580	37	1
10586	37	1
10651	37	1
23024	37	1
23414	37	1
25805	37	1
26033	37	1
26130	37	1
51134	37	1
55205	37	1
57553	37	1
60685	37	1
64754	37	1
64848	37	1
79731	37	1
83657	37	1
84249	37	1
84298	37	1
84708	37	1
84940	37	1
91526	37	1
116159	37	1
129563	37	1
147372	37	1
157807	37	1
221395	37	1
257236	37	1
387119	37	1
401535	37	1
104	36	1
288	36	1
571	36	1
1644	36	1
1718	36	1
1831	36	1
2649	36	1
2941	36	1
3082	36	1
3142	36	1
3554	36	1
3672	36	1
4001	36	1
4660	36	1
5101	36	1
5188	36	1
5366	36	1
5757	36	1
5791	36	1
6721	36	1
6733	36	1
7436	36	1
7871	36	1
9037	36	1
9308	36	1
9861	36	1
10010	36	1
10049	36	1
10159	36	1
11252	36	1
22874	36	1
23040	36	1
23761	36	1
26207	36	1
51637	36	1
54510	36	1
64762	36	1
79109	36	1
79966	36	1
81563	36	1
81624	36	1
81831	36	1
83540	36	1
84333	36	1
84858	36	1
89849	36	1
92105	36	1
122786	36	1
152579	36	1
374819	36	1
387763	36	1
274	35	1
368	35	1
488	35	1
657	35	1
817	35	1
894	35	1
960	35	1
1000	35	1
1525	35	1
1948	35	1
2300	35	1
2309	35	1
2335	35	1
2587	35	1
3908	35	1
4898	35	1
4976	35	1
5097	35	1
5257	35	1
5608	35	1
5713	35	1
6461	35	1
9352	35	1
9736	35	1
9920	35	1
10894	35	1
11057	35	1
11069	35	1
11082	35	1
11163	35	1
22795	35	1
22898	35	1
23189	35	1
23250	35	1
23293	35	1
23379	35	1
23603	35	1
50515	35	1
51126	35	1
55114	35	1
56886	35	1
56895	35	1
57142	35	1
57217	35	1
57795	35	1
64420	35	1
64750	35	1
64798	35	1
65997	35	1
79646	35	1
83464	35	1
84056	35	1
84541	35	1
85461	35	1
92104	35	1
157697	35	1
168374	35	1
200728	35	1
216	34	1
382	34	1
636	34	1
824	34	1
1102	34	1
1436	34	1
1778	34	1
2098	34	1
2494	34	1
2762	34	1
3486	34	1
3622	34	1
3632	34	1
4005	34	1
4087	34	1
5335	34	1
5587	34	1
6533	34	1
6586	34	1
6595	34	1
7474	34	1
8453	34	1
9265	34	1
9425	34	1
9465	34	1
9469	34	1
9637	34	1
9689	34	1
9750	34	1
10602	34	1
10815	34	1
11077	34	1
11173	34	1
27249	34	1
30845	34	1
51232	34	1
51761	34	1
55144	34	1
55244	34	1
55252	34	1
55349	34	1
55612	34	1
56261	34	1
56907	34	1
57688	34	1
57721	34	1
60494	34	1
64411	34	1
65056	34	1
79074	34	1
79602	34	1
83716	34	1
84959	34	1
92906	34	1
125228	34	1
134429	34	1
144699	34	1
604	33	1
965	33	1
1130	33	1
1139	33	1
1277	33	1
1452	33	1
2222	33	1
2995	33	1
3251	33	1
3776	33	1
5168	33	1
5376	33	1
5793	33	1
5828	33	1
6091	33	1
6263	33	1
6497	33	1
6862	33	1
7168	33	1
8994	33	1
9077	33	1
9767	33	1
10046	33	1
10270	33	1
10952	33	1
22839	33	1
23034	33	1
23085	33	1
23224	33	1
23522	33	1
23677	33	1
23731	33	1
25828	33	1
25843	33	1
27069	33	1
27199	33	1
28971	33	1
50809	33	1
51317	33	1
51555	33	1
54361	33	1
55253	33	1
55971	33	1
57621	33	1
64582	33	1
64924	33	1
79657	33	1
81846	33	1
83862	33	1
91748	33	1
117248	33	1
130872	33	1
153657	33	1
158219	33	1
158405	33	1
199857	33	1
220047	33	1
220929	33	1
283807	33	1
286183	33	1
388403	33	1
81	32	1
120	32	1
190	32	1
476	32	1
1514	32	1
1601	32	1
1608	32	1
2060	32	1
2119	32	1
2273	32	1
2745	32	1
2778	32	1
3339	32	1
3600	32	1
3987	32	1
4862	32	1
5028	32	1
5096	32	1
5908	32	1
5987	32	1
7052	32	1
7357	32	1
9194	32	1
9732	32	1
9754	32	1
9771	32	1
9874	32	1
10087	32	1
10398	32	1
10672	32	1
10810	32	1
23102	32	1
23112	32	1
23158	32	1
23315	32	1
27245	32	1
29995	32	1
51123	32	1
51455	32	1
51523	32	1
54541	32	1
54896	32	1
55294	32	1
55626	32	1
56905	32	1
57403	32	1
57630	32	1
79024	32	1
79648	32	1
79664	32	1
79812	32	1
80055	32	1
81567	32	1
89797	32	1
115123	32	1
136259	32	1
143187	32	1
145748	32	1
152485	32	1
154091	32	1
154810	32	1
158326	32	1
200734	32	1
374655	32	1
388125	32	1
388341	32	1
400451	32	1
648791	32	1
100144748	32	1
444	31	1
948	31	1
1133	31	1
1385	31	1
1435	31	1
1635	31	1
2100	31	1
2289	31	1
2643	31	1
2892	31	1
3732	31	1
3788	31	1
4772	31	1
5128	31	1
5337	31	1
5412	31	1
5564	31	1
6235	31	1
6259	31	1
6453	31	1
6788	31	1
7060	31	1
7803	31	1
7837	31	1
8110	31	1
8289	31	1
8411	31	1
8633	31	1
8821	31	1
8869	31	1
9201	31	1
9658	31	1
9819	31	1
10274	31	1
10461	31	1
10667	31	1
10867	31	1
11165	31	1
11346	31	1
22981	31	1
23047	31	1
23093	31	1
23101	31	1
25897	31	1
25948	31	1
26011	31	1
26511	31	1
50940	31	1
51776	31	1
53335	31	1
54454	31	1
54970	31	1
55787	31	1
57097	31	1
57162	31	1
57187	31	1
57410	31	1
60625	31	1
64855	31	1
79071	31	1
79720	31	1
80267	31	1
80820	31	1
84246	31	1
84910	31	1
90701	31	1
92014	31	1
123096	31	1
127845	31	1
130132	31	1
159091	31	1
221037	31	1
221981	31	1
253769	31	1
256987	31	1
345079	31	1
113	30	1
185	30	1
466	30	1
539	30	1
549	30	1
641	30	1
654	30	1
1390	30	1
1490	30	1
1534	30	1
1739	30	1
1912	30	1
2200	30	1
2296	30	1
3707	30	1
3763	30	1
3965	30	1
4128	30	1
4134	30	1
4216	30	1
4856	30	1
5069	30	1
5074	30	1
5226	30	1
5292	30	1
5695	30	1
5931	30	1
6477	30	1
6894	30	1
6920	30	1
7086	30	1
7511	30	1
7580	30	1
8440	30	1
8447	30	1
8452	30	1
8707	30	1
9104	30	1
9208	30	1
9315	30	1
9792	30	1
10018	30	1
10097	30	1
10650	30	1
10979	30	1
22836	30	1
22982	30	1
23338	30	1
23384	30	1
26040	30	1
26118	30	1
29094	30	1
50618	30	1
51329	30	1
51611	30	1
54093	30	1
55275	30	1
55328	30	1
55636	30	1
56967	30	1
57458	30	1
57685	30	1
60412	30	1
64388	30	1
64409	30	1
79191	30	1
79956	30	1
80024	30	1
80314	30	1
81619	30	1
83643	30	1
83988	30	1
84132	30	1
92293	30	1
114781	30	1
136332	30	1
143879	30	1
153339	30	1
157567	30	1
162333	30	1
201965	30	1
221120	30	1
347902	30	1
494188	30	1
100113407	30	1
285	29	1
394	29	1
481	29	1
659	29	1
1119	29	1
1143	29	1
1368	29	1
1756	29	1
1826	29	1
1849	29	1
2353	29	1
2549	29	1
2729	29	1
2934	29	1
3037	29	1
3146	29	1
3592	29	1
5125	29	1
5154	29	1
5618	29	1
5797	29	1
5799	29	1
5825	29	1
5903	29	1
6156	29	1
6478	29	1
6480	29	1
6487	29	1
6856	29	1
8325	29	1
8527	29	1
8621	29	1
8816	29	1
9971	29	1
10099	29	1
10194	29	1
22801	29	1
22883	29	1
22941	29	1
23108	29	1
23164	29	1
23395	29	1
23580	29	1
25780	29	1
25819	29	1
25831	29	1
26018	29	1
26747	29	1
27115	29	1
28996	29	1
29906	29	1
51271	29	1
51299	29	1
51363	29	1
51421	29	1
51477	29	1
54212	29	1
54808	29	1
54989	29	1
55536	29	1
55603	29	1
56963	29	1
56997	29	1
57118	29	1
57181	29	1
57586	29	1
57609	29	1
58513	29	1
63027	29	1
64324	29	1
65009	29	1
65059	29	1
79747	29	1
79974	29	1
80210	29	1
83549	29	1
85445	29	1
90550	29	1
90678	29	1
91768	29	1
92154	29	1
92181	29	1
114134	29	1
116985	29	1
135112	29	1
136306	29	1
148753	29	1
148789	29	1
160518	29	1
169792	29	1
203245	29	1
260425	29	1
283431	29	1
338645	29	1
441027	29	1
100130539	29	1
