# Supplementary material for: Cell type-selective disease-association of genes under high regulatory load
Source: Nucleic Acids Res. 2015 Oct 10;43(18):8839–55. doi: 10.1093/nar/gkv863 (PMC4605313; doi:10.1093/nar/gkv863)
Supplement: SUPPLEMENTARY DATA [file supp_gkv863_nar-01077-z-2015-File011.zip › HighEnhLoad_E079_10PCNT_04-Feb-2015.txt]

Entrez Gene ID	Nr Enh	H3K4me3 status
677	300	1
5890	240	1
678	237	1
7145	196	1
4026	187	1
11030	180	1
2176	174	1
84909	173	1
10801	167	1
1316	163	1
6239	159	1
285386	154	1
57178	151	1
688	150	1
11278	145	1
182	140	1
9124	139	1
27086	139	1
6840	127	1
23498	127	1
9612	125	1
10580	125	1
79875	125	1
11214	123	1
50651	121	1
56288	119	1
79718	118	1
83592	114	1
359948	114	1
63892	113	1
5087	112	1
51274	112	1
55187	112	1
4009	111	1
3091	110	1
10105	110	1
23328	110	1
832	108	1
9644	108	1
4774	106	1
5583	105	1
7003	104	1
7049	104	1
80790	104	1
157638	104	1
55277	103	1
9249	102	1
64410	102	1
8317	101	1
10920	101	1
117581	101	1
4094	100	1
23613	100	1
5937	99	1
4627	97	1
6001	97	1
9759	97	1
23189	97	1
152002	97	1
861	96	1
5770	96	1
8626	96	1
23254	96	1
2355	95	1
5336	95	1
9314	95	1
54453	95	1
54880	94	1
80267	94	1
54896	93	1
2869	92	1
22936	92	1
26298	92	1
56963	92	1
131583	92	1
6720	91	1
8660	91	1
84159	91	1
2114	90	1
4088	90	1
4330	90	1
6310	90	1
4289	89	1
5295	89	1
54897	89	1
84632	89	1
639	88	1
53335	88	1
388	87	1
3707	86	1
6662	86	1
64131	86	1
84869	86	1
644943	86	1
87	85	1
947	85	1
1052	85	1
3280	85	1
4609	85	1
9804	85	1
10090	85	1
100287036	85	1
8537	84	1
83941	84	1
3090	83	1
120224	83	1
6764	82	1
8553	82	1
79645	82	1
171024	82	1
2034	81	1
4211	81	1
9686	81	1
10163	81	1
23514	81	1
122786	81	1
2139	80	1
2534	80	1
8828	80	1
136259	80	1
3778	79	1
7058	79	1
9811	79	1
23293	79	1
55959	79	1
133522	79	1
201562	79	1
3694	78	1
3983	78	1
8050	78	1
9148	78	1
9365	78	1
57497	78	1
89797	78	1
153090	78	1
2040	77	1
2294	77	1
4306	77	1
6657	77	1
10533	77	1
54891	77	1
57492	77	1
64225	77	1
622	76	1
2766	76	1
4337	76	1
6229	76	1
8538	76	1
55089	76	1
375057	76	1
3720	75	1
4092	75	1
23024	75	1
23603	75	1
54206	75	1
151525	75	1
1452	74	1
2120	74	1
2308	74	1
3725	74	1
5307	74	1
5500	74	1
6446	74	1
9474	74	1
9555	74	1
10221	74	1
23022	74	1
57584	74	1
59339	74	1
81542	74	1
473	73	1
800	73	1
2317	73	1
8111	73	1
54101	73	1
147495	73	1
196993	73	1
642587	73	1
7113	72	1
55214	72	1
90627	72	1
201501	72	1
1106	71	1
2273	71	1
2969	71	1
3394	71	1
6482	71	1
7048	71	1
8624	71	1
29123	71	1
57118	71	1
57511	71	1
80176	71	1
128710	71	1
111	70	1
1284	70	1
4299	70	1
5195	70	1
9577	70	1
10531	70	1
26286	70	1
6678	69	1
7336	69	1
79977	69	1
83657	69	1
201266	69	1
1289	68	1
3480	68	1
4363	68	1
6745	68	1
7078	68	1
7850	68	1
8542	68	1
10397	68	1
22807	68	1
22882	68	1
23200	68	1
54407	68	1
55534	68	1
55647	68	1
84071	68	1
121227	68	1
382	67	1
2113	67	1
4258	67	1
5588	67	1
6786	67	1
6867	67	1
7430	67	1
9423	67	1
9766	67	1
56243	67	1
79658	67	1
85461	67	1
81	66	1
1293	66	1
6240	66	1
7357	66	1
9482	66	1
11103	66	1
28232	66	1
54502	66	1
63027	66	1
949	65	1
1739	65	1
1956	65	1
4837	65	1
6865	65	1
7128	65	1
9218	65	1
9788	65	1
54492	65	1
55634	65	1
57561	65	1
64342	65	1
64919	65	1
84417	65	1
960	64	1
6430	64	1
9569	64	1
11031	64	1
22822	64	1
84319	64	1
283551	64	1
549	63	1
2122	63	1
6157	63	1
8853	63	1
8898	63	1
9679	63	1
10242	63	1
23348	63	1
51621	63	1
79719	63	1
84059	63	1
2908	62	1
5362	62	1
6850	62	1
8428	62	1
8440	62	1
9208	62	1
9334	62	1
23543	62	1
25816	62	1
50807	62	1
51571	62	1
54465	62	1
55160	62	1
57162	62	1
84275	62	1
84441	62	1
337867	62	1
488	61	1
596	61	1
604	61	1
1282	61	1
2673	61	1
5083	61	1
5818	61	1
7022	61	1
7227	61	1
9620	61	1
10217	61	1
23112	61	1
23137	61	1
55092	61	1
55915	61	1
57217	61	1
60312	61	1
63898	61	1
81563	61	1
84951	61	1
91419	61	1
92017	61	1
114818	61	1
344558	61	1
202	60	1
476	60	1
1112	60	1
2263	60	1
3295	60	1
3708	60	1
6095	60	1
7090	60	1
7534	60	1
7704	60	1
9603	60	1
23002	60	1
27185	60	1
57410	60	1
64077	60	1
79613	60	1
83716	60	1
84168	60	1
145567	60	1
729515	60	1
6256	59	1
6541	59	1
6909	59	1
8460	59	1
23239	59	1
51649	59	1
57608	59	1
64759	59	1
91653	59	1
220988	59	1
375449	59	1
196	58	1
801	58	1
2066	58	1
4773	58	1
4782	58	1
6925	58	1
7372	58	1
10743	58	1
11057	58	1
26040	58	1
55313	58	1
84708	58	1
89874	58	1
400954	58	1
655	57	1
1647	57	1
4638	57	1
5550	57	1
8498	57	1
9394	57	1
23199	57	1
54454	57	1
55173	57	1
56999	57	1
57419	57	1
285590	57	1
404093	57	1
643314	57	1
306	56	1
4616	56	1
9792	56	1
10150	56	1
10335	56	1
11252	56	1
23092	56	1
51123	56	1
60625	56	1
79730	56	1
90390	56	1
150094	56	1
151011	56	1
1603	55	1
4149	55	1
4780	55	1
4920	55	1
7799	55	1
9014	55	1
22918	55	1
25814	55	1
27250	55	1
51126	55	1
51361	55	1
57509	55	1
64409	55	1
79191	55	1
200728	55	1
200734	55	1
219621	55	1
493	54	1
2788	54	1
5125	54	1
7436	54	1
8743	54	1
9020	54	1
10758	54	1
26579	54	1
29107	54	1
51421	54	1
54828	54	1
57507	54	1
64094	54	1
126969	54	1
340351	54	1
374819	54	1
330	53	1
3098	53	1
4976	53	1
5292	53	1
5581	53	1
10123	53	1
22903	53	1
23043	53	1
23048	53	1
23362	53	1
23499	53	1
29094	53	1
51422	53	1
55742	53	1
57496	53	1
64359	53	1
64420	53	1
64768	53	1
83643	53	1
84517	53	1
84969	53	1
123016	53	1
414318	53	1
1907	52	1
2078	52	1
3705	52	1
5205	52	1
8452	52	1
9712	52	1
10868	52	1
11259	52	1
22906	52	1
23274	52	1
25771	52	1
25902	52	1
26511	52	1
28951	52	1
57007	52	1
57222	52	1
57563	52	1
79024	52	1
83786	52	1
84056	52	1
85379	52	1
89796	52	1
667	51	1
2131	51	1
3400	51	1
4729	51	1
4783	51	1
5747	51	1
6382	51	1
6954	51	1
7204	51	1
8470	51	1
8613	51	1
9861	51	1
10252	51	1
10579	51	1
10804	51	1
23336	51	1
51031	51	1
51084	51	1
57580	51	1
92154	51	1
154810	51	1
348938	51	1
387923	51	1
154	50	1
775	50	1
2004	50	1
2100	50	1
3659	50	1
3673	50	1
4254	50	1
5069	50	1
5209	50	1
6259	50	1
6653	50	1
8030	50	1
8128	50	1
8559	50	1
10912	50	1
23452	50	1
25937	50	1
26984	50	1
51256	50	1
54093	50	1
54438	50	1
56913	50	1
57553	50	1
64065	50	1
85407	50	1
91057	50	1
132864	50	1
339896	50	1
216	49	1
810	49	1
1809	49	1
1969	49	1
2192	49	1
2934	49	1
3613	49	1
4478	49	1
4781	49	1
6461	49	1
8202	49	1
8651	49	1
8738	49	1
8829	49	1
9645	49	1
9741	49	1
10370	49	1
23272	49	1
23315	49	1
23760	49	1
26509	49	1
27245	49	1
29841	49	1
51434	49	1
54102	49	1
55504	49	1
55809	49	1
57158	49	1
79705	49	1
79712	49	1
80781	49	1
81578	49	1
92906	49	1
256158	49	1
1500	48	1
1634	48	1
1889	48	1
2274	48	1
2288	48	1
5128	48	1
5911	48	1
7417	48	1
8672	48	1
9935	48	1
10154	48	1
23224	48	1
23275	48	1
27295	48	1
54491	48	1
55717	48	1
57142	48	1
57822	48	1
64784	48	1
79628	48	1
94234	48	1
1488	47	1
3418	47	1
4293	47	1
5093	47	1
5525	47	1
6584	47	1
9053	47	1
23294	47	1
25793	47	1
55799	47	1
57154	47	1
81603	47	1
115825	47	1
145748	47	1
154881	47	1
158135	47	1
223082	47	1
256021	47	1
389362	47	1
301	46	1
355	46	1
466	46	1
687	46	1
1879	46	1
2309	46	1
2752	46	1
3339	46	1
3554	46	1
6659	46	1
10455	46	1
10944	46	1
23281	46	1
23522	46	1
23531	46	1
23580	46	1
25926	46	1
55075	46	1
57609	46	1
64083	46	1
64778	46	1
80139	46	1
113828	46	1
124460	46	1
124976	46	1
256691	46	1
1832	45	1
2012	45	1
3398	45	1
3660	45	1
4154	45	1
4629	45	1
4947	45	1
5887	45	1
6508	45	1
6711	45	1
9537	45	1
10365	45	1
10603	45	1
10659	45	1
22856	45	1
23389	45	1
28989	45	1
29995	45	1
54541	45	1
54900	45	1
56603	45	1
64207	45	1
64582	45	1
79754	45	1
83549	45	1
170691	45	1
345079	45	1
494188	45	1
29	44	1
100	44	1
1523	44	1
2081	44	1
2335	44	1
3592	44	1
3632	44	1
3655	44	1
4179	44	1
4217	44	1
4811	44	1
5073	44	1
6670	44	1
7052	44	1
7068	44	1
9308	44	1
9425	44	1
10413	44	1
11005	44	1
23129	44	1
23648	44	1
28514	44	1
51174	44	1
51232	44	1
55267	44	1
55779	44	1
57493	44	1
79664	44	1
79960	44	1
140876	44	1
220963	44	1
1306	43	1
1465	43	1
2152	43	1
2289	43	1
3680	43	1
3918	43	1
4285	43	1
5028	43	1
5740	43	1
6506	43	1
7477	43	1
8507	43	1
8870	43	1
9663	43	1
10451	43	1
10602	43	1
11221	43	1
22883	43	1
23164	43	1
23508	43	1
23650	43	1
55589	43	1
55780	43	1
55904	43	1
57552	43	1
79755	43	1
81671	43	1
83988	43	1
83992	43	1
84858	43	1
84894	43	1
84959	43	1
146433	43	1
157567	43	1
201176	43	1
202374	43	1
283358	43	1
389432	43	1
390	42	1
1130	42	1
2587	42	1
3485	42	1
3772	42	1
3985	42	1
4205	42	1
5420	42	1
5915	42	1
6397	42	1
6624	42	1
7057	42	1
7159	42	1
8140	42	1
8295	42	1
8728	42	1
8848	42	1
10018	42	1
10124	42	1
10265	42	1
10424	42	1
10678	42	1
23413	42	1
26986	42	1
29761	42	1
29842	42	1
53947	42	1
54434	42	1
54986	42	1
55604	42	1
55729	42	1
55970	42	1
80017	42	1
118881	42	1
126917	42	1
406	41	1
780	41	1
1475	41	1
1831	41	1
1846	41	1
2353	41	1
3911	41	1
4087	41	1
4128	41	1
4144	41	1
5641	41	1
6196	41	1
6497	41	1
6513	41	1
6595	41	1
10135	41	1
11343	41	1
23095	41	1
26207	41	1
51121	41	1
53833	41	1
54476	41	1
55352	41	1
56977	41	1
59269	41	1
64067	41	1
64332	41	1
64866	41	1
64927	41	1
79758	41	1
79890	41	1
81619	41	1
124540	41	1
143686	41	1
144100	41	1
146395	41	1
151887	41	1
167227	41	1
282996	41	1
25	40	1
1291	40	1
1292	40	1
3037	40	1
3488	40	1
3570	40	1
3607	40	1
4851	40	1
5990	40	1
6934	40	1
7026	40	1
7074	40	1
7100	40	1
7335	40	1
8632	40	1
8667	40	1
9262	40	1
9462	40	1
9516	40	1
9630	40	1
9637	40	1
9957	40	1
22821	40	1
23150	40	1
23175	40	1
26018	40	1
51474	40	1
55740	40	1
57480	40	1
79971	40	1
114907	40	1
116496	40	1
100505549	40	1
19	39	1
2006	39	1
2957	39	1
4216	39	1
5188	39	1
5738	39	1
5757	39	1
6404	39	1
9448	39	1
10253	39	1
22898	39	1
23286	39	1
23358	39	1
23429	39	1
25896	39	1
25897	39	1
54758	39	1
54796	39	1
55808	39	1
57591	39	1
60673	39	1
64283	39	1
84440	39	1
91768	39	1
400451	39	1
274	38	1
999	38	1
1266	38	1
3910	38	1
4660	38	1
4739	38	1
5305	38	1
8522	38	1
9267	38	1
9469	38	1
11163	38	1
22905	38	1
23299	38	1
23327	38	1
26011	38	1
26030	38	1
27161	38	1
29928	38	1
51458	38	1
55636	38	1
55841	38	1
64682	38	1
64855	38	1
79139	38	1
79815	38	1
79991	38	1
84062	38	1
84937	38	1
91012	38	1
92014	38	1
92196	38	1
121536	38	1
203245	38	1
219348	38	1
100131378	38	1
571	37	1
669	37	1
1999	37	1
2009	37	1
2342	37	1
2745	37	1
2904	37	1
3340	37	1
3755	37	1
4066	37	1
4091	37	1
4155	37	1
5335	37	1
5412	37	1
5597	37	1
5598	37	1
6484	37	1
7053	37	1
7071	37	1
7168	37	1
8165	37	1
8796	37	1
9270	37	1
9750	37	1
10672	37	1
23013	37	1
51429	37	1
55625	37	1
65983	37	1
79643	37	1
79649	37	1
80323	37	1
83879	37	1
114991	37	1
125476	37	1
127833	37	1
197257	37	1
219931	37	1
221472	37	1
440193	37	1
59	36	1
753	36	1
831	36	1
1435	36	1
1778	36	1
2013	36	1
2495	36	1
3038	36	1
3146	36	1
5239	36	1
5507	36	1
6509	36	1
7050	36	1
7127	36	1
7373	36	1
8411	36	1
10010	36	1
10161	36	1
10509	36	1
10971	36	1
11211	36	1
22904	36	1
23161	36	1
26585	36	1
51162	36	1
51660	36	1
55687	36	1
55770	36	1
55893	36	1
57134	36	1
64097	36	1
79731	36	1
81693	36	1
84002	36	1
84525	36	1
92181	36	1
119587	36	1
143279	36	1
255488	36	1
286053	36	1
317762	36	1
387694	36	1
481	35	1
1946	35	1
1948	35	1
1983	35	1
2827	35	1
3603	35	1
4053	35	1
5317	35	1
5834	35	1
5912	35	1
6338	35	1
6493	35	1
7498	35	1
9023	35	1
9315	35	1
9553	35	1
9590	35	1
9989	35	1
10049	35	1
10479	35	1
11034	35	1
22982	35	1
23001	35	1
23101	35	1
29943	35	1
51108	35	1
51253	35	1
51466	35	1
54477	35	1
55734	35	1
56270	35	1
57521	35	1
79068	35	1
79906	35	1
80205	35	1
80820	35	1
83439	35	1
83464	35	1
94031	35	1
116987	35	1
146691	35	1
171546	35	1
220929	35	1
253260	35	1
285180	35	1
342850	35	1
729420	35	1
104	34	1
658	34	1
1102	34	1
1788	34	1
1947	34	1
1992	34	1
2697	34	1
2762	34	1
2872	34	1
3667	34	1
3672	34	1
3688	34	1
4082	34	1
4784	34	1
5142	34	1
5337	34	1
5453	34	1
6249	34	1
6525	34	1
7164	34	1
7185	34	1
7447	34	1
9685	34	1
9915	34	1
9982	34	1
10098	34	1
10184	34	1
10611	34	1
10873	34	1
10972	34	1
23170	34	1
23500	34	1
25802	34	1
26037	34	1
26135	34	1
26137	34	1
29104	34	1
51582	34	1
51669	34	1
54602	34	1
55200	34	1
55312	34	1
55790	34	1
57194	34	1
57623	34	1
58489	34	1
64750	34	1
79677	34	1
79746	34	1
84529	34	1
90678	34	1
92106	34	1
94134	34	1
115286	34	1
124783	34	1
128553	34	1
149345	34	1
196527	34	1
219654	34	1
219790	34	1
338809	34	1
340481	34	1
344148	34	1
272	33	1
463	33	1
914	33	1
928	33	1
965	33	1
2036	33	1
2171	33	1
2200	33	1
3298	33	1
3912	33	1
4507	33	1
4715	33	1
5154	33	1
5520	33	1
5687	33	1
5783	33	1
6935	33	1
7046	33	1
9223	33	1
9578	33	1
10140	33	1
11142	33	1
23102	33	1
23240	33	1
23266	33	1
23308	33	1
23515	33	1
23555	33	1
25829	33	1
26084	33	1
26130	33	1
51175	33	1
51322	33	1
51477	33	1
54815	33	1
55342	33	1
57520	33	1
57636	33	1
57713	33	1
58526	33	1
79026	33	1
79720	33	1
79887	33	1
80315	33	1
81606	33	1
84251	33	1
84935	33	1
91584	33	1
137209	33	1
201164	33	1
259230	33	1
388780	33	1
389170	33	1
439921	33	1
595	32	1
641	32	1
833	32	1
952	32	1
1545	32	1
1654	32	1
1718	32	1
1746	32	1
2650	32	1
2879	32	1
3732	32	1
4052	32	1
4131	32	1
4338	32	1
4919	32	1
5332	32	1
5527	32	1
5922	32	1
5998	32	1
6160	32	1
6597	32	1
6774	32	1
6894	32	1
7020	32	1
7287	32	1
8291	32	1
9683	32	1
9839	32	1
10395	32	1
23030	32	1
23180	32	1
23243	32	1
25797	32	1
25828	32	1
27237	32	1
51278	32	1
51479	32	1
51684	32	1
54820	32	1
55347	32	1
55486	32	1
55697	32	1
56911	32	1
58490	32	1
79074	32	1
79109	32	1
84187	32	1
85019	32	1
85457	32	1
89853	32	1
90102	32	1
91272	32	1
91748	32	1
112399	32	1
115572	32	1
127018	32	1
154043	32	1
154141	32	1
220441	32	1
253769	32	1
388403	32	1
729830	32	1
100144748	32	1
358	31	1
379	31	1
777	31	1
843	31	1
858	31	1
944	31	1
1388	31	1
1854	31	1
2817	31	1
3131	31	1
3487	31	1
3831	31	1
4170	31	1
6477	31	1
6856	31	1
7097	31	1
7419	31	1
7709	31	1
7871	31	1
8453	31	1
8496	31	1
8812	31	1
8869	31	1
9975	31	1
10057	31	1
10449	31	1
10890	31	1
10913	31	1
11047	31	1
22837	31	1
23268	31	1
23352	31	1
25987	31	1
27352	31	1
30844	31	1
54627	31	1
55207	31	1
55291	31	1
55328	31	1
55331	31	1
55619	31	1
56606	31	1
56892	31	1
57169	31	1
60684	31	1
64129	31	1
79666	31	1
79733	31	1
80325	31	1
83593	31	1
84084	31	1
114905	31	1
115827	31	1
117248	31	1
117584	31	1
136319	31	1
144699	31	1
150280	31	1
160418	31	1
205147	31	1
221749	31	1
256987	31	1
389558	31	1
767558	31	1
115	30	1
311	30	1
613	30	1
771	30	1
864	30	1
961	30	1
1326	30	1
1734	30	1
1912	30	1
2099	30	1
2549	30	1
2590	30	1
3625	30	1
3693	30	1
3980	30	1
4010	30	1
4792	30	1
5443	30	1
6575	30	1
7070	30	1
7763	30	1
8495	30	1
8609	30	1
9077	30	1
9842	30	1
9844	30	1
9956	30	1
10651	30	1
10771	30	1
11021	30	1
11320	30	1
22990	30	1
23090	30	1
23247	30	1
23291	30	1
26747	30	1
27131	30	1
27249	30	1
49860	30	1
51316	30	1
51363	30	1
53405	30	1
54507	30	1
54812	30	1
54838	30	1
54842	30	1
54892	30	1
55366	30	1
55670	30	1
55686	30	1
56986	30	1
56998	30	1
57190	30	1
57211	30	1
57458	30	1
58513	30	1
65059	30	1
65124	30	1
79657	30	1
80301	30	1
81502	30	1
92558	30	1
114803	30	1
123099	30	1
142891	30	1
144577	30	1
147841	30	1
158471	30	1
169792	30	1
221937	30	1
343990	30	1
348094	30	1
374655	30	1
389337	30	1
100131211	30	1
874	29	1
1003	29	1
1021	29	1
1464	29	1
1508	29	1
1735	29	1
1906	29	1
2222	29	1
2304	29	1
2327	29	1
2683	29	1
2776	29	1
3097	29	1
3169	29	1
3486	29	1
3594	29	1
3619	29	1
4071	29	1
4214	29	1
4948	29	1
5155	29	1
5166	29	1
5803	29	1
5914	29	1
7114	29	1
7337	29	1
7466	29	1
8540	29	1
8611	29	1
8777	29	1
8851	29	1
8997	29	1
9079	29	1
9522	29	1
9576	29	1
9682	29	1
9749	29	1
9819	29	1
9948	29	1
9967	29	1
9972	29	1
10318	29	1
10514	29	1
10906	29	1
11237	29	1
22854	29	1
22954	29	1
23387	29	1
23590	29	1
25831	29	1
26010	29	1
26035	29	1
27235	29	1
27244	29	1
29998	29	1
30845	29	1
51676	29	1
51700	29	1
54545	29	1
55294	29	1
57182	29	1
57478	29	1
57721	29	1
64110	29	1
64764	29	1
79665	29	1
80045	29	1
83872	29	1
84133	29	1
84706	29	1
84913	29	1
85395	29	1
85409	29	1
85458	29	1
91445	29	1
92949	29	1
123355	29	1
129642	29	1
165055	29	1
167838	29	1
220965	29	1
221955	29	1
257364	29	1
399665	29	1
400818	29	1
374	28	1
394	28	1
824	28	1
953	28	1
998	28	1
1352	28	1
1729	28	1
1737	28	1
1830	28	1
2295	28	1
2768	28	1
2995	28	1
3064	28	1
3516	28	1
3958	28	1
4134	28	1
4642	28	1
4862	28	1
4921	28	1
5465	28	1
5660	28	1
5879	28	1
5898	28	1
6281	28	1
6311	28	1
6489	28	1
6533	28	1
6548	28	1
6564	28	1
7414	28	1
7464	28	1
7474	28	1
8193	28	1
8209	28	1
8404	28	1
8462	28	1
8787	28	1
9076	28	1
9231	28	1
9445	28	1
9649	28	1
9771	28	1
9860	28	1
9922	28	1
9938	28	1
10019	28	1
10277	28	1
10392	28	1
10769	28	1
11077	28	1
22934	28	1
23037	28	1
23075	28	1
23218	28	1
23225	28	1
23369	28	1
26353	28	1
27303	28	1
51020	28	1
51564	28	1
51719	28	1
51741	28	1
53373	28	1
54361	28	1
54802	28	1
55705	28	1
55733	28	1
57125	28	1
57488	28	1
59271	28	1
79363	28	1
79980	28	1
80024	28	1
81610	28	1
83732	28	1
84182	28	1
128272	28	1
129563	28	1
153020	28	1
153769	28	1
168455	28	1
253558	28	1
266977	28	1
283349	28	1
388125	28	1
399979	28	1
