# Supplementary material for: Cell type-selective disease-association of genes under high regulatory load
Source: Nucleic Acids Res. 2015 Oct 10;43(18):8839–55. doi: 10.1093/nar/gkv863 (PMC4605313; doi:10.1093/nar/gkv863)
Supplement: SUPPLEMENTARY DATA [file supp_gkv863_nar-01077-z-2015-File011.zip › HighEnhLoad_E078_10PCNT_04-Feb-2015.txt]

Entrez Gene ID	Nr Enh	H3K4me3 status
677	189	1
678	144	1
5890	143	1
4026	141	1
9124	112	1
10801	108	1
27086	106	1
10580	105	1
4211	104	1
51274	104	1
7145	102	1
9365	101	1
1316	100	1
11030	100	1
54465	96	1
90627	96	1
10920	93	1
57178	93	1
359948	92	1
4774	86	1
55277	85	1
79370	85	1
11214	84	1
1293	83	1
2120	83	1
87	80	1
947	80	1
10105	80	1
23498	80	1
2114	79	1
4088	79	1
55691	78	1
2176	77	1
6840	77	1
7048	77	1
50651	77	1
800	76	1
5937	75	1
83941	75	1
5770	74	1
9612	74	1
64410	74	1
84869	74	1
643314	74	1
84909	73	1
775	72	1
6239	72	1
7003	72	1
59339	72	1
2908	71	1
23092	71	1
5087	70	1
23024	69	1
4289	68	1
83592	68	1
171024	68	1
2288	67	1
79712	67	1
3707	66	1
4330	66	1
8660	66	1
9839	66	1
23499	66	1
63892	66	1
64778	66	1
117581	66	1
340351	66	1
861	65	1
5336	65	1
8624	65	1
55187	65	1
4009	64	1
9804	64	1
400954	64	1
2294	63	1
6711	63	1
9759	63	1
10395	63	1
667	62	1
2693	62	1
7049	62	1
8828	62	1
55647	62	1
80267	62	1
80790	62	1
84159	62	1
1284	61	1
2650	61	1
3673	61	1
7764	61	1
79718	61	1
81578	61	1
3394	60	1
4092	60	1
4781	60	1
6925	60	1
8317	60	1
26040	60	1
2534	59	1
3778	59	1
2273	58	1
4212	58	1
5295	58	1
23022	58	1
375057	58	1
2034	57	1
10163	57	1
10252	57	1
10370	57	1
136259	57	1
473	56	1
3142	56	1
3672	56	1
3694	56	1
8777	56	1
10335	56	1
54891	56	1
84529	56	1
158471	56	1
1290	55	1
1879	55	1
2113	55	1
26137	55	1
26585	55	1
5362	54	1
9249	54	1
9645	54	1
3091	53	1
6662	53	1
7204	53	1
8553	53	1
11221	53	1
23002	53	1
23239	53	1
832	52	1
2317	52	1
4783	52	1
6001	52	1
9811	52	1
10217	52	1
10894	52	1
23603	52	1
596	51	1
145567	51	1
4154	50	1
4299	50	1
5239	50	1
6867	50	1
9450	50	1
9663	50	1
10221	50	1
56963	50	1
81563	50	1
201266	50	1
688	49	1
1106	49	1
4920	49	1
5583	49	1
6764	49	1
8829	49	1
10184	49	1
23048	49	1
166336	49	1
219621	49	1
287	48	1
1112	48	1
1848	48	1
2869	48	1
8559	48	1
8898	48	1
10758	48	1
11259	48	1
23143	48	1
23531	48	1
26286	48	1
29970	48	1
54453	48	1
55742	48	1
64067	48	1
342184	48	1
388	47	1
493	47	1
2098	47	1
3592	47	1
4627	47	1
7372	47	1
9423	47	1
9686	47	1
23543	47	1
55534	47	1
56999	47	1
57492	47	1
57563	47	1
89797	47	1
114818	47	1
3090	46	1
4609	46	1
7058	46	1
9482	46	1
9644	46	1
10090	46	1
10659	46	1
10868	46	1
54491	46	1
54897	46	1
79827	46	1
960	45	1
1052	45	1
1282	45	1
1306	45	1
2308	45	1
3660	45	1
3708	45	1
3725	45	1
4254	45	1
9464	45	1
10533	45	1
23137	45	1
54796	45	1
60312	45	1
79719	45	1
80323	45	1
85453	45	1
92949	45	1
133522	45	1
1281	44	1
2355	44	1
4052	44	1
6310	44	1
6720	44	1
7046	44	1
9590	44	1
10150	44	1
10404	44	1
11278	44	1
54896	44	1
57507	44	1
91653	44	1
151525	44	1
348938	44	1
414318	44	1
4837	43	1
5128	43	1
5867	43	1
8522	43	1
9760	43	1
11252	43	1
23199	43	1
23293	43	1
23327	43	1
23514	43	1
28951	43	1
54206	43	1
55904	43	1
55959	43	1
57222	43	1
127018	43	1
404093	43	1
817	42	1
949	42	1
1289	42	1
1452	42	1
3480	42	1
5139	42	1
5195	42	1
8439	42	1
9685	42	1
27245	42	1
28989	42	1
51361	42	1
55604	42	1
64131	42	1
83478	42	1
84319	42	1
119587	42	1
154810	42	1
182	41	1
657	41	1
2737	41	1
3280	41	1
3659	41	1
4306	41	1
5740	41	1
5922	41	1
6934	41	1
7057	41	1
7168	41	1
8428	41	1
10982	41	1
26018	41	1
27131	41	1
27190	41	1
51649	41	1
54704	41	1
57561	41	1
57619	41	1
63027	41	1
64225	41	1
84632	41	1
94134	41	1
345079	41	1
196	40	1
1015	40	1
5205	40	1
6558	40	1
6584	40	1
8498	40	1
9522	40	1
10154	40	1
10586	40	1
23001	40	1
55273	40	1
55740	40	1
57511	40	1
58480	40	1
64582	40	1
83716	40	1
126969	40	1
133121	40	1
144347	40	1
549	39	1
5578	39	1
5911	39	1
6157	39	1
6935	39	1
7704	39	1
8609	39	1
8738	39	1
9577	39	1
10242	39	1
10397	39	1
10873	39	1
27250	39	1
51031	39	1
54454	39	1
84059	39	1
84071	39	1
84441	39	1
85461	39	1
100130880	39	1
463	38	1
1601	38	1
2004	38	1
2335	38	1
2766	38	1
3418	38	1
3918	38	1
4258	38	1
5144	38	1
5581	38	1
6229	38	1
7050	38	1
23043	38	1
23236	38	1
26084	38	1
29761	38	1
51174	38	1
51422	38	1
54093	38	1
64784	38	1
84128	38	1
93649	38	1
115286	38	1
116987	38	1
220929	38	1
256691	38	1
801	37	1
944	37	1
1634	37	1
1647	37	1
3667	37	1
5125	37	1
5142	37	1
5335	37	1
6444	37	1
7026	37	1
7068	37	1
8672	37	1
8853	37	1
9603	37	1
9766	37	1
10602	37	1
23150	37	1
23452	37	1
51232	37	1
57142	37	1
57553	37	1
64359	37	1
64759	37	1
79658	37	1
80176	37	1
81671	37	1
84251	37	1
140836	37	1
111	36	1
1488	36	1
2040	36	1
4066	36	1
4091	36	1
4729	36	1
4773	36	1
5028	36	1
5188	36	1
5332	36	1
6546	36	1
7090	36	1
8611	36	1
8632	36	1
9334	36	1
9637	36	1
9679	36	1
10449	36	1
10672	36	1
25902	36	1
26511	36	1
55754	36	1
115827	36	1
1266	35	1
2353	35	1
2934	35	1
3680	35	1
4205	35	1
4739	35	1
4921	35	1
5998	35	1
6404	35	1
6430	35	1
7159	35	1
9148	35	1
9208	35	1
10135	35	1
23012	35	1
23189	35	1
23500	35	1
26030	35	1
27161	35	1
57217	35	1
57509	35	1
57721	35	1
60625	35	1
79705	35	1
84894	35	1
114991	35	1
123016	35	1
253461	35	1
340481	35	1
120	34	1
351	34	1
604	34	1
3600	34	1
3624	34	1
3720	34	1
4179	34	1
4601	34	1
4782	34	1
4784	34	1
5069	34	1
6482	34	1
6506	34	1
6850	34	1
8111	34	1
9314	34	1
9658	34	1
9871	34	1
11167	34	1
22856	34	1
22906	34	1
23034	34	1
23112	34	1
23328	34	1
23336	34	1
23648	34	1
26984	34	1
51097	34	1
51363	34	1
51503	34	1
51776	34	1
54407	34	1
55160	34	1
57162	34	1
64094	34	1
153090	34	1
166614	34	1
201562	34	1
389362	34	1
2889	33	1
3312	33	1
3371	33	1
3688	33	1
4947	33	1
5201	33	1
5588	33	1
5991	33	1
6256	33	1
8654	33	1
8728	33	1
9844	33	1
9975	33	1
10140	33	1
11217	33	1
23760	33	1
27303	33	1
54438	33	1
55312	33	1
55915	33	1
57584	33	1
64077	33	1
64342	33	1
64927	33	1
83641	33	1
84708	33	1
84959	33	1
89853	33	1
112399	33	1
131583	33	1
152002	33	1
166815	33	1
219654	33	1
286053	33	1
374819	33	1
729515	33	1
687	32	1
1603	32	1
2627	32	1
2643	32	1
3910	32	1
3983	32	1
4363	32	1
5980	32	1
6397	32	1
6894	32	1
7373	32	1
8445	32	1
9043	32	1
9697	32	1
10479	32	1
10531	32	1
11034	32	1
23348	32	1
50807	32	1
51256	32	1
54502	32	1
55267	32	1
55686	32	1
79890	32	1
79960	32	1
79977	32	1
80817	32	1
83549	32	1
84275	32	1
91748	32	1
114793	32	1
122786	32	1
127833	32	1
169792	32	1
171546	32	1
223082	32	1
285513	32	1
375612	32	1
387923	32	1
81	31	1
1545	31	1
1902	31	1
2152	31	1
2549	31	1
2590	31	1
2651	31	1
3339	31	1
3705	31	1
3915	31	1
4155	31	1
4337	31	1
4629	31	1
4660	31	1
5145	31	1
5420	31	1
5500	31	1
5747	31	1
6095	31	1
7805	31	1
8301	31	1
8470	31	1
8816	31	1
9537	31	1
10972	31	1
22918	31	1
22982	31	1
22990	31	1
23175	31	1
23522	31	1
51478	31	1
54900	31	1
55089	31	1
55294	31	1
55970	31	1
57224	31	1
57568	31	1
79730	31	1
80315	31	1
80820	31	1
80824	31	1
83879	31	1
84969	31	1
91419	31	1
118426	31	1
121227	31	1
124540	31	1
220107	31	1
253558	31	1
282996	31	1
285590	31	1
286343	31	1
19	30	1
100	30	1
368	30	1
522	30	1
753	30	1
805	30	1
824	30	1
1809	30	1
2099	30	1
3097	30	1
3516	30	1
4149	30	1
7071	30	1
7776	30	1
8405	30	1
9020	30	1
9270	30	1
9672	30	1
9819	30	1
10253	30	1
10365	30	1
10424	30	1
10771	30	1
11031	30	1
23613	30	1
25937	30	1
29104	30	1
51121	30	1
51621	30	1
54492	30	1
55809	30	1
57158	30	1
57211	30	1
57591	30	1
79971	30	1
80205	30	1
81848	30	1
89796	30	1
93663	30	1
114327	30	1
150094	30	1
200734	30	1
339896	30	1
347744	30	1
644943	30	1
25	29	1
476	29	1
1326	29	1
1465	29	1
2078	29	1
2131	29	1
2200	29	1
2799	29	1
3745	29	1
3908	29	1
3930	29	1
4281	29	1
4638	29	1
4659	29	1
5641	29	1
6446	29	1
6747	29	1
7052	29	1
7422	29	1
7799	29	1
8915	29	1
9229	29	1
9750	29	1
9861	29	1
10579	29	1
11057	29	1
11228	29	1
23129	29	1
23158	29	1
23161	29	1
23164	29	1
23254	29	1
23555	29	1
23593	29	1
25780	29	1
26509	29	1
27115	29	1
27122	29	1
29107	29	1
51123	29	1
51126	29	1
51253	29	1
51571	29	1
51719	29	1
54828	29	1
55068	29	1
55734	29	1
56776	29	1
56890	29	1
56892	29	1
57419	29	1
57496	29	1
80036	29	1
81606	29	1
128553	29	1
163882	29	1
170506	29	1
256021	29	1
283349	29	1
388403	29	1
783	28	1
1490	28	1
1592	28	1
1837	28	1
2081	28	1
2122	28	1
2169	28	1
2252	28	1
2331	28	1
3554	28	1
4081	28	1
4478	28	1
5090	28	1
5908	28	1
6251	28	1
6259	28	1
6909	28	1
6954	28	1
7088	28	1
8030	28	1
8204	28	1
8404	28	1
8467	28	1
8626	28	1
8821	28	1
10743	28	1
10944	28	1
10979	28	1
11098	28	1
23102	28	1
23283	28	1
23294	28	1
23345	28	1
23387	28	1
23576	28	1
25897	28	1
26052	28	1
27244	28	1
51421	28	1
51429	28	1
51582	28	1
51637	28	1
54757	28	1
57410	28	1
57580	28	1
64420	28	1
79020	28	1
79605	28	1
80745	28	1
85004	28	1
90102	28	1
91012	28	1
92346	28	1
135112	28	1
140885	28	1
158135	28	1
196527	28	1
219771	28	1
284058	28	1
158	27	1
868	27	1
2673	27	1
3485	27	1
3693	27	1
3732	27	1
3985	27	1
4072	27	1
4131	27	1
4593	27	1
4919	27	1
4976	27	1
5292	27	1
5793	27	1
6416	27	1
6653	27	1
7078	27	1
7128	27	1
7357	27	1
8613	27	1
9252	27	1
9630	27	1
9749	27	1
11142	27	1
11248	27	1
23075	27	1
23118	27	1
23303	27	1
23362	27	1
25816	27	1
26037	27	1
27295	27	1
54331	27	1
54880	27	1
55660	27	1
56243	27	1
57415	27	1
57621	27	1
64083	27	1
79024	27	1
79665	27	1
84168	27	1
84457	27	1
84858	27	1
89927	27	1
122953	27	1
168455	27	1
221178	27	1
59	26	1
216	26	1
309	26	1
780	26	1
894	26	1
928	26	1
1130	26	1
1278	26	1
1291	26	1
1785	26	1
1956	26	1
2059	26	1
2139	26	1
2274	26	1
2983	26	1
3052	26	1
3295	26	1
3570	26	1
3632	26	1
3643	26	1
4094	26	1
4233	26	1
4286	26	1
4616	26	1
5465	26	1
6659	26	1
6865	26	1
7113	26	1
7133	26	1
8870	26	1
9169	26	1
9308	26	1
9516	26	1
9712	26	1
9792	26	1
10351	26	1
10714	26	1
11343	26	1
22898	26	1
23261	26	1
23272	26	1
23476	26	1
26207	26	1
51474	26	1
51715	26	1
54820	26	1
54986	26	1
55347	26	1
55589	26	1
56288	26	1
56986	26	1
57493	26	1
57521	26	1
57688	26	1
64207	26	1
64518	26	1
64762	26	1
65983	26	1
79026	26	1
79365	26	1
79643	26	1
79649	26	1
80821	26	1
84418	26	1
84830	26	1
84940	26	1
85379	26	1
90390	26	1
92154	26	1
92181	26	1
113115	26	1
114907	26	1
145376	26	1
221078	26	1
253782	26	1
340359	26	1
100507050	26	1
330	25	1
571	25	1
613	25	1
1102	25	1
1387	25	1
1514	25	1
1523	25	1
1889	25	1
2009	25	1
2587	25	1
3357	25	1
4082	25	1
5209	25	1
6233	25	1
6461	25	1
7042	25	1
7430	25	1
7534	25	1
8289	25	1
9201	25	1
9341	25	1
9448	25	1
9655	25	1
9938	25	1
10010	25	1
10318	25	1
11018	25	1
23243	25	1
23268	25	1
23338	25	1
23358	25	1
23389	25	1
23413	25	1
25829	25	1
25926	25	1
50937	25	1
51384	25	1
55200	25	1
55670	25	1
55843	25	1
56034	25	1
57018	25	1
57118	25	1
79812	25	1
79895	25	1
80139	25	1
81619	25	1
81846	25	1
83786	25	1
84034	25	1
84517	25	1
90362	25	1
112574	25	1
115572	25	1
121512	25	1
135114	25	1
144100	25	1
196528	25	1
202374	25	1
203100	25	1
221035	25	1
374786	25	1
389203	25	1
400451	25	1
494188	25	1
395	24	1
488	24	1
1105	24	1
1292	24	1
1778	24	1
1808	24	1
1999	24	1
2530	24	1
2745	24	1
3172	24	1
3298	24	1
3912	24	1
4811	24	1
5093	24	1
5795	24	1
5800	24	1
6238	24	1
6827	24	1
7123	24	1
7335	24	1
7336	24	1
8224	24	1
8440	24	1
8491	24	1
8542	24	1
8736	24	1
8848	24	1
9077	24	1
9218	24	1
9231	24	1
9267	24	1
9934	24	1
10512	24	1
22800	24	1
23275	24	1
23366	24	1
25797	24	1
25871	24	1
25932	24	1
26256	24	1
27347	24	1
28957	24	1
29094	24	1
29103	24	1
29998	24	1
30846	24	1
51175	24	1
51339	24	1
54101	24	1
54102	24	1
54541	24	1
55022	24	1
55328	24	1
55625	24	1
55729	24	1
57169	24	1
57182	24	1
57484	24	1
57608	24	1
60494	24	1
79645	24	1
80055	24	1
80210	24	1
81542	24	1
81618	24	1
84056	24	1
84182	24	1
84919	24	1
90411	24	1
91526	24	1
91749	24	1
92689	24	1
147495	24	1
147841	24	1
153129	24	1
220988	24	1
337867	24	1
389170	24	1
399979	24	1
400658	24	1
401546	24	1
619279	24	1
100144748	24	1
100505549	24	1
148	23	1
306	23	1
358	23	1
637	23	1
857	23	1
1026	23	1
1385	23	1
1854	23	1
1997	23	1
2195	23	1
2309	23	1
2697	23	1
2788	23	1
2982	23	1
3488	23	1
3709	23	1
4225	23	1
4288	23	1
4810	23	1
5097	23	1
5337	23	1
5734	23	1
5788	23	1
5791	23	1
5887	23	1
6509	23	1
6514	23	1
6525	23	1
6548	23	1
6714	23	1
6745	23	1
8082	23	1
8412	23	1
9021	23	1
9185	23	1
9553	23	1
9846	23	1
9972	23	1
10019	23	1
10097	23	1
10371	23	1
10413	23	1
11326	23	1
22822	23	1
22936	23	1
23127	23	1
23240	23	1
23405	23	1
26002	23	1
26064	23	1
27145	23	1
51564	23	1
54463	23	1
55205	23	1
55352	23	1
56606	23	1
56938	23	1
57533	23	1
57630	23	1
58499	23	1
63971	23	1
64764	23	1
64866	23	1
79657	23	1
79974	23	1
84440	23	1
84952	23	1
91584	23	1
118429	23	1
124783	23	1
143279	23	1
144699	23	1
154043	23	1
196513	23	1
201164	23	1
203069	23	1
220047	23	1
253260	23	1
256158	23	1
285180	23	1
388341	23	1
728464	23	1
241	22	1
284	22	1
1129	22	1
1277	22	1
1519	22	1
3098	22	1
3398	22	1
3460	22	1
3651	22	1
3716	22	1
3987	22	1
4017	22	1
4208	22	1
5136	22	1
5151	22	1
5154	22	1
5217	22	1
5914	22	1
5932	22	1
6477	22	1
6575	22	1
6938	22	1
7132	22	1
7163	22	1
7185	22	1
7227	22	1
7419	22	1
7481	22	1
8452	22	1
8743	22	1
8826	22	1
9053	22	1
9132	22	1
9388	22	1
9497	22	1
9564	22	1
9649	22	1
9967	22	1
10499	22	1
10509	22	1
10603	22	1
11077	22	1
11103	22	1
23187	22	1
23253	22	1
25828	22	1
25884	22	1
27352	22	1
29982	22	1
51393	22	1
51466	22	1
53343	22	1
54545	22	1
54874	22	1
54894	22	1
55173	22	1
55214	22	1
55234	22	1
55335	22	1
56911	22	1
56937	22	1
56990	22	1
57707	22	1
57713	22	1
58490	22	1
64332	22	1
64798	22	1
65249	22	1
79627	22	1
79731	22	1
79789	22	1
79838	22	1
80017	22	1
81617	22	1
83464	22	1
84253	22	1
84957	22	1
93986	22	1
114899	22	1
115677	22	1
116064	22	1
116496	22	1
123355	22	1
125488	22	1
126669	22	1
140876	22	1
151556	22	1
157567	22	1
158297	22	1
160760	22	1
196951	22	1
219333	22	1
219348	22	1
221937	22	1
347902	22	1
113	21	1
307	21	1
481	21	1
641	21	1
652	21	1
862	21	1
965	21	1
1183	21	1
1388	21	1
1435	21	1
1827	21	1
1842	21	1
2637	21	1
2683	21	1
2729	21	1
2752	21	1
2762	21	1
2768	21	1
2776	21	1
2969	21	1
3020	21	1
3096	21	1
3146	21	1
3487	21	1
3490	21	1
3597	21	1
3655	21	1
4209	21	1
4267	21	1
4651	21	1
5073	21	1
5157	21	1
5550	21	1
5796	21	1
5903	21	1
6311	21	1
6428	21	1
6456	21	1
6856	21	1
7456	21	1
7837	21	1
7855	21	1
8202	21	1
8476	21	1
8554	21	1
8645	21	1
9261	21	1
9444	21	1
9489	21	1
9741	21	1
9770	21	1
10161	21	1
10290	21	1
10342	21	1
10788	21	1
22877	21	1
22882	21	1
22903	21	1
23095	21	1
23180	21	1
23224	21	1
23235	21	1
23274	21	1
23367	21	1
23429	21	1
23612	21	1
23677	21	1
25771	21	1
26034	21	1
27237	21	1
50515	21	1
50853	21	1
51134	21	1
51318	21	1
51523	21	1
55209	21	1
55290	21	1
55622	21	1
55824	21	1
57007	21	1
57616	21	1
60481	21	1
64855	21	1
80301	21	1
80325	21	1
81502	21	1
81603	21	1
84249	21	1
84668	21	1
90678	21	1
91461	21	1
92014	21	1
117583	21	1
121536	21	1
125228	21	1
129285	21	1
144715	21	1
151242	21	1
151393	21	1
155185	21	1
167465	21	1
221472	21	1
259230	21	1
374655	21	1
375449	21	1
389072	21	1
100113407	21	1
29	20	1
103	20	1
274	20	1
311	20	1
382	20	1
394	20	1
408	20	1
598	20	1
639	20	1
1021	20	1
1303	20	1
1738	20	1
2615	20	1
2835	20	1
3344	20	1
3397	20	1
3603	20	1
3753	20	1
3782	20	1
3799	20	1
4128	20	1
4335	20	1
4643	20	1
5159	20	1
5166	20	1
5350	20	1
5549	20	1
5707	20	1
5757	20	1
5792	20	1
5906	20	1
6176	20	1
6240	20	1
6303	20	1
6382	20	1
6624	20	1
6641	20	1
6786	20	1
6943	20	1
7097	20	1
7414	20	1
7477	20	1
7832	20	1
7871	20	1
7881	20	1
8303	20	1
8411	20	1
8507	20	1
8631	20	1
8693	20	1
9215	20	1
9467	20	1
9469	20	1
9510	20	1
9563	20	1
9682	20	1
9788	20	1
9984	20	1
10079	20	1
10106	20	1
10166	20	1
10398	20	1
10938	20	1
11237	20	1
22876	20	1
23078	20	1
23085	20	1
23406	20	1
23446	20	1
23580	20	1
25802	20	1
25890	20	1
26118	20	1
29969	20	1
51362	20	1
51608	20	1
54434	20	1
54877	20	1
55075	20	1
55275	20	1
55544	20	1
55608	20	1
55617	20	1
55776	20	1
55779	20	1
55789	20	1
56270	20	1
56913	20	1
57161	20	1
57559	20	1
58513	20	1
60673	20	1
63898	20	1
64129	20	1
64411	20	1
79613	20	1
79683	20	1
79887	20	1
79980	20	1
81035	20	1
81539	20	1
84617	20	1
84898	20	1
84935	20	1
90701	20	1
91272	20	1
91947	20	1
92106	20	1
93010	20	1
94120	20	1
124936	20	1
128710	20	1
132864	20	1
137075	20	1
138639	20	1
149345	20	1
151011	20	1
157638	20	1
203245	20	1
344558	20	1
348094	20	1
400818	20	1
72	19	1
135	19	1
622	19	1
658	19	1
669	19	1
843	19	1
1045	19	1
1436	19	1
1508	19	1
1534	19	1
1612	19	1
1946	19	1
1992	19	1
2100	19	1
2104	19	1
2289	19	1
2495	19	1
2626	19	1
2844	19	1
2878	19	1
3454	19	1
3601	19	1
3631	19	1
3927	19	1
4217	19	1
4780	19	1
4801	19	1
5352	19	1
5431	19	1
5530	19	1
5558	19	1
5592	19	1
5608	19	1
5829	19	1
5912	19	1
5990	19	1
5996	19	1
6414	19	1
6586	19	1
7043	19	1
7045	19	1
7337	19	1
7405	19	1
7421	19	1
7511	19	1
8165	19	1
8295	19	1
8460	19	1
8527	19	1
8651	19	1
8812	19	1
8871	19	1
8994	19	1
9223	19	1
9352	19	1
9353	19	1
9659	19	1
9828	19	1
10144	19	1
10270	19	1
10611	19	1
10806	19	1
11163	19	1
11181	19	1
22823	19	1
23107	19	1
23326	19	1
23473	19	1
23492	19	1
23523	19	1
23590	19	1
23657	19	1
23704	19	1
26112	19	1
26240	19	1
26298	19	1
27242	19	1
28232	19	1
28976	19	1
28981	19	1
29068	19	1
29928	19	1
30061	19	1
30844	19	1
50674	19	1
51202	19	1
51322	19	1
51479	19	1
51735	19	1
53947	19	1
54108	19	1
54510	19	1
54543	19	1
54602	19	1
54627	19	1
55093	19	1
55114	19	1
55225	19	1
55291	19	1
55612	19	1
55634	19	1
55711	19	1
55852	19	1
56603	19	1
56667	19	1
57136	19	1
57154	19	1
57476	19	1
57480	19	1
57522	19	1
57620	19	1
64098	19	1
64388	19	1
64841	19	1
64843	19	1
65055	19	1
65056	19	1
65059	19	1
79109	19	1
79698	19	1
81602	19	1
83643	19	1
83857	19	1
83876	19	1
84133	19	1
84937	19	1
85458	19	1
93589	19	1
117584	19	1
124460	19	1
143686	19	1
145748	19	1
151887	19	1
160418	19	1
171023	19	1
199857	19	1
255488	19	1
260425	19	1
285195	19	1
388650	19	1
493753	19	1
