# Supplementary material for: Cell type-selective disease-association of genes under high regulatory load
Source: Nucleic Acids Res. 2015 Oct 10;43(18):8839–55. doi: 10.1093/nar/gkv863 (PMC4605313; doi:10.1093/nar/gkv863)
Supplement: SUPPLEMENTARY DATA [file supp_gkv863_nar-01077-z-2015-File011.zip › HighEnhLoad_E076_10PCNT_04-Feb-2015.txt]

Entrez Gene ID	Nr Enh	H3K4me3 status
3778	321	1
677	299	1
6840	226	1
678	218	1
5890	217	1
7145	200	1
775	186	1
4211	183	1
4026	181	1
57178	181	1
54465	178	1
117581	174	1
2288	170	1
27086	165	1
9759	164	1
23199	159	1
11030	150	1
79718	144	1
50651	134	1
10920	132	1
1293	130	1
10801	129	1
7003	126	1
9612	126	1
9124	125	1
359948	125	1
26040	124	1
63892	124	1
56999	123	1
2317	122	1
10580	122	1
2737	119	1
10105	118	1
4629	117	1
5087	115	1
10602	112	1
2176	111	1
22982	111	1
87	110	1
7048	110	1
643314	110	1
6546	109	1
54820	109	1
171024	109	1
1316	108	1
26018	108	1
4009	107	1
23024	107	1
8828	105	1
10771	105	1
51274	105	1
23499	104	1
54796	103	1
166336	103	1
4729	102	1
4920	102	1
800	101	1
4154	100	1
7090	100	1
9365	99	1
84909	99	1
153090	99	1
2263	98	1
23498	96	1
54897	96	1
64359	96	1
84319	96	1
119587	96	1
145567	96	1
221895	96	1
9804	95	1
55647	95	1
473	94	1
1284	94	1
4783	94	1
7049	94	1
8317	94	1
89797	94	1
1514	93	1
3707	93	1
5937	93	1
1612	92	1
2034	92	1
51031	92	1
90627	92	1
2294	90	1
6229	90	1
56963	90	1
832	89	1
4363	89	1
5195	89	1
8887	89	1
55187	89	1
57608	89	1
158135	89	1
201562	89	1
493	88	1
1129	88	1
3142	88	1
3394	88	1
6720	88	1
4088	87	1
7373	87	1
1289	86	1
4774	86	1
10242	86	1
11259	86	1
340351	86	1
11221	85	1
55717	85	1
947	84	1
2335	84	1
4092	84	1
54891	84	1
55277	84	1
801	83	1
56776	83	1
60312	82	1
7068	81	1
9249	81	1
9590	81	1
9760	81	1
144347	80	1
4330	79	1
23189	79	1
115827	79	1
1523	78	1
2273	78	1
83941	78	1
5581	77	1
6764	77	1
10090	77	1
10603	77	1
54896	77	1
64225	77	1
80139	77	1
93649	77	1
169693	77	1
667	76	1
3592	76	1
5770	76	1
9645	76	1
9658	76	1
10512	76	1
55691	76	1
59339	76	1
657	75	1
3480	75	1
10579	75	1
23543	75	1
64131	75	1
64388	75	1
81578	75	1
114818	75	1
221937	75	1
414318	75	1
4781	74	1
9975	74	1
375057	74	1
6867	73	1
6935	73	1
23275	73	1
54880	73	1
55742	73	1
80267	73	1
11214	72	1
130497	72	1
1106	71	1
5867	71	1
6934	71	1
9464	71	1
10150	71	1
23452	71	1
55740	71	1
158471	71	1
4782	70	1
8553	70	1
91653	70	1
115286	70	1
2120	69	1
2650	69	1
5239	69	1
5295	69	1
6157	69	1
6416	69	1
10217	69	1
58486	69	1
84976	69	1
1290	68	1
6256	68	1
10370	68	1
57118	68	1
58480	68	1
64798	68	1
80745	68	1
91947	68	1
145814	68	1
4638	67	1
9603	67	1
28989	67	1
54454	67	1
55686	67	1
57188	67	1
64410	67	1
220988	67	1
3745	66	1
4627	66	1
7704	66	1
10659	66	1
28951	66	1
57217	66	1
388	65	1
3090	65	1
6001	65	1
8777	65	1
25797	65	1
26137	65	1
29970	65	1
57553	65	1
4289	64	1
9811	64	1
10533	64	1
1306	63	1
3371	63	1
8498	63	1
23048	63	1
23603	63	1
55075	63	1
83592	63	1
83716	63	1
84159	63	1
152002	63	1
220929	63	1
644943	63	1
5911	62	1
8660	62	1
23236	62	1
23293	62	1
94134	62	1
182	61	1
10395	61	1
10868	61	1
23648	61	1
51363	61	1
79020	61	1
131583	61	1
858	60	1
1292	60	1
2869	60	1
4299	60	1
4921	60	1
10743	60	1
79971	60	1
89796	60	1
2619	59	1
3398	59	1
3632	59	1
10404	59	1
51478	59	1
54206	59	1
57621	59	1
348938	59	1
25	58	1
3488	58	1
4609	58	1
4837	58	1
6497	58	1
7100	58	1
57158	58	1
80790	58	1
104	57	1
111	57	1
2040	57	1
3930	57	1
4851	57	1
5332	57	1
7058	57	1
7356	57	1
8224	57	1
9686	57	1
23137	57	1
23243	57	1
23283	57	1
23429	57	1
26136	57	1
1282	56	1
3418	56	1
3667	56	1
4306	56	1
5028	56	1
5764	56	1
79026	56	1
80817	56	1
147372	56	1
196513	56	1
256158	56	1
4052	55	1
5922	55	1
7168	55	1
7881	55	1
8439	55	1
9537	55	1
9644	55	1
23358	55	1
23531	55	1
26286	55	1
84969	55	1
132864	55	1
400954	55	1
19	54	1
604	54	1
2114	54	1
3516	54	1
3708	54	1
4281	54	1
5350	54	1
5578	54	1
11034	54	1
23327	54	1
26084	54	1
54453	54	1
54492	54	1
57563	54	1
80176	54	1
85453	54	1
151393	54	1
494188	54	1
113	53	1
284	53	1
395	53	1
753	53	1
3680	53	1
3918	53	1
3998	53	1
7046	53	1
7871	53	1
8609	53	1
10371	53	1
84869	53	1
136259	53	1
1291	52	1
2596	52	1
2673	52	1
3705	52	1
4286	52	1
5336	52	1
8672	52	1
10335	52	1
26984	52	1
56288	52	1
56892	52	1
57419	52	1
79827	52	1
84629	52	1
117583	52	1
1281	51	1
5740	51	1
6747	51	1
7088	51	1
9637	51	1
10163	51	1
10586	51	1
11248	51	1
23118	51	1
57492	51	1
127833	51	1
150094	51	1
374378	51	1
81	50	1
1738	50	1
3725	50	1
3912	50	1
4045	50	1
4660	50	1
6711	50	1
8559	50	1
8853	50	1
9208	50	1
9569	50	1
9679	50	1
10672	50	1
23022	50	1
23175	50	1
27250	50	1
27295	50	1
27303	50	1
55068	50	1
55267	50	1
79658	50	1
79906	50	1
84168	50	1
84275	50	1
84894	50	1
256691	50	1
374819	50	1
1277	49	1
2355	49	1
4155	49	1
5362	49	1
8812	49	1
9077	49	1
10651	49	1
10873	49	1
23034	49	1
23413	49	1
23760	49	1
55291	49	1
57169	49	1
57568	49	1
60625	49	1
64409	49	1
79719	49	1
80760	49	1
83643	49	1
92906	49	1
100	48	1
463	48	1
949	48	1
1452	48	1
2934	48	1
4205	48	1
4784	48	1
6310	48	1
7071	48	1
8405	48	1
8542	48	1
8624	48	1
9394	48	1
10531	48	1
10671	48	1
23002	48	1
27161	48	1
30846	48	1
51776	48	1
64094	48	1
317762	48	1
687	47	1
960	47	1
2643	47	1
3688	47	1
7052	47	1
7078	47	1
8470	47	1
8829	47	1
9630	47	1
11142	47	1
23127	47	1
51232	47	1
51253	47	1
54704	47	1
54986	47	1
60675	47	1
64077	47	1
80781	47	1
89853	47	1
116987	47	1
154810	47	1
220963	47	1
282996	47	1
358	46	1
2969	46	1
4066	46	1
5139	46	1
5152	46	1
5747	46	1
6653	46	1
9148	46	1
9231	46	1
25937	46	1
51422	46	1
64342	46	1
84071	46	1
114905	46	1
130502	46	1
404093	46	1
1052	45	1
2775	45	1
3339	45	1
3732	45	1
4091	45	1
4179	45	1
5500	45	1
5797	45	1
5997	45	1
7204	45	1
7227	45	1
9861	45	1
23102	45	1
23150	45	1
23261	45	1
51479	45	1
51649	45	1
58155	45	1
64067	45	1
64759	45	1
84182	45	1
92949	45	1
128710	45	1
340481	45	1
185	44	1
5443	44	1
7805	44	1
8728	44	1
9649	44	1
9672	44	1
11031	44	1
23090	44	1
23328	44	1
29761	44	1
51097	44	1
51715	44	1
57616	44	1
57713	44	1
79643	44	1
81563	44	1
83879	44	1
137075	44	1
387923	44	1
1788	43	1
2309	43	1
2587	43	1
2887	43	1
4212	43	1
4684	43	1
5144	43	1
5906	43	1
8522	43	1
9258	43	1
11252	43	1
23158	43	1
55625	43	1
57484	43	1
79024	43	1
219621	43	1
285590	43	1
29	42	1
2776	42	1
3672	42	1
3673	42	1
5793	42	1
5998	42	1
6925	42	1
9223	42	1
9577	42	1
11343	42	1
22906	42	1
23294	42	1
26130	42	1
29103	42	1
51361	42	1
54491	42	1
57415	42	1
64778	42	1
65055	42	1
79109	42	1
79657	42	1
84541	42	1
114907	42	1
114991	42	1
116496	42	1
124936	42	1
154043	42	1
340526	42	1
340527	42	1
100130539	42	1
862	41	1
1809	41	1
2766	41	1
6238	41	1
6714	41	1
7372	41	1
8428	41	1
9334	41	1
9907	41	1
22898	41	1
23112	41	1
23272	41	1
23514	41	1
23613	41	1
26030	41	1
29998	41	1
55670	41	1
57162	41	1
64784	41	1
64855	41	1
80055	41	1
80210	41	1
81532	41	1
91526	41	1
133015	41	1
133522	41	1
147841	41	1
163882	41	1
222962	41	1
339896	41	1
401535	41	1
596	40	1
783	40	1
1956	40	1
5592	40	1
6461	40	1
6954	40	1
8654	40	1
9132	40	1
9341	40	1
10252	40	1
10479	40	1
23095	40	1
23239	40	1
25884	40	1
51421	40	1
51503	40	1
57410	40	1
57636	40	1
79890	40	1
85377	40	1
136319	40	1
222553	40	1
347902	40	1
767558	40	1
267	39	1
549	39	1
1889	39	1
3280	39	1
4919	39	1
5641	39	1
5996	39	1
6176	39	1
6624	39	1
7057	39	1
8738	39	1
9655	39	1
10365	39	1
11167	39	1
26118	39	1
27245	39	1
51318	39	1
55779	39	1
55915	39	1
57142	39	1
58499	39	1
79733	39	1
80325	39	1
90678	39	1
145748	39	1
220965	39	1
286144	39	1
100132074	39	1
3643	38	1
3693	38	1
5090	38	1
5588	38	1
6850	38	1
7837	38	1
8030	38	1
8613	38	1
9270	38	1
9448	38	1
9781	38	1
9792	38	1
10154	38	1
10184	38	1
10714	38	1
10875	38	1
23057	38	1
26509	38	1
51582	38	1
57493	38	1
57521	38	1
64207	38	1
80820	38	1
84056	38	1
93589	38	1
221935	38	1
100287036	38	1
1266	37	1
1592	37	1
2534	37	1
2637	37	1
4094	37	1
4947	37	1
6575	37	1
7414	37	1
7477	37	1
9314	37	1
10509	37	1
10785	37	1
11077	37	1
11098	37	1
25871	37	1
26061	37	1
51429	37	1
51477	37	1
51559	37	1
55273	37	1
55347	37	1
55904	37	1
56034	37	1
58526	37	1
79645	37	1
84128	37	1
84441	37	1
84529	37	1
84937	37	1
85461	37	1
151525	37	1
166614	37	1
219333	37	1
222255	37	1
284273	37	1
216	36	1
1488	36	1
1805	36	1
2139	36	1
3927	36	1
4017	36	1
4041	36	1
5073	36	1
6259	36	1
6865	36	1
7335	36	1
7580	36	1
8898	36	1
11155	36	1
23274	36	1
23326	36	1
25902	36	1
53335	36	1
57496	36	1
57507	36	1
90102	36	1
203069	36	1
389170	36	1
400451	36	1
351	35	1
655	35	1
1130	35	1
1519	35	1
2885	35	1
3312	35	1
4601	35	1
5209	35	1
5217	35	1
5914	35	1
5990	35	1
6240	35	1
22877	35	1
23254	35	1
25814	35	1
27327	35	1
29928	35	1
55544	35	1
55705	35	1
79649	35	1
83696	35	1
92154	35	1
197257	35	1
729515	35	1
481	34	1
522	34	1
637	34	1
1385	34	1
1387	34	1
1465	34	1
1912	34	1
2835	34	1
3052	34	1
3490	34	1
3915	34	1
4085	34	1
4811	34	1
5727	34	1
5738	34	1
5757	34	1
6738	34	1
6894	34	1
7022	34	1
7128	34	1
7419	34	1
9423	34	1
10052	34	1
10106	34	1
10398	34	1
22856	34	1
25780	34	1
26052	34	1
51162	34	1
56890	34	1
57018	34	1
57222	34	1
64582	34	1
79705	34	1
80314	34	1
83786	34	1
84457	34	1
84632	34	1
85004	34	1
90362	34	1
91057	34	1
114827	34	1
221078	34	1
286343	34	1
374655	34	1
72	33	1
1345	33	1
1464	33	1
1545	33	1
2843	33	1
3659	33	1
5321	33	1
5834	33	1
5887	33	1
6856	33	1
7336	33	1
8651	33	1
9467	33	1
10010	33	1
10758	33	1
22913	33	1
23336	33	1
23353	33	1
51174	33	1
51608	33	1
53947	33	1
54434	33	1
54476	33	1
55290	33	1
55841	33	1
55959	33	1
79741	33	1
79776	33	1
79974	33	1
80205	33	1
81671	33	1
84959	33	1
93010	33	1
125228	33	1
126917	33	1
348180	33	1
388403	33	1
389203	33	1
158	32	1
767	32	1
861	32	1
1028	32	1
1842	32	1
2192	32	1
2590	32	1
3570	32	1
6506	32	1
6774	32	1
8460	32	1
8491	32	1
9522	32	1
11057	32	1
23012	32	1
23366	32	1
23522	32	1
25932	32	1
26010	32	1
26985	32	1
27113	32	1
51665	32	1
55214	32	1
55335	32	1
57509	32	1
57561	32	1
57721	32	1
64518	32	1
65268	32	1
92346	32	1
94031	32	1
115572	32	1
128866	32	1
143279	32	1
157680	32	1
219654	32	1
222256	32	1
1295	31	1
1453	31	1
1508	31	1
2768	31	1
3082	31	1
3098	31	1
3899	31	1
4185	31	1
4772	31	1
4883	31	1
5166	31	1
6456	31	1
7541	31	1
8436	31	1
8611	31	1
9215	31	1
9253	31	1
9683	31	1
9871	31	1
10451	31	1
11096	31	1
23030	31	1
23129	31	1
23473	31	1
25959	31	1
51123	31	1
51384	31	1
55718	31	1
55924	31	1
57537	31	1
60561	31	1
79665	31	1
80323	31	1
84059	31	1
84858	31	1
84919	31	1
90411	31	1
129285	31	1
149345	31	1
163732	31	1
219771	31	1
286749	31	1
103	30	1
805	30	1
1850	30	1
2331	30	1
2872	30	1
3965	30	1
4254	30	1
4616	30	1
5335	30	1
6262	30	1
6897	30	1
7164	30	1
8313	30	1
8543	30	1
8915	30	1
9020	30	1
9469	30	1
9663	30	1
10100	30	1
10391	30	1
22876	30	1
23268	30	1
25890	30	1
26256	30	1
27185	30	1
29117	30	1
29123	30	1
54108	30	1
56241	30	1
57136	30	1
58490	30	1
60494	30	1
64764	30	1
79008	30	1
79180	30	1
84249	30	1
84864	30	1
123355	30	1
124540	30	1
127018	30	1
146691	30	1
201164	30	1
202374	30	1
387758	30	1
445577	30	1
548593	30	1
100507050	30	1
571	29	1
613	29	1
641	29	1
857	29	1
928	29	1
1435	29	1
1808	29	1
2009	29	1
2788	29	1
3607	29	1
3709	29	1
3910	29	1
4478	29	1
5465	29	1
6397	29	1
6595	29	1
6786	29	1
8082	29	1
8291	29	1
8871	29	1
9712	29	1
9722	29	1
9766	29	1
9780	29	1
10068	29	1
10982	29	1
23075	29	1
23092	29	1
23348	29	1
23551	29	1
25802	29	1
51121	29	1
54541	29	1
54838	29	1
55352	29	1
60386	29	1
64768	29	1
80725	29	1
81035	29	1
84440	29	1
91748	29	1
92181	29	1
121536	29	1
140739	29	1
140876	29	1
164284	29	1
167826	29	1
253558	29	1
348093	29	1
375748	29	1
220	28	1
274	28	1
1112	28	1
1778	28	1
2260	28	1
3782	28	1
4300	28	1
4664	28	1
4780	28	1
4923	28	1
5099	28	1
5253	28	1
5802	28	1
6239	28	1
6430	28	1
6533	28	1
7026	28	1
8111	28	1
8462	28	1
8869	28	1
9819	28	1
9948	28	1
9967	28	1
9984	28	1
10055	28	1
23136	28	1
23164	28	1
23555	28	1
23576	28	1
27122	28	1
29904	28	1
54103	28	1
54757	28	1
54928	28	1
55093	28	1
55754	28	1
56886	28	1
57591	28	1
64282	28	1
64374	28	1
65249	28	1
79980	28	1
80333	28	1
83641	28	1
83988	28	1
84532	28	1
92689	28	1
118429	28	1
122786	28	1
126969	28	1
140688	28	1
143686	28	1
151011	28	1
168374	28	1
196527	28	1
201475	28	1
220074	28	1
283349	28	1
285180	28	1
728464	28	1
287	27	1
379	27	1
445	27	1
1315	27	1
1902	27	1
2099	27	1
2799	27	1
2908	27	1
2983	27	1
3597	27	1
3757	27	1
3949	27	1
3987	27	1
4773	27	1
5431	27	1
5549	27	1
5903	27	1
6233	27	1
6442	27	1
6584	27	1
7481	27	1
8310	27	1
8840	27	1
9068	27	1
9353	27	1
9482	27	1
9723	27	1
9839	27	1
9874	27	1
9922	27	1
10140	27	1
10270	27	1
10351	27	1
10397	27	1
10417	27	1
26090	27	1
27131	27	1
51455	27	1
51523	27	1
54627	27	1
55022	27	1
55160	27	1
55245	27	1
55534	27	1
55611	27	1
56603	27	1
57602	27	1
57623	27	1
58513	27	1
63905	27	1
64927	27	1
79670	27	1
79730	27	1
85407	27	1
92014	27	1
114908	27	1
125476	27	1
130535	27	1
154881	27	1
162461	27	1
170506	27	1
200734	27	1
257364	27	1
344558	27	1
59	26	1
120	26	1
148	26	1
734	26	1
886	26	1
912	26	1
2006	26	1
2043	26	1
2669	26	1
3131	26	1
3146	26	1
3485	26	1
3690	26	1
3784	26	1
4209	26	1
4802	26	1
4857	26	1
5069	26	1
5292	26	1
5339	26	1
5507	26	1
5598	26	1
5682	26	1
5908	26	1
5980	26	1
6509	26	1
6548	26	1
6615	26	1
6659	26	1
7434	26	1
8178	26	1
8303	26	1
8476	26	1
9444	26	1
10285	26	1
22905	26	1
23114	26	1
23373	26	1
23446	26	1
23682	26	1
25829	26	1
26002	26	1
29969	26	1
50650	26	1
50937	26	1
51339	26	1
55243	26	1
55622	26	1
57224	26	1
58509	26	1
81606	26	1
84144	26	1
84247	26	1
85395	26	1
117178	26	1
124783	26	1
131544	26	1
138151	26	1
140460	26	1
140710	26	1
160418	26	1
219931	26	1
284058	26	1
340359	26	1
309	25	1
894	25	1
1727	25	1
2052	25	1
2239	25	1
2995	25	1
5527	25	1
5558	25	1
5654	25	1
5828	25	1
5999	25	1
6249	25	1
7159	25	1
8209	25	1
8322	25	1
9185	25	1
9516	25	1
9616	25	1
9873	25	1
9917	25	1
10290	25	1
10768	25	1
22839	25	1
23143	25	1
23345	25	1
23396	25	1
23580	25	1
23671	25	1
26027	25	1
26053	25	1
29982	25	1
51175	25	1
51676	25	1
54899	25	1
55857	25	1
56270	25	1
57488	25	1
57597	25	1
64083	25	1
64219	25	1
64757	25	1
79230	25	1
81846	25	1
84957	25	1
91461	25	1
114793	25	1
116064	25	1
125111	25	1
126669	25	1
145376	25	1
151556	25	1
154214	25	1
169792	25	1
284207	25	1
337867	25	1
387509	25	1
157	24	1
330	24	1
408	24	1
539	24	1
590	24	1
2098	24	1
2222	24	1
2615	24	1
2683	24	1
2770	24	1
4233	24	1
4335	24	1
4810	24	1
5093	24	1
5128	24	1
5162	24	1
5226	24	1
5352	24	1
5596	24	1
5742	24	1
5915	24	1
6009	24	1
7086	24	1
7436	24	1
7511	24	1
7776	24	1
7832	24	1
8140	24	1
8425	24	1
8490	24	1
8554	24	1
8787	24	1
8816	24	1
8912	24	1
8994	24	1
9162	24	1
9252	24	1
9806	24	1
9853	24	1
9919	24	1
9956	24	1
10221	24	1
10267	24	1
10783	24	1
10912	24	1
11278	24	1
11332	24	1
23184	24	1
23331	24	1
23593	24	1
26033	24	1
27145	24	1
29094	24	1
29780	24	1
50807	24	1
51305	24	1
54892	24	1
54910	24	1
55089	24	1
55244	24	1
56606	24	1
56981	24	1
57134	24	1
57476	24	1
57580	24	1
64866	24	1
79639	24	1
80774	24	1
81619	24	1
83549	24	1
83637	24	1
83876	24	1
84133	24	1
84206	24	1
84913	24	1
91050	24	1
91419	24	1
114876	24	1
122953	24	1
123016	24	1
128876	24	1
219790	24	1
221472	24	1
223082	24	1
375612	24	1
389649	24	1
553115	24	1
598	23	1
864	23	1
1307	23	1
1490	23	1
1499	23	1
2316	23	1
2889	23	1
2982	23	1
2992	23	1
3487	23	1
3911	23	1
3983	23	1
4072	23	1
4215	23	1
4650	23	1
4659	23	1
4826	23	1
5155	23	1
5371	23	1
5420	23	1
5579	23	1
5664	23	1
5991	23	1
6251	23	1
6943	23	1
7111	23	1
7123	23	1
7184	23	1
7456	23	1
8165	23	1
8301	23	1
9021	23	1
9043	23	1
9553	23	1
9563	23	1
9611	23	1
9972	23	1
10194	23	1
10237	23	1
10458	23	1
10657	23	1
10678	23	1
10858	23	1
11047	23	1
11173	23	1
22847	23	1
22990	23	1
23043	23	1
23174	23	1
23301	23	1
23308	23	1
23387	23	1
23523	23	1
25897	23	1
25903	23	1
27352	23	1
27436	23	1
51278	23	1
51542	23	1
51564	23	1
51571	23	1
51719	23	1
54808	23	1
55092	23	1
55257	23	1
55607	23	1
55700	23	1
57700	23	1
65082	23	1
80017	23	1
80833	23	1
83439	23	1
84034	23	1
84940	23	1
114294	23	1
137994	23	1
154807	23	1
170691	23	1
221037	23	1
399979	23	1
730112	23	1
