# Supplementary material for: Cell type-selective disease-association of genes under high regulatory load
Source: Nucleic Acids Res. 2015 Oct 10;43(18):8839–55. doi: 10.1093/nar/gkv863 (PMC4605313; doi:10.1093/nar/gkv863)
Supplement: SUPPLEMENTARY DATA [file supp_gkv863_nar-01077-z-2015-File011.zip › HighEnhLoad_E075_10PCNT_04-Feb-2015.txt]

Entrez Gene ID	Nr Enh	H3K4me3 status
677	223	1
678	190	1
5890	184	1
10801	153	1
5336	147	1
2176	141	1
2294	139	1
57178	138	1
84909	138	1
9612	134	1
3394	133	1
2114	129	1
359948	126	1
11030	125	1
23498	125	1
7145	123	1
6239	122	1
1316	118	1
23199	114	1
4026	111	1
8537	111	1
10105	111	1
10221	110	1
4088	107	1
51274	106	1
10920	104	1
80790	104	1
64759	103	1
9804	102	1
8624	101	1
50651	101	1
7764	99	1
6001	98	1
133522	98	1
6662	96	1
11214	96	1
55277	96	1
144347	95	1
3280	94	1
2869	93	1
5770	93	1
9124	93	1
23327	93	1
947	91	1
10580	91	1
2113	90	1
9644	90	1
27086	90	1
4092	89	1
8428	88	1
2034	87	1
1289	86	1
4627	86	1
79718	86	1
201266	85	1
1293	84	1
3091	82	1
7048	82	1
55187	82	1
6256	81	1
9148	81	1
9314	80	1
688	79	1
1284	79	1
9603	79	1
9759	79	1
64778	79	1
84071	79	1
9365	78	1
54897	78	1
55647	78	1
79645	78	1
4289	77	1
4609	77	1
5583	77	1
117581	77	1
639	76	1
2534	76	1
9811	76	1
116987	76	1
414318	76	1
7003	75	1
64410	75	1
83592	75	1
83716	74	1
90627	73	1
832	72	1
1647	72	1
136259	72	1
1603	71	1
2152	70	1
6711	70	1
7336	70	1
8111	70	1
11259	70	1
59339	70	1
63892	70	1
84869	70	1
126969	70	1
400954	70	1
100506115	70	1
861	69	1
5195	69	1
5362	69	1
6934	69	1
8898	69	1
23092	69	1
54453	69	1
57553	69	1
473	68	1
4837	68	1
4976	68	1
7090	68	1
9249	68	1
150094	68	1
2120	67	1
27131	67	1
2317	66	1
2355	66	1
3660	66	1
3725	66	1
5205	66	1
8672	66	1
28989	66	1
51621	66	1
54491	66	1
84441	66	1
2309	65	1
2889	65	1
4306	65	1
10154	65	1
157638	65	1
775	64	1
4616	64	1
8787	64	1
8853	64	1
9679	64	1
55160	64	1
55915	64	1
84159	64	1
89796	64	1
87	63	1
2040	63	1
2788	63	1
2908	63	1
3090	63	1
4774	63	1
5295	63	1
6745	63	1
7704	63	1
23239	63	1
23603	63	1
54896	63	1
79370	63	1
221416	63	1
596	62	1
2288	62	1
6720	62	1
9450	62	1
9645	62	1
10533	62	1
11278	62	1
54880	62	1
79719	62	1
84632	62	1
153090	62	1
182	61	1
800	61	1
4739	61	1
5867	61	1
8553	61	1
54502	61	1
84319	61	1
201562	61	1
2263	60	1
4773	60	1
4782	60	1
10163	60	1
10217	60	1
10397	60	1
80781	60	1
83549	60	1
643314	60	1
388	59	1
476	59	1
3398	59	1
7422	59	1
8411	59	1
8660	59	1
9686	59	1
10507	59	1
11163	59	1
54855	59	1
58480	59	1
286053	59	1
348938	59	1
1106	58	1
4091	58	1
7204	58	1
23293	58	1
23613	58	1
53405	58	1
55267	58	1
64077	58	1
80267	58	1
345079	58	1
3418	57	1
4094	57	1
5937	57	1
23275	57	1
55717	57	1
84894	57	1
29	56	1
949	56	1
1452	56	1
2590	56	1
5087	56	1
5641	56	1
6397	56	1
7357	56	1
8313	56	1
8728	56	1
11217	56	1
23514	56	1
57162	56	1
57419	56	1
60312	56	1
388630	56	1
81	55	1
1052	55	1
1291	55	1
1488	55	1
4009	55	1
4066	55	1
4784	55	1
5998	55	1
6867	55	1
7078	55	1
26286	55	1
79890	55	1
114991	55	1
864	54	1
1848	54	1
2306	54	1
3778	54	1
4064	54	1
5465	54	1
5581	54	1
5588	54	1
6310	54	1
6482	54	1
6764	54	1
8632	54	1
10758	54	1
22856	54	1
23499	54	1
54834	54	1
55904	54	1
79605	54	1
83641	54	1
133121	54	1
387923	54	1
960	53	1
2131	53	1
2766	53	1
4638	53	1
5727	53	1
6446	53	1
9663	53	1
9792	53	1
10184	53	1
23102	53	1
26040	53	1
57217	53	1
63027	53	1
64131	53	1
64420	53	1
79705	53	1
80205	53	1
84251	53	1
85379	53	1
114827	53	1
375748	53	1
3655	52	1
3983	52	1
4299	52	1
5922	52	1
6229	52	1
6584	52	1
6909	52	1
7430	52	1
10912	52	1
51429	52	1
51649	52	1
54206	52	1
55625	52	1
57222	52	1
64207	52	1
124540	52	1
158135	52	1
340351	52	1
1435	51	1
2122	51	1
2308	51	1
4851	51	1
5142	51	1
7049	51	1
8317	51	1
8651	51	1
9270	51	1
10531	51	1
57492	51	1
81563	51	1
90390	51	1
549	50	1
2934	50	1
5307	50	1
7113	50	1
9577	50	1
23189	50	1
23405	50	1
23429	50	1
55670	50	1
79024	50	1
80139	50	1
404093	50	1
1889	49	1
2627	49	1
3554	49	1
3659	49	1
4149	49	1
5795	49	1
6509	49	1
6850	49	1
10090	49	1
23362	49	1
23648	49	1
28514	49	1
50853	49	1
57410	49	1
79789	49	1
166336	49	1
389203	49	1
440193	49	1
1523	48	1
1948	48	1
2274	48	1
4211	48	1
8498	48	1
9555	48	1
23314	48	1
27324	48	1
54492	48	1
57511	48	1
91768	48	1
928	47	1
2353	47	1
3570	47	1
3632	47	1
3694	47	1
3720	47	1
5550	47	1
9922	47	1
10659	47	1
22906	47	1
26579	47	1
51162	47	1
51477	47	1
54101	47	1
55780	47	1
57507	47	1
84517	47	1
152002	47	1
203245	47	1
219621	47	1
463	46	1
2139	46	1
2530	46	1
2843	46	1
3241	46	1
6935	46	1
10370	46	1
23254	46	1
25902	46	1
54463	46	1
56999	46	1
83941	46	1
93517	46	1
131583	46	1
375612	46	1
622	45	1
1634	45	1
1880	45	1
4155	45	1
4330	45	1
5292	45	1
6157	45	1
6840	45	1
7058	45	1
8542	45	1
8738	45	1
8828	45	1
9516	45	1
10743	45	1
22821	45	1
23261	45	1
23389	45	1
26511	45	1
27237	45	1
55970	45	1
80176	45	1
83464	45	1
222171	45	1
339896	45	1
374819	45	1
643008	45	1
2273	44	1
3705	44	1
3708	44	1
4478	44	1
5125	44	1
5578	44	1
6176	44	1
7837	44	1
9267	44	1
10318	44	1
10602	44	1
11346	44	1
22898	44	1
23274	44	1
25829	44	1
27040	44	1
51422	44	1
54828	44	1
54891	44	1
55742	44	1
56937	44	1
56990	44	1
57118	44	1
64342	44	1
79643	44	1
79730	44	1
81030	44	1
92154	44	1
1015	43	1
1465	43	1
4179	43	1
4811	43	1
7159	43	1
7372	43	1
7855	43	1
11252	43	1
23048	43	1
23101	43	1
25793	43	1
27245	43	1
51361	43	1
54465	43	1
55809	43	1
55959	43	1
56892	43	1
57142	43	1
57561	43	1
65056	43	1
79048	43	1
80315	43	1
81693	43	1
83643	43	1
83786	43	1
91461	43	1
144699	43	1
285590	43	1
399665	43	1
644943	43	1
120	42	1
965	42	1
1112	42	1
1130	42	1
2100	42	1
2673	42	1
2872	42	1
3480	42	1
3643	42	1
5209	42	1
7163	42	1
8193	42	1
10097	42	1
10140	42	1
10603	42	1
10868	42	1
11343	42	1
22877	42	1
23022	42	1
23164	42	1
23224	42	1
23308	42	1
23358	42	1
25828	42	1
54102	42	1
54986	42	1
57563	42	1
64129	42	1
65983	42	1
79720	42	1
80036	42	1
80325	42	1
84059	42	1
137075	42	1
223082	42	1
389362	42	1
400451	42	1
2587	41	1
3172	41	1
3516	41	1
5154	41	1
5155	41	1
5500	41	1
7057	41	1
9630	41	1
9766	41	1
9844	41	1
10018	41	1
10365	41	1
23085	41	1
23225	41	1
26298	41	1
29842	41	1
51253	41	1
55291	41	1
57493	41	1
57496	41	1
81603	41	1
84168	41	1
114818	41	1
116224	41	1
171024	41	1
344558	41	1
401546	41	1
100507050	41	1
637	40	1
817	40	1
1292	40	1
1306	40	1
2615	40	1
6925	40	1
7071	40	1
8303	40	1
8611	40	1
8925	40	1
9019	40	1
9043	40	1
9334	40	1
9341	40	1
9860	40	1
10252	40	1
23094	40	1
23112	40	1
23543	40	1
23677	40	1
26509	40	1
27303	40	1
51232	40	1
51316	40	1
51474	40	1
53335	40	1
54704	40	1
56288	40	1
57533	40	1
79008	40	1
79180	40	1
80824	40	1
84275	40	1
84708	40	1
112399	40	1
151525	40	1
155185	40	1
374655	40	1
387755	40	1
548593	40	1
100996634	40	1
290	39	1
493	39	1
604	39	1
1592	39	1
1956	39	1
3755	39	1
4072	39	1
4205	39	1
6525	39	1
7127	39	1
7168	39	1
8224	39	1
8848	39	1
9208	39	1
9474	39	1
9522	39	1
9712	39	1
9741	39	1
10335	39	1
10455	39	1
22918	39	1
23174	39	1
26030	39	1
27436	39	1
29094	39	1
51363	39	1
51608	39	1
57007	39	1
64784	39	1
79658	39	1
91748	39	1
219333	39	1
100	38	1
753	38	1
860	38	1
1776	38	1
2078	38	1
2081	38	1
2313	38	1
2637	38	1
2650	38	1
2745	38	1
2776	38	1
3339	38	1
3965	38	1
3993	38	1
4082	38	1
4154	38	1
4288	38	1
4643	38	1
5128	38	1
6382	38	1
6404	38	1
7050	38	1
8202	38	1
8209	38	1
9839	38	1
10320	38	1
10449	38	1
10972	38	1
23272	38	1
25932	38	1
28951	38	1
28996	38	1
54438	38	1
57580	38	1
57713	38	1
84830	38	1
122953	38	1
171546	38	1
200734	38	1
388125	38	1
241	37	1
287	37	1
382	37	1
771	37	1
1266	37	1
1601	37	1
1785	37	1
2195	37	1
3707	37	1
4301	37	1
4585	37	1
4947	37	1
5201	37	1
5734	37	1
5745	37	1
6484	37	1
6497	37	1
8507	37	1
8559	37	1
8613	37	1
9020	37	1
23002	37	1
23090	37	1
23328	37	1
23452	37	1
25897	37	1
27242	37	1
29928	37	1
51031	37	1
51174	37	1
51523	37	1
55331	37	1
55534	37	1
55604	37	1
57480	37	1
57584	37	1
64283	37	1
64359	37	1
79977	37	1
89797	37	1
91012	37	1
91526	37	1
94134	37	1
126917	37	1
127544	37	1
219654	37	1
253558	37	1
256021	37	1
347735	37	1
687	36	1
805	36	1
1282	36	1
1778	36	1
2768	36	1
2835	36	1
3631	36	1
3910	36	1
4642	36	1
5163	36	1
5527	36	1
5792	36	1
6430	36	1
7373	36	1
8440	36	1
8870	36	1
9308	36	1
9637	36	1
10873	36	1
11031	36	1
11057	36	1
23024	36	1
23137	36	1
23180	36	1
23218	36	1
23268	36	1
23303	36	1
23590	36	1
25802	36	1
26984	36	1
27235	36	1
28232	36	1
50807	36	1
51123	36	1
54434	36	1
55173	36	1
55200	36	1
55312	36	1
56603	36	1
57161	36	1
57509	36	1
57521	36	1
57600	36	1
63976	36	1
64781	36	1
80055	36	1
80757	36	1
81606	36	1
81619	36	1
81671	36	1
84056	36	1
84952	36	1
128866	36	1
151011	36	1
154790	36	1
158434	36	1
256158	36	1
256987	36	1
388335	36	1
389072	36	1
389289	36	1
643246	36	1
100505549	36	1
595	35	1
976	35	1
2059	35	1
2885	35	1
4041	35	1
4208	35	1
5073	35	1
5151	35	1
5468	35	1
5738	35	1
5800	35	1
5834	35	1
5932	35	1
6259	35	1
6624	35	1
8050	35	1
8522	35	1
8871	35	1
9215	35	1
9262	35	1
9394	35	1
9423	35	1
10395	35	1
11018	35	1
22801	35	1
22934	35	1
23431	35	1
23446	35	1
23531	35	1
23764	35	1
55352	35	1
58526	35	1
60675	35	1
79574	35	1
80323	35	1
80853	35	1
84034	35	1
84133	35	1
84951	35	1
92106	35	1
119587	35	1
221178	35	1
375057	35	1
493753	35	1
729515	35	1
309	34	1
613	34	1
780	34	1
1028	34	1
1906	34	1
1947	34	1
4729	34	1
5747	34	1
6196	34	1
6414	34	1
6480	34	1
7037	34	1
9232	34	1
9375	34	1
9537	34	1
9620	34	1
10391	34	1
10944	34	1
23321	34	1
23555	34	1
27250	34	1
28957	34	1
29107	34	1
51121	34	1
51719	34	1
54757	34	1
55103	34	1
55315	34	1
56946	34	1
57134	34	1
57591	34	1
63979	34	1
64750	34	1
79026	34	1
79683	34	1
81552	34	1
85461	34	1
124976	34	1
126669	34	1
127845	34	1
149345	34	1
201176	34	1
283349	34	1
388403	34	1
25	33	1
667	33	1
1124	33	1
1436	33	1
1464	33	1
1808	33	1
1846	33	1
2878	33	1
3918	33	1
4209	33	1
4337	33	1
5152	33	1
5580	33	1
5687	33	1
5818	33	1
5900	33	1
6461	33	1
7052	33	1
7060	33	1
7123	33	1
7133	33	1
8178	33	1
8452	33	1
8851	33	1
9229	33	1
9482	33	1
9569	33	1
9578	33	1
9619	33	1
23034	33	1
23129	33	1
27161	33	1
29091	33	1
51126	33	1
51582	33	1
53947	33	1
54541	33	1
54900	33	1
55092	33	1
55328	33	1
64072	33	1
64764	33	1
64866	33	1
79712	33	1
79838	33	1
79899	33	1
81848	33	1
84255	33	1
84440	33	1
91272	33	1
92181	33	1
115827	33	1
123036	33	1
123355	33	1
140876	33	1
145567	33	1
150372	33	1
169792	33	1
100130539	33	1
100144748	33	1
100287036	33	1
100423062	33	1
10	32	1
196	32	1
272	32	1
2004	32	1
2643	32	1
2752	32	1
2799	32	1
2887	32	1
3460	32	1
3784	32	1
3895	32	1
4090	32	1
4772	32	1
4921	32	1
4953	32	1
5791	32	1
5991	32	1
6303	32	1
6548	32	1
6827	32	1
8204	32	1
8693	32	1
8743	32	1
8869	32	1
9425	32	1
10188	32	1
10253	32	1
10672	32	1
10891	32	1
22982	32	1
23604	32	1
25926	32	1
25949	32	1
51202	32	1
51250	32	1
55244	32	1
55273	32	1
55278	32	1
55512	32	1
55612	32	1
55705	32	1
55729	32	1
55740	32	1
56963	32	1
57596	32	1
57707	32	1
64094	32	1
64798	32	1
84418	32	1
85019	32	1
91419	32	1
92241	32	1
123016	32	1
166815	32	1
260425	32	1
494188	32	1
644139	32	1
111	31	1
143	31	1
216	31	1
466	31	1
824	31	1
894	31	1
1738	31	1
2185	31	1
2296	31	1
2683	31	1
3937	31	1
3958	31	1
4781	31	1
4792	31	1
5105	31	1
5334	31	1
5908	31	1
6653	31	1
6678	31	1
7871	31	1
8445	31	1
8527	31	1
8763	31	1
8994	31	1
9218	31	1
9672	31	1
9685	31	1
10106	31	1
10579	31	1
10771	31	1
10788	31	1
11142	31	1
22913	31	1
23043	31	1
23075	31	1
27115	31	1
51097	31	1
51571	31	1
54454	31	1
55697	31	1
56606	31	1
57688	31	1
60490	31	1
64518	31	1
79230	31	1
80820	31	1
84913	31	1
92949	31	1
114793	31	1
115572	31	1
118426	31	1
126308	31	1
126868	31	1
158471	31	1
200958	31	1
221472	31	1
221937	31	1
257236	31	1
257364	31	1
283358	31	1
389337	31	1
445577	31	1
727684	31	1
100288524	31	1
408	30	1
624	30	1
833	30	1
1490	30	1
1508	30	1
1757	30	1
2331	30	1
3142	30	1
3490	30	1
4170	30	1
4217	30	1
4601	30	1
4613	30	1
4651	30	1
4680	30	1
5069	30	1
6095	30	1
6506	30	1
7045	30	1
7799	30	1
8470	30	1
8538	30	1
9053	30	1
9467	30	1
9590	30	1
9697	30	1
9819	30	1
9935	30	1
10783	30	1
23127	30	1
23150	30	1
23243	30	1
25816	30	1
29068	30	1
29079	30	1
29970	30	1
29998	30	1
51421	30	1
51564	30	1
54796	30	1
54852	30	1
55075	30	1
55636	30	1
55660	30	1
55824	30	1
56986	30	1
57616	30	1
57630	30	1
64762	30	1
64919	30	1
65268	30	1
79074	30	1
79906	30	1
83657	30	1
84919	30	1
89853	30	1
89857	30	1
90678	30	1
114327	30	1
127833	30	1
128710	30	1
140885	30	1
144100	30	1
147495	30	1
192134	30	1
317762	30	1
389792	30	1
729830	30	1
115	29	1
148	29	1
220	29	1
351	29	1
481	29	1
747	29	1
843	29	1
1003	29	1
1788	29	1
1831	29	1
1902	29	1
1999	29	1
2006	29	1
2904	29	1
3098	29	1
3399	29	1
3592	29	1
5093	29	1
5431	29	1
5549	29	1
5740	29	1
5757	29	1
6533	29	1
7026	29	1
7088	29	1
7805	29	1
8714	29	1
8826	29	1
8829	29	1
9245	29	1
9489	29	1
9655	29	1
9788	29	1
10019	29	1
10417	29	1
11077	29	1
23336	29	1
23492	29	1
26090	29	1
26207	29	1
51061	29	1
51329	29	1
51684	29	1
54093	29	1
54205	29	1
54407	29	1
54476	29	1
54566	29	1
56243	29	1
56905	29	1
57154	29	1
58513	29	1
63898	29	1
79754	29	1
79831	29	1
81846	29	1
84249	29	1
84935	29	1
84969	29	1
93487	29	1
220929	29	1
256691	29	1
641	28	1
650	28	1
1026	28	1
1499	28	1
1847	28	1
1879	28	1
1907	28	1
2222	28	1
2995	28	1
3096	28	1
3613	28	1
3693	28	1
4128	28	1
4233	28	1
4650	28	1
5339	28	1
5357	28	1
5605	28	1
5887	28	1
5914	28	1
6251	28	1
6311	28	1
6670	28	1
7187	28	1
7410	28	1
7494	28	1
8476	28	1
8645	28	1
8812	28	1
9021	28	1
9445	28	1
10424	28	1
11034	28	1
11078	28	1
22882	28	1
23200	28	1
23353	28	1
23500	28	1
23608	28	1
26031	28	1
26135	28	1
27244	28	1
27295	28	1
27333	28	1
29099	28	1
30846	28	1
50515	28	1
51134	28	1
51175	28	1
51341	28	1
51466	28	1
51703	28	1
54627	28	1
54843	28	1
55313	28	1
55573	28	1
55619	28	1
56890	28	1
57158	28	1
57608	28	1
64332	28	1
64682	28	1
64855	28	1
79083	28	1
79135	28	1
79613	28	1
79657	28	1
79981	28	1
80017	28	1
81567	28	1
92017	28	1
94031	28	1
112574	28	1
113115	28	1
122416	28	1
159296	28	1
163882	28	1
199990	28	1
220047	28	1
220963	28	1
254050	28	1
282996	28	1
285180	28	1
387763	28	1
100113407	28	1
204	27	1
274	27	1
399	27	1
489	27	1
831	27	1
1048	27	1
1105	27	1
1611	27	1
1739	27	1
1827	27	1
2029	27	1
2036	27	1
2549	27	1
2675	27	1
3099	27	1
3212	27	1
3295	27	1
3384	27	1
3662	27	1
4254	27	1
4645	27	1
4660	27	1
4815	27	1
5335	27	1
5990	27	1
6233	27	1
6566	27	1
6573	27	1
6659	27	1
6894	27	1
7046	27	1
7220	27	1
7421	27	1
7534	27	1
7803	27	1
8140	27	1
9564	27	1
9595	27	1
9682	27	1
9772	27	1
9914	27	1
9948	27	1
10123	27	1
10239	27	1
23406	27	1
25771	27	1
25898	27	1
26018	27	1
26052	27	1
26747	27	1
29123	27	1
51256	27	1
51660	27	1
51735	27	1
54602	27	1
54815	27	1
55290	27	1
55850	27	1
56975	27	1
57552	27	1
79665	27	1
79888	27	1
79960	27	1
80746	27	1
84504	27	1
84623	27	1
84858	27	1
89927	27	1
90411	27	1
115677	27	1
118788	27	1
120224	27	1
121227	27	1
140460	27	1
153020	27	1
201501	27	1
253782	27	1
286204	27	1
387882	27	1
389434	27	1
401548	27	1
619279	27	1
158	26	1
598	26	1
801	26	1
914	26	1
1021	26	1
1030	26	1
1102	26	1
2150	26	1
2295	26	1
2495	26	1
3005	26	1
3037	26	1
3607	26	1
3987	26	1
4258	26	1
4430	26	1
4780	26	1
5217	26	1
5337	26	1
6299	26	1
6574	26	1
6774	26	1
7086	26	1
7114	26	1
7511	26	1
7852	26	1
8295	26	1
8395	26	1
8412	26	1
9060	26	1
9846	26	1
9873	26	1
9891	26	1
10135	26	1
10285	26	1
10454	26	1
10458	26	1
10509	26	1
10625	26	1
11033	26	1
11320	26	1
22987	26	1
22990	26	1
23001	26	1
23161	26	1
23291	26	1
23294	26	1
25849	26	1
26585	26	1
27352	26	1
29035	26	1
51573	26	1
54496	26	1
54894	26	1
55022	26	1
55089	26	1
55286	26	1
55679	26	1
55917	26	1
56667	26	1
57706	26	1
64067	26	1
64928	26	1
80210	26	1
80301	26	1
83637	26	1
83856	26	1
84417	26	1
84937	26	1
84957	26	1
84959	26	1
89766	26	1
92346	26	1
116028	26	1
145748	26	1
145781	26	1
153396	26	1
203069	26	1
203100	26	1
219348	26	1
219699	26	1
220988	26	1
338809	26	1
347902	26	1
348094	26	1
388650	26	1
389602	26	1
651746	26	1
729857	26	1
100506581	26	1
100820829	26	1
135	25	1
522	25	1
571	25	1
657	25	1
762	25	1
1514	25	1
1997	25	1
2009	25	1
2254	25	1
2781	25	1
3213	25	1
3400	25	1
3572	25	1
3667	25	1
3691	25	1
3856	25	1
4017	25	1
4783	25	1
5046	25	1
5159	25	1
5274	25	1
5306	25	1
5420	25	1
5598	25	1
6428	25	1
6641	25	1
6714	25	1
6727	25	1
6926	25	1
6954	25	1
7128	25	1
7461	25	1
8021	25	1
8030	25	1
8128	25	1
8467	25	1
9052	25	1
9469	25	1
9475	25	1
9638	25	1
9771	25	1
9853	25	1
9865	25	1
10099	25	1
10392	25	1
10938	25	1
22823	25	1
22875	25	1
22903	25	1
22905	25	1
22936	25	1
23175	25	1
23242	25	1
23313	25	1
23338	25	1
23387	25	1
23413	25	1
23593	25	1
23607	25	1
23670	25	1
26037	25	1
26118	25	1
27314	25	1
51218	25	1
51339	25	1
51478	25	1
51676	25	1
54108	25	1
55030	25	1
55062	25	1
55198	25	1
56241	25	1
56911	25	1
56981	25	1
57136	25	1
60386	25	1
60673	25	1
64219	25	1
64225	25	1
64859	25	1
65249	25	1
79155	25	1
79365	25	1
79443	25	1
79446	25	1
79616	25	1
79731	25	1
79980	25	1
81553	25	1
81706	25	1
83988	25	1
90407	25	1
94241	25	1
113452	25	1
115286	25	1
120425	25	1
123099	25	1
124935	25	1
137682	25	1
145773	25	1
146712	25	1
147841	25	1
155465	25	1
161835	25	1
170689	25	1
196993	25	1
200403	25	1
220107	25	1
220441	25	1
286133	25	1
340481	25	1
343990	25	1
768211	25	1
