# Supplementary material for: Cell type-selective disease-association of genes under high regulatory load
Source: Nucleic Acids Res. 2015 Oct 10;43(18):8839–55. doi: 10.1093/nar/gkv863 (PMC4605313; doi:10.1093/nar/gkv863)
Supplement: SUPPLEMENTARY DATA [file supp_gkv863_nar-01077-z-2015-File011.zip › HighEnhLoad_E074_10PCNT_04-Feb-2015.txt]

Entrez Gene ID	Nr Enh	H3K4me3 status
9444	205	1
116987	205	1
9745	203	1
5789	201	1
64067	196	1
57178	187	1
57507	185	1
9844	183	1
9612	178	1
8633	177	1
60492	176	1
658	174	1
414899	173	1
25769	169	1
23239	164	1
340485	163	1
2887	161	1
5305	160	1
23150	160	1
84952	159	1
5142	156	1
9759	156	1
6446	155	1
5101	154	1
63027	154	1
90871	153	1
4684	151	1
6938	150	1
596	149	1
57453	146	1
114793	144	1
10801	143	1
55660	143	1
9472	142	1
22897	141	1
23387	141	1
10105	139	1
6925	137	1
9576	137	1
2637	135	1
2176	133	1
84251	133	1
153090	133	1
5588	132	1
667	130	1
2894	129	1
1740	128	1
27161	128	1
4289	127	1
8030	127	1
81578	127	1
79730	126	1
2263	124	1
6657	124	1
9053	124	1
288	122	1
84909	122	1
84978	121	1
6653	120	1
57616	120	1
84623	120	1
158135	120	1
323	119	1
5818	118	1
10090	118	1
23242	117	1
4092	116	1
6484	116	1
28232	116	1
160335	116	1
473	115	1
23095	115	1
83943	115	1
84457	114	1
351	113	1
9732	113	1
9448	112	1
6900	111	1
79968	111	1
23429	110	1
23446	110	1
50651	110	1
55313	110	1
23127	109	1
57580	109	1
117581	109	1
522	108	1
92017	108	1
10982	107	1
89853	106	1
145567	106	1
55619	105	1
124540	105	1
55717	104	1
359948	104	1
466	103	1
9774	103	1
23043	103	1
57609	103	1
1902	102	1
9811	102	1
57553	102	1
22998	101	1
83856	101	1
23114	100	1
26009	100	1
400954	100	1
753	99	1
1793	99	1
8452	99	1
8632	99	1
23328	99	1
26289	99	1
287	98	1
5071	98	1
5867	98	1
11214	98	1
2590	97	1
92521	97	1
5747	96	1
51429	96	1
55904	96	1
2534	95	1
9922	95	1
253714	95	1
4774	94	1
6720	94	1
10150	94	1
23321	94	1
57556	94	1
801	93	1
23263	93	1
26137	93	1
89797	93	1
1611	92	1
60675	92	1
79789	92	1
153396	92	1
1739	91	1
6299	91	1
9846	91	1
51735	91	1
84898	91	1
4286	90	1
6662	89	1
58480	89	1
760	88	1
5911	88	1
79605	88	1
622	87	1
2766	87	1
5151	87	1
55959	87	1
220965	87	1
389362	87	1
2530	86	1
8725	86	1
10391	86	1
23254	86	1
23287	86	1
64784	86	1
2788	85	1
4616	85	1
5295	85	1
7145	85	1
10140	85	1
25817	85	1
57713	85	1
388	84	1
1501	84	1
23303	84	1
57157	84	1
79618	84	1
84940	84	1
85481	84	1
90627	84	1
125228	84	1
285527	84	1
285668	84	1
643314	84	1
6711	83	1
8871	83	1
22982	83	1
28996	83	1
57709	83	1
89796	83	1
6733	82	1
9705	82	1
10085	82	1
55536	82	1
79953	82	1
677	81	1
9644	81	1
23405	81	1
85445	81	1
262	80	1
5209	80	1
5334	80	1
9365	80	1
10098	80	1
10507	80	1
51274	80	1
79966	80	1
80176	80	1
344148	80	1
441027	80	1
2776	79	1
5599	79	1
6310	79	1
9586	79	1
9771	79	1
9865	79	1
23677	79	1
29099	79	1
50863	79	1
55068	79	1
55182	79	1
56895	79	1
399979	79	1
4149	78	1
5910	78	1
8609	78	1
57020	78	1
83941	78	1
84057	78	1
201266	78	1
221178	78	1
1788	77	1
3705	77	1
4915	77	1
5890	77	1
7082	77	1
10771	77	1
26018	77	1
79639	77	1
84959	77	1
114792	77	1
115294	77	1
317	76	1
2824	76	1
28316	76	1
55636	76	1
56990	76	1
84440	76	1
84894	76	1
154091	76	1
326340	76	1
5335	75	1
8559	75	1
55144	75	1
57217	75	1
58504	75	1
221749	75	1
214	74	1
678	74	1
2913	74	1
3592	74	1
3660	74	1
5521	74	1
23452	74	1
54463	74	1
54970	74	1
80005	74	1
84307	74	1
112399	74	1
133121	74	1
157807	74	1
3709	73	1
6514	73	1
7368	73	1
9043	73	1
23499	73	1
29970	73	1
65983	73	1
116984	73	1
868	72	1
6457	72	1
7345	72	1
9630	72	1
9873	72	1
23500	72	1
57584	72	1
64342	72	1
80824	72	1
219771	72	1
949	71	1
9804	71	1
51555	71	1
55205	71	1
84275	71	1
115286	71	1
131118	71	1
374786	71	1
6461	70	1
8481	70	1
9628	70	1
9839	70	1
10868	70	1
23048	70	1
50807	70	1
116154	70	1
135112	70	1
283416	70	1
3092	69	1
5520	69	1
5578	69	1
8613	69	1
9920	69	1
26052	69	1
57509	69	1
79718	69	1
8301	68	1
23189	68	1
55352	68	1
57142	68	1
57188	68	1
79643	68	1
118426	68	1
222223	68	1
259230	68	1
832	67	1
3516	67	1
5796	67	1
8125	67	1
8869	67	1
8898	67	1
8975	67	1
10806	67	1
26133	67	1
51397	67	1
51571	67	1
51621	67	1
57460	67	1
57583	67	1
83696	67	1
256987	67	1
1456	66	1
1780	66	1
4815	66	1
7060	66	1
8467	66	1
9148	66	1
10397	66	1
54896	66	1
84249	66	1
91526	66	1
92014	66	1
124152	66	1
2745	65	1
4208	65	1
4337	65	1
4685	65	1
5046	65	1
6695	65	1
9781	65	1
29761	65	1
54453	65	1
57537	65	1
57644	65	1
135114	65	1
147495	65	1
1525	64	1
2775	64	1
4137	64	1
5168	64	1
5226	64	1
5443	64	1
7704	64	1
8082	64	1
9569	64	1
23498	64	1
23603	64	1
54842	64	1
80055	64	1
140885	64	1
105	63	1
2549	63	1
6397	63	1
7109	63	1
9639	63	1
9788	63	1
10163	63	1
10743	63	1
23225	63	1
57688	63	1
79048	63	1
92346	63	1
5795	62	1
6229	62	1
7070	62	1
8672	62	1
9863	62	1
22882	62	1
22936	62	1
55755	62	1
57458	62	1
64579	62	1
79712	62	1
83641	62	1
83992	62	1
143458	62	1
267	61	1
1124	61	1
3908	61	1
4751	61	1
9926	61	1
11141	61	1
23348	61	1
26051	61	1
54880	61	1
56172	61	1
57521	61	1
57558	61	1
64798	61	1
122416	61	1
1080	60	1
2048	60	1
3632	60	1
3707	60	1
8209	60	1
22884	60	1
23243	60	1
55092	60	1
89849	60	1
151525	60	1
1404	59	1
5822	59	1
7373	59	1
9267	59	1
23001	59	1
26045	59	1
51305	59	1
79899	59	1
80315	59	1
81610	59	1
222171	59	1
284695	59	1
3990	58	1
4131	58	1
4601	58	1
9895	58	1
10277	58	1
10758	58	1
55670	58	1
79602	58	1
84913	58	1
90268	58	1
90701	58	1
122060	58	1
132864	58	1
100507050	58	1
637	57	1
10165	57	1
23648	57	1
27086	57	1
54108	57	1
55315	57	1
56603	57	1
84071	57	1
84466	57	1
93663	57	1
283518	57	1
960	56	1
1106	56	1
1112	56	1
4782	56	1
4851	56	1
6256	56	1
22976	56	1
50859	56	1
79739	56	1
129285	56	1
133619	56	1
140688	56	1
414318	56	1
463	55	1
1139	55	1
2040	55	1
3418	55	1
4155	55	1
5157	55	1
6506	55	1
7466	55	1
9619	55	1
25940	55	1
55705	55	1
84504	55	1
85461	55	1
222537	55	1
399687	55	1
100131211	55	1
2246	54	1
3344	54	1
8110	54	1
10184	54	1
23092	54	1
29842	54	1
374655	54	1
102	53	1
989	53	1
5834	53	1
9489	53	1
9649	53	1
25902	53	1
26090	53	1
56896	53	1
56952	53	1
64374	53	1
81848	53	1
115825	53	1
221458	53	1
619279	53	1
817	52	1
5010	52	1
6480	52	1
6482	52	1
7456	52	1
9686	52	1
10395	52	1
11057	52	1
22924	52	1
28989	52	1
54764	52	1
58499	52	1
63971	52	1
79139	52	1
79758	52	1
80709	52	1
114798	52	1
151556	52	1
257415	52	1
283358	52	1
1488	51	1
4613	51	1
4643	51	1
5598	51	1
6507	51	1
8826	51	1
8851	51	1
8874	51	1
9972	51	1
22879	51	1
22905	51	1
23199	51	1
25780	51	1
25836	51	1
51126	51	1
54757	51	1
56270	51	1
60685	51	1
80820	51	1
84957	51	1
387712	51	1
2309	50	1
4715	50	1
6627	50	1
7074	50	1
8289	50	1
8476	50	1
11060	50	1
22821	50	1
23258	50	1
29103	50	1
55187	50	1
55345	50	1
57533	50	1
57758	50	1
59339	50	1
79683	50	1
80790	50	1
84915	50	1
90441	50	1
220107	50	1
1804	49	1
2037	49	1
2770	49	1
4026	49	1
4216	49	1
4288	49	1
7008	49	1
8193	49	1
9394	49	1
51253	49	1
51700	49	1
54541	49	1
55819	49	1
56963	49	1
57698	49	1
64207	49	1
83549	49	1
947	48	1
1540	48	1
4211	48	1
4627	48	1
4642	48	1
4773	48	1
5519	48	1
6404	48	1
7805	48	1
9766	48	1
10363	48	1
10533	48	1
23129	48	1
23164	48	1
25924	48	1
27237	48	1
56160	48	1
114781	48	1
150372	48	1
375057	48	1
4330	47	1
4705	47	1
4772	47	1
5522	47	1
6239	47	1
6430	47	1
7461	47	1
8522	47	1
9522	47	1
9770	47	1
9891	47	1
23107	47	1
23362	47	1
54465	47	1
57492	47	1
59269	47	1
81553	47	1
84441	47	1
114991	47	1
153020	47	1
100	46	1
1889	46	1
2934	46	1
3732	46	1
5137	46	1
5336	46	1
5337	46	1
8658	46	1
9672	46	1
10485	46	1
23235	46	1
23272	46	1
23294	46	1
23308	46	1
55534	46	1
57623	46	1
57636	46	1
79024	46	1
91833	46	1
92737	46	1
219699	46	1
29	45	1
274	45	1
665	45	1
1021	45	1
2308	45	1
2908	45	1
3796	45	1
4781	45	1
7159	45	1
8774	45	1
9218	45	1
9829	45	1
23671	45	1
64083	45	1
81619	45	1
83478	45	1
146395	45	1
220108	45	1
253559	45	1
654429	45	1
730130	45	1
120	44	1
1955	44	1
2120	44	1
3673	44	1
4205	44	1
4482	44	1
5028	44	1
5455	44	1
6935	44	1
7227	44	1
8495	44	1
8555	44	1
9962	44	1
11033	44	1
23332	44	1
27245	44	1
28957	44	1
51466	44	1
54886	44	1
54899	44	1
56987	44	1
57162	44	1
57186	44	1
57410	44	1
57480	44	1
57511	44	1
58526	44	1
80725	44	1
81615	44	1
84056	44	1
84159	44	1
4045	43	1
4193	43	1
4299	43	1
5087	43	1
5162	43	1
5770	43	1
5791	43	1
10335	43	1
22909	43	1
23200	43	1
23250	43	1
23261	43	1
26030	43	1
30011	43	1
51134	43	1
54893	43	1
55914	43	1
57563	43	1
58155	43	1
63976	43	1
79980	43	1
84230	43	1
84253	43	1
84899	43	1
121512	43	1
219681	43	1
220047	43	1
221035	43	1
221937	43	1
824	42	1
1368	42	1
1465	42	1
1508	42	1
2752	42	1
2969	42	1
3091	42	1
4248	42	1
4336	42	1
4856	42	1
5097	42	1
5629	42	1
5922	42	1
6624	42	1
7078	42	1
8295	42	1
9638	42	1
9776	42	1
11031	42	1
11217	42	1
22927	42	1
23118	42	1
26256	42	1
27314	42	1
29937	42	1
55075	42	1
55160	42	1
55277	42	1
56997	42	1
57154	42	1
63876	42	1
64411	42	1
79731	42	1
92154	42	1
158471	42	1
219287	42	1
220042	42	1
284058	42	1
467	41	1
641	41	1
902	41	1
1289	41	1
2004	41	1
3720	41	1
3800	41	1
3965	41	1
4338	41	1
5583	41	1
5998	41	1
6942	41	1
8073	41	1
9578	41	1
9679	41	1
11076	41	1
11322	41	1
23094	41	1
25932	41	1
64115	41	1
79733	41	1
79776	41	1
94134	41	1
114876	41	1
138151	41	1
151987	41	1
201164	41	1
223082	41	1
19	40	1
81	40	1
476	40	1
577	40	1
999	40	1
1028	40	1
1160	40	1
2596	40	1
3459	40	1
3659	40	1
3977	40	1
5025	40	1
5349	40	1
5412	40	1
5660	40	1
5764	40	1
6477	40	1
7086	40	1
8436	40	1
8760	40	1
9341	40	1
9663	40	1
9712	40	1
10580	40	1
23030	40	1
23613	40	1
25829	40	1
60312	40	1
64072	40	1
64641	40	1
79613	40	1
83733	40	1
123016	40	1
200424	40	1
374819	40	1
387923	40	1
111	39	1
392	39	1
1785	39	1
1837	39	1
3090	39	1
3988	39	1
5128	39	1
6558	39	1
7048	39	1
8038	39	1
8291	39	1
8850	39	1
9249	39	1
9469	39	1
10365	39	1
10454	39	1
10906	39	1
22883	39	1
23061	39	1
23247	39	1
54476	39	1
54828	39	1
57478	39	1
57568	39	1
64077	39	1
117248	39	1
140710	39	1
151648	39	1
159195	39	1
219790	39	1
400506	39	1
404093	39	1
805	38	1
1495	38	1
1806	38	1
2650	38	1
2861	38	1
2903	38	1
5891	38	1
6161	38	1
6497	38	1
6894	38	1
7324	38	1
9124	38	1
9442	38	1
9580	38	1
9693	38	1
9792	38	1
10242	38	1
10351	38	1
10422	38	1
11018	38	1
22903	38	1
22906	38	1
29035	38	1
29919	38	1
51704	38	1
55227	38	1
55966	38	1
56852	38	1
79660	38	1
80303	38	1
83658	38	1
85407	38	1
91272	38	1
130576	38	1
143686	38	1
221895	38	1
285590	38	1
343263	38	1
387882	38	1
388403	38	1
642938	38	1
729515	38	1
148	37	1
306	37	1
961	37	1
1119	37	1
1316	37	1
2587	37	1
2782	37	1
3480	37	1
3607	37	1
6196	37	1
6513	37	1
6575	37	1
7043	37	1
7090	37	1
7163	37	1
7545	37	1
8379	37	1
9517	37	1
9698	37	1
9806	37	1
10912	37	1
11343	37	1
23078	37	1
25841	37	1
51608	37	1
54438	37	1
55589	37	1
57222	37	1
57486	37	1
81532	37	1
114299	37	1
131096	37	1
221184	37	1
445815	37	1
613	36	1
2011	36	1
3643	36	1
4179	36	1
4301	36	1
4864	36	1
5962	36	1
6867	36	1
8542	36	1
8726	36	1
8812	36	1
8814	36	1
8925	36	1
9516	36	1
9625	36	1
9956	36	1
10231	36	1
10253	36	1
10396	36	1
10458	36	1
10656	36	1
11221	36	1
23023	36	1
23093	36	1
23201	36	1
23293	36	1
29928	36	1
51523	36	1
51701	36	1
53373	36	1
80024	36	1
80114	36	1
83786	36	1
84947	36	1
115584	36	1
116985	36	1
199990	36	1
200916	36	1
283248	36	1
283450	36	1
317762	36	1
343990	36	1
401548	36	1
1435	35	1
1778	35	1
2009	35	1
2139	35	1
2140	35	1
3759	35	1
3784	35	1
4258	35	1
4947	35	1
5144	35	1
5155	35	1
6091	35	1
6902	35	1
7168	35	1
7419	35	1
7855	35	1
9023	35	1
9369	35	1
9778	35	1
9901	35	1
10227	35	1
11320	35	1
23187	35	1
25885	35	1
26037	35	1
29094	35	1
29119	35	1
29123	35	1
51058	35	1
51649	35	1
55022	35	1
55226	35	1
55314	35	1
57136	35	1
65220	35	1
79665	35	1
83716	35	1
84886	35	1
144577	35	1
145270	35	1
152503	35	1
201562	35	1
220441	35	1
286204	35	1
347731	35	1
388962	35	1
118	34	1
272	34	1
816	34	1
1129	34	1
1436	34	1
1838	34	1
1912	34	1
3642	34	1
4072	34	1
4660	34	1
5836	34	1
6509	34	1
6764	34	1
7026	34	1
8546	34	1
8660	34	1
8828	34	1
9542	34	1
9886	34	1
9948	34	1
10672	34	1
10766	34	1
11016	34	1
11142	34	1
22874	34	1
23013	34	1
23312	34	1
23580	34	1
26061	34	1
27443	34	1
51121	34	1
51562	34	1
54602	34	1
54910	34	1
54969	34	1
55151	34	1
55704	34	1
55740	34	1
56886	34	1
57134	34	1
57798	34	1
64131	34	1
64399	34	1
79906	34	1
80213	34	1
80325	34	1
81603	34	1
83700	34	1
83737	34	1
84062	34	1
117584	34	1
145501	34	1
146691	34	1
154043	34	1
200150	34	1
220972	34	1
340481	34	1
342035	34	1
389289	34	1
494188	34	1
208	33	1
240	33	1
408	33	1
762	33	1
1183	33	1
1849	33	1
2034	33	1
2885	33	1
3773	33	1
3980	33	1
4035	33	1
4154	33	1
4784	33	1
5454	33	1
5580	33	1
5879	33	1
5924	33	1
6189	33	1
6272	33	1
7025	33	1
7481	33	1
8502	33	1
8527	33	1
9079	33	1
9915	33	1
10049	33	1
10777	33	1
11309	33	1
23413	33	1
25771	33	1
25843	33	1
25861	33	1
27342	33	1
51256	33	1
54467	33	1
54741	33	1
54788	33	1
55611	33	1
55650	33	1
56894	33	1
56950	33	1
57475	33	1
57630	33	1
64168	33	1
79230	33	1
84312	33	1
87769	33	1
127833	33	1
257236	33	1
35	32	1
154	32	1
1102	32	1
2060	32	1
2066	32	1
2222	32	1
2296	32	1
3594	32	1
3778	32	1
4644	32	1
5154	32	1
5757	32	1
6311	32	1
7050	32	1
7058	32	1
7325	32	1
8611	32	1
8887	32	1
9020	32	1
9379	32	1
9682	32	1
10079	32	1
10250	32	1
10768	32	1
11247	32	1
23181	32	1
23366	32	1
25777	32	1
26286	32	1
27106	32	1
29091	32	1
51084	32	1
51634	32	1
55267	32	1
57476	32	1
57496	32	1
57707	32	1
58513	32	1
64849	32	1
65986	32	1
79152	32	1
84919	32	1
130132	32	1
203062	32	1
221955	32	1
1009	31	1
1052	31	1
2494	31	1
3097	31	1
3249	31	1
3725	31	1
3930	31	1
4124	31	1
4528	31	1
4780	31	1
5037	31	1
5420	31	1
5527	31	1
5802	31	1
5909	31	1
6059	31	1
6233	31	1
6414	31	1
7405	31	1
8021	31	1
8777	31	1
9855	31	1
10484	31	1
10495	31	1
10657	31	1
11101	31	1
23102	31	1
23120	31	1
25980	31	1
28951	31	1
28984	31	1
51096	31	1
51660	31	1
54386	31	1
55031	31	1
55335	31	1
55697	31	1
55930	31	1
57407	31	1
57602	31	1
57864	31	1
59084	31	1
64762	31	1
65125	31	1
84034	31	1
85449	31	1
92196	31	1
92293	31	1
93377	31	1
113451	31	1
116448	31	1
121665	31	1
123355	31	1
129563	31	1
140739	31	1
152404	31	1
154881	31	1
160857	31	1
161198	31	1
170692	31	1
348938	31	1
100131897	31	1
100506115	31	1
501	30	1
861	30	1
1267	30	1
1434	30	1
1794	30	1
2872	30	1
2941	30	1
4134	30	1
4676	30	1
5027	30	1
5093	30	1
5217	30	1
5358	30	1
5532	30	1
5594	30	1
6305	30	1
6529	30	1
7776	30	1
7799	30	1
8498	30	1
8577	30	1
9352	30	1
9701	30	1
9848	30	1
10215	30	1
10221	30	1
10418	30	1
10494	30	1
10950	30	1
11252	30	1
22801	30	1
22858	30	1
22898	30	1
23040	30	1
23081	30	1
23327	30	1
23336	30	1
25926	30	1
26064	30	1
27039	30	1
27122	30	1
50515	30	1
55224	30	1
55450	30	1
55733	30	1
55858	30	1
56934	30	1
57597	30	1
60386	30	1
60468	30	1
60481	30	1
64224	30	1
79720	30	1
84364	30	1
84437	30	1
84628	30	1
84678	30	1
85453	30	1
92181	30	1
114088	30	1
124976	30	1
161742	30	1
253260	30	1
348094	30	1
400451	30	1
71	29	1
481	29	1
687	29	1
965	29	1
1453	29	1
1512	29	1
1808	29	1
2036	29	1
2346	29	1
3141	29	1
5283	29	1
5787	29	1
5792	29	1
5828	29	1
6433	29	1
6493	29	1
6584	29	1
6678	29	1
7052	29	1
7133	29	1
7189	29	1
7372	29	1
7709	29	1
8624	29	1
9037	29	1
9185	29	1
9232	29	1
9414	29	1
9467	29	1
9659	29	1
9907	29	1
10312	29	1
10570	29	1
10804	29	1
11240	29	1
23473	29	1
23514	29	1
26207	29	1
27185	29	1
28514	29	1
51008	29	1
51341	29	1
51347	29	1
51477	29	1
53371	29	1
55137	29	1
55319	29	1
55780	29	1
56998	29	1
57211	29	1
57561	29	1
57706	29	1
59338	29	1
79155	29	1
79570	29	1
79856	29	1
80011	29	1
80301	29	1
81614	29	1
84669	29	1
85463	29	1
89932	29	1
90485	29	1
91748	29	1
123099	29	1
150946	29	1
152573	29	1
155185	29	1
157638	29	1
220382	29	1
222166	29	1
103	28	1
109	28	1
547	28	1
595	28	1
1831	28	1
2052	28	1
2114	28	1
2181	28	1
2533	28	1
2893	28	1
3142	28	1
3280	28	1
3782	28	1
4066	28	1
4094	28	1
4147	28	1
4810	28	1
5073	28	1
5608	28	1
6334	28	1
6390	28	1
7097	28	1
9139	28	1
9180	28	1
9293	28	1
9967	28	1
9984	28	1
10019	28	1
10186	28	1
10903	28	1
11124	28	1
22907	28	1
23175	28	1
23406	28	1
23493	28	1
23670	28	1
23678	28	1
23764	28	1
27087	28	1
29965	28	1
50618	28	1
51586	28	1
54434	28	1
54492	28	1
54891	28	1
55689	28	1
55852	28	1
56907	28	1
57493	28	1
57522	28	1
57600	28	1
64788	28	1
64927	28	1
79096	28	1
79890	28	1
79987	28	1
80196	28	1
80760	28	1
124460	28	1
152002	28	1
152006	28	1
171568	28	1
219623	28	1
221476	28	1
254295	28	1
261734	28	1
374868	28	1
387921	28	1
594857	28	1
