# Supplementary material for: Cell type-selective disease-association of genes under high regulatory load
Source: Nucleic Acids Res. 2015 Oct 10;43(18):8839–55. doi: 10.1093/nar/gkv863 (PMC4605313; doi:10.1093/nar/gkv863)
Supplement: SUPPLEMENTARY DATA [file supp_gkv863_nar-01077-z-2015-File011.zip › HighEnhLoad_E073_10PCNT_04-Feb-2015.txt]

Entrez Gene ID	Nr Enh	H3K4me3 status
9612	224	1
10801	198	1
23040	185	1
10659	181	1
57178	180	1
9444	174	1
9759	172	1
4915	169	1
124540	158	1
84894	156	1
64067	155	1
114793	153	1
23287	151	1
144347	151	1
55660	150	1
4289	149	1
153090	145	1
158135	145	1
57453	144	1
117581	144	1
9922	143	1
22897	143	1
50863	140	1
4482	138	1
63876	138	1
9811	137	1
677	136	1
5295	136	1
9638	136	1
4092	135	1
4684	134	1
145567	134	1
6397	132	1
153396	132	1
10580	129	1
10105	128	1
2176	126	1
801	125	1
25769	125	1
55691	125	1
9124	124	1
6925	123	1
399979	123	1
23239	122	1
6720	121	1
2903	120	1
4337	119	1
7837	118	1
10090	118	1
55182	117	1
84909	117	1
116987	117	1
64101	116	1
84457	116	1
136259	116	1
79639	115	1
1611	114	1
340485	114	1
57580	113	1
317	112	1
2288	112	1
29035	112	1
414318	112	1
775	111	1
9712	111	1
57553	111	1
596	110	1
7372	110	1
7466	110	1
335	109	1
4208	109	1
9745	109	1
9771	109	1
23387	109	1
5188	107	1
9448	107	1
2534	106	1
5522	106	1
6662	106	1
57507	106	1
7704	105	1
27161	105	1
359948	105	1
491	104	1
1113	104	1
3778	104	1
947	103	1
5818	103	1
7050	103	1
23102	103	1
80323	103	1
6900	102	1
3705	101	1
9844	101	1
23254	101	1
400954	101	1
6653	100	1
9472	100	1
23225	100	1
55959	100	1
57118	100	1
4774	99	1
9229	99	1
23263	99	1
28232	99	1
2894	98	1
9891	98	1
201266	98	1
5142	97	1
9679	97	1
89796	97	1
89797	97	1
678	96	1
7145	96	1
9053	96	1
23328	96	1
55536	96	1
108	95	1
28989	95	1
55733	95	1
64077	95	1
949	94	1
9686	94	1
10533	94	1
10982	94	1
27237	94	1
2887	93	1
5588	93	1
9644	93	1
23092	93	1
65983	93	1
473	92	1
2775	92	1
6711	92	1
11214	92	1
23114	92	1
50651	92	1
1501	91	1
2034	91	1
5747	91	1
6657	91	1
83643	91	1
351	90	1
8997	90	1
9645	90	1
10397	90	1
58489	90	1
63976	90	1
84623	90	1
5890	89	1
6196	89	1
6446	89	1
9365	89	1
9839	89	1
9915	89	1
56853	89	1
89853	89	1
1289	88	1
2263	88	1
6695	88	1
11057	88	1
23242	88	1
387882	88	1
29	87	1
2824	87	1
3756	87	1
267	86	1
7082	86	1
9781	86	1
22982	86	1
55357	86	1
3632	85	1
5578	85	1
5911	85	1
6256	85	1
9148	85	1
23127	85	1
84251	85	1
387923	85	1
643314	85	1
774	84	1
832	84	1
2908	84	1
4782	84	1
5362	84	1
6484	84	1
8559	84	1
9079	84	1
26137	84	1
27044	84	1
79718	84	1
522	83	1
10150	83	1
23164	83	1
116154	83	1
753	82	1
1788	82	1
2637	82	1
9568	82	1
25941	82	1
29928	82	1
60312	82	1
60492	82	1
79024	82	1
92293	82	1
2590	81	1
10771	81	1
22998	81	1
26045	81	1
51621	81	1
79712	81	1
80315	81	1
90627	81	1
134121	81	1
3592	80	1
5097	80	1
5209	80	1
7204	80	1
10388	80	1
10458	80	1
22941	80	1
23499	80	1
57169	80	1
81532	80	1
388	79	1
5071	79	1
8522	79	1
8869	79	1
10098	79	1
10743	79	1
57636	79	1
63027	79	1
64374	79	1
64411	79	1
220965	79	1
658	78	1
6229	78	1
10217	78	1
11343	78	1
23429	78	1
23498	78	1
29970	78	1
57584	78	1
84440	78	1
140885	78	1
201164	78	1
637	77	1
5443	77	1
10242	77	1
23095	77	1
29761	77	1
54896	77	1
55717	77	1
79605	77	1
79643	77	1
80325	77	1
7260	76	1
9625	76	1
10391	76	1
23500	76	1
55294	76	1
55966	76	1
83941	76	1
84249	76	1
8030	75	1
9901	75	1
10507	75	1
10656	75	1
3707	74	1
3745	74	1
6857	74	1
23189	74	1
55352	74	1
84133	74	1
667	73	1
816	73	1
8514	73	1
23043	73	1
54491	73	1
64784	73	1
83943	73	1
203062	73	1
4155	72	1
4627	72	1
8481	72	1
9394	72	1
25817	72	1
55187	72	1
79966	72	1
80725	72	1
92521	72	1
140688	72	1
344558	72	1
5138	71	1
5910	71	1
6482	71	1
8633	71	1
81553	71	1
133121	71	1
87	70	1
5101	70	1
5335	70	1
9732	70	1
9920	70	1
10163	70	1
22906	70	1
23648	70	1
26018	70	1
56852	70	1
57492	70	1
441027	70	1
1106	69	1
1740	69	1
2788	69	1
6396	69	1
8632	69	1
8871	69	1
10368	69	1
57509	69	1
57623	69	1
81578	69	1
112399	69	1
151011	69	1
274	68	1
3274	68	1
5867	68	1
6497	68	1
22905	68	1
50853	68	1
54463	68	1
55205	68	1
57020	68	1
57134	68	1
57521	68	1
57616	68	1
84504	68	1
85379	68	1
125228	68	1
288	67	1
2017	67	1
4616	67	1
5598	67	1
8507	67	1
8553	67	1
9628	67	1
9774	67	1
9804	67	1
22976	67	1
55705	67	1
57586	67	1
64924	67	1
375057	67	1
111	66	1
463	66	1
2889	66	1
7345	66	1
51422	66	1
56160	66	1
64800	66	1
84952	66	1
622	65	1
1739	65	1
2120	65	1
4613	65	1
5802	65	1
9201	65	1
23030	65	1
23037	65	1
23180	65	1
26037	65	1
51253	65	1
57190	65	1
115286	65	1
219771	65	1
287	64	1
989	64	1
3660	64	1
4081	64	1
5087	64	1
5151	64	1
6310	64	1
9639	64	1
10439	64	1
50807	64	1
55068	64	1
55750	64	1
253714	64	1
389362	64	1
6507	63	1
6538	63	1
7025	63	1
10758	63	1
23120	63	1
23452	63	1
23613	63	1
57142	63	1
57217	63	1
79789	63	1
4088	62	1
5154	62	1
5521	62	1
5770	62	1
9249	62	1
9846	62	1
23446	62	1
28996	62	1
51429	62	1
54970	62	1
56270	62	1
59339	62	1
60675	62	1
64083	62	1
64342	62	1
114818	62	1
641	61	1
3708	61	1
5795	61	1
6938	61	1
8609	61	1
10140	61	1
10365	61	1
10814	61	1
22839	61	1
22898	61	1
23150	61	1
54108	61	1
64283	61	1
65985	61	1
80790	61	1
84957	61	1
116984	61	1
116985	61	1
146664	61	1
202018	61	1
2119	60	1
3746	60	1
4009	60	1
4131	60	1
4978	60	1
5579	60	1
9630	60	1
51701	60	1
54453	60	1
55904	60	1
57410	60	1
57497	60	1
58480	60	1
79906	60	1
83696	60	1
92106	60	1
154790	60	1
343990	60	1
105	59	1
262	59	1
323	59	1
613	59	1
777	59	1
2776	59	1
4916	59	1
5305	59	1
5420	59	1
5789	59	1
9569	59	1
10398	59	1
22884	59	1
23603	59	1
26009	59	1
26038	59	1
26289	59	1
84253	59	1
85413	59	1
90701	59	1
94097	59	1
283416	59	1
2766	58	1
5157	58	1
5581	58	1
7799	58	1
8660	58	1
23048	58	1
26297	58	1
27122	58	1
51274	58	1
51660	58	1
59269	58	1
124152	58	1
148	57	1
2823	57	1
4035	57	1
5025	57	1
5455	57	1
5799	57	1
7410	57	1
8193	57	1
8672	57	1
9806	57	1
10868	57	1
23199	57	1
25924	57	1
51571	57	1
55670	57	1
57157	57	1
57556	57	1
64772	57	1
79730	57	1
84071	57	1
84959	57	1
92154	57	1
201562	57	1
261734	57	1
729515	57	1
2139	56	1
3720	56	1
5336	56	1
6433	56	1
6534	56	1
8209	56	1
8927	56	1
11247	56	1
22874	56	1
55092	56	1
56341	56	1
56895	56	1
64409	56	1
84230	56	1
84913	56	1
152002	56	1
466	55	1
476	55	1
773	55	1
1123	55	1
2040	55	1
2549	55	1
3983	55	1
4851	55	1
7805	55	1
8844	55	1
8874	55	1
10363	55	1
11320	55	1
51256	55	1
57460	55	1
57496	55	1
64207	55	1
84978	55	1
91272	55	1
146760	55	1
494188	55	1
406	54	1
815	54	1
2995	54	1
5428	54	1
5922	54	1
6117	54	1
8428	54	1
23243	54	1
23405	54	1
29091	54	1
51735	54	1
55313	54	1
57609	54	1
79656	54	1
83856	54	1
90249	54	1
131583	54	1
404093	54	1
1112	53	1
1488	53	1
1804	53	1
1837	53	1
2016	53	1
6161	53	1
6506	53	1
7109	53	1
8125	53	1
10806	53	1
23261	53	1
23762	53	1
27245	53	1
54438	53	1
55790	53	1
56963	53	1
79048	53	1
92017	53	1
146395	53	1
219790	53	1
400506	53	1
100507050	53	1
100	52	1
745	52	1
758	52	1
1139	52	1
1757	52	1
2114	52	1
4026	52	1
4601	52	1
5074	52	1
8853	52	1
9024	52	1
9379	52	1
10783	52	1
23514	52	1
25829	52	1
26207	52	1
51435	52	1
51704	52	1
55930	52	1
56990	52	1
57709	52	1
79968	52	1
84632	52	1
131118	52	1
399687	52	1
100287036	52	1
2913	51	1
3908	51	1
4781	51	1
6529	51	1
8224	51	1
8440	51	1
8467	51	1
8624	51	1
9341	51	1
9469	51	1
23105	51	1
23321	51	1
25926	51	1
26030	51	1
29099	51	1
51649	51	1
83549	51	1
83786	51	1
84966	51	1
87769	51	1
91833	51	1
93663	51	1
114991	51	1
154091	51	1
160335	51	1
388403	51	1
327	50	1
885	50	1
1052	50	1
2246	50	1
2904	50	1
4091	50	1
4149	50	1
4330	50	1
5998	50	1
6461	50	1
6477	50	1
6616	50	1
6733	50	1
6954	50	1
8128	50	1
8289	50	1
9576	50	1
11218	50	1
23237	50	1
26051	50	1
26256	50	1
51458	50	1
51608	50	1
54454	50	1
55246	50	1
56981	50	1
84307	50	1
122416	50	1
1465	49	1
2296	49	1
4205	49	1
5891	49	1
7078	49	1
8542	49	1
9043	49	1
9267	49	1
23094	49	1
23294	49	1
23413	49	1
27087	49	1
27111	49	1
51305	49	1
80005	49	1
80114	49	1
80781	49	1
80820	49	1
114876	49	1
220108	49	1
222223	49	1
284252	49	1
1284	48	1
1889	48	1
2844	48	1
3480	48	1
3752	48	1
7008	48	1
8725	48	1
10454	48	1
10652	48	1
28951	48	1
51329	48	1
51477	48	1
51523	48	1
55755	48	1
57537	48	1
92014	48	1
135112	48	1
201229	48	1
256987	48	1
100507421	48	1
1620	47	1
2185	47	1
2899	47	1
3090	47	1
3980	47	1
4335	47	1
5155	47	1
5520	47	1
6624	47	1
6764	47	1
6867	47	1
9592	47	1
9895	47	1
9899	47	1
10912	47	1
11060	47	1
25836	47	1
26040	47	1
27086	47	1
53335	47	1
54880	47	1
55160	47	1
55342	47	1
57222	47	1
64224	47	1
79870	47	1
84159	47	1
117584	47	1
259230	47	1
286204	47	1
501	46	1
576	46	1
902	46	1
1316	46	1
1456	46	1
1778	46	1
2752	46	1
5226	46	1
7060	46	1
8851	46	1
8898	46	1
9369	46	1
9672	46	1
9693	46	1
22883	46	1
54541	46	1
55315	46	1
55647	46	1
56603	46	1
56952	46	1
57194	46	1
64759	46	1
79665	46	1
81848	46	1
84062	46	1
117248	46	1
127845	46	1
147495	46	1
577	45	1
1808	45	1
2596	45	1
3749	45	1
4137	45	1
4897	45	1
5530	45	1
5564	45	1
7068	45	1
8848	45	1
9378	45	1
9682	45	1
10253	45	1
10335	45	1
10873	45	1
11113	45	1
11346	45	1
23308	45	1
23507	45	1
23677	45	1
26286	45	1
54910	45	1
55267	45	1
56999	45	1
57558	45	1
64388	45	1
79953	45	1
81570	45	1
81603	45	1
83716	45	1
85019	45	1
85416	45	1
90441	45	1
90871	45	1
114781	45	1
135114	45	1
143458	45	1
146691	45	1
148641	45	1
168667	45	1
171425	45	1
284805	45	1
182	44	1
361	44	1
2290	44	1
3965	44	1
3977	44	1
4045	44	1
4216	44	1
5764	44	1
6334	44	1
6575	44	1
7419	44	1
7776	44	1
8622	44	1
9270	44	1
9619	44	1
9788	44	1
23275	44	1
23293	44	1
51313	44	1
55915	44	1
57476	44	1
58513	44	1
91768	44	1
114792	44	1
133619	44	1
143686	44	1
221692	44	1
374378	44	1
728464	44	1
100506581	44	1
103	43	1
392	43	1
493	43	1
687	43	1
1282	43	1
1435	43	1
1849	43	1
1850	43	1
2012	43	1
2934	43	1
3092	43	1
3607	43	1
5909	43	1
6299	43	1
9066	43	1
9263	43	1
9776	43	1
23107	43	1
23303	43	1
54602	43	1
55031	43	1
55611	43	1
57154	43	1
57533	43	1
63898	43	1
83700	43	1
84280	43	1
84466	43	1
123016	43	1
150094	43	1
285590	43	1
387712	43	1
120	42	1
747	42	1
818	42	1
1534	42	1
1608	42	1
2309	42	1
4299	42	1
4642	42	1
4644	42	1
4784	42	1
5757	42	1
6311	42	1
6539	42	1
6894	42	1
7461	42	1
8178	42	1
8295	42	1
8925	42	1
9865	42	1
9873	42	1
10485	42	1
11322	42	1
22801	42	1
22880	42	1
22882	42	1
22990	42	1
23272	42	1
25885	42	1
51397	42	1
51555	42	1
54758	42	1
57563	42	1
60485	42	1
60685	42	1
64410	42	1
84530	42	1
127731	42	1
133522	42	1
221184	42	1
221937	42	1
547	41	1
1612	41	1
1902	41	1
3786	41	1
3800	41	1
4248	41	1
5073	41	1
7052	41	1
7143	41	1
7159	41	1
8110	41	1
8534	41	1
9463	41	1
9586	41	1
9863	41	1
10867	41	1
22856	41	1
22895	41	1
22927	41	1
22936	41	1
23764	41	1
26984	41	1
54476	41	1
55314	41	1
55697	41	1
57214	41	1
57713	41	1
79139	41	1
79705	41	1
79731	41	1
79875	41	1
81610	41	1
81619	41	1
83641	41	1
83992	41	1
91526	41	1
115572	41	1
221178	41	1
285527	41	1
2745	40	1
2762	40	1
4146	40	1
4488	40	1
5500	40	1
5596	40	1
5625	40	1
5822	40	1
5836	40	1
6002	40	1
6935	40	1
8498	40	1
8509	40	1
8555	40	1
8975	40	1
9489	40	1
9681	40	1
10777	40	1
11252	40	1
23247	40	1
23327	40	1
23705	40	1
27314	40	1
51172	40	1
51362	40	1
51586	40	1
57602	40	1
57706	40	1
79618	40	1
80728	40	1
84940	40	1
114088	40	1
138151	40	1
166336	40	1
219699	40	1
390205	40	1
400451	40	1
619279	40	1
81	39	1
965	39	1
1307	39	1
2274	39	1
2969	39	1
3344	39	1
3570	39	1
3831	39	1
4066	39	1
4179	39	1
5349	39	1
5915	39	1
6942	39	1
7070	39	1
7533	39	1
8301	39	1
8635	39	1
9649	39	1
9717	39	1
10422	39	1
23072	39	1
23543	39	1
26052	39	1
29103	39	1
51090	39	1
51121	39	1
55277	39	1
55534	39	1
55636	39	1
57698	39	1
64115	39	1
79720	39	1
80011	39	1
80176	39	1
80824	39	1
84275	39	1
84899	39	1
93145	39	1
115584	39	1
115827	39	1
122060	39	1
122953	39	1
132864	39	1
155185	39	1
158434	39	1
220042	39	1
221061	39	1
223082	39	1
340481	39	1
388662	39	1
389792	39	1
651746	39	1
100131378	39	1
488	38	1
760	38	1
824	38	1
1080	38	1
1514	38	1
1793	38	1
2009	38	1
2817	38	1
3308	38	1
3398	38	1
4336	38	1
7545	38	1
9231	38	1
10231	38	1
10531	38	1
11142	38	1
22821	38	1
23013	38	1
23046	38	1
23348	38	1
23476	38	1
25980	38	1
27319	38	1
51099	38	1
51232	38	1
54715	38	1
59350	38	1
80055	38	1
81788	38	1
84056	38	1
84448	38	1
84628	38	1
84892	38	1
115825	38	1
118426	38	1
129285	38	1
130576	38	1
157807	38	1
199990	38	1
285668	38	1
375449	38	1
109	37	1
118	37	1
408	37	1
1876	37	1
1912	37	1
2036	37	1
2530	37	1
2587	37	1
2781	37	1
3925	37	1
4118	37	1
4861	37	1
5162	37	1
6157	37	1
6548	37	1
6585	37	1
6663	37	1
8291	37	1
8313	37	1
8323	37	1
8496	37	1
8658	37	1
9262	37	1
9911	37	1
10015	37	1
10227	37	1
10570	37	1
23002	37	1
23129	37	1
23286	37	1
23373	37	1
23414	37	1
26010	37	1
26133	37	1
28514	37	1
51363	37	1
55650	37	1
56886	37	1
56892	37	1
57583	37	1
64768	37	1
66000	37	1
84057	37	1
84915	37	1
84919	37	1
126917	37	1
128434	37	1
221035	37	1
221458	37	1
800	36	1
972	36	1
1508	36	1
1955	36	1
2561	36	1
3418	36	1
3709	36	1
4258	36	1
4288	36	1
4947	36	1
5519	36	1
5590	36	1
5791	36	1
5792	36	1
6513	36	1
6934	36	1
6949	36	1
7074	36	1
7111	36	1
7337	36	1
7511	36	1
8613	36	1
9397	36	1
9542	36	1
9766	36	1
9975	36	1
10097	36	1
10769	36	1
22903	36	1
23118	36	1
23523	36	1
50614	36	1
51199	36	1
53358	36	1
54492	36	1
55450	36	1
56776	36	1
56894	36	1
60494	36	1
79602	36	1
84417	36	1
84886	36	1
123355	36	1
150372	36	1
152404	36	1
134	35	1
481	35	1
1400	35	1
2891	35	1
3691	35	1
3927	35	1
4286	35	1
4739	35	1
4862	35	1
5093	35	1
5332	35	1
5527	35	1
5594	35	1
6272	35	1
7003	35	1
7804	35	1
8082	35	1
8379	35	1
8476	35	1
9223	35	1
9580	35	1
10019	35	1
10184	35	1
11030	35	1
23064	35	1
27106	35	1
27156	35	1
29842	35	1
51126	35	1
51162	35	1
51341	35	1
54434	35	1
54472	35	1
54842	35	1
55619	35	1
55689	35	1
55780	35	1
57136	35	1
57644	35	1
64798	35	1
79758	35	1
79815	35	1
79856	35	1
79929	35	1
83876	35	1
84364	35	1
84678	35	1
85446	35	1
128710	35	1
171023	35	1
200734	35	1
202151	35	1
283248	35	1
283383	35	1
729830	35	1
730130	35	1
25	34	1
107	34	1
928	34	1
1070	34	1
1452	34	1
1525	34	1
1785	34	1
1831	34	1
2011	34	1
2355	34	1
2768	34	1
3091	34	1
3315	34	1
3516	34	1
3725	34	1
3732	34	1
4298	34	1
4705	34	1
5339	34	1
5654	34	1
5860	34	1
7373	34	1
7517	34	1
8195	34	1
8404	34	1
9467	34	1
9637	34	1
9772	34	1
9828	34	1
9886	34	1
10277	34	1
10289	34	1
10395	34	1
11018	34	1
11033	34	1
23075	34	1
23184	34	1
23258	34	1
23580	34	1
25777	34	1
51123	34	1
51278	34	1
51299	34	1
54757	34	1
54899	34	1
55345	34	1
55893	34	1
57591	34	1
57732	34	1
57758	34	1
57795	34	1
60468	34	1
60673	34	1
79608	34	1
79739	34	1
84441	34	1
91584	34	1
94134	34	1
113451	34	1
171568	34	1
200424	34	1
219654	34	1
220988	34	1
348094	34	1
348645	34	1
644150	34	1
100131211	34	1
35	33	1
117	33	1
460	33	1
805	33	1
1495	33	1
2222	33	1
2308	33	1
3269	33	1
3594	33	1
4715	33	1
4857	33	1
5027	33	1
5599	33	1
5787	33	1
5834	33	1
6239	33	1
6259	33	1
6390	33	1
6434	33	1
6533	33	1
6769	33	1
7026	33	1
7090	33	1
8543	33	1
9215	33	1
9450	33	1
9805	33	1
9861	33	1
9907	33	1
10049	33	1
10472	33	1
10645	33	1
23024	33	1
23236	33	1
23245	33	1
23362	33	1
23473	33	1
29937	33	1
29988	33	1
30846	33	1
51108	33	1
51700	33	1
54919	33	1
55074	33	1
55256	33	1
56097	33	1
57600	33	1
64225	33	1
64405	33	1
79152	33	1
84181	33	1
84869	33	1
140739	33	1
326340	33	1
50	32	1
467	32	1
1137	32	1
1387	32	1
1394	32	1
1903	32	1
2052	32	1
2054	32	1
2861	32	1
3693	32	1
3782	32	1
3801	32	1
4134	32	1
4147	32	1
4306	32	1
4773	32	1
5028	32	1
5095	32	1
5334	32	1
5660	32	1
5924	32	1
6233	32	1
6430	32	1
6573	32	1
6595	32	1
6642	32	1
6840	32	1
6909	32	1
7275	32	1
8140	32	1
8814	32	1
9180	32	1
9475	32	1
9993	32	1
11237	32	1
22796	32	1
22808	32	1
23201	32	1
23235	32	1
23551	32	1
27115	32	1
27345	32	1
51421	32	1
54788	32	1
55084	32	1
56998	32	1
57419	32	1
57520	32	1
59084	32	1
59341	32	1
64788	32	1
65078	32	1
79096	32	1
79698	32	1
83478	32	1
83539	32	1
83795	32	1
83988	32	1
84629	32	1
85457	32	1
93010	32	1
130535	32	1
144811	32	1
220107	32	1
222166	32	1
256158	32	1
257236	32	1
283999	32	1
344148	32	1
654429	32	1
324	31	1
817	31	1
833	31	1
960	31	1
1028	31	1
1160	31	1
1729	31	1
2037	31	1
4116	31	1
4217	31	1
4729	31	1
5010	31	1
5129	31	1
5152	31	1
5296	31	1
5465	31	1
5914	31	1
6156	31	1
6249	31	1
7436	31	1
7477	31	1
8495	31	1
8787	31	1
9355	31	1
9905	31	1
9956	31	1
10300	31	1
10446	31	1
10608	31	1
10940	31	1
10966	31	1
10972	31	1
11076	31	1
22891	31	1
22997	31	1
23001	31	1
23078	31	1
23175	31	1
23250	31	1
23366	31	1
23531	31	1
23555	31	1
27101	31	1
29123	31	1
29998	31	1
51112	31	1
51367	31	1
51684	31	1
54986	31	1
55112	31	1
55799	31	1
56987	31	1
57188	31	1
58499	31	1
79050	31	1
79178	31	1
79719	31	1
80036	31	1
81846	31	1
83637	31	1
92346	31	1
113026	31	1
133686	31	1
148808	31	1
157922	31	1
256380	31	1
257415	31	1
283807	31	1
388962	31	1
440073	31	1
