# Supplementary material for: Cell type-selective disease-association of genes under high regulatory load
Source: Nucleic Acids Res. 2015 Oct 10;43(18):8839–55. doi: 10.1093/nar/gkv863 (PMC4605313; doi:10.1093/nar/gkv863)
Supplement: SUPPLEMENTARY DATA [file supp_gkv863_nar-01077-z-2015-File011.zip › HighEnhLoad_E072_10PCNT_04-Feb-2015.txt]

Entrez Gene ID	Nr Enh	H3K4me3 status
64067	206	1
60492	200	1
9612	192	1
10659	191	1
9444	187	1
1611	185	1
9745	181	1
23040	175	1
4915	174	1
5789	171	1
1501	166	1
8030	162	1
10801	161	1
23287	161	1
153396	158	1
57507	157	1
114793	157	1
4482	155	1
57178	155	1
55660	154	1
23239	153	1
5295	152	1
1740	149	1
4684	148	1
6925	148	1
317	146	1
9844	146	1
84894	146	1
116987	146	1
8633	145	1
288	144	1
351	144	1
28232	143	1
55733	143	1
5142	142	1
6446	142	1
2903	141	1
658	140	1
2176	140	1
9759	140	1
400954	140	1
6695	138	1
144347	137	1
596	136	1
4208	136	1
50863	136	1
3756	135	1
6484	135	1
9472	135	1
23387	135	1
84457	135	1
522	132	1
4289	132	1
84251	132	1
84623	132	1
25769	131	1
5818	130	1
55691	130	1
7050	129	1
9638	128	1
27161	128	1
145567	128	1
9229	127	1
9079	126	1
158135	126	1
473	125	1
6657	125	1
63876	125	1
153090	125	1
9053	124	1
9922	124	1
84909	124	1
5747	123	1
340485	122	1
64101	121	1
90871	121	1
801	119	1
5101	119	1
9712	119	1
6900	118	1
29035	118	1
57453	118	1
6653	117	1
56853	117	1
50651	116	1
6720	115	1
9771	115	1
23150	115	1
7372	114	1
57580	114	1
80323	114	1
22897	113	1
57616	113	1
287	112	1
667	112	1
4092	112	1
6397	112	1
10105	112	1
79718	112	1
136259	112	1
23095	111	1
84952	111	1
399979	111	1
677	110	1
6662	110	1
10580	110	1
83943	110	1
4337	109	1
7837	109	1
9811	109	1
124540	109	1
23127	108	1
81578	108	1
5305	107	1
9448	107	1
22998	107	1
23114	107	1
55959	107	1
117581	107	1
220965	107	1
23254	106	1
25941	106	1
57118	106	1
5588	105	1
5911	105	1
9124	105	1
57553	105	1
491	104	1
6938	104	1
7466	104	1
10150	104	1
23092	104	1
2887	103	1
2894	103	1
2908	103	1
3778	103	1
10982	103	1
84978	103	1
2637	102	1
79605	102	1
116154	102	1
201266	102	1
2824	101	1
5188	101	1
9732	101	1
10242	101	1
23102	101	1
5522	99	1
7082	99	1
9365	99	1
23263	99	1
26137	99	1
83643	99	1
92293	99	1
10656	98	1
22982	98	1
160335	98	1
6711	97	1
9568	97	1
23446	97	1
26289	97	1
2263	96	1
2590	96	1
4774	96	1
23429	96	1
55357	96	1
55536	96	1
112399	96	1
9774	95	1
10090	95	1
22941	95	1
23242	95	1
89796	95	1
8997	94	1
26009	94	1
57142	94	1
414318	94	1
6857	93	1
51735	93	1
55182	93	1
60312	93	1
323	92	1
6196	92	1
6310	92	1
9644	92	1
10771	92	1
57157	92	1
79730	92	1
947	91	1
1739	91	1
2913	91	1
5521	91	1
8522	91	1
23043	91	1
56895	91	1
57492	91	1
83856	91	1
89853	91	1
8481	90	1
9628	90	1
23225	90	1
57584	90	1
775	89	1
2534	89	1
10397	89	1
79639	89	1
79968	89	1
89797	89	1
116984	89	1
2288	88	1
23328	88	1
90627	88	1
3592	87	1
7345	87	1
27044	87	1
29970	87	1
65983	87	1
359948	87	1
108	86	1
1788	86	1
9369	86	1
9576	86	1
64784	86	1
202018	86	1
678	85	1
2904	85	1
8559	85	1
10458	85	1
28996	85	1
51429	85	1
9630	84	1
80315	84	1
92521	84	1
140885	84	1
253714	84	1
283416	84	1
949	83	1
2776	83	1
5362	83	1
9686	83	1
9781	83	1
23105	83	1
26037	83	1
219771	83	1
222223	83	1
7704	82	1
55904	82	1
81553	82	1
154790	82	1
2766	81	1
5867	81	1
10391	81	1
11214	81	1
23120	81	1
57460	81	1
64924	81	1
441027	81	1
2034	80	1
5890	80	1
7204	80	1
9148	80	1
9891	80	1
10533	80	1
51621	80	1
57169	80	1
154091	80	1
622	79	1
1793	79	1
1902	79	1
4978	79	1
5443	79	1
9625	79	1
25817	79	1
55294	79	1
79966	79	1
5071	78	1
23405	78	1
57113	78	1
79024	78	1
643314	78	1
1113	77	1
3745	77	1
8871	77	1
10368	77	1
10743	77	1
25924	77	1
51555	77	1
64374	77	1
79789	77	1
387882	77	1
29	76	1
3705	76	1
8507	76	1
23648	76	1
28989	76	1
29928	76	1
54463	76	1
54970	76	1
131118	76	1
466	75	1
2012	75	1
8869	75	1
23164	75	1
23180	75	1
26018	75	1
26045	75	1
55068	75	1
55717	75	1
60675	75	1
84440	75	1
92017	75	1
6396	74	1
6733	74	1
7260	74	1
8128	74	1
23189	74	1
55313	74	1
55930	74	1
56990	74	1
57623	74	1
58480	74	1
64083	74	1
83941	74	1
637	73	1
2596	73	1
7145	73	1
8725	73	1
57020	73	1
57497	73	1
57586	73	1
57609	73	1
57709	73	1
79643	73	1
80325	73	1
133121	73	1
387923	73	1
729515	73	1
753	72	1
1112	72	1
3308	72	1
4155	72	1
9645	72	1
9901	72	1
23243	72	1
23498	72	1
1106	71	1
2530	71	1
3707	71	1
4045	71	1
5209	71	1
6457	71	1
6482	71	1
8975	71	1
9899	71	1
10085	71	1
11343	71	1
54491	71	1
57556	71	1
84230	71	1
2775	70	1
2823	70	1
4149	70	1
6299	70	1
8467	70	1
8609	70	1
23037	70	1
29761	70	1
55352	70	1
55966	70	1
79656	70	1
79953	70	1
80790	70	1
135112	70	1
201164	70	1
203062	70	1
262	69	1
2017	69	1
2549	69	1
5151	69	1
6256	69	1
10253	69	1
26052	69	1
29099	69	1
55705	69	1
56160	69	1
56852	69	1
84898	69	1
115286	69	1
134121	69	1
135114	69	1
902	68	1
3632	68	1
10140	68	1
11141	68	1
51274	68	1
55750	68	1
63027	68	1
85413	68	1
146395	68	1
285668	68	1
577	67	1
1620	67	1
2889	67	1
8632	67	1
10507	67	1
10806	67	1
22976	67	1
23499	67	1
55755	67	1
57496	67	1
57521	67	1
64283	67	1
84071	67	1
84249	67	1
140688	67	1
148641	67	1
5578	66	1
6229	66	1
7070	66	1
7799	66	1
8125	66	1
8553	66	1
9839	66	1
9863	66	1
10098	66	1
11057	66	1
57188	66	1
774	65	1
1289	65	1
5138	65	1
5336	65	1
5579	65	1
9915	65	1
23048	65	1
23321	65	1
23500	65	1
51253	65	1
92106	65	1
4601	64	1
5335	64	1
9920	64	1
10868	64	1
51701	64	1
57713	64	1
84504	64	1
92346	64	1
285527	64	1
344558	64	1
777	63	1
3660	63	1
4782	63	1
5097	63	1
5226	63	1
8224	63	1
23247	63	1
23348	63	1
51660	63	1
54715	63	1
55205	63	1
57583	63	1
58489	63	1
64411	63	1
84307	63	1
84940	63	1
143458	63	1
267	62	1
816	62	1
4216	62	1
4286	62	1
4613	62	1
4644	62	1
5581	62	1
5795	62	1
5802	62	1
7025	62	1
7373	62	1
8193	62	1
9639	62	1
9846	62	1
10758	62	1
23030	62	1
23613	62	1
50807	62	1
57636	62	1
64798	62	1
83696	62	1
132864	62	1
151011	62	1
989	61	1
4488	61	1
9201	61	1
10163	61	1
23452	61	1
27086	61	1
55345	61	1
55619	61	1
80005	61	1
84959	61	1
123016	61	1
125228	61	1
343990	61	1
100287036	61	1
388	60	1
1778	60	1
4081	60	1
4616	60	1
5455	60	1
5598	60	1
5910	60	1
6616	60	1
8672	60	1
9693	60	1
23507	60	1
51571	60	1
54880	60	1
122416	60	1
124152	60	1
147495	60	1
375057	60	1
2788	59	1
9043	59	1
10217	59	1
10365	59	1
22905	59	1
23303	59	1
23603	59	1
54453	59	1
56270	59	1
64409	59	1
65985	59	1
84133	59	1
114792	59	1
143686	59	1
261734	59	1
284252	59	1
374378	59	1
1123	58	1
2120	58	1
3516	58	1
3708	58	1
6585	58	1
8898	58	1
9378	58	1
9586	58	1
9865	58	1
10439	58	1
55144	58	1
55670	58	1
56963	58	1
79739	58	1
80820	58	1
84957	58	1
1456	57	1
4131	57	1
4897	57	1
5168	57	1
5799	57	1
6461	57	1
9394	57	1
9788	57	1
10777	57	1
10814	57	1
23677	57	1
26010	57	1
79712	57	1
84057	57	1
84062	57	1
90441	57	1
146664	57	1
221458	57	1
344148	57	1
832	56	1
2072	56	1
2119	56	1
3720	56	1
5564	56	1
6334	56	1
7068	56	1
7776	56	1
8452	56	1
9804	56	1
9895	56	1
10015	56	1
11320	56	1
22874	56	1
26133	56	1
26256	56	1
55636	56	1
60485	56	1
64800	56	1
79618	56	1
80725	56	1
90701	56	1
157807	56	1
387712	56	1
687	55	1
1052	55	1
2770	55	1
5087	55	1
6497	55	1
6538	55	1
8209	55	1
8624	55	1
8874	55	1
22906	55	1
23327	55	1
23362	55	1
27319	55	1
29842	55	1
50853	55	1
54896	55	1
56603	55	1
57509	55	1
79758	55	1
115825	55	1
116985	55	1
129285	55	1
221035	55	1
256987	55	1
326340	55	1
120	54	1
2114	54	1
3092	54	1
3800	54	1
4205	54	1
4781	54	1
5420	54	1
8428	54	1
8851	54	1
10277	54	1
22898	54	1
54438	54	1
54602	54	1
55315	54	1
56981	54	1
64388	54	1
80824	54	1
83992	54	1
773	53	1
817	53	1
1525	53	1
2139	53	1
2290	53	1
3746	53	1
3786	53	1
3908	53	1
4026	53	1
4137	53	1
4627	53	1
5074	53	1
5334	53	1
5520	53	1
5764	53	1
6433	53	1
8289	53	1
9569	53	1
9679	53	1
9829	53	1
11113	53	1
11218	53	1
23094	53	1
51305	53	1
57194	53	1
57644	53	1
57698	53	1
83478	53	1
84530	53	1
91272	53	1
114876	53	1
168667	53	1
100131211	53	1
476	52	1
547	52	1
613	52	1
641	52	1
1139	52	1
3607	52	1
4815	52	1
5162	52	1
7074	52	1
8301	52	1
8514	52	1
9341	52	1
9672	52	1
23001	52	1
23332	52	1
23671	52	1
26051	52	1
51422	52	1
54764	52	1
55092	52	1
64077	52	1
79870	52	1
84253	52	1
85379	52	1
85445	52	1
114088	52	1
122060	52	1
105	51	1
1080	51	1
1534	51	1
1804	51	1
2745	51	1
2899	51	1
4336	51	1
5770	51	1
7060	51	1
7078	51	1
8658	51	1
22839	51	1
22884	51	1
22936	51	1
23261	51	1
23414	51	1
26297	51	1
27237	51	1
51397	51	1
55187	51	1
55819	51	1
84913	51	1
118426	51	1
219790	51	1
259230	51	1
286204	51	1
374786	51	1
100507050	51	1
1837	50	1
4642	50	1
4685	50	1
5836	50	1
7461	50	1
8925	50	1
10783	50	1
22882	50	1
23272	50	1
27122	50	1
51256	50	1
54108	50	1
54899	50	1
57217	50	1
57533	50	1
57688	50	1
63976	50	1
79048	50	1
80055	50	1
84056	50	1
84159	50	1
91526	50	1
92014	50	1
93663	50	1
127845	50	1
130576	50	1
220108	50	1
389362	50	1
100507421	50	1
100	49	1
745	49	1
2309	49	1
2844	49	1
4851	49	1
5010	49	1
5428	49	1
5519	49	1
7109	49	1
8440	49	1
8660	49	1
8927	49	1
9215	49	1
9873	49	1
10769	49	1
11322	49	1
23514	49	1
55790	49	1
64342	49	1
83700	49	1
84915	49	1
94097	49	1
114818	49	1
130535	49	1
221937	49	1
353324	49	1
619279	49	1
214	48	1
274	48	1
406	48	1
1404	48	1
1488	48	1
5025	48	1
5046	48	1
5157	48	1
5822	48	1
7008	48	1
7805	48	1
7881	48	1
8110	48	1
9262	48	1
9975	48	1
22903	48	1
53335	48	1
54476	48	1
56341	48	1
57134	48	1
57758	48	1
59339	48	1
63898	48	1
81532	48	1
81848	48	1
84966	48	1
89849	48	1
654429	48	1
111	47	1
463	47	1
481	47	1
1400	47	1
1757	47	1
2246	47	1
3752	47	1
5128	47	1
6477	47	1
6624	47	1
6769	47	1
7410	47	1
9263	47	1
9619	47	1
23258	47	1
29091	47	1
51313	47	1
53358	47	1
56952	47	1
56987	47	1
57410	47	1
57537	47	1
57558	47	1
57706	47	1
64207	47	1
64772	47	1
79139	47	1
79731	47	1
81693	47	1
221178	47	1
400506	47	1
760	46	1
868	46	1
1608	46	1
2016	46	1
2037	46	1
3274	46	1
3344	46	1
3775	46	1
5530	46	1
5860	46	1
6507	46	1
7143	46	1
8195	46	1
9232	46	1
10231	46	1
23199	46	1
23314	46	1
51608	46	1
51704	46	1
54842	46	1
57795	46	1
79602	46	1
79906	46	1
80114	46	1
83795	46	1
84364	46	1
84899	46	1
221692	46	1
388403	46	1
399687	46	1
747	45	1
4288	45	1
4751	45	1
5629	45	1
5787	45	1
6161	45	1
6506	45	1
7159	45	1
8534	45	1
9886	45	1
10363	45	1
10398	45	1
22990	45	1
51458	45	1
51586	45	1
56950	45	1
57190	45	1
57520	45	1
57600	45	1
63971	45	1
81610	45	1
83641	45	1
284695	45	1
404093	45	1
35	44	1
87	44	1
327	44	1
576	44	1
1903	44	1
2040	44	1
2562	44	1
3418	44	1
4715	44	1
5028	44	1
6747	44	1
8476	44	1
8543	44	1
9267	44	1
9592	44	1
11060	44	1
23072	44	1
23235	44	1
23705	44	1
23760	44	1
29103	44	1
55342	44	1
56172	44	1
80176	44	1
83539	44	1
91584	44	1
91833	44	1
92154	44	1
146691	44	1
201229	44	1
221061	44	1
728464	44	1
730130	44	1
493	43	1
758	43	1
824	43	1
961	43	1
1000	43	1
1955	43	1
2581	43	1
3709	43	1
4916	43	1
5073	43	1
5144	43	1
5594	43	1
6558	43	1
6575	43	1
8542	43	1
9379	43	1
9397	43	1
9926	43	1
9972	43	1
22796	43	1
23024	43	1
23245	43	1
23413	43	1
23762	43	1
25926	43	1
26207	43	1
27111	43	1
27245	43	1
51617	43	1
54886	43	1
55450	43	1
58513	43	1
59269	43	1
64115	43	1
64224	43	1
79096	43	1
81570	43	1
93010	43	1
114798	43	1
117248	43	1
146760	43	1
284805	43	1
388650	43	1
1717	42	1
2004	42	1
2861	42	1
3480	42	1
3796	42	1
4773	42	1
5550	42	1
6117	42	1
8496	42	1
8774	42	1
8826	42	1
9249	42	1
9578	42	1
9956	42	1
10531	42	1
22883	42	1
23061	42	1
23107	42	1
23237	42	1
23250	42	1
26030	42	1
27087	42	1
29119	42	1
51523	42	1
55031	42	1
59338	42	1
79665	42	1
84448	42	1
93145	42	1
121665	42	1
133619	42	1
158434	42	1
257415	42	1
340481	42	1
651746	42	1
885	41	1
3398	41	1
4330	41	1
5154	41	1
5586	41	1
5834	41	1
5909	41	1
8082	41	1
8613	41	1
9705	41	1
22927	41	1
23228	41	1
25885	41	1
26040	41	1
29937	41	1
51123	41	1
54545	41	1
55120	41	1
55267	41	1
55277	41	1
55799	41	1
57214	41	1
58526	41	1
79776	41	1
83549	41	1
83658	41	1
84466	41	1
90268	41	1
90523	41	1
114991	41	1
152404	41	1
152789	41	1
155185	41	1
488	40	1
1183	40	1
1508	40	1
2185	40	1
2891	40	1
3925	40	1
3983	40	1
4035	40	1
4335	40	1
5796	40	1
6272	40	1
7419	40	1
7436	40	1
8295	40	1
8555	40	1
9162	40	1
9442	40	1
9649	40	1
9760	40	1
9779	40	1
9861	40	1
10227	40	1
10472	40	1
23002	40	1
23200	40	1
23308	40	1
25771	40	1
25940	40	1
25980	40	1
26959	40	1
27314	40	1
27345	40	1
51278	40	1
51329	40	1
51362	40	1
51649	40	1
55614	40	1
57154	40	1
57186	40	1
57561	40	1
57563	40	1
79683	40	1
80149	40	1
83786	40	1
85019	40	1
115584	40	1
201562	40	1
220042	40	1
81	39	1
103	39	1
460	39	1
665	39	1
1160	39	1
1307	39	1
1849	39	1
2011	39	1
2650	39	1
2752	39	1
2934	39	1
3988	39	1
4299	39	1
5922	39	1
6867	39	1
7324	39	1
7337	39	1
7368	39	1
8291	39	1
8323	39	1
9293	39	1
10396	39	1
10570	39	1
11033	39	1
11247	39	1
22997	39	1
23184	39	1
26038	39	1
29123	39	1
51099	39	1
51126	39	1
51479	39	1
55914	39	1
56776	39	1
57476	39	1
60468	39	1
64131	39	1
64478	39	1
65125	39	1
79698	39	1
80210	39	1
80213	39	1
80728	39	1
81563	39	1
84280	39	1
91768	39	1
115827	39	1
117584	39	1
158471	39	1
166336	39	1
200424	39	1
219681	39	1
219699	39	1
347731	39	1
389792	39	1
494188	39	1
118	38	1
148	38	1
408	38	1
501	38	1
1316	38	1
1465	38	1
1876	38	1
1889	38	1
2036	38	1
2043	38	1
2131	38	1
3980	38	1
4088	38	1
5339	38	1
5349	38	1
5924	38	1
7533	38	1
8498	38	1
8635	38	1
9489	38	1
9681	38	1
9907	38	1
10049	38	1
10289	38	1
10652	38	1
10912	38	1
11069	38	1
22821	38	1
22856	38	1
23187	38	1
26061	38	1
51363	38	1
54541	38	1
54757	38	1
55534	38	1
56892	38	1
57475	38	1
57710	38	1
66000	38	1
79705	38	1
83988	38	1
84181	38	1
84632	38	1
84886	38	1
89927	38	1
90249	38	1
121260	38	1
148808	38	1
253559	38	1
283248	38	1
284058	38	1
467	37	1
805	37	1
815	37	1
1831	37	1
2561	37	1
2768	37	1
4124	37	1
4643	37	1
4664	37	1
4861	37	1
5590	37	1
5599	37	1
5602	37	1
5757	37	1
5791	37	1
5793	37	1
5891	37	1
5998	37	1
6002	37	1
6534	37	1
9792	37	1
9806	37	1
10186	37	1
10335	37	1
10633	37	1
22924	37	1
22954	37	1
23129	37	1
23294	37	1
25836	37	1
26090	37	1
28957	37	1
51199	37	1
55314	37	1
55650	37	1
55788	37	1
58499	37	1
60685	37	1
65986	37	1
79815	37	1
83699	37	1
84441	37	1
87769	37	1
113451	37	1
115572	37	1
130733	37	1
171023	37	1
220107	37	1
253943	37	1
343263	37	1
374655	37	1
401124	37	1
102	36	1
117	36	1
205	36	1
1435	36	1
2308	36	1
2567	36	1
3725	36	1
3977	36	1
4179	36	1
4241	36	1
4784	36	1
4862	36	1
6529	36	1
6663	36	1
6942	36	1
7111	36	1
7534	36	1
8777	36	1
9542	36	1
9659	36	1
9665	36	1
9682	36	1
9766	36	1
9776	36	1
10395	36	1
11142	36	1
11217	36	1
11346	36	1
23112	36	1
23345	36	1
23366	36	1
25780	36	1
25829	36	1
51121	36	1
51477	36	1
51700	36	1
55356	36	1
55852	36	1
56243	36	1
57591	36	1
58504	36	1
64168	36	1
80036	36	1
80745	36	1
81603	36	1
84059	36	1
84333	36	1
114781	36	1
115294	36	1
126917	36	1
143279	36	1
145748	36	1
199990	36	1
219287	36	1
387921	36	1
401548	36	1
361	35	1
965	35	1
1496	35	1
1785	35	1
2835	35	1
3643	35	1
3831	35	1
4705	35	1
4856	35	1
5137	35	1
5332	35	1
5527	35	1
5596	35	1
5660	35	1
6305	35	1
6548	35	1
6595	35	1
8499	35	1
9355	35	1
9469	35	1
9701	35	1
10188	35	1
10867	35	1
11221	35	1
11226	35	1
23013	35	1
23198	35	1
23359	35	1
23522	35	1
23593	35	1
26984	35	1
27101	35	1
27346	35	1
50859	35	1
54454	35	1
54758	35	1
57478	35	1
59084	35	1
65220	35	1
79152	35	1
81849	35	1
83716	35	1
84275	35	1
113026	35	1
143684	35	1
150372	35	1
152002	35	1
154881	35	1
160857	35	1
221895	35	1
257236	35	1
283358	35	1
388753	35	1
400451	35	1
392	34	1
1070	34	1
1124	34	1
1434	34	1
1612	34	1
1809	34	1
1948	34	1
2099	34	1
2222	34	1
2995	34	1
3097	34	1
4072	34	1
4836	34	1
5093	34	1
5587	34	1
6000	34	1
6311	34	1
6894	34	1
7386	34	1
7433	34	1
7481	34	1
8404	34	1
8760	34	1
8814	34	1
9185	34	1
9218	34	1
9223	34	1
9580	34	1
10006	34	1
10228	34	1
10485	34	1
10658	34	1
11018	34	1
11076	34	1
22880	34	1
26011	34	1
29094	34	1
55246	34	1
55256	34	1
55638	34	1
55800	34	1
56999	34	1
57136	34	1
57222	34	1
57415	34	1
57486	34	1
64225	34	1
64759	34	1
79230	34	1
84437	34	1
84629	34	1
89932	34	1
92737	34	1
148418	34	1
152503	34	1
152573	34	1
221184	34	1
222171	34	1
285590	34	1
729993	34	1
1009	33	1
1040	33	1
1129	33	1
1394	33	1
1495	33	1
1499	33	1
1540	33	1
1795	33	1
1808	33	1
2009	33	1
2054	33	1
2066	33	1
2845	33	1
3249	33	1
3953	33	1
4134	33	1
4147	33	1
4947	33	1
5283	33	1
6156	33	1
6430	33	1
6875	33	1
7168	33	1
7405	33	1
7444	33	1
8470	33	1
8611	33	1
8622	33	1
8848	33	1
9024	33	1
9352	33	1
9778	33	1
10766	33	1
10873	33	1
22895	33	1
23201	33	1
23236	33	1
27244	33	1
51112	33	1
51367	33	1
51435	33	1
54969	33	1
55114	33	1
55512	33	1
55915	33	1
56997	33	1
57162	33	1
57511	33	1
63974	33	1
64399	33	1
64426	33	1
64641	33	1
79611	33	1
79720	33	1
81619	33	1
83737	33	1
83876	33	1
84417	33	1
91419	33	1
114794	33	1
121512	33	1
122953	33	1
220382	33	1
220988	33	1
254778	33	1
375449	33	1
375748	33	1
388962	33	1
100131378	33	1
