# Supplementary material for: Cell type-selective disease-association of genes under high regulatory load
Source: Nucleic Acids Res. 2015 Oct 10;43(18):8839–55. doi: 10.1093/nar/gkv863 (PMC4605313; doi:10.1093/nar/gkv863)
Supplement: SUPPLEMENTARY DATA [file supp_gkv863_nar-01077-z-2015-File011.zip › HighEnhLoad_E071_10PCNT_04-Feb-2015.txt]

Entrez Gene ID	Nr Enh	H3K4me3 status
9612	189	1
9444	181	1
9759	180	1
116987	176	1
9745	172	1
64067	172	1
60492	168	1
57178	165	1
10801	164	1
23239	161	1
658	159	1
9844	159	1
8633	150	1
5142	148	1
596	147	1
25769	144	1
414899	143	1
114793	142	1
124540	142	1
4289	141	1
4684	140	1
55660	139	1
57507	139	1
677	137	1
27161	137	1
84251	135	1
473	134	1
5305	132	1
1740	131	1
5789	131	1
50651	130	1
340485	130	1
2887	129	1
55691	129	1
6925	128	1
23150	127	1
117581	127	1
4092	126	1
84952	126	1
144347	126	1
5818	125	1
6446	124	1
2176	123	1
63027	123	1
57453	122	1
351	121	1
9053	121	1
10982	121	1
6938	120	1
10090	120	1
10105	120	1
2637	119	1
9811	119	1
22897	118	1
27237	118	1
153090	118	1
522	116	1
5101	116	1
5747	116	1
84909	116	1
5588	115	1
23387	115	1
83943	115	1
84623	115	1
160335	115	1
9732	114	1
7145	113	1
9472	113	1
63976	113	1
6484	112	1
9448	112	1
28232	112	1
9576	111	1
22982	111	1
145567	111	1
8030	110	1
158135	109	1
359948	109	1
678	108	1
136259	108	1
801	107	1
10771	107	1
23242	107	1
6653	106	1
6720	106	1
9922	106	1
5890	105	1
89853	105	1
92521	105	1
400954	105	1
288	104	1
90871	104	1
23095	102	1
26137	102	1
2894	101	1
23127	101	1
6900	100	1
26009	100	1
26289	100	1
57580	100	1
643314	100	1
287	99	1
57553	99	1
57616	99	1
2263	98	1
5295	97	1
6662	97	1
9365	97	1
23429	96	1
55959	96	1
80323	96	1
84457	96	1
84978	96	1
153396	96	1
2590	95	1
6657	95	1
9124	95	1
9774	95	1
2824	94	1
4774	94	1
6711	94	1
7082	94	1
10580	94	1
79730	94	1
4915	93	1
23043	93	1
51274	93	1
79605	93	1
84894	93	1
949	92	1
5867	92	1
23446	92	1
23254	91	1
23263	91	1
89797	91	1
323	90	1
8632	90	1
23114	90	1
23328	90	1
55313	90	1
90627	90	1
2766	89	1
8481	89	1
11214	89	1
23040	89	1
23405	89	1
79968	89	1
466	88	1
1611	88	1
22998	88	1
23498	88	1
57609	88	1
79789	88	1
92017	88	1
201266	88	1
667	87	1
9873	87	1
23499	87	1
753	86	1
6256	86	1
7704	86	1
55904	86	1
81578	86	1
6299	85	1
10150	85	1
55187	85	1
3632	84	1
8128	84	1
23287	84	1
50863	84	1
58480	84	1
4837	83	1
56995	83	1
65983	83	1
83856	83	1
2534	82	1
4010	82	1
6310	82	1
8725	82	1
9644	82	1
9771	82	1
79953	82	1
84898	82	1
399979	82	1
5911	81	1
6695	81	1
8869	81	1
55717	81	1
219771	81	1
9846	80	1
28996	80	1
55182	80	1
80005	80	1
89796	80	1
4616	79	1
5071	79	1
5209	79	1
133121	79	1
29	78	1
317	78	1
1739	78	1
1793	78	1
2034	78	1
2788	78	1
2889	78	1
56895	78	1
154790	78	1
5151	77	1
8559	77	1
9628	77	1
10507	77	1
54880	77	1
55536	77	1
60675	77	1
64784	77	1
79639	77	1
220965	77	1
414318	77	1
622	76	1
832	76	1
1488	76	1
1501	76	1
1902	76	1
4286	76	1
9839	76	1
23189	76	1
23321	76	1
25817	76	1
54764	76	1
55205	76	1
57020	76	1
147495	76	1
283416	76	1
441027	76	1
1106	75	1
1289	75	1
3092	75	1
9249	75	1
10397	75	1
54970	75	1
55619	75	1
57709	75	1
112399	75	1
8452	74	1
9639	74	1
9804	74	1
9920	74	1
10868	74	1
23048	74	1
51735	74	1
79643	74	1
116154	74	1
100287036	74	1
4482	73	1
5770	73	1
9569	73	1
10388	73	1
23164	73	1
51429	73	1
57188	73	1
57492	73	1
83941	73	1
84275	73	1
388	72	1
6514	72	1
8871	72	1
23225	72	1
56603	72	1
57556	72	1
79966	72	1
84249	72	1
463	71	1
1788	71	1
4782	71	1
5521	71	1
9148	71	1
54896	71	1
55636	71	1
56963	71	1
79718	71	1
80176	71	1
83696	71	1
157807	71	1
2549	70	1
3705	70	1
6457	70	1
54463	70	1
57460	70	1
84307	70	1
89849	70	1
154091	70	1
2776	69	1
5336	69	1
6482	69	1
8522	69	1
10391	69	1
56990	69	1
84940	69	1
344558	69	1
775	68	1
2288	68	1
3592	68	1
4088	68	1
6506	68	1
7345	68	1
8609	68	1
9630	68	1
28989	68	1
54108	68	1
57584	68	1
63876	68	1
80790	68	1
125228	68	1
151011	68	1
1113	67	1
1778	67	1
3660	67	1
5443	67	1
7070	67	1
8467	67	1
8898	67	1
23677	67	1
29099	67	1
29928	67	1
55092	67	1
57521	67	1
84440	67	1
84504	67	1
221749	67	1
253714	67	1
285527	67	1
4149	66	1
4208	66	1
5046	66	1
6397	66	1
6461	66	1
6733	66	1
10098	66	1
10743	66	1
23030	66	1
23303	66	1
90701	66	1
947	65	1
1112	65	1
2775	65	1
4091	65	1
9638	65	1
11141	65	1
26133	65	1
50807	65	1
51621	65	1
54453	65	1
55352	65	1
57583	65	1
57644	65	1
59339	65	1
201164	65	1
389362	65	1
7372	64	1
9781	64	1
29970	64	1
55160	64	1
57713	64	1
79712	64	1
84913	64	1
124152	64	1
140885	64	1
2530	63	1
4601	63	1
5910	63	1
9267	63	1
22882	63	1
29761	63	1
57537	63	1
79602	63	1
91526	63	1
114991	63	1
131118	63	1
262	62	1
4064	62	1
5168	62	1
5578	62	1
5802	62	1
6497	62	1
7373	62	1
9788	62	1
10458	62	1
23199	62	1
23261	62	1
55068	62	1
64798	62	1
79618	62	1
84057	62	1
84959	62	1
85413	62	1
92014	62	1
285668	62	1
637	61	1
1837	61	1
3709	61	1
4627	61	1
7466	61	1
8082	61	1
8672	61	1
9586	61	1
9705	61	1
9865	61	1
10335	61	1
10806	61	1
23648	61	1
55144	61	1
55705	61	1
55755	61	1
56270	61	1
60312	61	1
64411	61	1
374786	61	1
120	60	1
214	60	1
267	60	1
960	60	1
1139	60	1
5795	60	1
6229	60	1
7060	60	1
9341	60	1
9686	60	1
10533	60	1
10894	60	1
23603	60	1
26018	60	1
26045	60	1
81532	60	1
259230	60	1
816	59	1
4155	59	1
4705	59	1
5226	59	1
11343	59	1
23348	59	1
79139	59	1
79758	59	1
80055	59	1
115294	59	1
115825	59	1
135112	59	1
256987	59	1
729515	59	1
111	58	1
3707	58	1
4815	58	1
6867	58	1
7109	58	1
8613	58	1
9625	58	1
10085	58	1
10659	58	1
10758	58	1
25780	58	1
26037	58	1
51305	58	1
64342	58	1
80325	58	1
80725	58	1
84957	58	1
129285	58	1
221178	58	1
326340	58	1
100506115	58	1
100507050	58	1
817	57	1
4026	57	1
5087	57	1
8193	57	1
8660	57	1
9619	57	1
9915	57	1
51555	57	1
79048	57	1
80824	57	1
81569	57	1
83549	57	1
2913	56	1
4137	56	1
4330	56	1
4751	56	1
5097	56	1
6239	56	1
8301	56	1
22976	56	1
23452	56	1
23613	56	1
25940	56	1
57134	56	1
57533	56	1
57636	56	1
654429	56	1
108	55	1
3965	55	1
4009	55	1
6196	55	1
7461	55	1
8624	55	1
27086	55	1
55315	55	1
64374	55	1
79906	55	1
84071	55	1
135114	55	1
143458	55	1
344148	55	1
760	54	1
3516	54	1
4851	54	1
5335	54	1
5998	54	1
7090	54	1
8125	54	1
10140	54	1
10163	54	1
11057	54	1
22898	54	1
23243	54	1
26051	54	1
26286	54	1
64759	54	1
83641	54	1
118426	54	1
100	53	1
641	53	1
1456	53	1
1804	53	1
2114	53	1
3778	53	1
3908	53	1
5581	53	1
10365	53	1
23102	53	1
23500	53	1
29123	53	1
55670	53	1
57217	53	1
57558	53	1
64072	53	1
79024	53	1
80315	53	1
84441	53	1
116984	53	1
122416	53	1
222223	53	1
399687	53	1
105	52	1
868	52	1
2120	52	1
2745	52	1
3344	52	1
4216	52	1
4337	52	1
5420	52	1
5522	52	1
7074	52	1
7837	52	1
8975	52	1
9645	52	1
9712	52	1
23001	52	1
23092	52	1
23094	52	1
23275	52	1
26052	52	1
29842	52	1
55819	52	1
56160	52	1
80781	52	1
374655	52	1
2040	51	1
3418	51	1
3607	51	1
4131	51	1
4773	51	1
5527	51	1
5834	51	1
6477	51	1
7078	51	1
7805	51	1
8291	51	1
8774	51	1
9672	51	1
9926	51	1
22884	51	1
22906	51	1
51253	51	1
51571	51	1
55733	51	1
55966	51	1
57142	51	1
57154	51	1
57162	51	1
57688	51	1
58489	51	1
81610	51	1
114792	51	1
115286	51	1
132864	51	1
613	50	1
2017	50	1
6575	50	1
7204	50	1
8289	50	1
8295	50	1
9043	50	1
9679	50	1
10184	50	1
22821	50	1
23129	50	1
25924	50	1
26984	50	1
51422	50	1
51466	50	1
54828	50	1
55534	50	1
55647	50	1
56952	50	1
64083	50	1
84230	50	1
85481	50	1
201562	50	1
285590	50	1
343990	50	1
619279	50	1
103	49	1
1284	49	1
2139	49	1
3090	49	1
4045	49	1
4715	49	1
5334	49	1
5520	49	1
5796	49	1
6507	49	1
6564	49	1
6627	49	1
7419	49	1
8853	49	1
8874	49	1
9218	49	1
10242	49	1
10277	49	1
10395	49	1
22905	49	1
25836	49	1
25926	49	1
27122	49	1
51397	49	1
54491	49	1
54899	49	1
55277	49	1
57157	49	1
57190	49	1
57509	49	1
84915	49	1
93663	49	1
116985	49	1
140688	49	1
151525	49	1
221937	49	1
375057	49	1
1955	48	1
2246	48	1
2908	48	1
5155	48	1
5598	48	1
7456	48	1
9891	48	1
9895	48	1
10570	48	1
11346	48	1
22941	48	1
23118	48	1
26090	48	1
51704	48	1
55075	48	1
60485	48	1
64077	48	1
64207	48	1
81848	48	1
83992	48	1
92154	48	1
92293	48	1
92346	48	1
151556	48	1
387923	48	1
388403	48	1
1316	47	1
3983	47	1
4685	47	1
4781	47	1
5154	47	1
5162	47	1
5822	47	1
6624	47	1
6935	47	1
7052	47	1
7159	47	1
7368	47	1
8110	47	1
8209	47	1
8658	47	1
8851	47	1
8925	47	1
9079	47	1
11322	47	1
22924	47	1
22936	47	1
26207	47	1
58526	47	1
80820	47	1
94134	47	1
283358	47	1
387712	47	1
400506	47	1
1525	46	1
5025	46	1
5519	46	1
6533	46	1
6954	46	1
9394	46	1
9489	46	1
9578	46	1
10217	46	1
11252	46	1
22883	46	1
26030	46	1
54842	46	1
55345	46	1
56896	46	1
57118	46	1
63971	46	1
79899	46	1
84133	46	1
85461	46	1
150372	46	1
261734	46	1
374819	46	1
100506581	46	1
824	45	1
1080	45	1
1785	45	1
4288	45	1
4299	45	1
4336	45	1
4643	45	1
4772	45	1
5138	45	1
5455	45	1
6272	45	1
7050	45	1
8542	45	1
9522	45	1
9693	45	1
23013	45	1
25932	45	1
54438	45	1
57698	45	1
57758	45	1
59269	45	1
85445	45	1
113451	45	1
146395	45	1
221458	45	1
284058	45	1
284695	45	1
348645	45	1
100131211	45	1
1540	44	1
2782	44	1
3091	44	1
3720	44	1
3977	44	1
4258	44	1
4301	44	1
4613	44	1
5010	44	1
5137	44	1
5599	44	1
6480	44	1
7260	44	1
7410	44	1
8555	44	1
9450	44	1
9770	44	1
9962	44	1
11018	44	1
11320	44	1
23235	44	1
23258	44	1
23413	44	1
29035	44	1
55740	44	1
57410	44	1
57563	44	1
64101	44	1
65220	44	1
84628	44	1
91272	44	1
123016	44	1
220107	44	1
220108	44	1
221035	44	1
87	43	1
182	43	1
989	43	1
1435	43	1
2290	43	1
3756	43	1
5028	43	1
5909	43	1
6161	43	1
8224	43	1
11031	43	1
51126	43	1
51660	43	1
54541	43	1
57623	43	1
58504	43	1
81693	43	1
83478	43	1
85407	43	1
146691	43	1
404093	43	1
272	42	1
493	42	1
547	42	1
777	42	1
1052	42	1
1436	42	1
1508	42	1
2587	42	1
2596	42	1
2752	42	1
2934	42	1
3782	42	1
4642	42	1
5128	42	1
6001	42	1
6017	42	1
9469	42	1
9806	42	1
9863	42	1
10363	42	1
10783	42	1
22927	42	1
23061	42	1
23250	42	1
23293	42	1
23514	42	1
28957	42	1
51586	42	1
51700	42	1
54492	42	1
56172	42	1
57186	42	1
59338	42	1
81619	42	1
84253	42	1
84899	42	1
91833	42	1
114781	42	1
122060	42	1
134121	42	1
219681	42	1
1028	41	1
1452	41	1
2817	41	1
2869	41	1
2903	41	1
3480	41	1
5362	41	1
5791	41	1
7881	41	1
8379	41	1
9886	41	1
9901	41	1
9972	41	1
11060	41	1
11076	41	1
23294	41	1
29094	41	1
51477	41	1
54886	41	1
54893	41	1
55450	41	1
55915	41	1
57496	41	1
60685	41	1
79733	41	1
84159	41	1
87769	41	1
114798	41	1
114818	41	1
219699	41	1
387882	41	1
885	40	1
902	40	1
1124	40	1
2004	40	1
2048	40	1
2309	40	1
2768	40	1
4676	40	1
5157	40	1
6305	40	1
9024	40	1
9229	40	1
9542	40	1
9792	40	1
10672	40	1
11142	40	1
11217	40	1
22801	40	1
23064	40	1
23107	40	1
23120	40	1
25829	40	1
29103	40	1
51256	40	1
54476	40	1
54758	40	1
54910	40	1
55914	40	1
57458	40	1
58513	40	1
83658	40	1
84466	40	1
85379	40	1
127731	40	1
150094	40	1
155185	40	1
222171	40	1
223082	40	1
81	39	1
665	39	1
999	39	1
2308	39	1
2969	39	1
3659	39	1
4134	39	1
4205	39	1
4650	39	1
4660	39	1
4856	39	1
5764	39	1
6509	39	1
6573	39	1
6942	39	1
7008	39	1
7545	39	1
7776	39	1
8073	39	1
8828	39	1
9270	39	1
9516	39	1
9701	39	1
9766	39	1
9907	39	1
11221	39	1
22903	39	1
26034	39	1
51608	39	1
55031	39	1
56894	39	1
79665	39	1
79731	39	1
81553	39	1
83795	39	1
90268	39	1
401548	39	1
102	38	1
274	38	1
1387	38	1
1757	38	1
3784	38	1
5583	38	1
5660	38	1
6764	38	1
7048	38	1
7058	38	1
8140	38	1
8495	38	1
8850	38	1
9778	38	1
10221	38	1
10227	38	1
10396	38	1
22874	38	1
22907	38	1
22909	38	1
23272	38	1
26256	38	1
27087	38	1
27245	38	1
50859	38	1
51162	38	1
51649	38	1
55850	38	1
56852	38	1
57707	38	1
64579	38	1
79627	38	1
79739	38	1
83539	38	1
84056	38	1
90441	38	1
123099	38	1
127833	38	1
152503	38	1
168090	38	1
200424	38	1
118	37	1
476	37	1
576	37	1
833	37	1
2037	37	1
2119	37	1
2296	37	1
2770	37	1
3693	37	1
4335	37	1
5349	37	1
5358	37	1
5922	37	1
6430	37	1
7709	37	1
8428	37	1
9379	37	1
9537	37	1
9649	37	1
9663	37	1
9829	37	1
23201	37	1
23332	37	1
23671	37	1
27314	37	1
29937	37	1
51523	37	1
57222	37	1
64131	37	1
64768	37	1
65125	37	1
83643	37	1
83737	37	1
84629	37	1
84632	37	1
84886	37	1
92181	37	1
114876	37	1
115584	37	1
117248	37	1
133619	37	1
143686	37	1
151648	37	1
152002	37	1
199990	37	1
219287	37	1
219790	37	1
220042	37	1
257236	37	1
481	36	1
501	36	1
687	36	1
864	36	1
1119	36	1
1183	36	1
1307	36	1
1404	36	1
1780	36	1
1849	36	1
1889	36	1
2294	36	1
3725	36	1
3732	36	1
4651	36	1
4916	36	1
5629	36	1
6311	36	1
6584	36	1
6747	36	1
6894	36	1
7043	36	1
7335	36	1
8553	36	1
8826	36	1
9232	36	1
9467	36	1
10531	36	1
10656	36	1
11030	36	1
23247	36	1
23362	36	1
23366	36	1
28951	36	1
51278	36	1
51701	36	1
54434	36	1
54757	36	1
55267	36	1
55650	36	1
64115	36	1
79683	36	1
80852	36	1
83716	36	1
83786	36	1
85416	36	1
121260	36	1
131583	36	1
133522	36	1
140739	36	1
158471	36	1
171425	36	1
203062	36	1
221061	36	1
284805	36	1
400451	36	1
642938	36	1
19	35	1
135	35	1
577	35	1
745	35	1
3642	35	1
3643	35	1
4947	35	1
5891	35	1
6909	35	1
7025	35	1
8038	35	1
8436	35	1
10912	35	1
23023	35	1
23308	35	1
23473	35	1
25885	35	1
28514	35	1
30011	35	1
55780	35	1
56981	35	1
56998	35	1
57169	35	1
57864	35	1
59341	35	1
64788	35	1
81570	35	1
84557	35	1
138151	35	1
317762	35	1
375612	35	1
494188	35	1
730130	35	1
25	34	1
467	34	1
762	34	1
800	34	1
805	34	1
1009	34	1
1912	34	1
2099	34	1
2317	34	1
3394	34	1
4035	34	1
4072	34	1
4147	34	1
4638	34	1
5093	34	1
5500	34	1
5594	34	1
6156	34	1
6433	34	1
7086	34	1
7477	34	1
8440	34	1
8498	34	1
8726	34	1
8760	34	1
8812	34	1
9698	34	1
10079	34	1
10454	34	1
11309	34	1
23075	34	1
23090	34	1
23093	34	1
23112	34	1
23345	34	1
25771	34	1
27185	34	1
29998	34	1
50853	34	1
51329	34	1
51363	34	1
54454	34	1
55314	34	1
57511	34	1
57600	34	1
64410	34	1
79613	34	1
79776	34	1
80114	34	1
80303	34	1
84062	34	1
84678	34	1
84947	34	1
89932	34	1
114327	34	1
117584	34	1
129080	34	1
140710	34	1
148	33	1
408	33	1
421	33	1
747	33	1
774	33	1
861	33	1
1282	33	1
1608	33	1
2222	33	1
2650	33	1
3398	33	1
3570	33	1
3980	33	1
4154	33	1
4248	33	1
5027	33	1
5037	33	1
5339	33	1
5590	33	1
5757	33	1
6404	33	1
8476	33	1
8514	33	1
9162	33	1
9352	33	1
9369	33	1
10494	33	1
11016	33	1
11066	33	1
11165	33	1
11247	33	1
23507	33	1
23580	33	1
30846	33	1
51347	33	1
51479	33	1
53373	33	1
54969	33	1
55256	33	1
57136	33	1
57486	33	1
57586	33	1
57630	33	1
58499	33	1
64409	33	1
79230	33	1
84448	33	1
92737	33	1
116448	33	1
119587	33	1
121665	33	1
126917	33	1
140876	33	1
152404	33	1
200916	33	1
221184	33	1
257415	33	1
283248	33	1
388962	33	1
389792	33	1
154	32	1
361	32	1
657	32	1
1312	32	1
1465	32	1
3490	32	1
3800	32	1
3831	32	1
4298	32	1
5337	32	1
5625	32	1
6414	32	1
6678	32	1
7026	32	1
7163	32	1
7533	32	1
8611	32	1
8997	32	1
9717	32	1
9855	32	1
10161	32	1
10422	32	1
10461	32	1
10472	32	1
10586	32	1
10652	32	1
10972	32	1
11237	32	1
23181	32	1
23373	32	1
51096	32	1
54891	32	1
55223	32	1
55356	32	1
55697	32	1
56934	32	1
57561	32	1
57666	32	1
63898	32	1
64924	32	1
65986	32	1
79152	32	1
79155	32	1
79890	32	1
79980	32	1
81603	32	1
84309	32	1
84735	32	1
84910	32	1
84919	32	1
91010	32	1
121512	32	1
128710	32	1
129563	32	1
146223	32	1
148641	32	1
159195	32	1
169792	32	1
220047	32	1
221002	32	1
340481	32	1
348938	32	1
389289	32	1
35	31	1
185	31	1
488	31	1
1002	31	1
1512	31	1
1534	31	1
1831	31	1
2006	31	1
2009	31	1
2011	31	1
2180	31	1
2353	31	1
2823	31	1
2835	31	1
2885	31	1
2900	31	1
3249	31	1
3280	31	1
3281	31	1
3691	31	1
4179	31	1
4488	31	1
4810	31	1
5287	31	1
5292	31	1
5428	31	1
5564	31	1
7511	31	1
7799	31	1
8178	31	1
8509	31	1
9185	31	1
9223	31	1
9442	31	1
9603	31	1
9659	31	1
9681	31	1
9848	31	1
10253	31	1
10585	31	1
11033	31	1
11034	31	1
11113	31	1
23078	31	1
23175	31	1
23187	31	1
25766	31	1
27111	31	1
29919	31	1
50488	31	1
51172	31	1
51313	31	1
54440	31	1
54741	31	1
55852	31	1
55930	31	1
56886	31	1
56987	31	1
56999	31	1
57419	31	1
57475	31	1
57591	31	1
57798	31	1
64446	31	1
64849	31	1
79742	31	1
80036	31	1
80196	31	1
80213	31	1
83752	31	1
84059	31	1
90135	31	1
124460	31	1
127845	31	1
130132	31	1
145270	31	1
200150	31	1
100130311	31	1
100130880	31	1
100507055	31	1
392	30	1
961	30	1
1129	30	1
1523	30	1
1838	30	1
2022	30	1
2081	30	1
2185	30	1
2861	30	1
3315	30	1
3455	30	1
3673	30	1
3796	30	1
3930	30	1
3988	30	1
4861	30	1
5042	30	1
5173	30	1
5412	30	1
5745	30	1
6189	30	1
6503	30	1
7111	30	1
7168	30	1
7324	30	1
7436	30	1
7481	30	1
8527	30	1
8534	30	1
8927	30	1
8994	30	1
9397	30	1
9517	30	1
9710	30	1
9776	30	1
9899	30	1
10971	30	1
22796	30	1
23312	30	1
23326	30	1
23389	30	1
23760	30	1
25843	30	1
27342	30	1
27347	30	1
29091	30	1
29119	30	1
51112	30	1
54467	30	1
55114	30	1
55227	30	1
55611	30	1
55790	30	1
57194	30	1
64094	30	1
64744	30	1
64919	30	1
79608	30	1
80024	30	1
81615	30	1
81846	30	1
83733	30	1
85315	30	1
85449	30	1
89795	30	1
122953	30	1
146760	30	1
152573	30	1
154043	30	1
154881	30	1
157638	30	1
171568	30	1
202018	30	1
221491	30	1
253559	30	1
342035	30	1
348094	30	1
353116	30	1
