# Supplementary material for: Cell type-selective disease-association of genes under high regulatory load
Source: Nucleic Acids Res. 2015 Oct 10;43(18):8839–55. doi: 10.1093/nar/gkv863 (PMC4605313; doi:10.1093/nar/gkv863)
Supplement: SUPPLEMENTARY DATA [file supp_gkv863_nar-01077-z-2015-File011.zip › HighEnhLoad_E069_10PCNT_04-Feb-2015.txt]

Entrez Gene ID	Nr Enh	H3K4me3 status
64067	211	1
9444	208	1
9612	205	1
60492	197	1
9745	183	1
9844	176	1
116987	171	1
10801	168	1
658	167	1
23239	167	1
8633	166	1
5142	164	1
9759	164	1
5789	163	1
57178	160	1
4915	156	1
84251	155	1
124540	155	1
144347	155	1
4684	154	1
25769	154	1
57453	153	1
114793	153	1
596	152	1
6446	152	1
55660	150	1
8030	149	1
4289	148	1
22897	147	1
340485	145	1
1740	142	1
6925	140	1
23287	140	1
57507	140	1
2176	139	1
23387	139	1
335	138	1
5101	138	1
5305	138	1
288	137	1
9472	137	1
23150	130	1
55691	130	1
4092	129	1
400954	127	1
351	126	1
473	126	1
6657	126	1
9053	126	1
4482	125	1
27161	124	1
84457	124	1
2637	123	1
10982	123	1
84909	123	1
153396	123	1
23040	122	1
28232	122	1
84952	122	1
136259	122	1
9811	121	1
23043	121	1
145567	121	1
117581	120	1
522	119	1
2887	119	1
1611	118	1
2263	118	1
6938	118	1
50651	118	1
677	117	1
6900	117	1
9576	117	1
5818	115	1
9922	115	1
10105	114	1
23095	114	1
90871	114	1
801	113	1
6653	113	1
6720	113	1
23114	113	1
84894	113	1
667	112	1
5747	112	1
23242	112	1
10090	111	1
63027	111	1
1501	110	1
2534	110	1
9448	110	1
160335	110	1
10150	109	1
84978	109	1
2894	108	1
23127	108	1
55182	108	1
81578	108	1
22998	107	1
26009	107	1
26289	107	1
153090	107	1
57553	106	1
158135	106	1
317	105	1
2824	105	1
5588	105	1
23429	105	1
89853	104	1
287	103	1
9771	103	1
23263	103	1
79639	103	1
6662	102	1
10580	102	1
26137	102	1
5911	101	1
22982	101	1
57616	101	1
2590	100	1
57580	100	1
6695	99	1
50863	99	1
55717	99	1
220965	99	1
6484	98	1
9124	98	1
23328	98	1
56895	98	1
79968	98	1
84623	98	1
6711	97	1
9774	97	1
23446	97	1
89796	97	1
89797	97	1
5295	96	1
7082	96	1
92521	96	1
112399	96	1
27237	95	1
8481	93	1
10771	93	1
55536	93	1
108	92	1
4774	92	1
55904	92	1
116154	92	1
643314	92	1
23321	91	1
55313	91	1
399979	91	1
5521	90	1
10659	90	1
79605	90	1
83856	90	1
359948	90	1
5071	89	1
63976	89	1
441027	89	1
8632	88	1
8725	88	1
23254	88	1
54463	88	1
56995	88	1
64784	88	1
79789	88	1
92017	88	1
201266	88	1
5890	87	1
10458	87	1
57556	87	1
60675	87	1
65983	87	1
4208	86	1
6196	86	1
23189	86	1
55959	86	1
79718	86	1
28996	85	1
79966	85	1
678	84	1
2776	84	1
8128	84	1
9644	84	1
51621	84	1
83943	84	1
116984	84	1
1793	83	1
7704	83	1
23405	83	1
80005	83	1
140885	83	1
154790	83	1
753	82	1
1788	82	1
1902	82	1
7345	82	1
9630	82	1
51735	82	1
253714	82	1
323	81	1
466	81	1
8522	81	1
11214	81	1
23499	81	1
57492	81	1
154091	81	1
947	80	1
2775	80	1
3705	80	1
6397	80	1
8869	80	1
23225	80	1
134121	80	1
221178	80	1
2530	79	1
3592	79	1
5443	79	1
6310	79	1
9365	79	1
9625	79	1
9732	79	1
10098	79	1
55068	79	1
55619	79	1
57709	79	1
79730	79	1
80315	79	1
414318	79	1
262	78	1
949	78	1
1113	78	1
2766	78	1
26045	78	1
54970	78	1
55966	78	1
57609	78	1
84249	78	1
84440	78	1
131118	78	1
283416	78	1
389362	78	1
1739	77	1
10743	77	1
57142	77	1
57636	77	1
64374	77	1
83941	77	1
84057	77	1
85413	77	1
5867	76	1
6299	76	1
9638	76	1
9839	76	1
10533	76	1
29970	76	1
55705	76	1
90627	76	1
832	75	1
6733	75	1
9781	75	1
10868	75	1
23048	75	1
57020	75	1
83696	75	1
2913	74	1
4616	74	1
5335	74	1
8452	74	1
9148	74	1
9686	74	1
9846	74	1
11057	74	1
23648	74	1
56853	74	1
57584	74	1
63876	74	1
267	73	1
5151	73	1
7837	73	1
10397	73	1
23243	73	1
56990	73	1
80325	73	1
80790	73	1
2788	72	1
3632	72	1
3707	72	1
4286	72	1
4337	72	1
5097	72	1
6256	72	1
7466	72	1
11343	72	1
54896	72	1
57157	72	1
57509	72	1
64411	72	1
285527	72	1
388	71	1
622	71	1
637	71	1
4216	71	1
5209	71	1
5910	71	1
7145	71	1
8609	71	1
23498	71	1
23500	71	1
55352	71	1
80725	71	1
222223	71	1
4131	70	1
4149	70	1
4601	70	1
5796	70	1
8559	70	1
8672	70	1
10163	70	1
10391	70	1
22941	70	1
23102	70	1
57460	70	1
64101	70	1
84307	70	1
84940	70	1
29	69	1
4782	69	1
6457	69	1
8871	69	1
9079	69	1
23164	69	1
29761	69	1
54453	69	1
58480	69	1
135112	69	1
135114	69	1
285668	69	1
9639	68	1
23303	68	1
54880	68	1
57583	68	1
124152	68	1
133121	68	1
219771	68	1
4155	67	1
5578	67	1
6461	67	1
10242	67	1
10507	67	1
28989	67	1
56270	67	1
60312	67	1
84133	67	1
125228	67	1
2549	66	1
5336	66	1
5522	66	1
6017	66	1
9920	66	1
11141	66	1
23452	66	1
25924	66	1
29928	66	1
51429	66	1
57537	66	1
79618	66	1
114792	66	1
201164	66	1
387712	66	1
463	65	1
6229	65	1
7050	65	1
8467	65	1
9788	65	1
10656	65	1
26037	65	1
26052	65	1
51305	65	1
64798	65	1
79643	65	1
79953	65	1
147495	65	1
1837	64	1
3660	64	1
3778	64	1
5598	64	1
9569	64	1
10140	64	1
10758	64	1
22905	64	1
22976	64	1
26018	64	1
57188	64	1
57698	64	1
7373	63	1
9915	63	1
10085	63	1
10217	63	1
25817	63	1
25941	63	1
51253	63	1
54764	63	1
81553	63	1
84230	63	1
84898	63	1
84957	63	1
92014	63	1
122416	63	1
344558	63	1
374786	63	1
120	62	1
902	62	1
989	62	1
3092	62	1
5226	62	1
5455	62	1
6506	62	1
7109	62	1
9628	62	1
55755	62	1
151011	62	1
375057	62	1
729515	62	1
2889	61	1
4613	61	1
8851	61	1
9586	61	1
23677	61	1
51660	61	1
54842	61	1
79712	61	1
84504	61	1
326340	61	1
1106	60	1
4045	60	1
5046	60	1
9863	60	1
9865	60	1
9895	60	1
55187	60	1
55205	60	1
56603	60	1
57623	60	1
57713	60	1
58489	60	1
79024	60	1
79602	60	1
80820	60	1
80824	60	1
83641	60	1
157807	60	1
1112	59	1
1139	59	1
1488	59	1
1778	59	1
3720	59	1
5087	59	1
7368	59	1
7372	59	1
57521	59	1
64083	59	1
92346	59	1
140688	59	1
100287036	59	1
1289	58	1
2017	58	1
3516	58	1
4642	58	1
5157	58	1
6482	58	1
7070	58	1
26133	58	1
29035	58	1
51555	58	1
55315	58	1
55636	58	1
57644	58	1
64342	58	1
84959	58	1
90441	58	1
122060	58	1
220108	58	1
1456	57	1
2596	57	1
2903	57	1
4685	57	1
5138	57	1
5188	57	1
6507	57	1
8289	57	1
23603	57	1
27044	57	1
50807	57	1
51274	57	1
51397	57	1
51523	57	1
55092	57	1
56160	57	1
85445	57	1
115286	57	1
118426	57	1
129285	57	1
132864	57	1
202018	57	1
256987	57	1
259230	57	1
2119	56	1
4009	56	1
5168	56	1
5334	56	1
6433	56	1
8125	56	1
8209	56	1
8975	56	1
9229	56	1
9267	56	1
9394	56	1
9705	56	1
9712	56	1
9804	56	1
10277	56	1
23030	56	1
23107	56	1
29099	56	1
54108	56	1
55144	56	1
55345	56	1
57169	56	1
4781	55	1
5162	55	1
5520	55	1
5795	55	1
6477	55	1
6497	55	1
7060	55	1
9043	55	1
10806	55	1
22882	55	1
22898	55	1
22924	55	1
27086	55	1
55670	55	1
57217	55	1
57688	55	1
59339	55	1
84253	55	1
92154	55	1
105	54	1
7204	54	1
23092	54	1
23507	54	1
23613	54	1
51608	54	1
56987	54	1
60485	54	1
79758	54	1
81532	54	1
388403	54	1
100131211	54	1
577	53	1
2034	53	1
5362	53	1
5802	53	1
8476	53	1
8613	53	1
8774	53	1
8826	53	1
23001	53	1
25926	53	1
29103	53	1
29842	53	1
57134	53	1
64207	53	1
92293	53	1
115825	53	1
116985	53	1
816	52	1
961	52	1
1955	52	1
2745	52	1
3745	52	1
4715	52	1
5834	52	1
7025	52	1
7159	52	1
7260	52	1
8301	52	1
9679	52	1
23348	52	1
26207	52	1
50853	52	1
54491	52	1
57113	52	1
57558	52	1
80176	52	1
115294	52	1
203062	52	1
400506	52	1
214	51	1
775	51	1
9489	51	1
9578	51	1
9891	51	1
9901	51	1
22884	51	1
23362	51	1
25836	51	1
51704	51	1
54899	51	1
55930	51	1
79048	51	1
79906	51	1
90701	51	1
91272	51	1
261734	51	1
481	50	1
641	50	1
1316	50	1
1404	50	1
1804	50	1
1889	50	1
2288	50	1
2908	50	1
3344	50	1
3607	50	1
4081	50	1
4134	50	1
4627	50	1
4815	50	1
5010	50	1
5822	50	1
8874	50	1
22936	50	1
23199	50	1
23235	50	1
27314	50	1
51571	50	1
57118	50	1
64579	50	1
79739	50	1
79899	50	1
84628	50	1
91833	50	1
114991	50	1
221458	50	1
344148	50	1
387923	50	1
148	49	1
274	49	1
491	49	1
1435	49	1
3800	49	1
4851	49	1
8898	49	1
9249	49	1
9829	49	1
9926	49	1
23332	49	1
23413	49	1
23671	49	1
25940	49	1
26030	49	1
26090	49	1
51422	49	1
56852	49	1
56963	49	1
57154	49	1
57410	49	1
64077	49	1
399687	49	1
730130	49	1
100507050	49	1
817	48	1
824	48	1
1608	48	1
1849	48	1
2139	48	1
3965	48	1
4026	48	1
4705	48	1
5154	48	1
5519	48	1
5770	48	1
5836	48	1
7461	48	1
8193	48	1
8295	48	1
8436	48	1
8658	48	1
9469	48	1
11322	48	1
23258	48	1
23294	48	1
26051	48	1
26061	48	1
55819	48	1
56896	48	1
79139	48	1
84275	48	1
85379	48	1
220042	48	1
221937	48	1
343263	48	1
100	47	1
1525	47	1
2040	47	1
3709	47	1
4330	47	1
4751	47	1
6624	47	1
7805	47	1
22874	47	1
22906	47	1
22907	47	1
23580	47	1
51126	47	1
51256	47	1
51701	47	1
54886	47	1
57758	47	1
83992	47	1
84915	47	1
201562	47	1
219681	47	1
619279	47	1
760	46	1
868	46	1
2823	46	1
3908	46	1
4137	46	1
4179	46	1
4205	46	1
5337	46	1
5629	46	1
5922	46	1
5998	46	1
6272	46	1
7008	46	1
9201	46	1
9645	46	1
9649	46	1
9693	46	1
10335	46	1
10365	46	1
23013	46	1
25885	46	1
27122	46	1
54438	46	1
57533	46	1
84071	46	1
84899	46	1
91526	46	1
123016	46	1
152404	46	1
221749	46	1
35	45	1
547	45	1
1160	45	1
1465	45	1
2037	45	1
2770	45	1
4644	45	1
5028	45	1
5349	45	1
6867	45	1
8853	45	1
8925	45	1
9806	45	1
10363	45	1
11033	45	1
11060	45	1
23200	45	1
27245	45	1
51586	45	1
54910	45	1
55733	45	1
57190	45	1
57586	45	1
58499	45	1
64759	45	1
79152	45	1
79665	45	1
83539	45	1
83658	45	1
92737	45	1
130576	45	1
143458	45	1
146395	45	1
220107	45	1
284695	45	1
343990	45	1
387882	45	1
81	44	1
102	44	1
205	44	1
613	44	1
1080	44	1
1780	44	1
2120	44	1
3418	44	1
4124	44	1
5891	44	1
6564	44	1
7776	44	1
8660	44	1
8997	44	1
9672	44	1
10253	44	1
10531	44	1
22927	44	1
23247	44	1
23308	44	1
25780	44	1
55031	44	1
56952	44	1
57496	44	1
64924	44	1
81603	44	1
83643	44	1
84062	44	1
93663	44	1
117584	44	1
143686	44	1
158471	44	1
286204	44	1
374819	44	1
654429	44	1
111	43	1
777	43	1
960	43	1
1124	43	1
1785	43	1
2861	43	1
2904	43	1
3756	43	1
3980	43	1
4336	43	1
5137	43	1
5339	43	1
6627	43	1
6942	43	1
8082	43	1
9379	43	1
10395	43	1
11346	43	1
23094	43	1
55697	43	1
59269	43	1
64115	43	1
81570	43	1
81848	43	1
84466	43	1
114088	43	1
114876	43	1
158434	43	1
219699	43	1
103	42	1
745	42	1
774	42	1
2752	42	1
4288	42	1
4643	42	1
4773	42	1
5420	42	1
5924	42	1
6161	42	1
8555	42	1
8927	42	1
9262	42	1
9776	42	1
10570	42	1
11076	42	1
22821	42	1
25829	42	1
29091	42	1
51313	42	1
54828	42	1
55611	42	1
64800	42	1
80114	42	1
84886	42	1
121665	42	1
219790	42	1
222171	42	1
257415	42	1
283248	42	1
392	41	1
1052	41	1
2009	41	1
2011	41	1
2934	41	1
4335	41	1
4784	41	1
5025	41	1
5527	41	1
6311	41	1
7078	41	1
8498	41	1
9218	41	1
9397	41	1
9681	41	1
9770	41	1
9972	41	1
10485	41	1
11018	41	1
23120	41	1
26256	41	1
27087	41	1
54541	41	1
55314	41	1
55450	41	1
55790	41	1
60685	41	1
63971	41	1
64072	41	1
80055	41	1
81610	41	1
81619	41	1
83786	41	1
83795	41	1
84913	41	1
84919	41	1
85019	41	1
133619	41	1
150372	41	1
221061	41	1
223082	41	1
404093	41	1
87	40	1
324	40	1
2246	40	1
2650	40	1
3090	40	1
3480	40	1
3782	40	1
3831	40	1
3977	40	1
5564	40	1
5757	40	1
5787	40	1
6902	40	1
7074	40	1
7419	40	1
7436	40	1
7709	40	1
7799	40	1
8553	40	1
10396	40	1
10672	40	1
22883	40	1
23250	40	1
23293	40	1
29937	40	1
51700	40	1
54476	40	1
56997	40	1
59338	40	1
64131	40	1
64224	40	1
79929	40	1
83737	40	1
84159	40	1
87769	40	1
91768	40	1
114781	40	1
115584	40	1
151525	40	1
151987	40	1
285590	40	1
476	39	1
488	39	1
805	39	1
2290	39	1
3673	39	1
4861	39	1
5428	39	1
5594	39	1
5660	39	1
5764	39	1
6575	39	1
8291	39	1
8379	39	1
8428	39	1
8502	39	1
8546	39	1
8777	39	1
9270	39	1
9442	39	1
9619	39	1
9886	39	1
9899	39	1
10454	39	1
10783	39	1
23129	39	1
54758	39	1
57602	39	1
57630	39	1
63898	39	1
64409	39	1
83478	39	1
92196	39	1
146691	39	1
221035	39	1
347148	39	1
374655	39	1
644150	39	1
467	38	1
1123	38	1
1757	38	1
1808	38	1
1831	38	1
3732	38	1
3983	38	1
4066	38	1
5909	38	1
6595	38	1
8611	38	1
8760	38	1
9369	38	1
9805	38	1
10289	38	1
11113	38	1
11320	38	1
23064	38	1
23272	38	1
23366	38	1
27111	38	1
29123	38	1
51123	38	1
51649	38	1
55342	38	1
55357	38	1
55534	38	1
55650	38	1
55689	38	1
55704	38	1
56894	38	1
64768	38	1
83549	38	1
90523	38	1
127845	38	1
133522	38	1
138151	38	1
200424	38	1
340481	38	1
665	37	1
1028	37	1
1495	37	1
1795	37	1
2844	37	1
2969	37	1
3398	37	1
3988	37	1
4248	37	1
4299	37	1
4772	37	1
4897	37	1
5358	37	1
5791	37	1
6334	37	1
7533	37	1
7545	37	1
8440	37	1
8534	37	1
8542	37	1
8814	37	1
9232	37	1
9907	37	1
10184	37	1
10227	37	1
22839	37	1
22990	37	1
23002	37	1
23261	37	1
23314	37	1
23514	37	1
25980	37	1
27345	37	1
51479	37	1
54602	37	1
57475	37	1
57520	37	1
57600	37	1
57798	37	1
65125	37	1
65985	37	1
65986	37	1
79733	37	1
79870	37	1
80213	37	1
83716	37	1
84632	37	1
113451	37	1
152503	37	1
219287	37	1
100506115	37	1
313	36	1
408	36	1
762	36	1
1183	36	1
2012	36	1
2181	36	1
2900	36	1
4035	36	1
4118	36	1
4488	36	1
4978	36	1
5128	36	1
5581	36	1
5599	36	1
6538	36	1
6548	36	1
6663	36	1
6894	36	1
7534	36	1
7881	36	1
8073	36	1
8313	36	1
8514	36	1
8624	36	1
9659	36	1
9766	36	1
9873	36	1
11066	36	1
11217	36	1
11221	36	1
23198	36	1
26286	36	1
28957	36	1
54467	36	1
54969	36	1
55114	36	1
55160	36	1
55227	36	1
55294	36	1
56886	36	1
56950	36	1
58513	36	1
79731	36	1
79856	36	1
83700	36	1
221184	36	1
283358	36	1
400451	36	1
25	35	1
118	35	1
361	35	1
1002	35	1
1021	35	1
2296	35	1
2308	35	1
2587	35	1
3097	35	1
4147	35	1
4326	35	1
4528	35	1
4660	35	1
6404	35	1
6529	35	1
6857	35	1
6935	35	1
8111	35	1
8495	35	1
8509	35	1
9717	35	1
10422	35	1
10633	35	1
10912	35	1
22808	35	1
22903	35	1
22979	35	1
25777	35	1
25932	35	1
51172	35	1
54757	35	1
57186	35	1
57222	35	1
60481	35	1
64788	35	1
80303	35	1
85461	35	1
114798	35	1
114818	35	1
115572	35	1
145270	35	1
155185	35	1
205327	35	1
220382	35	1
222166	35	1
284058	35	1
284252	35	1
317762	35	1
388650	35	1
389792	35	1
327	34	1
758	34	1
1000	34	1
1434	34	1
1508	34	1
1912	34	1
2114	34	1
2309	34	1
2891	34	1
3274	34	1
3796	34	1
5454	34	1
6117	34	1
6390	34	1
6430	34	1
6558	34	1
6747	34	1
6764	34	1
7043	34	1
8110	34	1
8635	34	1
8787	34	1
9341	34	1
9463	34	1
9580	34	1
9682	34	1
9778	34	1
9828	34	1
9848	34	1
9962	34	1
9975	34	1
10165	34	1
10650	34	1
10972	34	1
11142	34	1
11247	34	1
23061	34	1
23118	34	1
23201	34	1
25902	34	1
27319	34	1
27342	34	1
29988	34	1
51121	34	1
51458	34	1
54492	34	1
56243	34	1
56907	34	1
57136	34	1
57194	34	1
57563	34	1
58504	34	1
58526	34	1
60468	34	1
65220	34	1
84056	34	1
89932	34	1
121512	34	1
127833	34	1
150356	34	1
152573	34	1
154881	34	1
171023	34	1
197259	34	1
221895	34	1
254778	34	1
284805	34	1
347731	34	1
353116	34	1
494188	34	1
208	33	1
272	33	1
1009	33	1
1307	33	1
1453	33	1
1540	33	1
2004	33	1
2036	33	1
2048	33	1
2052	33	1
2768	33	1
2899	33	1
3249	33	1
4072	33	1
4241	33	1
5799	33	1
6189	33	1
6533	33	1
7168	33	1
7403	33	1
7410	33	1
7511	33	1
7517	33	1
8828	33	1
9024	33	1
9542	33	1
9948	33	1
10068	33	1
10368	33	1
10398	33	1
11016	33	1
22909	33	1
23078	33	1
23345	33	1
23762	33	1
29919	33	1
29998	33	1
51329	33	1
51341	33	1
51477	33	1
54434	33	1
55267	33	1
55740	33	1
55750	33	1
57476	33	1
57706	33	1
79613	33	1
79776	33	1
80781	33	1
84669	33	1
85457	33	1
146760	33	1
153020	33	1
171568	33	1
257236	33	1
388962	33	1
440073	33	1
71	32	1
501	32	1
576	32	1
657	32	1
687	32	1
815	32	1
885	32	1
1806	32	1
2817	32	1
3691	32	1
5027	32	1
5155	32	1
5283	32	1
5579	32	1
6156	32	1
6396	32	1
6728	32	1
7090	32	1
7456	32	1
8178	32	1
8507	32	1
9223	32	1
9467	32	1
9517	32	1
9683	32	1
10294	32	1
10766	32	1
10768	32	1
22796	32	1
23187	32	1
23705	32	1
50859	32	1
51134	32	1
51435	32	1
54545	32	1
54893	32	1
55915	32	1
56172	32	1
57591	32	1
57597	32	1
64641	32	1
64849	32	1
79720	32	1
79980	32	1
80011	32	1
83850	32	1
84448	32	1
84706	32	1
84811	32	1
84869	32	1
89795	32	1
89849	32	1
116448	32	1
145376	32	1
152002	32	1
200150	32	1
201229	32	1
220441	32	1
728464	32	1
729830	32	1
50	31	1
140	31	1
394	31	1
928	31	1
999	31	1
1040	31	1
2099	31	1
2494	31	1
3280	31	1
3490	31	1
3784	31	1
4258	31	1
4780	31	1
4864	31	1
4916	31	1
5073	31	1
5093	31	1
5495	31	1
5792	31	1
6157	31	1
6305	31	1
6534	31	1
6539	31	1
6678	31	1
7068	31	1
7086	31	1
7163	31	1
7227	31	1
8404	31	1
8812	31	1
9293	31	1
9564	31	1
9568	31	1
9701	31	1
9792	31	1
10019	31	1
10079	31	1
10298	31	1
11240	31	1
23052	31	1
23093	31	1
23237	31	1
23473	31	1
23522	31	1
23760	31	1
28951	31	1
29119	31	1
30846	31	1
51199	31	1
55246	31	1
55277	31	1
56341	31	1
57018	31	1
57162	31	1
57211	31	1
57458	31	1
57511	31	1
57551	31	1
57707	31	1
63895	31	1
63950	31	1
80017	31	1
81563	31	1
84629	31	1
91754	31	1
117248	31	1
123099	31	1
123355	31	1
126917	31	1
140710	31	1
151556	31	1
165215	31	1
199990	31	1
200916	31	1
202151	31	1
342865	31	1
348938	31	1
375449	31	1
389170	31	1
400818	31	1
401124	31	1
