# Supplementary material for: Cell type-selective disease-association of genes under high regulatory load
Source: Nucleic Acids Res. 2015 Oct 10;43(18):8839–55. doi: 10.1093/nar/gkv863 (PMC4605313; doi:10.1093/nar/gkv863)
Supplement: SUPPLEMENTARY DATA [file supp_gkv863_nar-01077-z-2015-File011.zip › HighEnhLoad_E068_10PCNT_04-Feb-2015.txt]

Entrez Gene ID	Nr Enh	H3K4me3 status
64067	272	1
9444	239	1
9612	232	1
124540	228	1
10659	205	1
23043	196	1
25769	192	1
10801	188	1
4289	187	1
153090	187	1
753	185	1
6310	185	1
57178	184	1
158135	183	1
23239	181	1
57507	180	1
2766	177	1
317	176	1
677	175	1
84251	175	1
6514	174	1
60492	172	1
340485	172	1
5142	170	1
26137	170	1
114793	170	1
6446	169	1
8030	168	1
596	167	1
55660	166	1
84623	165	1
9053	163	1
23040	163	1
10982	162	1
111	161	1
400954	161	1
9472	160	1
23387	160	1
6657	158	1
116987	158	1
4684	157	1
6925	157	1
4092	154	1
7466	153	1
9844	153	1
1611	152	1
9922	152	1
6484	151	1
6662	150	1
136259	149	1
667	147	1
10105	146	1
2176	145	1
5588	145	1
9712	145	1
51705	145	1
125228	145	1
1501	144	1
2534	143	1
288	142	1
9745	142	1
84457	142	1
144347	142	1
57453	140	1
351	139	1
473	139	1
81578	139	1
658	138	1
2887	138	1
89797	138	1
9811	137	1
83943	137	1
5305	136	1
22897	135	1
27161	135	1
9759	134	1
50651	134	1
84909	134	1
4774	132	1
4915	132	1
5522	132	1
5890	132	1
55691	132	1
89853	132	1
9732	131	1
29761	131	1
7082	130	1
27086	130	1
55182	130	1
79718	130	1
84952	130	1
3632	129	1
11214	129	1
23150	129	1
112399	129	1
201266	129	1
10090	128	1
79639	128	1
522	127	1
6711	127	1
145567	127	1
5521	126	1
8633	126	1
6397	125	1
80323	125	1
84529	123	1
2263	122	1
5799	122	1
22976	122	1
22982	122	1
5530	121	1
9771	121	1
10150	121	1
55536	121	1
57580	121	1
1534	120	1
6720	120	1
6938	120	1
23242	120	1
23254	120	1
23287	119	1
5295	118	1
4212	117	1
10580	117	1
10771	117	1
287	116	1
801	116	1
2637	116	1
5789	116	1
9448	116	1
23095	116	1
134391	116	1
949	115	1
7145	115	1
153396	115	1
285668	115	1
1740	114	1
220965	114	1
2590	113	1
9124	113	1
55959	113	1
6653	112	1
26037	112	1
947	111	1
9576	111	1
23225	111	1
50863	111	1
57157	111	1
678	110	1
2894	110	1
5747	110	1
5911	110	1
54715	110	1
777	109	1
9628	109	1
63027	109	1
64409	109	1
399979	109	1
1788	108	1
4488	108	1
5443	108	1
8111	108	1
23127	108	1
26984	108	1
23429	107	1
26207	107	1
55904	107	1
643314	107	1
2824	106	1
6196	106	1
343990	106	1
25926	105	1
5818	104	1
23037	104	1
27237	104	1
84249	104	1
221178	104	1
8898	103	1
9774	103	1
23328	103	1
5596	102	1
5867	102	1
57142	102	1
63976	102	1
84133	102	1
201562	102	1
359948	102	1
1804	101	1
79605	101	1
84504	101	1
84978	101	1
816	100	1
9839	100	1
64784	100	1
83941	100	1
4045	99	1
4773	99	1
55717	99	1
10242	98	1
65983	98	1
79730	98	1
132864	98	1
5101	97	1
9365	97	1
23263	97	1
23362	97	1
89796	97	1
5071	96	1
5209	96	1
8553	96	1
201164	96	1
29	95	1
2889	95	1
4330	95	1
5362	95	1
11320	95	1
157807	95	1
323	94	1
1793	94	1
2775	94	1
7837	94	1
55187	94	1
90871	94	1
253714	94	1
4286	93	1
9873	93	1
10098	93	1
54970	93	1
57492	93	1
57556	93	1
117581	93	1
108	92	1
267	92	1
8481	92	1
8522	92	1
23446	92	1
23499	92	1
51735	92	1
79968	92	1
219771	92	1
6747	91	1
8632	91	1
8853	91	1
9915	91	1
10391	91	1
10458	91	1
23164	91	1
80315	91	1
221692	91	1
414318	91	1
6900	90	1
10397	90	1
23001	90	1
51621	90	1
58480	90	1
131118	90	1
388	89	1
622	89	1
4482	89	1
5578	89	1
5587	89	1
10758	89	1
10777	89	1
23189	89	1
57688	89	1
2308	88	1
2776	88	1
2913	88	1
51274	88	1
57583	88	1
58489	88	1
84441	88	1
154091	88	1
440193	88	1
1106	87	1
4616	87	1
23498	87	1
26018	87	1
613	86	1
2788	86	1
5910	86	1
6769	86	1
23114	86	1
56963	86	1
57496	86	1
57553	86	1
64919	86	1
84307	86	1
146395	86	1
1837	85	1
2034	85	1
2596	85	1
3778	85	1
4088	85	1
4916	85	1
5335	85	1
8082	85	1
9270	85	1
26045	85	1
28232	85	1
28996	85	1
29928	85	1
50807	85	1
60675	85	1
79789	85	1
84898	85	1
3592	84	1
7881	84	1
9630	84	1
9644	84	1
9686	84	1
10769	84	1
51429	84	1
55733	84	1
56990	84	1
57511	84	1
1902	83	1
3720	83	1
6506	83	1
8672	83	1
8869	83	1
9625	83	1
51422	83	1
57713	83	1
84071	83	1
89849	83	1
262	82	1
3708	82	1
5151	82	1
8559	82	1
26289	82	1
57616	82	1
84894	82	1
85413	82	1
116984	82	1
147495	82	1
154790	82	1
832	81	1
2037	81	1
3709	81	1
6507	81	1
10743	81	1
26009	81	1
29970	81	1
55930	81	1
57118	81	1
64374	81	1
729515	81	1
463	80	1
1826	80	1
2957	80	1
3660	80	1
6256	80	1
9638	80	1
23405	80	1
55313	80	1
55636	80	1
56895	80	1
60312	80	1
63876	80	1
79966	80	1
90627	80	1
92521	80	1
133121	80	1
259230	80	1
284252	80	1
389362	80	1
441027	80	1
1739	79	1
5226	79	1
7074	79	1
8609	79	1
8871	79	1
9249	79	1
10368	79	1
10533	79	1
23247	79	1
55799	79	1
57194	79	1
79712	79	1
83876	79	1
84440	79	1
5455	78	1
6482	78	1
6733	78	1
23092	78	1
23321	78	1
29099	78	1
51571	78	1
54880	78	1
55205	78	1
60485	78	1
64083	78	1
64342	78	1
160335	78	1
222223	78	1
4544	77	1
9586	77	1
10163	77	1
10388	77	1
22882	77	1
28989	77	1
57709	77	1
83549	77	1
92017	77	1
134121	77	1
140885	77	1
100507050	77	1
103	76	1
1112	76	1
3707	76	1
5121	76	1
8412	76	1
22998	76	1
23243	76	1
25817	76	1
54463	76	1
83856	76	1
84940	76	1
1488	75	1
3756	75	1
4064	75	1
4208	75	1
9079	75	1
9865	75	1
23105	75	1
51660	75	1
56341	75	1
79024	75	1
83992	75	1
87	74	1
2009	74	1
5028	74	1
5138	74	1
5991	74	1
5992	74	1
9781	74	1
10806	74	1
23048	74	1
55352	74	1
56853	74	1
116154	74	1
577	73	1
1080	73	1
1778	73	1
5598	73	1
6299	73	1
6695	73	1
7050	73	1
7260	73	1
8838	73	1
10049	73	1
10140	73	1
10395	73	1
10868	73	1
22874	73	1
51704	73	1
54896	73	1
57020	73	1
57584	73	1
80005	73	1
152789	73	1
1612	72	1
4644	72	1
4851	72	1
5594	72	1
9679	72	1
10507	72	1
55068	72	1
63898	72	1
91526	72	1
151525	72	1
466	71	1
4782	71	1
8787	71	1
22905	71	1
26051	71	1
54108	71	1
55705	71	1
57609	71	1
57636	71	1
115286	71	1
148641	71	1
168090	71	1
388403	71	1
2908	70	1
6461	70	1
7060	70	1
9148	70	1
23286	70	1
23500	70	1
55277	70	1
80055	70	1
143458	70	1
256987	70	1
400506	70	1
2246	69	1
2904	69	1
3782	69	1
4155	69	1
5909	69	1
6229	69	1
7091	69	1
7372	69	1
9229	69	1
9846	69	1
23452	69	1
23551	69	1
55750	69	1
64410	69	1
79643	69	1
81848	69	1
91768	69	1
114781	69	1
2549	68	1
3418	68	1
3705	68	1
5519	68	1
6624	68	1
8125	68	1
8224	68	1
8613	68	1
9639	68	1
10217	68	1
51397	68	1
54453	68	1
57509	68	1
64411	68	1
79191	68	1
84957	68	1
85019	68	1
3091	67	1
3308	67	1
5520	67	1
6497	67	1
8467	67	1
9788	67	1
9863	67	1
25836	67	1
29035	67	1
54874	67	1
59339	67	1
79139	67	1
83478	67	1
84056	67	1
135112	67	1
19	66	1
817	66	1
1052	66	1
1456	66	1
5579	66	1
8660	66	1
8725	66	1
9804	66	1
57537	66	1
64077	66	1
79068	66	1
80745	66	1
90701	66	1
221035	66	1
221061	66	1
374786	66	1
399687	66	1
2309	65	1
4026	65	1
4131	65	1
4149	65	1
4751	65	1
4781	65	1
5795	65	1
6477	65	1
6546	65	1
7227	65	1
9267	65	1
9926	65	1
10184	65	1
11057	65	1
23345	65	1
26052	65	1
55144	65	1
55915	65	1
57563	65	1
80176	65	1
92014	65	1
169792	65	1
644150	65	1
361	64	1
488	64	1
637	64	1
960	64	1
1514	64	1
2903	64	1
3344	64	1
4009	64	1
4337	64	1
4613	64	1
7704	64	1
23303	64	1
23603	64	1
23648	64	1
54997	64	1
60685	64	1
84057	64	1
124152	64	1
135114	64	1
220108	64	1
274	63	1
2099	63	1
2290	63	1
4217	63	1
5073	63	1
5420	63	1
5770	63	1
7090	63	1
7799	63	1
9043	63	1
9397	63	1
9569	63	1
9806	63	1
22936	63	1
55755	63	1
56270	63	1
80725	63	1
81553	63	1
84059	63	1
84275	63	1
91272	63	1
116985	63	1
129285	63	1
641	62	1
1113	62	1
1400	62	1
4299	62	1
5087	62	1
7159	62	1
8313	62	1
10335	62	1
22924	62	1
23118	62	1
23514	62	1
23613	62	1
51020	62	1
55092	62	1
55225	62	1
56937	62	1
57521	62	1
57561	62	1
79618	62	1
79665	62	1
80824	62	1
83643	62	1
84062	62	1
114792	62	1
259282	62	1
347730	62	1
774	61	1
1289	61	1
2745	61	1
3796	61	1
4685	61	1
5583	61	1
7078	61	1
7345	61	1
7436	61	1
9469	61	1
9542	61	1
9891	61	1
9920	61	1
10891	61	1
25941	61	1
26030	61	1
51199	61	1
57162	61	1
57217	61	1
127845	61	1
133522	61	1
283416	61	1
375057	61	1
619279	61	1
313	60	1
491	60	1
760	60	1
989	60	1
1009	60	1
1889	60	1
3274	60	1
4601	60	1
5097	60	1
7109	60	1
8658	60	1
9659	60	1
23261	60	1
27115	60	1
29842	60	1
50515	60	1
54476	60	1
54886	60	1
80790	60	1
85379	60	1
92346	60	1
339145	60	1
2139	59	1
5157	59	1
5764	59	1
5937	59	1
6095	59	1
6538	59	1
8470	59	1
9805	59	1
10678	59	1
11343	59	1
22906	59	1
23327	59	1
51617	59	1
55188	59	1
55632	59	1
56603	59	1
64101	59	1
79602	59	1
79731	59	1
89978	59	1
153020	59	1
344148	59	1
100287036	59	1
814	58	1
1123	58	1
1496	58	1
1525	58	1
1620	58	1
6595	58	1
8209	58	1
8289	58	1
9341	58	1
9766	58	1
23199	58	1
23677	58	1
51099	58	1
57699	58	1
58499	58	1
81610	58	1
84913	58	1
84959	58	1
117248	58	1
144577	58	1
476	57	1
2977	57	1
3092	57	1
3908	57	1
4288	57	1
5915	57	1
6430	57	1
9162	57	1
23705	57	1
57623	57	1
79758	57	1
79906	57	1
115825	57	1
118426	57	1
123016	57	1
202018	57	1
221458	57	1
285527	57	1
824	56	1
1812	56	1
2120	56	1
2530	56	1
5834	56	1
5922	56	1
6017	56	1
7443	56	1
8624	56	1
8828	56	1
8994	56	1
9672	56	1
10652	56	1
10846	56	1
11141	56	1
22990	56	1
23078	56	1
55512	56	1
57685	56	1
58526	56	1
83696	56	1
84915	56	1
117584	56	1
134429	56	1
2012	55	1
2562	55	1
3755	55	1
5336	55	1
6584	55	1
6867	55	1
7805	55	1
8193	55	1
9218	55	1
10783	55	1
23075	55	1
23107	55	1
26053	55	1
29091	55	1
51313	55	1
51608	55	1
57630	55	1
57698	55	1
84899	55	1
85461	55	1
113115	55	1
114991	55	1
152404	55	1
286204	55	1
406	54	1
2040	54	1
2317	54	1
3745	54	1
3980	54	1
5500	54	1
7456	54	1
8110	54	1
22839	54	1
23030	54	1
23294	54	1
29799	54	1
54438	54	1
55345	54	1
56896	54	1
57410	54	1
79048	54	1
79627	54	1
79733	54	1
80325	54	1
80820	54	1
85453	54	1
87769	54	1
114818	54	1
140688	54	1
151556	54	1
203062	54	1
374655	54	1
387712	54	1
654429	54	1
775	53	1
785	53	1
1316	53	1
2114	53	1
3516	53	1
3965	53	1
3983	53	1
4660	53	1
4862	53	1
5527	53	1
5796	53	1
6239	53	1
8128	53	1
9495	53	1
10404	53	1
10658	53	1
23200	53	1
27111	53	1
54842	53	1
55619	53	1
55790	53	1
56952	53	1
57134	53	1
57169	53	1
57190	53	1
57533	53	1
64207	53	1
64759	53	1
79719	53	1
84448	53	1
93663	53	1
220107	53	1
221749	53	1
221937	53	1
387923	53	1
214	52	1
324	52	1
1665	52	1
3480	52	1
4179	52	1
5155	52	1
6160	52	1
6457	52	1
6480	52	1
7070	52	1
7164	52	1
7368	52	1
22898	52	1
23129	52	1
26225	52	1
27122	52	1
51523	52	1
55031	52	1
55315	52	1
55626	52	1
55703	52	1
55966	52	1
56160	52	1
57460	52	1
57522	52	1
57608	52	1
79152	52	1
81570	52	1
81603	52	1
85463	52	1
92293	52	1
93010	52	1
122416	52	1
127833	52	1
196993	52	1
199990	52	1
374819	52	1
120	51	1
902	51	1
965	51	1
1956	51	1
3659	51	1
4205	51	1
4715	51	1
5334	51	1
5836	51	1
6714	51	1
7776	51	1
8301	51	1
8671	51	1
9378	51	1
9619	51	1
9649	51	1
23235	51	1
23348	51	1
23395	51	1
23580	51	1
23657	51	1
27245	51	1
54828	51	1
64388	51	1
81846	51	1
83641	51	1
143879	51	1
257415	51	1
284695	51	1
387638	51	1
501	50	1
687	50	1
805	50	1
2288	50	1
2768	50	1
2830	50	1
2891	50	1
3280	50	1
3607	50	1
3631	50	1
3642	50	1
4627	50	1
5046	50	1
5332	50	1
5791	50	1
5800	50	1
5802	50	1
7534	50	1
8826	50	1
9750	50	1
10221	50	1
10365	50	1
11221	50	1
22884	50	1
23175	50	1
23413	50	1
23418	50	1
26259	50	1
26286	50	1
27250	50	1
28984	50	1
51253	50	1
54541	50	1
55322	50	1
56987	50	1
79613	50	1
79739	50	1
80114	50	1
84230	50	1
122060	50	1
130074	50	1
219681	50	1
221184	50	1
387882	50	1
400818	50	1
728464	50	1
105	49	1
868	49	1
2844	49	1
4705	49	1
5010	49	1
5128	49	1
5822	49	1
6161	49	1
9522	49	1
9682	49	1
9895	49	1
10363	49	1
10672	49	1
23704	49	1
29094	49	1
29937	49	1
51256	49	1
54454	49	1
57188	49	1
64924	49	1
83795	49	1
143686	49	1
162333	49	1
375612	49	1
182	48	1
783	48	1
1387	48	1
1495	48	1
4124	48	1
4826	48	1
5412	48	1
5564	48	1
9293	48	1
10398	48	1
11113	48	1
11346	48	1
23258	48	1
51134	48	1
51555	48	1
54899	48	1
55160	48	1
55914	48	1
56852	48	1
57706	48	1
57758	48	1
83539	48	1
84159	48	1
84253	48	1
84466	48	1
92154	48	1
114088	48	1
133619	48	1
219654	48	1
261734	48	1
326340	48	1
100131211	48	1
306	47	1
467	47	1
1021	47	1
1040	47	1
2072	47	1
3977	47	1
4154	47	1
4784	47	1
4815	47	1
5152	47	1
5581	47	1
8452	47	1
9489	47	1
9867	47	1
9901	47	1
9972	47	1
10085	47	1
10231	47	1
10277	47	1
10912	47	1
11076	47	1
23094	47	1
23476	47	1
23531	47	1
25791	47	1
25902	47	1
51329	47	1
51586	47	1
55335	47	1
55342	47	1
64225	47	1
84886	47	1
150094	47	1
157638	47	1
163486	47	1
284058	47	1
344558	47	1
2036	46	1
2969	46	1
2995	46	1
4174	46	1
4216	46	1
5162	46	1
5590	46	1
5998	46	1
8440	46	1
9394	46	1
9663	46	1
9693	46	1
9829	46	1
9907	46	1
10079	46	1
11309	46	1
23272	46	1
23308	46	1
23386	46	1
23522	46	1
27314	46	1
50853	46	1
50859	46	1
51126	46	1
51162	46	1
51477	46	1
54496	46	1
54891	46	1
80210	46	1
83716	46	1
84632	46	1
90441	46	1
146664	46	1
151648	46	1
155185	46	1
158471	46	1
340481	46	1
404093	46	1
148	45	1
885	45	1
961	45	1
1785	45	1
1955	45	1
2059	45	1
4066	45	1
4072	45	1
5629	45	1
6764	45	1
6935	45	1
7025	45	1
8476	45	1
8975	45	1
11228	45	1
23034	45	1
25980	45	1
27295	45	1
51123	45	1
55075	45	1
55589	45	1
55670	45	1
57458	45	1
65220	45	1
79096	45	1
81619	45	1
83786	45	1
84364	45	1
89932	45	1
151011	45	1
219790	45	1
220963	45	1
1002	44	1
1133	44	1
1139	44	1
1912	44	1
2011	44	1
2066	44	1
2643	44	1
4091	44	1
4134	44	1
5168	44	1
5217	44	1
5917	44	1
6311	44	1
6909	44	1
7099	44	1
8295	44	1
8502	44	1
8874	44	1
10485	44	1
10972	44	1
11018	44	1
22979	44	1
23315	44	1
23389	44	1
25829	44	1
25885	44	1
25897	44	1
28957	44	1
51232	44	1
55819	44	1
57186	44	1
65009	44	1
80205	44	1
83698	44	1
92737	44	1
146691	44	1
200728	44	1
201475	44	1
202151	44	1
220042	44	1
282996	44	1
283248	44	1
730130	44	1
665	43	1
1809	43	1
1948	43	1
2560	43	1
2587	43	1
2650	43	1
2770	43	1
2823	43	1
2885	43	1
3400	43	1
4522	43	1
5090	43	1
5093	43	1
5339	43	1
5757	43	1
5797	43	1
6263	43	1
6513	43	1
6529	43	1
8635	43	1
8925	43	1
9334	43	1
9776	43	1
10487	43	1
10656	43	1
10867	43	1
11060	43	1
11252	43	1
23198	43	1
23201	43	1
23228	43	1
23275	43	1
23762	43	1
25780	43	1
27244	43	1
51305	43	1
51649	43	1
54910	43	1
54951	43	1
55267	43	1
57154	43	1
57464	43	1
63971	43	1
64785	43	1
79929	43	1
80011	43	1
84766	43	1
84910	43	1
92196	43	1
127018	43	1
145748	43	1
223082	43	1
253559	43	1
257236	43	1
493753	43	1
392	42	1
583	42	1
745	42	1
1102	42	1
1465	42	1
2296	42	1
2782	42	1
2817	42	1
2934	42	1
3090	42	1
3775	42	1
5201	42	1
5962	42	1
7088	42	1
7155	42	1
7386	42	1
7405	42	1
8140	42	1
8495	42	1
8555	42	1
10418	42	1
10472	42	1
10531	42	1
10944	42	1
11322	42	1
22821	42	1
22903	42	1
23002	42	1
25932	42	1
25940	42	1
26090	42	1
27333	42	1
51363	42	1
51700	42	1
54434	42	1
54758	42	1
54969	42	1
55137	42	1
55534	42	1
55697	42	1
57132	42	1
57476	42	1
64579	42	1
64798	42	1
65986	42	1
79776	42	1
83658	42	1
83700	42	1
84629	42	1
84919	42	1
91833	42	1
94134	42	1
126917	42	1
100507421	42	1
25	41	1
35	41	1
100	41	1
493	41	1
547	41	1
1183	41	1
1540	41	1
1603	41	1
1630	41	1
1644	41	1
1849	41	1
2774	41	1
2899	41	1
3490	41	1
4258	41	1
5663	41	1
6262	41	1
6575	41	1
6894	41	1
7008	41	1
7048	41	1
7337	41	1
7373	41	1
8038	41	1
8073	41	1
8291	41	1
8774	41	1
9215	41	1
9369	41	1
9580	41	1
9825	41	1
10270	41	1
11217	41	1
11240	41	1
22907	41	1
22927	41	1
22978	41	1
23013	41	1
23760	41	1
27044	41	1
27185	41	1
29103	41	1
29123	41	1
51361	41	1
51362	41	1
51434	41	1
55650	41	1
55689	41	1
60386	41	1
64072	41	1
64788	41	1
79720	41	1
79953	41	1
85004	41	1
115584	41	1
121665	41	1
127795	41	1
129080	41	1
144100	41	1
144811	41	1
221491	41	1
389170	41	1
494188	41	1
642938	41	1
102	40	1
1307	40	1
1436	40	1
2004	40	1
2353	40	1
2736	40	1
2835	40	1
4081	40	1
4137	40	1
4311	40	1
4638	40	1
5037	40	1
5599	40	1
5625	40	1
5660	40	1
5788	40	1
6000	40	1
6002	40	1
6663	40	1
6942	40	1
7419	40	1
7477	40	1
8428	40	1
8927	40	1
9463	40	1
9516	40	1
9705	40	1
9751	40	1
10154	40	1
10253	40	1
10461	40	1
11165	40	1
11237	40	1
22801	40	1
22856	40	1
22999	40	1
23194	40	1
23236	40	1
23250	40	1
23338	40	1
25924	40	1
27087	40	1
28951	40	1
51108	40	1
51252	40	1
51435	40	1
57018	40	1
57113	40	1
57707	40	1
64168	40	1
64224	40	1
79705	40	1
83699	40	1
84280	40	1
85445	40	1
114882	40	1
115265	40	1
121512	40	1
145270	40	1
150372	40	1
200424	40	1
221002	40	1
285590	40	1
374378	40	1
388289	40	1
389432	40	1
644943	40	1
81	39	1
408	39	1
576	39	1
1435	39	1
2060	39	1
2900	39	1
3097	39	1
3635	39	1
3725	39	1
3759	39	1
4140	39	1
4257	39	1
4739	39	1
4772	39	1
5428	39	1
6390	39	1
6659	39	1
6660	39	1
6875	39	1
7043	39	1
7430	39	1
8404	39	1
8498	39	1
8848	39	1
8997	39	1
9020	39	1
9379	39	1
9450	39	1
9475	39	1
9603	39	1
9681	39	1
9792	39	1
9886	39	1
10446	39	1
10814	39	1
23102	39	1
23293	39	1
30011	39	1
30819	39	1
51347	39	1
51684	39	1
54805	39	1
54832	39	1
55125	39	1
55246	39	1
55729	39	1
55788	39	1
56997	39	1
57136	39	1
57486	39	1
57558	39	1
57602	39	1
58504	39	1
64641	39	1
79365	39	1
79870	39	1
80031	39	1
84628	39	1
84811	39	1
84867	39	1
114971	39	1
115294	39	1
146223	39	1
154881	39	1
171425	39	1
197259	39	1
219699	39	1
220382	39	1
220988	39	1
388753	39	1
389289	39	1
