# Supplementary material for: Cell type-selective disease-association of genes under high regulatory load
Source: Nucleic Acids Res. 2015 Oct 10;43(18):8839–55. doi: 10.1093/nar/gkv863 (PMC4605313; doi:10.1093/nar/gkv863)
Supplement: SUPPLEMENTARY DATA [file supp_gkv863_nar-01077-z-2015-File011.zip › HighEnhLoad_E067_10PCNT_04-Feb-2015.txt]

Entrez Gene ID	Nr Enh	H3K4me3 status
64067	181	1
9444	175	1
9612	172	1
10801	168	1
60492	160	1
153396	156	1
57507	155	1
10659	153	1
9844	152	1
6925	151	1
23040	149	1
55660	149	1
9759	148	1
114793	148	1
4289	147	1
9745	147	1
23239	145	1
5789	144	1
5295	142	1
84894	142	1
4482	141	1
25769	141	1
8030	138	1
658	137	1
4915	137	1
8633	136	1
317	135	1
4208	135	1
23387	134	1
2176	133	1
27161	133	1
340485	132	1
84457	130	1
136259	130	1
145567	130	1
288	129	1
596	128	1
4684	128	1
9638	128	1
1740	127	1
4092	127	1
5142	127	1
351	126	1
63876	126	1
80323	126	1
144347	126	1
158135	126	1
801	125	1
84909	125	1
9811	124	1
10982	124	1
23287	124	1
84251	124	1
153090	124	1
2887	123	1
400954	123	1
6446	122	1
28232	122	1
57178	122	1
9771	121	1
50863	121	1
1611	120	1
117581	120	1
5101	119	1
6657	119	1
9472	119	1
522	118	1
5818	118	1
9053	116	1
667	115	1
7050	115	1
10580	115	1
2903	114	1
23242	114	1
57453	114	1
22897	112	1
116987	112	1
5747	111	1
9124	110	1
9448	110	1
23127	110	1
5188	109	1
55182	109	1
2824	108	1
9922	108	1
29035	108	1
55536	108	1
55691	108	1
81578	108	1
287	107	1
9229	107	1
79639	106	1
473	105	1
5911	105	1
6397	104	1
9079	104	1
23150	104	1
55733	104	1
57553	104	1
399979	104	1
6720	103	1
6938	103	1
26137	103	1
84952	103	1
10105	102	1
83943	102	1
6900	101	1
10150	101	1
5305	100	1
6653	100	1
50651	100	1
90871	100	1
160335	100	1
1501	99	1
3756	99	1
6484	99	1
9732	99	1
23092	99	1
64784	98	1
677	97	1
6310	97	1
84623	97	1
124540	97	1
2908	96	1
3705	96	1
4337	96	1
23095	96	1
64101	96	1
84978	96	1
1113	95	1
8481	95	1
414318	95	1
643314	95	1
7704	94	1
23114	94	1
2263	93	1
23043	93	1
26289	93	1
5588	92	1
6695	92	1
6711	92	1
7372	92	1
9365	92	1
65983	92	1
79718	92	1
3778	91	1
9839	91	1
26009	91	1
57580	91	1
2534	90	1
10090	90	1
22998	90	1
23102	90	1
89853	90	1
7837	89	1
22982	89	1
23254	89	1
57584	89	1
283416	89	1
323	88	1
491	88	1
1739	88	1
1788	88	1
23263	88	1
57616	88	1
79968	88	1
220965	88	1
6662	87	1
9628	87	1
9774	87	1
10771	87	1
23328	87	1
63027	87	1
2766	86	1
2894	86	1
9645	86	1
9712	86	1
23499	86	1
51429	86	1
51621	86	1
89796	86	1
116154	86	1
2590	85	1
5071	85	1
9781	85	1
11214	85	1
79605	85	1
79730	85	1
92293	85	1
5151	84	1
5521	84	1
10098	84	1
23429	84	1
23446	84	1
55959	84	1
57118	84	1
64924	84	1
89797	84	1
775	83	1
947	83	1
4774	83	1
9576	83	1
10242	83	1
26037	83	1
29761	83	1
55904	83	1
7082	82	1
9644	82	1
57142	82	1
83643	82	1
90627	82	1
140885	82	1
678	81	1
8871	81	1
10458	81	1
57460	81	1
92521	81	1
622	80	1
5097	80	1
5522	80	1
10391	80	1
11057	80	1
2775	79	1
7466	79	1
55294	79	1
56895	79	1
57492	79	1
116984	79	1
131118	79	1
2288	78	1
25924	78	1
28989	78	1
51735	78	1
79024	78	1
1793	77	1
28996	77	1
201266	77	1
219771	77	1
359948	77	1
108	76	1
262	76	1
466	76	1
2776	76	1
3592	76	1
8553	76	1
8997	76	1
57020	76	1
57157	76	1
64411	76	1
79712	76	1
83856	76	1
112399	76	1
267	75	1
5335	75	1
6196	75	1
7204	75	1
7345	75	1
9148	75	1
9630	75	1
9679	75	1
23189	75	1
57169	75	1
57636	75	1
84440	75	1
85413	75	1
154790	75	1
29	74	1
1902	74	1
2596	74	1
3745	74	1
5910	74	1
9686	74	1
10140	74	1
10397	74	1
10533	74	1
10743	74	1
11343	74	1
23225	74	1
29928	74	1
29970	74	1
57556	74	1
57609	74	1
753	73	1
3632	73	1
5443	73	1
8467	73	1
9625	73	1
22941	73	1
23243	73	1
55755	73	1
84307	73	1
135112	73	1
1106	72	1
2549	72	1
4155	72	1
8609	72	1
10656	72	1
55068	72	1
55717	72	1
58489	72	1
202018	72	1
253714	72	1
2034	71	1
5362	71	1
6256	71	1
9846	71	1
54463	71	1
64077	71	1
79643	71	1
80325	71	1
387923	71	1
441027	71	1
3908	70	1
6857	70	1
8522	70	1
8869	70	1
9915	70	1
9920	70	1
10163	70	1
23648	70	1
27044	70	1
54491	70	1
57709	70	1
79966	70	1
2788	69	1
5867	69	1
7260	69	1
8559	69	1
10217	69	1
26045	69	1
57623	69	1
64374	69	1
80315	69	1
84504	69	1
135114	69	1
949	68	1
4782	68	1
8514	68	1
10507	68	1
23405	68	1
23500	68	1
23613	68	1
60675	68	1
79789	68	1
81553	68	1
3707	67	1
3708	67	1
5802	67	1
9891	67	1
23030	67	1
84230	67	1
2913	66	1
4131	66	1
4149	66	1
4616	66	1
9693	66	1
9863	66	1
26018	66	1
50807	66	1
51571	66	1
60312	66	1
80005	66	1
2530	65	1
9043	65	1
9639	65	1
55352	65	1
57496	65	1
57509	65	1
80725	65	1
84959	65	1
93663	65	1
343990	65	1
902	64	1
4216	64	1
5209	64	1
5890	64	1
10368	64	1
23164	64	1
25817	64	1
51701	64	1
55966	64	1
57521	64	1
81532	64	1
132864	64	1
389362	64	1
4064	63	1
5598	63	1
6733	63	1
7145	63	1
8125	63	1
8128	63	1
8507	63	1
8632	63	1
8725	63	1
23498	63	1
26052	63	1
51253	63	1
54880	63	1
55670	63	1
55705	63	1
56160	63	1
57586	63	1
58480	63	1
83941	63	1
134121	63	1
203062	63	1
387882	63	1
5578	62	1
6482	62	1
7373	62	1
54970	62	1
55205	62	1
55313	62	1
55357	62	1
60485	62	1
84249	62	1
201164	62	1
222223	62	1
637	61	1
832	61	1
2889	61	1
6396	61	1
10806	61	1
22905	61	1
22936	61	1
23048	61	1
23321	61	1
51555	61	1
54108	61	1
56990	61	1
59339	61	1
79739	61	1
115286	61	1
124152	61	1
125228	61	1
154091	61	1
285668	61	1
577	60	1
777	60	1
1837	60	1
5795	60	1
6624	60	1
8672	60	1
9568	60	1
10868	60	1
23452	60	1
55187	60	1
55750	60	1
64083	60	1
83696	60	1
92017	60	1
122416	60	1
729515	60	1
641	59	1
2139	59	1
4081	59	1
5138	59	1
5455	59	1
9201	59	1
9895	59	1
23180	59	1
64798	59	1
65985	59	1
133121	59	1
140688	59	1
221178	59	1
285527	59	1
816	58	1
817	58	1
989	58	1
4045	58	1
4286	58	1
4627	58	1
6497	58	1
7799	58	1
9369	58	1
9899	58	1
10758	58	1
23603	58	1
51274	58	1
54896	58	1
55930	58	1
56270	58	1
56853	58	1
84898	58	1
84940	58	1
122060	58	1
146395	58	1
274	57	1
463	57	1
1123	57	1
2823	57	1
3800	57	1
4601	57	1
5334	57	1
8851	57	1
9901	57	1
10439	57	1
22976	57	1
23303	57	1
23507	57	1
26051	57	1
27237	57	1
50853	57	1
57583	57	1
84071	57	1
92106	57	1
388403	57	1
388	56	1
3660	56	1
3720	56	1
4336	56	1
5579	56	1
5581	56	1
6299	56	1
7025	56	1
7068	56	1
9569	56	1
9886	56	1
10777	56	1
23514	56	1
27086	56	1
29091	56	1
54842	56	1
63976	56	1
84957	56	1
90701	56	1
92346	56	1
259230	56	1
1139	55	1
1456	55	1
1620	55	1
2017	55	1
4613	55	1
8975	55	1
10253	55	1
22906	55	1
51397	55	1
54476	55	1
85379	55	1
114792	55	1
143686	55	1
219790	55	1
375057	55	1
148	54	1
1052	54	1
2037	54	1
2119	54	1
4642	54	1
5087	54	1
5226	54	1
8209	54	1
8826	54	1
11320	54	1
23120	54	1
27245	54	1
56963	54	1
57713	54	1
79618	54	1
80820	54	1
80824	54	1
146664	54	1
404093	54	1
105	53	1
961	53	1
1112	53	1
1488	53	1
2995	53	1
3092	53	1
4978	53	1
6433	53	1
6507	53	1
6867	53	1
8301	53	1
8874	53	1
27319	53	1
54453	53	1
55345	53	1
79906	53	1
100287036	53	1
687	52	1
774	52	1
2745	52	1
3344	52	1
3516	52	1
4330	52	1
5520	52	1
5564	52	1
5796	52	1
6334	52	1
7070	52	1
8658	52	1
9249	52	1
10363	52	1
11322	52	1
22884	52	1
23414	52	1
27122	52	1
53335	52	1
56852	52	1
79665	52	1
90441	52	1
118426	52	1
476	51	1
1316	51	1
1525	51	1
4781	51	1
5025	51	1
7159	51	1
9672	51	1
9873	51	1
11113	51	1
23247	51	1
26038	51	1
29099	51	1
54438	51	1
54715	51	1
55534	51	1
57410	51	1
57558	51	1
64283	51	1
80114	51	1
83539	51	1
84159	51	1
130576	51	1
201229	51	1
100131211	51	1
81	50	1
1955	50	1
2290	50	1
2770	50	1
3746	50	1
4026	50	1
5028	50	1
5428	50	1
6229	50	1
7109	50	1
8193	50	1
8898	50	1
23237	50	1
54899	50	1
55636	50	1
56987	50	1
84057	50	1
220108	50	1
261734	50	1
326340	50	1
120	49	1
214	49	1
824	49	1
3274	49	1
3418	49	1
4137	49	1
5046	49	1
5519	49	1
5836	49	1
6311	49	1
6461	49	1
9394	49	1
9829	49	1
10365	49	1
10814	49	1
11141	49	1
11346	49	1
22927	49	1
23258	49	1
23272	49	1
25836	49	1
26133	49	1
26297	49	1
51256	49	1
55619	49	1
56603	49	1
57134	49	1
57497	49	1
64388	49	1
80790	49	1
81610	49	1
84133	49	1
91272	49	1
94097	49	1
286204	49	1
745	48	1
1849	48	1
2120	48	1
2309	48	1
5144	48	1
5162	48	1
7008	48	1
7776	48	1
8927	48	1
9804	48	1
9975	48	1
10277	48	1
23362	48	1
25941	48	1
51523	48	1
56952	48	1
57217	48	1
83786	48	1
84056	48	1
84253	48	1
129285	48	1
221692	48	1
284252	48	1
374786	48	1
387712	48	1
2904	47	1
4644	47	1
4751	47	1
5157	47	1
5349	47	1
5764	47	1
6538	47	1
6769	47	1
7078	47	1
8110	47	1
8555	47	1
9586	47	1
9788	47	1
9926	47	1
10085	47	1
11217	47	1
23001	47	1
23294	47	1
26256	47	1
51305	47	1
51704	47	1
55342	47	1
57190	47	1
57537	47	1
64207	47	1
79048	47	1
84915	47	1
114088	47	1
116985	47	1
143458	47	1
146760	47	1
148641	47	1
221035	47	1
400506	47	1
100	46	1
406	46	1
747	46	1
1778	46	1
5010	46	1
5336	46	1
5629	46	1
5822	46	1
6117	46	1
7461	46	1
9776	46	1
9865	46	1
22821	46	1
22839	46	1
22874	46	1
22990	46	1
23002	46	1
23235	46	1
23671	46	1
25829	46	1
51313	46	1
51649	46	1
51660	46	1
54602	46	1
55092	46	1
55144	46	1
55315	46	1
55790	46	1
57644	46	1
57698	46	1
57758	46	1
79656	46	1
83992	46	1
84062	46	1
84466	46	1
84899	46	1
89849	46	1
92014	46	1
115825	46	1
117248	46	1
133619	46	1
147495	46	1
157807	46	1
221937	46	1
284058	46	1
87	45	1
327	45	1
885	45	1
1804	45	1
3965	45	1
5168	45	1
5922	45	1
7074	45	1
9442	45	1
10231	45	1
22903	45	1
64342	45	1
64409	45	1
64800	45	1
84913	45	1
115584	45	1
392	44	1
868	44	1
1070	44	1
1534	44	1
4205	44	1
6272	44	1
6529	44	1
7368	44	1
8440	44	1
9262	44	1
9263	44	1
23094	44	1
51199	44	1
51458	44	1
54541	44	1
58526	44	1
79758	44	1
79870	44	1
80036	44	1
91526	44	1
117584	44	1
123016	44	1
168667	44	1
730130	44	1
100507050	44	1
35	43	1
3980	43	1
6457	43	1
9185	43	1
9489	43	1
9619	43	1
23105	43	1
23107	43	1
23348	43	1
26010	43	1
55031	43	1
57476	43	1
57688	43	1
79602	43	1
79815	43	1
81570	43	1
114818	43	1
114876	43	1
201562	43	1
256987	43	1
374378	43	1
100507421	43	1
613	42	1
760	42	1
1080	42	1
2040	42	1
2844	42	1
3607	42	1
4685	42	1
4810	42	1
5073	42	1
5530	42	1
5770	42	1
5860	42	1
6616	42	1
6747	42	1
7419	42	1
7533	42	1
7881	42	1
8224	42	1
8452	42	1
8660	42	1
9024	42	1
9681	42	1
9806	42	1
10398	42	1
22898	42	1
23314	42	1
27087	42	1
51477	42	1
51608	42	1
56950	42	1
57222	42	1
79720	42	1
84919	42	1
87769	42	1
90249	42	1
92154	42	1
114781	42	1
126917	42	1
283248	42	1
344558	42	1
374655	42	1
493	41	1
2012	41	1
3398	41	1
4179	41	1
4660	41	1
5074	41	1
6161	41	1
6558	41	1
7060	41	1
7111	41	1
8289	41	1
8624	41	1
10289	41	1
10485	41	1
10652	41	1
23129	41	1
23199	41	1
23413	41	1
23762	41	1
25780	41	1
25885	41	1
26959	41	1
29842	41	1
30846	41	1
51422	41	1
51435	41	1
51700	41	1
56172	41	1
57561	41	1
64168	41	1
64772	41	1
80055	41	1
80176	41	1
83988	41	1
84530	41	1
151011	41	1
399687	41	1
100127983	41	1
361	40	1
488	40	1
773	40	1
1000	40	1
1465	40	1
1496	40	1
1808	40	1
2011	40	1
2016	40	1
3480	40	1
4258	40	1
4784	40	1
5154	40	1
5332	40	1
5337	40	1
5590	40	1
5834	40	1
5909	40	1
6575	40	1
8495	40	1
8534	40	1
8622	40	1
10769	40	1
11060	40	1
23308	40	1
23327	40	1
25940	40	1
27111	40	1
27314	40	1
51123	40	1
51329	40	1
55246	40	1
55277	40	1
55611	40	1
56243	40	1
56341	40	1
56776	40	1
57475	40	1
57533	40	1
57706	40	1
64115	40	1
64225	40	1
81693	40	1
83641	40	1
91833	40	1
121665	40	1
127833	40	1
151525	40	1
199990	40	1
220042	40	1
223082	40	1
253943	40	1
111	39	1
1889	39	1
3308	39	1
3786	39	1
4088	39	1
4335	39	1
4773	39	1
4851	39	1
4897	39	1
5594	39	1
5757	39	1
6477	39	1
6595	39	1
7436	39	1
8313	39	1
8428	39	1
8499	39	1
9649	39	1
9705	39	1
10019	39	1
10335	39	1
10531	39	1
23013	39	1
23072	39	1
23187	39	1
25926	39	1
26207	39	1
29103	39	1
57520	39	1
60685	39	1
63898	39	1
63971	39	1
64224	39	1
83478	39	1
84059	39	1
85019	39	1
90268	39	1
90523	39	1
127845	39	1
130535	39	1
152002	39	1
159195	39	1
257415	39	1
118	38	1
547	38	1
1183	38	1
1831	38	1
2114	38	1
2185	38	1
2355	38	1
2752	38	1
2861	38	1
3097	38	1
3164	38	1
3249	38	1
3759	38	1
3983	38	1
4815	38	1
4857	38	1
4861	38	1
6902	38	1
7534	38	1
8436	38	1
8546	38	1
8613	38	1
9066	38	1
23236	38	1
23677	38	1
51126	38	1
51172	38	1
55114	38	1
55314	38	1
57154	38	1
81603	38	1
83658	38	1
84629	38	1
84886	38	1
91768	38	1
221061	38	1
221184	38	1
221458	38	1
340481	38	1
389792	38	1
654429	38	1
728464	38	1
729830	38	1
205	37	1
408	37	1
501	37	1
576	37	1
805	37	1
1040	37	1
1795	37	1
2009	37	1
2072	37	1
2181	37	1
2246	37	1
2899	37	1
3831	37	1
3977	37	1
4118	37	1
4643	37	1
4729	37	1
4916	37	1
5339	37	1
5358	37	1
5596	37	1
6663	37	1
8295	37	1
8476	37	1
8925	37	1
9267	37	1
9378	37	1
9397	37	1
9463	37	1
9659	37	1
10227	37	1
11033	37	1
23261	37	1
23522	37	1
26030	37	1
27327	37	1
29998	37	1
51121	37	1
54910	37	1
54969	37	1
55704	37	1
55819	37	1
56981	37	1
57188	37	1
59084	37	1
60468	37	1
60673	37	1
64579	37	1
79152	37	1
79683	37	1
79731	37	1
79953	37	1
80210	37	1
83700	37	1
83716	37	1
148418	37	1
152404	37	1
160857	37	1
200424	37	1
347730	37	1
494188	37	1
644150	37	1
102	36	1
481	36	1
758	36	1
1912	36	1
2587	36	1
2891	36	1
3775	36	1
4066	36	1
4134	36	1
4241	36	1
4299	36	1
4488	36	1
4862	36	1
5283	36	1
5891	36	1
8073	36	1
8774	36	1
9469	36	1
9717	36	1
9967	36	1
9972	36	1
10184	36	1
10395	36	1
10472	36	1
11218	36	1
11221	36	1
23332	36	1
23476	36	1
23764	36	1
26040	36	1
51362	36	1
51586	36	1
54758	36	1
55638	36	1
57563	36	1
59269	36	1
79611	36	1
80011	36	1
80728	36	1
81619	36	1
84364	36	1
84448	36	1
130733	36	1
171023	36	1
205428	36	1
219654	36	1
219699	36	1
221749	36	1
222166	36	1
375449	36	1
665	35	1
1612	35	1
1785	35	1
1838	35	1
2934	35	1
3090	35	1
3709	35	1
3732	35	1
4035	35	1
4528	35	1
5549	35	1
5550	35	1
5915	35	1
7003	35	1
8496	35	1
8635	35	1
9341	35	1
9379	35	1
9578	35	1
9592	35	1
9805	35	1
9848	35	1
9907	35	1
10940	35	1
22883	35	1
23250	35	1
23366	35	1
29937	35	1
51232	35	1
51278	35	1
54757	35	1
55267	35	1
55450	35	1
55614	35	1
55689	35	1
57602	35	1
58513	35	1
59338	35	1
79613	35	1
79698	35	1
79929	35	1
83699	35	1
83737	35	1
84280	35	1
84632	35	1
115827	35	1
133522	35	1
144811	35	1
150372	35	1
219681	35	1
284695	35	1
285590	35	1
388962	35	1
134	34	1
182	34	1
833	34	1
999	34	1
1160	34	1
1404	34	1
1608	34	1
1850	34	1
3643	34	1
3796	34	1
4154	34	1
4686	34	1
4705	34	1
4715	34	1
5128	34	1
5587	34	1
5660	34	1
5799	34	1
5983	34	1
6434	34	1
7410	34	1
7456	34	1
8082	34	1
8323	34	1
8404	34	1
8498	34	1
8611	34	1
9779	34	1
10188	34	1
10633	34	1
11018	34	1
22856	34	1
22997	34	1
23293	34	1
25771	34	1
25777	34	1
25932	34	1
28957	34	1
51252	34	1
51479	34	1
54472	34	1
54704	34	1
54886	34	1
55914	34	1
56892	34	1
57194	34	1
57211	34	1
57600	34	1
65220	34	1
79856	34	1
83876	34	1
84966	34	1
85445	34	1
116448	34	1
131583	34	1
148808	34	1
151556	34	1
158471	34	1
220047	34	1
400451	34	1
651746	34	1
100131378	34	1
153	33	1
460	33	1
467	33	1
800	33	1
815	33	1
1124	33	1
1665	33	1
1757	33	1
1948	33	1
2052	33	1
2274	33	1
2581	33	1
2845	33	1
3269	33	1
3673	33	1
3988	33	1
4072	33	1
4124	33	1
4659	33	1
5420	33	1
5625	33	1
5787	33	1
5879	33	1
5914	33	1
6534	33	1
6894	33	1
6935	33	1
6942	33	1
8178	33	1
8482	33	1
8543	33	1
8848	33	1
9231	33	1
9232	33	1
9577	33	1
9682	33	1
10015	33	1
10079	33	1
10891	33	1
10972	33	1
11226	33	1
22796	33	1
22808	33	1
23024	33	1
23228	33	1
23345	33	1
23760	33	1
26960	33	1
27185	33	1
50859	33	1
51134	33	1
51299	33	1
53358	33	1
54454	33	1
57458	33	1
57591	33	1
64641	33	1
79705	33	1
84441	33	1
85461	33	1
92737	33	1
114299	33	1
114798	33	1
115294	33	1
143684	33	1
151648	33	1
154881	33	1
155185	33	1
222171	33	1
387921	33	1
445815	33	1
25	32	1
1009	32	1
1021	32	1
1129	32	1
1508	32	1
2005	32	1
2131	32	1
2222	32	1
2346	32	1
3091	32	1
4756	32	1
5093	32	1
5599	32	1
5921	32	1
6430	32	1
6548	32	1
7709	32	1
8291	32	1
8814	32	1
8850	32	1
8853	32	1
9637	32	1
9766	32	1
10186	32	1
10815	32	1
10867	32	1
11066	32	1
22882	32	1
22907	32	1
23052	32	1
23078	32	1
23112	32	1
23201	32	1
23245	32	1
23286	32	1
23555	32	1
23761	32	1
25980	32	1
26061	32	1
29094	32	1
51108	32	1
54623	32	1
55074	32	1
55095	32	1
57162	32	1
57710	32	1
64788	32	1
79096	32	1
79230	32	1
79980	32	1
81788	32	1
83850	32	1
84275	32	1
91748	32	1
91754	32	1
93145	32	1
94134	32	1
113451	32	1
114991	32	1
115572	32	1
124976	32	1
166336	32	1
171568	32	1
197259	32	1
221895	32	1
342865	32	1
353116	32	1
400818	32	1
