# Supplementary material for: Cell type-selective disease-association of genes under high regulatory load
Source: Nucleic Acids Res. 2015 Oct 10;43(18):8839–55. doi: 10.1093/nar/gkv863 (PMC4605313; doi:10.1093/nar/gkv863)
Supplement: SUPPLEMENTARY DATA [file supp_gkv863_nar-01077-z-2015-File011.zip › HighEnhLoad_E066_10PCNT_04-Feb-2015.txt]

Entrez Gene ID	Nr Enh	H3K4me3 status
677	144	1
4026	138	1
678	129	1
2113	122	1
5890	113	1
11030	108	1
2908	107	1
2034	105	1
64778	105	1
64759	103	1
4774	102	1
11214	102	1
55277	102	1
57178	98	1
667	97	1
10801	97	1
84909	97	1
6239	96	1
2176	95	1
8660	94	1
26137	94	1
81578	94	1
8829	93	1
5295	91	1
7850	91	1
2869	90	1
9612	90	1
83941	90	1
6001	89	1
9124	89	1
23092	89	1
2131	88	1
22936	88	1
5770	87	1
8428	87	1
23199	86	1
57118	86	1
1316	85	1
51422	84	1
4289	83	1
54502	83	1
89797	82	1
6934	81	1
10105	81	1
4088	79	1
4091	79	1
6446	79	1
10221	79	1
10395	79	1
6482	77	1
8559	77	1
83643	77	1
359948	77	1
4837	76	1
9509	76	1
10580	76	1
11221	76	1
23498	76	1
27086	76	1
64410	76	1
473	74	1
949	74	1
55089	73	1
2494	72	1
4092	72	1
6095	72	1
51361	72	1
2099	71	1
3091	71	1
5581	71	1
7090	71	1
7372	71	1
9811	71	1
54407	71	1
643314	71	1
2317	70	1
3667	70	1
7068	70	1
7764	70	1
10217	70	1
23528	70	1
79730	70	1
136259	70	1
19	69	1
2114	69	1
3142	69	1
3398	69	1
3688	69	1
10397	69	1
26010	69	1
390	68	1
5588	68	1
5629	68	1
9448	68	1
57224	68	1
400954	68	1
2887	67	1
4299	67	1
6299	67	1
23362	67	1
54757	67	1
1112	66	1
1757	66	1
5583	66	1
2308	65	1
8613	65	1
23499	65	1
80036	65	1
1776	64	1
2745	64	1
3026	64	1
5795	64	1
6310	64	1
7704	64	1
23327	64	1
57496	64	1
64577	64	1
114991	64	1
1647	63	1
5336	63	1
8470	63	1
56288	63	1
57511	63	1
3990	62	1
6711	62	1
8611	62	1
79712	62	1
80790	62	1
80824	62	1
196	61	1
6925	61	1
7855	61	1
9365	61	1
9788	61	1
9975	61	1
54492	61	1
55534	61	1
57561	61	1
118426	61	1
3660	60	1
7026	60	1
23189	60	1
51274	60	1
57619	60	1
345079	60	1
3280	59	1
4258	59	1
4627	59	1
5867	59	1
8777	59	1
9839	59	1
9844	59	1
10404	59	1
11217	59	1
55075	59	1
63892	59	1
753	58	1
1514	58	1
4781	58	1
9804	58	1
23429	58	1
90362	58	1
148	57	1
5932	57	1
6840	57	1
10135	57	1
23670	57	1
30832	57	1
84059	57	1
157638	57	1
732	56	1
1612	56	1
2081	56	1
3977	56	1
7049	56	1
8624	56	1
10150	56	1
23239	56	1
23543	56	1
27295	56	1
57509	56	1
84133	56	1
90390	56	1
201562	56	1
87	55	1
1052	55	1
1956	55	1
2335	55	1
3175	55	1
5209	55	1
6745	55	1
7104	55	1
7145	55	1
10912	55	1
27249	55	1
84869	55	1
90627	55	1
647309	55	1
100130539	55	1
4205	54	1
8317	54	1
9792	54	1
22837	54	1
23261	54	1
25902	54	1
54880	54	1
55686	54	1
55915	54	1
56999	54	1
57563	54	1
58480	54	1
80315	54	1
4155	53	1
4782	53	1
5911	53	1
6256	53	1
6653	53	1
7048	53	1
7580	53	1
8460	53	1
10370	53	1
26286	53	1
51429	53	1
55959	53	1
3556	52	1
4301	52	1
5073	52	1
7803	52	1
9663	52	1
25932	52	1
29761	52	1
54206	52	1
57492	52	1
5157	51	1
6720	51	1
9341	51	1
9971	51	1
10531	51	1
23514	51	1
26984	51	1
28951	51	1
55335	51	1
83592	51	1
84952	51	1
1124	50	1
1540	50	1
3418	50	1
3709	50	1
4715	50	1
7410	50	1
8553	50	1
9223	50	1
9334	50	1
10920	50	1
56950	50	1
57211	50	1
64420	50	1
79613	50	1
79890	50	1
80781	50	1
111	49	1
351	49	1
463	49	1
604	49	1
2259	49	1
2294	49	1
2590	49	1
3554	49	1
4094	49	1
5358	49	1
7357	49	1
10154	49	1
23328	49	1
23593	49	1
65059	49	1
79370	49	1
79789	49	1
83716	49	1
259230	49	1
10	48	1
596	48	1
1488	48	1
2627	48	1
2888	48	1
4430	48	1
5046	48	1
9712	48	1
10979	48	1
22882	48	1
55092	48	1
55187	48	1
56624	48	1
57480	48	1
57507	48	1
389072	48	1
216	47	1
522	47	1
1387	47	1
2643	47	1
2766	47	1
3680	47	1
5465	47	1
5519	47	1
9358	47	1
10090	47	1
22856	47	1
23242	47	1
23254	47	1
23576	47	1
27040	47	1
50807	47	1
64841	47	1
79008	47	1
91057	47	1
130535	47	1
167227	47	1
548593	47	1
1284	46	1
1808	46	1
3643	46	1
3778	46	1
4739	46	1
4811	46	1
8111	46	1
9060	46	1
9953	46	1
23043	46	1
23345	46	1
23517	46	1
28996	46	1
57134	46	1
57580	46	1
79705	46	1
81848	46	1
91768	46	1
143458	46	1
145748	46	1
150094	46	1
135	45	1
388	45	1
817	45	1
1282	45	1
3572	45	1
3725	45	1
4851	45	1
5740	45	1
6509	45	1
6926	45	1
8082	45	1
8239	45	1
8507	45	1
8805	45	1
8997	45	1
10806	45	1
23002	45	1
23034	45	1
23446	45	1
23531	45	1
55291	45	1
55647	45	1
55755	45	1
57533	45	1
79605	45	1
79657	45	1
84071	45	1
123016	45	1
153020	45	1
222171	45	1
864	44	1
1130	44	1
2690	44	1
4609	44	1
5095	44	1
5376	44	1
6484	44	1
6659	44	1
7003	44	1
8030	44	1
8915	44	1
10140	44	1
11252	44	1
23150	44	1
23389	44	1
26018	44	1
26040	44	1
51363	44	1
55267	44	1
55313	44	1
55553	44	1
64083	44	1
64283	44	1
65983	44	1
80323	44	1
92017	44	1
140876	44	1
147841	44	1
414318	44	1
800	43	1
1525	43	1
2120	43	1
3097	43	1
3394	43	1
7360	43	1
8738	43	1
9962	43	1
10449	43	1
22822	43	1
23164	43	1
27131	43	1
28232	43	1
51571	43	1
55328	43	1
56172	43	1
79645	43	1
83539	43	1
151525	43	1
220441	43	1
256764	43	1
343450	43	1
100144748	43	1
1368	42	1
1452	42	1
1848	42	1
2309	42	1
2534	42	1
2587	42	1
3625	42	1
5151	42	1
6240	42	1
6480	42	1
6718	42	1
8994	42	1
9043	42	1
9249	42	1
9630	42	1
10365	42	1
11103	42	1
23405	42	1
23677	42	1
27161	42	1
27436	42	1
28989	42	1
57678	42	1
124540	42	1
125228	42	1
143872	42	1
145567	42	1
154043	42	1
196993	42	1
286343	42	1
347902	42	1
387755	42	1
729515	42	1
367	41	1
1523	41	1
2267	41	1
3479	41	1
3708	41	1
3720	41	1
4154	41	1
4212	41	1
5142	41	1
5747	41	1
6430	41	1
6461	41	1
6477	41	1
7498	41	1
8224	41	1
9079	41	1
9679	41	1
9722	41	1
9766	41	1
9935	41	1
10123	41	1
10351	41	1
25937	41	1
26064	41	1
54861	41	1
57553	41	1
64077	41	1
79660	41	1
83641	41	1
87769	41	1
91526	41	1
117581	41	1
126917	41	1
153090	41	1
154881	41	1
221178	41	1
375449	41	1
619279	41	1
288	40	1
861	40	1
2353	40	1
3384	40	1
3672	40	1
4128	40	1
5362	40	1
5578	40	1
7168	40	1
8743	40	1
8828	40	1
10252	40	1
23613	40	1
26034	40	1
54897	40	1
57410	40	1
60312	40	1
79683	40	1
81563	40	1
83943	40	1
84056	40	1
85379	40	1
85453	40	1
90102	40	1
92014	40	1
339896	40	1
374819	40	1
366	39	1
1644	39	1
2078	39	1
3340	39	1
3673	39	1
4233	39	1
5125	39	1
5205	39	1
5745	39	1
5937	39	1
5998	39	1
7373	39	1
8303	39	1
8651	39	1
9644	39	1
10788	39	1
23174	39	1
23274	39	1
23275	39	1
23522	39	1
55536	39	1
57222	39	1
59339	39	1
64859	39	1
79230	39	1
84457	39	1
84894	39	1
200728	39	1
340481	39	1
389362	39	1
1000	38	1
1955	38	1
2004	38	1
2180	38	1
3090	38	1
4129	38	1
4306	38	1
4638	38	1
6160	38	1
6229	38	1
6397	38	1
7050	38	1
8672	38	1
9759	38	1
9770	38	1
9891	38	1
10129	38	1
10163	38	1
10867	38	1
23030	38	1
23129	38	1
23303	38	1
23760	38	1
25897	38	1
29123	38	1
54971	38	1
55347	38	1
57630	38	1
79602	38	1
80114	38	1
83658	38	1
84159	38	1
89927	38	1
283431	38	1
401474	38	1
2	37	1
801	37	1
830	37	1
1266	37	1
1356	37	1
2626	37	1
5128	37	1
5195	37	1
5218	37	1
5352	37	1
5796	37	1
6383	37	1
6414	37	1
6660	37	1
7336	37	1
9444	37	1
9464	37	1
9590	37	1
9732	37	1
9771	37	1
9873	37	1
10603	37	1
10743	37	1
23078	37	1
23143	37	1
23161	37	1
23218	37	1
23293	37	1
23301	37	1
23358	37	1
25841	37	1
26135	37	1
27250	37	1
28514	37	1
29982	37	1
51741	37	1
54891	37	1
55366	37	1
55604	37	1
56889	37	1
56892	37	1
57162	37	1
57552	37	1
57600	37	1
57623	37	1
60481	37	1
63027	37	1
79718	37	1
80055	37	1
80205	37	1
114299	37	1
118788	37	1
153396	37	1
219771	37	1
445815	37	1
100507050	37	1
90	36	1
115	36	1
570	36	1
622	36	1
1634	36	1
2009	36	1
2040	36	1
2139	36	1
3184	36	1
3949	36	1
5292	36	1
5420	36	1
6497	36	1
6786	36	1
7052	36	1
8542	36	1
8898	36	1
10602	36	1
10611	36	1
10783	36	1
51621	36	1
54453	36	1
54928	36	1
55062	36	1
55824	36	1
57217	36	1
81619	36	1
84632	36	1
114818	36	1
115827	36	1
116987	36	1
145781	36	1
147372	36	1
221037	36	1
344558	36	1
387882	36	1
100820829	36	1
18	35	1
476	35	1
960	35	1
2729	35	1
2775	35	1
2889	35	1
3764	35	1
4478	35	1
5337	35	1
5641	35	1
5887	35	1
6505	35	1
6542	35	1
6935	35	1
7422	35	1
9215	35	1
9308	35	1
9388	35	1
9394	35	1
9516	35	1
9562	35	1
9750	35	1
9922	35	1
10018	35	1
10659	35	1
10672	35	1
10972	35	1
11259	35	1
22908	35	1
22990	35	1
23243	35	1
23294	35	1
25771	35	1
25880	35	1
26053	35	1
26240	35	1
51000	35	1
51061	35	1
51162	35	1
51384	35	1
54832	35	1
55780	35	1
57608	35	1
57609	35	1
85019	35	1
85414	35	1
85461	35	1
94134	35	1
121512	35	1
130399	35	1
131583	35	1
133584	35	1
152002	35	1
257236	35	1
388677	35	1
389289	35	1
643246	35	1
100132406	35	1
267	34	1
323	34	1
613	34	1
1528	34	1
1611	34	1
2263	34	1
2355	34	1
2638	34	1
2835	34	1
3482	34	1
3716	34	1
3983	34	1
4041	34	1
5093	34	1
5802	34	1
6514	34	1
6580	34	1
6764	34	1
7763	34	1
9053	34	1
9475	34	1
9686	34	1
51174	34	1
54438	34	1
54877	34	1
54886	34	1
55160	34	1
55532	34	1
57186	34	1
64924	34	1
79024	34	1
79618	34	1
79658	34	1
79974	34	1
81671	34	1
81693	34	1
83549	34	1
84441	34	1
132864	34	1
137886	34	1
158135	34	1
203245	34	1
219333	34	1
286053	34	1
387923	34	1
81	33	1
213	33	1
301	33	1
466	33	1
637	33	1
658	33	1
731	33	1
847	33	1
868	33	1
1244	33	1
2934	33	1
2969	33	1
3170	33	1
3490	33	1
3570	33	1
3693	33	1
5507	33	1
5915	33	1
6716	33	1
6867	33	1
7025	33	1
7078	33	1
8658	33	1
8671	33	1
9267	33	1
9578	33	1
10499	33	1
11278	33	1
23175	33	1
23225	33	1
23263	33	1
23603	33	1
24144	33	1
25831	33	1
25926	33	1
51477	33	1
51542	33	1
51733	33	1
54986	33	1
55022	33	1
55107	33	1
57721	33	1
58499	33	1
63895	33	1
64582	33	1
64855	33	1
79906	33	1
81577	33	1
83737	33	1
84529	33	1
84858	33	1
169792	33	1
340351	33	1
374655	33	1
1370	32	1
1373	32	1
2184	32	1
3037	32	1
3344	32	1
3480	32	1
4124	32	1
4907	32	1
5922	32	1
6584	32	1
6641	32	1
6856	32	1
6909	32	1
7358	32	1
9423	32	1
9564	32	1
9615	32	1
9693	32	1
10171	32	1
10533	32	1
10982	32	1
23648	32	1
29090	32	1
51466	32	1
51776	32	1
54873	32	1
55205	32	1
57190	32	1
60685	32	1
64342	32	1
64359	32	1
64682	32	1
64771	32	1
79799	32	1
80176	32	1
84275	32	1
90678	32	1
135112	32	1
168455	32	1
201164	32	1
182	31	1
1490	31	1
1729	31	1
1735	31	1
2098	31	1
2710	31	1
2903	31	1
3705	31	1
4066	31	1
4208	31	1
4281	31	1
4330	31	1
4651	31	1
4784	31	1
5793	31	1
5858	31	1
6573	31	1
7057	31	1
8204	31	1
8379	31	1
8774	31	1
9021	31	1
9209	31	1
9871	31	1
10253	31	1
10873	31	1
11052	31	1
11346	31	1
22877	31	1
22918	31	1
23112	31	1
23268	31	1
29035	31	1
29104	31	1
51700	31	1
54463	31	1
55076	31	1
55122	31	1
55970	31	1
58513	31	1
63898	31	1
80267	31	1
83786	31	1
84251	31	1
92154	31	1
114883	31	1
115286	31	1
127018	31	1
144423	31	1
154810	31	1
155435	31	1
199857	31	1
221035	31	1
387763	31	1
399665	31	1
651746	31	1
768211	31	1
185	30	1
595	30	1
1175	30	1
1435	30	1
1592	30	1
1859	30	1
2632	30	1
3038	30	1
3084	30	1
3169	30	1
3486	30	1
4082	30	1
4337	30	1
4616	30	1
5069	30	1
5335	30	1
5431	30	1
5447	30	1
5825	30	1
6311	30	1
7088	30	1
7494	30	1
8291	30	1
8301	30	1
8495	30	1
8498	30	1
8869	30	1
8925	30	1
9411	30	1
9482	30	1
9645	30	1
9685	30	1
9697	30	1
9861	30	1
10656	30	1
22982	30	1
23102	30	1
23224	30	1
23240	30	1
23266	30	1
23338	30	1
26207	30	1
26509	30	1
29094	30	1
29107	30	1
51097	30	1
51735	30	1
54545	30	1
54838	30	1
55082	30	1
55129	30	1
55225	30	1
55286	30	1
55625	30	1
55904	30	1
57007	30	1
58490	30	1
64332	30	1
80063	30	1
81603	30	1
83857	30	1
84319	30	1
84541	30	1
90268	30	1
112574	30	1
112616	30	1
114327	30	1
114793	30	1
135114	30	1
157567	30	1
202018	30	1
220929	30	1
220988	30	1
255488	30	1
344148	30	1
388630	30	1
389170	30	1
571	29	1
832	29	1
1106	29	1
1312	29	1
1600	29	1
1601	29	1
1603	29	1
2100	29	1
2220	29	1
2306	29	1
2768	29	1
3146	29	1
3638	29	1
3659	29	1
3772	29	1
3998	29	1
4052	29	1
4898	29	1
5155	29	1
6627	29	1
7100	29	1
7204	29	1
7776	29	1
8178	29	1
8459	29	1
8736	29	1
9180	29	1
9282	29	1
9580	29	1
9915	29	1
9931	29	1
10082	29	1
23180	29	1
23352	29	1
27245	29	1
27303	29	1
29099	29	1
51031	29	1
51582	29	1
54901	29	1
55352	29	1
55660	29	1
55717	29	1
57018	29	1
57538	29	1
58526	29	1
60492	29	1
64225	29	1
64798	29	1
79191	29	1
79719	29	1
80017	29	1
83856	29	1
84708	29	1
84957	29	1
91133	29	1
91272	29	1
121536	29	1
122953	29	1
123355	29	1
144699	29	1
144717	29	1
150280	29	1
151011	29	1
170691	29	1
256987	29	1
388403	29	1
403313	29	1
205	28	1
259	28	1
421	28	1
549	28	1
1036	28	1
1054	28	1
1352	28	1
1846	28	1
1876	28	1
1983	28	1
2243	28	1
2674	28	1
2957	28	1
3096	28	1
4009	28	1
4090	28	1
4179	28	1
4211	28	1
4217	28	1
4292	28	1
4773	28	1
4976	28	1
5305	28	1
5527	28	1
5533	28	1
6157	28	1
7035	28	1
7060	28	1
7097	28	1
7113	28	1
7335	28	1
8412	28	1
8871	28	1
9069	28	1
9208	28	1
9306	28	1
9314	28	1
9569	28	1
9689	28	1
9882	28	1
9926	28	1
10424	28	1
10472	28	1
10840	28	1
10891	28	1
11343	28	1
23048	28	1
23235	28	1
23316	28	1
23516	28	1
23604	28	1
26130	28	1
26511	28	1
26750	28	1
50853	28	1
51390	28	1
54769	28	1
55273	28	1
55650	28	1
55843	28	1
57591	28	1
65986	28	1
79643	28	1
79746	28	1
79754	28	1
80031	28	1
80129	28	1
81569	28	1
83696	28	1
83862	28	1
84034	28	1
84307	28	1
89849	28	1
91748	28	1
93109	28	1
219621	28	1
221472	28	1
256021	28	1
102	27	1
127	27	1
316	27	1
727	27	1
1409	27	1
2615	27	1
2730	27	1
2788	27	1
2983	27	1
3241	27	1
4643	27	1
4862	27	1
5087	27	1
5894	27	1
6469	27	1
7008	27	1
7071	27	1
7364	27	1
8476	27	1
8496	27	1
8527	27	1
9120	27	1
9167	27	1
9229	27	1
9683	27	1
9741	27	1
10165	27	1
10658	27	1
10678	27	1
10868	27	1
11163	27	1
23127	27	1
23315	27	1
23384	27	1
23387	27	1
23469	27	1
28984	27	1
51179	27	1
51250	27	1
51503	27	1
51523	27	1
54465	27	1
54918	27	1
55144	27	1
55224	27	1
55226	27	1
55244	27	1
55278	27	1
56911	27	1
57415	27	1
64072	27	1
79026	27	1
79739	27	1
80005	27	1
80342	27	1
84247	27	1
84919	27	1
90701	27	1
124245	27	1
127544	27	1
134265	27	1
134637	27	1
140688	27	1
140885	27	1
143187	27	1
154091	27	1
163882	27	1
168667	27	1
171023	27	1
200734	27	1
221078	27	1
391059	27	1
400818	27	1
27	26	1
120	26	1
214	26	1
241	26	1
274	26	1
307	26	1
335	26	1
641	26	1
650	26	1
718	26	1
783	26	1
928	26	1
1291	26	1
1778	26	1
1788	26	1
1879	26	1
2181	26	1
2273	26	1
2444	26	1
2776	26	1
3290	26	1
4780	26	1
4804	26	1
4883	26	1
5004	26	1
6575	26	1
6694	26	1
6733	26	1
6897	26	1
7082	26	1
7430	26	1
7586	26	1
8289	26	1
8440	26	1
9577	26	1
9637	26	1
9955	26	1
9967	26	1
10097	26	1
10391	26	1
10455	26	1
10509	26	1
11034	26	1
11069	26	1
22898	26	1
23075	26	1
23308	26	1
25814	26	1
25828	26	1
29927	26	1
51121	26	1
51232	26	1
51256	26	1
54491	26	1
55603	26	1
55622	26	1
56603	26	1
56975	26	1
56990	26	1
56997	26	1
57154	26	1
64093	26	1
64129	26	1
64222	26	1
65078	26	1
79068	26	1
79109	26	1
79665	26	1
79758	26	1
79960	26	1
84892	26	1
85301	26	1
89866	26	1
113263	26	1
114781	26	1
166824	26	1
254427	26	1
282996	26	1
285590	26	1
100	25	1
320	25	1
491	25	1
1073	25	1
1183	25	1
1315	25	1
1499	25	1
1656	25	1
1847	25	1
1889	25	1
2059	25	1
2152	25	1
2770	25	1
2885	25	1
3815	25	1
4254	25	1
4482	25	1
5091	25	1
5152	25	1
5339	25	1
5500	25	1
5573	25	1
5618	25	1
5687	25	1
5788	25	1
6249	25	1
7419	25	1
7555	25	1
7779	25	1
7957	25	1
8226	25	1
8535	25	1
9132	25	1
9262	25	1
9315	25	1
9678	25	1
9938	25	1
10019	25	1
10285	25	1
10458	25	1
10758	25	1
10954	25	1
22821	25	1
23118	25	1
23228	25	1
25829	25	1
26057	25	1
26061	25	1
26578	25	1
27324	25	1
51133	25	1
51218	25	1
51253	25	1
54896	25	1
55137	25	1
55729	25	1
55734	25	1
57584	25	1
57713	25	1
64757	25	1
79071	25	1
80230	25	1
80820	25	1
90459	25	1
116985	25	1
121643	25	1
126669	25	1
128553	25	1
128710	25	1
151556	25	1
161882	25	1
221981	25	1
257415	25	1
375287	25	1
387700	25	1
494188	25	1
