# Supplementary material for: Cell type-selective disease-association of genes under high regulatory load
Source: Nucleic Acids Res. 2015 Oct 10;43(18):8839–55. doi: 10.1093/nar/gkv863 (PMC4605313; doi:10.1093/nar/gkv863)
Supplement: SUPPLEMENTARY DATA [file supp_gkv863_nar-01077-z-2015-File011.zip › HighEnhLoad_E065_10PCNT_04-Feb-2015.txt]

Entrez Gene ID	Nr Enh	H3K4me3 status
9124	300	1
89797	289	1
4026	286	1
7145	273	1
10580	260	1
4052	259	1
2176	258	1
84909	258	1
2131	239	1
7372	234	1
90390	216	1
11030	215	1
201562	210	1
4628	201	1
6840	200	1
3778	199	1
27086	197	1
7068	196	1
678	192	1
23283	192	1
800	190	1
4638	189	1
4774	184	1
25780	183	1
9975	179	1
84319	178	1
57619	177	1
2078	176	1
345079	175	1
5139	173	1
677	171	1
1316	170	1
10217	167	1
11259	167	1
121536	164	1
2673	162	1
1284	161	1
9645	161	1
84168	161	1
55647	157	1
3480	156	1
84869	156	1
4837	155	1
81565	153	1
50651	151	1
2288	148	1
9891	148	1
387882	148	1
775	147	1
4131	144	1
3680	143	1
51778	143	1
340351	142	1
2762	140	1
4092	139	1
9811	139	1
64759	139	1
4919	138	1
171024	137	1
9637	136	1
87	135	1
182	135	1
1112	135	1
51232	135	1
7058	133	1
7704	133	1
8660	133	1
359948	133	1
27237	131	1
2120	129	1
10533	129	1
4330	127	1
23022	127	1
63976	127	1
83592	127	1
112574	127	1
29995	126	1
83941	126	1
123016	126	1
64094	125	1
114991	125	1
79783	124	1
2296	121	1
23189	121	1
22801	120	1
8516	119	1
23034	119	1
947	118	1
463	116	1
1647	116	1
2643	115	1
4088	115	1
23107	114	1
63892	114	1
93649	114	1
10335	113	1
9249	112	1
55277	112	1
55187	111	1
79718	111	1
1879	110	1
5998	109	1
643314	109	1
2273	108	1
84959	108	1
6934	107	1
960	105	1
7048	105	1
1282	104	1
2114	104	1
4629	104	1
51274	104	1
5592	103	1
26064	103	1
81578	103	1
128710	103	1
151011	103	1
344558	103	1
2590	102	1
3490	102	1
4739	102	1
4781	102	1
55160	102	1
54820	101	1
55205	101	1
84071	99	1
8470	98	1
8898	98	1
9365	98	1
9686	98	1
11057	98	1
54880	97	1
56999	97	1
84159	97	1
93166	97	1
104	96	1
2317	96	1
9053	96	1
55970	96	1
80267	96	1
83988	96	1
4217	95	1
27295	95	1
153241	95	1
196527	95	1
54206	94	1
114905	94	1
10090	93	1
10116	93	1
10231	93	1
23024	93	1
84441	93	1
89796	93	1
90627	93	1
2099	92	1
3485	92	1
4053	92	1
111	91	1
2040	91	1
9804	91	1
10602	91	1
55622	91	1
79605	91	1
10801	90	1
23345	90	1
23499	90	1
57222	90	1
116496	90	1
3624	89	1
5890	89	1
8553	89	1
8654	89	1
8853	89	1
23603	89	1
54465	89	1
54704	89	1
55604	89	1
57194	89	1
153090	89	1
100506581	89	1
753	88	1
4091	87	1
5209	87	1
5793	87	1
23002	87	1
57492	87	1
2006	86	1
5431	86	1
6506	86	1
22943	86	1
57608	86	1
64778	86	1
221061	86	1
7337	85	1
23498	85	1
80176	85	1
473	84	1
4627	84	1
9208	84	1
11214	84	1
27303	84	1
667	83	1
4660	83	1
5999	83	1
57415	83	1
90701	83	1
123036	83	1
1295	82	1
2300	82	1
2309	82	1
3725	82	1
10516	82	1
26018	82	1
51121	82	1
79733	82	1
388630	82	1
4154	81	1
5740	81	1
55705	81	1
79730	81	1
253558	81	1
323	80	1
5588	80	1
23281	80	1
3693	79	1
5500	79	1
57118	79	1
115286	79	1
132864	79	1
2766	78	1
23143	78	1
55022	78	1
79658	78	1
220929	78	1
388403	78	1
657	77	1
5922	77	1
9612	77	1
22998	77	1
23358	77	1
92521	77	1
2098	76	1
4306	76	1
10531	76	1
23328	76	1
283349	76	1
2034	75	1
4208	75	1
8874	75	1
10129	75	1
25937	75	1
84275	75	1
158471	75	1
729515	75	1
3708	74	1
5205	74	1
6416	74	1
6653	74	1
8490	74	1
8624	74	1
26286	74	1
51196	74	1
2799	73	1
11034	73	1
11217	73	1
11346	73	1
23275	73	1
55107	73	1
59352	73	1
64067	73	1
64784	73	1
1809	72	1
63971	72	1
64410	72	1
79665	72	1
80005	72	1
196993	72	1
283537	72	1
1012	71	1
9270	71	1
10154	71	1
81606	71	1
153339	71	1
619279	71	1
2650	70	1
4908	70	1
26509	70	1
27250	70	1
64582	70	1
282996	70	1
1488	69	1
2122	69	1
4883	69	1
5144	69	1
5911	69	1
10100	69	1
10873	69	1
11248	69	1
22936	69	1
27161	69	1
85461	69	1
219621	69	1
147	68	1
1106	68	1
4179	68	1
6581	68	1
7373	68	1
8613	68	1
8738	68	1
9697	68	1
50515	68	1
83872	68	1
84620	68	1
817	67	1
832	67	1
1592	67	1
2697	67	1
4363	67	1
6482	67	1
10163	67	1
11252	67	1
81848	67	1
114907	67	1
131566	67	1
151525	67	1
202374	67	1
2306	66	1
3298	66	1
4211	66	1
5295	66	1
5350	66	1
6935	66	1
27085	66	1
57178	66	1
65986	66	1
84969	66	1
127018	66	1
149345	66	1
154043	66	1
100505549	66	1
1452	65	1
2113	65	1
7837	65	1
8405	65	1
9162	65	1
22978	65	1
23294	65	1
55352	65	1
59339	65	1
114327	65	1
143279	65	1
604	64	1
2869	64	1
3488	64	1
6001	64	1
6526	64	1
10242	64	1
23092	64	1
55534	64	1
56172	64	1
57158	64	1
64968	64	1
122961	64	1
130497	64	1
153657	64	1
2934	63	1
4289	63	1
8496	63	1
23576	63	1
29089	63	1
57154	63	1
79649	63	1
79960	63	1
92949	63	1
1906	62	1
3592	62	1
5358	62	1
5362	62	1
6480	62	1
6563	62	1
7345	62	1
7580	62	1
8295	62	1
8622	62	1
28232	62	1
84182	62	1
196528	62	1
340481	62	1
374378	62	1
2335	61	1
4782	61	1
5069	61	1
6310	61	1
7336	61	1
26984	61	1
54896	61	1
57217	61	1
57410	61	1
64318	61	1
64374	61	1
125228	61	1
158135	61	1
3717	60	1
5747	60	1
7881	60	1
8829	60	1
8848	60	1
9464	60	1
11060	60	1
23012	60	1
29104	60	1
51421	60	1
55267	60	1
79024	60	1
83643	60	1
83786	60	1
84517	60	1
414318	60	1
59	59	1
1854	59	1
2890	59	1
4642	59	1
4784	59	1
5125	59	1
8777	59	1
8851	59	1
8915	59	1
9839	59	1
9972	59	1
23500	59	1
55255	59	1
84440	59	1
84898	59	1
91768	59	1
222553	59	1
669	58	1
858	58	1
3400	58	1
4205	58	1
4299	58	1
5099	58	1
7003	58	1
7052	58	1
8559	58	1
9685	58	1
10171	58	1
10252	58	1
10404	58	1
10413	58	1
26037	58	1
27122	58	1
59084	58	1
79890	58	1
80206	58	1
85395	58	1
284	57	1
330	57	1
801	57	1
2181	57	1
6251	57	1
8609	57	1
10479	57	1
26034	57	1
28989	57	1
55740	57	1
60312	57	1
64409	57	1
358	56	1
2059	56	1
4803	56	1
5867	56	1
9759	56	1
9853	56	1
10150	56	1
10397	56	1
10611	56	1
10982	56	1
57536	56	1
136259	56	1
166336	56	1
339896	56	1
388289	56	1
81	55	1
388	55	1
4134	55	1
4258	55	1
4810	55	1
5770	55	1
6867	55	1
7168	55	1
54407	55	1
54805	55	1
79750	55	1
85019	55	1
92106	55	1
2908	54	1
3312	54	1
4337	54	1
5087	54	1
7026	54	1
7042	54	1
9603	54	1
11167	54	1
23095	54	1
23180	54	1
23240	54	1
23389	54	1
23760	54	1
26040	54	1
55915	54	1
64283	54	1
79712	54	1
84333	54	1
145748	54	1
221749	54	1
100113407	54	1
658	53	1
744	53	1
1387	53	1
2139	53	1
2627	53	1
3688	53	1
6168	53	1
7204	53	1
7328	53	1
8507	53	1
8816	53	1
9749	53	1
10184	53	1
22927	53	1
25802	53	1
55959	53	1
57580	53	1
79827	53	1
114299	53	1
146849	53	1
445815	53	1
287	52	1
488	52	1
1052	52	1
3269	52	1
5154	52	1
5937	52	1
9223	52	1
9734	52	1
10106	52	1
11237	52	1
23543	52	1
58480	52	1
687	51	1
2308	51	1
4009	51	1
4124	51	1
4916	51	1
6897	51	1
7097	51	1
8452	51	1
9423	51	1
10868	51	1
10920	51	1
23048	51	1
25797	51	1
26747	51	1
57188	51	1
64764	51	1
79754	51	1
84133	51	1
124540	51	1
928	50	1
1490	50	1
1523	50	1
2200	50	1
2844	50	1
3339	50	1
3690	50	1
4478	50	1
5800	50	1
8555	50	1
8672	50	1
8869	50	1
10424	50	1
26136	50	1
28951	50	1
51313	50	1
145567	50	1
158326	50	1
493	49	1
1464	49	1
4899	49	1
6678	49	1
7159	49	1
8030	49	1
8498	49	1
9096	49	1
9448	49	1
9482	49	1
9553	49	1
9590	49	1
10395	49	1
10979	49	1
23199	49	1
23353	49	1
23514	49	1
25902	49	1
26032	49	1
91526	49	1
143686	49	1
153396	49	1
387923	49	1
399979	49	1
1278	48	1
2549	48	1
3672	48	1
3741	48	1
4601	48	1
6461	48	1
7090	48	1
8467	48	1
9358	48	1
10491	48	1
22982	48	1
51559	48	1
55619	48	1
60468	48	1
117581	48	1
140739	48	1
158219	48	1
146	47	1
598	47	1
1902	47	1
2355	47	1
2776	47	1
4085	47	1
5507	47	1
6575	47	1
6925	47	1
7088	47	1
7419	47	1
8828	47	1
11163	47	1
23261	47	1
23274	47	1
27245	47	1
54455	47	1
55608	47	1
57563	47	1
29	46	1
285	46	1
1889	46	1
2327	46	1
3673	46	1
5581	46	1
6259	46	1
6272	46	1
6624	46	1
6747	46	1
7291	46	1
9564	46	1
10370	46	1
11031	46	1
23648	46	1
26030	46	1
54434	46	1
54491	46	1
55754	46	1
64342	46	1
64854	46	1
65997	46	1
79363	46	1
79739	46	1
80055	46	1
84128	46	1
84886	46	1
84946	46	1
169792	46	1
115	45	1
824	45	1
1465	45	1
1956	45	1
6525	45	1
6586	45	1
7050	45	1
7071	45	1
7414	45	1
9185	45	1
9334	45	1
9497	45	1
9873	45	1
10267	45	1
10438	45	1
10659	45	1
10758	45	1
10771	45	1
23175	45	1
27145	45	1
29928	45	1
51621	45	1
56987	45	1
57511	45	1
60526	45	1
64859	45	1
65983	45	1
79660	45	1
596	44	1
1289	44	1
2100	44	1
3815	44	1
4286	44	1
4650	44	1
4664	44	1
8404	44	1
8651	44	1
8871	44	1
11098	44	1
22907	44	1
23224	44	1
23493	44	1
51020	44	1
55904	44	1
56937	44	1
79646	44	1
91748	44	1
92154	44	1
257364	44	1
387763	44	1
1291	43	1
2072	43	1
2202	43	1
4345	43	1
4684	43	1
5641	43	1
6262	43	1
6497	43	1
6649	43	1
6720	43	1
8320	43	1
9229	43	1
9341	43	1
10105	43	1
10234	43	1
10579	43	1
22906	43	1
23194	43	1
28981	43	1
50507	43	1
51649	43	1
54986	43	1
57553	43	1
79719	43	1
85453	43	1
91461	43	1
114818	43	1
152579	43	1
220988	43	1
401474	43	1
641	42	1
861	42	1
3098	42	1
3281	42	1
3398	42	1
3486	42	1
3667	42	1
4430	42	1
5335	42	1
5932	42	1
5991	42	1
6894	42	1
9659	42	1
9912	42	1
10277	42	1
10391	42	1
11343	42	1
22832	42	1
22882	42	1
23001	42	1
23228	42	1
23239	42	1
23452	42	1
25932	42	1
26137	42	1
51361	42	1
51454	42	1
54838	42	1
55093	42	1
55850	42	1
57496	42	1
58526	42	1
80036	42	1
80781	42	1
84858	42	1
85379	42	1
613	41	1
961	41	1
1912	41	1
3659	41	1
6238	41	1
6584	41	1
7185	41	1
8411	41	1
9644	41	1
10398	41	1
10875	41	1
27327	41	1
51582	41	1
55347	41	1
55744	41	1
55755	41	1
57561	41	1
83641	41	1
85301	41	1
120534	41	1
124989	41	1
130502	41	1
132671	41	1
151393	41	1
201501	41	1
221935	41	1
223082	41	1
254778	41	1
387758	41	1
100144748	41	1
549	40	1
3092	40	1
5465	40	1
6383	40	1
6670	40	1
7434	40	1
8291	40	1
8412	40	1
8543	40	1
8826	40	1
9263	40	1
10827	40	1
25959	40	1
30844	40	1
51174	40	1
54891	40	1
55112	40	1
55328	40	1
56603	40	1
59271	40	1
81671	40	1
83891	40	1
85004	40	1
91419	40	1
114793	40	1
200734	40	1
220441	40	1
100	39	1
1837	39	1
2331	39	1
2744	39	1
3295	39	1
4000	39	1
5156	39	1
5217	39	1
5239	39	1
5990	39	1
6157	39	1
6430	39	1
6711	39	1
8760	39	1
9766	39	1
9819	39	1
10270	39	1
22800	39	1
23043	39	1
25816	39	1
54498	39	1
55312	39	1
55660	39	1
56034	39	1
56963	39	1
57494	39	1
57630	39	1
64207	39	1
64762	39	1
83549	39	1
84913	39	1
87178	39	1
90102	39	1
116064	39	1
119587	39	1
130733	39	1
143684	39	1
729420	39	1
302	38	1
949	38	1
1266	38	1
2887	38	1
3632	38	1
6774	38	1
6909	38	1
8772	38	1
9846	38	1
51253	38	1
51429	38	1
51479	38	1
54476	38	1
54492	38	1
55686	38	1
57687	38	1
64841	38	1
79974	38	1
80745	38	1
114883	38	1
123355	38	1
151556	38	1
25	37	1
4616	37	1
4907	37	1
5066	37	1
5396	37	1
6453	37	1
6764	37	1
7164	37	1
7871	37	1
7982	37	1
9577	37	1
11000	37	1
22821	37	1
22990	37	1
23112	37	1
26225	37	1
26985	37	1
27436	37	1
51450	37	1
51776	37	1
54454	37	1
54828	37	1
55342	37	1
57101	37	1
57584	37	1
58490	37	1
79657	37	1
80114	37	1
91584	37	1
92014	37	1
116832	37	1
124936	37	1
126969	37	1
283416	37	1
347902	37	1
120	36	1
864	36	1
1009	36	1
1293	36	1
2259	36	1
2353	36	1
2534	36	1
3091	36	1
4209	36	1
4240	36	1
4488	36	1
4603	36	1
4856	36	1
6256	36	1
8839	36	1
9209	36	1
9663	36	1
9913	36	1
10923	36	1
11155	36	1
23293	36	1
23704	36	1
25829	36	1
25897	36	1
30061	36	1
51339	36	1
51435	36	1
54855	36	1
55075	36	1
55246	36	1
55291	36	1
55500	36	1
57600	36	1
65249	36	1
80325	36	1
80762	36	1
80820	36	1
83987	36	1
91012	36	1
93109	36	1
115825	36	1
170691	36	1
220963	36	1
221937	36	1
1277	35	1
1842	35	1
1859	35	1
4071	35	1
4233	35	1
5420	35	1
5797	35	1
7046	35	1
7436	35	1
8289	35	1
8322	35	1
8440	35	1
8554	35	1
9522	35	1
9779	35	1
9948	35	1
10365	35	1
10840	35	1
22856	35	1
23075	35	1
23118	35	1
23150	35	1
23315	35	1
23523	35	1
26002	35	1
54751	35	1
55226	35	1
55243	35	1
55742	35	1
57226	35	1
57460	35	1
65059	35	1
65123	35	1
80824	35	1
84894	35	1
90268	35	1
90678	35	1
92346	35	1
94134	35	1
163732	35	1
283358	35	1
387921	35	1
100996693	35	1
539	34	1
818	34	1
857	34	1
1290	34	1
1305	34	1
1948	34	1
2788	34	1
2891	34	1
3090	34	1
3315	34	1
3607	34	1
4756	34	1
4898	34	1
5073	34	1
5074	34	1
5165	34	1
5292	34	1
5757	34	1
8224	34	1
8611	34	1
9922	34	1
9967	34	1
11278	34	1
22876	34	1
23078	34	1
23213	34	1
23456	34	1
26052	34	1
29937	34	1
51302	34	1
54103	34	1
55326	34	1
56938	34	1
58486	34	1
64225	34	1
79443	34	1
79731	34	1
79758	34	1
79810	34	1
84251	34	1
84935	34	1
90459	34	1
146395	34	1
222166	34	1
400818	34	1
1503	33	1
2395	33	1
4170	33	1
5311	33	1
5549	33	1
6595	33	1
7456	33	1
9572	33	1
9861	33	1
10186	33	1
11341	33	1
23013	33	1
23336	33	1
26084	33	1
29116	33	1
51422	33	1
54541	33	1
54808	33	1
55670	33	1
56243	33	1
56981	33	1
57161	33	1
57419	33	1
57538	33	1
64855	33	1
79026	33	1
79906	33	1
80025	33	1
118426	33	1
123879	33	1
157567	33	1
404093	33	1
1070	32	1
1281	32	1
1946	32	1
2013	32	1
5028	32	1
5352	32	1
6229	32	1
7511	32	1
8445	32	1
9265	32	1
10207	32	1
10988	32	1
51123	32	1
51318	32	1
53343	32	1
54834	32	1
55603	32	1
64131	32	1
79705	32	1
84947	32	1
126917	32	1
140710	32	1
219790	32	1
221035	32	1
222663	32	1
399694	32	1
400451	32	1
355	31	1
467	31	1
780	31	1
785	31	1
1292	31	1
1462	31	1
1831	31	1
2195	31	1
2289	31	1
2487	31	1
3280	31	1
3660	31	1
3987	31	1
4043	31	1
4773	31	1
4780	31	1
6444	31	1
6456	31	1
6659	31	1
7472	31	1
7532	31	1
8313	31	1
8509	31	1
8870	31	1
8994	31	1
9132	31	1
9414	31	1
9710	31	1
9956	31	1
10769	31	1
11174	31	1
22839	31	1
22908	31	1
23090	31	1
23187	31	1
23254	31	1
23338	31	1
26118	31	1
26135	31	1
29107	31	1
29904	31	1
50853	31	1
54101	31	1
57142	31	1
57558	31	1
60598	31	1
64927	31	1
65056	31	1
79094	31	1
80063	31	1
83700	31	1
84132	31	1
84708	31	1
92906	31	1
113026	31	1
170689	31	1
201595	31	1
266812	31	1
283078	31	1
1787	30	1
2651	30	1
2683	30	1
2903	30	1
3927	30	1
4659	30	1
4836	30	1
4862	30	1
5167	30	1
5214	30	1
5903	30	1
5914	30	1
5983	30	1
6160	30	1
6240	30	1
6726	30	1
7049	30	1
8110	30	1
8317	30	1
9253	30	1
9314	30	1
9469	30	1
9772	30	1
9825	30	1
9870	30	1
10046	30	1
10140	30	1
10253	30	1
10736	30	1
10772	30	1
22881	30	1
22913	30	1
23137	30	1
23414	30	1
25849	30	1
26960	30	1
28999	30	1
29789	30	1
51608	30	1
51719	30	1
54477	30	1
55031	30	1
55114	30	1
57007	30	1
57134	30	1
57591	30	1
63027	30	1
79683	30	1
79980	30	1
80210	30	1
81618	30	1
83690	30	1
84417	30	1
150864	30	1
151648	30	1
158297	30	1
90	29	1
152	29	1
631	29	1
783	29	1
1315	29	1
1608	29	1
3790	29	1
4041	29	1
4292	29	1
4853	29	1
5921	29	1
6442	29	1
6786	29	1
7043	29	1
9475	29	1
22931	29	1
23102	29	1
23191	29	1
23229	29	1
23243	29	1
26119	29	1
51564	29	1
51586	29	1
54507	29	1
54617	29	1
54919	29	1
55789	29	1
57157	29	1
57559	29	1
57636	29	1
57665	29	1
57721	29	1
64332	29	1
79139	29	1
79365	29	1
79648	29	1
81614	29	1
84529	29	1
84910	29	1
85407	29	1
137994	29	1
145389	29	1
169841	29	1
201475	29	1
347744	29	1
389792	29	1
