# Supplementary material for: Cell type-selective disease-association of genes under high regulatory load
Source: Nucleic Acids Res. 2015 Oct 10;43(18):8839–55. doi: 10.1093/nar/gkv863 (PMC4605313; doi:10.1093/nar/gkv863)
Supplement: SUPPLEMENTARY DATA [file supp_gkv863_nar-01077-z-2015-File011.zip › HighEnhLoad_E063_10PCNT_04-Feb-2015.txt]

Entrez Gene ID	Nr Enh	H3K4me3 status
7145	169	1
2908	152	1
4781	146	1
677	145	1
1879	139	1
4026	139	1
23092	137	1
1316	134	1
6239	128	1
8777	128	1
64778	128	1
64083	127	1
2690	126	1
678	123	1
2034	123	1
10920	122	1
4289	121	1
29761	119	1
5890	118	1
4092	117	1
9839	116	1
400954	115	1
4088	112	1
10395	111	1
23037	111	1
4774	110	1
100129792	110	1
6925	109	1
7048	109	1
4064	108	1
50651	107	1
57678	107	1
948	106	1
2308	105	1
8660	105	1
8829	105	1
9811	105	1
57584	105	1
7405	104	1
7481	104	1
64759	103	1
5937	102	1
56999	102	1
8559	101	1
10512	101	1
57511	101	1
11217	99	1
23199	99	1
23239	99	1
83941	99	1
1290	98	1
2200	98	1
8898	98	1
9685	98	1
6934	97	1
51232	97	1
11030	96	1
79712	96	1
55277	95	1
596	94	1
5295	94	1
10252	94	1
10801	94	1
166336	94	1
3688	93	1
6711	93	1
10659	93	1
51571	93	1
473	92	1
388125	92	1
9444	91	1
9637	91	1
27086	91	1
50807	91	1
19	90	1
5581	90	1
9365	90	1
57496	90	1
65084	90	1
444	89	1
57178	89	1
1281	88	1
56243	88	1
136259	88	1
7049	87	1
9612	87	1
10090	87	1
2534	86	1
9450	86	1
23180	86	1
80820	86	1
83592	86	1
84441	86	1
8317	85	1
26018	85	1
8611	84	1
3983	83	1
8204	83	1
23001	83	1
23328	83	1
79718	83	1
539	82	1
7003	82	1
11214	82	1
22837	82	1
55225	82	1
1293	81	1
4091	81	1
5420	81	1
7360	81	1
55328	81	1
27303	80	1
92106	80	1
100144748	80	1
157	79	1
1854	79	1
6453	79	1
6840	78	1
10105	78	1
90627	78	1
3667	77	1
5073	77	1
359948	77	1
375449	77	1
2113	76	1
7078	76	1
8613	76	1
23024	76	1
57492	76	1
201562	76	1
23075	75	1
55347	75	1
90102	75	1
4330	74	1
6897	74	1
23301	74	1
23389	74	1
947	73	1
23002	73	1
23531	73	1
182	72	1
287	72	1
3091	72	1
80323	72	1
861	71	1
1956	71	1
2770	71	1
2888	71	1
5087	71	1
5519	71	1
5797	71	1
60481	71	1
3725	70	1
83478	70	1
4837	69	1
5577	69	1
26137	69	1
57507	69	1
57569	69	1
81578	69	1
81846	69	1
84319	69	1
220929	69	1
2099	68	1
3037	68	1
4254	68	1
7204	68	1
9630	68	1
196527	68	1
150	67	1
1112	67	1
2632	67	1
8853	67	1
9314	67	1
11096	67	1
23158	67	1
25902	67	1
80036	67	1
84187	67	1
817	66	1
1306	66	1
4009	66	1
5468	66	1
7068	66	1
8925	66	1
26959	66	1
79730	66	1
79960	66	1
117581	66	1
667	65	1
1601	65	1
1848	65	1
2745	65	1
3720	65	1
4853	65	1
5583	65	1
643314	65	1
960	64	1
2059	64	1
6482	64	1
9590	64	1
22882	64	1
51274	64	1
54453	64	1
56603	64	1
80790	64	1
115286	64	1
111	63	1
9124	63	1
9223	63	1
10397	63	1
23498	63	1
51752	63	1
55187	63	1
64410	63	1
2317	62	1
5013	62	1
10253	62	1
23517	62	1
63892	62	1
83879	62	1
340481	62	1
3910	61	1
3915	61	1
7090	61	1
7704	61	1
23235	61	1
51429	61	1
3799	60	1
4190	60	1
5911	60	1
9194	60	1
9249	60	1
9759	60	1
23366	60	1
23760	60	1
55915	60	1
59339	60	1
80205	60	1
84071	60	1
121227	60	1
1289	59	1
3597	59	1
5028	59	1
6256	59	1
7356	59	1
8301	59	1
9804	59	1
10221	59	1
10404	59	1
54491	59	1
57182	59	1
89796	59	1
729515	59	1
284	58	1
2180	58	1
4915	58	1
5336	58	1
5525	58	1
6477	58	1
8291	58	1
9712	58	1
9846	58	1
22936	58	1
23522	58	1
55335	58	1
55686	58	1
84275	58	1
84632	58	1
114299	58	1
139818	58	1
168667	58	1
445815	58	1
831	57	1
1282	57	1
6935	57	1
10391	57	1
10758	57	1
201475	57	1
351	56	1
949	56	1
4921	56	1
5800	56	1
6867	56	1
9270	56	1
9448	56	1
9467	56	1
9861	56	1
9975	56	1
57142	56	1
83943	56	1
84159	56	1
644943	56	1
2776	55	1
4306	55	1
4739	55	1
11259	55	1
23345	55	1
51776	55	1
55273	55	1
55636	55	1
55647	55	1
57561	55	1
79731	55	1
80267	55	1
91584	55	1
123016	55	1
323	54	1
330	54	1
1284	54	1
4299	54	1
5128	54	1
7372	54	1
10144	54	1
10533	54	1
23499	54	1
25897	54	1
56963	54	1
79026	54	1
79632	54	1
81848	54	1
87	53	1
2004	53	1
2309	53	1
3716	53	1
4205	53	1
4258	53	1
5352	53	1
5740	53	1
6745	53	1
10370	53	1
10531	53	1
11221	53	1
23358	53	1
23452	53	1
55075	53	1
79602	53	1
84056	53	1
94134	53	1
3142	52	1
5168	52	1
5332	52	1
7046	52	1
7414	52	1
8553	52	1
9079	52	1
9334	52	1
10413	52	1
10979	52	1
22982	52	1
23243	52	1
23543	52	1
23604	52	1
51637	52	1
80314	52	1
84059	52	1
2131	51	1
3082	51	1
4154	51	1
5733	51	1
5793	51	1
6595	51	1
10150	51	1
23590	51	1
23613	51	1
55534	51	1
57415	51	1
63951	51	1
64784	51	1
89795	51	1
1491	50	1
1647	50	1
3707	50	1
4128	50	1
5362	50	1
7227	50	1
23236	50	1
23331	50	1
26040	50	1
26136	50	1
51175	50	1
57685	50	1
79789	50	1
85453	50	1
91768	50	1
134265	50	1
153090	50	1
1368	49	1
2122	49	1
4199	49	1
8411	49	1
9882	49	1
10242	49	1
23414	49	1
23514	49	1
23603	49	1
25793	49	1
29969	49	1
54928	49	1
64859	49	1
79658	49	1
80176	49	1
80315	49	1
93663	49	1
196528	49	1
1130	48	1
1303	48	1
3344	48	1
4129	48	1
5530	48	1
6659	48	1
7088	48	1
9686	48	1
9734	48	1
10580	48	1
23670	48	1
51705	48	1
57007	48	1
84457	48	1
200734	48	1
274	47	1
1634	47	1
2335	47	1
4094	47	1
4121	47	1
5770	47	1
6397	47	1
8412	47	1
8738	47	1
9679	47	1
9693	47	1
9792	47	1
10163	47	1
10184	47	1
10983	47	1
11163	47	1
23127	47	1
23287	47	1
29104	47	1
54518	47	1
55752	47	1
57480	47	1
79627	47	1
83872	47	1
84062	47	1
84230	47	1
121512	47	1
128553	47	1
493	46	1
800	46	1
858	46	1
1452	46	1
1947	46	1
2230	46	1
2995	46	1
4193	46	1
5139	46	1
7058	46	1
7837	46	1
8672	46	1
9308	46	1
10154	46	1
23129	46	1
26985	46	1
28996	46	1
55082	46	1
57484	46	1
81792	46	1
84940	46	1
286343	46	1
399474	46	1
1052	45	1
2255	45	1
3298	45	1
3908	45	1
4430	45	1
5140	45	1
6310	45	1
6670	45	1
6720	45	1
6909	45	1
8874	45	1
9891	45	1
9967	45	1
26045	45	1
51126	45	1
55904	45	1
56670	45	1
57217	45	1
79827	45	1
81563	45	1
84894	45	1
90362	45	1
114793	45	1
120227	45	1
157638	45	1
388677	45	1
2199	44	1
2246	44	1
3705	44	1
3912	44	1
6001	44	1
9603	44	1
9865	44	1
11343	44	1
27242	44	1
51478	44	1
54828	44	1
64077	44	1
79645	44	1
83857	44	1
117248	44	1
154790	44	1
221895	44	1
266812	44	1
374786	44	1
868	43	1
1315	43	1
2139	43	1
2195	43	1
2590	43	1
2737	43	1
3516	43	1
4082	43	1
4627	43	1
8609	43	1
9411	43	1
9931	43	1
9972	43	1
10982	43	1
22821	43	1
22836	43	1
23405	43	1
23473	43	1
28951	43	1
54796	43	1
54861	43	1
55660	43	1
57563	43	1
79719	43	1
79895	43	1
80325	43	1
83938	43	1
92949	43	1
127018	43	1
127833	43	1
374819	43	1
32	42	1
148	42	1
1846	42	1
2176	42	1
2673	42	1
2697	42	1
2869	42	1
4023	42	1
4660	42	1
4811	42	1
4883	42	1
5069	42	1
5125	42	1
5396	42	1
5734	42	1
5908	42	1
5991	42	1
6660	42	1
7291	42	1
10135	42	1
10203	42	1
10771	42	1
23034	42	1
23143	42	1
54438	42	1
55604	42	1
57621	42	1
64924	42	1
80114	42	1
81488	42	1
83641	42	1
91057	42	1
112574	42	1
128710	42	1
151525	42	1
153396	42	1
604	41	1
2035	41	1
2040	41	1
2643	41	1
3660	41	1
3708	41	1
4208	41	1
4782	41	1
5887	41	1
6251	41	1
7079	41	1
7531	41	1
7534	41	1
8224	41	1
8632	41	1
9586	41	1
10424	41	1
23189	41	1
23446	41	1
26011	41	1
26509	41	1
54757	41	1
55608	41	1
56986	41	1
64582	41	1
64750	41	1
64841	41	1
79071	41	1
79742	41	1
85019	41	1
91419	41	1
112611	41	1
220047	41	1
375057	41	1
387882	41	1
100113407	41	1
1488	40	1
1776	40	1
3099	40	1
3312	40	1
3592	40	1
4638	40	1
4857	40	1
5209	40	1
5534	40	1
5588	40	1
5924	40	1
6938	40	1
7336	40	1
8869	40	1
9497	40	1
9644	40	1
9683	40	1
22906	40	1
22999	40	1
23254	40	1
23682	40	1
57118	40	1
57162	40	1
63027	40	1
79683	40	1
80139	40	1
80243	40	1
84909	40	1
126969	40	1
147495	40	1
200728	40	1
219771	40	1
387921	40	1
1106	39	1
1160	39	1
1266	39	1
1592	39	1
2037	39	1
2766	39	1
4155	39	1
4233	39	1
8507	39	1
8555	39	1
9315	39	1
9352	39	1
9659	39	1
9788	39	1
10010	39	1
11082	39	1
22800	39	1
22801	39	1
23240	39	1
23327	39	1
27067	39	1
29982	39	1
29995	39	1
57509	39	1
57700	39	1
63971	39	1
64219	39	1
64283	39	1
83439	39	1
84959	39	1
118429	39	1
158135	39	1
339896	39	1
340351	39	1
309	38	1
463	38	1
862	38	1
1102	38	1
1465	38	1
2803	38	1
3672	38	1
4211	38	1
5074	38	1
5142	38	1
6497	38	1
6641	38	1
7026	38	1
7325	38	1
9649	38	1
9663	38	1
9672	38	1
10099	38	1
10186	38	1
10873	38	1
23077	38	1
23530	38	1
25925	38	1
25932	38	1
29970	38	1
51582	38	1
55129	38	1
55291	38	1
58499	38	1
64641	38	1
80204	38	1
84128	38	1
84869	38	1
85461	38	1
90550	38	1
91404	38	1
114991	38	1
116328	38	1
144455	38	1
169792	38	1
405754	38	1
414318	38	1
100130539	38	1
100132406	38	1
100506115	38	1
120	37	1
154	37	1
196	37	1
216	37	1
522	37	1
1738	37	1
1778	37	1
2587	37	1
2969	37	1
3090	37	1
3570	37	1
3572	37	1
3673	37	1
4017	37	1
4255	37	1
4311	37	1
5101	37	1
5980	37	1
6229	37	1
6461	37	1
6954	37	1
7086	37	1
7436	37	1
8522	37	1
9218	37	1
9262	37	1
9475	37	1
10129	37	1
10826	37	1
22885	37	1
23102	37	1
25926	37	1
26053	37	1
54093	37	1
55734	37	1
57222	37	1
57538	37	1
57824	37	1
80746	37	1
84168	37	1
91272	37	1
130399	37	1
131566	37	1
152002	37	1
221037	37	1
283349	37	1
388403	37	1
388	36	1
390	36	1
639	36	1
1036	36	1
1295	36	1
1435	36	1
1603	36	1
1808	36	1
2120	36	1
2202	36	1
3709	36	1
4179	36	1
4286	36	1
5205	36	1
6430	36	1
6509	36	1
7541	36	1
7580	36	1
8428	36	1
8828	36	1
9370	36	1
9732	36	1
9766	36	1
10217	36	1
10602	36	1
10658	36	1
10678	36	1
11346	36	1
23078	36	1
23175	36	1
27327	36	1
29107	36	1
51542	36	1
54103	36	1
54492	36	1
54510	36	1
55144	36	1
56034	36	1
57600	36	1
65125	36	1
79191	36	1
81847	36	1
90390	36	1
92344	36	1
131583	36	1
145567	36	1
145748	36	1
145781	36	1
167227	36	1
202018	36	1
219621	36	1
220988	36	1
221749	36	1
100820829	36	1
302	35	1
665	35	1
687	35	1
801	35	1
1761	35	1
2098	35	1
3607	35	1
4081	35	1
4609	35	1
4919	35	1
5998	35	1
6506	35	1
6586	35	1
6645	35	1
6774	35	1
7373	35	1
7422	35	1
8476	35	1
9023	35	1
9208	35	1
9267	35	1
9459	35	1
9522	35	1
9844	35	1
10618	35	1
22797	35	1
22918	35	1
22927	35	1
23150	35	1
23266	35	1
23293	35	1
25782	35	1
25937	35	1
29099	35	1
51621	35	1
51669	35	1
54331	35	1
54873	35	1
54986	35	1
55742	35	1
55862	35	1
64225	35	1
91526	35	1
126669	35	1
143384	35	1
146227	35	1
151112	35	1
154810	35	1
256021	35	1
259230	35	1
283416	35	1
286753	35	1
389203	35	1
440097	35	1
367	34	1
549	34	1
641	34	1
2036	34	1
2114	34	1
3479	34	1
4223	34	1
5412	34	1
5550	34	1
5912	34	1
7097	34	1
8887	34	1
8994	34	1
9537	34	1
9935	34	1
10365	34	1
10371	34	1
11237	34	1
23268	34	1
26207	34	1
27161	34	1
54206	34	1
54541	34	1
55902	34	1
55930	34	1
56288	34	1
57460	34	1
57493	34	1
57533	34	1
60685	34	1
64374	34	1
79665	34	1
80821	34	1
83988	34	1
92014	34	1
117583	34	1
135112	34	1
220107	34	1
652	33	1
1739	33	1
2247	33	1
2549	33	1
2729	33	1
2904	33	1
2937	33	1
3460	33	1
3987	33	1
4131	33	1
4601	33	1
4773	33	1
5157	33	1
5335	33	1
5358	33	1
5586	33	1
5747	33	1
6404	33	1
7071	33	1
8082	33	1
8320	33	1
8322	33	1
8997	33	1
9710	33	1
10282	33	1
10318	33	1
10656	33	1
22998	33	1
23013	33	1
23023	33	1
23177	33	1
23283	33	1
23294	33	1
23348	33	1
23657	33	1
25816	33	1
26224	33	1
26256	33	1
27183	33	1
27333	33	1
28984	33	1
29940	33	1
51256	33	1
51339	33	1
51455	33	1
51474	33	1
54102	33	1
55248	33	1
55740	33	1
57608	33	1
57623	33	1
79605	33	1
79682	33	1
79906	33	1
83643	33	1
114781	33	1
114800	33	1
116987	33	1
129285	33	1
132320	33	1
132864	33	1
143458	33	1
144699	33	1
168455	33	1
170689	33	1
285590	33	1
399979	33	1
48	32	1
613	32	1
753	32	1
832	32	1
1030	32	1
2152	32	1
2273	32	1
2313	32	1
2934	32	1
3146	32	1
3398	32	1
3490	32	1
3655	32	1
4257	32	1
4659	32	1
5151	32	1
5226	32	1
5903	32	1
6926	32	1
7511	32	1
8125	32	1
8289	32	1
8624	32	1
8871	32	1
10097	32	1
10769	32	1
23057	32	1
26135	32	1
28989	32	1
50937	32	1
51097	32	1
51741	32	1
54545	32	1
54874	32	1
55122	32	1
55634	32	1
55705	32	1
55885	32	1
56204	32	1
57558	32	1
58155	32	1
80760	32	1
114905	32	1
115207	32	1
115825	32	1
135114	32	1
151011	32	1
157506	32	1
221395	32	1
223082	32	1
283807	32	1
344558	32	1
400818	32	1
657	31	1
694	31	1
1152	31	1
1345	31	1
1508	31	1
1525	31	1
2078	31	1
2100	31	1
2331	31	1
2619	31	1
3295	31	1
3554	31	1
3791	31	1
3899	31	1
4644	31	1
4810	31	1
5155	31	1
5376	31	1
5447	31	1
6446	31	1
6654	31	1
7168	31	1
8915	31	1
9148	31	1
10059	31	1
10161	31	1
10655	31	1
10783	31	1
22795	31	1
22990	31	1
23085	31	1
23586	31	1
27250	31	1
29094	31	1
55312	31	1
55603	31	1
55729	31	1
55970	31	1
56902	31	1
64094	31	1
79750	31	1
84034	31	1
84541	31	1
89797	31	1
91012	31	1
92737	31	1
121643	31	1
143872	31	1
219654	31	1
221981	31	1
187	30	1
241	30	1
989	30	1
1278	30	1
1519	30	1
1737	30	1
1889	30	1
1902	30	1
2889	30	1
3267	30	1
3280	30	1
3745	30	1
3788	30	1
4651	30	1
4983	30	1
5091	30	1
5520	30	1
5867	30	1
6653	30	1
6776	30	1
6873	30	1
7159	30	1
7324	30	1
7335	30	1
8295	30	1
8436	30	1
8460	30	1
8491	30	1
8542	30	1
8671	30	1
9517	30	1
10313	30	1
10743	30	1
10776	30	1
10875	30	1
23136	30	1
23275	30	1
23362	30	1
25819	30	1
26037	30	1
26118	30	1
26984	30	1
51014	30	1
51123	30	1
51422	30	1
54900	30	1
55022	30	1
55650	30	1
56270	30	1
56655	30	1
57419	30	1
60494	30	1
64097	30	1
65998	30	1
78999	30	1
79068	30	1
79729	30	1
79758	30	1
79890	30	1
84870	30	1
84952	30	1
113263	30	1
114971	30	1
122953	30	1
153020	30	1
168391	30	1
203069	30	1
222166	30	1
257313	30	1
441168	30	1
100302736	30	1
775	29	1
2012	29	1
2288	29	1
3184	29	1
3459	29	1
3693	29	1
3815	29	1
4066	29	1
4140	29	1
4217	29	1
4784	29	1
6240	29	1
6383	29	1
6480	29	1
6584	29	1
6674	29	1
6733	29	1
6913	29	1
7417	29	1
9162	29	1
9185	29	1
9201	29	1
9516	29	1
9682	29	1
10867	29	1
22856	29	1
23095	29	1
23107	29	1
23576	29	1
23761	29	1
25890	29	1
25980	29	1
26240	29	1
54407	29	1
54465	29	1
55267	29	1
55366	29	1
56929	29	1
56997	29	1
57154	29	1
64762	29	1
64771	29	1
83752	29	1
84133	29	1
84913	29	1
87178	29	1
91748	29	1
116159	29	1
121536	29	1
135228	29	1
143686	29	1
154807	29	1
157567	29	1
167465	29	1
202374	29	1
206338	29	1
221035	29	1
285025	29	1
389289	29	1
643246	29	1
92	28	1
205	28	1
301	28	1
781	28	1
1326	28	1
1385	28	1
2070	28	1
2296	28	1
2744	28	1
3659	28	1
4134	28	1
4337	28	1
4715	28	1
4815	28	1
5201	28	1
5294	28	1
5757	28	1
5861	28	1
5915	28	1
5925	28	1
6786	28	1
7025	28	1
7799	28	1
9403	28	1
9435	28	1
9445	28	1
9554	28	1
9569	28	1
9674	28	1
9678	28	1
9781	28	1
10579	28	1
11069	28	1
23194	28	1
23224	28	1
23272	28	1
23291	28	1
23303	28	1
26986	28	1
27241	28	1
27245	28	1
27436	28	1
29116	28	1
50808	28	1
51121	28	1
51390	28	1
54463	28	1
54838	28	1
54877	28	1
55089	28	1
55131	28	1
55205	28	1
55711	28	1
58480	28	1
64123	28	1
79024	28	1
79633	28	1
79670	28	1
79705	28	1
81619	28	1
83549	28	1
84649	28	1
91749	28	1
130497	28	1
150280	28	1
157313	28	1
200162	28	1
219348	28	1
219790	28	1
256987	28	1
285180	28	1
286144	28	1
729420	28	1
100287036	28	1
81	27	1
100	27	1
286	27	1
358	27	1
734	27	1
824	27	1
1612	27	1
1837	27	1
1859	27	1
2222	27	1
2494	27	1
3183	27	1
3382	27	1
3952	27	1
4222	27	1
4313	27	1
4363	27	1
5527	27	1
5784	27	1
5792	27	1
5893	27	1
5932	27	1
6507	27	1
6546	27	1
6788	27	1
7543	27	1
7709	27	1
7903	27	1
8654	27	1
9053	27	1
9640	27	1
9750	27	1
9771	27	1
9778	27	1
10302	27	1
10409	27	1
10455	27	1
23012	27	1
23187	27	1
26133	27	1
28232	27	1
51074	27	1
51100	27	1
51174	27	1
51361	27	1
54602	27	1
54674	27	1
54901	27	1
55137	27	1
55352	27	1
55754	27	1
56950	27	1
57531	27	1
57553	27	1
57591	27	1
57620	27	1
57713	27	1
58526	27	1
59269	27	1
80025	27	1
80310	27	1
80762	27	1
81671	27	1
84251	27	1
84864	27	1
85004	27	1
85379	27	1
92293	27	1
93109	27	1
114818	27	1
122786	27	1
123355	27	1
133522	27	1
140609	27	1
147841	27	1
158297	27	1
166614	27	1
219956	27	1
221937	27	1
253738	27	1
286053	27	1
389170	27	1
494188	27	1
25	26	1
29	26	1
364	26	1
833	26	1
928	26	1
1456	26	1
1514	26	1
1528	26	1
1545	26	1
1809	26	1
2762	26	1
2799	26	1
2821	26	1
2885	26	1
3098	26	1
3601	26	1
3643	26	1
3764	26	1
3778	26	1
4281	26	1
4478	26	1
4780	26	1
5188	26	1
5321	26	1
5431	26	1
5580	26	1
5604	26	1
5682	26	1
5825	26	1
5862	26	1
5922	26	1
6095	26	1
6311	26	1
6414	26	1
6564	26	1
6850	26	1
7060	26	1
7345	26	1
8073	26	1
8313	26	1
8439	26	1
8527	26	1
8834	26	1
9019	26	1
9425	26	1
9469	26	1
9689	26	1
9819	26	1
9922	26	1
9953	26	1
10171	26	1
10231	26	1
10351	26	1
10402	26	1
10672	26	1
10725	26	1
10971	26	1
11000	26	1
11145	26	1
22907	26	1
23090	26	1
23112	26	1
23164	26	1
23253	26	1
25797	26	1
25829	26	1
26286	26	1
27040	26	1
28976	26	1
29957	26	1
51606	26	1
54971	26	1
55532	26	1
55852	26	1
59084	26	1
59277	26	1
64207	26	1
64328	26	1
79008	26	1
79139	26	1
79646	26	1
79935	26	1
80055	26	1
83862	26	1
84181	26	1
84182	26	1
90355	26	1
125476	26	1
151556	26	1
151887	26	1
157680	26	1
161291	26	1
171023	26	1
201164	26	1
257415	26	1
284058	26	1
548593	26	1
100271715	26	1
