# Supplementary material for: Cell type-selective disease-association of genes under high regulatory load
Source: Nucleic Acids Res. 2015 Oct 10;43(18):8839–55. doi: 10.1093/nar/gkv863 (PMC4605313; doi:10.1093/nar/gkv863)
Supplement: SUPPLEMENTARY DATA [file supp_gkv863_nar-01077-z-2015-File011.zip › HighEnhLoad_E062_10PCNT_04-Feb-2015.txt]

Entrez Gene ID	Nr Enh	H3K4me3 status
2113	70	1
3091	60	1
10801	57	1
5583	56	1
64919	55	1
27086	53	1
1603	52	1
1880	51	1
2534	51	1
3707	48	1
5788	48	1
91526	48	1
10320	47	1
7048	45	1
80055	44	1
8111	43	1
375057	43	1
960	41	1
9750	41	1
25816	41	1
63979	41	1
9679	40	1
2533	39	1
3295	39	1
5527	39	1
64077	39	1
253260	38	1
339896	38	1
5588	37	1
7852	37	1
9375	37	1
440193	37	1
4627	36	1
10507	36	1
84417	36	1
399	35	1
677	35	1
2889	35	1
56990	35	1
678	34	1
3659	34	1
5305	34	1
8440	34	1
9576	34	1
10123	34	1
25926	34	1
55604	34	1
2587	33	1
4154	33	1
4155	33	1
5451	33	1
26207	32	1
919	31	1
6001	31	1
6584	31	1
6932	31	1
9262	31	1
283349	31	1
1236	30	1
4289	30	1
23048	30	1
51621	30	1
83549	30	1
203328	30	1
2869	29	1
6506	29	1
9938	29	1
11320	29	1
84441	29	1
313	28	1
753	28	1
864	28	1
1778	28	1
6497	28	1
8898	28	1
23498	28	1
51466	28	1
136259	28	1
359948	28	1
2799	27	1
5209	27	1
8542	27	1
10868	27	1
54861	27	1
57178	27	1
81606	27	1
84159	27	1
123099	27	1
140688	27	1
6503	26	1
7764	26	1
8632	26	1
23291	26	1
27040	26	1
51735	26	1
79906	26	1
256021	26	1
921	25	1
6482	25	1
6793	25	1
7133	25	1
9804	25	1
89846	25	1
203245	25	1
2120	24	1
6304	24	1
9267	24	1
9759	24	1
10365	24	1
23180	24	1
23308	24	1
79008	24	1
548593	24	1
3097	23	1
3937	23	1
4088	23	1
4772	23	1
5093	23	1
5293	23	1
7090	23	1
7128	23	1
9595	23	1
9839	23	1
10105	23	1
22821	23	1
54541	23	1
54880	23	1
79890	23	1
92106	23	1
253558	23	1
286530	23	1
1788	22	1
1901	22	1
2908	22	1
3570	22	1
4478	22	1
5295	22	1
5336	22	1
6256	22	1
9308	22	1
9712	22	1
22806	22	1
26999	22	1
60468	22	1
79370	22	1
80790	22	1
125228	22	1
399665	22	1
113	21	1
832	21	1
861	21	1
1316	21	1
2841	21	1
3720	21	1
5443	21	1
6311	21	1
8209	21	1
8553	21	1
8623	21	1
9150	21	1
9516	21	1
9663	21	1
10019	21	1
51571	21	1
57211	21	1
57580	21	1
79048	21	1
79719	21	1
80824	21	1
84034	21	1
112616	21	1
113828	21	1
256987	21	1
400954	21	1
923	20	1
1106	20	1
2185	20	1
2308	20	1
2886	20	1
4092	20	1
4967	20	1
5641	20	1
6500	20	1
7456	20	1
9263	20	1
10397	20	1
10659	20	1
29117	20	1
54896	20	1
55187	20	1
55744	20	1
57134	20	1
81619	20	1
118426	20	1
167826	20	1
347902	20	1
1846	19	1
2355	19	1
3676	19	1
4773	19	1
5339	19	1
5829	19	1
5890	19	1
6239	19	1
6711	19	1
7060	19	1
7114	19	1
7430	19	1
10237	19	1
23181	19	1
23225	19	1
27334	19	1
29121	19	1
50515	19	1
51409	19	1
51611	19	1
54788	19	1
55824	19	1
57410	19	1
57492	19	1
79657	19	1
83637	19	1
83641	19	1
83786	19	1
117581	19	1
151556	19	1
389289	19	1
408	18	1
476	18	1
1493	18	1
1785	18	1
2313	18	1
3418	18	1
3587	18	1
3669	18	1
3755	18	1
6176	18	1
6605	18	1
6653	18	1
7038	18	1
7097	18	1
7351	18	1
9208	18	1
9402	18	1
9792	18	1
9844	18	1
10758	18	1
10938	18	1
11018	18	1
23092	18	1
23214	18	1
50615	18	1
50807	18	1
54102	18	1
57511	18	1
58513	18	1
80765	18	1
129293	18	1
374655	18	1
87	17	1
309	17	1
843	17	1
896	17	1
2872	17	1
2995	17	1
3603	17	1
4609	17	1
5142	17	1
5795	17	1
6720	17	1
8379	17	1
9612	17	1
10602	17	1
51012	17	1
51341	17	1
51669	17	1
54918	17	1
55129	17	1
64744	17	1
84056	17	1
84251	17	1
91748	17	1
113263	17	1
146712	17	1
150094	17	1
596	16	1
705	16	1
894	16	1
1154	16	1
1289	16	1
1445	16	1
2081	16	1
2289	16	1
3575	16	1
5900	16	1
6240	16	1
7050	16	1
8073	16	1
8672	16	1
9138	16	1
9922	16	1
10125	16	1
10221	16	1
11214	16	1
11278	16	1
22883	16	1
23102	16	1
23239	16	1
23240	16	1
23272	16	1
25797	16	1
25949	16	1
27436	16	1
51274	16	1
54108	16	1
55054	16	1
55561	16	1
64410	16	1
79643	16	1
81558	16	1
84433	16	1
84894	16	1
94120	16	1
114836	16	1
146395	16	1
155038	16	1
157638	16	1
168537	16	1
221178	16	1
286336	16	1
343990	16	1
374819	16	1
274	15	1
643	15	1
915	15	1
965	15	1
976	15	1
3660	15	1
3702	15	1
3708	15	1
3936	15	1
4616	15	1
5154	15	1
5682	15	1
5914	15	1
6314	15	1
7185	15	1
8021	15	1
8303	15	1
8832	15	1
9811	15	1
9960	15	1
10477	15	1
22990	15	1
23112	15	1
23533	15	1
27161	15	1
51176	15	1
54919	15	1
55352	15	1
57520	15	1
64131	15	1
79156	15	1
80301	15	1
83593	15	1
83636	15	1
83874	15	1
84230	15	1
84440	15	1
90324	15	1
114804	15	1
124245	15	1
219621	15	1
283149	15	1
284273	15	1
414318	15	1
619279	15	1
652968	15	1
694	14	1
754	14	1
943	14	1
1315	14	1
1361	14	1
1656	14	1
1757	14	1
1843	14	1
1939	14	1
2768	14	1
3241	14	1
3398	14	1
3689	14	1
4170	14	1
4209	14	1
4650	14	1
4851	14	1
5734	14	1
5880	14	1
5922	14	1
7832	14	1
8178	14	1
8837	14	1
8869	14	1
9797	14	1
9861	14	1
10567	14	1
10625	14	1
10657	14	1
10672	14	1
10912	14	1
23175	14	1
23347	14	1
23590	14	1
26147	14	1
28989	14	1
51379	14	1
51422	14	1
54980	14	1
55636	14	1
55809	14	1
55959	14	1
56910	14	1
57713	14	1
64115	14	1
79651	14	1
79888	14	1
91461	14	1
130916	14	1
131096	14	1
132160	14	1
140609	14	1
161882	14	1
220107	14	1
284001	14	1
120	13	1
382	13	1
916	13	1
940	13	1
1025	13	1
1112	13	1
1453	13	1
1889	13	1
1992	13	1
2194	13	1
2302	13	1
2771	13	1
2788	13	1
3033	13	1
3065	13	1
3185	13	1
3384	13	1
3566	13	1
3572	13	1
3594	13	1
3656	13	1
3727	13	1
3932	13	1
4064	13	1
5150	13	1
5500	13	1
5770	13	1
6402	13	1
6509	13	1
6573	13	1
6777	13	1
6786	13	1
7443	13	1
7534	13	1
8452	13	1
8881	13	1
8925	13	1
10055	13	1
10198	13	1
10403	13	1
23013	13	1
23118	13	1
23218	13	1
26051	13	1
26301	13	1
27250	13	1
28951	13	1
51074	13	1
51523	13	1
56261	13	1
56829	13	1
57097	13	1
57217	13	1
57222	13	1
57521	13	1
57707	13	1
59269	13	1
65249	13	1
79961	13	1
81671	13	1
84514	13	1
92092	13	1
92241	13	1
117289	13	1
123036	13	1
125111	13	1
126669	13	1
493753	13	1
100507050	13	1
135	12	1
158	12	1
493	12	1
688	12	1
914	12	1
1235	12	1
1729	12	1
1768	12	1
2353	12	1
2495	12	1
3146	12	1
3631	12	1
3927	12	1
3983	12	1
3985	12	1
4026	12	1
4601	12	1
4729	12	1
4835	12	1
4947	12	1
5335	12	1
5937	12	1
6404	12	1
6446	12	1
6452	12	1
6789	12	1
6840	12	1
6903	12	1
7084	12	1
7805	12	1
7994	12	1
8428	12	1
8525	12	1
8556	12	1
9019	12	1
9021	12	1
9051	12	1
9229	12	1
9249	12	1
9489	12	1
9572	12	1
9592	12	1
10090	12	1
10099	12	1
10194	12	1
22859	12	1
23293	12	1
23406	12	1
23409	12	1
23522	12	1
25771	12	1
25932	12	1
25972	12	1
26112	12	1
26205	12	1
27106	12	1
27113	12	1
28984	12	1
50651	12	1
51174	12	1
51477	12	1
54518	12	1
54900	12	1
55173	12	1
55196	12	1
55267	12	1
55294	12	1
56171	12	1
57602	12	1
64207	12	1
64332	12	1
64784	12	1
79712	12	1
80335	12	1
80342	12	1
81603	12	1
81610	12	1
83481	12	1
83903	12	1
84892	12	1
113791	12	1
116985	12	1
117583	12	1
126308	12	1
146850	12	1
148867	12	1
162394	12	1
337867	12	1
348094	12	1
729515	12	1
641	11	1
687	11	1
773	11	1
868	11	1
1298	11	1
1508	11	1
1997	11	1
2051	11	1
2354	11	1
3098	11	1
3382	11	1
3635	11	1
3682	11	1
4146	11	1
4179	11	1
4293	11	1
4739	11	1
5128	11	1
5272	11	1
5306	11	1
5452	11	1
5552	11	1
5605	11	1
5745	11	1
6310	11	1
6397	11	1
6772	11	1
6782	11	1
7071	11	1
7416	11	1
8187	11	1
8498	11	1
9214	11	1
9240	11	1
9445	11	1
9450	11	1
9473	11	1
9619	11	1
9644	11	1
9764	11	1
9766	11	1
9780	11	1
9919	11	1
10010	11	1
10166	11	1
10516	11	1
10743	11	1
10947	11	1
23164	11	1
23253	11	1
23492	11	1
23550	11	1
23616	11	1
25804	11	1
25939	11	1
27101	11	1
27128	11	1
28996	11	1
29933	11	1
51043	11	1
51108	11	1
51218	11	1
51429	11	1
51586	11	1
53827	11	1
54507	11	1
54509	11	1
55340	11	1
55534	11	1
55619	11	1
55850	11	1
57591	11	1
57620	11	1
64005	11	1
64781	11	1
79155	11	1
79831	11	1
80228	11	1
83442	11	1
83855	11	1
84270	11	1
84330	11	1
84678	11	1
84876	11	1
114794	11	1
116028	11	1
124935	11	1
125488	11	1
199990	11	1
221927	11	1
284207	11	1
474344	11	1
100423062	11	1
60	10	1
100	10	1
102	10	1
214	10	1
391	10	1
771	10	1
841	10	1
947	10	1
959	10	1
1130	10	1
1844	10	1
1847	10	1
2124	10	1
2672	10	1
3090	10	1
3184	10	1
3344	10	1
3399	10	1
3732	10	1
3955	10	1
4067	10	1
4245	10	1
4258	10	1
4815	10	1
5594	10	1
5603	10	1
5757	10	1
5912	10	1
6224	10	1
6430	10	1
6480	10	1
6504	10	1
6531	10	1
6624	10	1
6641	10	1
6670	10	1
6775	10	1
7049	10	1
7287	10	1
7335	10	1
7528	10	1
8289	10	1
8317	10	1
8527	10	1
9043	10	1
9368	10	1
9695	10	1
9846	10	1
10140	10	1
10174	10	1
10188	10	1
10260	10	1
11322	10	1
22877	10	1
23473	10	1
23670	10	1
25885	10	1
26119	10	1
27315	10	1
27352	10	1
29072	10	1
29965	10	1
50861	10	1
51322	10	1
51363	10	1
51582	10	1
54112	10	1
54331	10	1
54443	10	1
54476	10	1
54815	10	1
54834	10	1
54971	10	1
55144	10	1
55234	10	1
55904	10	1
56160	10	1
56905	10	1
57018	10	1
57162	10	1
57181	10	1
57190	10	1
57198	10	1
57407	10	1
57561	10	1
57732	10	1
58486	10	1
58526	10	1
59339	10	1
60386	10	1
60490	10	1
64782	10	1
79668	10	1
79718	10	1
79925	10	1
84875	10	1
84940	10	1
89853	10	1
90007	10	1
92370	10	1
114757	10	1
124783	10	1
153020	10	1
154091	10	1
154467	10	1
162989	10	1
220929	10	1
261734	10	1
284058	10	1
400451	10	1
81	9	1
101	9	1
132	9	1
156	9	1
241	9	1
273	9	1
473	9	1
604	9	1
637	9	1
639	9	1
969	9	1
1039	9	1
1117	9	1
1153	9	1
1390	9	1
1831	9	1
1870	9	1
2055	9	1
2099	9	1
2530	9	1
2683	9	1
2745	9	1
2766	9	1
2885	9	1
3064	9	1
3159	9	1
3428	9	1
3454	9	1
3654	9	1
3710	9	1
3838	9	1
3845	9	1
3987	9	1
4001	9	1
4046	9	1
4192	9	1
4205	9	1
4306	9	1
4600	9	1
4814	9	1
4953	9	1
5140	9	1
5152	9	1
5253	9	1
5292	9	1
5467	9	1
5504	9	1
5738	9	1
5908	9	1
6118	9	1
6513	9	1
6556	9	1
7067	9	1
7132	9	1
7227	9	1
7431	9	1
8301	9	1
8522	9	1
8651	9	1
8821	9	1
8828	9	1
8874	9	1
9235	9	1
9256	9	1
9467	9	1
9577	9	1
9686	9	1
9710	9	1
10120	9	1
10213	9	1
10308	9	1
10472	9	1
10531	9	1
10550	9	1
10608	9	1
10628	9	1
10723	9	1
10788	9	1
10809	9	1
10950	9	1
11033	9	1
11142	9	1
22908	9	1
22992	9	1
23157	9	1
23228	9	1
23338	9	1
23387	9	1
23389	9	1
23499	9	1
23523	9	1
23604	9	1
25828	9	1
25897	9	1
26128	9	1
26986	9	1
28998	9	1
29079	9	1
29851	9	1
29928	9	1
51104	9	1
51187	9	1
51411	9	1
51588	9	1
54149	9	1
54440	9	1
54758	9	1
54838	9	1
54843	9	1
54855	9	1
55257	9	1
55317	9	1
55634	9	1
55729	9	1
55922	9	1
55969	9	1
56262	9	1
56913	9	1
56963	9	1
57558	9	1
57623	9	1
58508	9	1
60489	9	1
64092	9	1
65220	9	1
80017	9	1
80146	9	1
80196	9	1
81575	9	1
81788	9	1
83983	9	1
84624	9	1
84969	9	1
85379	9	1
85409	9	1
90624	9	1
91010	9	1
91252	9	1
91544	9	1
112840	9	1
113277	9	1
117145	9	1
117584	9	1
119391	9	1
120227	9	1
127544	9	1
128239	9	1
128553	9	1
129285	9	1
129563	9	1
143686	9	1
146227	9	1
151903	9	1
152007	9	1
154881	9	1
158219	9	1
200844	9	1
221184	9	1
222255	9	1
283991	9	1
285513	9	1
344558	9	1
348180	9	1
348378	9	1
374786	9	1
388403	9	1
388677	9	1
100506736	9	1
29	8	1
286	8	1
356	8	1
379	8	1
397	8	1
472	8	1
489	8	1
539	8	1
567	8	1
613	8	1
752	8	1
780	8	1
924	8	1
963	8	1
1326	8	1
1352	8	1
1795	8	1
2014	8	1
2043	8	1
2067	8	1
2222	8	1
2268	8	1
2776	8	1
2975	8	1
3020	8	1
3096	8	1
3133	8	1
3164	8	1
3337	8	1
3460	8	1
3600	8	1
3725	8	1
3820	8	1
3930	8	1
3980	8	1
4010	8	1
4012	8	1
4063	8	1
4128	8	1
4214	8	1
4299	8	1
4542	8	1
4792	8	1
4811	8	1
4923	8	1
5188	8	1
5315	8	1
5412	8	1
5777	8	1
5873	8	1
5903	8	1
6195	8	1
6483	8	1
6533	8	1
6615	8	1
6688	8	1
6916	8	1
6935	8	1
7040	8	1
7109	8	1
7136	8	1
7188	8	1
7337	8	1
7409	8	1
7514	8	1
7541	8	1
7799	8	1
7849	8	1
7879	8	1
8140	8	1
8269	8	1
8340	8	1
8453	8	1
8609	8	1
8766	8	1
8878	8	1
8994	8	1
9020	8	1
9057	8	1
9169	8	1
9447	8	1
9459	8	1
9554	8	1
9616	8	1
9911	8	1
9935	8	1
10007	8	1
10154	8	1
10163	8	1
10396	8	1
10418	8	1
10473	8	1
10533	8	1
10664	8	1
10678	8	1
11021	8	1
11116	8	1
11123	8	1
11177	8	1
11237	8	1
11314	8	1
22823	8	1
22900	8	1
23043	8	1
23094	8	1
23129	8	1
23152	8	1
23178	8	1
23345	8	1
23370	8	1
23484	8	1
23507	8	1
23508	8	1
23543	8	1
23613	8	1
25766	8	1
26118	8	1
26157	8	1
26256	8	1
27111	8	1
27245	8	1
27314	8	1
28232	8	1
29094	8	1
29957	8	1
29978	8	1
30820	8	1
51134	8	1
51199	8	1
51316	8	1
51317	8	1
51321	8	1
51531	8	1
51564	8	1
51608	8	1
51719	8	1
54187	8	1
54549	8	1
54892	8	1
55038	8	1
55207	8	1
55303	8	1
55308	8	1
55454	8	1
55593	8	1
55608	8	1
55654	8	1
55791	8	1
55810	8	1
55843	8	1
55893	8	1
55915	8	1
57194	8	1
57228	8	1
57337	8	1
57458	8	1
57571	8	1
60561	8	1
60673	8	1
63898	8	1
79109	8	1
79567	8	1
79664	8	1
79758	8	1
79939	8	1
79991	8	1
80025	8	1
80205	8	1
80208	8	1
80314	8	1
80774	8	1
81926	8	1
83592	8	1
83605	8	1
83642	8	1
83931	8	1
84249	8	1
84300	8	1
84307	8	1
84890	8	1
90273	8	1
92017	8	1
93487	8	1
112574	8	1
115123	8	1
118788	8	1
124460	8	1
124540	8	1
140885	8	1
144404	8	1
149840	8	1
160140	8	1
162466	8	1
163859	8	1
168374	8	1
196383	8	1
196528	8	1
201164	8	1
219790	8	1
219972	8	1
220047	8	1
220416	8	1
221937	8	1
246175	8	1
254295	8	1
282996	8	1
338692	8	1
339210	8	1
375387	8	1
387119	8	1
387893	8	1
388650	8	1
389170	8	1
400818	8	1
402160	8	1
415116	8	1
643314	8	1
643836	8	1
71	7	1
118	7	1
154	7	1
204	7	1
311	7	1
329	7	1
466	7	1
598	7	1
622	7	1
734	7	1
817	7	1
839	7	1
944	7	1
961	7	1
962	7	1
998	7	1
1105	7	1
1230	7	1
1265	7	1
1432	7	1
1604	7	1
1787	7	1
1820	7	1
1838	7	1
1848	7	1
1915	7	1
1998	7	1
2000	7	1
2059	7	1
2077	7	1
2140	7	1
2146	7	1
2304	7	1
2316	7	1
2323	7	1
2665	7	1
2744	7	1
2821	7	1
3480	7	1
3560	7	1
3632	7	1
3643	7	1
3705	7	1
3716	7	1
3737	7	1
3799	7	1
4000	7	1
4050	7	1
4149	7	1
4194	7	1
4599	7	1
4642	7	1
5533	7	1
5567	7	1
5687	7	1
5822	7	1
5867	7	1
5933	7	1
5939	7	1
5987	7	1
5997	7	1
6095	7	1
6203	7	1
6281	7	1
6455	7	1
6515	7	1
6693	7	1
6727	7	1
6729	7	1
6745	7	1
7037	7	1
7074	7	1
7189	7	1
7316	7	1
7322	7	1
7508	7	1
7535	7	1
7555	7	1
7709	7	1
7738	7	1
7760	7	1
7867	7	1
8193	7	1
8851	7	1
8870	7	1
8907	7	1
9117	7	1
9168	7	1
9241	7	1
9261	7	1
9274	7	1
9448	7	1
9665	7	1
9709	7	1
9770	7	1
9781	7	1
9830	7	1
9873	7	1
9905	7	1
9907	7	1
10043	7	1
10048	7	1
10049	7	1
10068	7	1
10095	7	1
10219	7	1
10296	7	1
10370	7	1
10451	7	1
10492	7	1
10728	7	1
10783	7	1
10785	7	1
11083	7	1
11100	7	1
11176	7	1
11221	7	1
11238	7	1
11331	7	1
22882	7	1
23030	7	1
23067	7	1
23078	7	1
23144	7	1
23189	7	1
23199	7	1
23201	7	1
23274	7	1
23275	7	1
23348	7	1
23361	7	1
23429	7	1
23514	7	1
23515	7	1
23526	7	1
23654	7	1
25777	7	1
25836	7	1
25992	7	1
26018	7	1
26030	7	1
26065	7	1
26130	7	1
26137	7	1
26151	7	1
26153	7	1
27342	7	1
27430	7	1
28959	7	1
28976	7	1
29123	7	1
29940	7	1
29982	7	1
29992	7	1
30011	7	1
50853	7	1
51008	7	1
51128	7	1
51230	7	1
51256	7	1
51278	7	1
51497	7	1
51537	7	1
51816	7	1
54877	7	1
54906	7	1
54910	7	1
54932	7	1
55013	7	1
55048	7	1
55080	7	1
55081	7	1
55111	7	1
55122	7	1
55125	7	1
55194	7	1
55200	7	1
55230	7	1
55277	7	1
55423	7	1
55544	7	1
55573	7	1
55690	7	1
55740	7	1
56253	7	1
56889	7	1
57007	7	1
57118	7	1
57216	7	1
57488	7	1
57533	7	1
57649	7	1
57655	7	1
57661	7	1
57669	7	1
58190	7	1
58480	7	1
60485	7	1
63875	7	1
64174	7	1
64651	7	1
64750	7	1
64771	7	1
64837	7	1
65056	7	1
65260	7	1
79188	7	1
79665	7	1
79720	7	1
79789	7	1
79827	7	1
80183	7	1
80207	7	1
80305	7	1
80742	7	1
80833	7	1
81552	7	1
83464	7	1
84059	7	1
84138	7	1
84174	7	1
84243	7	1
84524	7	1
84629	7	1
84913	7	1
84957	7	1
84959	7	1
85450	7	1
89857	7	1
91775	7	1
92558	7	1
92822	7	1
103910	7	1
112398	7	1
113730	7	1
115286	7	1
120071	7	1
121441	7	1
122953	7	1
123016	7	1
123355	7	1
129804	7	1
134429	7	1
139818	7	1
140691	7	1
150372	7	1
152006	7	1
153222	7	1
154807	7	1
166815	7	1
197322	7	1
197370	7	1
199953	7	1
204219	7	1
221037	7	1
221092	7	1
221504	7	1
254050	7	1
254102	7	1
257068	7	1
257415	7	1
283237	7	1
283358	7	1
285498	7	1
339287	7	1
342510	7	1
374403	7	1
374920	7	1
375307	7	1
375449	7	1
375748	7	1
387357	7	1
441168	7	1
100288142	7	1
100506581	7	1
