# Supplementary material for: Cell type-selective disease-association of genes under high regulatory load
Source: Nucleic Acids Res. 2015 Oct 10;43(18):8839–55. doi: 10.1093/nar/gkv863 (PMC4605313; doi:10.1093/nar/gkv863)
Supplement: SUPPLEMENTARY DATA [file supp_gkv863_nar-01077-z-2015-File011.zip › HighEnhLoad_E061_10PCNT_04-Feb-2015.txt]

Entrez Gene ID	Nr Enh	H3K4me3 status
9759	181	1
117581	160	1
10105	140	1
57178	135	1
10801	129	1
23327	128	1
22982	126	1
3720	123	1
9612	122	1
89797	121	1
1316	118	1
6720	117	1
10771	116	1
57507	116	1
55904	114	1
4289	112	1
4651	110	1
7003	110	1
57492	109	1
6711	108	1
80210	107	1
84062	107	1
3600	106	1
6446	106	1
3705	104	1
8821	104	1
1113	103	1
400954	103	1
136259	102	1
4644	101	1
4773	101	1
10184	99	1
93010	99	1
3707	98	1
57224	98	1
4286	97	1
677	96	1
4948	96	1
729515	96	1
9679	94	1
3815	93	1
10743	92	1
375057	92	1
9522	90	1
375612	90	1
91768	89	1
50807	88	1
9839	87	1
64077	87	1
619279	87	1
6484	86	1
10846	86	1
55930	86	1
79643	86	1
146395	86	1
4155	85	1
51571	84	1
1846	83	1
8379	83	1
8660	83	1
9037	83	1
23254	83	1
8869	82	1
23243	82	1
6310	81	1
6862	81	1
8428	81	1
23150	81	1
26585	81	1
85463	81	1
29	80	1
10154	80	1
144347	80	1
2766	79	1
3755	79	1
7204	79	1
8853	79	1
54463	79	1
57194	79	1
124540	79	1
57521	78	1
83592	78	1
130340	78	1
342184	78	1
644943	78	1
3791	77	1
6660	77	1
54828	77	1
23239	76	1
23603	76	1
51669	76	1
57623	76	1
2034	75	1
54491	75	1
84159	75	1
5795	74	1
9590	74	1
57556	74	1
64759	74	1
79645	74	1
488	73	1
678	73	1
6509	73	1
10656	73	1
11214	73	1
23199	73	1
57460	73	1
283416	73	1
473	72	1
965	72	1
80031	72	1
84894	72	1
5937	71	1
54796	71	1
359948	71	1
399947	71	1
5305	70	1
5890	70	1
85019	70	1
2043	69	1
2335	69	1
7764	69	1
23247	69	1
51429	69	1
59339	69	1
596	68	1
949	68	1
1612	68	1
7050	68	1
7337	68	1
10783	68	1
28951	68	1
84623	68	1
85461	68	1
476	67	1
1130	67	1
5770	67	1
6433	67	1
10659	67	1
151525	67	1
9638	66	1
27185	66	1
29928	66	1
63876	66	1
283652	66	1
960	65	1
6256	65	1
9270	65	1
9712	65	1
10458	65	1
10602	65	1
2113	64	1
6659	64	1
22822	64	1
55824	64	1
220107	64	1
4026	63	1
9229	63	1
11103	63	1
29842	63	1
84251	63	1
151278	63	1
285513	63	1
1488	62	1
1601	62	1
2534	62	1
2587	62	1
3241	62	1
5144	62	1
8898	62	1
9444	62	1
9625	62	1
10512	62	1
11252	62	1
26286	62	1
50651	62	1
57533	62	1
115827	62	1
131566	62	1
1788	61	1
6444	61	1
6867	61	1
23682	61	1
25797	61	1
55686	61	1
102	60	1
864	60	1
2934	60	1
9792	60	1
10221	60	1
11178	60	1
25901	60	1
25932	60	1
54815	60	1
55092	60	1
57590	60	1
1910	59	1
4627	59	1
5581	59	1
9846	59	1
25902	59	1
51108	59	1
132864	59	1
3480	58	1
5205	58	1
5443	58	1
6662	58	1
6909	58	1
9855	58	1
10090	58	1
23043	58	1
23328	58	1
51176	58	1
55553	58	1
55755	58	1
79712	58	1
81619	58	1
948	57	1
1102	57	1
4326	57	1
8559	57	1
9644	57	1
9686	57	1
23413	57	1
55534	57	1
64067	57	1
89796	57	1
221895	57	1
414318	57	1
2040	56	1
2115	56	1
4092	56	1
4650	56	1
7020	56	1
7078	56	1
8851	56	1
8887	56	1
9672	56	1
22871	56	1
23261	56	1
153396	56	1
160335	56	1
1534	55	1
4258	55	1
6001	55	1
9886	55	1
9962	55	1
29123	55	1
79718	55	1
114818	55	1
1514	54	1
1778	54	1
2643	54	1
5797	54	1
6533	54	1
8535	54	1
9148	54	1
10140	54	1
10252	54	1
10531	54	1
10758	54	1
51000	54	1
54986	54	1
55243	54	1
55850	54	1
64207	54	1
80055	54	1
2059	53	1
6506	53	1
10533	53	1
23332	53	1
28981	53	1
28989	53	1
64784	53	1
80176	53	1
83983	53	1
112399	53	1
143686	53	1
283349	53	1
912	52	1
5412	52	1
6239	52	1
6251	52	1
6497	52	1
7088	52	1
7090	52	1
8491	52	1
9043	52	1
50515	52	1
51455	52	1
57182	52	1
57410	52	1
84938	52	1
84940	52	1
201475	52	1
219621	52	1
257236	52	1
182	51	1
1289	51	1
2651	51	1
4208	51	1
4628	51	1
4642	51	1
5295	51	1
5800	51	1
8871	51	1
10402	51	1
11332	51	1
23034	51	1
23613	51	1
54434	51	1
55805	51	1
83786	51	1
91526	51	1
116349	51	1
121512	51	1
286053	51	1
3607	50	1
4953	50	1
6764	50	1
7357	50	1
9341	50	1
9576	50	1
9811	50	1
10395	50	1
10494	50	1
22821	50	1
23177	50	1
51586	50	1
64855	50	1
127018	50	1
201266	50	1
387509	50	1
81	49	1
861	49	1
3280	49	1
3831	49	1
4134	49	1
4337	49	1
4782	49	1
4811	49	1
5142	49	1
55711	49	1
84441	49	1
153090	49	1
999	48	1
1793	48	1
4233	48	1
9308	48	1
9948	48	1
23175	48	1
23291	48	1
23500	48	1
27022	48	1
51084	48	1
64410	48	1
65983	48	1
84275	48	1
92154	48	1
171546	48	1
374786	48	1
390	47	1
868	47	1
1106	47	1
1282	47	1
2181	47	1
2869	47	1
3257	47	1
3490	47	1
4601	47	1
5151	47	1
9781	47	1
23143	47	1
23275	47	1
26061	47	1
57553	47	1
83439	47	1
83891	47	1
114991	47	1
145567	47	1
158135	47	1
2590	46	1
2799	46	1
5217	46	1
6482	46	1
6709	46	1
7026	46	1
10391	46	1
25793	46	1
25817	46	1
51202	46	1
54893	46	1
56479	46	1
57600	46	1
79731	46	1
80139	46	1
81614	46	1
90627	46	1
143458	46	1
152118	46	1
1465	45	1
1499	45	1
5660	45	1
6477	45	1
6745	45	1
6812	45	1
7008	45	1
9580	45	1
9630	45	1
9804	45	1
10123	45	1
10163	45	1
11278	45	1
23191	45	1
25885	45	1
27161	45	1
51174	45	1
51479	45	1
54543	45	1
65220	45	1
122060	45	1
123803	45	1
126917	45	1
144699	45	1
221937	45	1
622	44	1
687	44	1
2137	44	1
3570	44	1
3662	44	1
5293	44	1
5912	44	1
6733	44	1
6793	44	1
7086	44	1
7372	44	1
7386	44	1
8440	44	1
8828	44	1
9564	44	1
10451	44	1
10769	44	1
23002	44	1
23102	44	1
23648	44	1
26002	44	1
26289	44	1
27065	44	1
51134	44	1
55742	44	1
64328	44	1
64420	44	1
79906	44	1
81671	44	1
84071	44	1
84858	44	1
125058	44	1
404093	44	1
466	43	1
825	43	1
1453	43	1
1780	43	1
2017	43	1
4082	43	1
4094	43	1
4609	43	1
5588	43	1
6663	43	1
9603	43	1
9788	43	1
10150	43	1
10409	43	1
22907	43	1
23326	43	1
27303	43	1
55277	43	1
56288	43	1
57583	43	1
79605	43	1
84913	43	1
84959	43	1
219623	43	1
399694	43	1
115	42	1
302	42	1
549	42	1
2308	42	1
2782	42	1
3037	42	1
4088	42	1
5695	42	1
6591	42	1
6840	42	1
7107	42	1
7517	42	1
7520	42	1
7879	42	1
8412	42	1
9425	42	1
9697	42	1
23001	42	1
23042	42	1
23075	42	1
23085	42	1
23174	42	1
23498	42	1
51133	42	1
51523	42	1
51649	42	1
54874	42	1
64397	42	1
80232	42	1
81693	42	1
84056	42	1
84249	42	1
84668	42	1
90678	42	1
140876	42	1
143872	42	1
221035	42	1
347744	42	1
595	41	1
800	41	1
1523	41	1
2176	41	1
2995	41	1
5834	41	1
5911	41	1
5998	41	1
7159	41	1
8514	41	1
9242	41	1
9265	41	1
9365	41	1
9915	41	1
9933	41	1
10019	41	1
11221	41	1
22883	41	1
23321	41	1
26009	41	1
55647	41	1
56950	41	1
57602	41	1
60495	41	1
64225	41	1
64374	41	1
79083	41	1
80781	41	1
170690	41	1
220988	41	1
340273	41	1
667	40	1
1500	40	1
2180	40	1
2309	40	1
2770	40	1
2776	40	1
5431	40	1
6311	40	1
6934	40	1
8738	40	1
10253	40	1
10804	40	1
22906	40	1
23030	40	1
26045	40	1
54901	40	1
55909	40	1
56270	40	1
57161	40	1
65986	40	1
79026	40	1
80727	40	1
81565	40	1
81575	40	1
83478	40	1
84957	40	1
121536	40	1
143684	40	1
151648	40	1
152002	40	1
375748	40	1
287	39	1
444	39	1
773	39	1
824	39	1
1000	39	1
1052	39	1
1284	39	1
1387	39	1
2098	39	1
2274	39	1
2820	39	1
5099	39	1
5757	39	1
6678	39	1
8125	39	1
10099	39	1
10311	39	1
10625	39	1
22913	39	1
23120	39	1
23704	39	1
51097	39	1
51347	39	1
56241	39	1
57018	39	1
57154	39	1
57805	39	1
80036	39	1
89891	39	1
114327	39	1
284058	39	1
387755	39	1
389170	39	1
100144748	39	1
35	38	1
463	38	1
1105	38	1
1508	38	1
1605	38	1
1739	38	1
1879	38	1
2737	38	1
3064	38	1
3693	38	1
5037	38	1
8295	38	1
9770	38	1
10397	38	1
10455	38	1
23048	38	1
23189	38	1
23362	38	1
27086	38	1
28962	38	1
28976	38	1
29116	38	1
51434	38	1
51660	38	1
55075	38	1
55328	38	1
57561	38	1
57609	38	1
60673	38	1
79960	38	1
80315	38	1
81631	38	1
84132	38	1
84171	38	1
84418	38	1
158038	38	1
105	37	1
493	37	1
641	37	1
669	37	1
1593	37	1
2788	37	1
3162	37	1
3696	37	1
4616	37	1
4774	37	1
5335	37	1
5578	37	1
6002	37	1
6117	37	1
6196	37	1
6622	37	1
6641	37	1
6850	37	1
8439	37	1
8498	37	1
9232	37	1
9469	37	1
9509	37	1
9819	37	1
10762	37	1
10868	37	1
11030	37	1
23428	37	1
23705	37	1
23741	37	1
25914	37	1
26038	37	1
54093	37	1
54454	37	1
54891	37	1
55504	37	1
55697	37	1
57574	37	1
58499	37	1
79682	37	1
79705	37	1
79980	37	1
83464	37	1
83716	37	1
114815	37	1
121665	37	1
131583	37	1
146760	37	1
259282	37	1
348094	37	1
400451	37	1
643314	37	1
100506115	37	1
388	36	1
1001	36	1
3091	36	1
3486	36	1
5007	36	1
5527	36	1
5784	36	1
5909	36	1
5915	36	1
6157	36	1
6164	36	1
6386	36	1
8027	36	1
9020	36	1
9208	36	1
9306	36	1
9463	36	1
9875	36	1
22856	36	1
23313	36	1
23317	36	1
23379	36	1
23543	36	1
23593	36	1
25778	36	1
26524	36	1
30844	36	1
54465	36	1
55144	36	1
56605	36	1
56907	36	1
57211	36	1
57511	36	1
57522	36	1
63892	36	1
79602	36	1
81846	36	1
83872	36	1
134957	36	1
155185	36	1
157848	36	1
256987	36	1
338596	36	1
344148	36	1
388341	36	1
25	35	1
196	35	1
1009	35	1
1112	35	1
1761	35	1
2119	35	1
2120	35	1
2567	35	1
3090	35	1
3400	35	1
5580	35	1
5929	35	1
5980	35	1
5996	35	1
6397	35	1
7060	35	1
7336	35	1
8091	35	1
8301	35	1
9620	35	1
9698	35	1
9861	35	1
10043	35	1
10228	35	1
10732	35	1
11057	35	1
11231	35	1
22903	35	1
23352	35	1
23523	35	1
23583	35	1
25937	35	1
26065	35	1
27327	35	1
51393	35	1
51454	35	1
55083	35	1
55093	35	1
55160	35	1
55224	35	1
55226	35	1
55291	35	1
55532	35	1
55670	35	1
57621	35	1
57710	35	1
81563	35	1
81603	35	1
84440	35	1
84869	35	1
84909	35	1
140688	35	1
144577	35	1
166336	35	1
166815	35	1
202374	35	1
317762	35	1
214	34	1
801	34	1
2012	34	1
2060	34	1
2619	34	1
3516	34	1
3667	34	1
3838	34	1
4091	34	1
4308	34	1
4715	34	1
4929	34	1
5339	34	1
5802	34	1
5962	34	1
6434	34	1
7247	34	1
7776	34	1
8038	34	1
9448	34	1
9516	34	1
9967	34	1
10000	34	1
10603	34	1
11165	34	1
23303	34	1
23657	34	1
25829	34	1
26118	34	1
29099	34	1
30832	34	1
51361	34	1
51397	34	1
54880	34	1
55705	34	1
55770	34	1
57591	34	1
64859	34	1
79683	34	1
80205	34	1
83549	34	1
84059	34	1
91694	34	1
92906	34	1
94234	34	1
114907	34	1
124783	34	1
130589	34	1
130733	34	1
140710	34	1
146223	34	1
149111	34	1
154091	34	1
219931	34	1
221491	34	1
222553	34	1
389432	34	1
494188	34	1
644150	34	1
156	33	1
394	33	1
668	33	1
688	33	1
988	33	1
1849	33	1
2355	33	1
2887	33	1
3222	33	1
3398	33	1
3776	33	1
3908	33	1
4045	33	1
5209	33	1
5573	33	1
5894	33	1
5926	33	1
6541	33	1
6954	33	1
7528	33	1
7534	33	1
8927	33	1
10049	33	1
10165	33	1
10424	33	1
23761	33	1
27023	33	1
29799	33	1
51341	33	1
54602	33	1
55062	33	1
55137	33	1
55352	33	1
55608	33	1
55636	33	1
55959	33	1
56888	33	1
57630	33	1
84552	33	1
85453	33	1
91748	33	1
124936	33	1
168090	33	1
261734	33	1
120	32	1
274	32	1
1454	32	1
1638	32	1
1729	32	1
1955	32	1
2222	32	1
3949	32	1
3952	32	1
4149	32	1
4335	32	1
5139	32	1
5214	32	1
5519	32	1
5583	32	1
5747	32	1
6902	32	1
8760	32	1
9314	32	1
9578	32	1
9833	32	1
10610	32	1
10826	32	1
11018	32	1
22839	32	1
22884	32	1
23095	32	1
23224	32	1
26090	32	1
27113	32	1
29091	32	1
29982	32	1
51253	32	1
51274	32	1
51735	32	1
54758	32	1
55614	32	1
64754	32	1
84196	32	1
114883	32	1
122416	32	1
126669	32	1
133522	32	1
143279	32	1
201164	32	1
220047	32	1
223082	32	1
257415	32	1
374819	32	1
87	31	1
104	31	1
636	31	1
1785	31	1
2081	31	1
2100	31	1
2549	31	1
2665	31	1
3164	31	1
4299	31	1
4430	31	1
4897	31	1
5152	31	1
5184	31	1
5311	31	1
5586	31	1
5594	31	1
5914	31	1
6272	31	1
7804	31	1
8317	31	1
8464	31	1
8609	31	1
8812	31	1
8826	31	1
9120	31	1
10095	31	1
10217	31	1
10265	31	1
10270	31	1
10644	31	1
10650	31	1
10891	31	1
10982	31	1
11034	31	1
11227	31	1
11228	31	1
22876	31	1
25948	31	1
51368	31	1
54472	31	1
54477	31	1
54910	31	1
54971	31	1
55205	31	1
55267	31	1
56957	31	1
56999	31	1
63971	31	1
64101	31	1
84057	31	1
84141	31	1
91012	31	1
91039	31	1
92140	31	1
154881	31	1
161742	31	1
199990	31	1
200424	31	1
221120	31	1
253827	31	1
256158	31	1
284252	31	1
286183	31	1
337876	31	1
399687	31	1
441061	31	1
71	30	1
157	30	1
320	30	1
753	30	1
1021	30	1
1152	30	1
1464	30	1
1827	30	1
1848	30	1
2296	30	1
2354	30	1
2596	30	1
2768	30	1
2908	30	1
2969	30	1
3097	30	1
3183	30	1
3619	30	1
3753	30	1
3958	30	1
3987	30	1
4000	30	1
4116	30	1
4306	30	1
4629	30	1
4669	30	1
5337	30	1
5903	30	1
5922	30	1
6238	30	1
6727	30	1
7048	30	1
7074	30	1
7267	30	1
7410	30	1
8140	30	1
8777	30	1
9079	30	1
9685	30	1
9972	30	1
10018	30	1
10194	30	1
10398	30	1
10454	30	1
10672	30	1
10678	30	1
11176	30	1
23242	30	1
23294	30	1
23429	30	1
23609	30	1
25771	30	1
25861	30	1
29780	30	1
29886	30	1
51321	30	1
51339	30	1
51477	30	1
51621	30	1
54892	30	1
54927	30	1
54969	30	1
55471	30	1
55756	30	1
55852	30	1
57580	30	1
57616	30	1
57654	30	1
64342	30	1
64768	30	1
64850	30	1
79047	30	1
79720	30	1
80267	30	1
80349	30	1
90390	30	1
92181	30	1
94134	30	1
116028	30	1
123016	30	1
137964	30	1
140885	30	1
147841	30	1
151556	30	1
161357	30	1
166793	30	1
219681	30	1
375287	30	1
830	29	1
1002	29	1
1054	29	1
1434	29	1
2847	29	1
3320	29	1
3376	29	1
3482	29	1
3660	29	1
4140	29	1
4521	29	1
5145	29	1
5201	29	1
5321	29	1
5587	29	1
5727	29	1
6092	29	1
6160	29	1
6249	29	1
6303	29	1
6949	29	1
7046	29	1
7049	29	1
7058	29	1
7306	29	1
7799	29	1
8224	29	1
8507	29	1
8850	29	1
9907	29	1
10055	29	1
10298	29	1
10363	29	1
11083	29	1
11217	29	1
22850	29	1
22877	29	1
23024	29	1
23164	29	1
23389	29	1
23683	29	1
25925	29	1
25949	29	1
25976	29	1
26130	29	1
27249	29	1
27291	29	1
27324	29	1
29995	29	1
50809	29	1
51474	29	1
51555	29	1
53335	29	1
54108	29	1
54958	29	1
55111	29	1
55833	29	1
57558	29	1
60468	29	1
79109	29	1
79191	29	1
79365	29	1
79670	29	1
80301	29	1
80331	29	1
81578	29	1
84309	29	1
84886	29	1
90874	29	1
93663	29	1
127544	29	1
130540	29	1
138639	29	1
146691	29	1
150094	29	1
219790	29	1
257364	29	1
286343	29	1
389692	29	1
768206	29	1
832	28	1
1315	28	1
1455	28	1
1912	28	1
2146	28	1
2530	28	1
3142	28	1
3315	28	1
3357	28	1
3899	28	1
4281	28	1
4861	28	1
4976	28	1
5829	28	1
5987	28	1
6382	28	1
6430	28	1
6480	28	1
6599	28	1
6624	28	1
6869	28	1
6894	28	1
7335	28	1
7456	28	1
8445	28	1
8467	28	1
8658	28	1
8672	28	1
8924	28	1
8989	28	1
9123	28	1
9215	28	1
9334	28	1
9413	28	1
9429	28	1
9508	28	1
9577	28	1
9659	28	1
9922	28	1
10059	28	1
10478	28	1
10618	28	1
22882	28	1
22941	28	1
22980	28	1
23005	28	1
23293	28	1
23315	28	1
23499	28	1
25805	28	1
25998	28	1
26030	28	1
27237	28	1
28232	28	1
29969	28	1
54757	28	1
54896	28	1
55603	28	1
55604	28	1
55643	28	1
55733	28	1
55832	28	1
55893	28	1
57597	28	1
57620	28	1
57720	28	1
59269	28	1
63027	28	1
65056	28	1
65082	28	1
79618	28	1
79890	28	1
83752	28	1
84444	28	1
84570	28	1
91419	28	1
92521	28	1
113026	28	1
115426	28	1
115572	28	1
135228	28	1
171568	28	1
201562	28	1
221178	28	1
284352	28	1
285704	28	1
387763	28	1
100506581	28	1
27	27	1
50	27	1
535	27	1
655	27	1
860	27	1
1803	27	1
2295	27	1
2731	27	1
3756	27	1
3927	27	1
3995	27	1
3996	27	1
4603	27	1
4784	27	1
4851	27	1
4864	27	1
5362	27	1
5803	27	1
6047	27	1
8028	27	1
8320	27	1
8543	27	1
8546	27	1
8659	27	1
8975	27	1
9267	27	1
9355	27	1
9806	27	1
9911	27	1
9931	27	1
9935	27	1
10469	27	1
10558	27	1
10675	27	1
10806	27	1
11000	27	1
22862	27	1
22927	27	1
23181	27	1
23361	27	1
23774	27	1
25940	27	1
26137	27	1
27042	27	1
27333	27	1
27352	27	1
28957	27	1
29761	27	1
29919	27	1
29998	27	1
51061	27	1
51322	27	1
54487	27	1
55611	27	1
55625	27	1
55687	27	1
55734	27	1
55971	27	1
57217	27	1
57509	27	1
57584	27	1
57592	27	1
57724	27	1
58489	27	1
58516	27	1
64222	27	1
64284	27	1
65084	27	1
80233	27	1
84303	27	1
84678	27	1
92579	27	1
117583	27	1
128710	27	1
146712	27	1
154810	27	1
170394	27	1
197320	27	1
205717	27	1
219402	27	1
222183	27	1
253190	27	1
255928	27	1
284131	27	1
285148	27	1
285590	27	1
309	26	1
598	26	1
607	26	1
659	26	1
1385	26	1
1491	26	1
1512	26	1
1809	26	1
1838	26	1
2131	26	1
3033	26	1
3654	26	1
3688	26	1
3769	26	1
4209	26	1
4780	26	1
4856	26	1
4862	26	1
5298	26	1
5327	26	1
5733	26	1
5734	26	1
6744	26	1
6917	26	1
7531	26	1
8092	26	1
8452	26	1
8555	26	1
8601	26	1
8725	26	1
9026	26	1
9162	26	1
9289	26	1
9518	26	1
9669	26	1
10006	26	1
10079	26	1
10188	26	1
10250	26	1
10447	26	1
10472	26	1
10487	26	1
10867	26	1
10972	26	1
11163	26	1
11167	26	1
23092	26	1
23129	26	1
23207	26	1
23211	26	1
23325	26	1
23635	26	1
23768	26	1
25798	26	1
25926	26	1
27131	26	1
27342	26	1
27430	26	1
30849	26	1
51149	26	1
51187	26	1
51684	26	1
55151	26	1
55275	26	1
55486	26	1
55619	26	1
55626	26	1
55914	26	1
57134	26	1
57190	26	1
57563	26	1
64409	26	1
64411	26	1
64423	26	1
79008	26	1
79739	26	1
79810	26	1
79834	26	1
79888	26	1
79929	26	1
80895	26	1
81550	26	1
81624	26	1
81848	26	1
84216	26	1
84256	26	1
84417	26	1
91584	26	1
91754	26	1
92949	26	1
94015	26	1
113451	26	1
122786	26	1
128866	26	1
129684	26	1
144402	26	1
153657	26	1
157638	26	1
166614	26	1
200150	26	1
200734	26	1
221458	26	1
283431	26	1
284695	26	1
389792	26	1
548593	26	1
554223	26	1
