# Supplementary material for: Cell type-selective disease-association of genes under high regulatory load
Source: Nucleic Acids Res. 2015 Oct 10;43(18):8839–55. doi: 10.1093/nar/gkv863 (PMC4605313; doi:10.1093/nar/gkv863)
Supplement: SUPPLEMENTARY DATA [file supp_gkv863_nar-01077-z-2015-File011.zip › HighEnhLoad_E059_10PCNT_04-Feb-2015.txt]

Entrez Gene ID	Nr Enh	H3K4me3 status
9759	43	1
9679	42	1
64077	41	1
117581	38	1
1113	33	1
3705	33	1
6720	31	1
57410	30	1
83786	30	1
91768	30	1
10105	29	1
4773	28	1
57492	28	1
57178	27	1
85019	27	1
7020	26	1
64207	26	1
3755	25	1
116349	25	1
677	24	1
1316	24	1
8535	23	1
10743	23	1
23603	23	1
79645	23	1
80210	23	1
359948	23	1
729515	23	1
9590	22	1
10458	22	1
79643	22	1
125058	22	1
4155	21	1
6484	21	1
28951	21	1
91748	21	1
4289	20	1
6446	20	1
10184	20	1
22982	20	1
23175	20	1
55904	20	1
81619	20	1
678	19	1
1465	19	1
6433	19	1
6591	19	1
6711	19	1
25902	19	1
64759	19	1
89796	19	1
1102	18	1
2587	18	1
3480	18	1
10771	18	1
55243	18	1
57521	18	1
92154	18	1
136259	18	1
414318	18	1
476	17	1
1846	17	1
2863	17	1
4000	17	1
4326	17	1
5795	17	1
5890	17	1
8660	17	1
8869	17	1
9522	17	1
9625	17	1
9948	17	1
10801	17	1
23199	17	1
23243	17	1
23254	17	1
28989	17	1
54434	17	1
63876	17	1
84623	17	1
375612	17	1
408029	17	1
912	16	1
960	16	1
965	16	1
3241	16	1
3720	16	1
3815	16	1
4811	16	1
7107	16	1
8428	16	1
10154	16	1
26579	16	1
54986	16	1
55697	16	1
55850	16	1
83592	16	1
89797	16	1
93010	16	1
151278	16	1
1729	15	1
6310	15	1
6663	15	1
9148	15	1
9638	15	1
9644	15	1
10762	15	1
10783	15	1
51000	15	1
51669	15	1
55534	15	1
64855	15	1
81603	15	1
84159	15	1
255928	15	1
400954	15	1
1130	14	1
1910	14	1
2534	14	1
2651	14	1
3707	14	1
4627	14	1
4650	14	1
7386	14	1
9240	14	1
9306	14	1
10150	14	1
22822	14	1
22906	14	1
23498	14	1
23613	14	1
27042	14	1
51649	14	1
55092	14	1
57194	14	1
79026	14	1
283652	14	1
1827	13	1
2040	13	1
3570	13	1
4208	13	1
4286	13	1
5361	13	1
5527	13	1
5797	13	1
5914	13	1
5937	13	1
6497	13	1
6509	13	1
7003	13	1
7145	13	1
7306	13	1
9469	13	1
9804	13	1
9839	13	1
10311	13	1
23247	13	1
23428	13	1
26061	13	1
54454	13	1
55672	13	1
57182	13	1
64067	13	1
84894	13	1
85461	13	1
90678	13	1
91694	13	1
114818	13	1
146395	13	1
404093	13	1
100653515	13	1
572	12	1
975	12	1
1499	12	1
1605	12	1
2043	12	1
2335	12	1
2934	12	1
3344	12	1
3753	12	1
4082	12	1
4258	12	1
4784	12	1
4948	12	1
5331	12	1
5757	12	1
6909	12	1
8853	12	1
9463	12	1
9612	12	1
10078	12	1
10363	12	1
11221	12	1
11228	12	1
23150	12	1
23239	12	1
23261	12	1
23648	12	1
25885	12	1
26118	12	1
26286	12	1
27199	12	1
28981	12	1
51108	12	1
51586	12	1
57553	12	1
57597	12	1
57602	12	1
57623	12	1
64792	12	1
79083	12	1
84249	12	1
85457	12	1
132864	12	1
199990	12	1
219931	12	1
375748	12	1
389792	12	1
619279	12	1
29	11	1
71	11	1
388	11	1
595	11	1
596	11	1
687	11	1
868	11	1
1021	11	1
1106	11	1
2119	11	1
2766	11	1
2869	11	1
3164	11	1
3280	11	1
3607	11	1
3791	11	1
4335	11	1
5443	11	1
5524	11	1
5727	11	1
5770	11	1
6001	11	1
6311	11	1
6444	11	1
6506	11	1
7050	11	1
7086	11	1
9341	11	1
9580	11	1
9792	11	1
10019	11	1
10090	11	1
10572	11	1
10656	11	1
10972	11	1
11103	11	1
22821	11	1
22856	11	1
22877	11	1
23034	11	1
23313	11	1
29928	11	1
50515	11	1
51024	11	1
51523	11	1
54910	11	1
57018	11	1
57507	11	1
59339	11	1
65249	11	1
79365	11	1
90627	11	1
113451	11	1
131566	11	1
143686	11	1
151525	11	1
160335	11	1
170394	11	1
171546	11	1
221937	11	1
284352	11	1
100130370	11	1
100144748	11	1
382	10	1
773	10	1
994	10	1
999	10	1
1153	10	1
1282	10	1
2012	10	1
2034	10	1
2113	10	1
2137	10	1
3257	10	1
4066	10	1
4088	10	1
4245	10	1
4601	10	1
4651	10	1
4953	10	1
5295	10	1
5412	10	1
5578	10	1
5580	10	1
6482	10	1
6662	10	1
6894	10	1
7026	10	1
7090	10	1
7582	10	1
8851	10	1
9037	10	1
9365	10	1
9672	10	1
9712	10	1
9905	10	1
9907	10	1
10106	10	1
10395	10	1
10402	10	1
10659	10	1
22871	10	1
23328	10	1
27022	10	1
29998	10	1
30844	10	1
55277	10	1
55608	10	1
55686	10	1
55824	10	1
56605	10	1
57654	10	1
60673	10	1
64518	10	1
79047	10	1
80176	10	1
84056	10	1
84938	10	1
85463	10	1
90007	10	1
91754	10	1
125111	10	1
131583	10	1
143684	10	1
150094	10	1
152002	10	1
153396	10	1
284353	10	1
285268	10	1
81	9	1
204	9	1
549	9	1
657	9	1
947	9	1
1500	9	1
1778	9	1
2077	9	1
2180	9	1
2181	9	1
2354	9	1
2643	9	1
4209	9	1
4308	9	1
4609	9	1
4641	9	1
4642	9	1
4976	9	1
5093	9	1
5311	9	1
5362	9	1
5606	9	1
5660	9	1
5987	9	1
6002	9	1
6434	9	1
6558	9	1
6659	9	1
6840	9	1
6867	9	1
7869	9	1
8379	9	1
8412	9	1
8659	9	1
8828	9	1
8870	9	1
9043	9	1
9057	9	1
9120	9	1
9150	9	1
9208	9	1
9444	9	1
9516	9	1
10140	9	1
10194	9	1
10265	9	1
10397	9	1
11034	9	1
11167	9	1
11252	9	1
22907	9	1
23211	9	1
23294	9	1
23321	9	1
23327	9	1
23379	9	1
23409	9	1
23523	9	1
25797	9	1
25817	9	1
25829	9	1
25914	9	1
25937	9	1
26020	9	1
26030	9	1
26065	9	1
27185	9	1
29066	9	1
29101	9	1
51134	9	1
51564	9	1
51684	9	1
54796	9	1
54815	9	1
54980	9	1
55103	9	1
55160	9	1
55224	9	1
55317	9	1
55328	9	1
55670	9	1
55805	9	1
55852	9	1
57556	9	1
60495	9	1
65056	9	1
79705	9	1
80031	9	1
80774	9	1
80895	9	1
83891	9	1
83983	9	1
84275	9	1
84303	9	1
84722	9	1
84858	9	1
92806	9	1
112399	9	1
115827	9	1
122060	9	1
124540	9	1
126321	9	1
126669	9	1
133522	9	1
146760	9	1
154091	9	1
154881	9	1
201266	9	1
219621	9	1
220107	9	1
257415	9	1
286343	9	1
339453	9	1
399694	9	1
400073	9	1
400451	9	1
768206	9	1
100506115	9	1
50	8	1
87	8	1
115	8	1
597	8	1
622	8	1
669	8	1
780	8	1
800	8	1
801	8	1
928	8	1
949	8	1
1508	8	1
1593	8	1
1647	8	1
1849	8	1
1915	8	1
2081	8	1
2146	8	1
2309	8	1
2771	8	1
2872	8	1
3064	8	1
3185	8	1
3222	8	1
3398	8	1
3486	8	1
3667	8	1
3768	8	1
3838	8	1
4134	8	1
4215	8	1
4298	8	1
4323	8	1
4628	8	1
4644	8	1
4739	8	1
5573	8	1
5829	8	1
6117	8	1
6256	8	1
6464	8	1
6954	8	1
7008	8	1
7078	8	1
7088	8	1
7337	8	1
7750	8	1
8507	8	1
8738	8	1
9249	8	1
9270	8	1
9355	8	1
9425	8	1
9429	8	1
9592	8	1
9697	8	1
9886	8	1
9967	8	1
10252	8	1
10296	8	1
10409	8	1
10602	8	1
10614	8	1
10758	8	1
10920	8	1
11083	8	1
11178	8	1
11332	8	1
23043	8	1
23218	8	1
23413	8	1
25948	8	1
26278	8	1
51339	8	1
51421	8	1
51621	8	1
51763	8	1
54541	8	1
54891	8	1
54893	8	1
55038	8	1
55187	8	1
55200	8	1
55352	8	1
55700	8	1
55742	8	1
56270	8	1
57217	8	1
57590	8	1
57600	8	1
57621	8	1
79007	8	1
79188	8	1
79648	8	1
79718	8	1
79906	8	1
80036	8	1
80139	8	1
80148	8	1
80205	8	1
80232	8	1
80781	8	1
81575	8	1
83855	8	1
83872	8	1
84057	8	1
84062	8	1
84418	8	1
84440	8	1
84668	8	1
84913	8	1
84919	8	1
126917	8	1
143458	8	1
145482	8	1
146691	8	1
170690	8	1
171568	8	1
203245	8	1
223082	8	1
283149	8	1
283416	8	1
338596	8	1
387509	8	1
399687	8	1
401236	8	1
643314	8	1
100507650	8	1
379	7	1
463	7	1
493	7	1
668	7	1
744	7	1
861	7	1
996	7	1
1001	7	1
1052	7	1
1163	7	1
1186	7	1
1289	7	1
1454	7	1
1612	7	1
1793	7	1
1856	7	1
1978	7	1
2280	7	1
2355	7	1
2788	7	1
2847	7	1
2995	7	1
3068	7	1
3091	7	1
3097	7	1
3225	7	1
3357	7	1
3600	7	1
3619	7	1
3662	7	1
3831	7	1
3915	7	1
4091	7	1
4094	7	1
4233	7	1
4337	7	1
4345	7	1
4599	7	1
4600	7	1
4616	7	1
4669	7	1
4710	7	1
4772	7	1
4814	7	1
4929	7	1
5164	7	1
5305	7	1
5349	7	1
5583	7	1
5745	7	1
5806	7	1
5915	7	1
6046	7	1
6239	7	1
6259	7	1
6477	7	1
6533	7	1
6622	7	1
6660	7	1
6745	7	1
6764	7	1
6794	7	1
6850	7	1
7022	7	1
7155	7	1
7159	7	1
7299	7	1
7508	7	1
7534	7	1
7799	7	1
8140	7	1
8187	7	1
8289	7	1
8411	7	1
8496	7	1
8559	7	1
8760	7	1
8764	7	1
8821	7	1
9200	7	1
9229	7	1
9274	7	1
9289	7	1
9314	7	1
9576	7	1
9742	7	1
9788	7	1
9828	7	1
9861	7	1
9875	7	1
10055	7	1
10391	7	1
10451	7	1
10455	7	1
10644	7	1
10672	7	1
10678	7	1
10868	7	1
10922	7	1
10944	7	1
11176	7	1
22850	7	1
23002	7	1
23048	7	1
23075	7	1
23152	7	1
23269	7	1
23326	7	1
23361	7	1
23500	7	1
23580	7	1
23583	7	1
23682	7	1
25793	7	1
26002	7	1
26503	7	1
26585	7	1
29099	7	1
30836	7	1
50807	7	1
51061	7	1
51074	7	1
51176	7	1
51252	7	1
51253	7	1
51278	7	1
51321	7	1
54472	7	1
54758	7	1
54828	7	1
54952	7	1
54958	7	1
55205	7	1
55223	7	1
55466	7	1
55611	7	1
55636	7	1
55819	7	1
55909	7	1
55930	7	1
56941	7	1
57460	7	1
57509	7	1
57514	7	1
57561	7	1
57678	7	1
58499	7	1
63027	7	1
64342	7	1
64397	7	1
64423	7	1
64784	7	1
65986	7	1
79590	7	1
79656	7	1
79682	7	1
79720	7	1
80204	7	1
80349	7	1
81605	7	1
81848	7	1
84059	7	1
84138	7	1
84678	7	1
84939	7	1
84959	7	1
85460	7	1
91419	7	1
92140	7	1
92312	7	1
92565	7	1
114757	7	1
130340	7	1
137964	7	1
138311	7	1
140688	7	1
144455	7	1
145567	7	1
145748	7	1
149076	7	1
149111	7	1
157638	7	1
157848	7	1
171023	7	1
200728	7	1
202374	7	1
219790	7	1
221749	7	1
254050	7	1
255057	7	1
342184	7	1
375057	7	1
100287036	7	1
100506581	7	1
25	6	1
102	6	1
120	6	1
150	6	1
157	6	1
208	6	1
285	6	1
311	6	1
392	6	1
443	6	1
467	6	1
473	6	1
598	6	1
604	6	1
665	6	1
754	6	1
824	6	1
825	6	1
1031	6	1
1054	6	1
1104	6	1
1112	6	1
1387	6	1
1398	6	1
1455	6	1
1512	6	1
1583	6	1
1638	6	1
1642	6	1
1739	6	1
1788	6	1
1808	6	1
1859	6	1
2017	6	1
2067	6	1
2120	6	1
2121	6	1
2222	6	1
2353	6	1
2495	6	1
2562	6	1
2673	6	1
2700	6	1
2782	6	1
2803	6	1
2931	6	1
3020	6	1
3267	6	1
3315	6	1
3572	6	1
3660	6	1
3675	6	1
3716	6	1
3725	6	1
3726	6	1
3727	6	1
3927	6	1
4026	6	1
4092	6	1
4116	6	1
4144	6	1
4218	6	1
4835	6	1
4856	6	1
4921	6	1
5097	6	1
5157	6	1
5168	6	1
5184	6	1
5187	6	1
5201	6	1
5205	6	1
5270	6	1
5296	6	1
5519	6	1
5581	6	1
5594	6	1
5695	6	1
5900	6	1
5916	6	1
5926	6	1
5998	6	1
6093	6	1
6184	6	1
6229	6	1
6251	6	1
6285	6	1
6432	6	1
6522	6	1
6548	6	1
6641	6	1
6670	6	1
6862	6	1
6869	6	1
6903	6	1
6917	6	1
6949	6	1
7077	6	1
7106	6	1
7171	6	1
7185	6	1
7186	6	1
7260	6	1
7267	6	1
7301	6	1
7357	6	1
7517	6	1
7532	6	1
7541	6	1
7780	6	1
8091	6	1
8340	6	1
8398	6	1
8500	6	1
8621	6	1
8733	6	1
8739	6	1
8848	6	1
8878	6	1
8924	6	1
8927	6	1
9025	6	1
9070	6	1
9097	6	1
9124	6	1
9209	6	1
9232	6	1
9265	6	1
9308	6	1
9331	6	1
9399	6	1
9462	6	1
9475	6	1
9497	6	1
9518	6	1
9554	6	1
9659	6	1
9696	6	1
9698	6	1
9806	6	1
9811	6	1
9911	6	1
9962	6	1
10116	6	1
10217	6	1
10221	6	1
10253	6	1
10285	6	1
10362	6	1
10398	6	1
10454	6	1
10478	6	1
10587	6	1
10610	6	1
10664	6	1
10667	6	1
10732	6	1
10769	6	1
10846	6	1
10981	6	1
11047	6	1
11057	6	1
11098	6	1
22876	6	1
22883	6	1
22979	6	1
23023	6	1
23102	6	1
23135	6	1
23187	6	1
23291	6	1
23303	6	1
23338	6	1
23499	6	1
23514	6	1
23654	6	1
25798	6	1
25825	6	1
25861	6	1
25925	6	1
26009	6	1
26019	6	1
26152	6	1
26227	6	1
26509	6	1
27044	6	1
27065	6	1
27113	6	1
27258	6	1
28962	6	1
28999	6	1
29780	6	1
29937	6	1
29954	6	1
29995	6	1
51099	6	1
51111	6	1
51123	6	1
51256	6	1
51341	6	1
51393	6	1
51562	6	1
51571	6	1
54093	6	1
54108	6	1
54469	6	1
54498	6	1
54543	6	1
54584	6	1
54663	6	1
54814	6	1
54861	6	1
54993	6	1
55075	6	1
55111	6	1
55193	6	1
55504	6	1
55625	6	1
55705	6	1
55756	6	1
55770	6	1
55970	6	1
56262	6	1
57224	6	1
57403	6	1
57455	6	1
57533	6	1
57688	6	1
57700	6	1
57707	6	1
57805	6	1
58486	6	1
59343	6	1
64218	6	1
64769	6	1
65983	6	1
79602	6	1
79712	6	1
79731	6	1
79745	6	1
79834	6	1
80153	6	1
80315	6	1
80727	6	1
81037	6	1
81502	6	1
81565	6	1
81671	6	1
81788	6	1
81926	6	1
83874	6	1
83892	6	1
84132	6	1
84141	6	1
84240	6	1
84312	6	1
84552	6	1
84629	6	1
84900	6	1
84957	6	1
85453	6	1
90231	6	1
90780	6	1
90874	6	1
91526	6	1
93109	6	1
93487	6	1
113277	6	1
114991	6	1
115572	6	1
116028	6	1
116988	6	1
120534	6	1
121536	6	1
124936	6	1
124997	6	1
126308	6	1
127544	6	1
134265	6	1
134359	6	1
140710	6	1
143279	6	1
145376	6	1
149478	6	1
153090	6	1
158434	6	1
166336	6	1
166793	6	1
170691	6	1
220988	6	1
221458	6	1
253827	6	1
257236	6	1
259282	6	1
284131	6	1
284273	6	1
285382	6	1
285513	6	1
286262	6	1
340273	6	1
340385	6	1
347733	6	1
347744	6	1
374291	6	1
387763	6	1
388341	6	1
388394	6	1
389170	6	1
389362	6	1
399947	6	1
401535	6	1
440957	6	1
644943	6	1
728780	6	1
100131378	6	1
27	5	1
103	5	1
107	5	1
165	5	1
205	5	1
207	5	1
390	5	1
408	5	1
527	5	1
535	5	1
578	5	1
655	5	1
726	5	1
777	5	1
830	5	1
874	5	1
998	5	1
1002	5	1
1012	5	1
1027	5	1
1051	5	1
1105	5	1
1175	5	1
1198	5	1
1315	5	1
1397	5	1
1453	5	1
1488	5	1
1592	5	1
1635	5	1
1809	5	1
1843	5	1
1952	5	1
2044	5	1
2059	5	1
2241	5	1
2242	5	1
2272	5	1
2296	5	1
2778	5	1
2806	5	1
2820	5	1
2904	5	1
2906	5	1
2997	5	1
3005	5	1
3013	5	1
3092	5	1
3105	5	1
3281	5	1
3303	5	1
3428	5	1
3621	5	1
3632	5	1
3654	5	1
3688	5	1
3696	5	1
3949	5	1
4016	5	1
4118	5	1
4131	5	1
4191	5	1
4248	5	1
4350	5	1
4430	5	1
4552	5	1
4603	5	1
4676	5	1
4705	5	1
4715	5	1
4729	5	1
4774	5	1
4851	5	1
4967	5	1
5048	5	1
5077	5	1
5099	5	1
5128	5	1
5217	5	1
5283	5	1
5293	5	1
5315	5	1
5317	5	1
5339	5	1
5364	5	1
5457	5	1
5549	5	1
5629	5	1
5664	5	1
5687	5	1
5747	5	1
5793	5	1
5802	5	1
5822	5	1
5887	5	1
5898	5	1
5939	5	1
6009	5	1
6047	5	1
6159	5	1
6208	5	1
6238	5	1
6258	5	1
6449	5	1
6452	5	1
6455	5	1
6478	5	1
6483	5	1
6612	5	1
6627	5	1
6656	5	1
6722	5	1
6793	5	1
6812	5	1
6836	5	1
7049	5	1
7109	5	1
7112	5	1
7132	5	1
7178	5	1
7189	5	1
7257	5	1
7280	5	1
7336	5	1
7408	5	1
7444	5	1
7465	5	1
7514	5	1
7528	5	1
7538	5	1
7553	5	1
7738	5	1
7786	5	1
7879	5	1
8013	5	1
8038	5	1
8125	5	1
8204	5	1
8269	5	1
8317	5	1
8320	5	1
8326	5	1
8343	5	1
8351	5	1
8449	5	1
8460	5	1
8482	5	1
8498	5	1
8553	5	1
8609	5	1
8629	5	1
8643	5	1
8677	5	1
8777	5	1
8812	5	1
8898	5	1
8986	5	1
9026	5	1
9052	5	1
9121	5	1
9147	5	1
9242	5	1
9267	5	1
9526	5	1
9531	5	1
9564	5	1
9577	5	1
9601	5	1
9618	5	1
9654	5	1
9686	5	1
9728	5	1
9815	5	1
9819	5	1
9890	5	1
9989	5	1
10010	5	1
10099	5	1
10123	5	1
10163	5	1
10174	5	1
10270	5	1
10336	5	1
10413	5	1
10421	5	1
10473	5	1
10580	5	1
10766	5	1
10806	5	1
10826	5	1
10856	5	1
10873	5	1
10947	5	1
11016	5	1
11033	5	1
11066	5	1
11078	5	1
11100	5	1
11234	5	1
11328	5	1
22801	5	1
22820	5	1
22839	5	1
22870	5	1
22980	5	1
23030	5	1
23042	5	1
23095	5	1
23107	5	1
23126	5	1
23129	5	1
23181	5	1
23186	5	1
23240	5	1
23325	5	1
23371	5	1
23406	5	1
23433	5	1
23704	5	1
23741	5	1
24145	5	1
25804	5	1
25950	5	1
25959	5	1
26046	5	1
26086	5	1
26088	5	1
26122	5	1
26289	5	1
26472	5	1
26502	5	1
26528	5	1
27249	5	1
27342	5	1
28227	5	1
29091	5	1
29100	5	1
29109	5	1
29116	5	1
29123	5	1
29882	5	1
29894	5	1
29957	5	1
51043	5	1
51084	5	1
51148	5	1
51174	5	1
51202	5	1
51306	5	1
51361	5	1
51429	5	1
51447	5	1
51451	5	1
51455	5	1
51479	5	1
51497	5	1
51550	5	1
51582	5	1
51588	5	1
51608	5	1
53838	5	1
54461	5	1
54465	5	1
54477	5	1
54487	5	1
54517	5	1
54549	5	1
54558	5	1
54602	5	1
54617	5	1
54623	5	1
54788	5	1
54840	5	1
54946	5	1
55062	5	1
55083	5	1
55129	5	1
55225	5	1
55267	5	1
55308	5	1
55500	5	1
55502	5	1
55624	5	1
55652	5	1
55707	5	1
55914	5	1
55971	5	1
56181	5	1
56937	5	1
56975	5	1
57142	5	1
57148	5	1
57162	5	1
57190	5	1
57211	5	1
57465	5	1
57488	5	1
57580	5	1
57583	5	1
57585	5	1
57591	5	1
57710	5	1
57786	5	1
59269	5	1
64222	5	1
64282	5	1
64283	5	1
64284	5	1
64410	5	1
64412	5	1
64780	5	1
64839	5	1
64969	5	1
65108	5	1
78987	5	1
78994	5	1
79058	5	1
79094	5	1
79156	5	1
79191	5	1
79571	5	1
79603	5	1
79613	5	1
79651	5	1
79652	5	1
79666	5	1
79683	5	1
79789	5	1
79791	5	1
79797	5	1
79899	5	1
79968	5	1
80005	5	1
80055	5	1
80198	5	1
80207	5	1
80818	5	1
80853	5	1
81490	5	1
81493	5	1
81556	5	1
81614	5	1
81846	5	1
83594	5	1
83787	5	1
84065	5	1
84071	5	1
84124	5	1
84168	5	1
84251	5	1
84256	5	1
84270	5	1
84314	5	1
84441	5	1
84444	5	1
84517	5	1
84532	5	1
84869	5	1
84871	5	1
84886	5	1
84937	5	1
84978	5	1
85301	5	1
89891	5	1
90355	5	1
90673	5	1
91252	5	1
91653	5	1
92579	5	1
92840	5	1
93663	5	1
94015	5	1
113026	5	1
113189	5	1
114134	5	1
114327	5	1
114815	5	1
114907	5	1
115992	5	1
116255	5	1
116983	5	1
121256	5	1
121512	5	1
122416	5	1
122616	5	1
122786	5	1
123016	5	1
123803	5	1
124045	5	1
124245	5	1
124565	5	1
125704	5	1
127018	5	1
128239	5	1
128710	5	1
129285	5	1
130589	5	1
134957	5	1
137209	5	1
140460	5	1
140876	5	1
140883	5	1
142940	5	1
147912	5	1
147948	5	1
151648	5	1
152485	5	1
155185	5	1
158135	5	1
161742	5	1
169200	5	1
169714	5	1
170463	5	1
196528	5	1
197257	5	1
200734	5	1
203054	5	1
219654	5	1
220002	5	1
221035	5	1
221178	5	1
221468	5	1
221491	5	1
222166	5	1
254295	5	1
255426	5	1
256987	5	1
257364	5	1
259217	5	1
261734	5	1
283349	5	1
284067	5	1
285989	5	1
286053	5	1
337876	5	1
339122	5	1
339448	5	1
342945	5	1
353116	5	1
387640	5	1
391723	5	1
399665	5	1
399909	5	1
401498	5	1
415116	5	1
494188	5	1
643836	5	1
100128927	5	1
100533952	5	1
