# Supplementary material for: Cell type-selective disease-association of genes under high regulatory load
Source: Nucleic Acids Res. 2015 Oct 10;43(18):8839–55. doi: 10.1093/nar/gkv863 (PMC4605313; doi:10.1093/nar/gkv863)
Supplement: SUPPLEMENTARY DATA [file supp_gkv863_nar-01077-z-2015-File011.zip › HighEnhLoad_E058_10PCNT_04-Feb-2015.txt]

Entrez Gene ID	Nr Enh	H3K4me3 status
8626	168	1
677	156	1
55214	147	1
1316	139	1
688	138	1
56288	132	1
11278	130	1
182	129	1
6662	129	1
157638	124	1
5890	123	1
196993	123	1
3694	121	1
64283	121	1
2131	117	1
4609	117	1
8507	115	1
6239	114	1
5937	113	1
678	112	1
9644	109	1
644943	107	1
23286	105	1
84909	104	1
90390	104	1
2176	102	1
22822	101	1
639	100	1
3624	100	1
2908	99	1
22936	99	1
83592	96	1
23092	95	1
7003	94	1
55634	94	1
11103	93	1
80790	91	1
84869	91	1
9148	90	1
4338	89	1
8091	89	1
643314	88	1
622	87	1
861	87	1
1956	87	1
3084	87	1
51571	87	1
1846	86	1
5550	86	1
4088	85	1
8660	85	1
359948	85	1
55277	84	1
375449	84	1
2317	83	1
8853	83	1
51232	83	1
122786	83	1
5336	82	1
7764	82	1
10221	82	1
23150	82	1
56034	82	1
1948	81	1
4289	81	1
8821	81	1
23498	81	1
23499	81	1
55915	81	1
4774	79	1
51669	79	1
57584	79	1
667	78	1
2263	78	1
3600	78	1
4026	78	1
4781	78	1
9314	78	1
10644	78	1
23327	78	1
63971	78	1
64778	78	1
151525	78	1
3667	77	1
5188	77	1
22903	77	1
1021	76	1
9637	76	1
10801	76	1
50651	76	1
1906	75	1
50807	75	1
64332	75	1
79718	75	1
201595	75	1
2114	74	1
3480	74	1
7850	74	1
150094	74	1
1739	73	1
7048	73	1
7204	73	1
9645	73	1
23767	73	1
55089	73	1
79613	73	1
136259	73	1
3720	72	1
6446	72	1
7039	72	1
29842	72	1
390	71	1
1052	71	1
1488	71	1
8829	71	1
10253	71	1
23189	71	1
1519	70	1
6310	70	1
9365	70	1
10512	70	1
27249	70	1
55717	70	1
59343	70	1
4507	69	1
9448	69	1
9462	69	1
10123	69	1
54465	69	1
83941	69	1
344787	69	1
5128	68	1
79719	68	1
80005	68	1
81542	68	1
81578	68	1
85461	68	1
389170	68	1
3655	67	1
6720	67	1
7128	67	1
9425	67	1
10533	67	1
23075	67	1
56832	67	1
56950	67	1
84159	67	1
84959	67	1
201266	67	1
5796	66	1
7357	66	1
11214	66	1
23022	66	1
79730	66	1
84908	66	1
4092	65	1
5784	65	1
6745	65	1
7020	65	1
10455	65	1
1761	64	1
8412	64	1
9972	64	1
10468	64	1
23332	64	1
28232	64	1
54407	64	1
54491	64	1
55904	64	1
65983	64	1
79645	64	1
4430	63	1
23514	63	1
26136	63	1
64420	63	1
83879	63	1
90627	63	1
466	62	1
858	62	1
2078	62	1
4233	62	1
22883	62	1
54602	62	1
81846	62	1
90102	62	1
642587	62	1
351	61	1
5744	61	1
10769	61	1
22906	61	1
23254	61	1
23389	61	1
23522	61	1
27086	61	1
51274	61	1
57609	61	1
84953	61	1
400954	61	1
729830	61	1
9686	60	1
79628	60	1
4729	59	1
9270	59	1
23200	59	1
26509	59	1
1647	58	1
2195	58	1
2355	58	1
3592	58	1
6382	58	1
7050	58	1
57630	58	1
115825	58	1
167227	58	1
257415	58	1
1592	57	1
8460	57	1
8624	57	1
9811	57	1
56169	57	1
56243	57	1
64359	57	1
196	56	1
999	56	1
5069	56	1
6659	56	1
8609	56	1
9620	56	1
22807	56	1
22882	56	1
51719	56	1
79643	56	1
960	55	1
2100	55	1
7424	55	1
9474	55	1
10531	55	1
23657	55	1
128710	55	1
154881	55	1
340481	55	1
4211	54	1
4330	54	1
6657	54	1
6857	54	1
10370	54	1
11221	54	1
23224	54	1
51031	54	1
57182	54	1
57521	54	1
57591	54	1
144699	54	1
200734	54	1
200844	54	1
2770	53	1
3705	53	1
4254	53	1
4627	53	1
5362	53	1
7799	53	1
23603	53	1
79191	53	1
80267	53	1
387882	53	1
132	52	1
154	52	1
330	52	1
868	52	1
3908	52	1
5074	52	1
8777	52	1
8898	52	1
9804	52	1
9819	52	1
10059	52	1
23085	52	1
26011	52	1
27303	52	1
54093	52	1
54453	52	1
57142	52	1
90665	52	1
344148	52	1
100287036	52	1
493	51	1
2066	51	1
2113	51	1
2308	51	1
2766	51	1
3725	51	1
3778	51	1
5912	51	1
6733	51	1
7336	51	1
9612	51	1
10611	51	1
11077	51	1
23613	51	1
51361	51	1
51776	51	1
64067	51	1
64410	51	1
64859	51	1
81832	51	1
323	50	1
473	50	1
571	50	1
5073	50	1
7022	50	1
7181	50	1
8496	50	1
10098	50	1
23348	50	1
29123	50	1
54897	50	1
57458	50	1
57492	50	1
84187	50	1
84319	50	1
140609	50	1
154810	50	1
219621	50	1
202	49	1
658	49	1
1112	49	1
3688	49	1
4953	49	1
5588	49	1
5770	49	1
7534	49	1
7871	49	1
9948	49	1
10413	49	1
23362	49	1
26040	49	1
27161	49	1
55347	49	1
55785	49	1
55970	49	1
121227	49	1
130574	49	1
222584	49	1
253827	49	1
399947	49	1
406	48	1
3037	48	1
3772	48	1
4053	48	1
9741	48	1
9792	48	1
9891	48	1
22990	48	1
25814	48	1
27352	48	1
54206	48	1
56963	48	1
57162	48	1
57529	48	1
201456	48	1
947	47	1
1106	47	1
2034	47	1
2643	47	1
3918	47	1
4094	47	1
4651	47	1
5099	47	1
6840	47	1
7042	47	1
9076	47	1
10409	47	1
23034	47	1
57496	47	1
127018	47	1
132864	47	1
285704	47	1
87	46	1
488	46	1
1113	46	1
2820	46	1
3280	46	1
5163	46	1
5295	46	1
5747	46	1
5803	46	1
6513	46	1
9229	46	1
9263	46	1
9394	46	1
23078	46	1
23243	46	1
23268	46	1
54901	46	1
55687	46	1
83872	46	1
84441	46	1
84529	46	1
84750	46	1
114815	46	1
266977	46	1
284252	46	1
284695	46	1
394	45	1
655	45	1
830	45	1
1130	45	1
1385	45	1
2152	45	1
3673	45	1
6744	45	1
7328	45	1
8828	45	1
9231	45	1
9308	45	1
9989	45	1
11259	45	1
51067	45	1
51123	45	1
55144	45	1
57511	45	1
80139	45	1
81563	45	1
1734	44	1
1946	44	1
2625	44	1
4299	44	1
6670	44	1
8128	44	1
10873	44	1
25976	44	1
54101	44	1
55200	44	1
57154	44	1
57178	44	1
64919	44	1
79731	44	1
79783	44	1
81619	44	1
130497	44	1
144577	44	1
223082	44	1
729515	44	1
928	43	1
1746	43	1
2004	43	1
4306	43	1
5783	43	1
8428	43	1
8543	43	1
9553	43	1
9957	43	1
10743	43	1
23161	43	1
23274	43	1
23543	43	1
51421	43	1
55294	43	1
55711	43	1
55959	43	1
57211	43	1
60685	43	1
79758	43	1
79977	43	1
81706	43	1
83439	43	1
91057	43	1
114793	43	1
126969	43	1
221035	43	1
2241	42	1
2534	42	1
2762	42	1
3096	42	1
3490	42	1
3788	42	1
4286	42	1
5317	42	1
5500	42	1
5520	42	1
6558	42	1
7476	42	1
8651	42	1
9037	42	1
9564	42	1
9867	42	1
11227	42	1
23002	42	1
23677	42	1
50649	42	1
57222	42	1
83943	42	1
84298	42	1
85463	42	1
91012	42	1
387694	42	1
650	41	1
2196	41	1
2737	41	1
3097	41	1
3486	41	1
5932	41	1
6259	41	1
6566	41	1
6926	41	1
7227	41	1
7477	41	1
23768	41	1
28984	41	1
29104	41	1
51455	41	1
51621	41	1
57522	41	1
60312	41	1
64750	41	1
64866	41	1
79071	41	1
112399	41	1
114781	41	1
116987	41	1
143686	41	1
988	40	1
1523	40	1
1788	40	1
3091	40	1
5288	40	1
5293	40	1
5530	40	1
5910	40	1
6461	40	1
6508	40	1
6925	40	1
7068	40	1
8140	40	1
9194	40	1
9223	40	1
10252	40	1
10371	40	1
10487	40	1
10920	40	1
10928	40	1
22943	40	1
26053	40	1
26298	40	1
27042	40	1
27067	40	1
27242	40	1
29761	40	1
54880	40	1
55504	40	1
55809	40	1
57224	40	1
64065	40	1
92014	40	1
125488	40	1
286053	40	1
399726	40	1
442213	40	1
522	39	1
800	39	1
2099	39	1
2139	39	1
2296	39	1
2889	39	1
2957	39	1
4773	39	1
5818	39	1
7113	39	1
8411	39	1
8464	39	1
9124	39	1
9577	39	1
9590	39	1
9861	39	1
10163	39	1
10725	39	1
51474	39	1
54463	39	1
54758	39	1
54874	39	1
55604	39	1
56906	39	1
57822	39	1
64225	39	1
64768	39	1
79705	39	1
114818	39	1
117581	39	1
129642	39	1
219771	39	1
337876	39	1
374819	39	1
1847	38	1
2104	38	1
2619	38	1
3038	38	1
3082	38	1
3799	38	1
4734	38	1
5087	38	1
5887	38	1
5911	38	1
6788	38	1
7026	38	1
7058	38	1
7178	38	1
7430	38	1
7798	38	1
8440	38	1
8743	38	1
8916	38	1
9630	38	1
10242	38	1
25771	38	1
26286	38	1
29094	38	1
50863	38	1
51479	38	1
55173	38	1
56479	38	1
56852	38	1
57507	38	1
64222	38	1
79658	38	1
87178	38	1
89797	38	1
93663	38	1
123169	38	1
153769	38	1
382	37	1
596	37	1
817	37	1
831	37	1
1838	37	1
1859	37	1
2202	37	1
3176	37	1
4212	37	1
4216	37	1
4594	37	1
4790	37	1
5586	37	1
5597	37	1
5893	37	1
6397	37	1
6482	37	1
6653	37	1
6875	37	1
7088	37	1
7164	37	1
8030	37	1
8498	37	1
8767	37	1
8932	37	1
9052	37	1
9444	37	1
9759	37	1
10006	37	1
10090	37	1
10438	37	1
10477	37	1
10625	37	1
23299	37	1
23576	37	1
27122	37	1
51256	37	1
51429	37	1
54438	37	1
55660	37	1
79024	37	1
91419	37	1
136332	37	1
154214	37	1
19	36	1
306	36	1
652	36	1
2199	36	1
3094	36	1
4126	36	1
4285	36	1
4642	36	1
4643	36	1
4780	36	1
4919	36	1
5028	36	1
5366	36	1
5523	36	1
5743	36	1
5898	36	1
6507	36	1
6678	36	1
6894	36	1
6897	36	1
8632	36	1
8915	36	1
9048	36	1
9209	36	1
10105	36	1
10124	36	1
10283	36	1
10451	36	1
23261	36	1
23301	36	1
23345	36	1
25819	36	1
26030	36	1
28951	36	1
51434	36	1
53335	36	1
55243	36	1
57553	36	1
64409	36	1
65125	36	1
79068	36	1
79657	36	1
83637	36	1
84071	36	1
84417	36	1
84951	36	1
85379	36	1
90550	36	1
116372	36	1
171546	36	1
220988	36	1
549	35	1
1012	35	1
2012	35	1
2744	35	1
2776	35	1
3895	35	1
3909	35	1
4739	35	1
4883	35	1
4899	35	1
5217	35	1
6487	35	1
7168	35	1
8445	35	1
8621	35	1
8851	35	1
10097	35	1
10140	35	1
11031	35	1
11174	35	1
22876	35	1
23023	35	1
23118	35	1
23387	35	1
25902	35	1
29766	35	1
30836	35	1
54454	35	1
54541	35	1
54926	35	1
54986	35	1
57217	35	1
58499	35	1
85439	35	1
91947	35	1
122961	35	1
130340	35	1
134429	35	1
347902	35	1
387923	35	1
463	34	1
1303	34	1
1452	34	1
1634	34	1
1848	34	1
2081	34	1
2181	34	1
2309	34	1
3363	34	1
3755	34	1
4131	34	1
4664	34	1
4967	34	1
5195	34	1
5205	34	1
5583	34	1
5734	34	1
5990	34	1
6541	34	1
8295	34	1
8542	34	1
9044	34	1
9341	34	1
9863	34	1
10017	34	1
10150	34	1
10184	34	1
10424	34	1
10529	34	1
22849	34	1
23095	34	1
23129	34	1
25897	34	1
27245	34	1
51121	34	1
51202	34	1
51230	34	1
51347	34	1
54102	34	1
55267	34	1
55553	34	1
56603	34	1
56937	34	1
57018	34	1
57118	34	1
64771	34	1
79633	34	1
80205	34	1
80380	34	1
81552	34	1
83657	34	1
83988	34	1
85460	34	1
92737	34	1
120224	34	1
121441	34	1
132299	34	1
219790	34	1
253782	34	1
254427	34	1
337867	34	1
647309	34	1
100131378	34	1
220	33	1
374	33	1
636	33	1
912	33	1
1030	33	1
2932	33	1
3269	33	1
3308	33	1
3987	33	1
5037	33	1
5321	33	1
6477	33	1
6624	33	1
6764	33	1
6850	33	1
7410	33	1
8050	33	1
8082	33	1
8301	33	1
8935	33	1
10618	33	1
22856	33	1
22925	33	1
23028	33	1
23287	33	1
25836	33	1
26031	33	1
26130	33	1
51174	33	1
51320	33	1
51390	33	1
55092	33	1
56911	33	1
56999	33	1
57161	33	1
57703	33	1
63892	33	1
79109	33	1
84879	33	1
84940	33	1
94234	33	1
126917	33	1
144165	33	1
152002	33	1
196527	33	1
255928	33	1
345274	33	1
374378	33	1
81	32	1
214	32	1
302	32	1
2122	32	1
2729	32	1
2897	32	1
3556	32	1
4082	32	1
4133	32	1
4300	32	1
5144	32	1
5774	32	1
5792	32	1
5917	32	1
6249	32	1
6256	32	1
8667	32	1
8672	32	1
8826	32	1
9353	32	1
9414	32	1
10285	32	1
10397	32	1
10603	32	1
11252	32	1
23001	32	1
23239	32	1
25831	32	1
26010	32	1
26135	32	1
51250	32	1
51317	32	1
54510	32	1
55068	32	1
57007	32	1
59338	32	1
64207	32	1
65979	32	1
79966	32	1
81671	32	1
83786	32	1
94134	32	1
145567	32	1
171024	32	1
201475	32	1
221749	32	1
256021	32	1
259282	32	1
266812	32	1
374786	32	1
287	31	1
388	31	1
539	31	1
665	31	1
885	31	1
1175	31	1
1289	31	1
1665	31	1
2201	31	1
2969	31	1
3709	31	1
4205	31	1
4784	31	1
4915	31	1
4976	31	1
5431	31	1
5687	31	1
5738	31	1
6506	31	1
6934	31	1
7070	31	1
7464	31	1
7857	31	1
8452	31	1
8553	31	1
8776	31	1
9014	31	1
9043	31	1
9669	31	1
9683	31	1
10806	31	1
22954	31	1
23105	31	1
23328	31	1
23590	31	1
25829	31	1
28957	31	1
53833	31	1
55352	31	1
55670	31	1
55854	31	1
57419	31	1
59339	31	1
63898	31	1
64131	31	1
79954	31	1
80144	31	1
92196	31	1
121536	31	1
131566	31	1
133522	31	1
134637	31	1
160418	31	1
168667	31	1
286343	31	1
604	30	1
780	30	1
949	30	1
1662	30	1
1825	30	1
1947	30	1
1955	30	1
2494	30	1
2890	30	1
3915	30	1
4009	30	1
4052	30	1
4149	30	1
4155	30	1
5013	30	1
5150	30	1
5797	30	1
5903	30	1
6917	30	1
7049	30	1
7057	30	1
7082	30	1
7326	30	1
7414	30	1
7498	30	1
8453	30	1
8870	30	1
9169	30	1
9698	30	1
10018	30	1
10758	30	1
10972	30	1
11069	30	1
11072	30	1
11098	30	1
23164	30	1
23272	30	1
51282	30	1
51375	30	1
51564	30	1
54796	30	1
55227	30	1
55366	30	1
55622	30	1
55744	30	1
56606	30	1
56895	30	1
57410	30	1
57552	30	1
57563	30	1
58516	30	1
60481	30	1
63027	30	1
64083	30	1
64219	30	1
64582	30	1
79755	30	1
80031	30	1
84062	30	1
84440	30	1
84632	30	1
89978	30	1
91351	30	1
123016	30	1
143458	30	1
147339	30	1
166336	30	1
200728	30	1
255488	30	1
285527	30	1
494470	30	1
643246	30	1
27	29	1
1075	29	1
1288	29	1
2596	29	1
2904	29	1
3298	29	1
4066	29	1
4616	29	1
4644	29	1
4907	29	1
5467	29	1
6281	29	1
6304	29	1
6453	29	1
6478	29	1
6672	29	1
7091	29	1
7159	29	1
7837	29	1
7879	29	1
7881	29	1
8193	29	1
8871	29	1
9218	29	1
9315	29	1
9874	29	1
10302	29	1
10449	29	1
10658	29	1
10678	29	1
11163	29	1
22837	29	1
23094	29	1
23186	29	1
26585	29	1
29103	29	1
29940	29	1
30845	29	1
51126	29	1
51134	29	1
54434	29	1
54790	29	1
54812	29	1
54891	29	1
55247	29	1
55589	29	1
55755	29	1
57623	29	1
64784	29	1
79605	29	1
79670	29	1
81618	29	1
81839	29	1
114971	29	1
132625	29	1
140862	29	1
145508	29	1
169200	29	1
205147	29	1
339745	29	1
345757	29	1
102	28	1
301	28	1
1000	28	1
1104	28	1
1500	28	1
1534	28	1
1832	28	1
2257	28	1
2530	28	1
2587	28	1
2731	28	1
2888	28	1
3170	28	1
4008	28	1
4154	28	1
4281	28	1
4301	28	1
4803	28	1
5142	28	1
5270	28	1
5318	28	1
5604	28	1
5921	28	1
5983	28	1
5991	28	1
6575	28	1
6938	28	1
7360	28	1
7417	28	1
7419	28	1
7482	28	1
8204	28	1
8317	28	1
8994	28	1
9522	28	1
9555	28	1
9569	28	1
9585	28	1
9732	28	1
10157	28	1
10277	28	1
10392	28	1
10499	28	1
22800	28	1
22880	28	1
23013	28	1
23480	28	1
25816	28	1
25926	28	1
26052	28	1
26207	28	1
26511	28	1
28976	28	1
50805	28	1
50809	28	1
51554	28	1
55031	28	1
55137	28	1
55278	28	1
55357	28	1
55729	28	1
55770	28	1
57181	28	1
60468	28	1
63951	28	1
79666	28	1
79960	28	1
80314	28	1
83987	28	1
84623	28	1
84952	28	1
91768	28	1
115572	28	1
140885	28	1
146057	28	1
151011	28	1
151242	28	1
158135	28	1
222171	28	1
283358	28	1
326340	28	1
339896	28	1
344558	28	1
441168	28	1
494143	28	1
90	27	1
476	27	1
669	27	1
824	27	1
1282	27	1
1407	27	1
1757	27	1
1969	27	1
2395	27	1
2683	27	1
2977	27	1
3295	27	1
3344	27	1
3418	27	1
3516	27	1
4134	27	1
4478	27	1
5093	27	1
5289	27	1
5307	27	1
5534	27	1
5602	27	1
5793	27	1
6299	27	1
6489	27	1
6622	27	1
6675	27	1
6711	27	1
7071	27	1
7335	27	1
7692	27	1
8601	27	1
9306	27	1
9380	27	1
9750	27	1
9935	27	1
10049	27	1
10428	27	1
10458	27	1
10565	27	1
10602	27	1
11030	27	1
11343	27	1
22854	27	1
22999	27	1
23037	27	1
23043	27	1
23101	27	1
23233	27	1
23266	27	1
23593	27	1
23682	27	1
23762	27	1
25932	27	1
27230	27	1
29099	27	1
51542	27	1
51582	27	1
54476	27	1
54622	27	1
55313	27	1
55617	27	1
55686	27	1
56987	27	1
57415	27	1
57533	27	1
57589	27	1
57688	27	1
64682	27	1
79677	27	1
80070	27	1
80224	27	1
80232	27	1
81848	27	1
83549	27	1
89796	27	1
92017	27	1
92346	27	1
115201	27	1
115426	27	1
116159	27	1
124540	27	1
137075	27	1
140460	27	1
143684	27	1
146691	27	1
147372	27	1
151963	27	1
221416	27	1
284058	27	1
345930	27	1
378884	27	1
100526794	27	1
272	26	1
307	26	1
734	26	1
760	26	1
810	26	1
1016	26	1
1033	26	1
1295	26	1
1503	26	1
1525	26	1
1806	26	1
1830	26	1
2040	26	1
2069	26	1
2150	26	1
2290	26	1
2590	26	1
2632	26	1
2745	26	1
2768	26	1
3098	26	1
3670	26	1
3696	26	1
3710	26	1
4124	26	1
5209	26	1
5578	26	1
5581	26	1
6484	26	1
6509	26	1
6722	26	1
7092	26	1
7163	26	1
7324	26	1
7372	26	1
8340	26	1
8502	26	1
8540	26	1
8559	26	1
9262	26	1
9267	26	1
9871	26	1
9901	26	1
9913	26	1
9928	26	1
10010	26	1
10217	26	1
10672	26	1
10867	26	1
22982	26	1
22992	26	1
23112	26	1
23175	26	1
23213	26	1
23281	26	1
23358	26	1
23705	26	1
25937	26	1
26019	26	1
26986	26	1
27023	26	1
28996	26	1
29035	26	1
51144	26	1
51503	26	1
51586	26	1
51735	26	1
51752	26	1
54477	26	1
54502	26	1
54596	26	1
54704	26	1
55167	26	1
55647	26	1
55690	26	1
55705	26	1
55852	26	1
55971	26	1
56341	26	1
56913	26	1
57094	26	1
60412	26	1
64101	26	1
80157	26	1
81609	26	1
84251	26	1
84816	26	1
85021	26	1
130576	26	1
131831	26	1
147495	26	1
151887	26	1
153572	26	1
154091	26	1
158401	26	1
162333	26	1
166614	26	1
169792	26	1
220107	26	1
220441	26	1
221037	26	1
255743	26	1
342184	26	1
401474	26	1
729420	26	1
598	25	1
613	25	1
832	25	1
894	25	1
965	25	1
1272	25	1
1284	25	1
1290	25	1
1687	25	1
2120	25	1
2200	25	1
2335	25	1
2697	25	1
2788	25	1
2847	25	1
3052	25	1
3267	25	1
4160	25	1
4170	25	1
4811	25	1
5066	25	1
5154	25	1
5754	25	1
5829	25	1
5834	25	1
6564	25	1
6747	25	1
6801	25	1
7342	25	1
7508	25	1
7913	25	1
8325	25	1
8848	25	1
9053	25	1
9352	25	1
9497	25	1
9682	25	1
9711	25	1
9766	25	1
9956	25	1
10265	25	1
11096	25	1
11231	25	1
22848	25	1
23030	25	1
23271	25	1
23369	25	1
23761	25	1
29982	25	1
51074	25	1
51099	25	1
54205	25	1
55335	25	1
55653	25	1
55967	25	1
57478	25	1
57654	25	1
57721	25	1
60559	25	1
64759	25	1
64855	25	1
79754	25	1
79810	25	1
79991	25	1
80045	25	1
80325	25	1
80824	25	1
81539	25	1
81553	25	1
83643	25	1
84056	25	1
84448	25	1
84561	25	1
84708	25	1
90678	25	1
91746	25	1
92949	25	1
93986	25	1
125476	25	1
146059	25	1
148641	25	1
151258	25	1
151903	25	1
153020	25	1
220963	25	1
221937	25	1
222194	25	1
285590	25	1
375287	25	1
375612	25	1
389432	25	1
399979	25	1
414318	25	1
440585	25	1
100133941	25	1
