# Supplementary material for: Cell type-selective disease-association of genes under high regulatory load
Source: Nucleic Acids Res. 2015 Oct 10;43(18):8839–55. doi: 10.1093/nar/gkv863 (PMC4605313; doi:10.1093/nar/gkv863)
Supplement: SUPPLEMENTARY DATA [file supp_gkv863_nar-01077-z-2015-File011.zip › HighEnhLoad_E056_10PCNT_04-Feb-2015.txt]

Entrez Gene ID	Nr Enh	H3K4me3 status
677	231	1
9612	212	1
1316	210	1
10801	209	1
50807	209	1
8091	204	1
117581	201	1
4609	200	1
10920	194	1
1293	192	1
7003	191	1
667	187	1
678	187	1
23199	185	1
51571	185	1
89797	185	1
6720	184	1
1289	182	1
7204	180	1
64759	174	1
89796	174	1
57178	173	1
4289	172	1
2335	170	1
10105	170	1
5770	168	1
54491	164	1
81578	163	1
359948	163	1
136259	162	1
861	157	1
83592	157	1
55915	155	1
4088	153	1
84959	153	1
2200	149	1
144347	149	1
23498	148	1
1902	147	1
5890	145	1
8660	144	1
23243	141	1
50651	141	1
1956	140	1
3778	139	1
8379	138	1
8829	138	1
9759	136	1
22821	136	1
644943	136	1
2736	135	1
2131	134	1
79643	134	1
9590	133	1
57521	132	1
9644	131	1
9804	130	1
23613	130	1
116987	130	1
100287036	130	1
6256	129	1
26585	129	1
79645	129	1
23075	128	1
58504	128	1
5599	127	1
27161	127	1
5937	126	1
29842	126	1
100506581	126	1
1854	124	1
10743	124	1
3688	123	1
90390	123	1
4026	122	1
10395	122	1
9365	121	1
23030	121	1
23389	121	1
7336	120	1
64750	120	1
87	119	1
6897	119	1
23603	119	1
1052	118	1
1290	118	1
11221	118	1
55634	118	1
100506115	118	1
832	117	1
8672	117	1
10370	117	1
55705	117	1
57222	117	1
2139	116	1
9148	116	1
81846	116	1
10090	115	1
10783	115	1
2059	114	1
6497	114	1
8898	114	1
60312	114	1
90627	114	1
344558	114	1
10644	113	1
84298	113	1
414318	113	1
4092	112	1
7058	112	1
23328	112	1
51232	112	1
54896	112	1
5578	111	1
9637	111	1
64283	110	1
151011	110	1
1488	109	1
5069	109	1
8193	109	1
9037	109	1
9645	109	1
4782	108	1
8853	108	1
9697	108	1
81848	108	1
389170	108	1
1592	107	1
5800	107	1
26509	107	1
8559	106	1
23275	106	1
25902	106	1
342184	106	1
390	105	1
9096	105	1
9509	105	1
25814	105	1
473	104	1
2192	104	1
4091	104	1
11214	104	1
23094	104	1
4627	103	1
23677	103	1
83716	103	1
947	102	1
1292	102	1
5335	102	1
7048	102	1
54971	102	1
84441	102	1
84627	102	1
22982	101	1
51665	101	1
79906	101	1
51121	100	1
55686	100	1
2355	99	1
6546	99	1
92014	99	1
253827	99	1
3091	98	1
5922	98	1
6461	98	1
9811	98	1
11217	98	1
55352	98	1
57217	98	1
59343	98	1
84440	98	1
117248	98	1
196993	98	1
1847	97	1
2300	97	1
3667	97	1
4837	97	1
148979	97	1
2034	96	1
3090	96	1
9448	96	1
64420	96	1
79827	96	1
8452	95	1
55619	95	1
80325	95	1
5802	94	1
6840	94	1
8428	94	1
8915	94	1
10163	94	1
64778	94	1
84159	94	1
3480	93	1
9314	93	1
10098	93	1
57630	93	1
63948	93	1
84869	93	1
221416	93	1
4907	92	1
5128	92	1
5362	92	1
10602	92	1
11343	92	1
23576	92	1
26286	92	1
28989	92	1
80781	92	1
3720	91	1
4651	91	1
54465	91	1
323	90	1
2113	90	1
4134	90	1
8412	90	1
9655	90	1
26579	90	1
57410	90	1
147372	90	1
162333	90	1
1889	89	1
1907	89	1
6935	89	1
7159	89	1
8507	89	1
9270	89	1
23522	89	1
29123	89	1
30832	89	1
54102	89	1
79730	89	1
80745	89	1
81	88	1
1021	88	1
1778	88	1
2534	88	1
3037	88	1
3625	88	1
6926	88	1
93663	88	1
257415	88	1
284422	88	1
347148	88	1
11174	87	1
23268	87	1
54108	87	1
144699	87	1
153090	87	1
549	86	1
3908	86	1
4254	86	1
5910	86	1
6311	86	1
7704	86	1
10283	86	1
22936	86	1
23293	86	1
23514	86	1
147495	86	1
220929	86	1
833	85	1
1452	85	1
1465	85	1
4053	85	1
4883	85	1
26064	85	1
84953	85	1
3949	84	1
4052	84	1
7357	84	1
9394	84	1
55277	84	1
55904	84	1
90411	84	1
114327	84	1
158135	84	1
1130	83	1
2643	83	1
6641	83	1
23034	83	1
116349	83	1
1291	82	1
1534	82	1
2693	82	1
3312	82	1
5295	82	1
7410	82	1
7477	82	1
10019	82	1
92154	82	1
7049	81	1
122786	81	1
949	80	1
4311	80	1
9686	80	1
10533	80	1
28951	80	1
134265	80	1
144577	80	1
493	79	1
824	79	1
3725	79	1
22907	79	1
23332	79	1
23543	79	1
25976	79	1
54828	79	1
57492	79	1
64359	79	1
121227	79	1
130497	79	1
147968	79	1
157638	79	1
2317	78	1
6404	78	1
6850	78	1
8317	78	1
9218	78	1
10531	78	1
22822	78	1
22885	78	1
55267	78	1
84894	78	1
91419	78	1
817	77	1
2246	77	1
5581	77	1
9162	77	1
23476	77	1
25937	77	1
26010	77	1
64855	77	1
80005	77	1
1647	76	1
5695	76	1
9435	76	1
9672	76	1
23164	76	1
27245	76	1
51031	76	1
51477	76	1
55089	76	1
57522	76	1
59269	76	1
1281	75	1
4066	75	1
4616	75	1
4773	75	1
4784	75	1
8542	75	1
23085	75	1
26009	75	1
64410	75	1
94134	75	1
729515	75	1
6909	74	1
9902	74	1
54206	74	1
57154	74	1
90678	74	1
285704	74	1
25	73	1
595	73	1
960	73	1
2788	73	1
3084	73	1
8498	73	1
10000	73	1
23648	73	1
54407	73	1
57636	73	1
65220	73	1
79719	73	1
3516	72	1
4811	72	1
8295	72	1
9780	72	1
10815	72	1
11103	72	1
11252	72	1
23358	72	1
54815	72	1
84629	72	1
140876	72	1
643314	72	1
816	71	1
4638	71	1
5583	71	1
7090	71	1
7335	71	1
9659	71	1
10049	71	1
10771	71	1
57507	71	1
80176	71	1
84071	71	1
84951	71	1
131566	71	1
201164	71	1
201562	71	1
348180	71	1
400954	71	1
2889	70	1
4338	70	1
4861	70	1
6310	70	1
8460	70	1
10285	70	1
23175	70	1
26289	70	1
55625	70	1
55850	70	1
60673	70	1
146691	70	1
388	69	1
471	69	1
1523	69	1
2782	69	1
4851	69	1
5028	69	1
5361	69	1
6001	69	1
6160	69	1
6446	69	1
6506	69	1
23762	69	1
51421	69	1
55742	69	1
126917	69	1
374819	69	1
1785	68	1
2004	68	1
4330	68	1
6653	68	1
10154	68	1
11018	68	1
22882	68	1
25829	68	1
27237	68	1
54093	68	1
54758	68	1
56034	68	1
57142	68	1
57707	68	1
64207	68	1
80725	68	1
285195	68	1
463	67	1
639	67	1
1106	67	1
1278	67	1
4017	67	1
4507	67	1
4650	67	1
5834	67	1
6251	67	1
8178	67	1
10758	67	1
11034	67	1
25780	67	1
27122	67	1
51230	67	1
55970	67	1
57709	67	1
79712	67	1
161835	67	1
104	66	1
196	66	1
1295	66	1
1757	66	1
2908	66	1
5122	66	1
7057	66	1
8848	66	1
9353	66	1
9577	66	1
9628	66	1
11247	66	1
26061	66	1
51523	66	1
79083	66	1
79815	66	1
83786	66	1
115572	66	1
154881	66	1
160418	66	1
29	65	1
2869	65	1
3142	65	1
4035	65	1
4211	65	1
6484	65	1
6624	65	1
7424	65	1
9689	65	1
10603	65	1
22904	65	1
28984	65	1
50863	65	1
54874	65	1
55243	65	1
55313	65	1
57018	65	1
150094	65	1
1436	64	1
2040	64	1
2289	64	1
6733	64	1
8738	64	1
9569	64	1
9839	64	1
10806	64	1
26037	64	1
27303	64	1
29104	64	1
56776	64	1
64101	64	1
64928	64	1
387882	64	1
316	63	1
488	63	1
1387	63	1
3607	63	1
4430	63	1
10417	63	1
10867	63	1
23078	63	1
23338	63	1
25771	63	1
57634	63	1
64388	63	1
79890	63	1
80790	63	1
83637	63	1
90799	63	1
92017	63	1
94234	63	1
122961	63	1
152002	63	1
2309	62	1
3340	62	1
3482	62	1
4209	62	1
6548	62	1
6615	62	1
7168	62	1
7414	62	1
8871	62	1
9263	62	1
9663	62	1
10252	62	1
10458	62	1
23024	62	1
23499	62	1
55075	62	1
55653	62	1
55809	62	1
55959	62	1
57602	62	1
57721	62	1
59339	62	1
114879	62	1
114991	62	1
149111	62	1
283551	62	1
317781	62	1
132	61	1
4921	61	1
5205	61	1
5467	61	1
6259	61	1
6662	61	1
6925	61	1
8496	61	1
9625	61	1
10873	61	1
10979	61	1
26511	61	1
51253	61	1
51282	61	1
54434	61	1
55647	61	1
79802	61	1
80233	61	1
145389	61	1
203069	61	1
404093	61	1
71	60	1
4154	60	1
4363	60	1
5339	60	1
5747	60	1
6397	60	1
6533	60	1
7008	60	1
8603	60	1
9871	60	1
11030	60	1
23394	60	1
25932	60	1
54796	60	1
55198	60	1
57597	60	1
63898	60	1
81603	60	1
81693	60	1
84444	60	1
84701	60	1
161291	60	1
222962	60	1
284207	60	1
375287	60	1
182	59	1
687	59	1
912	59	1
1112	59	1
1282	59	1
1284	59	1
3082	59	1
3339	59	1
6196	59	1
6238	59	1
7474	59	1
8874	59	1
9208	59	1
9358	59	1
22800	59	1
26137	59	1
27249	59	1
56975	59	1
84034	59	1
84251	59	1
131583	59	1
219621	59	1
348013	59	1
494188	59	1
775	58	1
858	58	1
1002	58	1
2288	58	1
2745	58	1
3600	58	1
3998	58	1
5087	58	1
9209	58	1
9564	58	1
22880	58	1
23362	58	1
26985	58	1
51621	58	1
51649	58	1
54880	58	1
55111	58	1
55173	58	1
55504	58	1
55697	58	1
64859	58	1
134957	58	1
168667	58	1
389692	58	1
400818	58	1
729420	58	1
115	57	1
302	57	1
330	57	1
862	57	1
928	57	1
1846	57	1
2012	57	1
5396	57	1
7026	57	1
7287	57	1
8609	57	1
8869	57	1
9555	57	1
9698	57	1
9967	57	1
10413	57	1
22906	57	1
23261	57	1
23345	57	1
23583	57	1
26091	57	1
29928	57	1
51478	57	1
55357	57	1
55622	57	1
56341	57	1
84249	57	1
84319	57	1
92949	57	1
121512	57	1
221749	57	1
345079	57	1
1453	56	1
1519	56	1
1849	56	1
2176	56	1
2934	56	1
4729	56	1
9231	56	1
30846	56	1
51586	56	1
81542	56	1
84529	56	1
84623	56	1
92181	56	1
130535	56	1
598	55	1
860	55	1
1634	55	1
2099	55	1
2178	55	1
3831	55	1
3915	55	1
4082	55	1
4140	55	1
5536	55	1
5558	55	1
5588	55	1
6487	55	1
6597	55	1
7227	55	1
8994	55	1
9536	55	1
9922	55	1
10841	55	1
51341	55	1
51434	55	1
54510	55	1
55752	55	1
79628	55	1
79813	55	1
83983	55	1
90993	55	1
114794	55	1
147841	55	1
153657	55	1
285590	55	1
287	54	1
571	54	1
774	54	1
2070	54	1
2817	54	1
3320	54	1
4008	54	1
4919	54	1
5142	54	1
5270	54	1
6678	54	1
6934	54	1
7123	54	1
8614	54	1
9907	54	1
10253	54	1
10468	54	1
10512	54	1
10659	54	1
10983	54	1
22832	54	1
23102	54	1
23406	54	1
23413	54	1
26136	54	1
51334	54	1
51347	54	1
51660	54	1
54463	54	1
54541	54	1
54986	54	1
84957	54	1
219654	54	1
399979	54	1
731220	54	1
368	53	1
1305	53	1
1912	53	1
2121	53	1
2260	53	1
2766	53	1
2872	53	1
2879	53	1
3710	53	1
5307	53	1
5764	53	1
5829	53	1
6867	53	1
6943	53	1
7027	53	1
7468	53	1
9308	53	1
10002	53	1
10221	53	1
54476	53	1
55200	53	1
64342	53	1
64784	53	1
64841	53	1
79658	53	1
83549	53	1
84909	53	1
85461	53	1
200916	53	1
1175	52	1
1806	52	1
1859	52	1
2494	52	1
3755	52	1
4009	52	1
4306	52	1
6482	52	1
8821	52	1
9341	52	1
9563	52	1
9861	52	1
22856	52	1
22941	52	1
23092	52	1
23187	52	1
23291	52	1
51564	52	1
53405	52	1
54900	52	1
65997	52	1
79155	52	1
79639	52	1
84056	52	1
84062	52	1
84969	52	1
151525	52	1
155185	52	1
221937	52	1
389792	52	1
401944	52	1
154	51	1
274	51	1
622	51	1
2194	51	1
2201	51	1
2590	51	1
2737	51	1
2914	51	1
3397	51	1
4131	51	1
4335	51	1
5914	51	1
6954	51	1
7071	51	1
8289	51	1
9578	51	1
10270	51	1
11245	51	1
22877	51	1
23327	51	1
23761	51	1
25992	51	1
51582	51	1
57580	51	1
84275	51	1
123016	51	1
285498	51	1
389432	51	1
100526794	51	1
379	50	1
382	50	1
831	50	1
1583	50	1
1879	50	1
2259	50	1
4233	50	1
5336	50	1
6229	50	1
6558	50	1
6714	50	1
9516	50	1
9658	50	1
10123	50	1
10184	50	1
11176	50	1
23129	50	1
26052	50	1
26747	50	1
29761	50	1
51669	50	1
55643	50	1
56270	50	1
58509	50	1
79026	50	1
79705	50	1
80323	50	1
83879	50	1
83987	50	1
84128	50	1
84561	50	1
84665	50	1
146712	50	1
222255	50	1
284131	50	1
388125	50	1
146	49	1
444	49	1
800	49	1
1307	49	1
1400	49	1
3241	49	1
3592	49	1
3788	49	1
5939	49	1
6541	49	1
7091	49	1
8110	49	1
9265	49	1
9444	49	1
9736	49	1
9806	49	1
11278	49	1
22795	49	1
22990	49	1
23001	49	1
23161	49	1
23352	49	1
23657	49	1
25926	49	1
27131	49	1
51162	49	1
51174	49	1
51450	49	1
54897	49	1
55022	49	1
55291	49	1
55608	49	1
56929	49	1
57418	49	1
57493	49	1
57608	49	1
64222	49	1
79109	49	1
79733	49	1
79960	49	1
81671	49	1
84541	49	1
84678	49	1
84750	49	1
91272	49	1
91748	49	1
200734	49	1
290	48	1
857	48	1
2261	48	1
2637	48	1
4292	48	1
4967	48	1
5037	48	1
5054	48	1
5209	48	1
5742	48	1
5998	48	1
5999	48	1
6492	48	1
6573	48	1
7050	48	1
7520	48	1
8140	48	1
8525	48	1
8632	48	1
9469	48	1
9955	48	1
10336	48	1
10365	48	1
10409	48	1
10558	48	1
11138	48	1
11237	48	1
23373	48	1
25797	48	1
51274	48	1
55770	48	1
57182	48	1
57211	48	1
57574	48	1
58155	48	1
79731	48	1
79783	48	1
83857	48	1
113026	48	1
137994	48	1
201266	48	1
221895	48	1
389203	48	1
27	47	1
864	47	1
1028	47	1
1508	47	1
5550	47	1
5641	47	1
5792	47	1
6382	47	1
6670	47	1
6764	47	1
6857	47	1
7106	47	1
7461	47	1
7531	47	1
8714	47	1
9315	47	1
9915	47	1
23235	47	1
25945	47	1
26130	47	1
26207	47	1
27342	47	1
28996	47	1
54704	47	1
54926	47	1
55069	47	1
55114	47	1
56963	47	1
57231	47	1
60559	47	1
64328	47	1
79888	47	1
81792	47	1
84913	47	1
112574	47	1
115825	47	1
144501	47	1
286238	47	1
868	46	1
2768	46	1
3927	46	1
4676	46	1
5366	46	1
5452	46	1
5519	46	1
5594	46	1
6574	46	1
6722	46	1
6929	46	1
7249	46	1
7534	46	1
7837	46	1
9194	46	1
9355	46	1
9734	46	1
9891	46	1
10097	46	1
10140	46	1
10398	46	1
11021	46	1
11098	46	1
11259	46	1
23013	46	1
23107	46	1
23589	46	1
26090	46	1
27113	46	1
29969	46	1
53947	46	1
55182	46	1
56606	46	1
57724	46	1
65059	46	1
65983	46	1
81502	46	1
83481	46	1
84132	46	1
85463	46	1
128710	46	1
146395	46	1
151393	46	1
152579	46	1
154790	46	1
158297	46	1
219348	46	1
219699	46	1
221955	46	1
387923	46	1
311	45	1
2006	45	1
2017	45	1
2297	45	1
3842	45	1
3995	45	1
4836	45	1
5155	45	1
5465	45	1
5754	45	1
6894	45	1
7128	45	1
8411	45	1
8491	45	1
8887	45	1
9020	45	1
10059	45	1
10400	45	1
11078	45	1
11228	45	1
22898	45	1
23281	45	1
23429	45	1
23760	45	1
26524	45	1
29998	45	1
50636	45	1
50809	45	1
54602	45	1
54810	45	1
54892	45	1
55160	45	1
55194	45	1
55209	45	1
55506	45	1
55534	45	1
55666	45	1
56172	45	1
56288	45	1
57210	45	1
60485	45	1
63027	45	1
79718	45	1
80196	45	1
80762	45	1
84033	45	1
84662	45	1
92737	45	1
113177	45	1
126969	45	1
143279	45	1
161742	45	1
389136	45	1
553115	45	1
100505549	45	1
641	44	1
1152	44	1
1385	44	1
2621	44	1
2673	44	1
4222	44	1
4285	44	1
5316	44	1
6727	44	1
7150	44	1
7517	44	1
9123	44	1
9253	44	1
9682	44	1
9948	44	1
23218	44	1
23523	44	1
25886	44	1
51108	44	1
51202	44	1
51429	44	1
54788	44	1
55315	44	1
55603	44	1
56945	44	1
57158	44	1
60561	44	1
63892	44	1
66005	44	1
79642	44	1
80114	44	1
80210	44	1
84168	44	1
84952	44	1
125111	44	1
171568	44	1
100	43	1
214	43	1
828	43	1
875	43	1
1490	43	1
1729	43	1
2118	43	1
3069	43	1
3487	43	1
4862	43	1
5195	43	1
5310	43	1
5412	43	1
5527	43	1
5580	43	1
6455	43	1
6747	43	1
6774	43	1
7086	43	1
8482	43	1
9267	43	1
9522	43	1
10018	43	1
10076	43	1
10131	43	1
10971	43	1
11000	43	1
23764	43	1
25946	43	1
26002	43	1
54492	43	1
54928	43	1
57529	43	1
57584	43	1
57605	43	1
64374	43	1
64866	43	1
79605	43	1
79652	43	1
79720	43	1
79980	43	1
83464	43	1
83931	43	1
84300	43	1
85301	43	1
197320	43	1
200407	43	1
201475	43	1
219790	43	1
256021	43	1
348094	43	1
388849	43	1
651746	43	1
100653515	43	1
50	42	1
605	42	1
1969	42	1
2152	42	1
2890	42	1
2995	42	1
3005	42	1
3554	42	1
3784	42	1
4298	42	1
4953	42	1
5253	42	1
5292	42	1
5376	42	1
5500	42	1
6239	42	1
6249	42	1
6405	42	1
6650	42	1
6899	42	1
7052	42	1
7709	42	1
8651	42	1
9014	42	1
9043	42	1
9048	42	1
9411	42	1
9462	42	1
9553	42	1
9828	42	1
10371	42	1
10652	42	1
10725	42	1
11031	42	1
11100	42	1
23325	42	1
26011	42	1
26018	42	1
26086	42	1
27023	42	1
29035	42	1
51099	42	1
51128	42	1
51719	42	1
55031	42	1
56894	42	1
57591	42	1
57699	42	1
60528	42	1
60678	42	1
64768	42	1
64921	42	1
80232	42	1
84187	42	1
138151	42	1
140688	42	1
283248	42	1
375612	42	1
387509	42	1
389289	42	1
272	41	1
762	41	1
1113	41	1
1454	41	1
1464	41	1
1848	41	1
1953	41	1
2011	41	1
2295	41	1
4774	41	1
5151	41	1
5621	41	1
5797	41	1
6157	41	1
6938	41	1
8611	41	1
9077	41	1
9679	41	1
9701	41	1
9792	41	1
9819	41	1
9855	41	1
9953	41	1
10477	41	1
10940	41	1
11346	41	1
22839	41	1
22908	41	1
22954	41	1
23254	41	1
23264	41	1
23386	41	1
23411	41	1
25891	41	1
26045	41	1
27352	41	1
29970	41	1
51199	41	1
54958	41	1
55650	41	1
56886	41	1
57459	41	1
57496	41	1
57533	41	1
57561	41	1
57621	41	1
80757	41	1
80821	41	1
81559	41	1
83445	41	1
84954	41	1
127550	41	1
203102	41	1
284001	41	1
344148	41	1
657	40	1
771	40	1
1435	40	1
1455	40	1
1786	40	1
1820	40	1
2022	40	1
2274	40	1
2296	40	1
2321	40	1
3097	40	1
3705	40	1
4081	40	1
4146	40	1
4155	40	1
4829	40	1
4898	40	1
5214	40	1
5217	40	1
5591	40	1
5745	40	1
6047	40	1
6305	40	1
6793	40	1
6794	40	1
7171	40	1
8613	40	1
8624	40	1
8943	40	1
9052	40	1
9454	40	1
9989	40	1
10152	40	1
10397	40	1
10424	40	1
10826	40	1
23072	40	1
23141	40	1
23274	40	1
23396	40	1
23528	40	1
29072	40	1
29927	40	1
51097	40	1
55690	40	1
55739	40	1
55755	40	1
79094	40	1
79627	40	1
79758	40	1
80331	40	1
81552	40	1
83862	40	1
92126	40	1
94097	40	1
114803	40	1
124783	40	1
140710	40	1
150280	40	1
154810	40	1
201456	40	1
219931	40	1
221184	40	1
257364	40	1
342977	40	1
399947	40	1
100131378	40	1
604	39	1
1073	39	1
1123	39	1
1398	39	1
1948	39	1
2009	39	1
2078	39	1
2308	39	1
2770	39	1
3376	39	1
3486	39	1
3572	39	1
3910	39	1
4212	39	1
5447	39	1
5768	39	1
6150	39	1
6509	39	1
6711	39	1
6910	39	1
7805	39	1
8425	39	1
8607	39	1
10188	39	1
10311	39	1
10391	39	1
10422	39	1
22828	39	1
23067	39	1
23144	39	1
23166	39	1
25925	39	1
51479	39	1
55611	39	1
55833	39	1
55909	39	1
56097	39	1
57338	39	1
64077	39	1
64837	39	1
65249	39	1
79971	39	1
79987	39	1
81618	39	1
84171	39	1
84947	39	1
116028	39	1
119391	39	1
124245	39	1
134429	39	1
135228	39	1
199990	39	1
399687	39	1
208	38	1
1277	38	1
1788	38	1
2356	38	1
2863	38	1
3315	38	1
3481	38	1
3673	38	1
3954	38	1
3976	38	1
5737	38	1
5894	38	1
6452	38	1
6617	38	1
7178	38	1
7360	38	1
7372	38	1
7481	38	1
9100	38	1
9415	38	1
9741	38	1
10014	38	1
10106	38	1
22801	38	1
22905	38	1
23580	38	1
23704	38	1
29799	38	1
51608	38	1
51684	38	1
55971	38	1
57666	38	1
58489	38	1
59277	38	1
60675	38	1
60685	38	1
64764	38	1
79587	38	1
79754	38	1
83478	38	1
84002	38	1
85450	38	1
92579	38	1
113277	38	1
128408	38	1
128876	38	1
133015	38	1
148229	38	1
158046	38	1
162461	38	1
168455	38	1
221037	38	1
253769	38	1
284353	38	1
