# Supplementary material for: Cell type-selective disease-association of genes under high regulatory load
Source: Nucleic Acids Res. 2015 Oct 10;43(18):8839–55. doi: 10.1093/nar/gkv863 (PMC4605313; doi:10.1093/nar/gkv863)
Supplement: SUPPLEMENTARY DATA [file supp_gkv863_nar-01077-z-2015-File011.zip › HighEnhLoad_E055_10PCNT_04-Feb-2015.txt]

Entrez Gene ID	Nr Enh	H3K4me3 status
50807	261	1
1316	255	1
677	238	1
4609	236	1
10920	233	1
51571	232	1
1293	231	1
89797	218	1
83592	215	1
8091	213	1
7003	212	1
7204	210	1
117581	207	1
64759	195	1
10801	194	1
4289	192	1
54491	190	1
667	188	1
55915	188	1
8829	187	1
2131	185	1
10105	181	1
5069	179	1
2335	176	1
9612	175	1
57178	173	1
861	172	1
1052	171	1
1902	171	1
81578	170	1
4052	168	1
4088	168	1
6720	168	1
90390	168	1
1956	167	1
3688	166	1
8898	166	1
136259	165	1
9365	163	1
3778	162	1
51232	162	1
644943	162	1
89796	161	1
23243	160	1
9637	159	1
84959	159	1
11221	157	1
23613	157	1
90627	156	1
5890	153	1
8660	153	1
9590	153	1
23199	153	1
678	152	1
390	151	1
23075	151	1
359948	151	1
100506581	151	1
9037	149	1
10370	149	1
23389	149	1
79645	149	1
58504	148	1
84441	148	1
2200	147	1
5599	146	1
9644	146	1
5578	145	1
79875	143	1
2139	142	1
50651	141	1
8853	140	1
27161	140	1
4026	139	1
79643	139	1
8379	137	1
5937	136	1
10395	135	1
55277	135	1
81846	135	1
8672	134	1
57521	134	1
64750	134	1
1289	133	1
9759	133	1
79730	133	1
84869	133	1
196993	133	1
323	131	1
10098	131	1
55634	131	1
4091	130	1
817	129	1
1488	129	1
1592	128	1
4254	128	1
6897	128	1
8452	128	1
9314	128	1
26509	128	1
6546	127	1
7048	127	1
22821	127	1
25780	127	1
25902	127	1
29842	127	1
55686	126	1
57522	126	1
57630	126	1
144347	126	1
100287036	126	1
2034	125	1
5770	125	1
7049	125	1
116987	125	1
157638	125	1
3037	124	1
9096	124	1
23522	124	1
1854	123	1
2059	123	1
54465	123	1
93663	123	1
144577	123	1
2300	122	1
3908	122	1
4092	122	1
7058	122	1
23498	122	1
55619	122	1
832	121	1
9148	120	1
5295	119	1
6840	119	1
7336	119	1
22982	119	1
122786	119	1
5910	118	1
6926	118	1
10644	118	1
3667	117	1
11030	117	1
51665	117	1
84159	117	1
1290	116	1
8317	116	1
23603	116	1
54896	116	1
144699	116	1
5800	115	1
80745	115	1
147372	115	1
285704	115	1
4507	114	1
11217	114	1
64283	114	1
94134	114	1
1021	113	1
2192	113	1
9804	113	1
10602	113	1
11103	113	1
11214	113	1
22822	113	1
79712	113	1
5335	112	1
5581	112	1
6935	112	1
8428	112	1
9686	112	1
23030	112	1
4338	111	1
4907	111	1
8193	111	1
9448	111	1
10283	111	1
10783	111	1
23514	111	1
84298	111	1
344558	111	1
6641	110	1
9270	110	1
151011	110	1
1778	109	1
3600	109	1
11174	109	1
23358	109	1
55089	109	1
117248	109	1
6311	108	1
10090	108	1
23094	108	1
54407	108	1
121227	108	1
253827	108	1
389170	108	1
7424	107	1
9628	107	1
9645	107	1
25814	107	1
26585	107	1
130497	107	1
87	106	1
463	106	1
3084	106	1
4311	106	1
4627	106	1
55705	106	1
131566	106	1
3516	105	1
6256	105	1
8915	105	1
23085	105	1
1534	104	1
3480	104	1
4651	104	1
8412	104	1
8507	104	1
9162	104	1
145814	104	1
10019	103	1
23328	103	1
79827	103	1
473	102	1
2099	102	1
3720	102	1
3725	102	1
4134	102	1
4363	102	1
5922	102	1
9811	102	1
10163	102	1
23677	102	1
2176	101	1
7145	101	1
22936	101	1
23576	101	1
55352	101	1
59343	101	1
3091	100	1
4837	100	1
28951	100	1
57222	100	1
84440	100	1
84909	100	1
493	99	1
4211	99	1
6925	99	1
8559	99	1
23345	99	1
26137	99	1
64859	99	1
84071	99	1
257415	99	1
400954	99	1
862	98	1
6506	98	1
23332	98	1
26064	98	1
26579	98	1
57507	98	1
134265	98	1
2534	97	1
9697	97	1
10531	97	1
23543	97	1
54108	97	1
57492	97	1
2113	96	1
6446	96	1
10253	96	1
10743	96	1
54796	96	1
83716	96	1
729420	96	1
5128	95	1
9394	95	1
29104	95	1
55622	95	1
80325	95	1
287	94	1
368	94	1
9839	94	1
11343	94	1
54828	94	1
56034	94	1
57142	94	1
64778	94	1
375287	94	1
1295	93	1
1889	93	1
2355	93	1
4782	93	1
10000	93	1
10533	93	1
23362	93	1
25976	93	1
29123	93	1
50863	93	1
196	92	1
960	92	1
1647	92	1
1846	92	1
5087	92	1
8821	92	1
22885	92	1
220929	92	1
2643	91	1
6461	91	1
54093	91	1
56776	91	1
60312	91	1
92014	91	1
549	90	1
4430	90	1
6251	90	1
6662	90	1
10252	90	1
22906	90	1
23001	90	1
23034	90	1
51334	90	1
63898	90	1
79960	90	1
947	89	1
3949	89	1
5362	89	1
6196	89	1
22907	89	1
23254	89	1
25937	89	1
51121	89	1
54510	89	1
64410	89	1
81848	89	1
84251	89	1
345079	89	1
414318	89	1
100506115	89	1
132	88	1
3090	88	1
9353	88	1
57217	88	1
160418	88	1
1847	87	1
4008	87	1
4330	87	1
4773	87	1
5588	87	1
6310	87	1
6492	87	1
6909	87	1
7159	87	1
55243	87	1
57619	87	1
3312	86	1
26010	86	1
79802	86	1
91419	86	1
2309	85	1
4883	85	1
4921	85	1
5396	85	1
7410	85	1
8496	85	1
9358	85	1
9658	85	1
10477	85	1
51669	85	1
54102	85	1
64388	85	1
80005	85	1
84953	85	1
92017	85	1
116349	85	1
1859	84	1
8491	84	1
9655	84	1
23175	84	1
27249	84	1
51660	84	1
54928	84	1
54971	84	1
55904	84	1
57410	84	1
153090	84	1
1281	83	1
6850	83	1
9435	83	1
9509	83	1
9659	83	1
10413	83	1
10806	83	1
26031	83	1
55313	83	1
147495	83	1
729515	83	1
3625	82	1
4638	82	1
4729	82	1
6160	82	1
10049	82	1
64101	82	1
65220	82	1
84319	82	1
342184	82	1
912	81	1
1387	81	1
1519	81	1
1634	81	1
4784	81	1
5802	81	1
7091	81	1
10371	81	1
55970	81	1
81542	81	1
149111	81	1
158135	81	1
162333	81	1
330	80	1
595	80	1
1130	80	1
4306	80	1
7468	80	1
7704	80	1
8848	80	1
25771	80	1
27086	80	1
28989	80	1
64420	80	1
79642	80	1
83879	80	1
146691	80	1
168667	80	1
643314	80	1
100130880	80	1
81	79	1
858	79	1
1106	79	1
5122	79	1
5583	79	1
6857	79	1
9209	79	1
10771	79	1
10873	79	1
23268	79	1
26286	79	1
54602	79	1
148979	79	1
285195	79	1
833	78	1
1292	78	1
1452	78	1
4082	78	1
5834	78	1
6001	78	1
6497	78	1
7026	78	1
8994	78	1
9915	78	1
23293	78	1
26009	78	1
90411	78	1
201562	78	1
1278	77	1
1465	77	1
1879	77	1
6482	77	1
10512	77	1
10659	77	1
22882	77	1
23648	77	1
26037	77	1
29970	77	1
54815	77	1
56241	77	1
57018	77	1
57721	77	1
60559	77	1
115825	77	1
221895	77	1
488	76	1
831	76	1
860	76	1
2004	76	1
2934	76	1
4919	76	1
5764	76	1
7474	76	1
8110	76	1
9689	76	1
10468	76	1
10983	76	1
11247	76	1
22800	76	1
22954	76	1
23024	76	1
26289	76	1
27245	76	1
51478	76	1
53405	76	1
55752	76	1
64359	76	1
79783	76	1
84529	76	1
84629	76	1
84952	76	1
90799	76	1
146395	76	1
399979	76	1
2869	75	1
3142	75	1
3339	75	1
3482	75	1
5270	75	1
9218	75	1
9902	75	1
26136	75	1
29969	75	1
51031	75	1
54874	75	1
80036	75	1
152002	75	1
201164	75	1
182	74	1
571	74	1
824	74	1
2040	74	1
2289	74	1
3082	74	1
4066	74	1
10221	74	1
57709	74	1
79658	74	1
80323	74	1
639	73	1
2782	73	1
3998	73	1
4053	73	1
7050	73	1
10758	73	1
23078	73	1
54206	73	1
55173	73	1
55809	73	1
79906	73	1
84444	73	1
84750	73	1
126917	73	1
1112	72	1
4035	72	1
5205	72	1
6404	72	1
6938	72	1
9663	72	1
9861	72	1
11034	72	1
23164	72	1
57154	72	1
64855	72	1
84894	72	1
114327	72	1
114991	72	1
201266	72	1
868	71	1
1282	71	1
4017	71	1
4131	71	1
5142	71	1
5695	71	1
6653	71	1
7335	71	1
8460	71	1
9462	71	1
9734	71	1
9871	71	1
11237	71	1
23394	71	1
28996	71	1
51719	71	1
57707	71	1
64866	71	1
80790	71	1
92126	71	1
131583	71	1
2288	70	1
4009	70	1
4154	70	1
5336	70	1
7357	70	1
10979	70	1
11228	70	1
23275	70	1
28984	70	1
51099	70	1
55111	70	1
55504	70	1
55653	70	1
57584	70	1
57634	70	1
80781	70	1
90678	70	1
94234	70	1
121512	70	1
144165	70	1
259282	70	1
146	69	1
2259	69	1
5747	69	1
9263	69	1
9577	69	1
23007	69	1
23261	69	1
23499	69	1
26061	69	1
54986	69	1
55022	69	1
55267	69	1
56172	69	1
57182	69	1
79628	69	1
79731	69	1
84034	69	1
157680	69	1
154	68	1
302	68	1
388	68	1
687	68	1
774	68	1
1757	68	1
1806	68	1
2632	68	1
2766	68	1
4233	68	1
4811	68	1
8295	68	1
8498	68	1
9194	68	1
22832	68	1
22856	68	1
23657	68	1
27122	68	1
30832	68	1
50615	68	1
51274	68	1
55742	68	1
64754	68	1
79083	68	1
134957	68	1
154790	68	1
200734	68	1
775	67	1
2317	67	1
3831	67	1
5253	67	1
5468	67	1
5558	67	1
6238	67	1
6733	67	1
8613	67	1
9231	67	1
9308	67	1
10397	67	1
11167	67	1
23476	67	1
26511	67	1
55075	67	1
55534	67	1
79705	67	1
92154	67	1
140876	67	1
154881	67	1
219621	67	1
317781	67	1
389203	67	1
949	66	1
1436	66	1
1523	66	1
1948	66	1
2745	66	1
5591	66	1
5742	66	1
6670	66	1
8609	66	1
9223	66	1
9819	66	1
9967	66	1
55083	66	1
80070	66	1
83857	66	1
169792	66	1
1291	65	1
3592	65	1
3710	65	1
4292	65	1
7287	65	1
8887	65	1
23338	65	1
25797	65	1
51421	65	1
64207	65	1
652	64	1
2246	64	1
2908	64	1
6487	64	1
6533	64	1
25829	64	1
51253	64	1
51477	64	1
54463	64	1
55625	64	1
59339	64	1
79750	64	1
151887	64	1
161291	64	1
200916	64	1
219348	64	1
219790	64	1
339896	64	1
316	63	1
622	63	1
2146	63	1
2737	63	1
4898	63	1
4953	63	1
5028	63	1
6259	63	1
6711	63	1
7123	63	1
9315	63	1
10603	63	1
57636	63	1
57724	63	1
60685	63	1
79109	63	1
79813	63	1
79971	63	1
83786	63	1
92949	63	1
126969	63	1
130535	63	1
144455	63	1
145389	63	1
256021	63	1
400818	63	1
857	62	1
1009	62	1
1912	62	1
2115	62	1
5806	62	1
5991	62	1
8871	62	1
9341	62	1
10391	62	1
23387	62	1
23760	62	1
25932	62	1
26052	62	1
26130	62	1
57211	62	1
65997	62	1
83478	62	1
147841	62	1
219654	62	1
222255	62	1
389136	62	1
311	61	1
1601	61	1
2012	61	1
3673	61	1
5179	61	1
6558	61	1
7086	61	1
7090	61	1
7128	61	1
8411	61	1
8767	61	1
8874	61	1
9052	61	1
9411	61	1
10311	61	1
23429	61	1
51586	61	1
55603	61	1
56999	61	1
57602	61	1
79718	61	1
84187	61	1
84969	61	1
154810	61	1
203069	61	1
374819	61	1
100526794	61	1
25	60	1
444	60	1
800	60	1
1345	60	1
1848	60	1
4140	60	1
9497	60	1
9555	60	1
9736	60	1
9780	60	1
10154	60	1
10409	60	1
10867	60	1
11252	60	1
23327	60	1
23704	60	1
26002	60	1
26747	60	1
29072	60	1
50809	60	1
51429	60	1
51752	60	1
54892	60	1
57161	60	1
57231	60	1
57529	60	1
57608	60	1
60673	60	1
63982	60	1
79719	60	1
83637	60	1
84539	60	1
92293	60	1
116064	60	1
153657	60	1
166336	60	1
166614	60	1
389432	60	1
389692	60	1
3320	59	1
3607	59	1
3632	59	1
4285	59	1
4774	59	1
5550	59	1
5999	59	1
6239	59	1
6484	59	1
6624	59	1
6764	59	1
7227	59	1
7414	59	1
7469	59	1
10131	59	1
10285	59	1
10365	59	1
11098	59	1
11138	59	1
23107	59	1
23761	59	1
25926	59	1
25945	59	1
27131	59	1
51361	59	1
51523	59	1
51735	59	1
55850	59	1
58489	59	1
64784	59	1
65983	59	1
79758	59	1
84300	59	1
84668	59	1
135228	59	1
222962	59	1
348180	59	1
404093	59	1
2201	58	1
3097	58	1
3788	58	1
5217	58	1
5580	58	1
5768	58	1
6541	58	1
6934	58	1
7025	58	1
7799	58	1
8738	58	1
9077	58	1
10097	58	1
10424	58	1
11278	58	1
23352	58	1
27113	58	1
54434	58	1
58155	58	1
64222	58	1
64332	58	1
79815	58	1
79890	58	1
81792	58	1
84957	58	1
123016	58	1
134429	58	1
161742	58	1
201475	58	1
100144748	58	1
214	57	1
2152	57	1
2596	57	1
2889	57	1
3572	57	1
4616	57	1
4650	57	1
5209	57	1
5339	57	1
5911	57	1
6615	57	1
6781	57	1
7027	57	1
7052	57	1
7150	57	1
7291	57	1
8178	57	1
10123	57	1
11259	57	1
22795	57	1
23235	57	1
23523	57	1
26011	57	1
27044	57	1
27303	57	1
29761	57	1
51230	57	1
51776	57	1
55647	57	1
56963	57	1
80821	57	1
85301	57	1
114793	57	1
122961	57	1
115	56	1
1284	56	1
1490	56	1
2070	56	1
2650	56	1
5188	56	1
5214	56	1
5218	56	1
5420	56	1
5793	56	1
9564	56	1
10558	56	1
10736	56	1
11346	56	1
22999	56	1
23161	56	1
26091	56	1
51564	56	1
51649	56	1
55328	56	1
55959	56	1
56288	56	1
57703	56	1
64841	56	1
64928	56	1
80114	56	1
83983	56	1
84128	56	1
85461	56	1
151393	56	1
151525	56	1
221937	56	1
471	55	1
2590	55	1
2788	55	1
3241	55	1
6092	55	1
6382	55	1
7168	55	1
7477	55	1
7520	55	1
8624	55	1
8651	55	1
9208	55	1
9672	55	1
10418	55	1
10643	55	1
11069	55	1
23291	55	1
23413	55	1
26207	55	1
26281	55	1
51202	55	1
51434	55	1
54498	55	1
54880	55	1
55914	55	1
56270	55	1
56975	55	1
57415	55	1
79733	55	1
81603	55	1
158046	55	1
781	54	1
1785	54	1
2017	54	1
2817	54	1
3910	54	1
4676	54	1
5307	54	1
5366	54	1
5527	54	1
5598	54	1
6249	54	1
6597	54	1
7008	54	1
9569	54	1
10140	54	1
10417	54	1
10815	54	1
11096	54	1
22941	54	1
23181	54	1
23194	54	1
23274	54	1
25891	54	1
26018	54	1
26040	54	1
26090	54	1
51108	54	1
51454	54	1
51621	54	1
54495	54	1
54541	54	1
56929	54	1
57224	54	1
64328	54	1
81552	54	1
84062	54	1
84665	54	1
115416	54	1
133015	54	1
152579	54	1
286238	54	1
387755	54	1
494188	54	1
816	53	1
1794	53	1
1849	53	1
2260	53	1
3486	53	1
3763	53	1
3776	53	1
3912	53	1
5564	53	1
5797	53	1
6229	53	1
6943	53	1
9014	53	1
9048	53	1
9229	53	1
9444	53	1
9586	53	1
10971	53	1
10982	53	1
11113	53	1
22905	53	1
22908	53	1
23127	53	1
26524	53	1
51097	53	1
51479	53	1
55291	53	1
55628	53	1
57158	53	1
57574	53	1
79627	53	1
79670	53	1
89978	53	1
91584	53	1
92737	53	1
115572	53	1
127602	53	1
160492	53	1
253769	53	1
375449	53	1
399947	53	1
401474	53	1
651746	53	1
100	52	1
272	52	1
274	52	1
864	52	1
2121	52	1
3398	52	1
3799	52	1
3915	52	1
4862	52	1
5519	52	1
5587	52	1
6157	52	1
6233	52	1
6586	52	1
9496	52	1
11018	52	1
23005	52	1
23092	52	1
23102	52	1
23214	52	1
49861	52	1
51282	52	1
51503	52	1
54543	52	1
54704	52	1
54758	52	1
55160	52	1
55711	52	1
55755	52	1
55770	52	1
60561	52	1
63027	52	1
79747	52	1
80210	52	1
80725	52	1
84561	52	1
125488	52	1
130733	52	1
137994	52	1
146712	52	1
161835	52	1
168455	52	1
388125	52	1
358	51	1
1063	51	1
1739	51	1
2114	51	1
2731	51	1
3554	51	1
4618	51	1
4861	51	1
4967	51	1
5163	51	1
5894	51	1
6714	51	1
9043	51	1
9536	51	1
9792	51	1
9955	51	1
10055	51	1
10184	51	1
11163	51	1
22876	51	1
25925	51	1
26985	51	1
27342	51	1
54810	51	1
55069	51	1
55660	51	1
57496	51	1
64342	51	1
64768	51	1
79026	51	1
79980	51	1
80232	51	1
80746	51	1
114879	51	1
115426	51	1
128710	51	1
132864	51	1
143279	51	1
155185	51	1
221037	51	1
254778	51	1
1400	50	1
2296	50	1
3069	50	1
3755	50	1
6397	50	1
6867	50	1
9334	50	1
9553	50	1
9712	50	1
9723	50	1
10282	50	1
22801	50	1
23144	50	1
23185	50	1
27327	50	1
51347	50	1
51582	50	1
53947	50	1
55357	50	1
57621	50	1
60675	50	1
81618	50	1
84171	50	1
92675	50	1
200132	50	1
219699	50	1
286053	50	1
387882	50	1
2181	49	1
2295	49	1
2321	49	1
3815	49	1
4081	49	1
4085	49	1
4212	49	1
4920	49	1
5412	49	1
5734	49	1
5740	49	1
5939	49	1
5980	49	1
5998	49	1
6299	49	1
7342	49	1
7360	49	1
7534	49	1
8289	49	1
8614	49	1
8681	49	1
8869	49	1
9262	49	1
9265	49	1
9469	49	1
9516	49	1
9922	49	1
22990	49	1
23118	49	1
23129	49	1
23191	49	1
23406	49	1
23505	49	1
23589	49	1
25998	49	1
26045	49	1
27333	49	1
29035	49	1
55226	49	1
55315	49	1
55697	49	1
56341	49	1
57533	49	1
60494	49	1
80025	49	1
80331	49	1
84056	49	1
84182	49	1
112574	49	1
114781	49	1
115286	49	1
130502	49	1
158471	49	1
259232	49	1
266812	49	1
284273	49	1
285590	49	1
399687	49	1
100137047	49	1
29	48	1
1175	48	1
1305	48	1
1687	48	1
2619	48	1
3376	48	1
3397	48	1
4209	48	1
4899	48	1
5037	48	1
5305	48	1
5898	48	1
6573	48	1
7422	48	1
8321	48	1
8607	48	1
9630	48	1
9690	48	1
9701	48	1
9907	48	1
10059	48	1
10194	48	1
10242	48	1
10270	48	1
10826	48	1
11176	48	1
22862	48	1
22943	48	1
23187	48	1
27152	48	1
27436	48	1
29982	48	1
51375	48	1
51450	48	1
54205	48	1
54476	48	1
54757	48	1
55068	48	1
55256	48	1
55824	48	1
57493	48	1
79155	48	1
79639	48	1
79720	48	1
80205	48	1
84623	48	1
113026	48	1
140710	48	1
152503	48	1
158297	48	1
201456	48	1
220988	48	1
221955	48	1
285761	48	1
100131378	48	1
100505549	48	1
216	47	1
351	47	1
613	47	1
1152	47	1
1385	47	1
1665	47	1
2009	47	1
2762	47	1
2768	47	1
3676	47	1
3927	47	1
4155	47	1
5156	47	1
5467	47	1
5594	47	1
5621	47	1
6189	47	1
7057	47	1
7328	47	1
7482	47	1
7837	47	1
8621	47	1
9053	47	1
9306	47	1
9698	47	1
10068	47	1
10079	47	1
10318	47	1
27123	47	1
29927	47	1
54453	47	1
55103	47	1
55198	47	1
57654	47	1
57688	47	1
59269	47	1
79365	47	1
79659	47	1
80031	47	1
83641	47	1
84541	47	1
85463	47	1
90187	47	1
90268	47	1
92344	47	1
132320	47	1
136332	47	1
151903	47	1
221035	47	1
114	46	1
596	46	1
1508	46	1
1969	46	1
2022	46	1
2178	46	1
2621	46	1
2637	46	1
4045	46	1
4170	46	1
5465	46	1
5792	46	1
5887	46	1
6314	46	1
6548	46	1
6574	46	1
6727	46	1
6745	46	1
6954	46	1
7071	46	1
7517	46	1
8439	46	1
8492	46	1
8525	46	1
9554	46	1
9682	46	1
9806	46	1
10611	46	1
11021	46	1
23180	46	1
23281	46	1
23286	46	1
23583	46	1
26984	46	1
29103	46	1
30846	46	1
54331	46	1
54788	46	1
55114	46	1
55117	46	1
55690	46	1
57583	46	1
64123	46	1
79888	46	1
83648	46	1
83987	46	1
84333	46	1
92346	46	1
140609	46	1
171024	46	1
196527	46	1
220074	46	1
221749	46	1
348013	46	1
642938	46	1
731220	46	1
100113407	46	1
19	45	1
1277	45	1
1583	45	1
2890	45	1
3705	45	1
3842	45	1
4217	45	1
4300	45	1
4836	45	1
5074	45	1
5376	45	1
5536	45	1
5914	45	1
6650	45	1
6894	45	1
7035	45	1
7465	45	1
7776	45	1
7957	45	1
9026	45	1
9741	45	1
9891	45	1
10129	45	1
10150	45	1
10927	45	1
22898	45	1
22904	45	1
23446	45	1
25841	45	1
25890	45	1
27023	45	1
51554	45	1
51715	45	1
54492	45	1
55133	45	1
55200	45	1
55650	45	1
55652	45	1
55930	45	1
56945	45	1
57616	45	1
57713	45	1
64225	45	1
79722	45	1
79987	45	1
80233	45	1
84701	45	1
84795	45	1
92106	45	1
114794	45	1
116028	45	1
119391	45	1
122416	45	1
125111	45	1
130872	45	1
164633	45	1
170689	45	1
222194	45	1
399726	45	1
100131897	45	1
