# Supplementary material for: Cell type-selective disease-association of genes under high regulatory load
Source: Nucleic Acids Res. 2015 Oct 10;43(18):8839–55. doi: 10.1093/nar/gkv863 (PMC4605313; doi:10.1093/nar/gkv863)
Supplement: SUPPLEMENTARY DATA [file supp_gkv863_nar-01077-z-2015-File011.zip › HighEnhLoad_E050_10PCNT_04-Feb-2015.txt]

Entrez Gene ID	Nr Enh	H3K4me3 status
124540	199	1
57492	128	1
2120	125	1
3720	109	1
27086	109	1
861	102	1
50515	100	1
257415	97	1
1021	96	1
1523	90	1
4363	90	1
10788	90	1
84062	90	1
729515	90	1
9844	88	1
57178	88	1
54102	85	1
6239	83	1
10105	80	1
10603	80	1
53335	78	1
473	76	1
9712	76	1
678	74	1
55604	71	1
23048	70	1
9750	69	1
643314	69	1
613	68	1
3543	68	1
10868	68	1
359948	68	1
1612	67	1
10163	66	1
51735	66	1
10659	65	1
23499	65	1
55182	65	1
1514	64	1
22987	64	1
29957	64	1
79639	64	1
1112	63	1
2776	63	1
10451	63	1
2078	62	1
9804	61	1
8553	60	1
9630	60	1
50651	60	1
51347	60	1
4154	59	1
8204	59	1
5037	58	1
5788	57	1
6745	57	1
84629	57	1
123016	57	1
79712	56	1
4211	55	1
4947	55	1
23498	55	1
140688	55	1
947	54	1
4602	54	1
5588	54	1
677	53	1
2313	52	1
284	51	1
2122	51	1
5028	51	1
5295	51	1
5336	51	1
9938	51	1
10217	51	1
10320	51	1
11214	51	1
284058	51	1
2004	50	1
4627	50	1
23199	50	1
54901	50	1
55054	50	1
79718	50	1
4478	49	1
23613	49	1
56990	49	1
84937	49	1
23387	48	1
23648	48	1
25925	48	1
59340	48	1
83698	48	1
2151	47	1
2768	47	1
2844	47	1
3708	47	1
6659	47	1
9019	47	1
23094	47	1
54465	47	1
55342	47	1
64410	47	1
3635	46	1
3676	46	1
4299	46	1
9839	46	1
29761	46	1
197257	46	1
400954	46	1
1859	45	1
2885	45	1
5209	45	1
5599	45	1
6720	45	1
8193	45	1
10801	45	1
23635	45	1
58504	45	1
64131	45	1
91526	45	1
222962	45	1
408	44	1
466	44	1
1785	44	1
4067	44	1
6897	44	1
9555	44	1
9612	44	1
23389	44	1
80757	44	1
286	43	1
1992	43	1
4883	43	1
5128	43	1
5908	43	1
9053	43	1
9972	43	1
10507	43	1
55534	43	1
55843	43	1
60386	43	1
9792	42	1
11018	42	1
54806	42	1
54815	42	1
80790	42	1
3987	41	1
4121	41	1
4155	41	1
4179	41	1
5890	41	1
5903	41	1
6482	41	1
6595	41	1
6641	41	1
8994	41	1
9873	41	1
10678	41	1
22908	41	1
23522	41	1
51097	41	1
84898	41	1
1104	40	1
2114	40	1
2587	40	1
4076	40	1
23291	40	1
57609	40	1
64374	40	1
80055	40	1
2262	39	1
2590	39	1
4208	39	1
4258	39	1
4289	39	1
5307	39	1
6304	39	1
8289	39	1
8624	39	1
8842	39	1
23603	39	1
55784	39	1
56905	39	1
89849	39	1
135112	39	1
440193	39	1
3295	38	1
4774	38	1
6240	38	1
7436	38	1
7994	38	1
8898	38	1
8925	38	1
9308	38	1
11064	38	1
27245	38	1
51253	38	1
63979	38	1
81553	38	1
92241	38	1
135114	38	1
987	37	1
1106	37	1
5579	37	1
5987	37	1
6224	37	1
9663	37	1
10397	37	1
11221	37	1
23175	37	1
25816	37	1
51552	37	1
55634	37	1
153020	37	1
100507050	37	1
1603	36	1
1788	36	1
3592	36	1
3659	36	1
3937	36	1
6786	36	1
8542	36	1
9736	36	1
9766	36	1
10154	36	1
11165	36	1
23075	36	1
23118	36	1
23429	36	1
54187	36	1
55959	36	1
57222	36	1
57563	36	1
57580	36	1
134526	36	1
143686	36	1
598	35	1
2782	35	1
4613	35	1
5150	35	1
6774	35	1
9967	35	1
10019	35	1
10743	35	1
23101	35	1
55120	35	1
65220	35	1
65979	35	1
84417	35	1
118429	35	1
152002	35	1
155185	35	1
221491	35	1
338596	35	1
641	34	1
1871	34	1
4773	34	1
5101	34	1
6311	34	1
6430	34	1
6584	34	1
8111	34	1
8672	34	1
10049	34	1
10252	34	1
10826	34	1
22856	34	1
23112	34	1
28951	34	1
55589	34	1
56897	34	1
64083	34	1
79813	34	1
83983	34	1
84441	34	1
136259	34	1
100287036	34	1
753	33	1
896	33	1
1997	33	1
2827	33	1
3091	33	1
4064	33	1
5332	33	1
9695	33	1
10166	33	1
11237	33	1
29123	33	1
50809	33	1
51274	33	1
54764	33	1
54880	33	1
57410	33	1
64778	33	1
65125	33	1
79605	33	1
84034	33	1
832	32	1
960	32	1
3398	32	1
5305	32	1
5770	32	1
7456	32	1
7520	32	1
7704	32	1
8632	32	1
8821	32	1
9517	32	1
10000	32	1
10370	32	1
11343	32	1
23092	32	1
23394	32	1
51121	32	1
54896	32	1
55650	32	1
56890	32	1
64754	32	1
79705	32	1
79729	32	1
134957	32	1
151556	32	1
153396	32	1
100	31	1
705	31	1
774	31	1
1131	31	1
1488	31	1
2908	31	1
3709	31	1
4217	31	1
5687	31	1
5861	31	1
6653	31	1
6711	31	1
7006	31	1
8021	31	1
9576	31	1
10658	31	1
10806	31	1
23225	31	1
23239	31	1
23253	31	1
27333	31	1
55291	31	1
55833	31	1
57574	31	1
79895	31	1
80325	31	1
85414	31	1
89853	31	1
114821	31	1
219771	31	1
286336	31	1
2113	30	1
4729	30	1
5093	30	1
5527	30	1
6480	30	1
6599	30	1
7037	30	1
8030	30	1
8805	30	1
9922	30	1
10311	30	1
11142	30	1
22883	30	1
23013	30	1
50853	30	1
51523	30	1
55207	30	1
60490	30	1
63971	30	1
64759	30	1
79048	30	1
84307	30	1
84957	30	1
112616	30	1
223082	30	1
286530	30	1
596	29	1
754	29	1
1432	29	1
1778	29	1
2149	29	1
2186	29	1
2288	29	1
3707	29	1
3796	29	1
4005	29	1
4261	29	1
6793	29	1
7738	29	1
8091	29	1
8301	29	1
8556	29	1
9679	29	1
9846	29	1
10203	29	1
10318	29	1
22913	29	1
23077	29	1
23177	29	1
26137	29	1
27161	29	1
51434	29	1
55653	29	1
55690	29	1
55930	29	1
56986	29	1
57591	29	1
59339	29	1
60675	29	1
79643	29	1
89857	29	1
200728	29	1
201595	29	1
488	28	1
841	28	1
3397	28	1
3660	28	1
3716	28	1
3763	28	1
4149	28	1
4330	28	1
4609	28	1
5142	28	1
5443	28	1
5603	28	1
6310	28	1
6404	28	1
6776	28	1
7050	28	1
8440	28	1
10188	28	1
10675	28	1
10982	28	1
11030	28	1
23164	28	1
23590	28	1
26224	28	1
51199	28	1
55328	28	1
64837	28	1
79632	28	1
80205	28	1
81846	28	1
83888	28	1
84159	28	1
131583	28	1
149951	28	1
220107	28	1
339896	28	1
353324	28	1
100996634	28	1
309	27	1
1453	27	1
3418	27	1
3607	27	1
3936	27	1
5292	27	1
5594	27	1
5909	27	1
6397	27	1
6925	27	1
7090	27	1
7462	27	1
7879	27	1
9134	27	1
9650	27	1
9779	27	1
10365	27	1
23228	27	1
50484	27	1
51366	27	1
53917	27	1
55267	27	1
57521	27	1
60485	27	1
64077	27	1
79155	27	1
79956	27	1
84106	27	1
84251	27	1
140609	27	1
145501	27	1
375057	27	1
100144748	27	1
113	26	1
864	26	1
894	26	1
2176	26	1
2355	26	1
2693	26	1
2766	26	1
2887	26	1
2982	26	1
3142	26	1
3280	26	1
3344	26	1
4001	26	1
4670	26	1
5293	26	1
5534	26	1
5583	26	1
5734	26	1
6574	26	1
7431	26	1
7709	26	1
8125	26	1
8439	26	1
8452	26	1
9760	26	1
10068	26	1
10499	26	1
23157	26	1
23338	26	1
27352	26	1
51230	26	1
51329	26	1
54108	26	1
54918	26	1
55226	26	1
55729	26	1
56963	26	1
64324	26	1
80025	26	1
80204	26	1
81671	26	1
85463	26	1
114971	26	1
116931	26	1
221037	26	1
375387	26	1
549	25	1
571	25	1
4297	25	1
4650	25	1
5982	25	1
6509	25	1
7227	25	1
8202	25	1
8340	25	1
8476	25	1
8623	25	1
8669	25	1
8738	25	1
9202	25	1
9209	25	1
9698	25	1
10237	25	1
10391	25	1
22906	25	1
23352	25	1
23358	25	1
23761	25	1
25831	25	1
51174	25	1
51379	25	1
51571	25	1
51701	25	1
54900	25	1
54926	25	1
55144	25	1
55904	25	1
55922	25	1
57161	25	1
83941	25	1
84909	25	1
91768	25	1
114883	25	1
163882	25	1
201164	25	1
353088	25	1
387923	25	1
182	24	1
399	24	1
843	24	1
1113	24	1
1316	24	1
2040	24	1
2289	24	1
4088	24	1
4792	24	1
5090	24	1
5294	24	1
5641	24	1
5893	24	1
6850	24	1
8848	24	1
9021	24	1
9262	24	1
9392	24	1
10015	24	1
10477	24	1
10657	24	1
22990	24	1
23030	24	1
23244	24	1
28955	24	1
28976	24	1
28984	24	1
29982	24	1
30061	24	1
51185	24	1
51768	24	1
55313	24	1
55603	24	1
55850	24	1
57118	24	1
57142	24	1
59269	24	1
60468	24	1
64409	24	1
79890	24	1
81603	24	1
83605	24	1
92017	24	1
96459	24	1
114798	24	1
116224	24	1
143941	24	1
150468	24	1
171023	24	1
375298	24	1
388677	24	1
399687	24	1
87	23	1
313	23	1
493	23	1
636	23	1
860	23	1
1361	23	1
2872	23	1
2983	23	1
2995	23	1
3082	23	1
3093	23	1
3184	23	1
3241	23	1
3680	23	1
3705	23	1
4170	23	1
4292	23	1
4520	23	1
4851	23	1
6314	23	1
7071	23	1
7159	23	1
7818	23	1
8743	23	1
8894	23	1
9644	23	1
9781	23	1
9840	23	1
9861	23	1
9874	23	1
10124	23	1
10270	23	1
10541	23	1
10644	23	1
10783	23	1
23150	23	1
23214	23	1
23236	23	1
23272	23	1
23414	23	1
25836	23	1
27292	23	1
29799	23	1
29970	23	1
50807	23	1
51083	23	1
51282	23	1
51621	23	1
54112	23	1
54856	23	1
54861	23	1
54980	23	1
55129	23	1
55225	23	1
55622	23	1
56910	23	1
57045	23	1
57448	23	1
57561	23	1
63978	23	1
64784	23	1
64798	23	1
79932	23	1
81558	23	1
83786	23	1
84894	23	1
90324	23	1
90861	23	1
113791	23	1
115123	23	1
118987	23	1
126917	23	1
146059	23	1
151903	23	1
220988	23	1
221937	23	1
255631	23	1
283807	23	1
283999	23	1
286205	23	1
348645	23	1
643246	23	1
100132406	23	1
81	22	1
489	22	1
637	22	1
775	22	1
988	22	1
1374	22	1
1794	22	1
1795	22	1
1901	22	1
2069	22	1
2317	22	1
2800	22	1
2934	22	1
3037	22	1
3131	22	1
3755	22	1
3799	22	1
3985	22	1
4685	22	1
4780	22	1
4782	22	1
4815	22	1
5007	22	1
5577	22	1
5998	22	1
6484	22	1
6894	22	1
6938	22	1
7852	22	1
8082	22	1
8498	22	1
9229	22	1
9516	22	1
9782	22	1
10198	22	1
10602	22	1
11057	22	1
11325	22	1
23102	22	1
23180	22	1
23670	22	1
25932	22	1
29072	22	1
51290	22	1
51466	22	1
54986	22	1
55187	22	1
55326	22	1
55699	22	1
55711	22	1
64207	22	1
64710	22	1
64771	22	1
79731	22	1
79870	22	1
81502	22	1
84059	22	1
84517	22	1
92106	22	1
117246	22	1
129684	22	1
146395	22	1
196385	22	1
200734	22	1
253782	22	1
284618	22	1
445347	22	1
38	21	1
135	21	1
205	21	1
668	21	1
949	21	1
1213	21	1
2015	21	1
2034	21	1
2098	21	1
3064	21	1
3725	21	1
3983	21	1
4026	21	1
4898	21	1
5822	21	1
5880	21	1
5922	21	1
6184	21	1
6487	21	1
6533	21	1
6571	21	1
6670	21	1
7029	21	1
7150	21	1
7373	21	1
7514	21	1
7528	21	1
7532	21	1
8464	21	1
8763	21	1
9780	21	1
10090	21	1
11118	21	1
23052	21	1
23097	21	1
23189	21	1
23304	21	1
23469	21	1
23545	21	1
25782	21	1
25948	21	1
26057	21	1
26130	21	1
27237	21	1
28998	21	1
29117	21	1
29919	21	1
51128	21	1
51455	21	1
51765	21	1
54541	21	1
54822	21	1
55083	21	1
55209	21	1
55870	21	1
55893	21	1
56997	21	1
57097	21	1
57459	21	1
57585	21	1
57589	21	1
58508	21	1
64215	21	1
65056	21	1
81619	21	1
83658	21	1
83943	21	1
84128	21	1
84196	21	1
84678	21	1
84952	21	1
84959	21	1
85019	21	1
112399	21	1
112495	21	1
115294	21	1
115825	21	1
123099	21	1
136306	21	1
151525	21	1
157378	21	1
166815	21	1
203328	21	1
221955	21	1
253260	21	1
284018	21	1
374655	21	1
375449	21	1
100129697	21	1
100131211	21	1
118	20	1
216	20	1
274	20	1
622	20	1
824	20	1
2140	20	1
2185	20	1
2273	20	1
2889	20	1
3097	20	1
3655	20	1
3815	20	1
4267	20	1
4775	20	1
5962	20	1
6433	20	1
6513	20	1
7038	20	1
7386	20	1
7414	20	1
7481	20	1
7805	20	1
7982	20	1
8028	20	1
8073	20	1
9208	20	1
9289	20	1
9665	20	1
9759	20	1
9830	20	1
9881	20	1
9907	20	1
9934	20	1
9958	20	1
10144	20	1
11252	20	1
22877	20	1
23143	20	1
23308	20	1
26127	20	1
26286	20	1
30011	20	1
51429	20	1
51586	20	1
54407	20	1
54545	20	1
54680	20	1
54891	20	1
55125	20	1
55277	20	1
55969	20	1
56270	20	1
56829	20	1
57181	20	1
57211	20	1
57519	20	1
58513	20	1
59343	20	1
63892	20	1
64115	20	1
79101	20	1
79109	20	1
84230	20	1
84298	20	1
84650	20	1
84940	20	1
94241	20	1
113828	20	1
114781	20	1
114991	20	1
128710	20	1
130872	20	1
139716	20	1
140876	20	1
144245	20	1
168455	20	1
221184	20	1
283349	20	1
283416	20	1
285521	20	1
285527	20	1
374786	20	1
388753	20	1
388962	20	1
389289	20	1
132	19	1
306	19	1
421	19	1
734	19	1
998	19	1
1602	19	1
1615	19	1
1880	19	1
1955	19	1
1994	19	1
2011	19	1
2033	19	1
2308	19	1
2321	19	1
2342	19	1
2769	19	1
2957	19	1
3096	19	1
3183	19	1
3339	19	1
3600	19	1
3654	19	1
4601	19	1
4629	19	1
4799	19	1
4853	19	1
5272	19	1
5465	19	1
5568	19	1
5581	19	1
6497	19	1
6503	19	1
7068	19	1
7109	19	1
7123	19	1
7287	19	1
7405	19	1
7534	19	1
7867	19	1
7903	19	1
8099	19	1
8365	19	1
8609	19	1
8621	19	1
8828	19	1
9070	19	1
9295	19	1
9325	19	1
9375	19	1
9394	19	1
9473	19	1
9489	19	1
9577	19	1
9685	19	1
9948	19	1
9990	19	1
10010	19	1
10129	19	1
10257	19	1
10456	19	1
10531	19	1
10664	19	1
10681	19	1
10891	19	1
11000	19	1
23274	19	1
25771	19	1
25909	19	1
25998	19	1
26119	19	1
26122	19	1
26524	19	1
27346	19	1
51074	19	1
51134	19	1
51317	19	1
51341	19	1
51542	19	1
51651	19	1
51719	19	1
51742	19	1
54498	19	1
54838	19	1
54842	19	1
55213	19	1
55352	19	1
56902	19	1
57217	19	1
57460	19	1
57552	19	1
58526	19	1
64332	19	1
64420	19	1
79719	19	1
79747	19	1
79750	19	1
79887	19	1
79899	19	1
80028	19	1
80314	19	1
80709	19	1
83549	19	1
84071	19	1
84206	19	1
85025	19	1
85439	19	1
85459	19	1
91748	19	1
92092	19	1
115761	19	1
125228	19	1
152559	19	1
163227	19	1
201294	19	1
255738	19	1
259230	19	1
284695	19	1
346389	19	1
374819	19	1
414318	19	1
158	18	1
196	18	1
301	18	1
392	18	1
444	18	1
476	18	1
535	18	1
1312	18	1
1326	18	1
1399	18	1
1848	18	1
1998	18	1
2632	18	1
2876	18	1
2897	18	1
3315	18	1
3376	18	1
3633	18	1
3791	18	1
4094	18	1
4175	18	1
4678	18	1
5152	18	1
5321	18	1
5341	18	1
5500	18	1
5525	18	1
5567	18	1
5879	18	1
6047	18	1
6256	18	1
6624	18	1
6733	18	1
6777	18	1
6801	18	1
6856	18	1
6934	18	1
7035	18	1
7046	18	1
7128	18	1
7292	18	1
7494	18	1
7798	18	1
8239	18	1
8323	18	1
8379	18	1
8869	18	1
9123	18	1
9267	18	1
9459	18	1
9619	18	1
9659	18	1
9669	18	1
9686	18	1
9776	18	1
10095	18	1
10171	18	1
10221	18	1
10227	18	1
10274	18	1
10422	18	1
10469	18	1
10487	18	1
10745	18	1
10762	18	1
10938	18	1
10961	18	1
22807	18	1
22823	18	1
22836	18	1
22978	18	1
23064	18	1
23078	18	1
23081	18	1
23181	18	1
23186	18	1
23303	18	1
23347	18	1
23534	18	1
26052	18	1
26118	18	1
28989	18	1
29066	18	1
29780	18	1
29951	18	1
51162	18	1
51322	18	1
51496	18	1
51582	18	1
51809	18	1
53405	18	1
54536	18	1
54790	18	1
54892	18	1
56006	18	1
57666	18	1
60481	18	1
60685	18	1
63977	18	1
64114	18	1
79648	18	1
79683	18	1
79758	18	1
79974	18	1
80005	18	1
80196	18	1
80301	18	1
81573	18	1
83592	18	1
84002	18	1
84249	18	1
84514	18	1
84814	18	1
84961	18	1
85451	18	1
89927	18	1
90871	18	1
144402	18	1
150223	18	1
219621	18	1
220074	18	1
220972	18	1
255967	18	1
326340	18	1
348094	18	1
348180	18	1
729920	18	1
100130733	18	1
35	17	1
240	17	1
387	17	1
687	17	1
1105	17	1
1385	17	1
1434	17	1
1644	17	1
1665	17	1
2005	17	1
2081	17	1
2356	17	1
2650	17	1
3020	17	1
3148	17	1
3480	17	1
3603	17	1
3732	17	1
4223	17	1
4928	17	1
5082	17	1
5087	17	1
5269	17	1
5368	17	1
5523	17	1
5757	17	1
6667	17	1
6840	17	1
7188	17	1
7324	17	1
7332	17	1
7360	17	1
7409	17	1
7422	17	1
8209	17	1
8460	17	1
8509	17	1
8550	17	1
8651	17	1
8726	17	1
8835	17	1
8837	17	1
9020	17	1
9169	17	1
9249	17	1
9293	17	1
9425	17	1
9603	17	1
9618	17	1
9662	17	1
9814	17	1
9975	17	1
10106	17	1
10184	17	1
10472	17	1
10478	17	1
10672	17	1
10735	17	1
11016	17	1
11176	17	1
22862	17	1
22919	17	1
23034	17	1
23041	17	1
23043	17	1
23129	17	1
23137	17	1
23201	17	1
23313	17	1
23384	17	1
23604	17	1
23678	17	1
25966	17	1
26003	17	1
26009	17	1
26027	17	1
27306	17	1
29966	17	1
51131	17	1
51187	17	1
51218	17	1
51334	17	1
51368	17	1
51384	17	1
51439	17	1
51669	17	1
51684	17	1
54438	17	1
54518	17	1
54805	17	1
54887	17	1
55023	17	1
55619	17	1
55791	17	1
55920	17	1
56034	17	1
57122	17	1
57649	17	1
63976	17	1
64092	17	1
64098	17	1
64328	17	1
64924	17	1
65250	17	1
79618	17	1
79621	17	1
79906	17	1
79960	17	1
80018	17	1
80765	17	1
81493	17	1
81704	17	1
83746	17	1
83879	17	1
84458	17	1
84679	17	1
94134	17	1
126308	17	1
139818	17	1
143684	17	1
151112	17	1
200424	17	1
203245	17	1
222194	17	1
253827	17	1
254427	17	1
256356	17	1
257194	17	1
283248	17	1
345757	17	1
400818	17	1
401097	17	1
100527943	17	1
120	16	1
157	16	1
208	16	1
273	16	1
351	16	1
382	16	1
395	16	1
553	16	1
665	16	1
818	16	1
868	16	1
961	16	1
1052	16	1
1198	16	1
1289	16	1
1452	16	1
1611	16	1
1654	16	1
1846	16	1
2022	16	1
2029	16	1
2060	16	1
2066	16	1
2146	16	1
2731	16	1
2788	16	1
2799	16	1
3146	16	1
3185	16	1
3192	16	1
3631	16	1
3632	16	1
3678	16	1
3689	16	1
3927	16	1
4012	16	1
4172	16	1
4245	16	1
4616	16	1
4669	16	1
4690	16	1
4734	16	1
4976	16	1
4985	16	1
5045	16	1
5096	16	1
5593	16	1
5937	16	1
5980	16	1
6197	16	1
6249	16	1
6305	16	1
6935	16	1
7048	16	1
7086	16	1
7174	16	1
7178	16	1
7325	16	1
7465	16	1
7468	16	1
7531	16	1
7702	16	1
8525	16	1
8554	16	1
8788	16	1
9132	16	1
9218	16	1
9232	16	1
9331	16	1
9522	16	1
9633	16	1
9701	16	1
9829	16	1
9857	16	1
9898	16	1
10097	16	1
10135	16	1
10392	16	1
10645	16	1
10950	16	1
22937	16	1
23029	16	1
23080	16	1
23105	16	1
23148	16	1
23162	16	1
23218	16	1
23254	16	1
23293	16	1
23450	16	1
23523	16	1
23760	16	1
23774	16	1
25926	16	1
25930	16	1
25942	16	1
25946	16	1
26019	16	1
26136	16	1
26985	16	1
27101	16	1
29107	16	1
51061	16	1
51095	16	1
51123	16	1
51256	16	1
51320	16	1
51393	16	1
51564	16	1
51611	16	1
51659	16	1
54093	16	1
54476	16	1
54665	16	1
54916	16	1
55194	16	1
55219	16	1
55312	16	1
55353	16	1
55656	16	1
56895	16	1
57154	16	1
57713	16	1
64750	16	1
64781	16	1
65082	16	1
79026	16	1
79567	16	1
79720	16	1
79991	16	1
80267	16	1
80315	16	1
80774	16	1
80820	16	1
81617	16	1
81618	16	1
83734	16	1
83737	16	1
85315	16	1
88455	16	1
90273	16	1
116985	16	1
123096	16	1
129285	16	1
145567	16	1
147015	16	1
154141	16	1
154215	16	1
220108	16	1
220963	16	1
283358	16	1
284422	16	1
338811	16	1
399474	16	1
493753	16	1
