# Supplementary material for: Cell type-selective disease-association of genes under high regulatory load
Source: Nucleic Acids Res. 2015 Oct 10;43(18):8839–55. doi: 10.1093/nar/gkv863 (PMC4605313; doi:10.1093/nar/gkv863)
Supplement: SUPPLEMENTARY DATA [file supp_gkv863_nar-01077-z-2015-File011.zip › HighEnhLoad_E049_10PCNT_04-Feb-2015.txt]

Entrez Gene ID	Nr Enh	H3K4me3 status
868	170	1
4026	168	1
5069	161	1
1009	160	1
84869	147	1
861	144	1
26037	143	1
23213	142	1
7227	141	1
3037	136	1
729420	135	1
677	128	1
7145	128	1
64778	126	1
1316	125	1
1879	125	1
81578	125	1
817	124	1
27086	124	1
667	123	1
2335	123	1
6662	122	1
214	118	1
11221	118	1
658	117	1
2200	117	1
4092	115	1
1290	113	1
5142	112	1
7204	112	1
10920	111	1
23022	109	1
1289	107	1
1303	107	1
55277	107	1
4289	105	1
182	104	1
988	104	1
5937	104	1
8464	104	1
8898	102	1
11278	102	1
54491	102	1
2308	101	1
4008	101	1
6897	100	1
3778	99	1
7424	99	1
10611	99	1
23389	99	1
55686	99	1
84909	99	1
2131	98	1
1854	97	1
6641	97	1
83592	97	1
287	96	1
1293	96	1
2176	96	1
57511	96	1
8091	95	1
400954	95	1
1281	93	1
3624	93	1
10801	93	1
22936	93	1
64759	93	1
122786	93	1
22990	92	1
79718	92	1
390	91	1
11174	91	1
400360	91	1
10283	90	1
22882	90	1
23362	90	1
5332	89	1
57178	89	1
1404	88	1
6659	88	1
4609	87	1
23358	87	1
64131	87	1
85453	87	1
10602	86	1
23137	86	1
64859	86	1
84319	86	1
90390	86	1
5890	85	1
9637	85	1
7003	84	1
8626	84	1
10404	84	1
51232	84	1
127018	84	1
136259	84	1
4082	83	1
6660	83	1
9162	83	1
84251	83	1
89796	83	1
140609	83	1
1295	82	1
4883	82	1
9365	82	1
10395	82	1
23314	82	1
57507	82	1
2908	81	1
9314	81	1
9811	81	1
54093	81	1
57630	81	1
10090	80	1
84441	80	1
196	79	1
687	79	1
5530	79	1
8667	79	1
9628	79	1
10242	79	1
10631	79	1
359948	79	1
3084	78	1
6310	78	1
9358	78	1
83938	78	1
1499	77	1
4131	77	1
8829	77	1
55740	77	1
63898	77	1
65059	77	1
81796	77	1
678	76	1
1462	76	1
2762	76	1
3298	76	1
4088	76	1
4430	76	1
27303	76	1
28951	76	1
50651	76	1
56034	76	1
87	75	1
800	75	1
1634	75	1
8915	75	1
26137	75	1
57492	75	1
79191	75	1
80114	75	1
344148	75	1
9448	74	1
22801	74	1
55904	74	1
169792	74	1
643314	74	1
2697	73	1
9839	73	1
154881	73	1
463	72	1
1902	72	1
3486	72	1
8460	72	1
11214	72	1
23092	72	1
26053	72	1
54510	72	1
55603	72	1
60685	72	1
116328	72	1
132864	72	1
688	71	1
1519	71	1
2737	71	1
2744	71	1
8507	71	1
25932	71	1
53405	71	1
60559	71	1
114781	71	1
116987	71	1
168667	71	1
864	70	1
1806	70	1
2113	70	1
5295	70	1
10221	70	1
23002	70	1
23576	70	1
23677	70	1
64388	70	1
64750	70	1
79960	70	1
220107	70	1
5587	69	1
5991	69	1
9612	69	1
9685	69	1
22903	69	1
201266	69	1
387755	69	1
3688	68	1
4254	68	1
5797	68	1
6934	68	1
8613	68	1
10184	68	1
10512	68	1
23001	68	1
56172	68	1
64283	68	1
79802	68	1
89797	68	1
135228	68	1
860	67	1
3720	67	1
8428	67	1
9590	67	1
56776	67	1
19	66	1
2259	66	1
10979	66	1
79645	66	1
90627	66	1
389170	66	1
5122	65	1
6925	65	1
9060	65	1
10105	65	1
29104	65	1
960	64	1
2766	64	1
10424	64	1
10533	64	1
22954	64	1
2296	63	1
2673	63	1
3091	63	1
4091	63	1
5764	63	1
5828	63	1
6482	63	1
7058	63	1
7372	63	1
8038	63	1
8325	63	1
57142	63	1
84168	63	1
121536	63	1
143686	63	1
5188	62	1
9804	62	1
23499	62	1
25890	62	1
25902	62	1
50807	62	1
54102	62	1
54986	62	1
55214	62	1
55553	62	1
60312	62	1
83872	62	1
84159	62	1
1112	61	1
3142	61	1
5578	61	1
7764	61	1
23243	61	1
29970	61	1
51274	61	1
51339	61	1
79827	61	1
84457	61	1
644943	61	1
1021	60	1
1601	60	1
2059	60	1
3667	60	1
3930	60	1
4853	60	1
5028	60	1
6772	60	1
6935	60	1
8411	60	1
8738	60	1
8777	60	1
9630	60	1
10082	60	1
23522	60	1
51334	60	1
54796	60	1
54928	60	1
83478	60	1
1000	59	1
7048	59	1
10409	59	1
11163	59	1
23107	59	1
84298	59	1
121227	59	1
130497	59	1
594	58	1
2596	58	1
2745	58	1
3918	58	1
5074	58	1
6095	58	1
10152	58	1
22982	58	1
22999	58	1
23118	58	1
26064	58	1
26509	58	1
55075	58	1
79776	58	1
84750	58	1
144347	58	1
375287	58	1
400359	58	1
1592	57	1
4627	57	1
4919	57	1
8412	57	1
10116	57	1
10154	57	1
10370	57	1
11096	57	1
23161	57	1
23657	57	1
55083	57	1
57460	57	1
91419	57	1
94134	57	1
117581	57	1
200844	57	1
201475	57	1
283416	57	1
473	56	1
2355	56	1
4208	56	1
4281	56	1
4651	56	1
4774	56	1
5218	56	1
5922	56	1
6733	56	1
7090	56	1
8660	56	1
9686	56	1
29761	56	1
54331	56	1
84957	56	1
84959	56	1
201562	56	1
1490	55	1
2534	55	1
3725	55	1
4507	55	1
4638	55	1
4773	55	1
5352	55	1
5800	55	1
8321	55	1
10413	55	1
11217	55	1
23327	55	1
25976	55	1
64420	55	1
79627	55	1
79783	55	1
84898	55	1
92565	55	1
154214	55	1
221895	55	1
100506581	55	1
330	54	1
2530	54	1
3082	54	1
3480	54	1
4205	54	1
4233	54	1
5270	54	1
5784	54	1
7474	54	1
8204	54	1
8559	54	1
8609	54	1
9734	54	1
9792	54	1
23075	54	1
23236	54	1
23603	54	1
54808	54	1
56603	54	1
57018	54	1
64410	54	1
79712	54	1
144165	54	1
256021	54	1
1052	53	1
1846	53	1
4134	53	1
4330	53	1
6711	53	1
6720	53	1
7336	53	1
8439	53	1
8452	53	1
8672	53	1
10477	53	1
22907	53	1
23254	53	1
23446	53	1
23528	53	1
29842	53	1
54901	53	1
57157	53	1
79730	53	1
81542	53	1
84128	53	1
114793	53	1
116372	53	1
1739	52	1
2195	52	1
2650	52	1
3592	52	1
5139	52	1
5770	52	1
5911	52	1
6653	52	1
9037	52	1
9693	52	1
23328	52	1
23760	52	1
27161	52	1
54828	52	1
55089	52	1
56479	52	1
57703	52	1
64841	52	1
81846	52	1
151525	52	1
257415	52	1
176	51	1
284	51	1
1106	51	1
1301	51	1
2120	51	1
5583	51	1
6586	51	1
6909	51	1
6938	51	1
9043	51	1
9096	51	1
11031	51	1
11103	51	1
23078	51	1
28984	51	1
51020	51	1
54465	51	1
54880	51	1
55705	51	1
55711	51	1
57496	51	1
58155	51	1
63892	51	1
64754	51	1
79068	51	1
79642	51	1
154810	51	1
201595	51	1
286343	51	1
1734	50	1
2034	50	1
2288	50	1
3908	50	1
4052	50	1
5073	50	1
5205	50	1
5500	50	1
5915	50	1
7373	50	1
8301	50	1
8491	50	1
8887	50	1
9425	50	1
9863	50	1
10085	50	1
51669	50	1
56950	50	1
57161	50	1
57584	50	1
57721	50	1
84896	50	1
753	49	1
1345	49	1
1456	49	1
2099	49	1
2770	49	1
3600	49	1
3739	49	1
4921	49	1
5125	49	1
5793	49	1
5908	49	1
6256	49	1
6446	49	1
6506	49	1
6840	49	1
6857	49	1
7057	49	1
7168	49	1
8496	49	1
9223	49	1
9315	49	1
9760	49	1
9819	49	1
10123	49	1
22943	49	1
23175	49	1
23286	49	1
23704	49	1
26002	49	1
26585	49	1
29982	49	1
50863	49	1
51099	49	1
51571	49	1
56999	49	1
57211	49	1
63951	49	1
64332	49	1
64409	49	1
80036	49	1
80070	49	1
115207	49	1
131566	49	1
143684	49	1
200734	49	1
220988	49	1
388677	49	1
729515	49	1
323	48	1
388	48	1
466	48	1
775	48	1
2078	48	1
3097	48	1
3516	48	1
4782	48	1
5128	48	1
5586	48	1
7360	48	1
8828	48	1
22822	48	1
22998	48	1
25797	48	1
25805	48	1
25998	48	1
57561	48	1
64101	48	1
65125	48	1
79843	48	1
93663	48	1
153339	48	1
388121	48	1
401535	48	1
571	47	1
622	47	1
832	47	1
2263	47	1
2776	47	1
3915	47	1
6229	47	1
6239	47	1
6695	47	1
8611	47	1
10010	47	1
10140	47	1
10342	47	1
10783	47	1
11237	47	1
23194	47	1
57182	47	1
79646	47	1
84071	47	1
84187	47	1
85461	47	1
89795	47	1
90362	47	1
285590	47	1
340351	47	1
1452	46	1
1465	46	1
3312	46	1
3490	46	1
4085	46	1
4211	46	1
5335	46	1
5887	46	1
9262	46	1
9462	46	1
9871	46	1
9882	46	1
10163	46	1
10455	46	1
11259	46	1
22856	46	1
23199	46	1
26010	46	1
27044	46	1
29995	46	1
55532	46	1
56288	46	1
57609	46	1
84952	46	1
92181	46	1
151887	46	1
166614	46	1
399947	46	1
100132406	46	1
1030	45	1
1284	45	1
1848	45	1
4154	45	1
4803	45	1
4920	45	1
5217	45	1
7042	45	1
8542	45	1
9444	45	1
9577	45	1
9645	45	1
10252	45	1
10265	45	1
23543	45	1
54741	45	1
55068	45	1
55294	45	1
55604	45	1
56895	45	1
57591	45	1
64067	45	1
79705	45	1
80005	45	1
84059	45	1
256691	45	1
669	44	1
2247	44	1
2309	44	1
4544	44	1
5136	44	1
5412	44	1
5747	44	1
5893	44	1
7092	44	1
7414	44	1
9891	44	1
9935	44	1
9955	44	1
10018	44	1
10100	44	1
10771	44	1
23024	44	1
23303	44	1
23613	44	1
26286	44	1
27249	44	1
51503	44	1
55074	44	1
55205	44	1
55313	44	1
55647	44	1
55755	44	1
55790	44	1
64094	44	1
116093	44	1
123016	44	1
144699	44	1
151126	44	1
157638	44	1
157680	44	1
166336	44	1
219621	44	1
220929	44	1
342184	44	1
375449	44	1
388630	44	1
639	43	1
2042	43	1
3052	43	1
3371	43	1
3776	43	1
4223	43	1
5137	43	1
6484	43	1
7164	43	1
7291	43	1
8853	43	1
9308	43	1
9644	43	1
10000	43	1
10736	43	1
23283	43	1
23414	43	1
23514	43	1
25937	43	1
26985	43	1
30011	43	1
54463	43	1
55328	43	1
55634	43	1
55660	43	1
55959	43	1
56913	43	1
57214	43	1
60468	43	1
79024	43	1
90268	43	1
90799	43	1
115827	43	1
143279	43	1
151242	43	1
152002	43	1
388125	43	1
100144748	43	1
1647	42	1
1946	42	1
2004	42	1
2139	42	1
2239	42	1
2317	42	1
2619	42	1
3554	42	1
3755	42	1
4286	42	1
4659	42	1
4783	42	1
5358	42	1
5569	42	1
6251	42	1
7159	42	1
8291	42	1
9263	42	1
9497	42	1
9655	42	1
9697	42	1
9853	42	1
9967	42	1
10983	42	1
11030	42	1
11034	42	1
23201	42	1
26045	42	1
50515	42	1
54896	42	1
55619	42	1
55970	42	1
57120	42	1
57415	42	1
58499	42	1
64682	42	1
79698	42	1
84623	42	1
91526	42	1
92017	42	1
92344	42	1
114905	42	1
115825	42	1
128710	42	1
158471	42	1
221037	42	1
285761	42	1
286053	42	1
132	41	1
3400	41	1
4045	41	1
4216	41	1
4739	41	1
5806	41	1
6477	41	1
6546	41	1
7068	41	1
7088	41	1
7091	41	1
9759	41	1
9861	41	1
10129	41	1
10397	41	1
10531	41	1
10625	41	1
10644	41	1
10769	41	1
10891	41	1
11060	41	1
23261	41	1
23345	41	1
25780	41	1
26130	41	1
54407	41	1
55717	41	1
57619	41	1
64225	41	1
65983	41	1
79109	41	1
79618	41	1
79895	41	1
80205	41	1
81848	41	1
83594	41	1
83941	41	1
91057	41	1
134429	41	1
160492	41	1
253558	41	1
253827	41	1
374819	41	1
444	40	1
650	40	1
2632	40	1
3987	40	1
4299	40	1
5396	40	1
5420	40	1
6509	40	1
7799	40	1
8848	40	1
9972	40	1
10806	40	1
22800	40	1
23085	40	1
23184	40	1
24141	40	1
26511	40	1
50809	40	1
51429	40	1
54206	40	1
54477	40	1
55752	40	1
56963	40	1
57154	40	1
57194	40	1
57623	40	1
80206	40	1
83879	40	1
84894	40	1
85463	40	1
92126	40	1
92521	40	1
151393	40	1
161835	40	1
220047	40	1
345079	40	1
185	39	1
1612	39	1
1956	39	1
2019	39	1
2070	39	1
2252	39	1
2274	39	1
3845	39	1
3977	39	1
4053	39	1
4325	39	1
5550	39	1
6238	39	1
6397	39	1
7357	39	1
8871	39	1
9180	39	1
9306	39	1
11057	39	1
23429	39	1
27115	39	1
27241	39	1
51141	39	1
51542	39	1
55617	39	1
55742	39	1
56937	39	1
79731	39	1
80267	39	1
84056	39	1
84333	39	1
84529	39	1
90411	39	1
401474	39	1
948	38	1
2181	38	1
3673	38	1
3693	38	1
3895	38	1
4094	38	1
5431	38	1
5796	38	1
5921	38	1
6867	38	1
7982	38	1
8543	38	1
8553	38	1
8767	38	1
10098	38	1
10971	38	1
22828	38	1
54874	38	1
55226	38	1
55914	38	1
56890	38	1
57536	38	1
64854	38	1
65997	38	1
79633	38	1
90102	38	1
112574	38	1
114907	38	1
125228	38	1
130399	38	1
131583	38	1
221749	38	1
387882	38	1
549	37	1
586	37	1
604	37	1
949	37	1
1130	37	1
2820	37	1
3759	37	1
3843	37	1
4338	37	1
4837	37	1
5179	37	1
5737	37	1
6926	37	1
7128	37	1
7545	37	1
8082	37	1
8239	37	1
8445	37	1
8671	37	1
9201	37	1
9341	37	1
9364	37	1
10311	37	1
10371	37	1
10873	37	1
10982	37	1
23034	37	1
23043	37	1
23127	37	1
23331	37	1
23768	37	1
27122	37	1
27152	37	1
29969	37	1
51176	37	1
51776	37	1
54453	37	1
55133	37	1
55312	37	1
55733	37	1
55915	37	1
56986	37	1
63027	37	1
63971	37	1
79741	37	1
79758	37	1
79966	37	1
80055	37	1
80745	37	1
117583	37	1
337876	37	1
399979	37	1
100287036	37	1
411	36	1
1282	36	1
1534	36	1
1809	36	1
1909	36	1
2138	36	1
2246	36	1
2969	36	1
3398	36	1
3709	36	1
4306	36	1
4478	36	1
5066	36	1
5144	36	1
5308	36	1
5376	36	1
6648	36	1
6727	36	1
6868	36	1
7335	36	1
7337	36	1
7345	36	1
7481	36	1
7520	36	1
8295	36	1
8654	36	1
9185	36	1
9352	36	1
9509	36	1
9522	36	1
9750	36	1
10114	36	1
11228	36	1
23129	36	1
23301	36	1
23387	36	1
51594	36	1
54971	36	1
55622	36	1
57222	36	1
60528	36	1
64342	36	1
79719	36	1
81671	36	1
83716	36	1
84953	36	1
90550	36	1
90701	36	1
113115	36	1
125476	36	1
149111	36	1
153657	36	1
222194	36	1
259230	36	1
259282	36	1
285268	36	1
653602	36	1
394	35	1
406	35	1
830	35	1
831	35	1
886	35	1
961	35	1
1385	35	1
1488	35	1
1780	35	1
2241	35	1
2289	35	1
2683	35	1
4081	35	1
4124	35	1
4311	35	1
6311	35	1
6497	35	1
6670	35	1
7477	35	1
7857	35	1
8621	35	1
8821	35	1
9659	35	1
10558	35	1
11082	35	1
22906	35	1
22992	35	1
23012	35	1
23332	35	1
23493	35	1
25925	35	1
27352	35	1
29103	35	1
51174	35	1
51322	35	1
54704	35	1
54757	35	1
54810	35	1
58526	35	1
64839	35	1
80821	35	1
81563	35	1
84206	35	1
84624	35	1
84858	35	1
92737	35	1
114883	35	1
144577	35	1
344787	35	1
100526794	35	1
351	34	1
862	34	1
1859	34	1
2040	34	1
2202	34	1
3090	34	1
3685	34	1
3799	34	1
4149	34	1
4784	34	1
4810	34	1
4907	34	1
5581	34	1
5782	34	1
5903	34	1
6259	34	1
6508	34	1
6747	34	1
8470	34	1
9148	34	1
9242	34	1
9517	34	1
9586	34	1
9902	34	1
10165	34	1
11227	34	1
23164	34	1
23239	34	1
23275	34	1
25771	34	1
26040	34	1
26061	34	1
27436	34	1
51455	34	1
55187	34	1
55234	34	1
55347	34	1
56987	34	1
59269	34	1
59343	34	1
64784	34	1
79670	34	1
79815	34	1
80323	34	1
83943	34	1
84062	34	1
84561	34	1
91012	34	1
91404	34	1
92949	34	1
151556	34	1
152579	34	1
160418	34	1
729920	34	1
857	33	1
1292	33	1
1545	33	1
1665	33	1
2719	33	1
2934	33	1
3842	33	1
4616	33	1
4898	33	1
4915	33	1
5168	33	1
5305	33	1
5912	33	1
6197	33	1
6541	33	1
6558	33	1
6764	33	1
7358	33	1
7704	33	1
8030	33	1
8320	33	1
9019	33	1
9079	33	1
9231	33	1
9249	33	1
9475	33	1
9736	33	1
10019	33	1
10099	33	1
10391	33	1
10743	33	1
23452	33	1
27430	33	1
28998	33	1
51097	33	1
51454	33	1
51735	33	1
55335	33	1
55352	33	1
55504	33	1
56929	33	1
57520	33	1
57574	33	1
80139	33	1
80820	33	1
83641	33	1
114908	33	1
114991	33	1
123355	33	1
140862	33	1
145748	33	1
219771	33	1
387923	33	1
90	32	1
120	32	1
1063	32	1
2290	32	1
2306	32	1
2643	32	1
2887	32	1
3912	32	1
4643	32	1
5289	32	1
5519	32	1
5734	32	1
5898	32	1
5932	32	1
6489	32	1
6624	32	1
7456	32	1
8600	32	1
8997	32	1
9788	32	1
9846	32	1
9886	32	1
9953	32	1
10097	32	1
10150	32	1
10725	32	1
10758	32	1
22862	32	1
23030	32	1
23228	32	1
23293	32	1
23431	32	1
23670	32	1
25769	32	1
25878	32	1
26011	32	1
27123	32	1
29035	32	1
51121	32	1
51123	32	1
51133	32	1
51421	32	1
51523	32	1
51582	32	1
55024	32	1
56243	32	1
57522	32	1
60625	32	1
64083	32	1
81606	32	1
84440	32	1
89978	32	1
115548	32	1
126917	32	1
132671	32	1
202374	32	1
259232	32	1
344387	32	1
471	31	1
1436	31	1
1523	31	1
2122	31	1
2889	31	1
3098	31	1
3363	31	1
3625	31	1
3660	31	1
4066	31	1
4601	31	1
4780	31	1
4982	31	1
6164	31	1
6615	31	1
6675	31	1
6943	31	1
7049	31	1
7082	31	1
7342	31	1
7422	31	1
8633	31	1
8994	31	1
9124	31	1
9218	31	1
9532	31	1
10203	31	1
10818	31	1
11107	31	1
26009	31	1
26052	31	1
27333	31	1
51621	31	1
51715	31	1
55022	31	1
55031	31	1
79660	31	1
79870	31	1
79906	31	1
80314	31	1
83988	31	1
91584	31	1
92154	31	1
114327	31	1
114818	31	1
117248	31	1
124540	31	1
134957	31	1
153020	31	1
154386	31	1
375748	31	1
387758	31	1
389136	31	1
643246	31	1
104	30	1
641	30	1
652	30	1
1213	30	1
2273	30	1
2590	30	1
2788	30	1
3376	30	1
3815	30	1
4140	30	1
4285	30	1
4300	30	1
4664	30	1
5695	30	1
5744	30	1
5910	30	1
5997	30	1
7150	30	1
7472	30	1
7707	30	1
8614	30	1
8624	30	1
8838	30	1
8869	30	1
9077	30	1
9241	30	1
9261	30	1
9353	30	1
9603	30	1
10270	30	1
10651	30	1
11162	30	1
11252	30	1
22832	30	1
23187	30	1
23235	30	1
23590	30	1
25827	30	1
25841	30	1
26289	30	1
27131	30	1
27342	30	1
29099	30	1
29968	30	1
51474	30	1
51478	30	1
51586	30	1
51719	30	1
54498	30	1
55227	30	1
57563	30	1
59339	30	1
64222	30	1
79658	30	1
79745	30	1
80025	30	1
83439	30	1
93649	30	1
113263	30	1
114800	30	1
114899	30	1
127833	30	1
144455	30	1
219790	30	1
255488	30	1
339896	30	1
344558	30	1
494143	30	1
100505549	30	1
657	29	1
865	29	1
947	29	1
1291	29	1
2297	29	1
2900	29	1
3488	29	1
3669	29	1
4811	29	1
4899	29	1
5588	29	1
6240	29	1
6786	29	1
7155	29	1
7287	29	1
7405	29	1
7534	29	1
8323	29	1
8440	29	1
9564	29	1
9569	29	1
9779	29	1
9865	29	1
9873	29	1
10253	29	1
10447	29	1
23090	29	1
23326	29	1
23462	29	1
25814	29	1
25819	29	1
26031	29	1
26136	29	1
26747	29	1
27085	29	1
28957	29	1
51375	29	1
51651	29	1
53407	29	1
55247	29	1
55744	29	1
55833	29	1
57118	29	1
57162	29	1
57187	29	1
57553	29	1
60481	29	1
64374	29	1
64393	29	1
83734	29	1
122953	29	1
140836	29	1
140890	29	1
143458	29	1
144348	29	1
145864	29	1
151011	29	1
162333	29	1
221035	29	1
347902	29	1
387103	29	1
100113407	29	1
100533183	29	1
