# Supplementary material for: Cell type-selective disease-association of genes under high regulatory load
Source: Nucleic Acids Res. 2015 Oct 10;43(18):8839–55. doi: 10.1093/nar/gkv863 (PMC4605313; doi:10.1093/nar/gkv863)
Supplement: SUPPLEMENTARY DATA [file supp_gkv863_nar-01077-z-2015-File011.zip › HighEnhLoad_E048_10PCNT_04-Feb-2015.txt]

Entrez Gene ID	Nr Enh	H3K4me3 status
23199	62	1
2113	59	1
10801	57	1
5305	54	1
5588	53	1
4609	52	1
6239	52	1
8553	52	1
5292	51	1
5987	51	1
8111	50	1
359948	50	1
55187	48	1
678	47	1
5336	47	1
2766	46	1
3720	45	1
114821	45	1
4478	43	1
6310	43	1
57178	43	1
1603	42	1
3091	42	1
9804	40	1
23048	40	1
80790	40	1
4729	39	1
7738	39	1
10868	39	1
23498	39	1
54880	39	1
64919	39	1
440193	39	1
1316	38	1
7764	38	1
8340	38	1
55144	38	1
4092	37	1
8440	37	1
9308	37	1
10105	37	1
23274	37	1
4627	36	1
8301	36	1
28951	36	1
4773	35	1
5583	35	1
7422	35	1
8651	35	1
9948	35	1
84062	35	1
5209	34	1
5788	34	1
23175	34	1
55207	34	1
64077	34	1
2534	33	1
9679	33	1
9839	33	1
25816	33	1
140688	33	1
4289	32	1
51621	32	1
64754	32	1
84230	32	1
84417	32	1
259230	32	1
399	31	1
3280	31	1
9249	31	1
56990	31	1
83592	31	1
91526	31	1
598	30	1
613	30	1
1880	30	1
3295	30	1
5527	30	1
8726	30	1
9811	30	1
10221	30	1
79712	30	1
861	29	1
864	29	1
896	29	1
5093	29	1
6584	29	1
9663	29	1
51571	29	1
79632	29	1
134957	29	1
136259	29	1
152002	29	1
203245	29	1
639	28	1
2908	28	1
5579	28	1
7128	28	1
7133	28	1
8925	28	1
10320	28	1
27086	28	1
29116	28	1
51735	28	1
80055	28	1
414318	28	1
81	27	1
705	27	1
3418	27	1
3659	27	1
4774	27	1
5770	27	1
5795	27	1
7534	27	1
8556	27	1
8832	27	1
10163	27	1
80315	27	1
84894	27	1
131583	27	1
4091	26	1
4154	26	1
6786	26	1
7090	26	1
7430	26	1
9262	26	1
9450	26	1
9712	26	1
9750	26	1
11214	26	1
11237	26	1
23092	26	1
54112	26	1
64928	26	1
253260	26	1
113	25	1
1453	25	1
2533	25	1
2889	25	1
3688	25	1
6240	25	1
6624	25	1
6745	25	1
7159	25	1
8289	25	1
9267	25	1
9759	25	1
9922	25	1
10370	25	1
28989	25	1
50515	25	1
50807	25	1
54541	25	1
57580	25	1
64420	25	1
389170	25	1
677	24	1
914	24	1
960	24	1
3676	24	1
4179	24	1
5142	24	1
5295	24	1
5738	24	1
6311	24	1
7050	24	1
8482	24	1
9375	24	1
9972	24	1
10507	24	1
11018	24	1
23275	24	1
27245	24	1
55633	24	1
57142	24	1
57410	24	1
57713	24	1
83549	24	1
85460	24	1
168455	24	1
643314	24	1
824	23	1
3398	23	1
4088	23	1
4094	23	1
5594	23	1
5909	23	1
6095	23	1
6513	23	1
7805	23	1
8073	23	1
8542	23	1
9612	23	1
10135	23	1
10602	23	1
10678	23	1
23389	23	1
23514	23	1
25926	23	1
26118	23	1
27334	23	1
54815	23	1
55277	23	1
79026	23	1
93663	23	1
133522	23	1
200728	23	1
284695	23	1
387357	23	1
1785	22	1
3344	22	1
4121	22	1
4602	22	1
4976	22	1
5922	22	1
7109	22	1
7414	22	1
8379	22	1
8898	22	1
9021	22	1
9229	22	1
9402	22	1
9645	22	1
9672	22	1
9792	22	1
9938	22	1
10019	22	1
10672	22	1
11118	22	1
11278	22	1
25897	22	1
29123	22	1
51317	22	1
51477	22	1
51523	22	1
57492	22	1
63979	22	1
84034	22	1
84441	22	1
91272	22	1
112399	22	1
118429	22	1
169200	22	1
374819	22	1
3708	21	1
3937	21	1
5293	21	1
5890	21	1
6480	21	1
6566	21	1
6720	21	1
7049	21	1
7386	21	1
8317	21	1
9334	21	1
10154	21	1
10971	21	1
23102	21	1
23225	21	1
23308	21	1
23499	21	1
25797	21	1
26999	21	1
51274	21	1
51429	21	1
55729	21	1
57018	21	1
59269	21	1
63971	21	1
83641	21	1
170371	21	1
399665	21	1
240	20	1
641	20	1
1106	20	1
1583	20	1
2081	20	1
2995	20	1
3087	20	1
3587	20	1
3707	20	1
3725	20	1
4026	20	1
5294	20	1
5577	20	1
6001	20	1
6504	20	1
6533	20	1
8365	20	1
8829	20	1
9846	20	1
10140	20	1
10477	20	1
22806	20	1
23604	20	1
25932	20	1
80223	20	1
84937	20	1
91748	20	1
124245	20	1
166815	20	1
309	19	1
577	19	1
780	19	1
949	19	1
970	19	1
3660	19	1
4155	19	1
5335	19	1
5339	19	1
5451	19	1
5641	19	1
5822	19	1
7071	19	1
7114	19	1
7456	19	1
7852	19	1
9043	19	1
9766	19	1
9881	19	1
10015	19	1
10657	19	1
10938	19	1
11320	19	1
23272	19	1
23613	19	1
26031	19	1
26207	19	1
29799	19	1
51123	19	1
54476	19	1
54536	19	1
54758	19	1
55650	19	1
57533	19	1
57584	19	1
64410	19	1
64778	19	1
64859	19	1
65249	19	1
83637	19	1
84433	19	1
167826	19	1
219771	19	1
283349	19	1
313	18	1
754	18	1
919	18	1
921	18	1
1236	18	1
1871	18	1
1901	18	1
2355	18	1
2869	18	1
3097	18	1
3185	18	1
3384	18	1
3631	18	1
3965	18	1
4001	18	1
4063	18	1
4216	18	1
4899	18	1
5829	18	1
5912	18	1
6176	18	1
6233	18	1
6430	18	1
6932	18	1
7328	18	1
7443	18	1
8498	18	1
8738	18	1
9019	18	1
9123	18	1
9555	18	1
9829	18	1
10171	18	1
10318	18	1
10365	18	1
10509	18	1
10531	18	1
10743	18	1
11221	18	1
22821	18	1
23112	18	1
23239	18	1
23291	18	1
29117	18	1
30011	18	1
50651	18	1
51312	18	1
51586	18	1
54509	18	1
54910	18	1
54980	18	1
55054	18	1
55604	18	1
55686	18	1
56261	18	1
56894	18	1
56895	18	1
64784	18	1
79657	18	1
79664	18	1
79718	18	1
79890	18	1
81606	18	1
83983	18	1
84056	18	1
85315	18	1
94120	18	1
124540	18	1
146712	18	1
149840	18	1
151556	18	1
220972	18	1
388962	18	1
440270	18	1
643246	18	1
382	17	1
549	17	1
596	17	1
1112	17	1
1326	17	1
1435	17	1
2000	17	1
2034	17	1
2117	17	1
2185	17	1
2768	17	1
2841	17	1
3838	17	1
4067	17	1
4217	17	1
4601	17	1
4815	17	1
5128	17	1
5154	17	1
5551	17	1
6497	17	1
6793	17	1
7037	17	1
7150	17	1
7357	17	1
8140	17	1
8209	17	1
8623	17	1
8631	17	1
8869	17	1
10048	17	1
10123	17	1
10659	17	1
23101	17	1
23406	17	1
25949	17	1
27250	17	1
51058	17	1
51187	17	1
51341	17	1
51466	17	1
54788	17	1
54806	17	1
54867	17	1
55083	17	1
55290	17	1
55589	17	1
55809	17	1
56829	17	1
56905	17	1
57561	17	1
57707	17	1
60468	17	1
64866	17	1
80204	17	1
80781	17	1
81619	17	1
83930	17	1
83941	17	1
84678	17	1
84940	17	1
112398	17	1
114836	17	1
139818	17	1
199990	17	1
200424	17	1
286336	17	1
286530	17	1
347902	17	1
353088	17	1
375057	17	1
387694	17	1
389289	17	1
729515	17	1
473	16	1
493	16	1
868	16	1
1523	16	1
1778	16	1
1846	16	1
2335	16	1
2672	16	1
2872	16	1
3397	16	1
3482	16	1
3702	16	1
3732	16	1
3987	16	1
4005	16	1
4076	16	1
4288	16	1
4783	16	1
5151	16	1
5873	16	1
5903	16	1
6249	16	1
6461	16	1
6482	16	1
6509	16	1
6672	16	1
7704	16	1
8178	16	1
8439	16	1
8476	16	1
8672	16	1
8870	16	1
9014	16	1
9253	16	1
9780	16	1
9781	16	1
10049	16	1
10276	16	1
10663	16	1
11165	16	1
22883	16	1
22924	16	1
22990	16	1
23078	16	1
23186	16	1
23507	16	1
23522	16	1
23648	16	1
25948	16	1
51406	16	1
51719	16	1
54856	16	1
55561	16	1
64924	16	1
79443	16	1
79643	16	1
79660	16	1
80709	16	1
81706	16	1
83716	16	1
84059	16	1
84159	16	1
84187	16	1
84196	16	1
90268	16	1
92017	16	1
140766	16	1
157567	16	1
161882	16	1
203328	16	1
221184	16	1
221491	16	1
282996	16	1
402160	16	1
493753	16	1
120	15	1
274	15	1
388	15	1
408	15	1
668	15	1
841	15	1
923	15	1
1508	15	1
1788	15	1
1998	15	1
2799	15	1
3241	15	1
3607	15	1
3955	15	1
4146	15	1
4170	15	1
4172	15	1
4775	15	1
4784	15	1
4967	15	1
5155	15	1
5307	15	1
5550	15	1
5734	15	1
5900	15	1
6256	15	1
6397	15	1
6788	15	1
7038	15	1
7185	15	1
7335	15	1
7760	15	1
7818	15	1
8021	15	1
8030	15	1
8202	15	1
9189	15	1
9261	15	1
9474	15	1
9583	15	1
9686	15	1
9698	15	1
9788	15	1
10257	15	1
10455	15	1
10472	15	1
10499	15	1
11184	15	1
22914	15	1
23013	15	1
23429	15	1
23526	15	1
23590	15	1
26119	15	1
27040	15	1
29107	15	1
51108	15	1
51252	15	1
51278	15	1
51321	15	1
54205	15	1
54861	15	1
54896	15	1
54900	15	1
55196	15	1
55313	15	1
55363	15	1
57134	15	1
57520	15	1
60490	15	1
64092	15	1
79048	15	1
79683	15	1
80196	15	1
80824	15	1
80853	15	1
83481	15	1
83593	15	1
83657	15	1
83786	15	1
90459	15	1
92014	15	1
112616	15	1
114327	15	1
114789	15	1
117584	15	1
118426	15	1
144404	15	1
150223	15	1
157638	15	1
200916	15	1
257236	15	1
282890	15	1
284001	15	1
284058	15	1
374786	15	1
90	14	1
205	14	1
306	14	1
421	14	1
489	14	1
571	14	1
604	14	1
637	14	1
801	14	1
832	14	1
925	14	1
1130	14	1
1514	14	1
1647	14	1
1656	14	1
2140	14	1
2194	14	1
2885	14	1
3098	14	1
3339	14	1
3980	14	1
4066	14	1
4140	14	1
4363	14	1
4430	14	1
4616	14	1
4642	14	1
4782	14	1
4920	14	1
5141	14	1
5341	14	1
5578	14	1
5605	14	1
5727	14	1
5796	14	1
6195	14	1
6503	14	1
6774	14	1
6775	14	1
6776	14	1
7003	14	1
7046	14	1
7048	14	1
7798	14	1
8322	14	1
8535	14	1
8568	14	1
8744	14	1
9169	14	1
9231	14	1
9240	14	1
9425	14	1
9467	14	1
9710	14	1
10090	14	1
10099	14	1
10124	14	1
10237	14	1
10397	14	1
10473	14	1
10487	14	1
10533	14	1
22822	14	1
22954	14	1
23043	14	1
23107	14	1
23118	14	1
23303	14	1
23387	14	1
25771	14	1
25828	14	1
28984	14	1
51099	14	1
51256	14	1
51582	14	1
54487	14	1
55129	14	1
55173	14	1
55636	14	1
55672	14	1
56172	14	1
56910	14	1
56978	14	1
57732	14	1
57761	14	1
60528	14	1
64115	14	1
64207	14	1
64771	14	1
64781	14	1
64855	14	1
79156	14	1
79719	14	1
79888	14	1
79906	14	1
80017	14	1
81544	14	1
81671	14	1
84243	14	1
90678	14	1
92906	14	1
93594	14	1
94026	14	1
113263	14	1
114883	14	1
115123	14	1
130589	14	1
140609	14	1
151648	14	1
154091	14	1
163227	14	1
163732	14	1
201633	14	1
221061	14	1
253558	14	1
256021	14	1
337867	14	1
400954	14	1
554251	14	1
653857	14	1
156	13	1
158	13	1
595	13	1
622	13	1
894	13	1
940	13	1
976	13	1
1108	13	1
1312	13	1
1983	13	1
2004	13	1
2120	13	1
2176	13	1
2317	13	1
2353	13	1
2771	13	1
3268	13	1
3575	13	1
3635	13	1
3689	13	1
3824	13	1
4335	13	1
4685	13	1
4835	13	1
5434	13	1
5687	13	1
5908	13	1
5998	13	1
6615	13	1
6653	13	1
6772	13	1
6782	13	1
7332	13	1
7525	13	1
7535	13	1
7832	13	1
8187	13	1
8204	13	1
8425	13	1
8503	13	1
8550	13	1
8728	13	1
8763	13	1
8930	13	1
9051	13	1
9124	13	1
9414	13	1
9516	13	1
9618	13	1
9659	13	1
9797	13	1
9844	13	1
9874	13	1
10125	13	1
10260	13	1
10644	13	1
11103	13	1
22818	13	1
23028	13	1
23139	13	1
23228	13	1
23315	13	1
23533	13	1
25939	13	1
25987	13	1
26147	13	1
27113	13	1
27436	13	1
29121	13	1
51174	13	1
51199	13	1
51218	13	1
54741	13	1
54855	13	1
54901	13	1
54918	13	1
54919	13	1
55113	13	1
55608	13	1
55744	13	1
57222	13	1
57496	13	1
57558	13	1
58513	13	1
63027	13	1
64131	13	1
64225	13	1
64744	13	1
65082	13	1
79961	13	1
80025	13	1
80063	13	1
80205	13	1
81558	13	1
81848	13	1
83464	13	1
84181	13	1
89853	13	1
92092	13	1
114991	13	1
116985	13	1
122416	13	1
136319	13	1
143686	13	1
149951	13	1
150094	13	1
154141	13	1
155038	13	1
219333	13	1
285513	13	1
338596	13	1
389362	13	1
767558	13	1
100507050	13	1
25	12	1
60	12	1
71	12	1
288	12	1
466	12	1
636	12	1
943	12	1
1028	12	1
1848	12	1
1859	12	1
1889	12	1
1939	12	1
2035	12	1
2060	12	1
2067	12	1
2146	12	1
2289	12	1
2316	12	1
2752	12	1
2788	12	1
2821	12	1
3064	12	1
3090	12	1
3092	12	1
3146	12	1
3716	12	1
3783	12	1
3936	12	1
4000	12	1
4068	12	1
4299	12	1
4301	12	1
4792	12	1
4851	12	1
4898	12	1
5195	12	1
5525	12	1
5599	12	1
5682	12	1
6122	12	1
6305	12	1
6446	12	1
6452	12	1
6483	12	1
6500	12	1
6747	12	1
6894	12	1
6916	12	1
7187	12	1
7227	12	1
7316	12	1
7532	12	1
7728	12	1
7799	12	1
8131	12	1
8525	12	1
8707	12	1
8740	12	1
8871	12	1
9263	12	1
9328	12	1
9572	12	1
9697	12	1
9778	12	1
10188	12	1
10809	12	1
10982	12	1
11083	12	1
22823	12	1
22834	12	1
22836	12	1
22856	12	1
23030	12	1
23080	12	1
23218	12	1
23240	12	1
23473	12	1
24144	12	1
24148	12	1
25885	12	1
26137	12	1
26986	12	1
27152	12	1
30009	12	1
51012	12	1
51379	12	1
51409	12	1
51809	12	1
54440	12	1
55114	12	1
55308	12	1
55352	12	1
55622	12	1
55707	12	1
57521	12	1
57553	12	1
57609	12	1
58526	12	1
60312	12	1
64761	12	1
79925	12	1
79939	12	1
80267	12	1
81603	12	1
81610	12	1
81704	12	1
83943	12	1
84002	12	1
84255	12	1
85235	12	1
89894	12	1
90324	12	1
114804	12	1
115572	12	1
125488	12	1
126308	12	1
126917	12	1
137682	12	1
153396	12	1
154467	12	1
169841	12	1
171023	12	1
197322	12	1
221178	12	1
221927	12	1
254394	12	1
256380	12	1
256987	12	1
283358	12	1
283807	12	1
348180	12	1
374655	12	1
387119	12	1
387893	12	1
389058	12	1
400818	12	1
104	11	1
132	11	1
214	11	1
241	11	1
356	11	1
665	11	1
871	11	1
988	11	1
1175	11	1
1361	11	1
1371	11	1
1452	11	1
1493	11	1
1831	11	1
1844	11	1
1992	11	1
2029	11	1
2222	11	1
2354	11	1
2395	11	1
2590	11	1
2625	11	1
2627	11	1
2683	11	1
3096	11	1
3133	11	1
3382	11	1
3399	11	1
3454	11	1
3656	11	1
3717	11	1
3981	11	1
3985	11	1
4052	11	1
4054	11	1
4209	11	1
4739	11	1
4772	11	1
4947	11	1
5073	11	1
5272	11	1
5330	11	1
5500	11	1
5590	11	1
5744	11	1
5777	11	1
5914	11	1
5990	11	1
6047	11	1
6251	11	1
6352	11	1
6432	11	1
6455	11	1
6484	11	1
6574	11	1
6667	11	1
6899	11	1
7528	11	1
7709	11	1
7871	11	1
7982	11	1
8411	11	1
8459	11	1
8655	11	1
8766	11	1
8994	11	1
9148	11	1
9181	11	1
9208	11	1
9368	11	1
9518	11	1
9595	11	1
9695	11	1
9701	11	1
9736	11	1
9904	11	1
9960	11	1
10018	11	1
10025	11	1
10166	11	1
10403	11	1
10424	11	1
10541	11	1
10732	11	1
10735	11	1
11163	11	1
11252	11	1
22859	11	1
23180	11	1
23253	11	1
23293	11	1
23314	11	1
23361	11	1
23492	11	1
23550	11	1
23616	11	1
23633	11	1
23761	11	1
25902	11	1
26030	11	1
26051	11	1
26064	11	1
26985	11	1
27101	11	1
28232	11	1
29035	11	1
29904	11	1
29967	11	1
50615	11	1
51006	11	1
51507	11	1
51564	11	1
51669	11	1
54187	11	1
54438	11	1
54443	11	1
54507	11	1
54518	11	1
54622	11	1
54674	11	1
54834	11	1
54850	11	1
54892	11	1
55038	11	1
55209	11	1
55267	11	1
55294	11	1
55342	11	1
55500	11	1
55544	11	1
55615	11	1
55634	11	1
56952	11	1
57091	11	1
57097	11	1
57157	11	1
57162	11	1
57198	11	1
57455	11	1
57620	11	1
57623	11	1
57706	11	1
57823	11	1
58508	11	1
60386	11	1
60485	11	1
64005	11	1
64072	11	1
64114	11	1
64750	11	1
79363	11	1
79618	11	1
79680	11	1
79685	11	1
79960	11	1
80232	11	1
81502	11	1
81539	11	1
83636	11	1
84270	11	1
84330	11	1
84456	11	1
84709	11	1
84876	11	1
84892	11	1
84954	11	1
84957	11	1
85450	11	1
89782	11	1
89846	11	1
89978	11	1
90987	11	1
94134	11	1
94241	11	1
116028	11	1
121260	11	1
128553	11	1
129685	11	1
130507	11	1
139716	11	1
143279	11	1
146850	11	1
157378	11	1
200734	11	1
220988	11	1
222255	11	1
261734	11	1
286053	11	1
339500	11	1
389792	11	1
401124	11	1
