# Supplementary material for: Cell type-selective disease-association of genes under high regulatory load
Source: Nucleic Acids Res. 2015 Oct 10;43(18):8839–55. doi: 10.1093/nar/gkv863 (PMC4605313; doi:10.1093/nar/gkv863)
Supplement: SUPPLEMENTARY DATA [file supp_gkv863_nar-01077-z-2015-File011.zip › HighEnhLoad_E047_10PCNT_04-Feb-2015.txt]

Entrez Gene ID	Nr Enh	H3K4me3 status
27086	70	1
1603	63	1
51176	62	1
2113	53	1
3033	53	1
91526	53	1
7764	52	1
8111	51	1
10801	49	1
10507	48	1
80055	48	1
440193	48	1
3091	46	1
5588	46	1
9750	46	1
64919	46	1
5788	45	1
26999	43	1
5583	41	1
60468	41	1
399	39	1
3707	39	1
84417	38	1
4627	37	1
5305	37	1
1880	36	1
56990	36	1
375057	36	1
864	35	1
51735	35	1
8440	34	1
23048	34	1
253260	34	1
677	33	1
2534	33	1
3937	33	1
113828	33	1
3702	32	1
10868	32	1
25926	32	1
129293	32	1
6304	31	1
51621	31	1
55604	31	1
9375	30	1
10320	29	1
25816	29	1
26207	29	1
79048	29	1
472	28	1
1768	28	1
3295	28	1
4289	28	1
5209	28	1
8542	28	1
23239	28	1
23291	28	1
596	27	1
6720	27	1
6793	27	1
9402	27	1
22821	27	1
23272	27	1
79643	27	1
136259	27	1
160140	27	1
400954	27	1
921	26	1
925	26	1
5451	26	1
6240	26	1
6932	26	1
25949	26	1
57521	26	1
157638	26	1
309	25	1
919	25	1
6095	25	1
7048	25	1
9262	25	1
9679	25	1
11320	25	1
22806	25	1
57134	25	1
79657	25	1
81619	25	1
84441	25	1
203328	25	1
387357	25	1
445347	25	1
1236	24	1
2308	24	1
4773	24	1
5527	24	1
6653	24	1
6786	24	1
8898	24	1
9267	24	1
9712	24	1
23181	24	1
27040	24	1
54518	24	1
57713	24	1
64077	24	1
89846	24	1
399665	24	1
494188	24	1
87	23	1
960	23	1
1316	23	1
1788	23	1
6482	23	1
6711	23	1
8632	23	1
9781	23	1
10743	23	1
23214	23	1
23590	23	1
25939	23	1
51466	23	1
51571	23	1
57511	23	1
79712	23	1
123099	23	1
203245	23	1
347902	23	1
321	22	1
923	22	1
1112	22	1
2313	22	1
2841	22	1
3659	22	1
3824	22	1
4478	22	1
9263	22	1
9759	22	1
11278	22	1
55744	22	1
57580	22	1
83549	22	1
140688	22	1
150864	22	1
151556	22	1
337867	22	1
641	21	1
4154	21	1
4155	21	1
5293	21	1
5335	21	1
5443	21	1
5734	21	1
6001	21	1
7430	21	1
7456	21	1
9839	21	1
10365	21	1
10397	21	1
10659	21	1
22883	21	1
22914	21	1
23112	21	1
23180	21	1
23648	21	1
54861	21	1
256021	21	1
678	20	1
1106	20	1
3676	20	1
5093	20	1
6584	20	1
6772	20	1
8925	20	1
23225	20	1
54815	20	1
55187	20	1
63979	20	1
64784	20	1
221184	20	1
256987	20	1
3631	19	1
5128	19	1
6285	19	1
7060	19	1
7090	19	1
8073	19	1
8527	19	1
9938	19	1
10123	19	1
22990	19	1
23240	19	1
29123	19	1
50807	19	1
56253	19	1
79664	19	1
81606	19	1
112616	19	1
253558	19	1
256380	19	1
313	18	1
613	18	1
896	18	1
926	18	1
3097	18	1
3927	18	1
7114	18	1
7443	18	1
7852	18	1
8379	18	1
10477	18	1
51719	18	1
54918	18	1
55196	18	1
57211	18	1
57492	18	1
83593	18	1
83641	18	1
83983	18	1
92106	18	1
130026	18	1
286530	18	1
374819	18	1
493753	18	1
113	17	1
705	17	1
832	17	1
861	17	1
894	17	1
988	17	1
1939	17	1
2081	17	1
2185	17	1
2302	17	1
2869	17	1
2908	17	1
3983	17	1
5579	17	1
5796	17	1
5922	17	1
7128	17	1
8464	17	1
8556	17	1
8821	17	1
9792	17	1
9922	17	1
10125	17	1
54112	17	1
54880	17	1
55054	17	1
55084	17	1
55423	17	1
55636	17	1
55832	17	1
79890	17	1
80757	17	1
84056	17	1
84433	17	1
114836	17	1
146712	17	1
221178	17	1
694	16	1
753	16	1
754	16	1
2289	16	1
3398	16	1
3399	16	1
3587	16	1
3936	16	1
4753	16	1
4790	16	1
4947	16	1
5295	16	1
5336	16	1
5795	16	1
6239	16	1
6397	16	1
7416	16	1
7534	16	1
8553	16	1
9663	16	1
9844	16	1
10672	16	1
10912	16	1
11214	16	1
23092	16	1
23498	16	1
50615	16	1
51274	16	1
51611	16	1
51669	16	1
54476	16	1
54980	16	1
55129	16	1
57190	16	1
57410	16	1
84959	16	1
94120	16	1
114804	16	1
284805	16	1
387119	16	1
1778	15	1
2766	15	1
3090	15	1
3570	15	1
3689	15	1
4126	15	1
4609	15	1
5641	15	1
5890	15	1
5987	15	1
6251	15	1
6310	15	1
6480	15	1
6497	15	1
6775	15	1
8623	15	1
8832	15	1
9445	15	1
9450	15	1
10221	15	1
10487	15	1
23102	15	1
23199	15	1
23387	15	1
23406	15	1
23550	15	1
26112	15	1
27113	15	1
27334	15	1
28951	15	1
28984	15	1
29117	15	1
51341	15	1
51379	15	1
51523	15	1
51586	15	1
54541	15	1
54896	15	1
55144	15	1
55340	15	1
55729	15	1
57097	15	1
57707	15	1
60312	15	1
79906	15	1
80765	15	1
81603	15	1
85315	15	1
91748	15	1
124540	15	1
168537	15	1
283349	15	1
343990	15	1
158	14	1
408	14	1
841	14	1
843	14	1
915	14	1
916	14	1
998	14	1
1361	14	1
2788	14	1
3384	14	1
3603	14	1
3705	14	1
4012	14	1
4026	14	1
4775	14	1
5412	14	1
7097	14	1
9021	14	1
9138	14	1
9595	14	1
9616	14	1
9644	14	1
10099	14	1
10567	14	1
10602	14	1
10938	14	1
11021	14	1
23293	14	1
23492	14	1
23523	14	1
26157	14	1
29121	14	1
29965	14	1
51199	14	1
51507	14	1
55690	14	1
55824	14	1
59269	14	1
64410	14	1
80790	14	1
83874	14	1
84678	14	1
123016	14	1
220158	14	1
359948	14	1
375748	14	1
414318	14	1
100	13	1
120	13	1
382	13	1
476	13	1
1656	13	1
1846	13	1
2995	13	1
3185	13	1
3566	13	1
3575	13	1
3600	13	1
3669	13	1
4288	13	1
4293	13	1
4601	13	1
4616	13	1
5163	13	1
5292	13	1
5538	13	1
5603	13	1
5880	13	1
6135	13	1
6605	13	1
6672	13	1
7133	13	1
7185	13	1
7287	13	1
8672	13	1
8801	13	1
8881	13	1
9168	13	1
9181	13	1
9516	13	1
9710	13	1
9806	13	1
10007	13	1
10055	13	1
10163	13	1
10657	13	1
11221	13	1
23175	13	1
23522	13	1
26122	13	1
29072	13	1
29978	13	1
30011	13	1
51012	13	1
51253	13	1
51322	13	1
51429	13	1
51696	13	1
54674	13	1
54758	13	1
55110	13	1
57228	13	1
57407	13	1
64131	13	1
64837	13	1
83592	13	1
84230	13	1
92558	13	1
116985	13	1
120425	13	1
121260	13	1
128553	13	1
130916	13	1
162394	13	1
283807	13	1
474344	13	1
643314	13	1
652968	13	1
274	12	1
493	12	1
643	12	1
1432	12	1
2530	12	1
2802	12	1
2872	12	1
3065	12	1
5150	12	1
5154	12	1
5272	12	1
5578	12	1
5908	12	1
6311	12	1
6503	12	1
6513	12	1
7322	12	1
8320	12	1
8452	12	1
8459	12	1
8498	12	1
8530	12	1
9057	12	1
9830	12	1
9960	12	1
10049	12	1
10166	12	1
10472	12	1
22848	12	1
23224	12	1
23275	12	1
23347	12	1
23499	12	1
25777	12	1
27111	12	1
27250	12	1
27436	12	1
50651	12	1
51058	12	1
51070	12	1
51316	12	1
54102	12	1
54187	12	1
55173	12	1
55234	12	1
55257	12	1
55561	12	1
55743	12	1
55809	12	1
55843	12	1
56160	12	1
56829	12	1
57181	12	1
57520	12	1
57674	12	1
58513	12	1
64115	12	1
64400	12	1
64744	12	1
65249	12	1
79925	12	1
79991	12	1
80146	12	1
80196	12	1
80824	12	1
83605	12	1
84138	12	1
84330	12	1
89853	12	1
90273	12	1
112398	12	1
116028	12	1
118426	12	1
120227	12	1
134429	12	1
150094	12	1
151903	12	1
167826	12	1
199990	12	1
284131	12	1
286336	12	1
389289	12	1
100507050	12	1
118	11	1
473	11	1
688	11	1
868	11	1
914	11	1
976	11	1
1105	11	1
1108	11	1
1315	11	1
1445	11	1
1901	11	1
1997	11	1
2004	11	1
2353	11	1
2355	11	1
2683	11	1
2768	11	1
2799	11	1
3241	11	1
3594	11	1
3688	11	1
3708	11	1
3783	11	1
4092	11	1
4094	11	1
4179	11	1
4602	11	1
4772	11	1
5140	11	1
5142	11	1
5682	11	1
5900	11	1
5933	11	1
5998	11	1
6196	11	1
6256	11	1
6402	11	1
6624	11	1
7109	11	1
7351	11	1
8289	11	1
8631	11	1
8907	11	1
9051	11	1
9214	11	1
9241	11	1
9601	11	1
9619	11	1
10019	11	1
10140	11	1
10318	11	1
10403	11	1
10667	11	1
22823	11	1
23118	11	1
25797	11	1
26119	11	1
26147	11	1
28959	11	1
28989	11	1
29079	11	1
29933	11	1
30009	11	1
51411	11	1
51422	11	1
54900	11	1
55230	11	1
55267	11	1
55619	11	1
56171	11	1
57136	11	1
57178	11	1
57198	11	1
57333	11	1
57471	11	1
57533	11	1
57655	11	1
60485	11	1
64005	11	1
64207	11	1
79612	11	1
79718	11	1
79887	11	1
79961	11	1
81618	11	1
84034	11	1
84159	11	1
84251	11	1
84456	11	1
114991	11	1
116832	11	1
121441	11	1
125228	11	1
125488	11	1
126917	11	1
131096	11	1
155066	11	1
284058	11	1
619279	11	1
729515	11	1
100506736	11	1
329	10	1
403	10	1
639	10	1
814	10	1
817	10	1
1493	10	1
1849	10	1
1992	10	1
2000	10	1
2100	10	1
2146	10	1
2827	10	1
3098	10	1
3133	10	1
3344	10	1
3454	10	1
3635	10	1
3655	10	1
3660	10	1
3695	10	1
3710	10	1
3838	10	1
3845	10	1
3932	10	1
4194	10	1
4205	10	1
4209	10	1
4277	10	1
4306	10	1
4729	10	1
4953	10	1
5152	10	1
5188	10	1
5339	10	1
5434	10	1
5500	10	1
5605	10	1
5822	10	1
5924	10	1
5934	10	1
6176	10	1
6314	10	1
6504	10	1
6509	10	1
6573	10	1
6789	10	1
6907	10	1
7038	10	1
7046	10	1
7294	10	1
7528	10	1
7738	10	1
8021	10	1
8312	10	1
8340	10	1
8445	10	1
8829	10	1
8837	10	1
8869	10	1
9043	10	1
9169	10	1
9208	10	1
9249	10	1
9404	10	1
9459	10	1
9497	10	1
9567	10	1
9751	10	1
9804	10	1
9948	10	1
10198	10	1
10237	10	1
10473	10	1
10664	10	1
10666	10	1
10767	10	1
10771	10	1
11083	10	1
11142	10	1
22919	10	1
23078	10	1
23274	10	1
23308	10	1
23338	10	1
23348	10	1
23484	10	1
23526	10	1
23616	10	1
24148	10	1
25842	10	1
25932	10	1
25972	10	1
25992	10	1
26137	10	1
26986	10	1
27128	10	1
27314	10	1
28988	10	1
29957	10	1
51299	10	1
51409	10	1
51477	10	1
51564	10	1
53347	10	1
54788	10	1
55180	10	1
55277	10	1
55294	10	1
55303	10	1
56888	10	1
56910	10	1
57091	10	1
57162	10	1
57669	10	1
64332	10	1
64979	10	1
79831	10	1
79888	10	1
79931	10	1
80853	10	1
81786	10	1
83931	10	1
84892	10	1
89765	10	1
90141	10	1
113263	10	1
114327	10	1
114821	10	1
124245	10	1
124783	10	1
133418	10	1
139818	10	1
140609	10	1
148867	10	1
152006	10	1
154467	10	1
155038	10	1
161882	10	1
166815	10	1
200030	10	1
221927	10	1
282996	10	1
285513	10	1
339210	10	1
387914	10	1
389792	10	1
100507436	10	1
102	9	1
104	9	1
466	9	1
598	9	1
604	9	1
622	9	1
752	9	1
839	9	1
963	9	1
965	9	1
1025	9	1
1130	9	1
1540	9	1
1729	9	1
1785	9	1
2194	9	1
2316	9	1
2625	9	1
2672	9	1
2771	9	1
3001	9	1
3020	9	1
3146	9	1
3455	9	1
3480	9	1
3572	9	1
3597	9	1
3796	9	1
3955	9	1
4054	9	1
4068	9	1
4128	9	1
4149	9	1
4245	9	1
5116	9	1
5195	9	1
5467	9	1
5590	9	1
5613	9	1
5738	9	1
5757	9	1
5873	9	1
5914	9	1
5989	9	1
6047	9	1
6446	9	1
6693	9	1
7074	9	1
7159	9	1
7163	9	1
7520	9	1
7760	9	1
7832	9	1
7994	9	1
8178	9	1
8428	9	1
8651	9	1
9020	9	1
9150	9	1
9258	9	1
9448	9	1
9469	9	1
9612	9	1
9686	9	1
9778	9	1
9797	9	1
9833	9	1
9861	9	1
9908	9	1
10090	9	1
10106	9	1
10174	9	1
10227	9	1
10252	9	1
10451	9	1
10758	9	1
10788	9	1
10809	9	1
10950	9	1
10982	9	1
11018	9	1
11123	9	1
11237	9	1
22859	9	1
22882	9	1
22997	9	1
23164	9	1
23218	9	1
23253	9	1
23394	9	1
23429	9	1
25828	9	1
26205	9	1
26301	9	1
27352	9	1
28996	9	1
51123	9	1
51138	9	1
51187	9	1
51321	9	1
51451	9	1
51660	9	1
51752	9	1
54440	9	1
54812	9	1
54919	9	1
54993	9	1
55013	9	1
55194	9	1
55633	9	1
55634	9	1
55653	9	1
55777	9	1
55909	9	1
55915	9	1
57125	9	1
57154	9	1
57337	9	1
57459	9	1
57591	9	1
57620	9	1
57621	9	1
57634	9	1
57805	9	1
58508	9	1
58526	9	1
65125	9	1
79156	9	1
79180	9	1
79567	9	1
79658	9	1
79939	9	1
80004	9	1
80011	9	1
80017	9	1
80335	9	1
80742	9	1
80762	9	1
81788	9	1
83786	9	1
83855	9	1
84243	9	1
84307	9	1
84333	9	1
84940	9	1
91461	9	1
92092	9	1
92241	9	1
114908	9	1
117584	9	1
118429	9	1
126432	9	1
129563	9	1
143686	9	1
154075	9	1
157378	9	1
200844	9	1
204219	9	1
221937	9	1
222255	9	1
283149	9	1
339122	9	1
349136	9	1
388403	9	1
388650	9	1
400818	9	1
132	8	1
241	8	1
356	8	1
636	8	1
663	8	1
669	8	1
818	8	1
831	8	1
940	8	1
961	8	1
969	8	1
1154	8	1
1198	8	1
1407	8	1
1844	8	1
1889	8	1
2011	8	1
2055	8	1
2662	8	1
2734	8	1
2744	8	1
2745	8	1
2821	8	1
3064	8	1
3105	8	1
3191	8	1
3274	8	1
3460	8	1
3482	8	1
3560	8	1
3654	8	1
3683	8	1
3725	8	1
3945	8	1
3980	8	1
4124	8	1
4218	8	1
4542	8	1
4603	8	1
4676	8	1
5073	8	1
5125	8	1
5495	8	1
5504	8	1
5687	8	1
5727	8	1
5770	8	1
5777	8	1
5937	8	1
5966	8	1
6159	8	1
6164	8	1
6195	8	1
6490	8	1
6903	8	1
7050	8	1
7188	8	1
7417	8	1
7849	8	1
8187	8	1
8295	8	1
8509	8	1
8525	8	1
8725	8	1
8766	8	1
8878	8	1
9019	8	1
9229	8	1
9232	8	1
9289	8	1
9354	8	1
9368	8	1
9452	8	1
9572	8	1
9592	8	1
9840	8	1
9874	8	1
9967	8	1
10048	8	1
10098	8	1
10109	8	1
10154	8	1
10225	8	1
10260	8	1
10531	8	1
10636	8	1
10732	8	1
10983	8	1
11000	8	1
22807	8	1
22866	8	1
22880	8	1
22884	8	1
23508	8	1
23527	8	1
23533	8	1
23604	8	1
23762	8	1
26051	8	1
26052	8	1
27023	8	1
27106	8	1
27247	8	1
29066	8	1
29761	8	1
29914	8	1
29982	8	1
50515	8	1
51008	8	1
51074	8	1
51108	8	1
51185	8	1
51218	8	1
51497	8	1
51512	8	1
51608	8	1
51765	8	1
54149	8	1
54407	8	1
54443	8	1
54509	8	1
54850	8	1
54892	8	1
54984	8	1
55075	8	1
55114	8	1
55328	8	1
55352	8	1
55752	8	1
55904	8	1
55969	8	1
56006	8	1
56172	8	1
56252	8	1
57194	8	1
57216	8	1
57488	8	1
57584	8	1
57609	8	1
58527	8	1
59339	8	1
60386	8	1
60481	8	1
64061	8	1
64750	8	1
64841	8	1
65078	8	1
79155	8	1
79651	8	1
79665	8	1
79668	8	1
79683	8	1
79720	8	1
79758	8	1
79883	8	1
81552	8	1
81558	8	1
83636	8	1
84247	8	1
84309	8	1
84440	8	1
84541	8	1
84838	8	1
85007	8	1
90324	8	1
92346	8	1
123036	8	1
123355	8	1
126308	8	1
139716	8	1
144404	8	1
144699	8	1
146664	8	1
160760	8	1
199953	8	1
200424	8	1
220042	8	1
220988	8	1
221037	8	1
257068	8	1
261734	8	1
282890	8	1
284001	8	1
284996	8	1
100144748	8	1
81	7	1
103	7	1
156	7	1
205	7	1
214	7	1
392	7	1
567	7	1
578	7	1
637	7	1
648	7	1
687	7	1
801	7	1
833	7	1
867	7	1
994	7	1
1039	7	1
1352	7	1
1390	7	1
1453	7	1
1606	7	1
1716	7	1
1831	7	1
1838	7	1
1946	7	1
2014	7	1
2059	7	1
2077	7	1
2120	7	1
2176	7	1
2186	7	1
2207	7	1
2778	7	1
2833	7	1
2885	7	1
2975	7	1
3107	7	1
3268	7	1
3275	7	1
3312	7	1
3588	7	1
3607	7	1
3632	7	1
3643	7	1
3682	7	1
3716	7	1
3737	7	1
3784	7	1
3903	7	1
3949	7	1
4063	7	1
4118	7	1
4172	7	1
4363	7	1
4642	7	1
4650	7	1
4715	7	1
4835	7	1
4967	7	1
5082	7	1
5094	7	1
5170	7	1
5296	7	1
5452	7	1
5530	7	1
5594	7	1
5704	7	1
5775	7	1
5791	7	1
5814	7	1
5829	7	1
5921	7	1
5925	7	1
6309	7	1
6352	7	1
6483	7	1
6500	7	1
6526	7	1
6617	7	1
6627	7	1
6641	7	1
6654	7	1
6733	7	1
6745	7	1
6815	7	1
6894	7	1
7049	7	1
7071	7	1
7084	7	1
7227	7	1
7316	7	1
7335	7	1
7337	7	1
7343	7	1
7378	7	1
7535	7	1
7750	7	1
7879	7	1
8204	7	1
8209	7	1
8233	7	1
8242	7	1
8269	7	1
8317	7	1
8458	7	1
8460	7	1
8669	7	1
8787	7	1
8851	7	1
8871	7	1
9147	7	1
9240	7	1
9256	7	1
9306	7	1
9435	7	1
9465	7	1
9474	7	1
9650	7	1
9706	7	1
9736	7	1
9764	7	1
9766	7	1
9780	7	1
9811	7	1
9907	7	1
9911	7	1
9926	7	1
10018	7	1
10025	7	1
10044	7	1
10075	7	1
10105	7	1
10219	7	1
10270	7	1
10396	7	1
10478	7	1
10499	7	1
10516	7	1
10550	7	1
10565	7	1
10620	7	1
10678	7	1
10762	7	1
10971	7	1
11004	7	1
11118	7	1
11238	7	1
11279	7	1
22839	7	1
22900	7	1
22913	7	1
23030	7	1
23081	7	1
23085	7	1
23101	7	1
23148	7	1
23152	7	1
23157	7	1
23169	7	1
23185	7	1
23186	7	1
23295	7	1
23344	7	1
23345	7	1
23370	7	1
23409	7	1
23471	7	1
23613	7	1
23670	7	1
24144	7	1
25804	7	1
25885	7	1
25989	7	1
26003	7	1
26065	7	1
26088	7	1
26118	7	1
26151	7	1
27161	7	1
28514	7	1
28976	7	1
29777	7	1
29911	7	1
50619	7	1
50861	7	1
51095	7	1
51128	7	1
51134	7	1
51174	7	1
51278	7	1
51537	7	1
51542	7	1
51552	7	1
51588	7	1
51667	7	1
53827	7	1
54820	7	1
54904	7	1
54952	7	1
54963	7	1
54991	7	1
55030	7	1
55093	7	1
55125	7	1
55253	7	1
55308	7	1
55313	7	1
55317	7	1
55568	7	1
55573	7	1
55593	7	1
55652	7	1
55734	7	1
55780	7	1
55791	7	1
55893	7	1
56890	7	1
56913	7	1
56978	7	1
57018	7	1
57121	7	1
57142	7	1
57222	7	1
57463	7	1
57493	7	1
57496	7	1
57528	7	1
57540	7	1
57708	7	1
57724	7	1
59307	7	1
60673	7	1
60678	7	1
63875	7	1
64083	7	1
64167	7	1
64420	7	1
64746	7	1
64781	7	1
64859	7	1
64864	7	1
64968	7	1
79026	7	1
79071	7	1
79139	7	1
79789	7	1
79791	7	1
80232	7	1
80331	7	1
80342	7	1
81539	7	1
81610	7	1
81671	7	1
83637	7	1
83700	7	1
83903	7	1
83988	7	1
84181	7	1
84255	7	1
84275	7	1
84687	7	1
84876	7	1
84909	7	1
84942	7	1
85365	7	1
90120	7	1
90268	7	1
91522	7	1
91584	7	1
91607	7	1
92017	7	1
92521	7	1
95681	7	1
113189	7	1
115362	7	1
115827	7	1
117145	7	1
117289	7	1
125893	7	1
129787	7	1
132160	7	1
132864	7	1
138151	7	1
140691	7	1
143279	7	1
144715	7	1
145748	7	1
146227	7	1
146691	7	1
151648	7	1
152002	7	1
154091	7	1
154881	7	1
157680	7	1
162993	7	1
168374	7	1
169981	7	1
196528	7	1
201595	7	1
203068	7	1
220929	7	1
221188	7	1
221935	7	1
223082	7	1
253832	7	1
283742	7	1
283991	7	1
284695	7	1
286046	7	1
338692	7	1
339287	7	1
374655	7	1
374786	7	1
387893	7	1
389170	7	1
400566	7	1
642987	7	1
100288142	7	1
100289678	7	1
100526767	7	1
100529240	7	1
