# Supplementary material for: Cell type-selective disease-association of genes under high regulatory load
Source: Nucleic Acids Res. 2015 Oct 10;43(18):8839–55. doi: 10.1093/nar/gkv863 (PMC4605313; doi:10.1093/nar/gkv863)
Supplement: SUPPLEMENTARY DATA [file supp_gkv863_nar-01077-z-2015-File011.zip › HighEnhLoad_E046_10PCNT_04-Feb-2015.txt]

Entrez Gene ID	Nr Enh	H3K4me3 status
3091	109	1
5583	102	1
3398	86	1
5788	81	1
9712	76	1
4478	73	1
10801	73	1
22807	73	1
677	72	1
5908	72	1
9750	72	1
9839	71	1
91526	71	1
3720	70	1
2534	69	1
8452	68	1
1603	67	1
79712	67	1
5588	66	1
5890	66	1
56990	66	1
80055	66	1
5336	64	1
9679	64	1
23048	64	1
2113	63	1
7764	63	1
9576	63	1
10451	63	1
64077	63	1
10868	62	1
3716	61	1
5305	61	1
868	60	1
55619	60	1
7704	59	1
23291	59	1
4154	58	1
29957	58	1
30011	58	1
51735	58	1
157638	58	1
4026	57	1
8111	57	1
27086	57	1
57580	57	1
25816	56	1
2908	55	1
64919	55	1
1112	54	1
4289	54	1
55959	54	1
3707	53	1
10659	52	1
23092	52	1
136259	52	1
445347	52	1
6793	51	1
7049	51	1
8553	51	1
8632	51	1
9308	51	1
51571	51	1
1316	50	1
1880	50	1
1901	50	1
5295	50	1
8317	50	1
3295	49	1
9267	49	1
55225	49	1
55729	49	1
375057	49	1
214	48	1
3676	48	1
9263	48	1
11214	48	1
55744	48	1
10320	47	1
23239	47	1
79890	47	1
596	46	1
11278	46	1
2693	45	1
4627	45	1
6095	45	1
9938	45	1
23590	45	1
26999	45	1
60468	45	1
84456	45	1
440193	45	1
313	44	1
3824	44	1
4601	44	1
4609	44	1
5641	44	1
6430	44	1
120	43	1
960	43	1
4067	43	1
4088	43	1
4773	43	1
7090	43	1
29121	43	1
51274	43	1
60481	43	1
64778	43	1
79718	43	1
154075	43	1
160365	43	1
549	42	1
23272	42	1
51316	42	1
55604	42	1
1788	41	1
9766	41	1
10221	41	1
10477	41	1
25926	41	1
113	40	1
3755	40	1
5527	40	1
9844	40	1
10123	40	1
11320	40	1
51256	40	1
55054	40	1
79668	40	1
253260	40	1
347902	40	1
1052	39	1
3725	39	1
4155	39	1
5734	39	1
6846	39	1
6850	39	1
10099	39	1
10602	39	1
22821	39	1
22990	39	1
26207	39	1
28951	39	1
50651	39	1
54438	39	1
79657	39	1
80790	39	1
399	38	1
473	38	1
678	38	1
961	38	1
1879	38	1
2533	38	1
2889	38	1
4208	38	1
5209	38	1
5795	38	1
6240	38	1
9375	38	1
9759	38	1
23228	38	1
23514	38	1
26137	38	1
51621	38	1
57122	38	1
57492	38	1
64410	38	1
79664	38	1
123016	38	1
285195	38	1
1106	37	1
6482	37	1
7430	37	1
9435	37	1
9779	37	1
9788	37	1
9922	37	1
23180	37	1
53335	37	1
55187	37	1
55277	37	1
57178	37	1
57713	37	1
63979	37	1
79719	37	1
84433	37	1
100423062	37	1
864	36	1
2530	36	1
3708	36	1
4063	36	1
5128	36	1
6480	36	1
6786	36	1
7048	36	1
25897	36	1
57410	36	1
64131	36	1
64784	36	1
201633	36	1
374819	36	1
639	35	1
3660	35	1
4739	35	1
5292	35	1
6224	35	1
6653	35	1
6772	35	1
6775	35	1
8707	35	1
9262	35	1
54443	35	1
54815	35	1
54861	35	1
83478	35	1
84159	35	1
113263	35	1
359948	35	1
81	34	1
2313	34	1
3635	34	1
5293	34	1
5922	34	1
10166	34	1
23001	34	1
23224	34	1
23225	34	1
54491	34	1
56890	34	1
64420	34	1
79048	34	1
79887	34	1
83549	34	1
118788	34	1
219899	34	1
356	33	1
914	33	1
1326	33	1
2185	33	1
2900	33	1
4064	33	1
9792	33	1
10163	33	1
23075	33	1
23175	33	1
25797	33	1
27244	33	1
83983	33	1
83988	33	1
84062	33	1
84940	33	1
1838	32	1
1997	32	1
4094	32	1
4715	32	1
4775	32	1
6310	32	1
6672	32	1
7128	32	1
10672	32	1
22883	32	1
23303	32	1
27040	32	1
51719	32	1
84186	32	1
125488	32	1
151556	32	1
861	31	1
1656	31	1
2004	31	1
2308	31	1
2841	31	1
3659	31	1
4149	31	1
5028	31	1
5738	31	1
7204	31	1
7456	31	1
8542	31	1
9380	31	1
10912	31	1
22914	31	1
23240	31	1
23522	31	1
54331	31	1
54518	31	1
59269	31	1
79008	31	1
92106	31	1
374786	31	1
548593	31	1
598	30	1
841	30	1
1130	30	1
2766	30	1
2768	30	1
3937	30	1
6176	30	1
6239	30	1
7534	30	1
8631	30	1
9467	30	1
9804	30	1
10090	30	1
10154	30	1
10788	30	1
23533	30	1
51384	30	1
51637	30	1
54407	30	1
79618	30	1
83592	30	1
83641	30	1
84071	30	1
140609	30	1
146850	30	1
643	29	1
2788	29	1
4092	29	1
5142	29	1
5451	29	1
7133	29	1
9169	29	1
10365	29	1
27436	29	1
50615	29	1
79643	29	1
84251	29	1
152002	29	1
152100	29	1
414318	29	1
921	28	1
1778	28	1
2081	28	1
3090	28	1
3394	28	1
3631	28	1
4616	28	1
5150	28	1
5341	28	1
7535	28	1
7852	28	1
8445	28	1
8459	28	1
9760	28	1
10105	28	1
10397	28	1
11221	28	1
22800	28	1
26051	28	1
28989	28	1
50515	28	1
51586	28	1
55196	28	1
55636	28	1
55809	28	1
56889	28	1
60386	28	1
83786	28	1
84441	28	1
131583	28	1
140688	28	1
153396	28	1
400954	28	1
843	27	1
896	27	1
998	27	1
2100	27	1
2885	27	1
3702	27	1
3820	27	1
5125	27	1
6304	27	1
6509	27	1
6584	27	1
6916	27	1
7443	27	1
8073	27	1
8898	27	1
9612	27	1
23118	27	1
26031	27	1
26040	27	1
27245	27	1
29117	27	1
54112	27	1
55129	27	1
55294	27	1
59339	27	1
94120	27	1
157567	27	1
283349	27	1
554251	27	1
976	26	1
1946	26	1
1992	26	1
2316	26	1
2355	26	1
2872	26	1
5594	26	1
7163	26	1
8556	26	1
8826	26	1
9289	26	1
9603	26	1
9671	26	1
10018	26	1
10447	26	1
23094	26	1
26030	26	1
29799	26	1
51611	26	1
54880	26	1
56160	26	1
57521	26	1
64761	26	1
79666	26	1
79888	26	1
81539	26	1
84056	26	1
93517	26	1
114836	26	1
388650	26	1
309	25	1
613	25	1
919	25	1
1236	25	1
1240	25	1
1453	25	1
2120	25	1
3344	25	1
5443	25	1
5966	25	1
6504	25	1
6720	25	1
6932	25	1
7097	25	1
7109	25	1
7294	25	1
8440	25	1
8522	25	1
9781	25	1
10971	25	1
22806	25	1
22934	25	1
23214	25	1
23498	25	1
23613	25	1
25949	25	1
26986	25	1
27334	25	1
51379	25	1
51523	25	1
54541	25	1
55173	25	1
55207	25	1
55904	25	1
56253	25	1
56987	25	1
57511	25	1
64207	25	1
79180	25	1
79813	25	1
79899	25	1
81846	25	1
112616	25	1
124245	25	1
253558	25	1
493753	25	1
100	24	1
705	24	1
833	24	1
1075	24	1
1102	24	1
1524	24	1
2799	24	1
2869	24	1
3384	24	1
3418	24	1
3566	24	1
3587	24	1
3688	24	1
5093	24	1
5272	24	1
5551	24	1
5689	24	1
5906	24	1
6001	24	1
6789	24	1
6907	24	1
7046	24	1
8728	24	1
9051	24	1
9616	24	1
9663	24	1
10666	24	1
10743	24	1
10806	24	1
23293	24	1
23387	24	1
25939	24	1
26578	24	1
51138	24	1
51744	24	1
54892	24	1
55319	24	1
55791	24	1
55893	24	1
56905	24	1
64116	24	1
79746	24	1
81610	24	1
83930	24	1
114991	24	1
139716	24	1
140739	24	1
154091	24	1
220988	24	1
221895	24	1
222194	24	1
494188	24	1
923	23	1
959	23	1
1785	23	1
2683	23	1
3428	23	1
3838	23	1
5552	23	1
5579	23	1
5782	23	1
5937	23	1
6256	23	1
6402	23	1
7357	23	1
8527	23	1
8832	23	1
9448	23	1
9770	23	1
9833	23	1
10219	23	1
10227	23	1
10531	23	1
10657	23	1
10663	23	1
11217	23	1
23112	23	1
23164	23	1
23505	23	1
24144	23	1
26009	23	1
30009	23	1
51187	23	1
54102	23	1
54758	23	1
54918	23	1
55024	23	1
55144	23	1
55832	23	1
57488	23	1
79158	23	1
79443	23	1
81606	23	1
81615	23	1
81619	23	1
84230	23	1
84329	23	1
84498	23	1
112574	23	1
161882	23	1
203328	23	1
389203	23	1
118	22	1
641	22	1
832	22	1
953	22	1
1235	22	1
1803	22	1
2034	22	1
4068	22	1
4205	22	1
5530	22	1
5998	22	1
6733	22	1
6885	22	1
7405	22	1
7481	22	1
8289	22	1
8439	22	1
8829	22	1
8869	22	1
9516	22	1
9873	22	1
9962	22	1
10049	22	1
10252	22	1
22823	22	1
22848	22	1
23473	22	1
23670	22	1
51477	22	1
55103	22	1
57507	22	1
57591	22	1
60490	22	1
81553	22	1
92017	22	1
92241	22	1
117289	22	1
129787	22	1
155038	22	1
203245	22	1
223082	22	1
286530	22	1
729515	22	1
154	21	1
476	21	1
694	21	1
754	21	1
894	21	1
963	21	1
1230	21	1
1757	21	1
1848	21	1
1859	21	1
2011	21	1
2289	21	1
3096	21	1
3123	21	1
3146	21	1
3569	21	1
3575	21	1
3732	21	1
4126	21	1
4293	21	1
4772	21	1
4851	21	1
5603	21	1
5873	21	1
6433	21	1
6446	21	1
6641	21	1
6925	21	1
8202	21	1
8651	21	1
8925	21	1
9402	21	1
9450	21	1
10125	21	1
10667	21	1
10982	21	1
11018	21	1
11142	21	1
23332	21	1
27352	21	1
28957	21	1
51199	21	1
51321	21	1
53405	21	1
54440	21	1
54790	21	1
55534	21	1
55930	21	1
56829	21	1
57118	21	1
57493	21	1
57669	21	1
79698	21	1
79895	21	1
80183	21	1
114879	21	1
121260	21	1
129293	21	1
143686	21	1
151525	21	1
168537	21	1
201164	21	1
221188	21	1
729230	21	1
100127889	21	1
102	20	1
382	20	1
408	20	1
604	20	1
817	20	1
970	20	1
1387	20	1
1601	20	1
2781	20	1
2827	20	1
2934	20	1
3020	20	1
3097	20	1
3181	20	1
3382	20	1
3455	20	1
3588	20	1
3595	20	1
3632	20	1
3927	20	1
4258	20	1
4288	20	1
4729	20	1
4811	20	1
5339	20	1
5581	20	1
5770	20	1
6497	20	1
7071	20	1
7114	20	1
8623	20	1
9014	20	1
9517	20	1
9595	20	1
9811	20	1
11057	20	1
22891	20	1
23274	20	1
23603	20	1
23710	20	1
25932	20	1
26256	20	1
26289	20	1
27235	20	1
29123	20	1
29916	20	1
51134	20	1
51422	20	1
51669	20	1
54103	20	1
55234	20	1
55267	20	1
55313	20	1
57181	20	1
57480	20	1
57620	20	1
57623	20	1
79155	20	1
79925	20	1
84307	20	1
133418	20	1
139818	20	1
220416	20	1
221472	20	1
284058	20	1
337867	20	1
375449	20	1
688	19	1
753	19	1
1021	19	1
1026	19	1
1432	19	1
2353	19	1
2650	19	1
2665	19	1
3454	19	1
3482	19	1
3705	19	1
4012	19	1
4214	19	1
4650	19	1
4790	19	1
5079	19	1
5500	19	1
5550	19	1
5732	19	1
5822	19	1
6452	19	1
6711	19	1
7410	19	1
9019	19	1
9459	19	1
9537	19	1
10270	19	1
10316	19	1
10625	19	1
10758	19	1
10771	19	1
10875	19	1
11237	19	1
22898	19	1
23199	19	1
23648	19	1
29842	19	1
29969	19	1
51299	19	1
51429	19	1
54665	19	1
54900	19	1
55114	19	1
55634	19	1
55650	19	1
55690	19	1
56981	19	1
56986	19	1
57136	19	1
57211	19	1
57407	19	1
60485	19	1
64343	19	1
79567	19	1
79602	19	1
79831	19	1
124540	19	1
150864	19	1
152519	19	1
157657	19	1
201595	19	1
256227	19	1
256380	19	1
285498	19	1
100506736	19	1
115	18	1
307	18	1
637	18	1
962	18	1
1846	18	1
2040	18	1
2146	18	1
2268	18	1
2549	18	1
2672	18	1
3117	18	1
3142	18	1
3183	18	1
3185	18	1
3241	18	1
3458	18	1
3459	18	1
3656	18	1
3689	18	1
4121	18	1
4306	18	1
5066	18	1
5194	18	1
5771	18	1
5775	18	1
5829	18	1
7091	18	1
7832	18	1
7879	18	1
8301	18	1
8379	18	1
8671	18	1
8672	18	1
8743	18	1
8821	18	1
8850	18	1
9249	18	1
9444	18	1
9474	18	1
9797	18	1
9926	18	1
10006	18	1
10274	18	1
10417	18	1
10487	18	1
10783	18	1
10863	18	1
22882	18	1
23158	18	1
23181	18	1
23253	18	1
23287	18	1
23358	18	1
23406	18	1
25972	18	1
27299	18	1
28232	18	1
28996	18	1
28998	18	1
29909	18	1
50618	18	1
51174	18	1
51320	18	1
54205	18	1
54788	18	1
54896	18	1
55084	18	1
55850	18	1
57142	18	1
57533	18	1
57553	18	1
57707	18	1
64837	18	1
64924	18	1
79600	18	1
81603	18	1
81793	18	1
84193	18	1
84629	18	1
84678	18	1
84890	18	1
92092	18	1
93594	18	1
115294	18	1
123099	18	1
125228	18	1
129285	18	1
145748	18	1
146712	18	1
151888	18	1
197370	18	1
221002	18	1
254013	18	1
257415	18	1
283248	18	1
285513	18	1
399665	18	1
494470	18	1
553158	18	1
241	17	1
636	17	1
860	17	1
1183	17	1
1508	17	1
1768	17	1
2099	17	1
2625	17	1
3460	17	1
3662	17	1
3799	17	1
3845	17	1
4179	17	1
4194	17	1
4217	17	1
4261	17	1
4603	17	1
4783	17	1
4899	17	1
5152	17	1
5154	17	1
5687	17	1
6397	17	1
6484	17	1
6503	17	1
6745	17	1
6938	17	1
8312	17	1
8320	17	1
8940	17	1
9150	17	1
9208	17	1
9215	17	1
9252	17	1
9368	17	1
9445	17	1
9452	17	1
9685	17	1
9701	17	1
9778	17	1
9861	17	1
9960	17	1
9972	17	1
10096	17	1
10140	17	1
10311	17	1
10499	17	1
10567	17	1
10678	17	1
11116	17	1
11314	17	1
22834	17	1
22859	17	1
23231	17	1
23389	17	1
23499	17	1
23508	17	1
23682	17	1
26002	17	1
26118	17	1
26128	17	1
27143	17	1
27161	17	1
29919	17	1
29965	17	1
51348	17	1
51552	17	1
54843	17	1
55303	17	1
55352	17	1
55843	17	1
56261	17	1
56888	17	1
56913	17	1
57097	17	1
57216	17	1
57217	17	1
58513	17	1
64332	17	1
79651	17	1
80004	17	1
80017	17	1
80025	17	1
80196	17	1
80205	17	1
80301	17	1
80314	17	1
81671	17	1
83464	17	1
84034	17	1
84959	17	1
115827	17	1
116028	17	1
116984	17	1
116985	17	1
126308	17	1
127435	17	1
130340	17	1
132864	17	1
143684	17	1
151648	17	1
200424	17	1
220047	17	1
348938	17	1
374655	17	1
389170	17	1
401124	17	1
105	16	1
272	16	1
286	16	1
493	16	1
965	16	1
1154	16	1
1488	16	1
1729	16	1
2309	16	1
2776	16	1
3184	16	1
3191	16	1
3600	16	1
3936	16	1
4345	16	1
4947	16	1
5025	16	1
5368	16	1
5452	16	1
5567	16	1
5578	16	1
5613	16	1
5757	16	1
5921	16	1
6119	16	1
6196	16	1
6305	16	1
6428	16	1
6477	16	1
6574	16	1
6856	16	1
7037	16	1
8178	16	1
8292	16	1
8428	16	1
8740	16	1
8807	16	1
8881	16	1
8887	16	1
9043	16	1
9123	16	1
9138	16	1
9168	16	1
9235	16	1
9644	16	1
9710	16	1
9736	16	1
10161	16	1
10237	16	1
10260	16	1
10318	16	1
10472	16	1
10735	16	1
10809	16	1
23013	16	1
23081	16	1
23108	16	1
23157	16	1
23243	16	1
23275	16	1
23338	16	1
23345	16	1
23495	16	1
25902	16	1
26052	16	1
26136	16	1
27036	16	1
27128	16	1
29887	16	1
51012	16	1
51278	16	1
51362	16	1
51409	16	1
51466	16	1
51507	16	1
54476	16	1
54980	16	1
55122	16	1
55205	16	1
55340	16	1
55633	16	1
55780	16	1
55922	16	1
55924	16	1
56172	16	1
57018	16	1
57222	16	1
57724	16	1
57823	16	1
58526	16	1
64282	16	1
64400	16	1
64682	16	1
79658	16	1
79834	16	1
79906	16	1
80005	16	1
80319	16	1
80765	16	1
80824	16	1
84247	16	1
84622	16	1
84876	16	1
84913	16	1
85315	16	1
85461	16	1
89846	16	1
90427	16	1
91584	16	1
91768	16	1
112398	16	1
116832	16	1
137075	16	1
145567	16	1
149628	16	1
150094	16	1
153020	16	1
170394	16	1
219771	16	1
219790	16	1
219972	16	1
220929	16	1
256021	16	1
257068	16	1
285016	16	1
387119	16	1
388325	16	1
400818	16	1
474344	16	1
643314	16	1
104	15	1
597	15	1
640	15	1
858	15	1
969	15	1
1390	15	1
1407	15	1
1536	15	1
1611	15	1
1633	15	1
1654	15	1
1847	15	1
1889	15	1
1906	15	1
2214	15	1
2222	15	1
2627	15	1
3002	15	1
3098	15	1
3192	15	1
3423	15	1
3480	15	1
3570	15	1
3597	15	1
3643	15	1
3654	15	1
3710	15	1
4089	15	1
4145	15	1
4520	15	1
4684	15	1
4953	15	1
5151	15	1
5188	15	1
5253	15	1
5335	15	1
5420	15	1
5529	15	1
5900	15	1
6197	15	1
6314	15	1
6404	15	1
7189	15	1
7227	15	1
7351	15	1
7416	15	1
7709	15	1
7799	15	1
7903	15	1
7994	15	1
8013	15	1
8187	15	1
8303	15	1
8482	15	1
8530	15	1
8543	15	1
8738	15	1
9053	15	1
9367	15	1
9577	15	1
9592	15	1
9658	15	1
9674	15	1
9874	15	1
9881	15	1
9931	15	1
10285	15	1
10370	15	1
11163	15	1
22863	15	1
23064	15	1
23189	15	1
23198	15	1
23218	15	1
25771	15	1
25780	15	1
26112	15	1
27122	15	1
27131	15	1
27347	15	1
28514	15	1
29035	15	1
51043	15	1
51108	15	1
51341	15	1
51444	15	1
51451	15	1
51762	15	1
54108	15	1
54187	15	1
55030	15	1
55230	15	1
55252	15	1
55454	15	1
55614	15	1
55670	15	1
57162	15	1
57544	15	1
57561	15	1
64746	15	1
65125	15	1
65249	15	1
79632	15	1
79683	15	1
80204	15	1
80258	15	1
80853	15	1
81704	15	1
81856	15	1
83593	15	1
83637	15	1
83903	15	1
84243	15	1
84869	15	1
84894	15	1
89849	15	1
90141	15	1
90268	15	1
91461	15	1
114781	15	1
114881	15	1
120425	15	1
124599	15	1
130589	15	1
145501	15	1
148418	15	1
166815	15	1
167838	15	1
196394	15	1
199990	15	1
221178	15	1
221935	15	1
283807	15	1
388962	15	1
400863	15	1
415116	15	1
441168	15	1
