# Supplementary material for: Cell type-selective disease-association of genes under high regulatory load
Source: Nucleic Acids Res. 2015 Oct 10;43(18):8839–55. doi: 10.1093/nar/gkv863 (PMC4605313; doi:10.1093/nar/gkv863)
Supplement: SUPPLEMENTARY DATA [file supp_gkv863_nar-01077-z-2015-File011.zip › HighEnhLoad_E045_10PCNT_04-Feb-2015.txt]

Entrez Gene ID	Nr Enh	H3K4me3 status
27086	99	1
9750	91	1
3091	83	1
91526	82	1
1603	80	1
84417	79	1
5583	78	1
10801	77	1
8111	75	1
80055	75	1
2534	72	1
56990	72	1
10507	69	1
4289	68	1
5588	68	1
1880	67	1
6095	66	1
8440	66	1
9679	66	1
51735	66	1
136259	66	1
51176	65	1
64077	65	1
440193	65	1
9267	63	1
10868	63	1
5305	62	1
8821	62	1
11320	62	1
23048	62	1
3033	60	1
5209	59	1
4154	58	1
596	57	1
26999	57	1
23239	56	1
3688	55	1
9712	55	1
23112	55	1
3097	54	1
8632	54	1
2113	53	1
9938	53	1
1316	52	1
3600	52	1
57211	52	1
339896	52	1
7764	51	1
10659	51	1
894	50	1
8556	50	1
256987	50	1
919	49	1
960	49	1
4088	49	1
5451	49	1
54112	49	1
55604	49	1
140688	49	1
10320	48	1
79719	48	1
203328	48	1
959	47	1
7060	47	1
10397	47	1
23118	47	1
30011	47	1
151556	47	1
158	46	1
3575	46	1
7456	46	1
283349	46	1
861	45	1
921	45	1
2313	45	1
2841	45	1
4214	45	1
4627	44	1
5150	44	1
6772	44	1
55824	44	1
79048	44	1
705	43	1
896	43	1
4609	43	1
28951	43	1
55959	43	1
125488	43	1
677	42	1
2889	42	1
5527	42	1
5788	42	1
7048	42	1
9262	42	1
11214	42	1
23291	42	1
54102	42	1
57580	42	1
6482	41	1
6793	41	1
8428	41	1
10125	41	1
22883	41	1
23272	41	1
113828	41	1
399	40	1
5293	40	1
22990	40	1
80824	40	1
83641	40	1
89846	40	1
118426	40	1
1106	39	1
1233	39	1
2625	39	1
2799	39	1
3707	39	1
6789	39	1
8553	39	1
9375	39	1
23164	39	1
51621	39	1
55054	39	1
64410	39	1
92241	39	1
337867	39	1
832	38	1
2766	38	1
3384	38	1
8829	38	1
8898	38	1
9759	38	1
10602	38	1
11278	38	1
22821	38	1
25816	38	1
25926	38	1
55187	38	1
79925	38	1
83549	38	1
84441	38	1
221184	38	1
343990	38	1
643853	38	1
3295	37	1
4478	37	1
9019	37	1
25797	37	1
26207	37	1
619279	37	1
1778	36	1
1901	36	1
2081	36	1
3570	36	1
3702	36	1
4773	36	1
6310	36	1
9467	36	1
23175	36	1
23240	36	1
83592	36	1
923	35	1
2308	35	1
3572	35	1
5128	35	1
5734	35	1
5937	35	1
8542	35	1
10090	35	1
25939	35	1
26030	35	1
54896	35	1
55809	35	1
55843	35	1
57097	35	1
79664	35	1
157638	35	1
286530	35	1
3659	34	1
3676	34	1
3755	34	1
4094	34	1
4155	34	1
27250	34	1
84159	34	1
201164	34	1
493753	34	1
309	33	1
947	33	1
3631	33	1
4179	33	1
5578	33	1
6480	33	1
6932	33	1
9650	33	1
29123	33	1
51696	33	1
54815	33	1
55619	33	1
129293	33	1
284805	33	1
375057	33	1
120	32	1
7074	32	1
9402	32	1
9663	32	1
10912	32	1
51719	32	1
57134	32	1
60468	32	1
79643	32	1
84056	32	1
112616	32	1
347902	32	1
359948	32	1
494188	32	1
2004	31	1
2289	31	1
2587	31	1
3708	31	1
3732	31	1
4126	31	1
4601	31	1
5295	31	1
5890	31	1
6584	31	1
6653	31	1
7097	31	1
7133	31	1
9263	31	1
23214	31	1
55173	31	1
55636	31	1
55690	31	1
55744	31	1
57511	31	1
57521	31	1
79657	31	1
83983	31	1
167838	31	1
998	30	1
1768	30	1
1788	30	1
2120	30	1
6001	30	1
7128	30	1
8452	30	1
10123	30	1
23180	30	1
23473	30	1
25897	30	1
27334	30	1
51571	30	1
63979	30	1
64207	30	1
64919	30	1
117581	30	1
203245	30	1
399665	30	1
113	29	1
329	29	1
476	29	1
753	29	1
3635	29	1
6506	29	1
6672	29	1
7159	29	1
8832	29	1
9804	29	1
9922	29	1
10365	29	1
23102	29	1
23533	29	1
26256	29	1
29117	29	1
54518	29	1
54541	29	1
55729	29	1
55904	29	1
64131	29	1
64837	29	1
84034	29	1
84894	29	1
92106	29	1
643314	29	1
729857	29	1
473	28	1
493	28	1
2185	28	1
6304	28	1
6775	28	1
8623	28	1
10221	28	1
22848	28	1
23225	28	1
23499	28	1
23590	28	1
50807	28	1
54861	28	1
54900	28	1
55144	28	1
133383	28	1
146850	28	1
256380	28	1
340152	28	1
374819	28	1
824	27	1
1889	27	1
2869	27	1
3398	27	1
4815	27	1
5443	27	1
5922	27	1
6504	27	1
8073	27	1
8672	27	1
8707	27	1
8728	27	1
9595	27	1
10318	27	1
10758	27	1
51477	27	1
55084	27	1
56829	27	1
57492	27	1
79370	27	1
79890	27	1
80314	27	1
84230	27	1
253260	27	1
283742	27	1
400818	27	1
641	26	1
3098	26	1
3716	26	1
5093	26	1
5272	26	1
5641	26	1
7430	26	1
9051	26	1
10099	26	1
23338	26	1
50651	26	1
51466	26	1
53405	26	1
80757	26	1
81606	26	1
81619	26	1
118429	26	1
219790	26	1
348938	26	1
81	25	1
286	25	1
1992	25	1
3587	25	1
4026	25	1
7443	25	1
9448	25	1
9452	25	1
23348	25	1
50615	25	1
54880	25	1
57178	25	1
57520	25	1
79668	25	1
84433	25	1
130589	25	1
860	24	1
864	24	1
1785	24	1
3065	24	1
3660	24	1
3799	24	1
3927	24	1
4775	24	1
5125	24	1
6240	24	1
6720	24	1
8925	24	1
9840	24	1
10487	24	1
10672	24	1
22806	24	1
23253	24	1
23370	24	1
51274	24	1
54476	24	1
54788	24	1
55129	24	1
63898	24	1
64005	24	1
64781	24	1
79887	24	1
92092	24	1
114804	24	1
117289	24	1
151903	24	1
168537	24	1
387357	24	1
408	23	1
688	23	1
1493	23	1
1939	23	1
4790	23	1
5028	23	1
5142	23	1
5908	23	1
6654	23	1
7287	23	1
7852	23	1
8850	23	1
9138	23	1
9780	23	1
10477	23	1
11018	23	1
27113	23	1
27436	23	1
50515	23	1
51128	23	1
51341	23	1
53347	23	1
55225	23	1
57410	23	1
65125	23	1
84251	23	1
94120	23	1
113263	23	1
123099	23	1
162394	23	1
253558	23	1
400954	23	1
754	22	1
976	22	1
1656	22	1
1846	22	1
1997	22	1
5335	22	1
5795	22	1
5906	22	1
6497	22	1
6513	22	1
7114	22	1
8498	22	1
9459	22	1
9881	22	1
10166	22	1
10657	22	1
25972	22	1
26051	22	1
51058	22	1
51586	22	1
57533	22	1
59269	22	1
60481	22	1
80146	22	1
81552	22	1
81610	22	1
114836	22	1
151648	22	1
157567	22	1
256021	22	1
678	21	1
841	21	1
1235	21	1
1236	21	1
1453	21	1
2302	21	1
2316	21	1
2744	21	1
2768	21	1
2872	21	1
3146	21	1
3183	21	1
3588	21	1
3936	21	1
5163	21	1
5467	21	1
5538	21	1
5814	21	1
5829	21	1
6432	21	1
6733	21	1
6786	21	1
7090	21	1
7704	21	1
7994	21	1
8178	21	1
8289	21	1
9258	21	1
9516	21	1
9797	21	1
10140	21	1
10237	21	1
10971	21	1
23189	21	1
23406	21	1
23550	21	1
29072	21	1
29969	21	1
51669	21	1
55915	21	1
57707	21	1
57713	21	1
83593	21	1
83874	21	1
167826	21	1
284058	21	1
285513	21	1
387119	21	1
414318	21	1
273	20	1
639	20	1
643	20	1
940	20	1
961	20	1
1112	20	1
3455	20	1
3655	20	1
3689	20	1
3937	20	1
3980	20	1
3987	20	1
4092	20	1
5925	20	1
6314	20	1
6711	20	1
7534	20	1
9781	20	1
10105	20	1
10161	20	1
10219	20	1
10743	20	1
23648	20	1
26578	20	1
27247	20	1
28989	20	1
51321	20	1
51429	20	1
54918	20	1
54980	20	1
55196	20	1
55634	20	1
56895	20	1
57190	20	1
79741	20	1
79906	20	1
83637	20	1
89765	20	1
114908	20	1
117584	20	1
120425	20	1
124783	20	1
171023	20	1
340526	20	1
652968	20	1
274	19	1
598	19	1
752	19	1
944	19	1
2100	19	1
2355	19	1
2885	19	1
2995	19	1
3566	19	1
3838	19	1
3985	19	1
4217	19	1
5292	19	1
7416	19	1
8527	19	1
8743	19	1
9249	19	1
9644	19	1
9844	19	1
9861	19	1
10049	19	1
10055	19	1
10163	19	1
10567	19	1
11123	19	1
22859	19	1
23224	19	1
23228	19	1
23387	19	1
29121	19	1
29851	19	1
51074	19	1
51185	19	1
51611	19	1
54361	19	1
55650	19	1
57407	19	1
57674	19	1
58513	19	1
63875	19	1
79718	19	1
80017	19	1
80790	19	1
81704	19	1
83605	19	1
154467	19	1
166815	19	1
201595	19	1
282996	19	1
388650	19	1
414152	19	1
474344	19	1
729230	19	1
100507050	19	1
118	18	1
382	18	1
613	18	1
965	18	1
3382	18	1
3559	18	1
4216	18	1
4715	18	1
5412	18	1
5452	18	1
5903	18	1
6196	18	1
6239	18	1
6774	18	1
9014	18	1
9043	18	1
9053	18	1
9208	18	1
9368	18	1
9445	18	1
9725	18	1
9960	18	1
10048	18	1
10227	18	1
10499	18	1
23275	18	1
23522	18	1
26147	18	1
27128	18	1
27352	18	1
29965	18	1
50852	18	1
51205	18	1
54440	18	1
54892	18	1
55423	18	1
56963	18	1
57591	18	1
57602	18	1
60386	18	1
64784	18	1
81558	18	1
84270	18	1
84330	18	1
85315	18	1
113791	18	1
114794	18	1
116028	18	1
117583	18	1
126669	18	1
132160	18	1
143686	18	1
155038	18	1
160365	18	1
200844	18	1
257236	18	1
340527	18	1
400451	18	1
415116	18	1
356	17	1
472	17	1
489	17	1
604	17	1
694	17	1
1039	17	1
1361	17	1
2011	17	1
2052	17	1
2776	17	1
2908	17	1
3241	17	1
3643	17	1
3654	17	1
3695	17	1
3738	17	1
4000	17	1
4603	17	1
4729	17	1
4947	17	1
5900	17	1
5933	17	1
6402	17	1
6573	17	1
6624	17	1
6776	17	1
6840	17	1
7185	17	1
7433	17	1
7531	17	1
8525	17	1
8869	17	1
9021	17	1
9123	17	1
9181	17	1
9474	17	1
9616	17	1
9659	17	1
9779	17	1
9788	17	1
9830	17	1
10950	17	1
23498	17	1
26119	17	1
53827	17	1
54149	17	1
54331	17	1
54487	17	1
55294	17	1
56171	17	1
56172	17	1
57198	17	1
57488	17	1
64400	17	1
80267	17	1
80335	17	1
81615	17	1
84919	17	1
84959	17	1
91748	17	1
92906	17	1
117145	17	1
124245	17	1
126917	17	1
133418	17	1
139818	17	1
152189	17	1
220047	17	1
868	16	1
962	16	1
1540	16	1
1729	16	1
2530	16	1
3090	16	1
3185	16	1
3656	16	1
3720	16	1
4068	16	1
4739	16	1
5336	16	1
5339	16	1
5914	16	1
6311	16	1
6993	16	1
7849	16	1
8445	16	1
8631	16	1
8651	16	1
9117	16	1
9168	16	1
9169	16	1
9308	16	1
9572	16	1
9601	16	1
9645	16	1
10010	16	1
11221	16	1
22823	16	1
22834	16	1
22919	16	1
23526	16	1
25949	16	1
26137	16	1
26986	16	1
51095	16	1
51564	16	1
51637	16	1
54187	16	1
55303	16	1
55832	16	1
57103	16	1
57162	16	1
60312	16	1
64065	16	1
79652	16	1
80232	16	1
83786	16	1
90268	16	1
114327	16	1
116832	16	1
125228	16	1
128553	16	1
134429	16	1
140609	16	1
160140	16	1
284131	16	1
375449	16	1
87	15	1
196	15	1
330	15	1
818	15	1
843	15	1
969	15	1
1021	15	1
1154	15	1
1508	15	1
1803	15	1
2035	15	1
2146	15	1
2693	15	1
3184	15	1
3191	15	1
3268	15	1
3344	15	1
3594	15	1
3601	15	1
3737	15	1
3932	15	1
4046	15	1
4118	15	1
4194	15	1
4306	15	1
4363	15	1
4542	15	1
4753	15	1
4967	15	1
5334	15	1
5504	15	1
5605	15	1
5770	15	1
5934	15	1
7037	15	1
7050	15	1
7351	15	1
7528	15	1
8787	15	1
8881	15	1
9742	15	1
9806	15	1
9811	15	1
9874	15	1
10007	15	1
10019	15	1
10098	15	1
10129	15	1
10154	15	1
10531	15	1
10788	15	1
10938	15	1
10972	15	1
11118	15	1
11238	15	1
23181	15	1
23274	15	1
23308	15	1
23484	15	1
23492	15	1
23523	15	1
25771	15	1
25804	15	1
26018	15	1
26031	15	1
29097	15	1
50619	15	1
51177	15	1
51409	15	1
51507	15	1
54952	15	1
55230	15	1
55810	15	1
57181	15	1
57337	15	1
57583	15	1
64225	15	1
65056	15	1
79758	15	1
80820	15	1
81539	15	1
84456	15	1
91607	15	1
116496	15	1
123036	15	1
126308	15	1
137075	15	1
153020	15	1
164668	15	1
200424	15	1
221178	15	1
257415	15	1
283248	15	1
283807	15	1
348180	15	1
389289	15	1
729515	15	1
104	14	1
140	14	1
466	14	1
914	14	1
1026	14	1
1615	14	1
1840	14	1
2000	14	1
2665	14	1
2672	14	1
2821	14	1
3399	14	1
3560	14	1
3597	14	1
3662	14	1
3683	14	1
3727	14	1
3820	14	1
4293	14	1
4299	14	1
4343	14	1
4953	14	1
5188	14	1
5822	14	1
5893	14	1
6176	14	1
6281	14	1
6286	14	1
6503	14	1
6903	14	1
7109	14	1
7163	14	1
7178	14	1
8313	14	1
8509	14	1
8659	14	1
8871	14	1
9334	14	1
9612	14	1
9736	14	1
9833	14	1
10174	14	1
10645	14	1
10767	14	1
10771	14	1
11021	14	1
11083	14	1
11237	14	1
22900	14	1
23148	14	1
23218	14	1
23293	14	1
23761	14	1
26157	14	1
26205	14	1
27244	14	1
27245	14	1
29079	14	1
29982	14	1
50861	14	1
51070	14	1
51108	14	1
51174	14	1
51451	14	1
54906	14	1
55267	14	1
55969	14	1
56888	14	1
56890	14	1
57045	14	1
57091	14	1
57282	14	1
79724	14	1
79831	14	1
79899	14	1
79961	14	1
81671	14	1
83464	14	1
84513	14	1
84678	14	1
84876	14	1
90273	14	1
91461	14	1
92346	14	1
92482	14	1
92558	14	1
116985	14	1
130916	14	1
131096	14	1
143684	14	1
146712	14	1
151888	14	1
154075	14	1
162466	14	1
162989	14	1
201633	14	1
221037	14	1
222255	14	1
283358	14	1
344387	14	1
349136	14	1
374655	14	1
387914	14	1
399474	14	1
405754	14	1
100506736	14	1
214	13	1
311	13	1
355	13	1
392	13	1
607	13	1
771	13	1
814	13	1
916	13	1
963	13	1
1407	13	1
1601	13	1
2222	13	1
2304	13	1
2745	13	1
2827	13	1
3169	13	1
3454	13	1
3607	13	1
3710	13	1
3909	13	1
4016	13	1
4149	13	1
4204	13	1
4335	13	1
4345	13	1
4602	13	1
4772	13	1
4835	13	1
5025	13	1
5045	13	1
5195	13	1
5534	13	1
5603	13	1
5687	13	1
5732	13	1
5921	13	1
6135	13	1
6364	13	1
6452	13	1
6515	13	1
6751	13	1
7071	13	1
7227	13	1
7409	13	1
7494	13	1
7879	13	1
8187	13	1
8233	13	1
8303	13	1
8738	13	1
9057	13	1
9214	13	1
9232	13	1
9261	13	1
9710	13	1
9776	13	1
10096	13	1
10347	13	1
10664	13	1
10735	13	1
10947	13	1
22891	13	1
23157	13	1
23347	13	1
23527	13	1
23543	13	1
23604	13	1
25829	13	1
25842	13	1
26052	13	1
26112	13	1
26122	13	1
26151	13	1
27106	13	1
29916	13	1
51061	13	1
51199	13	1
51218	13	1
51411	13	1
51531	13	1
51660	13	1
54108	13	1
54205	13	1
54758	13	1
55114	13	1
55209	13	1
55643	13	1
55718	13	1
55922	13	1
56894	13	1
56902	13	1
56978	13	1
57333	13	1
57463	13	1
57552	13	1
57609	13	1
57621	13	1
57724	13	1
57804	13	1
63978	13	1
64744	13	1
64969	13	1
65249	13	1
79026	13	1
79720	13	1
80004	13	1
80196	13	1
80762	13	1
84138	13	1
84875	13	1
124540	13	1
131450	13	1
139716	13	1
149840	13	1
221002	13	1
286336	13	1
399687	13	1
400746	13	1
92	12	1
360	12	1
773	12	1
915	12	1
1102	12	1
1385	12	1
1432	12	1
1435	12	1
2268	12	1
2353	12	1
3096	12	1
3107	12	1
3159	12	1
3181	12	1
3312	12	1
3418	12	1
3428	12	1
3460	12	1
3725	12	1
3945	12	1
4012	12	1
4209	12	1
4288	12	1
4676	12	1
4780	12	1
5333	12	1
5533	12	1
5579	12	1
5727	12	1
5738	12	1
5996	12	1
6047	12	1
6305	12	1
6397	12	1
6428	12	1
6446	12	1
6490	12	1
6500	12	1
6595	12	1
6667	12	1
7038	12	1
7378	12	1
7798	12	1
8021	12	1
8793	12	1
8801	12	1
8851	12	1
9020	12	1
9120	12	1
9592	12	1
9686	12	1
9701	12	1
9755	12	1
9792	12	1
9815	12	1
10106	12	1
10188	12	1
10198	12	1
10370	12	1
10516	12	1
10538	12	1
10625	12	1
10628	12	1
10666	12	1
10732	12	1
10809	12	1
11103	12	1
11116	12	1
22987	12	1
23092	12	1
23101	12	1
23515	12	1
25932	12	1
26003	12	1
26224	12	1
27023	12	1
27161	12	1
28232	12	1
29777	12	1
29978	12	1
50853	12	1
51246	12	1
51317	12	1
51406	12	1
51635	12	1
51742	12	1
51752	12	1
51762	12	1
54825	12	1
54904	12	1
55125	12	1
55317	12	1
55608	12	1
55672	12	1
55870	12	1
55924	12	1
56987	12	1
57194	12	1
57228	12	1
57563	12	1
57649	12	1
58526	12	1
59339	12	1
60561	12	1
64430	12	1
64780	12	1
64859	12	1
65108	12	1
79174	12	1
79567	12	1
79658	12	1
79683	12	1
79712	12	1
79827	12	1
79932	12	1
80025	12	1
80342	12	1
80833	12	1
81603	12	1
81618	12	1
81788	12	1
83861	12	1
83903	12	1
84187	12	1
84260	12	1
84300	12	1
84624	12	1
85457	12	1
89857	12	1
90141	12	1
112398	12	1
114971	12	1
115286	12	1
120071	12	1
121441	12	1
125111	12	1
126432	12	1
129285	12	1
129563	12	1
130399	12	1
147339	12	1
154091	12	1
157378	12	1
197370	12	1
201294	12	1
220988	12	1
221472	12	1
221937	12	1
246175	12	1
266727	12	1
284996	12	1
374920	12	1
375387	12	1
375748	12	1
166	11	1
765	11	1
829	11	1
831	11	1
902	11	1
994	11	1
1289	11	1
1345	11	1
1352	11	1
1606	11	1
1847	11	1
2099	11	1
2519	11	1
2771	11	1
2965	11	1
3133	11	1
3274	11	1
3482	11	1
3516	11	1
3669	11	1
3796	11	1
3800	11	1
3939	11	1
3964	11	1
4001	11	1
4162	11	1
4192	11	1
4218	11	1
4245	11	1
4267	11	1
4642	11	1
5155	11	1
5211	11	1
5434	11	1
5573	11	1
5745	11	1
5796	11	1
5837	11	1
5880	11	1
5987	11	1
5998	11	1
6175	11	1
6404	11	1
6489	11	1
6605	11	1
6907	11	1
7335	11	1
7391	11	1
7392	11	1
7476	11	1
7514	11	1
7520	11	1
7738	11	1
7903	11	1
8140	11	1
8301	11	1
8568	11	1
9100	11	1
9147	11	1
9148	11	1
9202	11	1
9240	11	1
9253	11	1
9469	11	1
9489	11	1
9577	11	1
9619	11	1
9665	11	1
9695	11	1
9770	11	1
9814	11	1
9905	11	1
9911	11	1
9948	11	1
10018	11	1
10095	11	1
10213	11	1
10260	11	1
10296	11	1
10403	11	1
10472	11	1
10658	11	1
10663	11	1
10673	11	1
10983	11	1
11040	11	1
22882	11	1
23029	11	1
23140	11	1
23243	11	1
23279	11	1
23321	11	1
23344	11	1
23409	11	1
24148	11	1
25766	11	1
25777	11	1
27037	11	1
27185	11	1
28976	11	1
29094	11	1
29099	11	1
29909	11	1
30815	11	1
51012	11	1
51090	11	1
51278	11	1
51368	11	1
51523	11	1
51552	11	1
51667	11	1
51761	11	1
54584	11	1
54963	11	1
55038	11	1
55048	11	1
55194	11	1
55207	11	1
55561	11	1
55593	11	1
55640	11	1
55652	11	1
55707	11	1
55734	11	1
55893	11	1
55930	11	1
57007	11	1
57122	11	1
57157	11	1
57655	11	1
60493	11	1
60673	11	1
64092	11	1
64114	11	1
64324	11	1
64332	11	1
64420	11	1
64750	11	1
64778	11	1
64854	11	1
65220	11	1
79155	11	1
79939	11	1
80301	11	1
80331	11	1
81544	11	1
83439	11	1
83931	11	1
84071	11	1
84243	11	1
84265	11	1
84333	11	1
84937	11	1
84940	11	1
84991	11	1
85313	11	1
85451	11	1
89894	11	1
90324	11	1
90678	11	1
92312	11	1
103910	11	1
114991	11	1
140691	11	1
152002	11	1
152006	11	1
157680	11	1
161835	11	1
161882	11	1
167227	11	1
170463	11	1
197320	11	1
197322	11	1
203068	11	1
220164	11	1
254173	11	1
283897	11	1
345757	11	1
373156	11	1
375056	11	1
375298	11	1
388228	11	1
100288142	11	1
101927322	11	1
