# Supplementary material for: Cell type-selective disease-association of genes under high regulatory load
Source: Nucleic Acids Res. 2015 Oct 10;43(18):8839–55. doi: 10.1093/nar/gkv863 (PMC4605313; doi:10.1093/nar/gkv863)
Supplement: SUPPLEMENTARY DATA [file supp_gkv863_nar-01077-z-2015-File011.zip › HighEnhLoad_E044_10PCNT_04-Feb-2015.txt]

Entrez Gene ID	Nr Enh	H3K4me3 status
27086	165	1
1603	128	1
3091	109	1
91526	99	1
5583	97	1
9750	97	1
84159	97	1
84417	95	1
2308	90	1
4289	87	1
80055	85	1
10801	83	1
23239	83	1
57511	83	1
596	81	1
51735	80	1
136259	80	1
56990	79	1
2534	78	1
5028	77	1
5588	77	1
5209	75	1
23118	75	1
5788	74	1
22807	73	1
51176	73	1
9712	69	1
3033	68	1
57211	68	1
729857	68	1
8440	67	1
9576	67	1
10659	67	1
3097	66	1
8821	65	1
10868	65	1
55959	65	1
125488	65	1
23048	64	1
140688	64	1
100287036	64	1
5305	63	1
65125	63	1
259230	63	1
10125	62	1
30011	62	1
50515	62	1
10221	60	1
3799	58	1
23112	58	1
28951	58	1
29123	58	1
10507	57	1
80314	57	1
6772	56	1
22990	56	1
26256	56	1
55604	56	1
219790	56	1
29957	55	1
55904	55	1
92241	55	1
9679	54	1
57580	54	1
753	53	1
1880	53	1
3600	53	1
5893	53	1
8452	53	1
10451	53	1
23240	53	1
55824	53	1
118426	53	1
5922	52	1
9019	52	1
9169	52	1
79718	52	1
80824	52	1
2744	51	1
11214	51	1
283349	51	1
2766	50	1
3688	50	1
4154	50	1
5906	50	1
22848	50	1
283742	50	1
2799	49	1
3572	49	1
5293	49	1
23180	49	1
23291	49	1
25816	49	1
64077	49	1
157638	49	1
639	48	1
3295	48	1
6310	48	1
6733	48	1
7097	48	1
9267	48	1
92106	48	1
203328	48	1
158	47	1
6789	47	1
8111	47	1
8632	47	1
81539	47	1
113263	47	1
440193	47	1
677	46	1
2113	46	1
3716	46	1
5150	46	1
55144	46	1
6095	45	1
23272	45	1
23590	45	1
27247	45	1
50651	45	1
51719	45	1
84230	45	1
284058	45	1
921	44	1
959	44	1
1233	44	1
2004	44	1
6793	44	1
9938	44	1
22821	44	1
22883	44	1
25939	44	1
26999	44	1
125228	44	1
861	43	1
1846	43	1
2625	43	1
4214	43	1
9262	43	1
9760	43	1
10018	43	1
11320	43	1
23214	43	1
51542	43	1
51571	43	1
55924	43	1
60468	43	1
64784	43	1
84034	43	1
473	42	1
3382	42	1
4609	42	1
9375	42	1
57162	42	1
64410	42	1
79048	42	1
89846	42	1
347902	42	1
619279	42	1
329	41	1
1316	41	1
5128	41	1
6240	41	1
7128	41	1
7534	41	1
8439	41	1
10320	41	1
162394	41	1
960	40	1
1112	40	1
1788	40	1
5527	40	1
9616	40	1
10767	40	1
23175	40	1
51669	40	1
55054	40	1
79657	40	1
112616	40	1
643853	40	1
705	39	1
896	39	1
5142	39	1
5795	39	1
5890	39	1
6480	39	1
6786	39	1
8428	39	1
9650	39	1
23347	39	1
54102	39	1
54900	39	1
55690	39	1
81552	39	1
143686	39	1
284805	39	1
678	38	1
998	38	1
1778	38	1
4088	38	1
4627	38	1
8707	38	1
54880	38	1
55619	38	1
55915	38	1
64837	38	1
84251	38	1
283807	38	1
387119	38	1
1859	37	1
1997	37	1
2185	37	1
2889	37	1
3570	37	1
4068	37	1
7764	37	1
8556	37	1
26018	37	1
50615	37	1
55294	37	1
64682	37	1
91607	37	1
113828	37	1
171023	37	1
253260	37	1
400954	37	1
120	36	1
493	36	1
3707	36	1
4126	36	1
4478	36	1
4601	36	1
5451	36	1
6672	36	1
10166	36	1
55225	36	1
60481	36	1
63898	36	1
79664	36	1
83641	36	1
117583	36	1
113	35	1
919	35	1
923	35	1
2313	35	1
3659	35	1
4300	35	1
7430	35	1
7456	35	1
8573	35	1
9459	35	1
9759	35	1
10090	35	1
10788	35	1
27436	35	1
54112	35	1
55843	35	1
375057	35	1
476	34	1
831	34	1
3676	34	1
8631	34	1
9736	34	1
9958	34	1
29851	34	1
51552	34	1
55809	34	1
57533	34	1
58526	34	1
79719	34	1
81618	34	1
115286	34	1
167826	34	1
286	33	1
2841	33	1
3660	33	1
3662	33	1
4026	33	1
6504	33	1
7903	33	1
10163	33	1
10397	33	1
23522	33	1
26224	33	1
51752	33	1
55173	33	1
56172	33	1
56829	33	1
80146	33	1
84513	33	1
90268	33	1
130589	33	1
151556	33	1
309	32	1
894	32	1
1493	32	1
1901	32	1
4179	32	1
5443	32	1
6001	32	1
6584	32	1
9263	32	1
10602	32	1
10758	32	1
26986	32	1
27352	32	1
54331	32	1
54815	32	1
57591	32	1
83549	32	1
114908	32	1
284996	32	1
345757	32	1
81	31	1
868	31	1
947	31	1
1656	31	1
4775	31	1
7133	31	1
8202	31	1
8289	31	1
8301	31	1
8925	31	1
10048	31	1
11123	31	1
11278	31	1
23029	31	1
23499	31	1
51637	31	1
51742	31	1
57134	31	1
84441	31	1
92092	31	1
408263	31	1
643314	31	1
641	30	1
1106	30	1
3635	30	1
4012	30	1
7994	30	1
8898	30	1
9474	30	1
22987	30	1
23041	30	1
51174	30	1
51696	30	1
57178	30	1
79643	30	1
80267	30	1
81671	30	1
123016	30	1
139818	30	1
494188	30	1
4773	29	1
5295	29	1
5921	29	1
6482	29	1
6932	29	1
7037	29	1
7443	29	1
8445	29	1
8728	29	1
8829	29	1
8850	29	1
9167	29	1
9448	29	1
9953	29	1
10477	29	1
27334	29	1
29117	29	1
51274	29	1
51586	29	1
54361	29	1
54904	29	1
55187	29	1
57410	29	1
57492	29	1
117581	29	1
118429	29	1
124540	29	1
129285	29	1
246175	29	1
337867	29	1
339896	29	1
3183	28	1
3631	28	1
4155	28	1
5163	28	1
5334	28	1
6430	28	1
7048	28	1
9320	28	1
9595	28	1
9874	28	1
10318	28	1
10735	28	1
25797	28	1
50852	28	1
54187	28	1
54518	28	1
55729	28	1
55744	28	1
57521	28	1
64400	28	1
83605	28	1
84959	28	1
94120	28	1
151648	28	1
222255	28	1
253558	28	1
256987	28	1
965	27	1
1236	27	1
2289	27	1
2693	27	1
2827	27	1
3096	27	1
3755	27	1
4094	27	1
4739	27	1
4815	27	1
5376	27	1
6314	27	1
6506	27	1
8542	27	1
9467	27	1
9698	27	1
9792	27	1
10096	27	1
23164	27	1
51406	27	1
51621	27	1
55013	27	1
57520	27	1
59339	27	1
64207	27	1
79741	27	1
81606	27	1
83592	27	1
83983	27	1
92737	27	1
151903	27	1
152002	27	1
220988	27	1
286530	27	1
400818	27	1
493753	27	1
399	26	1
3566	26	1
3597	26	1
3936	26	1
6432	26	1
7060	26	1
8669	26	1
9445	26	1
9830	26	1
9844	26	1
10049	26	1
10912	26	1
26051	26	1
27040	26	1
29916	26	1
54541	26	1
54918	26	1
55573	26	1
56888	26	1
63979	26	1
81610	26	1
220047	26	1
256021	26	1
340152	26	1
343990	26	1
374819	26	1
388650	26	1
399665	26	1
214	25	1
598	25	1
832	25	1
961	25	1
1729	25	1
2587	25	1
3344	25	1
3587	25	1
3655	25	1
4001	25	1
5641	25	1
5908	25	1
5934	25	1
5966	25	1
6497	25	1
7187	25	1
8073	25	1
9402	25	1
9452	25	1
9603	25	1
9766	25	1
10365	25	1
22806	25	1
23338	25	1
26578	25	1
50807	25	1
55571	25	1
64332	25	1
64420	25	1
65056	25	1
79008	25	1
79887	25	1
80017	25	1
116496	25	1
124245	25	1
124783	25	1
126917	25	1
133383	25	1
348938	25	1
389170	25	1
399474	25	1
548593	25	1
118	24	1
902	24	1
940	24	1
1361	24	1
1540	24	1
1906	24	1
2035	24	1
2316	24	1
3516	24	1
3796	24	1
3985	24	1
3987	24	1
5452	24	1
5910	24	1
9021	24	1
9516	24	1
9804	24	1
9861	24	1
10098	24	1
10123	24	1
10140	24	1
10227	24	1
10487	24	1
11237	24	1
22823	24	1
22913	24	1
25897	24	1
51611	24	1
54861	24	1
54896	24	1
55650	24	1
59269	24	1
80757	24	1
83439	24	1
91748	24	1
92906	24	1
116028	24	1
143684	24	1
166815	24	1
167838	24	1
201164	24	1
203245	24	1
604	23	1
1838	23	1
2885	23	1
2886	23	1
3184	23	1
3455	23	1
4363	23	1
4780	23	1
4790	23	1
6135	23	1
6304	23	1
6653	23	1
7074	23	1
8553	23	1
8651	23	1
8672	23	1
8832	23	1
9644	23	1
9663	23	1
9672	23	1
9988	23	1
10672	23	1
10923	23	1
22876	23	1
23043	23	1
23253	23	1
23274	23	1
23406	23	1
23527	23	1
23761	23	1
25842	23	1
29072	23	1
29121	23	1
29982	23	1
55196	23	1
55930	23	1
57142	23	1
79161	23	1
79890	23	1
80709	23	1
81619	23	1
81693	23	1
83637	23	1
92346	23	1
115123	23	1
153020	23	1
153222	23	1
200424	23	1
221037	23	1
285025	23	1
285513	23	1
359948	23	1
405754	23	1
472	22	1
1889	22	1
2782	22	1
2869	22	1
3399	22	1
3428	22	1
3559	22	1
3560	22	1
3588	22	1
3732	22	1
3927	22	1
4297	22	1
4602	22	1
5125	22	1
5292	22	1
5734	22	1
5925	22	1
6397	22	1
6573	22	1
7159	22	1
7799	22	1
7852	22	1
8379	22	1
9208	22	1
9611	22	1
9797	22	1
10105	22	1
10154	22	1
10174	22	1
10188	22	1
10311	22	1
11103	22	1
23224	22	1
23550	22	1
28984	22	1
51128	22	1
51322	22	1
51564	22	1
54855	22	1
56987	22	1
57018	22	1
57628	22	1
57707	22	1
60386	22	1
65220	22	1
79906	22	1
80004	22	1
80208	22	1
83786	22	1
84894	22	1
126669	22	1
129293	22	1
134429	22	1
221184	22	1
257236	22	1
283999	22	1
375449	22	1
39	21	1
665	21	1
839	21	1
2099	21	1
3601	21	1
3654	21	1
3702	21	1
3937	21	1
4092	21	1
4288	21	1
4953	21	1
5062	21	1
5467	21	1
7287	21	1
7357	21	1
7360	21	1
7528	21	1
9404	21	1
10006	21	1
10019	21	1
10270	21	1
10678	21	1
10725	21	1
11118	21	1
23102	21	1
23169	21	1
23181	21	1
23275	21	1
23369	21	1
26052	21	1
27244	21	1
27250	21	1
27292	21	1
29978	21	1
51061	21	1
51218	21	1
51320	21	1
55718	21	1
55832	21	1
56261	21	1
57708	21	1
63875	21	1
64225	21	1
64919	21	1
79831	21	1
90273	21	1
114836	21	1
116832	21	1
120227	21	1
125150	21	1
131583	21	1
168537	21	1
221895	21	1
100127889	21	1
100506736	21	1
814	20	1
824	20	1
943	20	1
953	20	1
1315	20	1
1453	20	1
1654	20	1
1768	20	1
1785	20	1
2146	20	1
2776	20	1
3241	20	1
3708	20	1
4089	20	1
4729	20	1
5188	20	1
5520	20	1
5578	20	1
5579	20	1
5822	20	1
5926	20	1
6311	20	1
6483	20	1
6489	20	1
6711	20	1
7175	20	1
7253	20	1
7879	20	1
8623	20	1
8738	20	1
8894	20	1
9725	20	1
9833	20	1
9960	20	1
9967	20	1
10658	20	1
10950	20	1
23157	20	1
23218	20	1
23243	20	1
23327	20	1
23498	20	1
25926	20	1
26119	20	1
28976	20	1
29035	20	1
29094	20	1
51202	20	1
51585	20	1
54476	20	1
54665	20	1
54892	20	1
55303	20	1
55914	20	1
57228	20	1
57471	20	1
60561	20	1
64167	20	1
112840	20	1
114971	20	1
130872	20	1
145567	20	1
147339	20	1
160140	20	1
163882	20	1
205564	20	1
132	19	1
156	19	1
330	19	1
841	19	1
1203	19	1
1235	19	1
2052	19	1
2100	19	1
3181	19	1
3384	19	1
3983	19	1
4118	19	1
4644	19	1
4688	19	1
4772	19	1
4967	19	1
5140	19	1
5533	19	1
5829	19	1
5903	19	1
6720	19	1
7046	19	1
7109	19	1
7514	19	1
8303	19	1
8826	19	1
9134	19	1
9148	19	1
9249	19	1
9567	19	1
9710	19	1
9814	19	1
9957	19	1
10237	19	1
10538	19	1
11018	19	1
11059	19	1
11221	19	1
11329	19	1
23036	19	1
23215	19	1
23345	19	1
23370	19	1
23429	19	1
23473	19	1
25777	19	1
26207	19	1
27113	19	1
51097	19	1
51187	19	1
51341	19	1
51411	19	1
51429	19	1
53405	19	1
55129	19	1
55308	19	1
55423	19	1
55922	19	1
56171	19	1
57097	19	1
57150	19	1
57583	19	1
80025	19	1
81537	19	1
84187	19	1
117145	19	1
152006	19	1
152789	19	1
200728	19	1
200844	19	1
201799	19	1
222659	19	1
286053	19	1
286827	19	1
389289	19	1
729515	19	1
102	18	1
196	18	1
408	18	1
488	18	1
752	18	1
817	18	1
860	18	1
962	18	1
1039	18	1
1615	18	1
1992	18	1
2530	18	1
2633	18	1
2872	18	1
2908	18	1
2957	18	1
4162	18	1
4194	18	1
4217	18	1
4306	18	1
4343	18	1
5093	18	1
5272	18	1
5335	18	1
5504	18	1
5538	18	1
5745	18	1
5924	18	1
5933	18	1
7071	18	1
7114	18	1
7520	18	1
7905	18	1
8659	18	1
8844	18	1
9572	18	1
9840	18	1
10499	18	1
10625	18	1
10971	18	1
11052	18	1
23052	18	1
23077	18	1
51108	18	1
51434	18	1
51523	18	1
51651	18	1
54726	18	1
54834	18	1
54980	18	1
55291	18	1
55622	18	1
55634	18	1
55640	18	1
57560	18	1
57669	18	1
57713	18	1
63892	18	1
64005	18	1
64771	18	1
64778	18	1
80853	18	1
81603	18	1
84056	18	1
84270	18	1
84433	18	1
84940	18	1
113115	18	1
133418	18	1
140890	18	1
154467	18	1
257415	18	1
400359	18	1
400746	18	1
414318	18	1
494470	18	1
104	17	1
382	17	1
622	17	1
864	17	1
976	17	1
1105	17	1
1213	17	1
1237	17	1
1352	17	1
1385	17	1
1879	17	1
2011	17	1
2081	17	1
2355	17	1
2768	17	1
3398	17	1
3454	17	1
3595	17	1
3695	17	1
3945	17	1
4128	17	1
4140	17	1
4676	17	1
5082	17	1
5550	17	1
5603	17	1
5744	17	1
5775	17	1
6500	17	1
6503	17	1
6509	17	1
6728	17	1
6775	17	1
7050	17	1
7322	17	1
7531	17	1
7849	17	1
8140	17	1
8649	17	1
8726	17	1
8887	17	1
9020	17	1
9051	17	1
9053	17	1
9120	17	1
9232	17	1
9252	17	1
9640	17	1
9778	17	1
9782	17	1
9881	17	1
10010	17	1
10099	17	1
10161	17	1
10213	17	1
10403	17	1
10667	17	1
22992	17	1
23078	17	1
23148	17	1
23189	17	1
23394	17	1
23526	17	1
23533	17	1
26003	17	1
26147	17	1
27101	17	1
27342	17	1
28989	17	1
29969	17	1
51115	17	1
51251	17	1
56548	17	1
56902	17	1
57122	17	1
57190	17	1
57448	17	1
57574	17	1
64092	17	1
64969	17	1
79813	17	1
80204	17	1
80790	17	1
84456	17	1
85313	17	1
93349	17	1
94134	17	1
114804	17	1
123099	17	1
140609	17	1
143941	17	1
152189	17	1
153830	17	1
157378	17	1
169981	17	1
201633	17	1
474344	17	1
636	16	1
643	16	1
688	16	1
694	16	1
818	16	1
970	16	1
2000	16	1
2302	16	1
2734	16	1
2995	16	1
3090	16	1
3098	16	1
3460	16	1
4204	16	1
4664	16	1
4690	16	1
5529	16	1
5534	16	1
5873	16	1
6197	16	1
6239	16	1
6477	16	1
6513	16	1
6617	16	1
6774	16	1
6776	16	1
6885	16	1
6993	16	1
7185	16	1
7188	16	1
8027	16	1
8498	16	1
8851	16	1
8881	16	1
9043	16	1
9228	16	1
9235	16	1
9240	16	1
9497	16	1
9645	16	1
9811	16	1
9873	16	1
9990	16	1
10043	16	1
10393	16	1
10531	16	1
10743	16	1
11217	16	1
11275	16	1
22822	16	1
23348	16	1
23670	16	1
25972	16	1
26031	16	1
26136	16	1
27111	16	1
29965	16	1
51058	16	1
51185	16	1
51299	16	1
51329	16	1
53347	16	1
54149	16	1
54788	16	1
54832	16	1
54842	16	1
55167	16	1
55340	16	1
55653	16	1
55671	16	1
56940	16	1
56963	16	1
57103	16	1
57181	16	1
57337	16	1
57407	16	1
57620	16	1
57621	16	1
58513	16	1
64131	16	1
64859	16	1
66008	16	1
80012	16	1
80342	16	1
80777	16	1
81558	16	1
81704	16	1
83874	16	1
84329	16	1
84679	16	1
90324	16	1
91775	16	1
93487	16	1
113791	16	1
117584	16	1
120425	16	1
152110	16	1
157697	16	1
162989	16	1
196528	16	1
223082	16	1
283248	16	1
415116	16	1
100131211	16	1
100507050	16	1
659	15	1
687	15	1
843	15	1
867	15	1
1840	15	1
2131	15	1
2153	15	1
2672	15	1
3065	15	1
3162	15	1
3482	15	1
3575	15	1
3720	15	1
3725	15	1
3964	15	1
3980	15	1
4835	15	1
5336	15	1
5339	15	1
5500	15	1
5523	15	1
5682	15	1
6047	15	1
6364	15	1
6595	15	1
6605	15	1
6651	15	1
6782	15	1
7227	15	1
7403	15	1
7417	15	1
8509	15	1
8743	15	1
8871	15	1
8899	15	1
9054	15	1
9168	15	1
9214	15	1
9258	15	1
9290	15	1
9334	15	1
9368	15	1
9584	15	1
9589	15	1
9686	15	1
9695	15	1
9780	15	1
9806	15	1
9882	15	1
9908	15	1
9948	15	1
10055	15	1
10068	15	1
10260	15	1
10645	15	1
10657	15	1
10663	15	1
10664	15	1
10673	15	1
10728	15	1
11073	15	1
23092	15	1
23451	15	1
25771	15	1
25805	15	1
26112	15	1
26137	15	1
26996	15	1
27128	15	1
27347	15	1
29079	15	1
29980	15	1
51095	15	1
51199	15	1
51444	15	1
51466	15	1
54517	15	1
55122	15	1
55209	15	1
55969	15	1
57157	15	1
57223	15	1
57488	15	1
60312	15	1
65082	15	1
79658	15	1
79843	15	1
79892	15	1
80176	15	1
81689	15	1
84275	15	1
84891	15	1
89765	15	1
89894	15	1
91012	15	1
92482	15	1
94241	15	1
114794	15	1
117289	15	1
123096	15	1
151194	15	1
161882	15	1
219333	15	1
220158	15	1
221002	15	1
221472	15	1
283358	15	1
338596	15	1
338699	15	1
388403	15	1
100288142	15	1
164	14	1
274	14	1
466	14	1
754	14	1
774	14	1
801	14	1
858	14	1
1021	14	1
1089	14	1
1152	14	1
1633	14	1
1964	14	1
2055	14	1
2317	14	1
2519	14	1
2643	14	1
2835	14	1
3146	14	1
3185	14	1
3191	14	1
3737	14	1
3838	14	1
3958	14	1
4124	14	1
4293	14	1
5141	14	1
5151	14	1
5412	14	1
5573	14	1
5624	14	1
5687	14	1
5885	14	1
5900	14	1
6452	14	1
6619	14	1
6815	14	1
7038	14	1
7184	14	1
7323	14	1
7334	14	1
7378	14	1
7416	14	1
7436	14	1
7690	14	1
8038	14	1
8453	14	1
8621	14	1
8776	14	1
8793	14	1
8828	14	1
9014	14	1
9123	14	1
9150	14	1
9473	14	1
9701	14	1
10516	14	1
23063	14	1
23225	14	1
23293	14	1
23411	14	1
23478	14	1
23589	14	1
23613	14	1
26057	14	1
26118	14	1
26135	14	1
26151	14	1
27023	14	1
27161	14	1
27245	14	1
51012	14	1
51083	14	1
51123	14	1
51247	14	1
54108	14	1
54487	14	1
54758	14	1
54906	14	1
55069	14	1
55252	14	1
55870	14	1
57185	14	1
57198	14	1
60675	14	1
64083	14	1
64781	14	1
64853	14	1
64864	14	1
79174	14	1
79443	14	1
79665	14	1
79729	14	1
79961	14	1
84071	14	1
84876	14	1
89849	14	1
91445	14	1
91749	14	1
92797	14	1
112942	14	1
115362	14	1
119391	14	1
130916	14	1
146712	14	1
150864	14	1
201595	14	1
219402	14	1
219771	14	1
220074	14	1
221178	14	1
222194	14	1
284273	14	1
284695	14	1
285195	14	1
374786	14	1
375056	14	1
100113407	14	1
100144748	14	1
