# Supplementary material for: Cell type-selective disease-association of genes under high regulatory load
Source: Nucleic Acids Res. 2015 Oct 10;43(18):8839–55. doi: 10.1093/nar/gkv863 (PMC4605313; doi:10.1093/nar/gkv863)
Supplement: SUPPLEMENTARY DATA [file supp_gkv863_nar-01077-z-2015-File011.zip › HighEnhLoad_E043_10PCNT_04-Feb-2015.txt]

Entrez Gene ID	Nr Enh	H3K4me3 status
27086	120	1
91526	90	1
3091	89	1
5583	85	1
80055	83	1
10801	80	1
51176	76	1
9750	72	1
84417	70	1
3033	67	1
5588	67	1
10507	65	1
2534	64	1
140688	64	1
26999	63	1
10868	61	1
23048	61	1
56990	61	1
8440	60	1
9576	60	1
5305	58	1
8111	58	1
51735	58	1
5788	57	1
1880	55	1
57134	55	1
677	54	1
60468	53	1
79048	52	1
5150	51	1
6793	51	1
9712	51	1
11320	51	1
23291	51	1
440193	51	1
3097	49	1
10659	49	1
5209	48	1
9267	48	1
57211	48	1
3572	47	1
3707	47	1
4154	47	1
8632	47	1
57190	47	1
339896	47	1
2113	46	1
5293	46	1
10320	46	1
23112	46	1
959	45	1
3702	45	1
4289	45	1
11278	45	1
203328	45	1
256987	45	1
960	44	1
3295	44	1
7048	44	1
9679	44	1
10125	44	1
25816	44	1
64077	44	1
113828	44	1
136259	44	1
375057	44	1
5451	43	1
2308	42	1
4478	42	1
7060	42	1
11214	42	1
22821	42	1
23180	42	1
23272	42	1
51466	42	1
919	41	1
7764	41	1
8821	41	1
9375	41	1
9650	41	1
84441	41	1
92106	41	1
123099	41	1
309	40	1
894	40	1
9938	40	1
399	39	1
8898	39	1
22848	39	1
50615	39	1
55187	39	1
57511	39	1
284805	39	1
158	38	1
705	38	1
896	38	1
6304	38	1
22883	38	1
79643	38	1
151556	38	1
1603	37	1
4627	37	1
9402	37	1
23240	37	1
54815	37	1
57521	37	1
64410	37	1
283349	37	1
861	36	1
921	36	1
2313	36	1
2533	36	1
3659	36	1
6482	36	1
6772	36	1
10397	36	1
25926	36	1
25939	36	1
83641	36	1
253260	36	1
337867	36	1
343990	36	1
1788	35	1
3631	35	1
4773	35	1
5028	35	1
7456	35	1
8556	35	1
26207	35	1
55604	35	1
79657	35	1
89846	35	1
3570	34	1
6584	34	1
8452	34	1
9262	34	1
9263	34	1
9448	34	1
54112	34	1
55690	34	1
221184	34	1
493753	34	1
1106	33	1
2799	33	1
3755	33	1
4609	33	1
5443	33	1
5890	33	1
6480	33	1
51274	33	1
55744	33	1
83983	33	1
347902	33	1
2185	32	1
2289	32	1
3600	32	1
5641	32	1
27247	32	1
79890	32	1
84433	32	1
1112	31	1
3688	31	1
6095	31	1
7097	31	1
9595	31	1
64837	31	1
473	30	1
4214	30	1
5272	30	1
6001	30	1
6720	30	1
23370	30	1
23648	30	1
51621	30	1
57591	30	1
63979	30	1
92241	30	1
613	29	1
753	29	1
832	29	1
923	29	1
2841	29	1
3566	29	1
5527	29	1
6506	29	1
9459	29	1
9844	29	1
10163	29	1
23214	29	1
23225	29	1
27352	29	1
28951	29	1
55619	29	1
64784	29	1
256380	29	1
494188	29	1
113	28	1
2889	28	1
3575	28	1
6932	28	1
8542	28	1
9019	28	1
9922	28	1
10318	28	1
23590	28	1
54102	28	1
54518	28	1
54861	28	1
55824	28	1
56829	28	1
81619	28	1
112616	28	1
129293	28	1
286530	28	1
400954	28	1
688	27	1
843	27	1
1992	27	1
2587	27	1
3676	27	1
4155	27	1
4775	27	1
5922	27	1
6653	27	1
7114	27	1
7133	27	1
7287	27	1
8829	27	1
9249	27	1
22806	27	1
51696	27	1
51719	27	1
55636	27	1
57097	27	1
83605	27	1
87	26	1
596	26	1
841	26	1
1316	26	1
2744	26	1
2869	26	1
5128	26	1
5295	26	1
6240	26	1
9759	26	1
10602	26	1
29117	26	1
54896	26	1
55084	26	1
57713	26	1
124783	26	1
157638	26	1
283742	26	1
641	25	1
754	25	1
998	25	1
1901	25	1
3065	25	1
3937	25	1
4088	25	1
5339	25	1
5734	25	1
6711	25	1
6786	25	1
8623	25	1
9663	25	1
10123	25	1
10166	25	1
23175	25	1
23239	25	1
23533	25	1
50651	25	1
55144	25	1
79664	25	1
171023	25	1
387119	25	1
120	24	1
1778	24	1
1997	24	1
2004	24	1
2768	24	1
2885	24	1
2886	24	1
3587	24	1
3660	24	1
4601	24	1
5906	24	1
6239	24	1
8073	24	1
8672	24	1
10657	24	1
23348	24	1
27334	24	1
30011	24	1
51571	24	1
83549	24	1
84034	24	1
84230	24	1
92092	24	1
146850	24	1
168537	24	1
864	23	1
1768	23	1
3588	23	1
3927	23	1
3983	23	1
4947	23	1
5908	23	1
6497	23	1
6504	23	1
9021	23	1
23550	23	1
27436	23	1
29123	23	1
51611	23	1
55054	23	1
60386	23	1
64919	23	1
114804	23	1
114836	23	1
139818	23	1
256021	23	1
329	22	1
476	22	1
493	22	1
752	22	1
1656	22	1
1889	22	1
2872	22	1
3384	22	1
5795	22	1
5937	22	1
6310	22	1
8289	22	1
9616	22	1
9725	22	1
10743	22	1
10758	22	1
23148	22	1
23499	22	1
25797	22	1
54541	22	1
55129	22	1
55423	22	1
64332	22	1
79719	22	1
79906	22	1
84159	22	1
117581	22	1
123016	22	1
167838	22	1
359948	22	1
387357	22	1
400451	22	1
643314	22	1
408	21	1
472	21	1
2081	21	1
2766	21	1
3455	21	1
3597	21	1
3732	21	1
4012	21	1
4179	21	1
5163	21	1
6672	21	1
7430	21	1
8428	21	1
8832	21	1
9797	21	1
9861	21	1
10221	21	1
10237	21	1
10487	21	1
23102	21	1
23181	21	1
51564	21	1
54880	21	1
55843	21	1
57178	21	1
57410	21	1
58526	21	1
81606	21	1
84056	21	1
116832	21	1
125488	21	1
126669	21	1
133383	21	1
160140	21	1
162394	21	1
203245	21	1
399665	21	1
382	20	1
1236	20	1
1493	20	1
1785	20	1
2052	20	1
3655	20	1
3695	20	1
3720	20	1
6314	20	1
7128	20	1
7528	20	1
8527	20	1
8631	20	1
8925	20	1
9804	20	1
10477	20	1
11018	20	1
23253	20	1
23523	20	1
27113	20	1
51253	20	1
56172	20	1
57407	20	1
57492	20	1
57580	20	1
79925	20	1
80824	20	1
84875	20	1
84940	20	1
91748	20	1
92558	20	1
118426	20	1
200844	20	1
253558	20	1
678	19	1
839	19	1
1453	19	1
2302	19	1
2827	19	1
3098	19	1
3643	19	1
4046	19	1
4126	19	1
5335	19	1
5579	19	1
7409	19	1
7416	19	1
9051	19	1
9792	19	1
9840	19	1
9948	19	1
10099	19	1
10672	19	1
10767	19	1
11021	19	1
23118	19	1
23338	19	1
23498	19	1
29121	19	1
50807	19	1
51341	19	1
54900	19	1
54918	19	1
55013	19	1
55650	19	1
55924	19	1
57520	19	1
64207	19	1
64400	19	1
83637	19	1
84894	19	1
85315	19	1
90268	19	1
114908	19	1
125228	19	1
140609	19	1
374819	19	1
474344	19	1
619279	19	1
940	18	1
963	18	1
976	18	1
1235	18	1
3669	18	1
4345	18	1
4729	18	1
4815	18	1
5142	18	1
5467	18	1
5829	18	1
5934	18	1
6789	18	1
8525	18	1
8553	18	1
9138	18	1
9169	18	1
10019	18	1
10049	18	1
10365	18	1
10938	18	1
25897	18	1
27040	18	1
27250	18	1
29965	18	1
29969	18	1
51199	18	1
54440	18	1
54476	18	1
55303	18	1
55729	18	1
55809	18	1
57707	18	1
64131	18	1
80004	18	1
81603	18	1
83592	18	1
83593	18	1
84251	18	1
94120	18	1
117583	18	1
143686	18	1
150864	18	1
151888	18	1
167826	18	1
374786	18	1
400818	18	1
100507050	18	1
466	17	1
694	17	1
3399	17	1
3716	17	1
3936	17	1
4245	17	1
4967	17	1
5336	17	1
5538	17	1
5933	17	1
6285	17	1
6402	17	1
6503	17	1
7038	17	1
7071	17	1
7433	17	1
9516	17	1
9567	17	1
9781	17	1
10055	17	1
10567	17	1
11123	17	1
23406	17	1
25777	17	1
25972	17	1
26112	17	1
26151	17	1
50852	17	1
51128	17	1
51185	17	1
51411	17	1
54361	17	1
55196	17	1
55904	17	1
55959	17	1
56888	17	1
57488	17	1
60481	17	1
63898	17	1
64781	17	1
79932	17	1
80146	17	1
81539	17	1
81552	17	1
81558	17	1
84270	17	1
114794	17	1
117289	17	1
128553	17	1
200424	17	1
284058	17	1
285513	17	1
414318	17	1
118	16	1
1361	16	1
1939	16	1
3185	16	1
3241	16	1
3689	16	1
3727	16	1
4772	16	1
5093	16	1
5154	16	1
5578	16	1
6135	16	1
6311	16	1
6745	16	1
7159	16	1
7849	16	1
7994	16	1
8498	16	1
9168	16	1
9181	16	1
9202	16	1
9368	16	1
9710	16	1
9806	16	1
10664	16	1
23347	16	1
23492	16	1
27128	16	1
29916	16	1
51316	16	1
51552	16	1
53347	16	1
54788	16	1
54892	16	1
55173	16	1
55969	16	1
57228	16	1
57533	16	1
57609	16	1
79008	16	1
79156	16	1
79718	16	1
79887	16	1
80757	16	1
80790	16	1
83874	16	1
83931	16	1
89765	16	1
91607	16	1
116028	16	1
130589	16	1
132160	16	1
155038	16	1
160365	16	1
166815	16	1
220988	16	1
548593	16	1
652968	16	1
643	15	1
1039	15	1
1233	15	1
1729	15	1
2625	15	1
2782	15	1
3183	15	1
3398	15	1
3454	15	1
3560	15	1
3683	15	1
3708	15	1
3738	15	1
3799	15	1
3932	15	1
4602	15	1
5452	15	1
5504	15	1
5900	15	1
5914	15	1
5916	15	1
7090	15	1
7443	15	1
8379	15	1
8445	15	1
9117	15	1
9208	15	1
9320	15	1
9874	15	1
10227	15	1
10516	15	1
10666	15	1
10912	15	1
22990	15	1
23522	15	1
25771	15	1
25804	15	1
28996	15	1
29978	15	1
50515	15	1
51095	15	1
51108	15	1
51174	15	1
51321	15	1
51379	15	1
51586	15	1
51669	15	1
55294	15	1
55340	15	1
55915	15	1
56171	15	1
56253	15	1
57103	15	1
80017	15	1
81618	15	1
83636	15	1
84265	15	1
84876	15	1
90273	15	1
120425	15	1
123036	15	1
124540	15	1
126308	15	1
154467	15	1
282996	15	1
283807	15	1
166	14	1
273	14	1
286	14	1
598	14	1
636	14	1
961	14	1
962	14	1
2683	14	1
2821	14	1
2908	14	1
4118	14	1
4209	14	1
6196	14	1
6432	14	1
6573	14	1
6775	14	1
7109	14	1
7531	14	1
7534	14	1
7852	14	1
8313	14	1
8743	14	1
8828	14	1
8881	14	1
9214	14	1
9445	14	1
9467	14	1
9572	14	1
9612	14	1
9706	14	1
9742	14	1
9770	14	1
9780	14	1
9830	14	1
10048	14	1
10105	14	1
10628	14	1
10667	14	1
23275	14	1
23387	14	1
26051	14	1
26205	14	1
26256	14	1
27245	14	1
27315	14	1
28976	14	1
28984	14	1
29957	14	1
51074	14	1
51477	14	1
55194	14	1
55234	14	1
55561	14	1
55791	14	1
57136	14	1
57181	14	1
57198	14	1
57216	14	1
60485	14	1
63875	14	1
65125	14	1
79567	14	1
79652	14	1
79831	14	1
80314	14	1
80335	14	1
81671	14	1
83786	14	1
90324	14	1
130026	14	1
134429	14	1
154790	14	1
201164	14	1
221937	14	1
257236	14	1
339122	14	1
375056	14	1
388962	14	1
643853	14	1
489	13	1
818	13	1
1508	13	1
1846	13	1
2035	13	1
2316	13	1
2665	13	1
2672	13	1
2802	13	1
2975	13	1
3146	13	1
3594	13	1
3635	13	1
3737	13	1
4064	13	1
4205	13	1
4780	13	1
4790	13	1
4953	13	1
5125	13	1
5188	13	1
5334	13	1
5687	13	1
5822	13	1
6305	13	1
6509	13	1
6776	13	1
6993	13	1
7322	13	1
7391	13	1
7879	13	1
8187	13	1
8837	13	1
9043	13	1
9150	13	1
9232	13	1
9258	13	1
9308	13	1
9435	13	1
9701	13	1
9736	13	1
9766	13	1
9873	13	1
9881	13	1
10068	13	1
10109	13	1
10174	13	1
10788	13	1
11083	13	1
11221	13	1
22859	13	1
22900	13	1
22919	13	1
23157	13	1
23164	13	1
23189	13	1
23224	13	1
23613	13	1
23761	13	1
26157	13	1
26578	13	1
28989	13	1
29072	13	1
51299	13	1
51409	13	1
51429	13	1
51451	13	1
53827	13	1
54187	13	1
54331	13	1
54674	13	1
54758	13	1
54910	13	1
54980	13	1
55114	13	1
55225	13	1
55230	13	1
55267	13	1
55734	13	1
55922	13	1
57122	13	1
57162	13	1
60312	13	1
64005	13	1
64167	13	1
64853	13	1
65108	13	1
79724	13	1
81610	13	1
83855	13	1
84138	13	1
84456	13	1
84892	13	1
91461	13	1
91775	13	1
92737	13	1
113263	13	1
114327	13	1
116985	13	1
129563	13	1
130916	13	1
143684	13	1
148867	13	1
151903	13	1
169981	13	1
221178	13	1
284273	13	1
348938	13	1
100	12	1
313	12	1
321	12	1
392	12	1
403	12	1
604	12	1
817	12	1
824	12	1
867	12	1
914	12	1
915	12	1
916	12	1
943	12	1
1154	12	1
1540	12	1
1840	12	1
2011	12	1
2100	12	1
2175	12	1
2194	12	1
2222	12	1
2355	12	1
2530	12	1
3312	12	1
3480	12	1
3632	12	1
3838	12	1
3945	12	1
4026	12	1
4149	12	1
4162	12	1
4194	12	1
4204	12	1
4299	12	1
5292	12	1
5603	12	1
5605	12	1
5920	12	1
5925	12	1
6047	12	1
6164	12	1
6397	12	1
6455	12	1
6483	12	1
6624	12	1
6641	12	1
6733	12	1
6774	12	1
7074	12	1
7084	12	1
7132	12	1
7178	12	1
7335	12	1
7520	12	1
7535	12	1
8509	12	1
8621	12	1
8728	12	1
8766	12	1
8787	12	1
8851	12	1
9057	12	1
9123	12	1
9603	12	1
9644	12	1
10090	12	1
10106	12	1
10140	12	1
10403	12	1
10451	12	1
10732	12	1
10950	12	1
10971	12	1
11237	12	1
23059	12	1
23199	12	1
23218	12	1
23295	12	1
23484	12	1
25766	12	1
25932	12	1
26003	12	1
28988	12	1
29851	12	1
29982	12	1
51422	12	1
51637	12	1
51742	12	1
51816	12	1
54106	12	1
54868	12	1
54904	12	1
55308	12	1
55718	12	1
56261	12	1
57018	12	1
57142	12	1
57583	12	1
57674	12	1
64969	12	1
80025	12	1
81704	12	1
81788	12	1
84174	12	1
84309	12	1
84954	12	1
84959	12	1
89849	12	1
91010	12	1
92822	12	1
117584	12	1
118429	12	1
125111	12	1
126917	12	1
140691	12	1
157567	12	1
220074	12	1
221037	12	1
284996	12	1
285195	12	1
339210	12	1
388650	12	1
415116	12	1
729515	12	1
105	11	1
311	11	1
360	11	1
391	11	1
567	11	1
814	11	1
965	11	1
969	11	1
1026	11	1
1107	11	1
1108	11	1
1315	11	1
1345	11	1
1407	11	1
1757	11	1
2120	11	1
2268	11	1
2353	11	1
2693	11	1
2745	11	1
2771	11	1
2776	11	1
2969	11	1
3133	11	1
3159	11	1
3191	11	1
3274	11	1
3275	11	1
3609	11	1
3654	11	1
3796	11	1
3820	11	1
3980	11	1
3987	11	1
4063	11	1
4192	11	1
4293	11	1
4300	11	1
4616	11	1
5023	11	1
5073	11	1
5412	11	1
5423	11	1
5500	11	1
5738	11	1
5770	11	1
5796	11	1
5903	11	1
5924	11	1
5987	11	1
6097	11	1
6430	11	1
6500	11	1
6513	11	1
6843	11	1
6894	11	1
6903	11	1
7040	11	1
7185	11	1
7536	11	1
8233	11	1
8459	11	1
8725	11	1
9240	11	1
9241	11	1
9450	11	1
9776	11	1
9960	11	1
9967	11	1
10007	11	1
10010	11	1
10188	11	1
10658	11	1
10947	11	1
10983	11	1
11116	11	1
11238	11	1
11322	11	1
22880	11	1
22884	11	1
23029	11	1
23092	11	1
23101	11	1
23308	11	1
23344	11	1
23429	11	1
23473	11	1
23589	11	1
23764	11	1
25829	11	1
25949	11	1
26030	11	1
26147	11	1
27106	11	1
27185	11	1
27314	11	1
28998	11	1
50619	11	1
51012	11	1
51070	11	1
51406	11	1
51523	11	1
54149	11	1
54919	11	1
55200	11	1
55544	11	1
55634	11	1
55652	11	1
55700	11	1
55743	11	1
55810	11	1
55832	11	1
56262	11	1
56890	11	1
56910	11	1
57194	11	1
57584	11	1
58513	11	1
60561	11	1
64114	11	1
64744	11	1
79155	11	1
79720	11	1
79883	11	1
79931	11	1
79939	11	1
80342	11	1
80714	11	1
91012	11	1
92960	11	1
114971	11	1
119391	11	1
152007	11	1
154075	11	1
162989	11	1
197358	11	1
199990	11	1
221935	11	1
222255	11	1
246175	11	1
283991	11	1
284001	11	1
284131	11	1
340152	11	1
349136	11	1
374920	11	1
388403	11	1
388753	11	1
389289	11	1
400746	11	1
100113407	11	1
100288142	11	1
101927322	11	1
101	10	1
102	10	1
330	10	1
665	10	1
777	10	1
801	10	1
868	10	1
1289	10	1
1385	10	1
1615	10	1
2146	10	1
2178	10	1
2662	10	1
2971	10	1
2995	10	1
3105	10	1
3164	10	1
3268	10	1
3344	10	1
3559	10	1
3601	10	1
3607	10	1
3656	10	1
3725	10	1
3845	10	1
3964	10	1
3985	10	1
4000	10	1
4001	10	1
4074	10	1
4092	10	1
4216	10	1
4267	10	1
4665	10	1
4715	10	1
5152	10	1
5224	10	1
5296	10	1
6175	10	1
6195	10	1
6256	10	1
6452	10	1
6605	10	1
6612	10	1
6777	10	1
6907	10	1
7050	10	1
7294	10	1
7323	10	1
7337	10	1
7417	10	1
8178	10	1
8303	10	1
8651	10	1
8659	10	1
8707	10	1
8871	10	1
9020	10	1
9441	10	1
9601	10	1
9619	10	1
9907	10	1
9911	10	1
10095	10	1
10161	10	1
10194	10	1
10198	10	1
10260	10	1
10270	10	1
10311	10	1
10347	10	1
10499	10	1
10809	10	1
11040	10	1
11329	10	1
11333	10	1
22877	10	1
22992	10	1
23078	10	1
23144	10	1
23228	10	1
23274	10	1
23409	10	1
23508	10	1
23526	10	1
23527	10	1
23765	10	1
25828	10	1
25953	10	1
26009	10	1
26119	10	1
26122	10	1
26289	10	1
26986	10	1
27161	10	1
27244	10	1
27439	10	1
29094	10	1
29914	10	1
50861	10	1
51061	10	1
51218	10	1
51278	10	1
51322	10	1
51531	10	1
51660	10	1
51765	10	1
54108	10	1
54850	10	1
54906	10	1
54963	10	1
55080	10	1
55125	10	1
55180	10	1
55209	10	1
55654	10	1
55752	10	1
55850	10	1
56252	10	1
56895	10	1
56987	10	1
57118	10	1
57217	10	1
57333	10	1
57338	10	1
57574	10	1
57620	10	1
57655	10	1
58508	10	1
59269	10	1
64420	10	1
65220	10	1
79603	10	1
79668	10	1
79758	10	1
79813	10	1
79888	10	1
79961	10	1
80230	10	1
80301	10	1
80742	10	1
80762	10	1
80781	10	1
84243	10	1
84307	10	1
84513	10	1
84678	10	1
90007	10	1
90141	10	1
93349	10	1
103910	10	1
115123	10	1
129285	10	1
146227	10	1
148398	10	1
150094	10	1
152189	10	1
154141	10	1
157680	10	1
161145	10	1
162993	10	1
163882	10	1
170393	10	1
196383	10	1
197322	10	1
201595	10	1
203068	10	1
219402	10	1
257106	10	1
283358	10	1
286336	10	1
374655	10	1
375387	10	1
387893	10	1
389170	10	1
322	9	1
622	9	1
808	9	1
874	9	1
898	9	1
1025	9	1
1105	9	1
1153	9	1
1398	9	1
1432	9	1
1606	9	1
1621	9	1
1786	9	1
1822	9	1
1879	9	1
2041	9	1
2077	9	1
2099	9	1
2519	9	1
2788	9	1
2833	9	1
2905	9	1
2931	9	1
3107	9	1
3181	9	1
3458	9	1
3460	9	1
3551	9	1
4054	9	1
4217	9	1
4335	9	1
4642	9	1
4650	9	1
4676	9	1
4753	9	1
4835	9	1
5094	9	1
5613	9	1
5745	9	1
5926	9	1
5989	9	1
6428	9	1
6489	9	1
6515	9	1
6533	9	1
6778	9	1
6782	9	1
6840	9	1
7067	9	1
7089	9	1
7170	9	1
7187	9	1
7316	9	1
7357	9	1
7378	9	1
7476	9	1
7514	9	1
7621	9	1
7704	9	1
7786	9	1
7791	9	1
7805	9	1
8021	9	1
8202	9	1
8869	9	1
8874	9	1
8994	9	1
9014	9	1
9235	9	1
9404	9	1
9469	9	1
9473	9	1
9489	9	1
9686	9	1
9695	9	1
9788	9	1
9814	9	1
9898	9	1
9905	9	1
9988	9	1
10212	9	1
10213	9	1
10219	9	1
10308	9	1
10478	9	1
10485	9	1
10538	9	1
10636	9	1
10724	9	1
10943	9	1
22863	9	1
23394	9	1
23515	9	1
23548	9	1
23604	9	1
23670	9	1
23762	9	1
25842	9	1
25992	9	1
26018	9	1
26301	9	1
27076	9	1
28232	9	1
29035	9	1
29066	9	1
29079	9	1
29083	9	1
29125	9	1
29761	9	1
51058	9	1
51114	9	1
51125	9	1
51138	9	1
51320	9	1
51507	9	1
51588	9	1
54443	9	1
54509	9	1
54952	9	1
54961	9	1
55007	9	1
55030	9	1
55113	9	1
55119	9	1
55205	9	1
55277	9	1
55352	9	1
55571	9	1
55593	9	1
55893	9	1
56963	9	1
56978	9	1
57125	9	1
57153	9	1
57337	9	1
57496	9	1
57540	9	1
57602	9	1
57805	9	1
60678	9	1
60686	9	1
64061	9	1
64115	9	1
64215	9	1
64651	9	1
64780	9	1
64841	9	1
65249	9	1
79026	9	1
79037	9	1
79161	9	1
79174	9	1
79612	9	1
79791	9	1
80011	9	1
80331	9	1
80765	9	1
80774	9	1
80853	9	1
83439	9	1
83643	9	1
84296	9	1
84440	9	1
84514	9	1
84532	9	1
84624	9	1
84891	9	1
84919	9	1
85457	9	1
88455	9	1
89857	9	1
90120	9	1
92346	9	1
92370	9	1
92797	9	1
113189	9	1
113277	9	1
114991	9	1
115286	9	1
117145	9	1
123355	9	1
124245	9	1
124460	9	1
128346	9	1
133418	9	1
137075	9	1
138151	9	1
144404	9	1
145482	9	1
146691	9	1
146712	9	1
148113	9	1
153830	9	1
160760	9	1
199953	9	1
204219	9	1
221927	9	1
222659	9	1
254295	9	1
283248	9	1
283337	9	1
283897	9	1
284618	9	1
333929	9	1
387914	9	1
389692	9	1
729857	9	1
100506736	9	1
100527943	9	1
