# Supplementary material for: Cell type-selective disease-association of genes under high regulatory load
Source: Nucleic Acids Res. 2015 Oct 10;43(18):8839–55. doi: 10.1093/nar/gkv863 (PMC4605313; doi:10.1093/nar/gkv863)
Supplement: SUPPLEMENTARY DATA [file supp_gkv863_nar-01077-z-2015-File011.zip › HighEnhLoad_E042_10PCNT_04-Feb-2015.txt]

Entrez Gene ID	Nr Enh	H3K4me3 status
5588	101	1
3091	95	1
4289	90	1
136259	88	1
9750	87	1
27086	87	1
5209	85	1
6095	84	1
91526	84	1
5583	82	1
4609	81	1
5788	79	1
10801	79	1
80055	78	1
1316	77	1
9712	74	1
8111	73	1
10659	73	1
1603	71	1
9576	70	1
861	68	1
11214	68	1
2534	67	1
4094	66	1
23118	66	1
23239	66	1
2113	65	1
4154	65	1
5305	65	1
596	63	1
960	63	1
11320	63	1
84417	63	1
3398	62	1
56990	62	1
23291	61	1
55824	61	1
440193	61	1
5937	60	1
9679	60	1
60468	60	1
9262	59	1
64077	59	1
677	58	1
1880	58	1
3295	58	1
10320	58	1
10507	58	1
25816	58	1
26999	58	1
868	57	1
959	56	1
8556	56	1
28951	56	1
51735	56	1
53405	56	1
125488	56	1
2308	55	1
3707	55	1
54112	55	1
639	54	1
860	54	1
7850	54	1
30011	54	1
64410	54	1
79712	54	1
7764	53	1
10602	53	1
29123	53	1
3676	52	1
8440	52	1
8707	52	1
10868	52	1
23048	52	1
375057	52	1
919	51	1
1106	51	1
2766	51	1
5451	51	1
23112	51	1
54102	51	1
80824	51	1
832	50	1
5890	50	1
23272	50	1
55604	50	1
3720	49	1
4088	49	1
6310	49	1
6793	49	1
8821	49	1
9267	49	1
55959	49	1
57492	49	1
57511	49	1
57580	49	1
83641	49	1
118426	49	1
1493	48	1
2313	48	1
3688	48	1
8632	48	1
9938	48	1
10090	48	1
54896	48	1
79643	48	1
2841	47	1
3097	47	1
3799	47	1
8553	47	1
51571	47	1
57211	47	1
57521	47	1
79719	47	1
83592	47	1
399	46	1
4026	46	1
8728	46	1
10397	46	1
23175	46	1
619279	46	1
894	45	1
2889	45	1
3384	45	1
4126	45	1
7128	45	1
8428	45	1
11278	45	1
50807	45	1
22821	44	1
25797	44	1
25897	44	1
55843	44	1
80314	44	1
84230	44	1
337867	44	1
2081	43	1
3600	43	1
4773	43	1
5150	43	1
10318	43	1
157638	43	1
253260	43	1
343990	43	1
3575	42	1
5527	42	1
9308	42	1
23253	42	1
26256	42	1
63979	42	1
92241	42	1
158	41	1
3554	41	1
3755	41	1
4627	41	1
8452	41	1
9375	41	1
10018	41	1
10221	41	1
23240	41	1
476	40	1
753	40	1
921	40	1
1778	40	1
1803	40	1
22990	40	1
29851	40	1
57282	40	1
113828	40	1
256987	40	1
340152	40	1
347902	40	1
359948	40	1
1846	39	1
3659	39	1
9467	39	1
9759	39	1
27436	39	1
83549	39	1
339896	39	1
5128	38	1
6482	38	1
7060	38	1
8289	38	1
9019	38	1
51429	38	1
51696	38	1
51741	38	1
55144	38	1
55636	38	1
64919	38	1
79657	38	1
283349	38	1
348938	38	1
309	37	1
940	37	1
3631	37	1
4478	37	1
5142	37	1
5734	37	1
6584	37	1
23327	37	1
51669	37	1
55187	37	1
79048	37	1
643314	37	1
473	36	1
2289	36	1
3570	36	1
4790	36	1
5578	36	1
7097	36	1
7456	36	1
8871	36	1
10477	36	1
22883	36	1
23164	36	1
50515	36	1
50651	36	1
51274	36	1
51621	36	1
57097	36	1
84251	36	1
113263	36	1
167838	36	1
203328	36	1
256021	36	1
374819	36	1
493753	36	1
3702	35	1
4601	35	1
5293	35	1
6789	35	1
7133	35	1
8898	35	1
9804	35	1
10971	35	1
23499	35	1
55619	35	1
55650	35	1
55729	35	1
84441	35	1
117583	35	1
140688	35	1
604	34	1
705	34	1
896	34	1
944	34	1
965	34	1
998	34	1
2004	34	1
2355	34	1
5908	34	1
6240	34	1
7443	34	1
9459	34	1
9650	34	1
55634	34	1
56963	34	1
79925	34	1
80757	34	1
2799	33	1
4216	33	1
5906	33	1
8829	33	1
9663	33	1
9781	33	1
23387	33	1
23648	33	1
25926	33	1
26037	33	1
55054	33	1
60481	33	1
129293	33	1
140609	33	1
151556	33	1
201164	33	1
1021	32	1
1901	32	1
3708	32	1
3732	32	1
4155	32	1
4179	32	1
6197	32	1
6480	32	1
6786	32	1
10123	32	1
22848	32	1
23473	32	1
26207	32	1
29969	32	1
51466	32	1
51719	32	1
112616	32	1
157567	32	1
167826	32	1
286530	32	1
196	31	1
493	31	1
1233	31	1
3586	31	1
4092	31	1
4214	31	1
5292	31	1
9402	31	1
23102	31	1
54880	31	1
57178	31	1
57410	31	1
57713	31	1
59269	31	1
79664	31	1
89846	31	1
125228	31	1
130589	31	1
257415	31	1
643853	31	1
120	30	1
678	30	1
961	30	1
2625	30	1
3716	30	1
5125	30	1
6772	30	1
7048	30	1
8631	30	1
9966	30	1
10048	30	1
10125	30	1
10531	30	1
27250	30	1
54900	30	1
57520	30	1
65125	30	1
81606	30	1
84894	30	1
118429	30	1
81	29	1
923	29	1
3382	29	1
4729	29	1
6497	29	1
7090	29	1
7287	29	1
7852	29	1
8542	29	1
8832	29	1
9644	29	1
10672	29	1
11103	29	1
23338	29	1
26578	29	1
51176	29	1
51187	29	1
56829	29	1
79718	29	1
79887	29	1
81552	29	1
84034	29	1
92092	29	1
128553	29	1
286	28	1
1235	28	1
1768	28	1
3587	28	1
3987	28	1
6430	28	1
7430	28	1
8672	28	1
10049	28	1
10154	28	1
26031	28	1
55915	28	1
56895	28	1
57045	28	1
57533	28	1
60312	28	1
84159	28	1
84280	28	1
123099	28	1
166815	28	1
285513	28	1
414152	28	1
729515	28	1
356	27	1
382	27	1
406	27	1
817	27	1
1236	27	1
2120	27	1
2744	27	1
5295	27	1
5550	27	1
5903	27	1
6672	27	1
8301	27	1
9766	27	1
10365	27	1
23761	27	1
25939	27	1
26030	27	1
64131	27	1
64207	27	1
64682	27	1
79370	27	1
81615	27	1
120425	27	1
256380	27	1
284058	27	1
375449	27	1
387119	27	1
641	26	1
1889	26	1
2530	26	1
2693	26	1
4149	26	1
5335	26	1
5795	26	1
5873	26	1
6304	26	1
7050	26	1
9014	26	1
9474	26	1
9645	26	1
10912	26	1
22806	26	1
23214	26	1
27247	26	1
51477	26	1
54815	26	1
55809	26	1
56171	26	1
79906	26	1
84433	26	1
114836	26	1
153830	26	1
203245	26	1
399665	26	1
113	25	1
1997	25	1
2768	25	1
3937	25	1
5452	25	1
5922	25	1
6432	25	1
6504	25	1
9261	25	1
9595	25	1
9797	25	1
9960	25	1
10166	25	1
10788	25	1
23228	25	1
23348	25	1
23533	25	1
23590	25	1
51128	25	1
51174	25	1
54918	25	1
55084	25	1
55734	25	1
56890	25	1
56987	25	1
80017	25	1
80790	25	1
126917	25	1
151648	25	1
253558	25	1
613	24	1
1788	24	1
2908	24	1
3455	24	1
3660	24	1
4775	24	1
4815	24	1
5093	24	1
6932	24	1
7903	24	1
8623	24	1
9167	24	1
9258	24	1
9448	24	1
9811	24	1
9839	24	1
9844	24	1
9922	24	1
11221	24	1
23498	24	1
29117	24	1
51406	24	1
54148	24	1
54361	24	1
55225	24	1
55690	24	1
56172	24	1
81619	24	1
81671	24	1
83786	24	1
171023	24	1
345757	24	1
1992	23	1
2185	23	1
3662	23	1
3936	23	1
4739	23	1
5336	23	1
6503	23	1
6654	23	1
6733	23	1
6885	23	1
8038	23	1
8498	23	1
9208	23	1
9830	23	1
10105	23	1
10499	23	1
23180	23	1
26137	23	1
27334	23	1
29916	23	1
50615	23	1
54541	23	1
55173	23	1
56888	23	1
64092	23	1
84056	23	1
133383	23	1
400818	23	1
214	22	1
549	22	1
688	22	1
1847	22	1
1964	22	1
2872	22	1
3033	22	1
3635	22	1
4217	22	1
4306	22	1
5687	22	1
6573	22	1
7159	22	1
7436	22	1
7704	22	1
8178	22	1
8726	22	1
8850	22	1
10019	22	1
10098	22	1
10163	22	1
10227	22	1
10270	22	1
10666	22	1
22891	22	1
23218	22	1
23225	22	1
23243	22	1
23522	22	1
26051	22	1
27113	22	1
51564	22	1
54187	22	1
55924	22	1
57134	22	1
57162	22	1
59067	22	1
63898	22	1
64065	22	1
79658	22	1
81610	22	1
83637	22	1
83874	22	1
83983	22	1
84959	22	1
92106	22	1
115827	22	1
126669	22	1
134429	22	1
220047	22	1
283807	22	1
284805	22	1
494188	22	1
824	21	1
1112	21	1
1361	21	1
1407	21	1
1453	21	1
1656	21	1
1729	21	1
2745	21	1
3090	21	1
3516	21	1
4299	21	1
4602	21	1
5775	21	1
6311	21	1
6653	21	1
7038	21	1
7114	21	1
7414	21	1
7994	21	1
8439	21	1
9053	21	1
9263	21	1
9779	21	1
9840	21	1
10099	21	1
10285	21	1
10538	21	1
22822	21	1
23370	21	1
29035	21	1
54476	21	1
54518	21	1
55904	21	1
58513	21	1
79155	21	1
79413	21	1
79668	21	1
92906	21	1
94120	21	1
124783	21	1
257236	21	1
387357	21	1
400451	21	1
202	20	1
598	20	1
841	20	1
864	20	1
1848	20	1
1879	20	1
2171	20	1
2316	20	1
2878	20	1
3344	20	1
3588	20	1
3605	20	1
3796	20	1
5045	20	1
5272	20	1
5641	20	1
5738	20	1
5745	20	1
5770	20	1
6624	20	1
6775	20	1
6782	20	1
6868	20	1
7187	20	1
7534	20	1
8073	20	1
8651	20	1
8925	20	1
9051	20	1
9057	20	1
9249	20	1
9334	20	1
9577	20	1
9760	20	1
9861	20	1
10140	20	1
10663	20	1
10667	20	1
10767	20	1
23092	20	1
23275	20	1
23293	20	1
23308	20	1
50852	20	1
51108	20	1
51253	20	1
54861	20	1
55207	20	1
55294	20	1
55509	20	1
55744	20	1
55765	20	1
57118	20	1
57669	20	1
57724	20	1
79741	20	1
80342	20	1
81618	20	1
84138	20	1
103910	20	1
135112	20	1
139716	20	1
151903	20	1
151963	20	1
283742	20	1
100505478	20	1
329	19	1
846	19	1
3185	19	1
3595	19	1
3656	19	1
3927	19	1
3976	19	1
3980	19	1
4012	19	1
4953	19	1
4967	19	1
5028	19	1
5914	19	1
6314	19	1
6404	19	1
6513	19	1
6595	19	1
6776	19	1
7874	19	1
8313	19	1
8659	19	1
9710	19	1
10129	19	1
10487	19	1
11237	19	1
22936	19	1
22987	19	1
23101	19	1
25842	19	1
25972	19	1
26018	19	1
26122	19	1
26986	19	1
51058	19	1
51074	19	1
51299	19	1
54788	19	1
54843	19	1
55640	19	1
58526	19	1
63978	19	1
64744	19	1
64784	19	1
79156	19	1
79443	19	1
79890	19	1
83464	19	1
83605	19	1
84816	19	1
91748	19	1
94134	19	1
117145	19	1
117584	19	1
124540	19	1
135114	19	1
137075	19	1
168537	19	1
201633	19	1
221178	19	1
221472	19	1
282996	19	1
400954	19	1
104	18	1
118	18	1
140	18	1
489	18	1
643	18	1
814	18	1
843	18	1
914	18	1
943	18	1
2672	18	1
2869	18	1
3399	18	1
3418	18	1
4293	18	1
5500	18	1
5829	18	1
5893	18	1
6001	18	1
6135	18	1
6196	18	1
6397	18	1
6720	18	1
6840	18	1
7074	18	1
7109	18	1
8027	18	1
8787	18	1
8881	18	1
9169	18	1
9371	18	1
9612	18	1
9806	18	1
9814	18	1
10055	18	1
10106	18	1
10237	18	1
10950	18	1
11123	18	1
22856	18	1
23224	18	1
27023	18	1
28232	18	1
28984	18	1
29072	18	1
51134	18	1
51321	18	1
51586	18	1
51762	18	1
54093	18	1
54149	18	1
54205	18	1
54892	18	1
55568	18	1
55893	18	1
57620	18	1
64420	18	1
64781	18	1
79026	18	1
80380	18	1
83643	18	1
90268	18	1
90324	18	1
115286	18	1
129285	18	1
200424	18	1
219771	18	1
219790	18	1
389203	18	1
405754	18	1
415116	18	1
652968	18	1
92	17	1
330	17	1
360	17	1
976	17	1
988	17	1
1105	17	1
1540	17	1
2100	17	1
2302	17	1
2876	17	1
3020	17	1
3098	17	1
3133	17	1
3146	17	1
3654	17	1
3820	17	1
3838	17	1
4288	17	1
4363	17	1
4616	17	1
4664	17	1
4947	17	1
5151	17	1
5538	17	1
5822	17	1
6774	17	1
7227	17	1
7294	17	1
7528	17	1
8030	17	1
8464	17	1
8600	17	1
8851	17	1
8869	17	1
9021	17	1
9043	17	1
9168	17	1
9445	17	1
9792	17	1
9881	17	1
10010	17	1
10938	17	1
11116	17	1
11215	17	1
22807	17	1
22823	17	1
22859	17	1
22863	17	1
23274	17	1
27244	17	1
29121	17	1
51611	17	1
51637	17	1
51654	17	1
54331	17	1
55234	17	1
55267	17	1
55313	17	1
55423	17	1
55969	17	1
56978	17	1
57563	17	1
57591	17	1
64225	17	1
64332	17	1
64778	17	1
64837	17	1
79758	17	1
79961	17	1
80146	17	1
80335	17	1
81603	17	1
81848	17	1
84062	17	1
84456	17	1
84890	17	1
85315	17	1
92017	17	1
93663	17	1
114804	17	1
116832	17	1
117289	17	1
123036	17	1
127544	17	1
157697	17	1
162394	17	1
162989	17	1
200844	17	1
201595	17	1
220988	17	1
204	16	1
1785	16	1
2788	16	1
3428	16	1
3566	16	1
3594	16	1
3643	16	1
3983	16	1
4068	16	1
4118	16	1
4170	16	1
4644	16	1
4650	16	1
4772	16	1
5154	16	1
5334	16	1
5443	16	1
5921	16	1
5985	16	1
6286	16	1
6305	16	1
6402	16	1
6477	16	1
6605	16	1
7040	16	1
7798	16	1
8209	16	1
8738	16	1
9020	16	1
9148	16	1
9497	16	1
9603	16	1
9701	16	1
9780	16	1
10135	16	1
10657	16	1
10758	16	1
10944	16	1
10947	16	1
11021	16	1
22876	16	1
22913	16	1
23029	16	1
23078	16	1
23603	16	1
26996	16	1
27352	16	1
29909	16	1
51218	16	1
51278	16	1
51341	16	1
51434	16	1
51460	16	1
51523	16	1
51714	16	1
54904	16	1
54980	16	1
55030	16	1
55129	16	1
55196	16	1
55303	16	1
55608	16	1
55930	16	1
57707	16	1
64746	16	1
64750	16	1
80714	16	1
80742	16	1
81693	16	1
83439	16	1
85313	16	1
90871	16	1
131831	16	1
132160	16	1
133418	16	1
144100	16	1
222255	16	1
259230	16	1
374655	16	1
389170	16	1
389289	16	1
414318	16	1
729230	16	1
103	15	1
241	15	1
387	15	1
472	15	1
780	15	1
831	15	1
1039	15	1
1052	15	1
1130	15	1
1390	15	1
1601	15	1
1838	15	1
1840	15	1
1859	15	1
2060	15	1
2131	15	1
2827	15	1
2885	15	1
3065	15	1
3131	15	1
3181	15	1
3632	15	1
3669	15	1
3695	15	1
5066	15	1
5579	15	1
5867	15	1
5910	15	1
5925	15	1
6452	15	1
7049	15	1
7071	15	1
7163	15	1
7185	15	1
7335	15	1
8140	15	1
8202	15	1
8317	15	1
8445	15	1
8477	15	1
8527	15	1
8743	15	1
8808	15	1
8874	15	1
9100	15	1
9123	15	1
9252	15	1
9967	15	1
10109	15	1
10296	15	1
11018	15	1
23028	15	1
23406	15	1
23429	15	1
23528	15	1
23589	15	1
23613	15	1
25829	15	1
25949	15	1
26061	15	1
26147	15	1
26985	15	1
27161	15	1
27342	15	1
28996	15	1
29126	15	1
29982	15	1
51507	15	1
51542	15	1
51742	15	1
54108	15	1
54440	15	1
54790	15	1
55226	15	1
55328	15	1
55795	15	1
55850	15	1
57018	15	1
57091	15	1
57122	15	1
57654	15	1
60561	15	1
64005	15	1
64115	15	1
65056	15	1
79071	15	1
79683	15	1
79705	15	1
79831	15	1
80267	15	1
80301	15	1
80331	15	1
81558	15	1
83657	15	1
83716	15	1
84513	15	1
91461	15	1
92558	15	1
114971	15	1
126308	15	1
131096	15	1
139818	15	1
148113	15	1
149233	15	1
154467	15	1
168455	15	1
220929	15	1
221037	15	1
375298	15	1
105	14	1
488	14	1
902	14	1
915	14	1
969	14	1
1026	14	1
1315	14	1
1687	14	1
1939	14	1
2000	14	1
2222	14	1
2683	14	1
2771	14	1
2776	14	1
2821	14	1
2995	14	1
3184	14	1
3482	14	1
3909	14	1
4146	14	1
4162	14	1
4218	14	1
4534	14	1
4642	14	1
5188	14	1
5504	14	1
5900	14	1
6176	14	1
6281	14	1
6500	14	1
6509	14	1
6515	14	1
6617	14	1
6721	14	1
6907	14	1
7037	14	1
7520	14	1
8458	14	1
8776	14	1
8870	14	1
9138	14	1
9229	14	1
9240	14	1
9368	14	1
9469	14	1
9489	14	1
9572	14	1
9601	14	1
9698	14	1
9874	14	1
10174	14	1
10188	14	1
10260	14	1
10567	14	1
10658	14	1
23064	14	1
23148	14	1
23181	14	1
23303	14	1
23543	14	1
23550	14	1
26119	14	1
27101	14	1
29957	14	1
51185	14	1
55075	14	1
55352	14	1
55777	14	1
55884	14	1
57674	14	1
59339	14	1
64969	14	1
65220	14	1
79685	14	1
79813	14	1
79991	14	1
80004	14	1
80025	14	1
81539	14	1
83593	14	1
83636	14	1
84071	14	1
84243	14	1
84330	14	1
84947	14	1
84991	14	1
89857	14	1
93594	14	1
115825	14	1
124359	14	1
130399	14	1
140691	14	1
152519	14	1
154075	14	1
164668	14	1
166379	14	1
221895	14	1
286336	14	1
340526	14	1
375387	14	1
400359	14	1
553158	14	1
100144748	14	1
100506736	14	1
156	13	1
274	13	1
302	13	1
637	13	1
694	13	1
754	13	1
771	13	1
916	13	1
1437	13	1
1454	13	1
1508	13	1
1654	13	1
2146	13	1
2643	13	1
2782	13	1
3191	13	1
3558	13	1
3559	13	1
3593	13	1
3655	13	1
3710	13	1
3737	13	1
3964	13	1
3985	13	1
4001	13	1
4046	13	1
4172	13	1
4209	13	1
4245	13	1
4603	13	1
4676	13	1
4792	13	1
4814	13	1
5025	13	1
5163	13	1
5533	13	1
5534	13	1
5796	13	1
5996	13	1
6047	13	1
6251	13	1
6433	13	1
6674	13	1
6935	13	1
7046	13	1
7132	13	1
7378	13	1
7409	13	1
7433	13	1
7535	13	1
7832	13	1
7905	13	1
8021	13	1
8187	13	1
8233	13	1
8482	13	1
8669	13	1
8837	13	1
8887	13	1
8894	13	1
9181	13	1
9214	13	1
9290	13	1
9659	13	1
9683	13	1
9725	13	1
9749	13	1
9755	13	1
9782	13	1
9931	13	1
10007	13	1
10161	13	1
10225	13	1
10472	13	1
10478	13	1
10516	13	1
11001	13	1
22862	13	1
22884	13	1
23043	13	1
23140	13	1
23236	13	1
23358	13	1
23670	13	1
25766	13	1
25771	13	1
25828	13	1
25936	13	1
26112	13	1
26224	13	1
27106	13	1
27128	13	1
27245	13	1
29079	13	1
51070	13	1
51095	13	1
51752	13	1
53347	13	1
54665	13	1
54993	13	1
55841	13	1
56913	13	1
57216	13	1
57602	13	1
58480	13	1
60386	13	1
63875	13	1
64062	13	1
64859	13	1
64924	13	1
79632	13	1
80012	13	1
80176	13	1
80208	13	1
80223	13	1
80263	13	1
81704	13	1
84275	13	1
84440	13	1
84678	13	1
84937	13	1
84940	13	1
85457	13	1
88455	13	1
89853	13	1
90273	13	1
90459	13	1
114908	13	1
116496	13	1
121551	13	1
125111	13	1
143686	13	1
146712	13	1
151987	13	1
152007	13	1
153339	13	1
155038	13	1
157378	13	1
160140	13	1
162466	13	1
197370	13	1
201475	13	1
221002	13	1
221035	13	1
221184	13	1
221476	13	1
284996	13	1
286053	13	1
340527	13	1
348094	13	1
348180	13	1
388125	13	1
388650	13	1
474344	13	1
100113407	13	1
