# Supplementary material for: Cell type-selective disease-association of genes under high regulatory load
Source: Nucleic Acids Res. 2015 Oct 10;43(18):8839–55. doi: 10.1093/nar/gkv863 (PMC4605313; doi:10.1093/nar/gkv863)
Supplement: SUPPLEMENTARY DATA [file supp_gkv863_nar-01077-z-2015-File011.zip › HighEnhLoad_E041_10PCNT_04-Feb-2015.txt]

Entrez Gene ID	Nr Enh	H3K4me3 status
27086	197	1
91526	149	1
60468	147	1
5588	135	1
56990	132	1
80055	131	1
51735	126	1
861	125	1
2308	119	1
8821	113	1
8452	112	1
5209	111	1
4289	110	1
8898	107	1
51571	106	1
1603	105	1
3600	105	1
57511	105	1
84441	102	1
54102	99	1
3091	97	1
3720	96	1
643314	95	1
677	94	1
55619	94	1
6772	93	1
136259	92	1
84034	91	1
5937	90	1
1112	89	1
5578	89	1
11278	89	1
22848	89	1
55843	87	1
23239	86	1
11214	85	1
23499	85	1
27436	85	1
30011	85	1
55904	85	1
596	84	1
23272	84	1
2534	83	1
4609	83	1
22990	83	1
23112	82	1
284058	82	1
84417	81	1
5583	80	1
5788	80	1
50807	80	1
23291	79	1
473	78	1
27247	78	1
868	77	1
2744	77	1
4249	77	1
9448	77	1
25926	77	1
57492	77	1
10801	76	1
23240	76	1
23590	76	1
57211	76	1
123016	76	1
140688	76	1
6304	75	1
6653	75	1
50651	75	1
3572	74	1
4601	74	1
57134	74	1
960	73	1
1316	73	1
6095	73	1
55824	73	1
64410	73	1
65125	73	1
29123	72	1
125488	72	1
283807	72	1
3097	71	1
3799	71	1
6733	71	1
7097	71	1
9167	71	1
9712	71	1
23048	71	1
134429	71	1
5527	70	1
79712	70	1
84433	70	1
286	69	1
1106	69	1
3631	69	1
5150	69	1
9922	69	1
10868	69	1
23118	69	1
26207	69	1
440193	69	1
814	68	1
10659	68	1
84940	68	1
493753	68	1
2768	67	1
2908	67	1
3716	67	1
4947	67	1
7764	67	1
9750	67	1
9844	67	1
22821	67	1
51719	67	1
688	66	1
3660	66	1
5028	66	1
11320	66	1
27352	66	1
28951	66	1
55187	66	1
55636	66	1
753	65	1
1859	65	1
2766	65	1
4126	65	1
10507	65	1
23189	65	1
23347	65	1
55690	65	1
57190	65	1
160140	65	1
619279	65	1
472	64	1
1778	64	1
4088	64	1
6310	64	1
9576	64	1
55054	64	1
57591	64	1
79657	64	1
79718	64	1
84230	64	1
374786	64	1
6001	63	1
6793	63	1
10397	63	1
23761	63	1
80757	63	1
347902	63	1
2889	62	1
6480	62	1
8111	62	1
8440	62	1
8556	62	1
79643	62	1
6482	61	1
8669	61	1
22913	61	1
55729	61	1
57521	61	1
832	60	1
4775	60	1
7994	60	1
8871	60	1
23092	60	1
23225	60	1
23370	60	1
55225	60	1
57713	60	1
87	59	1
120	59	1
5128	59	1
5893	59	1
54880	59	1
64784	59	1
64837	59	1
79719	59	1
84062	59	1
84159	59	1
817	58	1
3676	58	1
5305	58	1
23029	58	1
54896	58	1
80314	58	1
81704	58	1
113	57	1
158	57	1
959	57	1
4012	57	1
6789	57	1
9375	57	1
51429	57	1
83549	57	1
9650	56	1
9759	56	1
23175	56	1
54112	56	1
55013	56	1
57580	56	1
157638	56	1
256987	56	1
348938	56	1
729515	56	1
4026	55	1
5295	55	1
8631	55	1
8925	55	1
23648	55	1
5922	54	1
23180	54	1
55144	54	1
961	53	1
4214	53	1
6672	53	1
8428	53	1
9467	53	1
26256	53	1
26996	53	1
51322	53	1
54518	53	1
92106	53	1
143686	53	1
476	52	1
896	52	1
2004	52	1
2289	52	1
2869	52	1
5890	52	1
6240	52	1
7060	52	1
51542	52	1
51742	52	1
171023	52	1
283349	52	1
387119	52	1
705	51	1
4094	51	1
4790	51	1
5908	51	1
9249	51	1
26224	51	1
56963	51	1
201595	51	1
387357	51	1
641	50	1
1788	50	1
2355	50	1
4068	50	1
5906	50	1
9308	50	1
10163	50	1
10221	50	1
25897	50	1
51176	50	1
56987	50	1
64332	50	1
200844	50	1
2313	49	1
3755	49	1
4773	49	1
5293	49	1
6239	49	1
6786	49	1
7409	49	1
10125	49	1
25939	49	1
1997	48	1
2185	48	1
5579	48	1
29117	48	1
50615	48	1
54815	48	1
80004	48	1
125228	48	1
253260	48	1
329	47	1
639	47	1
1846	47	1
3635	47	1
4154	47	1
6430	47	1
7287	47	1
7520	47	1
8202	47	1
8553	47	1
9267	47	1
57574	47	1
83641	47	1
128553	47	1
151903	47	1
246175	47	1
894	46	1
5641	46	1
5734	46	1
8289	46	1
8894	46	1
9459	46	1
9663	46	1
9679	46	1
9814	46	1
23041	46	1
51274	46	1
79048	46	1
79890	46	1
81552	46	1
340152	46	1
400954	46	1
831	45	1
839	45	1
1880	45	1
5142	45	1
5335	45	1
9169	45	1
9616	45	1
9672	45	1
9698	45	1
10166	45	1
10658	45	1
23215	45	1
29072	45	1
51552	45	1
51637	45	1
51669	45	1
51752	45	1
79664	45	1
113828	45	1
256380	45	1
493	44	1
6197	44	1
6506	44	1
6775	44	1
8445	44	1
9781	44	1
9958	44	1
10758	44	1
10767	44	1
23253	44	1
55604	44	1
55809	44	1
64077	44	1
80824	44	1
83592	44	1
83983	44	1
84251	44	1
84636	44	1
92241	44	1
112616	44	1
203328	44	1
257415	44	1
337867	44	1
38	43	1
921	43	1
1540	43	1
2734	43	1
2782	43	1
4478	43	1
9710	43	1
9804	43	1
10602	43	1
27250	43	1
29916	43	1
29982	43	1
51253	43	1
54900	43	1
55173	43	1
55915	43	1
200424	43	1
256021	43	1
284805	43	1
286530	43	1
406	42	1
965	42	1
998	42	1
1729	42	1
2113	42	1
2799	42	1
3241	42	1
7109	42	1
7430	42	1
8672	42	1
9019	42	1
9766	42	1
9874	42	1
23214	42	1
23473	42	1
23522	42	1
65056	42	1
84280	42	1
118426	42	1
140890	42	1
343990	42	1
1889	41	1
3688	41	1
4300	41	1
6932	41	1
8632	41	1
10049	41	1
23101	41	1
55914	41	1
65220	41	1
81848	41	1
221037	41	1
399474	41	1
729857	41	1
309	40	1
1021	40	1
2099	40	1
2146	40	1
5443	40	1
5795	40	1
6720	40	1
6774	40	1
6776	40	1
7188	40	1
7456	40	1
9736	40	1
10096	40	1
23358	40	1
57178	40	1
57410	40	1
81618	40	1
126917	40	1
129293	40	1
151888	40	1
153222	40	1
947	39	1
1656	39	1
2827	39	1
2885	39	1
3662	39	1
4953	39	1
7128	39	1
9938	39	1
9960	39	1
10227	39	1
10311	39	1
10365	39	1
10735	39	1
23348	39	1
23387	39	1
23394	39	1
23429	39	1
54331	39	1
54541	39	1
56172	39	1
57097	39	1
60386	39	1
63898	39	1
80204	39	1
94134	39	1
114908	39	1
133383	39	1
152006	39	1
359948	39	1
273	38	1
3398	38	1
3575	38	1
4149	38	1
4179	38	1
4627	38	1
5921	38	1
7534	38	1
8651	38	1
9967	38	1
10018	38	1
10020	38	1
10048	38	1
10788	38	1
23228	38	1
26986	38	1
51230	38	1
51586	38	1
54861	38	1
55291	38	1
55924	38	1
57162	38	1
64781	38	1
80762	38	1
114836	38	1
155435	38	1
339896	38	1
843	37	1
1385	37	1
1768	37	1
2625	37	1
3428	37	1
3570	37	1
3796	37	1
4297	37	1
4863	37	1
5125	37	1
5926	37	1
6314	37	1
7159	37	1
8439	37	1
9262	37	1
9577	37	1
9611	37	1
10477	37	1
10499	37	1
10531	37	1
11123	37	1
22883	37	1
23077	37	1
23338	37	1
23613	37	1
26051	37	1
55650	37	1
56261	37	1
79668	37	1
80012	37	1
80853	37	1
81539	37	1
81610	37	1
84166	37	1
84513	37	1
114971	37	1
125150	37	1
150864	37	1
151556	37	1
284996	37	1
374819	37	1
399	36	1
678	36	1
824	36	1
902	36	1
1964	36	1
2081	36	1
3384	36	1
3460	36	1
3566	36	1
3708	36	1
6477	36	1
6595	36	1
7133	36	1
8623	36	1
9861	36	1
10174	36	1
10318	36	1
10320	36	1
22806	36	1
23164	36	1
23274	36	1
25805	36	1
51282	36	1
51611	36	1
51621	36	1
54476	36	1
55084	36	1
64420	36	1
83464	36	1
94120	36	1
117583	36	1
139818	36	1
118	35	1
841	35	1
1105	35	1
1213	35	1
1233	35	1
1236	35	1
1660	35	1
1901	35	1
2035	35	1
2120	35	1
2530	35	1
2886	35	1
3098	35	1
4155	35	1
5467	35	1
5966	35	1
6497	35	1
6745	35	1
7436	35	1
8728	35	1
9612	35	1
9695	35	1
9792	35	1
9797	35	1
23043	35	1
25842	35	1
51083	35	1
51199	35	1
51444	35	1
55634	35	1
56888	35	1
57122	35	1
59269	35	1
59339	35	1
90268	35	1
113263	35	1
124540	35	1
131096	35	1
494188	35	1
214	34	1
604	34	1
613	34	1
923	34	1
2665	34	1
3597	34	1
5534	34	1
5822	34	1
5894	34	1
7414	34	1
7443	34	1
7528	34	1
7543	34	1
9445	34	1
10090	34	1
23609	34	1
26999	34	1
51061	34	1
51097	34	1
51496	34	1
51762	34	1
55234	34	1
55734	34	1
55818	34	1
55832	34	1
58526	34	1
60481	34	1
64131	34	1
79161	34	1
80208	34	1
81606	34	1
219771	34	1
221184	34	1
253558	34	1
283742	34	1
864	33	1
1654	33	1
1838	33	1
3274	33	1
3643	33	1
3654	33	1
4739	33	1
4772	33	1
5925	33	1
7074	33	1
7150	33	1
7852	33	1
8301	33	1
9208	33	1
9263	33	1
9988	33	1
9990	33	1
10140	33	1
11103	33	1
23332	33	1
28984	33	1
29978	33	1
50515	33	1
51366	33	1
51406	33	1
51651	33	1
51696	33	1
55226	33	1
55571	33	1
56253	33	1
56902	33	1
57488	33	1
79906	33	1
80790	33	1
84456	33	1
123099	33	1
167826	33	1
201164	33	1
220047	33	1
221895	33	1
388962	33	1
643853	33	1
466	32	1
944	32	1
1315	32	1
1879	32	1
2033	32	1
2876	32	1
3033	32	1
3065	32	1
3983	32	1
4063	32	1
5525	32	1
5533	32	1
5687	32	1
6711	32	1
7903	32	1
8801	32	1
8829	32	1
9258	32	1
9779	32	1
10123	32	1
10154	32	1
10672	32	1
11021	32	1
11329	32	1
23148	32	1
23279	32	1
26578	32	1
29919	32	1
29969	32	1
50484	32	1
51652	32	1
54892	32	1
54904	32	1
54980	32	1
57045	32	1
57674	32	1
60312	32	1
60485	32	1
79729	32	1
83605	32	1
84959	32	1
85315	32	1
89846	32	1
143941	32	1
153020	32	1
219790	32	1
222659	32	1
1345	31	1
1785	31	1
2186	31	1
3184	31	1
3344	31	1
4815	31	1
5093	31	1
5163	31	1
6584	31	1
7049	31	1
8030	31	1
8073	31	1
8303	31	1
8317	31	1
9217	31	1
9320	31	1
10725	31	1
11163	31	1
23064	31	1
23157	31	1
23181	31	1
23218	31	1
23244	31	1
23369	31	1
23533	31	1
25797	31	1
25948	31	1
25949	31	1
27101	31	1
27113	31	1
54148	31	1
55294	31	1
55922	31	1
57448	31	1
57533	31	1
57609	31	1
63875	31	1
79370	31	1
83439	31	1
84678	31	1
89857	31	1
114781	31	1
123036	31	1
130026	31	1
143684	31	1
146850	31	1
154075	31	1
157680	31	1
163882	31	1
220988	31	1
344787	31	1
345757	31	1
311	30	1
356	30	1
989	30	1
2587	30	1
3655	30	1
3659	30	1
4299	30	1
5007	30	1
5336	30	1
5867	30	1
5924	30	1
6504	30	1
6641	30	1
6654	30	1
6868	30	1
6935	30	1
7090	30	1
9683	30	1
9686	30	1
10006	30	1
10285	30	1
10657	30	1
10961	30	1
10971	30	1
11018	30	1
23013	30	1
23670	30	1
26057	30	1
27040	30	1
27327	30	1
51128	30	1
51411	30	1
54187	30	1
54986	30	1
55209	30	1
55744	30	1
57223	30	1
57228	30	1
57337	30	1
57459	30	1
79813	30	1
83591	30	1
83637	30	1
92737	30	1
92960	30	1
114804	30	1
129285	30	1
284131	30	1
102	29	1
387	29	1
1387	29	1
1499	29	1
2821	29	1
3093	29	1
3458	29	1
3586	29	1
3845	29	1
4676	29	1
5292	29	1
5770	29	1
6624	29	1
7155	29	1
7416	29	1
7709	29	1
7799	29	1
8379	29	1
8542	29	1
8549	29	1
8707	29	1
9020	29	1
10098	29	1
10270	29	1
10516	29	1
10585	29	1
11059	29	1
11168	29	1
22876	29	1
22884	29	1
22936	29	1
23248	29	1
23303	29	1
23550	29	1
25816	29	1
26018	29	1
26137	29	1
27292	29	1
28976	29	1
51074	29	1
51765	29	1
54906	29	1
55207	29	1
55423	29	1
55622	29	1
56829	29	1
57520	29	1
64786	29	1
80018	29	1
80820	29	1
84056	29	1
84628	29	1
92092	29	1
92558	29	1
157567	29	1
162394	29	1
35	28	1
103	28	1
489	28	1
976	28	1
1434	28	1
1453	28	1
2011	28	1
2302	28	1
2693	28	1
2956	28	1
3732	28	1
3987	28	1
4204	28	1
4345	28	1
4363	28	1
5334	28	1
5603	28	1
6619	28	1
6885	28	1
7227	28	1
9135	28	1
9150	28	1
9473	28	1
9873	28	1
10010	28	1
10075	28	1
10131	28	1
10188	28	1
10666	28	1
10912	28	1
10983	28	1
22823	28	1
22828	28	1
23036	28	1
23080	28	1
23254	28	1
23352	28	1
23360	28	1
23389	28	1
26003	28	1
26147	28	1
26499	28	1
29851	28	1
51234	28	1
51379	28	1
51460	28	1
51741	28	1
54361	28	1
54918	28	1
55122	28	1
55129	28	1
55167	28	1
55248	28	1
55653	28	1
55671	28	1
57118	28	1
57150	28	1
57707	28	1
64062	28	1
64400	28	1
64750	28	1
79008	28	1
79413	28	1
80196	28	1
80232	28	1
81615	28	1
81619	28	1
83786	28	1
115286	28	1
115827	28	1
118429	28	1
120227	28	1
121665	28	1
124783	28	1
147339	28	1
153830	28	1
282996	28	1
285331	28	1
375449	28	1
548593	28	1
1493	27	1
2052	27	1
3418	27	1
3454	27	1
4124	27	1
4999	27	1
5048	27	1
5082	27	1
5523	27	1
5684	27	1
5745	27	1
6196	27	1
6285	27	1
6386	27	1
6397	27	1
6489	27	1
6573	27	1
6777	27	1
7048	27	1
7187	27	1
7334	27	1
7360	27	1
7874	27	1
8239	27	1
8509	27	1
9147	27	1
9261	27	1
9465	27	1
9640	27	1
9644	27	1
9770	27	1
9953	27	1
10743	27	1
11000	27	1
11322	27	1
22862	27	1
22992	27	1
23277	27	1
23406	27	1
23589	27	1
26031	27	1
26985	27	1
27111	27	1
27161	27	1
51185	27	1
51316	27	1
51455	27	1
51466	27	1
55196	27	1
55284	27	1
55752	27	1
55969	27	1
57185	27	1
64092	27	1
79155	27	1
79925	27	1
80146	27	1
114327	27	1
126669	27	1
130589	27	1
130872	27	1
167838	27	1
168455	27	1
222255	27	1
375748	27	1
598	26	1
2841	26	1
3298	26	1
3382	26	1
3927	26	1
4092	26	1
4205	26	1
4780	26	1
4893	26	1
5604	26	1
6047	26	1
6432	26	1
6500	26	1
7050	26	1
7417	26	1
8454	26	1
8600	26	1
9043	26	1
9474	26	1
10000	26	1
10219	26	1
10923	26	1
10982	26	1
22891	26	1
22919	26	1
22987	26	1
23052	26	1
23063	26	1
23081	26	1
23527	26	1
26122	26	1
29097	26	1
51115	26	1
51187	26	1
51320	26	1
54665	26	1
57216	26	1
57620	26	1
58480	26	1
58508	26	1
58513	26	1
60685	26	1
64083	26	1
79831	26	1
80774	26	1
81671	26	1
84071	26	1
84307	26	1
91607	26	1
94081	26	1
131831	26	1
201633	26	1
283248	26	1
285704	26	1
374655	26	1
474344	26	1
1407	25	1
1432	25	1
2590	25	1
3090	25	1
3295	25	1
4293	25	1
4899	25	1
5140	25	1
5230	25	1
5495	25	1
5500	25	1
5775	25	1
7038	25	1
7357	25	1
7433	25	1
7879	25	1
8527	25	1
8649	25	1
8887	25	1
9447	25	1
9706	25	1
9830	25	1
9908	25	1
10105	25	1
10302	25	1
10533	25	1
11177	25	1
23224	25	1
23304	25	1
25777	25	1
25942	25	1
26959	25	1
51174	25	1
51341	25	1
51523	25	1
54093	25	1
54941	25	1
55014	25	1
64207	25	1
64682	25	1
64778	25	1
65250	25	1
79618	25	1
79931	25	1
79960	25	1
80222	25	1
83643	25	1
84270	25	1
84894	25	1
84991	25	1
89849	25	1
91748	25	1
117584	25	1
135114	25	1
169981	25	1
201294	25	1
375056	25	1
92	24	1
202	24	1
549	24	1
687	24	1
754	24	1
858	24	1
988	24	1
2100	24	1
2178	24	1
2959	24	1
3183	24	1
3551	24	1
4089	24	1
4288	24	1
4343	24	1
5376	24	1
5451	24	1
5452	24	1
5504	24	1
5550	24	1
5862	24	1
5934	24	1
6135	24	1
6605	24	1
6780	24	1
6782	24	1
6840	24	1
7182	24	1
7328	24	1
7403	24	1
8313	24	1
8320	24	1
8776	24	1
8832	24	1
8992	24	1
9117	24	1
9132	24	1
9567	24	1
9887	24	1
10055	24	1
10068	24	1
10667	24	1
11072	24	1
22800	24	1
23078	24	1
23169	24	1
23588	24	1
25836	24	1
25972	24	1
26112	24	1
26136	24	1
27244	24	1
27334	24	1
28232	24	1
28998	24	1
51136	24	1
51439	24	1
51616	24	1
51714	24	1
54108	24	1
54737	24	1
54790	24	1
55718	24	1
55870	24	1
57169	24	1
57584	24	1
57592	24	1
57669	24	1
57708	24	1
60675	24	1
64167	24	1
64761	24	1
64853	24	1
64924	24	1
79026	24	1
79670	24	1
79724	24	1
79843	24	1
80017	24	1
84128	24	1
84268	24	1
84333	24	1
84514	24	1
84947	24	1
85313	24	1
90324	24	1
91624	24	1
92482	24	1
116832	24	1
121536	24	1
127544	24	1
133418	24	1
137075	24	1
151194	24	1
166815	24	1
221955	24	1
285513	24	1
388650	24	1
400818	24	1
414318	24	1
494470	24	1
313	23	1
378	23	1
694	23	1
940	23	1
1508	23	1
1615	23	1
1716	23	1
1795	23	1
1840	23	1
1847	23	1
2060	23	1
2643	23	1
2731	23	1
2745	23	1
2894	23	1
3939	23	1
3980	23	1
4076	23	1
4123	23	1
4664	23	1
4729	23	1
4967	23	1
5188	23	1
5298	23	1
5315	23	1
5339	23	1
5420	23	1
5423	23	1
5594	23	1
5910	23	1
6164	23	1
6198	23	1
6617	23	1
6674	23	1
6676	23	1
7322	23	1
7507	23	1
8464	23	1
8498	23	1
8624	23	1
8727	23	1
8787	23	1
8880	23	1
8886	23	1
8899	23	1
8904	23	1
9452	23	1
9512	23	1
9603	23	1
9725	23	1
9755	23	1
9788	23	1
9881	23	1
10097	23	1
10099	23	1
10137	23	1
10260	23	1
10456	23	1
10806	23	1
11215	23	1
22822	23	1
23275	23	1
23451	23	1
23498	23	1
23507	23	1
23523	23	1
25766	23	1
26065	23	1
26190	23	1
28996	23	1
29799	23	1
51299	23	1
51507	23	1
51564	23	1
55205	23	1
55269	23	1
55308	23	1
55328	23	1
55339	23	1
57091	23	1
57217	23	1
57515	23	1
63978	23	1
64919	23	1
79596	23	1
81689	23	1
83746	23	1
84260	23	1
84859	23	1
85451	23	1
91368	23	1
92017	23	1
112942	23	1
116236	23	1
116985	23	1
123096	23	1
135112	23	1
154467	23	1
171425	23	1
200734	23	1
285521	23	1
100144748	23	1
101927322	23	1
