# Supplementary material for: Cell type-selective disease-association of genes under high regulatory load
Source: Nucleic Acids Res. 2015 Oct 10;43(18):8839–55. doi: 10.1093/nar/gkv863 (PMC4605313; doi:10.1093/nar/gkv863)
Supplement: SUPPLEMENTARY DATA [file supp_gkv863_nar-01077-z-2015-File011.zip › HighEnhLoad_E040_10PCNT_04-Feb-2015.txt]

Entrez Gene ID	Nr Enh	H3K4me3 status
9750	72	1
3091	66	1
2534	62	1
5588	61	1
5583	60	1
56990	58	1
91526	58	1
5209	55	1
8111	55	1
10801	53	1
27086	53	1
84417	53	1
6095	52	1
80055	52	1
4154	51	1
4289	51	1
51735	51	1
1603	50	1
2113	49	1
5788	49	1
3097	48	1
8440	48	1
11320	48	1
136259	48	1
26999	47	1
55604	47	1
57211	47	1
440193	46	1
1880	45	1
10507	45	1
959	43	1
2766	43	1
6310	43	1
9712	43	1
9267	42	1
8821	41	1
9576	41	1
10320	41	1
960	40	1
1316	40	1
9938	40	1
10659	40	1
23048	40	1
2313	39	1
8556	39	1
8632	39	1
10868	39	1
5305	38	1
23112	38	1
54112	38	1
5527	37	1
83641	37	1
339896	37	1
3600	36	1
3676	35	1
3707	35	1
7764	35	1
8553	35	1
9262	35	1
9679	35	1
64077	34	1
64919	34	1
921	33	1
3295	33	1
3688	33	1
3702	33	1
4627	33	1
5295	33	1
5451	33	1
7048	33	1
25816	33	1
51621	33	1
55824	33	1
253260	33	1
256987	33	1
343990	33	1
677	32	1
1778	32	1
8428	32	1
9375	32	1
23272	32	1
596	31	1
894	31	1
919	31	1
2889	31	1
7060	31	1
10125	31	1
112616	31	1
125488	31	1
375057	31	1
1106	30	1
4088	30	1
10477	30	1
23239	30	1
25926	30	1
55187	30	1
79048	30	1
283349	30	1
158	29	1
1233	29	1
4478	29	1
5128	29	1
6793	29	1
11214	29	1
23291	29	1
79719	29	1
84230	29	1
157638	29	1
399	28	1
923	28	1
3384	28	1
3570	28	1
8452	28	1
26207	28	1
28951	28	1
30011	28	1
79643	28	1
79664	28	1
83549	28	1
203328	28	1
256380	28	1
643853	28	1
2308	27	1
2841	27	1
5890	27	1
7114	27	1
9459	27	1
10602	27	1
25797	27	1
51571	27	1
55619	27	1
57521	27	1
57580	27	1
89846	27	1
151556	27	1
2004	26	1
2081	26	1
2799	26	1
3575	26	1
3659	26	1
3708	26	1
4609	26	1
7430	26	1
8832	26	1
10123	26	1
10221	26	1
11278	26	1
22990	26	1
23118	26	1
23175	26	1
55084	26	1
55144	26	1
63979	26	1
80824	26	1
83592	26	1
118426	26	1
140688	26	1
374819	26	1
619279	26	1
3587	25	1
4026	25	1
4773	25	1
5734	25	1
5795	25	1
7128	25	1
7456	25	1
8073	25	1
8707	25	1
9402	25	1
9759	25	1
10971	25	1
51466	25	1
51719	25	1
55843	25	1
64410	25	1
81606	25	1
84056	25	1
123099	25	1
203245	25	1
309	24	1
476	24	1
493	24	1
832	24	1
4155	24	1
4214	24	1
6772	24	1
8542	24	1
9663	24	1
10397	24	1
27436	24	1
51176	24	1
51696	24	1
54896	24	1
54900	24	1
57410	24	1
113263	24	1
359948	24	1
639	23	1
753	23	1
1236	23	1
2587	23	1
4094	23	1
6584	23	1
8829	23	1
22821	23	1
23102	23	1
54541	23	1
54815	23	1
54880	23	1
55650	23	1
57511	23	1
60468	23	1
64207	23	1
84034	23	1
256021	23	1
387357	23	1
399665	23	1
861	22	1
1493	22	1
1846	22	1
2120	22	1
3398	22	1
6504	22	1
6775	22	1
9263	22	1
9467	22	1
9881	22	1
22806	22	1
23164	22	1
50807	22	1
51669	22	1
55636	22	1
55729	22	1
55744	22	1
57492	22	1
79925	22	1
92241	22	1
114836	22	1
129293	22	1
130589	22	1
253558	22	1
337867	22	1
347902	22	1
1729	21	1
1788	21	1
1901	21	1
3716	21	1
4126	21	1
5142	21	1
6482	21	1
7133	21	1
8289	21	1
9804	21	1
23214	21	1
25897	21	1
27334	21	1
29123	21	1
54918	21	1
56829	21	1
57097	21	1
84441	21	1
94120	21	1
167838	21	1
284805	21	1
493753	21	1
382	20	1
864	20	1
940	20	1
1768	20	1
2908	20	1
3033	20	1
3631	20	1
3732	20	1
3937	20	1
4601	20	1
4815	20	1
5937	20	1
6001	20	1
6672	20	1
6932	20	1
8898	20	1
9019	20	1
9249	20	1
9452	20	1
9960	20	1
10672	20	1
23180	20	1
23240	20	1
23590	20	1
51274	20	1
54518	20	1
57520	20	1
79657	20	1
81619	20	1
83983	20	1
84159	20	1
92106	20	1
221184	20	1
400954	20	1
643314	20	1
473	19	1
2289	19	1
2625	19	1
4092	19	1
4790	19	1
5272	19	1
5293	19	1
5922	19	1
6240	19	1
6480	19	1
6653	19	1
6789	19	1
9014	19	1
10090	19	1
10912	19	1
11237	19	1
23499	19	1
26256	19	1
29969	19	1
50515	19	1
50651	19	1
54861	19	1
55904	19	1
59269	19	1
60481	19	1
80314	19	1
80757	19	1
92092	19	1
92906	19	1
81	18	1
113	18	1
678	18	1
841	18	1
998	18	1
1656	18	1
2185	18	1
3660	18	1
4217	18	1
4739	18	1
5443	18	1
6432	18	1
7443	18	1
8651	18	1
8672	18	1
8925	18	1
9169	18	1
9844	18	1
10049	18	1
23274	18	1
26030	18	1
29117	18	1
51341	18	1
54788	18	1
55054	18	1
55634	18	1
55690	18	1
57713	18	1
79370	18	1
117289	18	1
201164	18	1
120	17	1
613	17	1
705	17	1
896	17	1
1112	17	1
1235	17	1
1453	17	1
1889	17	1
2355	17	1
3098	17	1
3799	17	1
4179	17	1
5906	17	1
6711	17	1
6786	17	1
8027	17	1
9053	17	1
9474	17	1
9644	17	1
10657	17	1
10758	17	1
22883	17	1
23275	17	1
23473	17	1
25939	17	1
51477	17	1
54476	17	1
57178	17	1
64131	17	1
64225	17	1
65125	17	1
79668	17	1
79718	17	1
83637	17	1
139818	17	1
160365	17	1
283742	17	1
286530	17	1
104	16	1
598	16	1
604	16	1
643	16	1
976	16	1
1992	16	1
1997	16	1
2869	16	1
2872	16	1
3065	16	1
3344	16	1
3382	16	1
4170	16	1
5641	16	1
6239	16	1
6311	16	1
6720	16	1
7185	16	1
8498	16	1
8728	16	1
9595	16	1
10166	16	1
10237	16	1
10318	16	1
23092	16	1
23498	16	1
29851	16	1
50852	16	1
54892	16	1
55809	16	1
57407	16	1
64837	16	1
79890	16	1
80267	16	1
81539	16	1
83786	16	1
83874	16	1
117584	16	1
118429	16	1
125228	16	1
126669	16	1
133383	16	1
140609	16	1
162394	16	1
388650	16	1
400818	16	1
729230	16	1
754	15	1
915	15	1
916	15	1
965	15	1
1785	15	1
3146	15	1
3927	15	1
3980	15	1
4293	15	1
4603	15	1
5093	15	1
5150	15	1
5292	15	1
5829	15	1
7037	15	1
7090	15	1
7097	15	1
7159	15	1
7852	15	1
8178	15	1
8623	15	1
9368	15	1
9448	15	1
9797	15	1
10140	15	1
10365	15	1
11123	15	1
22823	15	1
23224	15	1
25972	15	1
26051	15	1
27113	15	1
51070	15	1
51586	15	1
55294	15	1
55423	15	1
57488	15	1
80017	15	1
80342	15	1
80790	15	1
81603	15	1
81610	15	1
91748	15	1
117583	15	1
157567	15	1
168537	15	1
221178	15	1
285513	15	1
389289	15	1
843	14	1
969	14	1
1838	14	1
2100	14	1
2672	14	1
3720	14	1
4306	14	1
4775	14	1
5412	14	1
5500	14	1
6251	14	1
6304	14	1
6314	14	1
7178	14	1
8850	14	1
8869	14	1
9021	14	1
9043	14	1
9051	14	1
9181	14	1
9258	14	1
9766	14	1
9811	14	1
9874	14	1
10018	14	1
10019	14	1
10161	14	1
10163	14	1
10531	14	1
11018	14	1
11221	14	1
25842	14	1
25949	14	1
26018	14	1
27250	14	1
29121	14	1
29978	14	1
50615	14	1
51187	14	1
51564	14	1
54148	14	1
54980	14	1
55129	14	1
55173	14	1
55225	14	1
55303	14	1
57134	14	1
57533	14	1
58526	14	1
64005	14	1
80025	14	1
83593	14	1
84919	14	1
90268	14	1
114804	14	1
124783	14	1
133418	14	1
152189	14	1
154467	14	1
166815	14	1
283807	14	1
284058	14	1
387119	14	1
330	13	1
752	13	1
824	13	1
988	13	1
2302	13	1
2519	13	1
2530	13	1
2838	13	1
3090	13	1
3428	13	1
3635	13	1
3654	13	1
3932	13	1
3936	13	1
4068	13	1
4715	13	1
4729	13	1
4772	13	1
5335	13	1
5336	13	1
5578	13	1
5873	13	1
5908	13	1
6430	13	1
6503	13	1
6513	13	1
6605	13	1
6733	13	1
7071	13	1
7227	13	1
7287	13	1
7528	13	1
7534	13	1
7738	13	1
7994	13	1
8743	13	1
9167	13	1
9208	13	1
9308	13	1
9781	13	1
9840	13	1
9861	13	1
10099	13	1
10743	13	1
11021	13	1
11116	13	1
23218	13	1
23293	13	1
23348	13	1
23406	13	1
26147	13	1
28232	13	1
29965	13	1
51074	13	1
55234	13	1
55267	13	1
57333	13	1
57591	13	1
57674	13	1
57707	13	1
64750	13	1
81558	13	1
83605	13	1
84433	13	1
84456	13	1
85315	13	1
120425	13	1
143686	13	1
151648	13	1
154075	13	1
169981	13	1
283358	13	1
286336	13	1
340152	13	1
348938	13	1
349136	13	1
652968	13	1
637	12	1
641	12	1
818	12	1
860	12	1
1361	12	1
1371	12	1
2744	12	1
3133	12	1
3184	12	1
3185	12	1
3516	12	1
3572	12	1
3588	12	1
3689	12	1
3725	12	1
3820	12	1
3838	12	1
4967	12	1
5604	12	1
5605	12	1
5893	12	1
5900	12	1
5903	12	1
5914	12	1
6364	12	1
6397	12	1
6573	12	1
6595	12	1
6840	12	1
6903	12	1
7038	12	1
7050	12	1
7074	12	1
7531	12	1
8340	12	1
8445	12	1
8464	12	1
8527	12	1
9123	12	1
9232	12	1
9612	12	1
9710	12	1
9749	12	1
9755	12	1
9770	12	1
9788	12	1
9792	12	1
9830	12	1
10010	12	1
10048	12	1
10105	12	1
10302	12	1
10487	12	1
10499	12	1
10938	12	1
22848	12	1
23157	12	1
23347	12	1
23387	12	1
23533	12	1
23616	12	1
23648	12	1
27352	12	1
51058	12	1
51174	12	1
51185	12	1
51451	12	1
51667	12	1
54440	12	1
55196	12	1
55340	12	1
55922	12	1
56171	12	1
56172	12	1
56913	12	1
57018	12	1
57620	12	1
64400	12	1
79658	12	1
79899	12	1
79906	12	1
80146	12	1
81552	12	1
81671	12	1
84243	12	1
92558	12	1
103910	12	1
115286	12	1
116496	12	1
116832	12	1
124540	12	1
126917	12	1
129285	12	1
257236	12	1
387914	12	1
474344	12	1
729515	12	1
92	11	1
156	11	1
329	11	1
472	11	1
688	11	1
694	11	1
831	11	1
963	11	1
1105	11	1
1601	11	1
1795	11	1
1803	11	1
1939	11	1
2011	11	1
2146	11	1
2683	11	1
2745	11	1
2776	11	1
2821	11	1
2995	11	1
3183	11	1
3399	11	1
3455	11	1
3607	11	1
3987	11	1
4012	11	1
4218	11	1
4267	11	1
4299	11	1
4343	11	1
5341	11	1
5579	11	1
5603	11	1
5745	11	1
5770	11	1
5796	11	1
5925	11	1
5987	11	1
6135	11	1
6402	11	1
6497	11	1
6509	11	1
6624	11	1
6654	11	1
6868	11	1
7163	11	1
7416	11	1
7867	11	1
7879	11	1
8021	11	1
8140	11	1
8509	11	1
8881	11	1
9445	11	1
9645	11	1
9833	11	1
10106	11	1
10154	11	1
10219	11	1
10667	11	1
10950	11	1
22859	11	1
22863	11	1
22900	11	1
23013	11	1
23225	11	1
23253	11	1
23308	11	1
23338	11	1
23522	11	1
23550	11	1
26137	11	1
26151	11	1
26505	11	1
27040	11	1
27161	11	1
28976	11	1
28989	11	1
51012	11	1
51061	11	1
51095	11	1
51205	11	1
51218	11	1
51317	11	1
51321	11	1
51379	11	1
51497	11	1
51611	11	1
53347	11	1
54149	11	1
54187	11	1
54331	11	1
54834	11	1
54855	11	1
55030	11	1
55207	11	1
55352	11	1
55718	11	1
55915	11	1
57091	11	1
57162	11	1
57181	11	1
57661	11	1
58513	11	1
60312	11	1
79155	11	1
80335	11	1
80742	11	1
81618	11	1
84329	11	1
84333	11	1
89765	11	1
113791	11	1
124245	11	1
125111	11	1
130916	11	1
132160	11	1
146712	11	1
152002	11	1
152006	11	1
153020	11	1
164668	11	1
201633	11	1
246175	11	1
257415	11	1
375387	11	1
389170	11	1
414318	11	1
554251	11	1
313	10	1
356	10	1
607	10	1
622	10	1
839	10	1
944	10	1
961	10	1
970	10	1
1021	10	1
1026	10	1
1039	10	1
1102	10	1
1432	10	1
1508	10	1
1840	10	1
2029	10	1
2055	10	1
2353	10	1
2771	10	1
2778	10	1
2782	10	1
2885	10	1
3020	10	1
3107	10	1
3241	10	1
3268	10	1
3458	10	1
3559	10	1
3601	10	1
3737	10	1
3738	10	1
3909	10	1
3939	10	1
3985	10	1
4194	10	1
4288	10	1
4602	10	1
4644	10	1
4705	10	1
4835	10	1
5125	10	1
5152	10	1
5339	10	1
5452	10	1
5501	10	1
5504	10	1
5538	10	1
5613	10	1
5814	10	1
5867	10	1
5933	10	1
5934	10	1
6196	10	1
6286	10	1
6489	10	1
6574	10	1
6774	10	1
6776	10	1
6885	10	1
7040	10	1
7109	10	1
7351	10	1
7409	10	1
7433	10	1
7436	10	1
7760	10	1
7798	10	1
7905	10	1
8187	10	1
8209	10	1
8631	10	1
8787	10	1
8837	10	1
9057	10	1
9138	10	1
9168	10	1
9447	10	1
9497	10	1
9516	10	1
9567	10	1
9572	10	1
9592	10	1
9601	10	1
9780	10	1
9815	10	1
9922	10	1
10007	10	1
10055	10	1
10098	10	1
10403	10	1
10473	10	1
10788	10	1
10947	10	1
11146	10	1
11215	10	1
23029	10	1
23148	10	1
23181	10	1
23228	10	1
23370	10	1
23508	10	1
23526	10	1
23761	10	1
25777	10	1
25828	10	1
26031	10	1
26088	10	1
26112	10	1
29982	10	1
51108	10	1
51199	10	1
51202	10	1
51246	10	1
51278	10	1
51316	10	1
51429	10	1
51507	10	1
51637	10	1
51742	10	1
54665	10	1
54758	10	1
55013	10	1
55114	10	1
55194	10	1
55277	10	1
55561	10	1
55795	10	1
55924	10	1
55969	10	1
56261	10	1
57198	10	1
57216	10	1
57282	10	1
60673	10	1
63898	10	1
64065	10	1
64332	10	1
64853	10	1
65249	10	1
79156	10	1
79414	10	1
79741	10	1
79813	10	1
79939	10	1
79991	10	1
80232	10	1
84138	10	1
84260	10	1
84330	10	1
84937	10	1
84959	10	1
89894	10	1
90273	10	1
91461	10	1
93663	10	1
117145	10	1
120071	10	1
126308	10	1
127544	10	1
131583	10	1
134429	10	1
137075	10	1
143684	10	1
149840	10	1
150094	10	1
154141	10	1
155038	10	1
160140	10	1
196383	10	1
200424	10	1
201595	10	1
219790	10	1
220929	10	1
220988	10	1
221037	10	1
222255	10	1
284131	10	1
333929	10	1
375056	10	1
100113407	10	1
202	9	1
274	9	1
360	9	1
489	9	1
814	9	1
829	9	1
868	9	1
914	9	1
962	9	1
1390	9	1
1540	9	1
1615	9	1
1870	9	1
2099	9	1
2354	9	1
2827	9	1
2957	9	1
2965	9	1
3191	9	1
3454	9	1
3560	9	1
3566	9	1
3594	9	1
3655	9	1
3669	9	1
3695	9	1
3710	9	1
3727	9	1
4054	9	1
4118	9	1
4128	9	1
4149	9	1
4216	9	1
4542	9	1
4616	9	1
4676	9	1
4780	9	1
4947	9	1
4953	9	1
5045	9	1
5141	9	1
5154	9	1
5163	9	1
5165	9	1
5188	9	1
5195	9	1
5333	9	1
5434	9	1
5594	9	1
5606	9	1
5822	9	1
6047	9	1
6097	9	1
6404	9	1
6667	9	1
6728	9	1
6782	9	1
6993	9	1
7431	9	1
7704	9	1
7804	9	1
8303	9	1
8313	9	1
8439	9	1
8525	9	1
8550	9	1
8600	9	1
8649	9	1
8659	9	1
8740	9	1
8871	9	1
9117	9	1
9148	9	1
9202	9	1
9228	9	1
9235	9	1
9274	9	1
9334	9	1
9367	9	1
9489	9	1
9577	9	1
9603	9	1
9616	9	1
9650	9	1
9736	9	1
9967	9	1
10096	9	1
10174	9	1
10188	9	1
10198	9	1
10213	9	1
10227	9	1
10311	9	1
10370	9	1
10472	9	1
10538	9	1
10666	9	1
10745	9	1
10762	9	1
10767	9	1
10771	9	1
10800	9	1
11040	9	1
11083	9	1
11103	9	1
11238	9	1
22882	9	1
22992	9	1
23028	9	1
23043	9	1
23078	9	1
23087	9	1
23484	9	1
24148	9	1
25804	9	1
25885	9	1
26205	9	1
26578	9	1
26986	9	1
27023	9	1
27106	9	1
27128	9	1
27244	9	1
28957	9	1
29094	9	1
30009	9	1
50861	9	1
51177	9	1
51299	9	1
51409	9	1
51411	9	1
51422	9	1
51531	9	1
51752	9	1
51816	9	1
53827	9	1
54108	9	1
54205	9	1
54843	9	1
55252	9	1
55317	9	1
55640	9	1
55670	9	1
55810	9	1
56888	9	1
56890	9	1
56895	9	1
56963	9	1
57103	9	1
57136	9	1
57337	9	1
57463	9	1
57584	9	1
57589	9	1
57621	9	1
57669	9	1
58480	9	1
58508	9	1
59338	9	1
60386	9	1
60561	9	1
64092	9	1
64115	9	1
64744	9	1
64746	9	1
64781	9	1
64841	9	1
64859	9	1
65220	9	1
79712	9	1
79792	9	1
79888	9	1
79932	9	1
79961	9	1
80223	9	1
80714	9	1
83931	9	1
84624	9	1
84678	9	1
84816	9	1
84876	9	1
84940	9	1
88455	9	1
90141	9	1
90324	9	1
112398	9	1
114327	9	1
116985	9	1
121441	9	1
123016	9	1
126133	9	1
128553	9	1
143279	9	1
145748	9	1
201294	9	1
219402	9	1
220047	9	1
223082	9	1
266727	9	1
282996	9	1
283248	9	1
340526	9	1
344387	9	1
375449	9	1
375748	9	1
387893	9	1
388228	9	1
389203	9	1
400746	9	1
100288142	9	1
100505478	9	1
