# Supplementary material for: Cell type-selective disease-association of genes under high regulatory load
Source: Nucleic Acids Res. 2015 Oct 10;43(18):8839–55. doi: 10.1093/nar/gkv863 (PMC4605313; doi:10.1093/nar/gkv863)
Supplement: SUPPLEMENTARY DATA [file supp_gkv863_nar-01077-z-2015-File011.zip › HighEnhLoad_E039_10PCNT_04-Feb-2015.txt]

Entrez Gene ID	Nr Enh	H3K4me3 status
27086	162	1
3091	113	1
91526	113	1
1603	107	1
5583	102	1
80055	102	1
56990	100	1
2534	97	1
60468	97	1
51735	94	1
84417	93	1
9750	87	1
57134	83	1
10801	81	1
11320	81	1
2308	78	1
8440	78	1
5150	77	1
10868	77	1
23048	77	1
57511	75	1
4154	74	1
26999	73	1
5588	72	1
57190	72	1
23112	71	1
84441	71	1
10507	70	1
5028	68	1
8898	68	1
140688	68	1
596	67	1
9712	66	1
23239	66	1
23291	66	1
896	65	1
6772	65	1
705	64	1
6793	64	1
23272	64	1
677	63	1
51176	63	1
1880	62	1
9650	62	1
22848	62	1
256987	62	1
3097	61	1
3572	61	1
4289	61	1
5293	61	1
5788	61	1
10659	61	1
9267	60	1
10125	60	1
57211	60	1
861	59	1
5527	59	1
343990	59	1
7060	58	1
8111	58	1
136259	57	1
440193	57	1
921	56	1
6304	56	1
8821	56	1
9938	56	1
5305	55	1
7764	55	1
8632	55	1
27247	54	1
50615	54	1
1778	53	1
22821	53	1
23180	53	1
25926	53	1
8452	52	1
113828	52	1
9263	51	1
26207	51	1
92106	51	1
203328	51	1
3033	50	1
29123	50	1
55619	50	1
79048	50	1
2289	49	1
25816	49	1
55744	49	1
151556	49	1
493753	49	1
959	48	1
1106	48	1
5209	48	1
55904	48	1
83641	48	1
998	47	1
3631	47	1
4126	47	1
9375	47	1
79643	47	1
253260	47	1
473	46	1
3295	46	1
3600	46	1
6001	46	1
7456	46	1
23214	46	1
28951	46	1
54102	46	1
57521	46	1
158	45	1
6786	45	1
22883	45	1
23240	45	1
89846	45	1
284805	45	1
923	44	1
960	44	1
1112	44	1
2113	44	1
4627	44	1
6240	44	1
6720	44	1
9262	44	1
11214	44	1
51571	44	1
283349	44	1
4478	43	1
7287	43	1
10320	43	1
10397	43	1
54541	43	1
1788	42	1
2841	42	1
5937	42	1
6482	42	1
7994	42	1
9844	42	1
57591	42	1
80757	42	1
256380	42	1
283742	42	1
284058	42	1
286	41	1
2004	41	1
2869	41	1
4775	41	1
5128	41	1
8289	41	1
25939	41	1
27352	41	1
50651	41	1
221184	41	1
87	40	1
832	40	1
2744	40	1
4947	40	1
6480	40	1
6497	40	1
7048	40	1
9663	40	1
9679	40	1
23175	40	1
54880	40	1
55604	40	1
55690	40	1
79657	40	1
339896	40	1
347902	40	1
113	39	1
4601	39	1
4790	39	1
5443	39	1
5908	39	1
10166	39	1
50807	39	1
55423	39	1
57713	39	1
129293	39	1
337867	39	1
641	38	1
2799	38	1
3575	38	1
4609	38	1
6789	38	1
8556	38	1
54815	38	1
55084	38	1
64077	38	1
200844	38	1
256021	38	1
286530	38	1
399	37	1
613	37	1
894	37	1
1656	37	1
3566	37	1
3799	37	1
6653	37	1
7097	37	1
10365	37	1
27250	37	1
54112	37	1
54896	37	1
55187	37	1
55636	37	1
55843	37	1
57492	37	1
64837	37	1
79906	37	1
84034	37	1
112616	37	1
157638	37	1
329	36	1
864	36	1
1997	36	1
2313	36	1
3659	36	1
3702	36	1
4214	36	1
9019	36	1
54361	36	1
55650	36	1
56829	36	1
64410	36	1
64784	36	1
92241	36	1
283807	36	1
120	35	1
839	35	1
947	35	1
1768	35	1
2886	35	1
3570	35	1
5163	35	1
6239	35	1
6584	35	1
10123	35	1
11278	35	1
22806	35	1
22990	35	1
29117	35	1
30011	35	1
51185	35	1
51719	35	1
55013	35	1
80314	35	1
84632	35	1
160140	35	1
494188	35	1
309	34	1
3983	34	1
4179	34	1
5890	34	1
8925	34	1
10743	34	1
11123	34	1
51552	34	1
51621	34	1
54861	34	1
55054	34	1
92092	34	1
474344	34	1
472	33	1
1901	33	1
3655	33	1
4012	33	1
5578	33	1
5641	33	1
6733	33	1
8542	33	1
9169	33	1
9759	33	1
9781	33	1
54187	33	1
81539	33	1
81619	33	1
84433	33	1
753	32	1
3720	32	1
4155	32	1
5795	32	1
5922	32	1
6314	32	1
6672	32	1
9792	32	1
23648	32	1
27040	32	1
79890	32	1
83983	32	1
114804	32	1
117581	32	1
162394	32	1
200424	32	1
476	31	1
2587	31	1
3455	31	1
3660	31	1
4772	31	1
5272	31	1
8623	31	1
9448	31	1
9861	31	1
10758	31	1
10767	31	1
23118	31	1
23590	31	1
54518	31	1
55824	31	1
80004	31	1
84230	31	1
84940	31	1
85315	31	1
123016	31	1
171023	31	1
253558	31	1
400954	31	1
1992	30	1
2185	30	1
3936	30	1
7534	30	1
8073	30	1
9249	30	1
9710	30	1
10163	30	1
23189	30	1
27113	30	1
55144	30	1
81606	30	1
116832	30	1
400818	30	1
313	29	1
765	29	1
2302	29	1
3098	29	1
4300	29	1
5906	29	1
6573	29	1
6932	29	1
8379	29	1
9616	29	1
9840	29	1
9922	29	1
10221	29	1
23348	29	1
51095	29	1
51466	29	1
51696	29	1
79925	29	1
123099	29	1
143686	29	1
961	28	1
1236	28	1
3676	28	1
4815	28	1
5295	28	1
6775	28	1
9595	28	1
23181	28	1
23550	28	1
51586	28	1
55303	28	1
64332	28	1
65056	28	1
84159	28	1
754	27	1
841	27	1
843	27	1
2768	27	1
2782	27	1
3399	27	1
3588	27	1
3716	27	1
5125	27	1
5734	27	1
5829	27	1
7430	27	1
9459	27	1
51274	27	1
51611	27	1
55294	27	1
58526	27	1
65125	27	1
124783	27	1
374786	27	1
387357	27	1
400746	27	1
414318	27	1
643314	27	1
273	26	1
976	26	1
1316	26	1
1361	26	1
2885	26	1
3065	26	1
3937	26	1
4068	26	1
4118	26	1
5093	26	1
5504	26	1
6095	26	1
6506	26	1
7443	26	1
8525	26	1
9603	26	1
23523	26	1
27334	26	1
51742	26	1
54476	26	1
57097	26	1
57520	26	1
64400	26	1
80146	26	1
80709	26	1
91748	26	1
128553	26	1
134429	26	1
220988	26	1
246175	26	1
2827	25	1
3241	25	1
3755	25	1
4773	25	1
4780	25	1
5451	25	1
5467	25	1
6285	25	1
6504	25	1
6774	25	1
7109	25	1
7128	25	1
7409	25	1
8553	25	1
9150	25	1
9452	25	1
9881	25	1
10055	25	1
10657	25	1
23225	25	1
23338	25	1
54918	25	1
55225	25	1
56987	25	1
57122	25	1
63898	25	1
64969	25	1
65220	25	1
83605	25	1
114908	25	1
150864	25	1
339122	25	1
400451	25	1
321	24	1
1785	24	1
1840	24	1
2052	24	1
3184	24	1
3654	24	1
3927	24	1
5934	24	1
6135	24	1
6776	24	1
7074	24	1
7114	24	1
7528	24	1
8871	24	1
9402	24	1
10912	24	1
23029	24	1
23253	24	1
23499	24	1
25972	24	1
27436	24	1
28989	24	1
29121	24	1
51008	24	1
51199	24	1
51429	24	1
51765	24	1
54331	24	1
54980	24	1
60386	24	1
64207	24	1
91607	24	1
114327	24	1
123036	24	1
133383	24	1
153222	24	1
359948	24	1
374819	24	1
387119	24	1
387914	24	1
399665	24	1
1493	23	1
1859	23	1
2872	23	1
4194	23	1
5339	23	1
5604	23	1
5822	23	1
6397	23	1
7520	23	1
7879	23	1
8651	23	1
9021	23	1
9445	23	1
9516	23	1
9736	23	1
10302	23	1
10658	23	1
22913	23	1
23527	23	1
28976	23	1
51128	23	1
51564	23	1
55129	23	1
55196	23	1
56253	23	1
57228	23	1
57410	23	1
58513	23	1
63979	23	1
113263	23	1
126669	23	1
139818	23	1
140609	23	1
143684	23	1
153020	23	1
167838	23	1
203245	23	1
340152	23	1
38	22	1
330	22	1
598	22	1
688	22	1
818	22	1
919	22	1
965	22	1
1453	22	1
1889	22	1
2120	22	1
3643	22	1
3707	22	1
3708	22	1
3796	22	1
4345	22	1
4729	22	1
4753	22	1
5924	22	1
5925	22	1
6483	22	1
6711	22	1
6745	22	1
8672	22	1
9797	22	1
9804	22	1
9960	22	1
9967	22	1
10049	22	1
10318	22	1
10477	22	1
11018	22	1
23164	22	1
23406	22	1
23533	22	1
23761	22	1
25949	22	1
26986	22	1
27111	22	1
28984	22	1
51253	22	1
51379	22	1
51669	22	1
55729	22	1
79718	22	1
80853	22	1
83874	22	1
130026	22	1
146850	22	1
152006	22	1
168537	22	1
201164	22	1
283385	22	1
283999	22	1
619279	22	1
311	21	1
752	21	1
814	21	1
963	21	1
2011	21	1
2023	21	1
3597	21	1
4088	21	1
4204	21	1
5188	21	1
7046	21	1
7416	21	1
7531	21	1
8894	21	1
9138	21	1
9172	21	1
9325	21	1
9725	21	1
9830	21	1
10048	21	1
10174	21	1
10227	21	1
10326	21	1
10541	21	1
10735	21	1
10938	21	1
22880	21	1
22919	21	1
23148	21	1
23274	21	1
23370	21	1
29965	21	1
51411	21	1
51637	21	1
51761	21	1
54788	21	1
54900	21	1
55291	21	1
55308	21	1
55832	21	1
57407	21	1
57574	21	1
57707	21	1
60485	21	1
79724	21	1
79931	21	1
84062	21	1
84456	21	1
84892	21	1
84894	21	1
114971	21	1
116028	21	1
117583	21	1
147339	21	1
221937	21	1
388962	21	1
729515	21	1
466	20	1
665	20	1
694	20	1
867	20	1
940	20	1
1387	20	1
1508	20	1
2316	20	1
2821	20	1
2889	20	1
3183	20	1
3185	20	1
3732	20	1
3845	20	1
4162	20	1
4205	20	1
5292	20	1
5334	20	1
5335	20	1
5579	20	1
5933	20	1
6624	20	1
7133	20	1
7849	20	1
8509	20	1
8527	20	1
8787	20	1
8832	20	1
9320	20	1
9435	20	1
9907	20	1
10096	20	1
10099	20	1
10270	20	1
11021	20	1
23498	20	1
23522	20	1
23762	20	1
27314	20	1
28996	20	1
29978	20	1
51341	20	1
51585	20	1
53347	20	1
54892	20	1
55114	20	1
57178	20	1
57488	20	1
57533	20	1
64131	20	1
64167	20	1
80765	20	1
84056	20	1
84678	20	1
84959	20	1
89765	20	1
94120	20	1
117584	20	1
129285	20	1
151888	20	1
161882	20	1
219348	20	1
284996	20	1
388650	20	1
729857	20	1
103	19	1
382	19	1
408	19	1
678	19	1
868	19	1
1540	19	1
1846	19	1
1879	19	1
2734	19	1
2975	19	1
3683	19	1
5142	19	1
5152	19	1
6430	19	1
7050	19	1
7159	19	1
7184	19	1
8313	19	1
8498	19	1
8743	19	1
8881	19	1
9020	19	1
9874	19	1
10154	19	1
10198	19	1
10567	19	1
10672	19	1
23157	19	1
23199	19	1
23275	19	1
23429	19	1
25932	19	1
26119	19	1
26224	19	1
51074	19	1
51083	19	1
51097	19	1
51174	19	1
51316	19	1
51329	19	1
51406	19	1
51752	19	1
55571	19	1
56171	19	1
56963	19	1
57181	19	1
57620	19	1
79831	19	1
80790	19	1
81671	19	1
81704	19	1
84251	19	1
84307	19	1
92482	19	1
92737	19	1
114836	19	1
118426	19	1
124245	19	1
154075	19	1
167826	19	1
282996	19	1
283248	19	1
375057	19	1
118	18	1
493	18	1
1315	18	1
1729	18	1
2665	18	1
3587	18	1
3603	18	1
3932	18	1
3945	18	1
3980	18	1
3987	18	1
4602	18	1
4863	18	1
5154	18	1
5921	18	1
5926	18	1
6175	18	1
6196	18	1
6503	18	1
6509	18	1
6641	18	1
6777	18	1
7038	18	1
8851	18	1
8992	18	1
9051	18	1
9467	18	1
9659	18	1
9766	18	1
10237	18	1
10446	18	1
10456	18	1
10487	18	1
11118	18	1
22859	18	1
22877	18	1
23102	18	1
23144	18	1
23308	18	1
25842	18	1
26003	18	1
26147	18	1
26157	18	1
27128	18	1
54906	18	1
55652	18	1
55791	18	1
55870	18	1
55922	18	1
55959	18	1
56902	18	1
57580	18	1
64083	18	1
79370	18	1
79719	18	1
79887	18	1
81618	18	1
83549	18	1
84255	18	1
84270	18	1
84514	18	1
84876	18	1
125228	18	1
130916	18	1
131096	18	1
145748	18	1
154790	18	1
163882	18	1
166815	18	1
199990	18	1
201595	18	1
257236	18	1
285195	18	1
285513	18	1
375748	18	1
902	17	1
1105	17	1
1434	17	1
2000	17	1
2222	17	1
2776	17	1
3268	17	1
3384	17	1
3454	17	1
3480	17	1
3594	17	1
3669	17	1
3689	17	1
4297	17	1
5073	17	1
5533	17	1
5534	17	1
5770	17	1
5867	17	1
5893	17	1
6513	17	1
6619	17	1
6993	17	1
7514	17	1
8202	17	1
8801	17	1
8907	17	1
9123	17	1
9202	17	1
9240	17	1
9450	17	1
9833	17	1
9948	17	1
10044	17	1
10068	17	1
10090	17	1
10109	17	1
10131	17	1
10667	17	1
10982	17	1
23394	17	1
26112	17	1
26996	17	1
27292	17	1
28998	17	1
51058	17	1
51523	17	1
51542	17	1
54674	17	1
55209	17	1
55234	17	1
55312	17	1
55561	17	1
55653	17	1
55809	17	1
55893	17	1
56172	17	1
56262	17	1
56888	17	1
57162	17	1
57609	17	1
59338	17	1
63875	17	1
64919	17	1
79668	17	1
79932	17	1
80196	17	1
80824	17	1
83931	17	1
84875	17	1
85313	17	1
90268	17	1
92521	17	1
103910	17	1
113791	17	1
197358	17	1
220074	17	1
221178	17	1
254295	17	1
283358	17	1
389692	17	1
494470	17	1
100507050	17	1
166	16	1
636	16	1
817	16	1
831	16	1
1025	16	1
1039	16	1
1716	16	1
2175	16	1
2693	16	1
3090	16	1
3146	16	1
3181	16	1
3460	16	1
3635	16	1
4063	16	1
4676	16	1
4953	16	1
5520	16	1
5603	16	1
5682	16	1
5987	16	1
6605	16	1
6780	16	1
7188	16	1
7322	16	1
7832	16	1
8209	16	1
8437	16	1
8776	16	1
9132	16	1
9167	16	1
9181	16	1
9308	16	1
9368	16	1
9567	16	1
9644	16	1
9742	16	1
9770	16	1
9908	16	1
10019	16	1
10311	16	1
10516	16	1
11163	16	1
22900	16	1
23059	16	1
23293	16	1
26018	16	1
27106	16	1
27244	16	1
29066	16	1
50852	16	1
51061	16	1
51299	16	1
51322	16	1
51652	16	1
53373	16	1
54106	16	1
54407	16	1
54919	16	1
55924	16	1
56261	16	1
56890	16	1
57018	16	1
57091	16	1
57142	16	1
57496	16	1
57602	16	1
57649	16	1
57666	16	1
60312	16	1
79664	16	1
81552	16	1
84309	16	1
85407	16	1
90141	16	1
90273	16	1
92370	16	1
92558	16	1
92822	16	1
114794	16	1
116985	16	1
125488	16	1
129563	16	1
153830	16	1
199953	16	1
203068	16	1
219771	16	1
254050	16	1
257415	16	1
388228	16	1
652968	16	1
100	15	1
780	15	1
969	15	1
1345	15	1
1786	15	1
2766	15	1
2908	15	1
3107	15	1
3133	15	1
3298	15	1
3344	15	1
3382	15	1
3609	15	1
3695	15	1
3738	15	1
3939	15	1
4149	15	1
4192	15	1
4209	15	1
4642	15	1
5336	15	1
5687	15	1
5900	15	1
5903	15	1
6047	15	1
6249	15	1
6256	15	1
6311	15	1
6617	15	1
7090	15	1
7182	15	1
7185	15	1
7294	15	1
7536	15	1
7852	15	1
8631	15	1
8666	15	1
8738	15	1
8828	15	1
9208	15	1
9217	15	1
9465	15	1
9612	15	1
9706	15	1
9814	15	1
9898	15	1
10010	15	1
10219	15	1
10625	15	1
10628	15	1
10666	15	1
10865	15	1
11083	15	1
11168	15	1
22992	15	1
23041	15	1
23081	15	1
23092	15	1
23169	15	1
23304	15	1
23326	15	1
25766	15	1
25777	15	1
25871	15	1
26009	15	1
26065	15	1
29072	15	1
29083	15	1
50619	15	1
51070	15	1
51230	15	1
51320	15	1
51451	15	1
54440	15	1
55194	15	1
55734	15	1
55818	15	1
55915	15	1
55969	15	1
56913	15	1
57118	15	1
57223	15	1
57333	15	1
57583	15	1
57708	15	1
58480	15	1
59269	15	1
64005	15	1
65108	15	1
65249	15	1
79155	15	1
79567	15	1
79612	15	1
79652	15	1
80024	15	1
81558	15	1
83592	15	1
83593	15	1
84513	15	1
84954	15	1
91010	15	1
91775	15	1
93349	15	1
118429	15	1
124460	15	1
126917	15	1
143941	15	1
151903	15	1
157680	15	1
169981	15	1
200030	15	1
222659	15	1
284618	15	1
375056	15	1
375387	15	1
389170	15	1
389289	15	1
101927322	15	1
104	14	1
322	14	1
392	14	1
622	14	1
824	14	1
962	14	1
1021	14	1
1757	14	1
2033	14	1
2081	14	1
2099	14	1
2146	14	1
2317	14	1
2530	14	1
2672	14	1
2965	14	1
2969	14	1
3274	14	1
3559	14	1
3710	14	1
4046	14	1
4089	14	1
4218	14	1
5538	14	1
5605	14	1
5684	14	1
5796	14	1
6164	14	1
6195	14	1
6455	14	1
6667	14	1
6903	14	1
7009	14	1
7037	14	1
7071	14	1
7089	14	1
7178	14	1
7334	14	1
7385	14	1
7433	14	1
7535	14	1
8125	14	1
8303	14	1
8312	14	1
8445	14	1
8766	14	1
8869	14	1
8870	14	1
9057	14	1
9100	14	1
9117	14	1
9229	14	1
9365	14	1
9601	14	1
9686	14	1
9776	14	1
9782	14	1
9993	14	1
10095	14	1
10188	14	1
10211	14	1
10220	14	1
10478	14	1
10499	14	1
10538	14	1
10602	14	1
10745	14	1
10771	14	1
10788	14	1
11329	14	1
22884	14	1
23031	14	1
23046	14	1
23078	14	1
23228	14	1
23389	14	1
23473	14	1
23484	14	1
23613	14	1
23774	14	1
26136	14	1
26289	14	1
26578	14	1
27161	14	1
27433	14	1
29982	14	1
50614	14	1
51138	14	1
51177	14	1
51202	14	1
51317	14	1
51368	14	1
51460	14	1
51507	14	1
51601	14	1
54487	14	1
54665	14	1
54812	14	1
55007	14	1
55173	14	1
55230	14	1
55267	14	1
55328	14	1
55544	14	1
55640	14	1
55643	14	1
55695	14	1
55700	14	1
55752	14	1
56894	14	1
56910	14	1
57103	14	1
57337	14	1
57504	14	1
57584	14	1
57634	14	1
59339	14	1
64744	14	1
64780	14	1
64781	14	1
64853	14	1
65082	14	1
79037	14	1
79139	14	1
80017	14	1
80204	14	1
80781	14	1
81688	14	1
83439	14	1
83637	14	1
84138	14	1
84329	14	1
84333	14	1
85365	14	1
89857	14	1
91782	14	1
115286	14	1
120425	14	1
123096	14	1
126308	14	1
129531	14	1
140885	14	1
148867	14	1
152100	14	1
152189	14	1
154881	14	1
171425	14	1
196528	14	1
197370	14	1
221037	14	1
317781	14	1
100144748	14	1
100288142	14	1
39	13	1
101	13	1
105	13	1
360	13	1
673	13	1
773	13	1
858	13	1
916	13	1
988	13	1
1107	13	1
1203	13	1
1432	13	1
1615	13	1
1654	13	1
2178	13	1
2194	13	1
2683	13	1
2802	13	1
3020	13	1
3096	13	1
3662	13	1
3725	13	1
3737	13	1
3903	13	1
3985	13	1
4087	13	1
4172	13	1
4245	13	1
4306	13	1
4343	13	1
4616	13	1
4809	13	1
4835	13	1
5140	13	1
5253	13	1
5452	13	1
6161	13	1
6197	13	1
6251	13	1
6310	13	1
6446	13	1
6526	13	1
6840	13	1
7171	13	1
7175	13	1
7695	13	1
7738	13	1
7799	13	1
8187	13	1
8233	13	1
8239	13	1
8635	13	1
8669	13	1
8702	13	1
8837	13	1
8973	13	1
9147	13	1
9168	13	1
9473	13	1
9489	13	1
9592	13	1
9672	13	1
9698	13	1
9701	13	1
9883	13	1
9911	13	1
10105	13	1
10140	13	1
10212	13	1
10399	13	1
10636	13	1
10645	13	1
10664	13	1
10732	13	1
10983	13	1
11142	13	1
11176	13	1
22863	13	1
22882	13	1
22926	13	1
23013	13	1
23030	13	1
23034	13	1
23218	13	1
23295	13	1
23341	13	1
23347	13	1
23352	13	1
23369	13	1
23515	13	1
23526	13	1
23598	13	1
23765	13	1
25771	13	1
26122	13	1
26151	13	1
26256	13	1
29851	13	1
29933	13	1
51012	13	1
51282	13	1
51479	13	1
54443	13	1
54904	13	1
54963	13	1
55048	13	1
55125	13	1
55352	13	1
55573	13	1
55671	13	1
55718	13	1
55810	13	1
56160	13	1
56252	13	1
57153	13	1
57515	13	1
57561	13	1
57674	13	1
57701	13	1
64750	13	1
64968	13	1
79156	13	1
79758	13	1
79814	13	1
79960	13	1
79961	13	1
80208	13	1
80342	13	1
80742	13	1
80762	13	1
81603	13	1
81788	13	1
83643	13	1
83786	13	1
84300	13	1
90324	13	1
91012	13	1
91746	13	1
92346	13	1
112398	13	1
114789	13	1
115362	13	1
117246	13	1
120224	13	1
120227	13	1
124540	13	1
138639	13	1
140876	13	1
146691	13	1
147015	13	1
150094	13	1
152007	13	1
155038	13	1
168850	13	1
219541	13	1
221504	13	1
338699	13	1
373156	13	1
100289678	13	1
