# Supplementary material for: Cell type-selective disease-association of genes under high regulatory load
Source: Nucleic Acids Res. 2015 Oct 10;43(18):8839–55. doi: 10.1093/nar/gkv863 (PMC4605313; doi:10.1093/nar/gkv863)
Supplement: SUPPLEMENTARY DATA [file supp_gkv863_nar-01077-z-2015-File011.zip › HighEnhLoad_E038_10PCNT_04-Feb-2015.txt]

Entrez Gene ID	Nr Enh	H3K4me3 status
1603	66	1
2113	54	1
27086	54	1
10801	53	1
10507	50	1
84417	50	1
3091	49	1
5583	48	1
8111	47	1
8440	45	1
91526	42	1
5305	41	1
9750	40	1
960	39	1
7764	39	1
399	38	1
5588	38	1
80055	38	1
2534	37	1
56990	37	1
1880	36	1
5451	36	1
5788	35	1
10320	35	1
919	34	1
23048	34	1
51176	34	1
440193	34	1
921	33	1
10868	33	1
51621	33	1
55604	33	1
64919	33	1
26999	32	1
79048	32	1
113828	32	1
4289	31	1
9679	31	1
25816	31	1
51735	31	1
3295	30	1
3707	30	1
136259	30	1
375057	30	1
4627	29	1
9402	29	1
64077	29	1
3033	28	1
9938	28	1
60468	28	1
1316	27	1
3676	27	1
4773	27	1
11320	27	1
25926	27	1
57134	27	1
79643	27	1
79657	27	1
81619	27	1
347902	27	1
387357	27	1
923	26	1
3575	26	1
4154	26	1
5209	26	1
6095	26	1
8821	26	1
9663	26	1
9759	26	1
26207	26	1
203328	26	1
2533	25	1
2841	25	1
2889	25	1
9262	25	1
9375	25	1
11278	25	1
23272	25	1
57521	25	1
677	24	1
959	24	1
5527	24	1
6932	24	1
10123	24	1
10477	24	1
22821	24	1
51571	24	1
79925	24	1
253260	24	1
639	23	1
3702	23	1
4155	23	1
6310	23	1
8542	23	1
8632	23	1
30011	23	1
55636	23	1
89846	23	1
112616	23	1
129293	23	1
203245	23	1
339896	23	1
399665	23	1
914	22	1
1112	22	1
1236	22	1
3398	22	1
3937	22	1
5734	22	1
5796	22	1
6653	22	1
7048	22	1
7090	22	1
9267	22	1
10602	22	1
11214	22	1
22806	22	1
23239	22	1
50807	22	1
55729	22	1
83549	22	1
84034	22	1
337867	22	1
596	21	1
1788	21	1
2766	21	1
3688	21	1
4609	21	1
6001	21	1
6482	21	1
6793	21	1
7443	21	1
8556	21	1
9781	21	1
22990	21	1
23112	21	1
23291	21	1
54112	21	1
63979	21	1
494188	21	1
313	20	1
861	20	1
1768	20	1
1846	20	1
3570	20	1
6304	20	1
7430	20	1
9712	20	1
10221	20	1
23225	20	1
23240	20	1
54880	20	1
54918	20	1
55809	20	1
79664	20	1
83592	20	1
83641	20	1
157638	20	1
221184	20	1
256987	20	1
286530	20	1
113	19	1
476	19	1
894	19	1
2308	19	1
3600	19	1
3659	19	1
5293	19	1
5443	19	1
5738	19	1
8073	19	1
8672	19	1
8925	19	1
23102	19	1
25797	19	1
27334	19	1
50651	19	1
55173	19	1
57511	19	1
57580	19	1
64410	19	1
84456	19	1
140688	19	1
154075	19	1
256380	19	1
283349	19	1
414152	19	1
678	18	1
864	18	1
896	18	1
3572	18	1
5339	18	1
5890	18	1
6584	18	1
7060	18	1
8832	18	1
8898	18	1
9595	18	1
9922	18	1
10397	18	1
10657	18	1
10938	18	1
23164	18	1
25897	18	1
27436	18	1
51274	18	1
55340	18	1
57097	18	1
57190	18	1
81606	18	1
84056	18	1
84441	18	1
114836	18	1
374819	18	1
705	17	1
2313	17	1
2799	17	1
2869	17	1
3936	17	1
4815	17	1
5336	17	1
7852	17	1
8553	17	1
8829	17	1
10659	17	1
23180	17	1
51669	17	1
55187	17	1
55824	17	1
56253	17	1
57410	17	1
64207	17	1
84230	17	1
125488	17	1
201164	17	1
343990	17	1
120	16	1
309	16	1
473	16	1
643	16	1
1106	16	1
1656	16	1
1901	16	1
2185	16	1
2625	16	1
2872	16	1
3097	16	1
4601	16	1
4775	16	1
5128	16	1
5272	16	1
5295	16	1
5795	16	1
6497	16	1
7133	16	1
7456	16	1
10912	16	1
22883	16	1
22914	16	1
25939	16	1
27040	16	1
29117	16	1
54758	16	1
55084	16	1
55144	16	1
55423	16	1
57713	16	1
59269	16	1
79718	16	1
84433	16	1
123099	16	1
166815	16	1
168537	16	1
221178	16	1
256021	16	1
285513	16	1
400954	16	1
158	15	1
356	15	1
493	15	1
1361	15	1
1889	15	1
2081	15	1
2289	15	1
2908	15	1
3185	15	1
3384	15	1
3587	15	1
3631	15	1
3927	15	1
4026	15	1
4063	15	1
4092	15	1
4478	15	1
5550	15	1
6504	15	1
6786	15	1
7114	15	1
7185	15	1
8320	15	1
9459	15	1
9792	15	1
9844	15	1
10125	15	1
10365	15	1
10672	15	1
10971	15	1
22848	15	1
23387	15	1
23406	15	1
23498	15	1
23648	15	1
28951	15	1
29121	15	1
51409	15	1
51564	15	1
54102	15	1
54815	15	1
54861	15	1
55561	15	1
57211	15	1
57492	15	1
57707	15	1
64115	15	1
64784	15	1
80790	15	1
94120	15	1
253558	15	1
284805	15	1
359948	15	1
382	14	1
641	14	1
688	14	1
753	14	1
754	14	1
1154	14	1
1445	14	1
2768	14	1
3090	14	1
3146	14	1
3660	14	1
3732	14	1
4068	14	1
4094	14	1
4126	14	1
5292	14	1
6176	14	1
6240	14	1
6311	14	1
6480	14	1
6720	14	1
7128	14	1
7227	14	1
8623	14	1
9263	14	1
9830	14	1
10099	14	1
23118	14	1
23523	14	1
23590	14	1
25949	14	1
27113	14	1
29123	14	1
50615	14	1
51199	14	1
51341	14	1
51466	14	1
51586	14	1
54187	14	1
54518	14	1
54900	14	1
55196	14	1
55294	14	1
55744	14	1
56172	14	1
64131	14	1
64332	14	1
80709	14	1
83874	14	1
83983	14	1
84159	14	1
90268	14	1
92106	14	1
113263	14	1
146712	14	1
151556	14	1
157567	14	1
414318	14	1
613	13	1
1939	13	1
1992	13	1
2120	13	1
2355	13	1
2530	13	1
2995	13	1
3065	13	1
3594	13	1
3689	13	1
4046	13	1
4088	13	1
4772	13	1
5142	13	1
5335	13	1
5641	13	1
5937	13	1
5996	13	1
6239	13	1
6500	13	1
6605	13	1
7097	13	1
7159	13	1
8187	13	1
8379	13	1
8445	13	1
8452	13	1
9021	13	1
9138	13	1
9710	13	1
10049	13	1
10163	13	1
10950	13	1
23092	13	1
23175	13	1
23181	13	1
23275	13	1
27250	13	1
28989	13	1
50515	13	1
51379	13	1
54149	13	1
54476	13	1
55619	13	1
56829	13	1
57178	13	1
57181	13	1
57198	13	1
57520	13	1
57591	13	1
58513	13	1
58526	13	1
64744	13	1
65249	13	1
79443	13	1
79890	13	1
80017	13	1
83593	13	1
83786	13	1
84251	13	1
84678	13	1
90324	13	1
114804	13	1
118426	13	1
123016	13	1
140609	13	1
150094	13	1
222255	13	1
387119	13	1
493753	13	1
652968	13	1
118	12	1
274	12	1
832	12	1
843	12	1
915	12	1
925	12	1
1778	12	1
3566	12	1
3695	12	1
3708	12	1
3716	12	1
4616	12	1
4729	12	1
4790	12	1
4953	12	1
4967	12	1
5163	12	1
5188	12	1
5880	12	1
5908	12	1
5922	12	1
5987	12	1
6196	12	1
6285	12	1
6432	12	1
6503	12	1
6513	12	1
6573	12	1
7534	12	1
8289	12	1
8527	12	1
8869	12	1
8881	12	1
9051	12	1
9057	12	1
9208	12	1
9452	12	1
9572	12	1
9592	12	1
9797	12	1
9804	12	1
9881	12	1
10019	12	1
10055	12	1
10090	12	1
10140	12	1
10166	12	1
10237	12	1
10487	12	1
23157	12	1
23492	12	1
23550	12	1
26157	12	1
28984	12	1
29957	12	1
51477	12	1
54541	12	1
55690	12	1
55915	12	1
57533	12	1
64005	12	1
64225	12	1
79719	12	1
79906	12	1
79931	12	1
80146	12	1
80196	12	1
80824	12	1
83637	12	1
84138	12	1
84330	12	1
84959	12	1
85315	12	1
90141	12	1
91748	12	1
92906	12	1
112398	12	1
121260	12	1
124540	12	1
130589	12	1
143686	12	1
160365	12	1
162394	12	1
200844	12	1
375748	12	1
474344	12	1
619279	12	1
694	11	1
841	11	1
868	11	1
916	11	1
1493	11	1
2051	11	1
2302	11	1
2821	11	1
3133	11	1
3399	11	1
3560	11	1
3643	11	1
3655	11	1
3783	11	1
4179	11	1
4194	11	1
4642	11	1
4753	11	1
5125	11	1
5150	11	1
5152	11	1
5195	11	1
5594	11	1
5605	11	1
6256	11	1
6509	11	1
6672	11	1
6711	11	1
6775	11	1
6935	11	1
7037	11	1
7050	11	1
8428	11	1
8498	11	1
8525	11	1
8851	11	1
9168	11	1
9249	11	1
9289	11	1
9445	11	1
9474	11	1
9497	11	1
9619	11	1
10260	11	1
10499	11	1
10567	11	1
10663	11	1
10743	11	1
11083	11	1
11221	11	1
11237	11	1
23078	11	1
23199	11	1
23214	11	1
23293	11	1
23348	11	1
23522	11	1
23604	11	1
26051	11	1
26112	11	1
27106	11	1
27352	11	1
29978	11	1
51043	11	1
51058	11	1
51074	11	1
51174	11	1
51429	11	1
51451	11	1
51523	11	1
51611	11	1
51696	11	1
51719	11	1
54440	11	1
54443	11	1
54834	11	1
54896	11	1
55054	11	1
55129	11	1
55922	11	1
56910	11	1
57136	11	1
57162	11	1
60312	11	1
60485	11	1
60561	11	1
64837	11	1
79712	11	1
79831	11	1
79888	11	1
80765	11	1
81552	11	1
81603	11	1
81610	11	1
81671	11	1
84243	11	1
84892	11	1
84940	11	1
90273	11	1
92241	11	1
126308	11	1
155038	11	1
221504	11	1
285093	11	1
400451	11	1
401124	11	1
100506736	11	1
81	10	1
103	10	1
104	10	1
241	10	1
472	10	1
976	10	1
1130	10	1
1601	10	1
1785	10	1
1803	10	1
1838	10	1
1946	10	1
2000	10	1
2693	10	1
2788	10	1
3064	10	1
3241	10	1
3455	10	1
3603	10	1
3635	10	1
3654	10	1
4118	10	1
4217	10	1
4288	10	1
4293	10	1
4602	10	1
4676	10	1
5093	10	1
5154	10	1
5538	10	1
5578	10	1
5829	10	1
5933	10	1
6352	10	1
6452	10	1
6772	10	1
7038	10	1
7074	10	1
7287	10	1
7416	10	1
7738	10	1
7804	10	1
8140	10	1
8313	10	1
8340	10	1
8530	10	1
8743	10	1
9014	10	1
9019	10	1
9150	10	1
9169	10	1
9308	10	1
9397	10	1
9516	10	1
9644	10	1
9760	10	1
9811	10	1
9840	10	1
9960	10	1
10154	10	1
10451	10	1
10645	10	1
10678	10	1
10735	10	1
10758	10	1
23059	10	1
23274	10	1
23308	10	1
23533	10	1
25885	10	1
26119	10	1
26137	10	1
27128	10	1
28959	10	1
51012	10	1
51070	10	1
51218	10	1
51660	10	1
54509	10	1
54843	10	1
54855	10	1
55234	10	1
55267	10	1
55303	10	1
55634	10	1
55832	10	1
55843	10	1
56171	10	1
57125	10	1
57407	10	1
57488	10	1
57584	10	1
57621	10	1
57674	10	1
57823	10	1
58508	10	1
63898	10	1
64400	10	1
79758	10	1
80742	10	1
83481	10	1
83605	10	1
83903	10	1
84876	10	1
92092	10	1
118429	10	1
124245	10	1
125228	10	1
129563	10	1
130916	10	1
134429	10	1
152002	10	1
154467	10	1
160140	10	1
167838	10	1
169981	10	1
201633	10	1
220929	10	1
221188	10	1
257236	10	1
286336	10	1
374786	10	1
400818	10	1
87	9	1
329	9	1
330	9	1
604	9	1
814	9	1
818	9	1
824	9	1
940	9	1
962	9	1
965	9	1
969	9	1
994	9	1
1025	9	1
1105	9	1
1298	9	1
1435	9	1
1453	9	1
1540	9	1
1831	9	1
1844	9	1
1997	9	1
2004	9	1
2060	9	1
2353	9	1
2519	9	1
2672	9	1
2827	9	1
3001	9	1
3003	9	1
3183	9	1
3191	9	1
3344	9	1
3607	9	1
3727	9	1
3820	9	1
3838	9	1
3932	9	1
4128	9	1
4149	9	1
4835	9	1
4947	9	1
5025	9	1
5412	9	1
5467	9	1
5500	9	1
5504	9	1
5579	9	1
5603	9	1
5613	9	1
5687	9	1
5900	9	1
5921	9	1
5924	9	1
5925	9	1
5998	9	1
6135	9	1
6305	9	1
6397	9	1
6489	9	1
6777	9	1
6846	9	1
6907	9	1
7049	9	1
7067	9	1
7351	9	1
7528	9	1
7535	9	1
7704	9	1
7832	9	1
8021	9	1
8178	9	1
8317	9	1
8787	9	1
9043	9	1
9053	9	1
9214	9	1
9232	9	1
9241	9	1
9258	9	1
9368	9	1
9467	9	1
9686	9	1
9701	9	1
9749	9	1
10010	9	1
10048	9	1
10106	9	1
10227	9	1
10472	9	1
10533	9	1
10666	9	1
10767	9	1
10771	9	1
11018	9	1
11021	9	1
11100	9	1
11118	9	1
11123	9	1
22859	9	1
22919	9	1
23030	9	1
23228	9	1
23253	9	1
23303	9	1
23347	9	1
23370	9	1
23429	9	1
25804	9	1
25972	9	1
26147	9	1
27161	9	1
27247	9	1
29965	9	1
50852	9	1
51006	9	1
51108	9	1
51317	9	1
51507	9	1
51531	9	1
53347	9	1
54892	9	1
54980	9	1
55114	9	1
55257	9	1
55277	9	1
55317	9	1
55501	9	1
55650	9	1
55652	9	1
56888	9	1
57091	9	1
57333	9	1
57337	9	1
79156	9	1
79370	9	1
79567	9	1
79813	9	1
79864	9	1
80011	9	1
80267	9	1
80335	9	1
80342	9	1
81558	9	1
83464	9	1
84247	9	1
84333	9	1
89765	9	1
89853	9	1
91775	9	1
92370	9	1
92558	9	1
114821	9	1
114991	9	1
115362	9	1
116832	9	1
120425	9	1
121441	9	1
131096	9	1
133418	9	1
139716	9	1
143684	9	1
149840	9	1
150864	9	1
161882	9	1
199990	9	1
200424	9	1
200728	9	1
220158	9	1
283149	9	1
283807	9	1
284058	9	1
284131	9	1
339210	9	1
349136	9	1
389289	9	1
415116	9	1
729515	9	1
100	8	1
154	8	1
156	8	1
214	8	1
578	8	1
687	8	1
902	8	1
961	8	1
963	8	1
988	8	1
998	8	1
1108	8	1
1233	8	1
1407	8	1
1432	8	1
2014	8	1
2034	8	1
2035	8	1
2055	8	1
2100	8	1
2268	8	1
2304	8	1
2316	8	1
2683	8	1
2745	8	1
2914	8	1
3098	8	1
3159	8	1
3268	8	1
3601	8	1
3632	8	1
3656	8	1
3669	8	1
3682	8	1
3710	8	1
3720	8	1
3725	8	1
3845	8	1
3909	8	1
3983	8	1
3985	8	1
4172	8	1
4205	8	1
4209	8	1
4245	8	1
4267	8	1
4277	8	1
4300	8	1
4306	8	1
4542	8	1
4650	8	1
4739	8	1
5296	8	1
5465	8	1
5521	8	1
5777	8	1
5814	8	1
5822	8	1
5867	8	1
5873	8	1
5916	8	1
5934	8	1
5966	8	1
6195	8	1
6251	8	1
6314	8	1
6402	8	1
6433	8	1
6574	8	1
6733	8	1
6789	8	1
6903	8	1
7046	8	1
7057	8	1
7071	8	1
7084	8	1
7163	8	1
7188	8	1
7294	8	1
7322	8	1
7335	8	1
7849	8	1
7879	8	1
8482	8	1
8651	8	1
8728	8	1
8740	8	1
8878	8	1
9181	8	1
9229	8	1
9253	8	1
9325	8	1
9612	8	1
9616	8	1
9645	8	1
9766	8	1
9806	8	1
9833	8	1
9874	8	1
9911	8	1
9948	8	1
9990	8	1
10018	8	1
10025	8	1
10105	8	1
10161	8	1
10198	8	1
10219	8	1
10243	8	1
10370	8	1
10403	8	1
10473	8	1
10531	8	1
10587	8	1
10628	8	1
10664	8	1
11314	8	1
22900	8	1
23067	8	1
23218	8	1
23224	8	1
23397	8	1
23409	8	1
23499	8	1
23527	8	1
23616	8	1
25842	8	1
26009	8	1
26018	8	1
26151	8	1
26205	8	1
26256	8	1
26289	8	1
26986	8	1
27185	8	1
27244	8	1
27245	8	1
27314	8	1
28232	8	1
28996	8	1
29072	8	1
29079	8	1
29094	8	1
29851	8	1
51090	8	1
51177	8	1
51187	8	1
51253	8	1
51278	8	1
51316	8	1
51320	8	1
51321	8	1
51497	8	1
51608	8	1
51752	8	1
51762	8	1
51816	8	1
53827	8	1
54788	8	1
54850	8	1
54910	8	1
55030	8	1
55048	8	1
55075	8	1
55122	8	1
55230	8	1
55505	8	1
55573	8	1
55969	8	1
56270	8	1
56890	8	1
56913	8	1
57620	8	1
57623	8	1
57669	8	1
57724	8	1
64864	8	1
64969	8	1
65125	8	1
79026	8	1
79155	8	1
79602	8	1
79668	8	1
79899	8	1
79939	8	1
79961	8	1
80004	8	1
80228	8	1
80301	8	1
80853	8	1
81788	8	1
83930	8	1
83988	8	1
84174	8	1
84265	8	1
84270	8	1
84513	8	1
84514	8	1
84875	8	1
85457	8	1
93082	8	1
113791	8	1
115286	8	1
117289	8	1
117583	8	1
117584	8	1
120071	8	1
123036	8	1
128553	8	1
130026	8	1
131583	8	1
143279	8	1
144404	8	1
151903	8	1
158219	8	1
196528	8	1
197358	8	1
221002	8	1
223082	8	1
246175	8	1
282996	8	1
283742	8	1
340526	8	1
340527	8	1
387893	8	1
404672	8	1
643314	8	1
643853	8	1
100288142	8	1
29	7	1
92	7	1
98	7	1
102	7	1
140	7	1
205	7	1
267	7	1
311	7	1
355	7	1
403	7	1
567	7	1
598	7	1
607	7	1
752	7	1
831	7	1
867	7	1
926	7	1
944	7	1
1021	7	1
1028	7	1
1235	7	1
1387	7	1
1390	7	1
1615	7	1
1795	7	1
2011	7	1
2098	7	1
2099	7	1
2194	7	1
2354	7	1
2771	7	1
2776	7	1
2778	7	1
2870	7	1
2957	7	1
3096	7	1
3107	7	1
3423	7	1
3454	7	1
3458	7	1
3480	7	1
3559	7	1
3662	7	1
3903	7	1
3980	7	1
3987	7	1
4001	7	1
4012	7	1
4054	7	1
4162	7	1
4170	7	1
4192	7	1
4204	7	1
4690	7	1
4782	7	1
4792	7	1
4811	7	1
4846	7	1
5133	7	1
5141	7	1
5155	7	1
5253	7	1
5334	7	1
5341	7	1
5371	7	1
5434	7	1
5452	7	1
5530	7	1
5552	7	1
5573	7	1
5757	7	1
5771	7	1
5775	7	1
5906	7	1
6047	7	1
6238	7	1
6430	7	1
6446	7	1
6533	7	1
6597	7	1
6624	7	1
6641	7	1
6654	7	1
6774	7	1
6776	7	1
6840	7	1
6885	7	1
6993	7	1
7109	7	1
7132	7	1
7178	7	1
7337	7	1
7378	7	1
7431	7	1
7433	7	1
7476	7	1
7511	7	1
7541	7	1
7903	7	1
8209	7	1
8227	7	1
8302	7	1
8439	7	1
8464	7	1
8509	7	1
8631	7	1
8671	7	1
8766	7	1
8837	7	1
8871	7	1
8994	7	1
9120	7	1
9235	7	1
9274	7	1
9404	7	1
9448	7	1
9465	7	1
9489	7	1
9755	7	1
9779	7	1
9847	7	1
9861	7	1
9962	7	1
10007	7	1
10075	7	1
10120	7	1
10174	7	1
10188	7	1
10208	7	1
10252	7	1
10270	7	1
10308	7	1
10318	7	1
10392	7	1
10478	7	1
10479	7	1
10538	7	1
10550	7	1
10625	7	1
10636	7	1
10667	7	1
10788	7	1
11034	7	1
11142	7	1
22823	7	1
22829	7	1
22863	7	1
22882	7	1
22884	7	1
22997	7	1
23013	7	1
23031	7	1
23064	7	1
23143	7	1
23178	7	1
23198	7	1
23345	7	1
23368	7	1
23473	7	1
23526	7	1
25828	7	1
26030	7	1
26052	7	1
26122	7	1
26578	7	1
27071	7	1
27076	7	1
27439	7	1
28957	7	1
28976	7	1
28988	7	1
29035	7	1
29761	7	1
29937	7	1
29969	7	1
50619	7	1
50861	7	1
51008	7	1
51185	7	1
51332	7	1
51406	7	1
51422	7	1
51474	7	1
51537	7	1
51552	7	1
51667	7	1
51676	7	1
54108	7	1
54438	7	1
54517	7	1
54904	7	1
54919	7	1
55038	7	1
55093	7	1
55164	7	1
55225	7	1
55313	7	1
55328	7	1
55352	7	1
55544	7	1
55568	7	1
55617	7	1
55628	7	1
55672	7	1
55810	7	1
55850	7	1
55904	7	1
55909	7	1
56261	7	1
56262	7	1
56987	7	1
57007	7	1
57018	7	1
57118	7	1
57142	7	1
57194	7	1
57228	7	1
57571	7	1
57649	7	1
57805	7	1
58480	7	1
60481	7	1
60673	7	1
63875	7	1
64114	7	1
64425	7	1
64750	7	1
64839	7	1
64841	7	1
64859	7	1
64979	7	1
79618	7	1
79651	7	1
79658	7	1
79685	7	1
79720	7	1
79827	7	1
80025	7	1
80314	7	1
80758	7	1
80781	7	1
81030	7	1
81786	7	1
83855	7	1
84057	7	1
84687	7	1
89894	7	1
90120	7	1
90624	7	1
90627	7	1
91966	7	1
92017	7	1
93663	7	1
94134	7	1
113277	7	1
116028	7	1
116496	7	1
117145	7	1
124460	7	1
126432	7	1
129285	7	1
130399	7	1
132160	7	1
138151	7	1
140691	7	1
140862	7	1
146691	7	1
152100	7	1
161835	7	1
162993	7	1
170463	7	1
171425	7	1
196383	7	1
197322	7	1
205717	7	1
220988	7	1
221927	7	1
221935	7	1
256006	7	1
257068	7	1
261734	7	1
283358	7	1
283991	7	1
284001	7	1
284273	7	1
317649	7	1
338596	7	1
338692	7	1
388403	7	1
388753	7	1
389792	7	1
400566	7	1
100507436	7	1
