# Supplementary material for: Cell type-selective disease-association of genes under high regulatory load
Source: Nucleic Acids Res. 2015 Oct 10;43(18):8839–55. doi: 10.1093/nar/gkv863 (PMC4605313; doi:10.1093/nar/gkv863)
Supplement: SUPPLEMENTARY DATA [file supp_gkv863_nar-01077-z-2015-File011.zip › HighEnhLoad_E037_10PCNT_04-Feb-2015.txt]

Entrez Gene ID	Nr Enh	H3K4me3 status
10801	69	1
4609	67	1
140688	67	1
3091	66	1
5588	64	1
27086	61	1
3720	59	1
5583	59	1
28951	58	1
55187	58	1
1603	57	1
8553	57	1
284805	57	1
8111	56	1
9922	56	1
2534	55	1
5987	55	1
8440	55	1
23175	55	1
84417	54	1
9679	53	1
23199	53	1
5788	52	1
10507	52	1
64077	52	1
2113	51	1
4289	51	1
4478	51	1
6239	51	1
440193	51	1
56990	50	1
114821	50	1
51735	49	1
643314	49	1
2766	48	1
7764	48	1
23239	48	1
359948	48	1
5292	47	1
55144	47	1
64919	47	1
84230	47	1
4627	46	1
4729	46	1
5305	46	1
6095	46	1
9308	46	1
596	45	1
3688	45	1
8925	45	1
10221	45	1
84062	45	1
91526	45	1
136259	45	1
399	44	1
677	44	1
678	44	1
10163	44	1
23499	44	1
1316	43	1
3707	43	1
5527	43	1
9750	43	1
10320	43	1
23225	43	1
25816	43	1
51571	43	1
57178	43	1
259230	43	1
960	42	1
1880	42	1
4154	42	1
5795	42	1
6310	42	1
6584	42	1
7738	42	1
8556	42	1
11214	42	1
23112	42	1
80055	42	1
3295	41	1
5209	41	1
8651	41	1
9759	41	1
23274	41	1
79643	41	1
83592	41	1
375057	41	1
4773	40	1
8340	40	1
8898	40	1
9249	40	1
9663	40	1
9938	40	1
23048	40	1
54112	40	1
861	39	1
3659	39	1
5293	39	1
8289	39	1
8821	39	1
10868	39	1
613	38	1
959	38	1
2889	38	1
5295	38	1
5579	38	1
50807	38	1
57521	38	1
84441	38	1
84894	38	1
283807	38	1
26999	37	1
51586	37	1
54880	37	1
60468	37	1
64410	37	1
84159	37	1
3708	36	1
3732	36	1
8301	36	1
9766	36	1
9804	36	1
10105	36	1
50515	36	1
84034	36	1
1106	35	1
5890	35	1
6430	35	1
6482	35	1
7133	35	1
7414	35	1
8542	35	1
9267	35	1
22883	35	1
25939	35	1
51176	35	1
55054	35	1
79048	35	1
83549	35	1
112616	35	1
152002	35	1
157638	35	1
6240	34	1
6480	34	1
10397	34	1
11278	34	1
23102	34	1
27245	34	1
83637	34	1
253260	34	1
256987	34	1
100287036	34	1
3280	33	1
3600	33	1
5335	33	1
5770	33	1
7422	33	1
8829	33	1
9375	33	1
11237	33	1
11320	33	1
23291	33	1
51621	33	1
57580	33	1
80757	33	1
83641	33	1
203328	33	1
598	32	1
1778	32	1
2289	32	1
3570	32	1
4088	32	1
4179	32	1
5093	32	1
5128	32	1
5451	32	1
6786	32	1
9019	32	1
23275	32	1
23498	32	1
27436	32	1
28989	32	1
51523	32	1
54541	32	1
57410	32	1
80790	32	1
283349	32	1
414318	32	1
6745	31	1
7026	31	1
7060	31	1
7128	31	1
7159	31	1
9612	31	1
23043	31	1
23272	31	1
51466	31	1
55650	31	1
57713	31	1
203245	31	1
399665	31	1
158	30	1
3631	30	1
4094	30	1
6793	30	1
7386	30	1
9645	30	1
9839	30	1
10125	30	1
29123	30	1
51429	30	1
55604	30	1
64420	30	1
64754	30	1
123099	30	1
641	29	1
832	29	1
919	29	1
2004	29	1
3676	29	1
3937	29	1
5336	29	1
7050	29	1
9712	29	1
9874	29	1
23240	29	1
27334	29	1
50651	29	1
51274	29	1
63979	29	1
79632	29	1
79664	29	1
79712	29	1
131583	29	1
284058	29	1
493753	29	1
639	28	1
780	28	1
921	28	1
1233	28	1
3575	28	1
4155	28	1
5125	28	1
5922	28	1
7037	28	1
7534	28	1
8726	28	1
9948	28	1
29116	28	1
51317	28	1
55129	28	1
55196	28	1
60481	28	1
83716	28	1
113263	28	1
130589	28	1
219771	28	1
339896	28	1
309	27	1
473	27	1
705	27	1
896	27	1
3097	27	1
3702	27	1
6001	27	1
6624	27	1
9402	27	1
9459	27	1
9830	27	1
9972	27	1
10154	27	1
10171	27	1
10477	27	1
10912	27	1
11118	27	1
22990	27	1
54815	27	1
54896	27	1
55173	27	1
55809	27	1
57492	27	1
79718	27	1
79719	27	1
84056	27	1
134957	27	1
166815	27	1
221184	27	1
389170	27	1
824	26	1
1785	26	1
2308	26	1
2313	26	1
2768	26	1
2841	26	1
3033	26	1
3384	26	1
3418	26	1
3572	26	1
3635	26	1
4001	26	1
4092	26	1
4815	26	1
6397	26	1
6772	26	1
8030	26	1
8202	26	1
8672	26	1
8870	26	1
9051	26	1
10099	26	1
10602	26	1
23214	26	1
23414	26	1
25948	26	1
51719	26	1
54980	26	1
55729	26	1
57211	26	1
64928	26	1
79925	26	1
85460	26	1
89846	26	1
114804	26	1
221472	26	1
343990	26	1
347902	26	1
494188	26	1
643853	26	1
81	25	1
113	25	1
476	25	1
493	25	1
1901	25	1
2081	25	1
2799	25	1
2908	25	1
4774	25	1
4967	25	1
5142	25	1
5577	25	1
5912	25	1
6161	25	1
7114	25	1
9053	25	1
9644	25	1
11018	25	1
23164	25	1
23406	25	1
23429	25	1
30011	25	1
51477	25	1
54187	25	1
55207	25	1
55277	25	1
57142	25	1
57511	25	1
57707	25	1
64866	25	1
79657	25	1
84433	25	1
124245	25	1
125488	25	1
337867	25	1
374819	25	1
489	24	1
2302	24	1
3241	24	1
3344	24	1
3382	24	1
3987	24	1
4121	24	1
4217	24	1
4363	24	1
5578	24	1
7287	24	1
7430	24	1
8365	24	1
8498	24	1
8707	24	1
8738	24	1
9467	24	1
10123	24	1
10318	24	1
10370	24	1
10788	24	1
23507	24	1
23648	24	1
23761	24	1
25897	24	1
25926	24	1
54487	24	1
54900	24	1
55690	24	1
55824	24	1
55843	24	1
57134	24	1
57533	24	1
64784	24	1
79974	24	1
80824	24	1
81606	24	1
92241	24	1
171023	24	1
221491	24	1
284695	24	1
400954	24	1
120	23	1
240	23	1
286	23	1
466	23	1
665	23	1
753	23	1
894	23	1
1052	23	1
1523	23	1
2035	23	1
3398	23	1
4091	23	1
4126	23	1
4214	23	1
4976	23	1
5272	23	1
5294	23	1
6504	23	1
7071	23	1
8379	23	1
8728	23	1
9262	23	1
9792	23	1
23092	23	1
23118	23	1
23613	23	1
25797	23	1
54476	23	1
55294	23	1
55589	23	1
63971	23	1
64092	23	1
80025	23	1
84138	23	1
118426	23	1
124540	23	1
143686	23	1
151556	23	1
200424	23	1
201164	23	1
256021	23	1
283742	23	1
399474	23	1
414152	23	1
288	22	1
841	22	1
843	22	1
998	22	1
1112	22	1
1889	22	1
2146	22	1
2185	22	1
2885	22	1
4602	22	1
4790	22	1
5734	22	1
5903	22	1
6314	22	1
6432	22	1
6672	22	1
6733	22	1
6885	22	1
7090	22	1
7097	22	1
7109	22	1
7443	22	1
7456	22	1
7805	22	1
8452	22	1
8832	22	1
9021	22	1
9057	22	1
9263	22	1
9448	22	1
9781	22	1
9846	22	1
9960	22	1
10049	22	1
10487	22	1
22806	22	1
23180	22	1
23218	22	1
23224	22	1
23389	22	1
23590	22	1
26031	22	1
27113	22	1
54861	22	1
54910	22	1
54918	22	1
55619	22	1
55904	22	1
56905	22	1
57584	22	1
64837	22	1
79370	22	1
81552	22	1
81603	22	1
83786	22	1
83983	22	1
151903	22	1
168455	22	1
220972	22	1
253558	22	1
286530	22	1
408	21	1
688	21	1
923	21	1
1453	21	1
1656	21	1
2120	21	1
2590	21	1
2744	21	1
2821	21	1
2869	21	1
3098	21	1
3607	21	1
3660	21	1
3717	21	1
3725	21	1
3965	21	1
4299	21	1
4601	21	1
5150	21	1
5909	21	1
7048	21	1
8073	21	1
8428	21	1
8445	21	1
9229	21	1
9334	21	1
9435	21	1
9829	21	1
10090	21	1
10657	21	1
10672	21	1
10938	21	1
23080	21	1
23523	21	1
26207	21	1
26985	21	1
29072	21	1
51611	21	1
55744	21	1
55915	21	1
57018	21	1
57561	21	1
64207	21	1
80204	21	1
80781	21	1
81619	21	1
84937	21	1
92106	21	1
93663	21	1
112399	21	1
115123	21	1
118429	21	1
126917	21	1
139818	21	1
169200	21	1
348938	21	1
387119	21	1
205	20	1
382	20	1
864	20	1
1992	20	1
2100	20	1
3065	20	1
3146	20	1
3799	20	1
4775	20	1
5594	20	1
5687	20	1
5738	20	1
5745	20	1
5908	20	1
6311	20	1
6497	20	1
6513	20	1
6653	20	1
6932	20	1
7074	20	1
7328	20	1
7357	20	1
7520	20	1
9710	20	1
9780	20	1
9861	20	1
9881	20	1
10135	20	1
10270	20	1
11165	20	1
23013	20	1
23473	20	1
23522	20	1
23550	20	1
25932	20	1
26030	20	1
26051	20	1
27040	20	1
27250	20	1
50852	20	1
51696	20	1
54622	20	1
54758	20	1
54788	20	1
54901	20	1
55313	20	1
57609	20	1
58526	20	1
60490	20	1
64924	20	1
81610	20	1
81704	20	1
83593	20	1
83874	20	1
85315	20	1
91748	20	1
92017	20	1
114883	20	1
116985	20	1
128553	20	1
129293	20	1
135114	20	1
151648	20	1
161882	20	1
219790	20	1
102	19	1
914	19	1
1514	19	1
1647	19	1
1788	19	1
2335	19	1
2530	19	1
2693	19	1
3087	19	1
3096	19	1
3185	19	1
3597	19	1
4772	19	1
4899	19	1
4947	19	1
5141	19	1
5334	19	1
5538	19	1
5599	19	1
5822	19	1
5906	19	1
5933	19	1
6433	19	1
6503	19	1
6566	19	1
6654	19	1
7335	19	1
8525	19	1
8623	19	1
8631	19	1
8743	19	1
9425	19	1
9516	19	1
9672	19	1
9814	19	1
9844	19	1
10015	19	1
10048	19	1
10365	19	1
10455	19	1
10499	19	1
10531	19	1
10659	19	1
10758	19	1
10971	19	1
22823	19	1
22836	19	1
22987	19	1
23181	19	1
23253	19	1
23308	19	1
26003	19	1
26959	19	1
51061	19	1
51174	19	1
54518	19	1
55608	19	1
55622	19	1
55633	19	1
55634	19	1
57097	19	1
57181	19	1
57198	19	1
57591	19	1
57596	19	1
57732	19	1
60386	19	1
60675	19	1
65125	19	1
80315	19	1
80853	19	1
81544	19	1
81671	19	1
114836	19	1
135112	19	1
285513	19	1
388962	19	1
652968	19	1
100507050	19	1
694	18	1
754	18	1
831	18	1
1236	18	1
1493	18	1
2995	18	1
3587	18	1
3588	18	1
4026	18	1
5339	18	1
6720	18	1
6782	18	1
6789	18	1
6894	18	1
7038	18	1
7049	18	1
7528	18	1
7709	18	1
8317	18	1
8439	18	1
8535	18	1
8766	18	1
8850	18	1
8871	18	1
9258	18	1
9749	18	1
9797	18	1
9811	18	1
10055	18	1
10603	18	1
10667	18	1
10982	18	1
11215	18	1
22822	18	1
23008	18	1
23078	18	1
23107	18	1
23186	18	1
23189	18	1
23279	18	1
29799	18	1
29982	18	1
51099	18	1
51218	18	1
51379	18	1
51406	18	1
51552	18	1
51564	18	1
54536	18	1
55686	18	1
56894	18	1
57337	18	1
57553	18	1
64750	18	1
79683	18	1
83941	18	1
84307	18	1
84456	18	1
120071	18	1
134429	18	1
143684	18	1
149840	18	1
196528	18	1
201595	18	1
220047	18	1
257236	18	1
38	17	1
104	17	1
636	17	1
637	17	1
668	17	1
943	17	1
965	17	1
1452	17	1
1508	17	1
1768	17	1
1859	17	1
1939	17	1
2034	17	1
2140	17	1
2355	17	1
2752	17	1
2827	17	1
2872	17	1
3090	17	1
3716	17	1
3796	17	1
3936	17	1
4067	17	1
4076	17	1
4783	17	1
4784	17	1
4851	17	1
4898	17	1
5154	17	1
5188	17	1
5443	17	1
5551	17	1
5641	17	1
5900	17	1
5937	17	1
6195	17	1
6249	17	1
6256	17	1
6446	17	1
6509	17	1
7150	17	1
7760	17	1
7852	17	1
8140	17	1
8550	17	1
8869	17	1
9014	17	1
9043	17	1
9100	17	1
9474	17	1
9616	17	1
9695	17	1
9788	17	1
10018	17	1
10098	17	1
10106	17	1
10144	17	1
10219	17	1
10257	17	1
10658	17	1
10906	17	1
22821	17	1
22848	17	1
23140	17	1
23348	17	1
25842	17	1
26130	17	1
26147	17	1
27161	17	1
28984	17	1
29117	17	1
50615	17	1
51123	17	1
51177	17	1
51187	17	1
51299	17	1
51312	17	1
51752	17	1
54842	17	1
54984	17	1
55234	17	1
55636	17	1
56978	17	1
57157	17	1
57190	17	1
58504	17	1
59339	17	1
60678	17	1
64225	17	1
65108	17	1
79156	17	1
80017	17	1
80205	17	1
84928	17	1
90459	17	1
92906	17	1
94120	17	1
113791	17	1
114789	17	1
125228	17	1
154075	17	1
154467	17	1
157567	17	1
197322	17	1
221037	17	1
283358	17	1
284001	17	1
374655	17	1
399687	17	1
402160	17	1
729515	17	1
622	16	1
814	16	1
924	16	1
961	16	1
976	16	1
1361	16	1
1435	16	1
1540	16	1
1769	16	1
1871	16	1
2194	16	1
2317	16	1
2625	16	1
2776	16	1
3092	16	1
3454	16	1
3455	16	1
3695	16	1
3927	16	1
3985	16	1
4068	16	1
4170	16	1
4685	16	1
4782	16	1
4953	16	1
5873	16	1
6533	16	1
6574	16	1
6615	16	1
7003	16	1
7185	16	1
7187	16	1
7525	16	1
7532	16	1
8204	16	1
8874	16	1
9167	16	1
9169	16	1
9181	16	1
9232	16	1
9444	16	1
9555	16	1
9583	16	1
9603	16	1
9611	16	1
9736	16	1
9840	16	1
10140	16	1
10237	16	1
10950	16	1
11021	16	1
11057	16	1
11103	16	1
11221	16	1
22937	16	1
23030	16	1
23101	16	1
23347	16	1
23514	16	1
23543	16	1
27352	16	1
29107	16	1
29969	16	1
51253	16	1
51278	16	1
54149	16	1
54205	16	1
54509	16	1
55114	16	1
55194	16	1
55342	16	1
55561	16	1
55670	16	1
55672	16	1
55832	16	1
56261	16	1
56895	16	1
57045	16	1
57620	16	1
58490	16	1
59269	16	1
64005	16	1
64778	16	1
65249	16	1
79109	16	1
79155	16	1
79567	16	1
79680	16	1
83605	16	1
83657	16	1
83931	16	1
83943	16	1
84071	16	1
84270	16	1
84940	16	1
89894	16	1
91461	16	1
117584	16	1
123016	16	1
132160	16	1
144404	16	1
149951	16	1
154091	16	1
162394	16	1
167838	16	1
169841	16	1
170371	16	1
220988	16	1
256380	16	1
282890	16	1
282996	16	1
283212	16	1
389289	16	1
643246	16	1
87	15	1
388	15	1
571	15	1
868	15	1
940	15	1
988	15	1
1039	15	1
1235	15	1
2011	15	1
2040	15	1
2055	15	1
2117	15	1
2838	15	1
2878	15	1
3399	15	1
3594	15	1
3678	15	1
3838	15	1
3980	15	1
4642	15	1
4676	15	1
5155	15	1
5337	15	1
5467	15	1
5500	15	1
5525	15	1
5603	15	1
5914	15	1
6233	15	1
6402	15	1
6461	15	1
6483	15	1
6775	15	1
6938	15	1
7227	15	1
7849	15	1
8178	15	1
8187	15	1
8464	15	1
8482	15	1
8509	15	1
9020	15	1
9132	15	1
9148	15	1
9208	15	1
9218	15	1
9261	15	1
9650	15	1
9686	15	1
10019	15	1
10124	15	1
10166	15	1
10188	15	1
10260	15	1
10276	15	1
10678	15	1
10809	15	1
11123	15	1
11140	15	1
22818	15	1
23228	15	1
23293	15	1
23338	15	1
23358	15	1
23585	15	1
23603	15	1
23604	15	1
23670	15	1
23762	15	1
25771	15	1
25930	15	1
26064	15	1
26118	15	1
26578	15	1
27023	15	1
27244	15	1
29121	15	1
51008	15	1
51507	15	1
51765	15	1
51809	15	1
54856	15	1
55083	15	1
55113	15	1
55122	15	1
55209	15	1
55225	15	1
55312	15	1
55734	15	1
55765	15	1
56262	15	1
56952	15	1
57162	15	1
57228	15	1
57332	15	1
57333	15	1
57520	15	1
57674	15	1
57761	15	1
58513	15	1
64400	15	1
65082	15	1
79026	15	1
79660	15	1
79890	15	1
79960	15	1
80314	15	1
84181	15	1
84186	15	1
84187	15	1
84243	15	1
84255	15	1
84333	15	1
84959	15	1
89782	15	1
93594	15	1
94241	15	1
112398	15	1
116028	15	1
125150	15	1
133522	15	1
152189	15	1
153396	15	1
155038	15	1
157680	15	1
160365	15	1
167227	15	1
168537	15	1
199990	15	1
200728	15	1
200734	15	1
283450	15	1
353088	15	1
375748	15	1
387357	15	1
388650	15	1
440270	15	1
619279	15	1
90	14	1
274	14	1
329	14	1
330	14	1
421	14	1
643	14	1
818	14	1
949	14	1
1028	14	1
1104	14	1
1315	14	1
1326	14	1
1345	14	1
1371	14	1
1729	14	1
1803	14	1
1983	14	1
1997	14	1
2000	14	1
2254	14	1
2649	14	1
2745	14	1
2771	14	1
2934	14	1
3064	14	1
3460	14	1
3482	14	1
3601	14	1
3654	14	1
3690	14	1
4005	14	1
4054	14	1
4066	14	1
4118	14	1
4124	14	1
4140	14	1
4149	14	1
4172	14	1
4216	14	1
4240	14	1
4293	14	1
4690	14	1
4715	14	1
4835	14	1
5151	14	1
5201	14	1
5727	14	1
5829	14	1
5867	14	1
6135	14	1
6304	14	1
6487	14	1
6526	14	1
6595	14	1
6916	14	1
7294	14	1
7322	14	1
7436	14	1
7464	14	1
7465	14	1
7702	14	1
7832	14	1
7982	14	1
8303	14	1
8476	14	1
8568	14	1
8727	14	1
9138	14	1
9189	14	1
9253	14	1
9368	14	1
9380	14	1
9452	14	1
9601	14	1
9640	14	1
9659	14	1
9755	14	1
9953	14	1
10010	14	1
10161	14	1
10473	14	1
10478	14	1
10565	14	1
10625	14	1
10743	14	1
22863	14	1
22913	14	1
22954	14	1
23029	14	1
23327	14	1
23492	14	1
23533	14	1
23731	14	1
25777	14	1
25946	14	1
26019	14	1
26112	14	1
26986	14	1
27101	14	1
27106	14	1
27128	14	1
28976	14	1
29066	14	1
51058	14	1
51070	14	1
51322	14	1
51451	14	1
54440	14	1
54892	14	1
55030	14	1
55308	14	1
55423	14	1
55568	14	1
55625	14	1
55653	14	1
55657	14	1
55718	14	1
56172	14	1
56910	14	1
57488	14	1
57661	14	1
60312	14	1
64131	14	1
64744	14	1
64761	14	1
64771	14	1
64781	14	1
64859	14	1
64968	14	1
79618	14	1
79668	14	1
79685	14	1
79741	14	1
79899	14	1
79906	14	1
79961	14	1
80335	14	1
80342	14	1
81848	14	1
83464	14	1
83667	14	1
84678	14	1
85235	14	1
114971	14	1
115572	14	1
117583	14	1
122416	14	1
124783	14	1
128989	14	1
133383	14	1
133418	14	1
136319	14	1
137682	14	1
143279	14	1
146712	14	1
150223	14	1
153020	14	1
164668	14	1
219333	14	1
221002	14	1
283248	14	1
284996	14	1
286053	14	1
348180	14	1
387914	14	1
767558	14	1
100131211	14	1
100506581	14	1
