# Supplementary material for: Cell type-selective disease-association of genes under high regulatory load
Source: Nucleic Acids Res. 2015 Oct 10;43(18):8839–55. doi: 10.1093/nar/gkv863 (PMC4605313; doi:10.1093/nar/gkv863)
Supplement: SUPPLEMENTARY DATA [file supp_gkv863_nar-01077-z-2015-File011.zip › HighEnhLoad_E034_10PCNT_04-Feb-2015.txt]

Entrez Gene ID	Nr Enh	H3K4me3 status
3091	116	1
5583	108	1
27086	105	1
1603	102	1
9750	96	1
5588	89	1
84417	88	1
10801	86	1
51176	84	1
91526	83	1
56990	79	1
2534	78	1
4289	78	1
136259	77	1
9712	76	1
23048	75	1
10507	74	1
8440	73	1
51735	73	1
10868	72	1
23272	71	1
80055	71	1
445347	71	1
10659	70	1
6772	69	1
3033	68	1
4478	68	1
7764	64	1
596	63	1
55604	63	1
5788	61	1
11278	61	1
23239	61	1
677	60	1
6095	60	1
5209	59	1
22807	59	1
30011	59	1
868	58	1
3676	57	1
5305	57	1
5908	57	1
9576	57	1
5028	56	1
8111	56	1
9679	56	1
10320	56	1
64077	56	1
1316	55	1
26207	55	1
2113	54	1
2308	54	1
6240	54	1
23112	54	1
26999	54	1
28951	54	1
51571	54	1
4154	53	1
6304	53	1
6786	53	1
25926	53	1
140688	53	1
960	52	1
10477	52	1
283349	52	1
440193	52	1
3097	51	1
10125	50	1
57713	50	1
203328	50	1
2766	49	1
2908	49	1
6310	49	1
9267	49	1
11320	49	1
57211	49	1
57511	49	1
65125	49	1
256987	49	1
1106	48	1
3398	48	1
8632	48	1
22990	48	1
23175	48	1
25939	48	1
57134	48	1
921	47	1
959	47	1
4094	47	1
11214	47	1
22821	47	1
23291	47	1
57521	47	1
60468	47	1
79643	47	1
639	46	1
2744	46	1
4088	46	1
5128	46	1
5293	46	1
6793	46	1
8821	46	1
79048	46	1
79657	46	1
79668	46	1
347902	46	1
641	45	1
1880	45	1
2185	45	1
2889	45	1
3572	45	1
4026	45	1
5451	45	1
8452	45	1
8553	45	1
9262	45	1
23092	45	1
55904	45	1
157638	45	1
2799	44	1
3707	44	1
3720	44	1
6480	44	1
6482	44	1
7060	44	1
25816	44	1
50807	44	1
51696	44	1
55619	44	1
125488	44	1
387357	44	1
919	43	1
2004	43	1
2289	43	1
4601	43	1
5295	43	1
5922	43	1
9938	43	1
10365	43	1
10602	43	1
22848	43	1
51274	43	1
51621	43	1
54815	43	1
55054	43	1
79890	43	1
89846	43	1
129293	43	1
864	42	1
3295	42	1
3575	42	1
4627	42	1
10166	42	1
51719	42	1
55824	42	1
57580	42	1
64410	42	1
84441	42	1
84456	42	1
4609	41	1
5527	41	1
7048	41	1
7430	41	1
7704	41	1
8898	41	1
9263	41	1
10221	41	1
10397	41	1
55187	41	1
79718	41	1
79719	41	1
83549	41	1
83641	41	1
113263	41	1
158	40	1
214	40	1
1901	40	1
3688	40	1
5641	40	1
9375	40	1
22883	40	1
23240	40	1
83592	40	1
112616	40	1
167838	40	1
1236	39	1
1997	39	1
2313	39	1
4068	39	1
5150	39	1
5890	39	1
8556	39	1
9759	39	1
55744	39	1
84034	39	1
256380	39	1
387119	39	1
894	38	1
1768	38	1
3600	38	1
5937	38	1
6672	38	1
6775	38	1
9169	38	1
54112	38	1
55843	38	1
79712	38	1
84433	38	1
154075	38	1
375057	38	1
3659	37	1
4155	37	1
9781	37	1
23118	37	1
83983	37	1
113	36	1
832	36	1
923	36	1
2587	36	1
3570	36	1
6733	36	1
6846	36	1
7287	36	1
7456	36	1
9839	36	1
10123	36	1
25797	36	1
29123	36	1
54861	36	1
56253	36	1
64784	36	1
113828	36	1
114836	36	1
152100	36	1
284805	36	1
286530	36	1
414318	36	1
120	35	1
861	35	1
896	35	1
1112	35	1
1778	35	1
1788	35	1
3660	35	1
4773	35	1
7128	35	1
8925	35	1
23214	35	1
27250	35	1
27436	35	1
29121	35	1
50651	35	1
54880	35	1
55084	35	1
57190	35	1
81539	35	1
84940	35	1
329	34	1
688	34	1
4815	34	1
5579	34	1
5795	34	1
7443	34	1
8428	34	1
10219	34	1
25949	34	1
55196	34	1
56829	34	1
84159	34	1
343990	34	1
359948	34	1
286	33	1
613	33	1
705	33	1
3716	33	1
5292	33	1
7994	33	1
8707	33	1
8829	33	1
9308	33	1
9663	33	1
10163	33	1
54896	33	1
80314	33	1
80757	33	1
94120	33	1
81	32	1
473	32	1
753	32	1
1493	32	1
3631	32	1
3708	32	1
5336	32	1
6584	32	1
6720	32	1
8289	32	1
23180	32	1
27040	32	1
51477	32	1
55144	32	1
63979	32	1
79664	32	1
92241	32	1
130589	32	1
256021	32	1
283742	32	1
374786	32	1
940	31	1
998	31	1
4775	31	1
5578	31	1
6653	31	1
9844	31	1
10663	31	1
10758	31	1
23533	31	1
23590	31	1
27247	31	1
54541	31	1
55294	31	1
56890	31	1
57178	31	1
64919	31	1
80824	31	1
84230	31	1
92092	31	1
118426	31	1
151556	31	1
337867	31	1
474344	31	1
399	30	1
598	30	1
2530	30	1
2841	30	1
4126	30	1
4214	30	1
5142	30	1
5443	30	1
7097	30	1
7133	30	1
7852	30	1
8073	30	1
8439	30	1
8623	30	1
9467	30	1
27113	30	1
29117	30	1
50615	30	1
51669	30	1
54102	30	1
54900	30	1
55303	30	1
55809	30	1
57410	30	1
57492	30	1
81606	30	1
84056	30	1
84251	30	1
92106	30	1
146850	30	1
283807	30	1
493753	30	1
619279	30	1
1656	29	1
1803	29	1
1846	29	1
2081	29	1
2355	29	1
2768	29	1
3382	29	1
3635	29	1
3702	29	1
3799	29	1
3824	29	1
5125	29	1
5341	29	1
5734	29	1
5893	29	1
6001	29	1
6430	29	1
6504	29	1
7534	29	1
8320	29	1
8445	29	1
9019	29	1
9474	29	1
9644	29	1
9804	29	1
10743	29	1
10912	29	1
23164	29	1
26051	29	1
26137	29	1
27244	29	1
51586	29	1
51611	29	1
55636	29	1
59269	29	1
79008	29	1
79443	29	1
79925	29	1
84959	29	1
114908	29	1
123099	29	1
162394	29	1
203245	29	1
221184	29	1
399665	29	1
400954	29	1
548593	29	1
356	28	1
382	28	1
476	28	1
1859	28	1
3090	28	1
5906	28	1
6432	28	1
6932	28	1
8542	28	1
9616	28	1
9760	28	1
9766	28	1
10090	28	1
10678	28	1
23293	28	1
25897	28	1
51637	28	1
54331	28	1
55690	28	1
57097	28	1
57282	28	1
64837	28	1
253260	28	1
374819	28	1
321	27	1
493	27	1
678	27	1
754	27	1
1233	27	1
2625	27	1
3384	27	1
3587	27	1
4063	27	1
4092	27	1
5933	27	1
6239	27	1
7049	27	1
9448	27	1
9459	27	1
9797	27	1
9840	27	1
10049	27	1
22806	27	1
23225	27	1
23347	27	1
25842	27	1
26030	27	1
29969	27	1
29978	27	1
51187	27	1
51742	27	1
54518	27	1
54892	27	1
57122	27	1
57216	27	1
57591	27	1
58513	27	1
60312	27	1
64207	27	1
64332	27	1
79931	27	1
80790	27	1
133418	27	1
388650	27	1
554251	27	1
643853	27	1
2533	26	1
2869	26	1
2885	26	1
2886	26	1
3065	26	1
3098	26	1
4947	26	1
5272	26	1
7046	26	1
7090	26	1
8317	26	1
9167	26	1
9249	26	1
9452	26	1
9792	26	1
11021	26	1
23522	26	1
27334	26	1
55173	26	1
55225	26	1
55832	26	1
57520	26	1
81610	26	1
91607	26	1
123016	26	1
201164	26	1
253558	26	1
494188	26	1
87	25	1
309	25	1
313	25	1
1130	25	1
3399	25	1
3455	25	1
3588	25	1
3937	25	1
4715	25	1
5188	25	1
5687	25	1
5796	25	1
6641	25	1
6789	25	1
8672	25	1
9402	25	1
9595	25	1
10055	25	1
10174	25	1
23029	25	1
26147	25	1
27352	25	1
50515	25	1
51466	25	1
54407	25	1
54758	25	1
54918	25	1
57488	25	1
60386	25	1
65056	25	1
79888	25	1
81619	25	1
83930	25	1
171023	25	1
201633	25	1
604	24	1
841	24	1
1729	24	1
2316	24	1
2872	24	1
3183	24	1
3695	24	1
4729	24	1
4739	24	1
4790	24	1
5873	24	1
5996	24	1
6197	24	1
7227	24	1
8728	24	1
9445	24	1
9788	24	1
10154	24	1
10161	24	1
10667	24	1
11123	24	1
11237	24	1
23224	24	1
23514	24	1
23648	24	1
26031	24	1
26986	24	1
51108	24	1
51341	24	1
51429	24	1
54476	24	1
55129	24	1
55423	24	1
55650	24	1
55729	24	1
60481	24	1
64131	24	1
117583	24	1
125228	24	1
168537	24	1
389170	24	1
400451	24	1
860	23	1
976	23	1
1315	23	1
1453	23	1
3344	23	1
3936	23	1
6135	23	1
6314	23	1
8631	23	1
8869	23	1
9650	23	1
9960	23	1
10099	23	1
10672	23	1
10767	23	1
10971	23	1
23228	23	1
23499	23	1
23526	23	1
26256	23	1
29957	23	1
55234	23	1
55790	23	1
64400	23	1
79602	23	1
80146	23	1
92558	23	1
150864	23	1
166815	23	1
200728	23	1
643	22	1
831	22	1
961	22	1
1524	22	1
1889	22	1
2672	22	1
2693	22	1
3655	22	1
3732	22	1
3838	22	1
3927	22	1
4012	22	1
4772	22	1
5339	22	1
5467	22	1
5914	22	1
6497	22	1
6711	22	1
7159	22	1
7185	22	1
8178	22	1
9021	22	1
9168	22	1
9861	22	1
9881	22	1
23253	22	1
23473	22	1
26119	22	1
26578	22	1
28984	22	1
28989	22	1
30009	22	1
51321	22	1
51552	22	1
51752	22	1
53405	22	1
54187	22	1
56171	22	1
56963	22	1
57018	22	1
57162	22	1
79632	22	1
84071	22	1
91748	22	1
114804	22	1
116832	22	1
117289	22	1
139818	22	1
140609	22	1
143686	22	1
160365	22	1
201595	22	1
220929	22	1
348938	22	1
405754	22	1
472	21	1
843	21	1
1052	21	1
1992	21	1
2000	21	1
2011	21	1
2100	21	1
2120	21	1
2821	21	1
3689	21	1
3725	21	1
3820	21	1
3909	21	1
4118	21	1
4179	21	1
5334	21	1
5533	21	1
5603	21	1
5921	21	1
5934	21	1
7074	21	1
7114	21	1
7879	21	1
8573	21	1
8832	21	1
9577	21	1
9710	21	1
10010	21	1
10237	21	1
10311	21	1
10451	21	1
22823	21	1
23199	21	1
23218	21	1
23275	21	1
23406	21	1
26018	21	1
50852	21	1
51299	21	1
51523	21	1
57533	21	1
57620	21	1
79831	21	1
80004	21	1
80017	21	1
80025	21	1
81603	21	1
81618	21	1
83605	21	1
84678	21	1
139716	21	1
160140	21	1
246175	21	1
285513	21	1
1508	20	1
2146	20	1
2827	20	1
3133	20	1
3146	20	1
3184	20	1
3428	20	1
3566	20	1
4204	20	1
4217	20	1
4288	20	1
5045	20	1
5335	20	1
5829	20	1
5900	20	1
5925	20	1
8498	20	1
8651	20	1
9367	20	1
9567	20	1
9603	20	1
9833	20	1
9874	20	1
9922	20	1
10018	20	1
10140	20	1
10625	20	1
10788	20	1
22914	20	1
23102	20	1
23181	20	1
23387	20	1
23498	20	1
23613	20	1
28998	20	1
51061	20	1
51444	20	1
53347	20	1
54440	20	1
54788	20	1
54843	20	1
55122	20	1
55277	20	1
57407	20	1
57707	20	1
64343	20	1
80301	20	1
80853	20	1
83903	20	1
115286	20	1
117145	20	1
124245	20	1
124540	20	1
129285	20	1
130026	20	1
146712	20	1
169981	20	1
200844	20	1
282996	20	1
400818	20	1
643314	20	1
466	19	1
636	19	1
824	19	1
839	19	1
965	19	1
1432	19	1
1633	19	1
1654	19	1
2222	19	1
3185	19	1
3458	19	1
3654	19	1
4149	19	1
4345	19	1
5093	19	1
5195	19	1
5867	19	1
6097	19	1
7071	19	1
7163	19	1
7178	19	1
7528	19	1
9235	19	1
9601	19	1
9725	19	1
9755	19	1
10531	19	1
10538	19	1
10735	19	1
22834	19	1
25777	19	1
27245	19	1
28232	19	1
29079	19	1
29965	19	1
51199	19	1
51507	19	1
56888	19	1
56895	19	1
79567	19	1
79906	19	1
81558	19	1
83637	19	1
89765	19	1
121260	19	1
126917	19	1
130916	19	1
153020	19	1
154467	19	1
220047	19	1
221472	19	1
284058	19	1
340152	19	1
489	18	1
549	18	1
622	18	1
944	18	1
988	18	1
1102	18	1
1230	18	1
1361	18	1
1540	18	1
2683	18	1
3845	18	1
4216	18	1
4306	18	1
4602	18	1
5163	18	1
5452	18	1
5534	18	1
5604	18	1
5745	18	1
5770	18	1
6489	18	1
6574	18	1
6710	18	1
6776	18	1
7050	18	1
7535	18	1
8301	18	1
8459	18	1
8671	18	1
9053	18	1
9148	18	1
9261	18	1
9368	18	1
9516	18	1
9779	18	1
9830	18	1
10105	18	1
10285	18	1
10318	18	1
10487	18	1
10657	18	1
10666	18	1
10771	18	1
22800	18	1
23169	18	1
23274	18	1
23303	18	1
23348	18	1
28976	18	1
51185	18	1
51542	18	1
51741	18	1
54205	18	1
54897	18	1
54941	18	1
55013	18	1
55573	18	1
55718	18	1
55969	18	1
56172	18	1
56261	18	1
57142	18	1
57561	18	1
57609	18	1
58526	18	1
60485	18	1
63898	18	1
64778	18	1
80267	18	1
80342	18	1
80742	18	1
81552	18	1
83988	18	1
84062	18	1
84333	18	1
84624	18	1
84894	18	1
90268	18	1
114991	18	1
126669	18	1
151888	18	1
152002	18	1
152006	18	1
155038	18	1
157567	18	1
220988	18	1
221895	18	1
283248	18	1
375748	18	1
389289	18	1
389792	18	1
400359	18	1
102	17	1
330	17	1
694	17	1
817	17	1
962	17	1
1039	17	1
1235	17	1
1387	17	1
1615	17	1
1785	17	1
1838	17	1
1840	17	1
1848	17	1
2052	17	1
2309	17	1
3181	17	1
3191	17	1
3241	17	1
3454	17	1
3460	17	1
3516	17	1
3656	17	1
3662	17	1
3682	17	1
3796	17	1
3932	17	1
3985	17	1
4121	17	1
4194	17	1
4205	17	1
4209	17	1
4616	17	1
4690	17	1
4835	17	1
4967	17	1
5550	17	1
5551	17	1
5771	17	1
5775	17	1
5998	17	1
6047	17	1
6195	17	1
6397	17	1
6399	17	1
6402	17	1
6503	17	1
6573	17	1
6605	17	1
6624	17	1
6693	17	1
6774	17	1
6903	17	1
8027	17	1
8202	17	1
8464	17	1
8527	17	1
8743	17	1
8851	17	1
8907	17	1
9051	17	1
9138	17	1
9232	17	1
9258	17	1
9289	17	1
9811	17	1
10213	17	1
10243	17	1
10499	17	1
10664	17	1
11116	17	1
11118	17	1
11221	17	1
22866	17	1
22891	17	1
22919	17	1
22931	17	1
23492	17	1
23670	17	1
23774	17	1
28996	17	1
29982	17	1
51317	17	1
51497	17	1
54148	17	1
54443	17	1
55207	17	1
55640	17	1
55915	17	1
55924	17	1
56987	17	1
57181	17	1
57584	17	1
57708	17	1
58480	17	1
58508	17	1
59338	17	1
59339	17	1
64005	17	1
64969	17	1
79161	17	1
79618	17	1
79899	17	1
80196	17	1
83464	17	1
83786	17	1
84270	17	1
84876	17	1
84892	17	1
89853	17	1
113791	17	1
118429	17	1
124783	17	1
131096	17	1
132160	17	1
143684	17	1
196528	17	1
285093	17	1
415116	17	1
307	16	1
408	16	1
752	16	1
914	16	1
925	16	1
1021	16	1
1326	16	1
2268	16	1
2302	16	1
3560	16	1
3597	16	1
3683	16	1
3983	16	1
4054	16	1
4124	16	1
4170	16	1
4542	16	1
4603	16	1
4753	16	1
4792	16	1
4953	16	1
5412	16	1
5500	16	1
5757	16	1
5987	16	1
5989	16	1
6119	16	1
6483	16	1
6509	16	1
6745	16	1
6782	16	1
7037	16	1
7038	16	1
7322	16	1
7414	16	1
8807	16	1
8881	16	1
9014	16	1
9043	16	1
9123	16	1
9334	16	1
9497	16	1
9612	16	1
9736	16	1
10270	16	1
10302	16	1
10473	16	1
10567	16	1
11018	16	1
11070	16	1
22859	16	1
22877	16	1
22987	16	1
23078	16	1
23358	16	1
23370	16	1
23523	16	1
27023	16	1
27314	16	1
51074	16	1
51095	16	1
51174	16	1
51177	16	1
51256	16	1
51316	16	1
51379	16	1
54665	16	1
54704	16	1
54919	16	1
55114	16	1
55205	16	1
55608	16	1
55634	16	1
56902	16	1
57118	16	1
57198	16	1
57228	16	1
57497	16	1
57669	16	1
57823	16	1
64092	16	1
64744	16	1
79724	16	1
79813	16	1
79883	16	1
79887	16	1
80335	16	1
81615	16	1
81671	16	1
81704	16	1
84247	16	1
84330	16	1
84513	16	1
92482	16	1
92906	16	1
120425	16	1
125111	16	1
128553	16	1
131583	16	1
133383	16	1
134429	16	1
143279	16	1
147339	16	1
148867	16	1
203068	16	1
219790	16	1
221037	16	1
257415	16	1
284996	16	1
375449	16	1
100506736	16	1
867	15	1
902	15	1
963	15	1
970	15	1
1026	15	1
1075	15	1
1289	15	1
1946	15	1
2131	15	1
2353	15	1
2521	15	1
2662	15	1
2788	15	1
3020	15	1
3418	15	1
3607	15	1
3643	15	1
4162	15	1
4218	15	1
4293	15	1
4335	15	1
4642	15	1
4811	15	1
4925	15	1
5434	15	1
5538	15	1
5594	15	1
5682	15	1
5732	15	1
5738	15	1
5924	15	1
6164	15	1
6196	15	1
6256	15	1
6595	15	1
6840	15	1
6850	15	1
7109	15	1
7290	15	1
7416	15	1
7436	15	1
8303	15	1
8550	15	1
8738	15	1
8850	15	1
9208	15	1
9214	15	1
9252	15	1
9489	15	1
9873	15	1
10106	15	1
10260	15	1
10673	15	1
10938	15	1
10982	15	1
11040	15	1
11103	15	1
11329	15	1
22863	15	1
22992	15	1
23043	15	1
23189	15	1
23279	15	1
23338	15	1
25972	15	1
27122	15	1
28957	15	1
29066	15	1
29761	15	1
29851	15	1
51070	15	1
51320	15	1
51411	15	1
51439	15	1
51762	15	1
53827	15	1
54980	15	1
55308	15	1
57091	15	1
57136	15	1
57337	15	1
57544	15	1
57623	15	1
63875	15	1
64225	15	1
64420	15	1
64761	15	1
79156	15	1
79370	15	1
79658	15	1
79683	15	1
79827	15	1
79932	15	1
80774	15	1
81788	15	1
83643	15	1
84059	15	1
84919	15	1
85315	15	1
89894	15	1
93349	15	1
103910	15	1
115827	15	1
120227	15	1
126308	15	1
145567	15	1
151525	15	1
152189	15	1
154141	15	1
197322	15	1
200030	15	1
254394	15	1
257236	15	1
283358	15	1
285753	15	1
338596	15	1
389203	15	1
494470	15	1
729230	15	1
101927322	15	1
104	14	1
118	14	1
132	14	1
154	14	1
241	14	1
403	14	1
969	14	1
1105	14	1
1345	14	1
1847	14	1
2317	14	1
2519	14	1
2745	14	1
2776	14	1
2802	14	1
2975	14	1
2995	14	1
3192	14	1
3601	14	1
3710	14	1
4001	14	1
4299	14	1
4650	14	1
4676	14	1
4851	14	1
4861	14	1
5140	14	1
5530	14	1
5567	14	1
5912	14	1
5920	14	1
6176	14	1
6251	14	1
6500	14	1
6513	14	1
7040	14	1
7409	14	1
7433	14	1
7748	14	1
7798	14	1
7832	14	1
8140	14	1
8525	14	1
8667	14	1
8801	14	1
8871	14	1
9057	14	1
9120	14	1
9150	14	1
9229	14	1
9240	14	1
9254	14	1
9397	14	1
9531	14	1
9645	14	1
9780	14	1
9806	14	1
9948	14	1
10007	14	1
10048	14	1
10211	14	1
10225	14	1
10516	14	1
10636	14	1
10806	14	1
11083	14	1
11146	14	1
11314	14	1
22882	14	1
23013	14	1
23345	14	1
23550	14	1
23604	14	1
24144	14	1
25771	14	1
25828	14	1
25885	14	1
25932	14	1
26112	14	1
27128	14	1
27180	14	1
27185	14	1
29108	14	1
29916	14	1
51202	14	1
51246	14	1
51479	14	1
54149	14	1
54904	14	1
55030	14	1
55062	14	1
55290	14	1
55593	14	1
55633	14	1
55734	14	1
55791	14	1
55795	14	1
55870	14	1
56160	14	1
56940	14	1
57333	14	1
57459	14	1
57621	14	1
63978	14	1
64072	14	1
64682	14	1
79414	14	1
80204	14	1
80714	14	1
80760	14	1
83737	14	1
83855	14	1
84174	14	1
84187	14	1
84255	14	1
84307	14	1
84890	14	1
90273	14	1
90324	14	1
91012	14	1
92521	14	1
92822	14	1
93594	14	1
112398	14	1
114794	14	1
115362	14	1
117584	14	1
118788	14	1
123036	14	1
137075	14	1
151648	14	1
157680	14	1
161882	14	1
162466	14	1
164668	14	1
168455	14	1
171425	14	1
200424	14	1
221188	14	1
221935	14	1
222659	14	1
253832	14	1
254050	14	1
259230	14	1
286336	14	1
387914	14	1
400746	14	1
