# Supplementary material for: Cell type-selective disease-association of genes under high regulatory load
Source: Nucleic Acids Res. 2015 Oct 10;43(18):8839–55. doi: 10.1093/nar/gkv863 (PMC4605313; doi:10.1093/nar/gkv863)
Supplement: SUPPLEMENTARY DATA [file supp_gkv863_nar-01077-z-2015-File011.zip › HighEnhLoad_E032_10PCNT_04-Feb-2015.txt]

Entrez Gene ID	Nr Enh	H3K4me3 status
27086	92	1
84186	90	1
91526	85	1
9380	84	1
9712	81	1
53335	78	1
80055	77	1
80757	75	1
83478	75	1
677	74	1
23001	73	1
60481	73	1
1879	72	1
4208	70	1
9750	70	1
25816	70	1
5579	68	1
5890	68	1
9873	67	1
7764	65	1
23075	65	1
9679	64	1
2113	63	1
3720	62	1
5788	62	1
64077	62	1
3295	60	1
4249	60	1
5336	60	1
10451	60	1
89849	60	1
55024	59	1
55959	59	1
55604	58	1
57492	58	1
473	57	1
10801	57	1
10320	56	1
29957	56	1
5079	54	1
8193	54	1
23094	54	1
64116	54	1
3660	53	1
50651	53	1
6672	52	1
57580	52	1
7048	51	1
9833	51	1
81846	51	1
6480	50	1
8202	50	1
9308	50	1
4067	49	1
8728	49	1
60468	49	1
79666	49	1
84159	49	1
4026	48	1
4289	48	1
6925	48	1
136259	48	1
348938	48	1
1112	46	1
9734	46	1
11214	46	1
51719	46	1
55319	45	1
118788	45	1
960	44	1
2308	44	1
9262	44	1
9792	44	1
84329	44	1
9922	43	1
23240	43	1
63979	43	1
399	42	1
1603	42	1
4214	42	1
4478	42	1
6224	42	1
8111	42	1
27314	42	1
56990	42	1
79746	42	1
100423062	42	1
8632	41	1
23048	41	1
51571	41	1
55636	41	1
79600	41	1
151888	41	1
9267	40	1
10090	40	1
11217	40	1
55103	40	1
9788	39	1
10163	39	1
10868	39	1
30011	39	1
57511	39	1
220042	39	1
440193	39	1
1326	38	1
2313	38	1
4609	38	1
9448	38	1
9938	38	1
10365	38	1
22806	38	1
51735	38	1
55729	38	1
1880	37	1
2530	37	1
2886	37	1
3566	37	1
4627	37	1
5218	37	1
6850	37	1
7430	37	1
79657	37	1
92017	37	1
123016	37	1
153396	37	1
817	36	1
953	36	1
2885	36	1
4773	36	1
7204	36	1
8452	36	1
9375	36	1
50615	36	1
60386	36	1
93517	36	1
153020	36	1
287	35	1
2889	35	1
3399	35	1
3755	35	1
6509	35	1
7090	35	1
7163	35	1
9685	35	1
23303	35	1
28957	35	1
51621	35	1
64131	35	1
81615	35	1
253558	35	1
729515	35	1
596	34	1
4088	34	1
4149	34	1
8527	34	1
9169	34	1
10659	34	1
23225	34	1
23239	34	1
23613	34	1
55313	34	1
55342	34	1
203245	34	1
283349	34	1
4345	33	1
4715	33	1
5770	33	1
7097	33	1
7852	33	1
23590	33	1
50807	33	1
51523	33	1
54491	33	1
54880	33	1
79618	33	1
83549	33	1
83641	33	1
347902	33	1
2799	32	1
3184	32	1
3707	32	1
5795	32	1
6135	32	1
9263	32	1
23180	32	1
29121	32	1
51274	32	1
59339	32	1
79368	32	1
81606	32	1
143686	32	1
678	31	1
1840	31	1
3394	31	1
3659	31	1
4261	31	1
5305	31	1
5641	31	1
6856	31	1
8321	31	1
9766	31	1
23291	31	1
26040	31	1
55614	31	1
55744	31	1
57591	31	1
64410	31	1
157657	31	1
100127889	31	1
3091	30	1
3460	30	1
4739	30	1
6430	30	1
6653	30	1
9674	30	1
11163	30	1
26002	30	1
28951	30	1
55619	30	1
55843	30	1
81539	30	1
220107	30	1
399665	30	1
309	29	1
549	29	1
2768	29	1
4772	29	1
6584	29	1
8940	29	1
9467	29	1
22800	29	1
23118	29	1
27352	29	1
51429	29	1
55114	29	1
55589	29	1
55893	29	1
56889	29	1
56940	29	1
79890	29	1
92106	29	1
375057	29	1
861	28	1
1901	28	1
2827	28	1
8073	28	1
8289	28	1
10166	28	1
10602	28	1
25897	28	1
28955	28	1
55054	28	1
64332	28	1
81553	28	1
640	27	1
868	27	1
1236	27	1
1316	27	1
1997	27	1
3454	27	1
5142	27	1
5581	27	1
5922	27	1
6504	27	1
8542	27	1
10418	27	1
10863	27	1
23158	27	1
26051	27	1
51384	27	1
54986	27	1
57507	27	1
57553	27	1
84062	27	1
84417	27	1
124540	27	1
256227	27	1
359948	27	1
374819	27	1
400954	27	1
120	26	1
382	26	1
894	26	1
1992	26	1
2004	26	1
2034	26	1
2788	26	1
3097	26	1
3662	26	1
4155	26	1
4601	26	1
5150	26	1
5272	26	1
6310	26	1
8030	26	1
8553	26	1
10783	26	1
23175	26	1
29760	26	1
54855	26	1
55277	26	1
57480	26	1
79813	26	1
81610	26	1
84441	26	1
112616	26	1
133383	26	1
137682	26	1
150864	26	1
201595	26	1
283807	26	1
306	25	1
490	25	1
1106	25	1
1130	25	1
1788	25	1
2120	25	1
2766	25	1
3418	25	1
3676	25	1
4154	25	1
4729	25	1
6239	25	1
7357	25	1
8672	25	1
8898	25	1
8925	25	1
11278	25	1
25902	25	1
50515	25	1
54148	25	1
54541	25	1
54918	25	1
55670	25	1
57142	25	1
57410	25	1
57666	25	1
64420	25	1
79719	25	1
84678	25	1
84940	25	1
113263	25	1
152002	25	1
160365	25	1
374786	25	1
832	24	1
1889	24	1
2185	24	1
2781	24	1
2869	24	1
3569	24	1
3688	24	1
3903	24	1
4012	24	1
4616	24	1
4775	24	1
5527	24	1
6240	24	1
7456	24	1
8411	24	1
8440	24	1
8482	24	1
10912	24	1
22934	24	1
23143	24	1
25797	24	1
51250	24	1
51316	24	1
55196	24	1
55278	24	1
55922	24	1
57211	24	1
64784	24	1
79718	24	1
84056	24	1
143684	24	1
151556	24	1
338809	24	1
896	23	1
961	23	1
1604	23	1
2782	23	1
3635	23	1
3725	23	1
4064	23	1
4643	23	1
4650	23	1
5028	23	1
5128	23	1
5450	23	1
5530	23	1
5966	23	1
6786	23	1
7291	23	1
8224	23	1
8428	23	1
9150	23	1
9849	23	1
9960	23	1
10099	23	1
10154	23	1
10447	23	1
10477	23	1
10657	23	1
23077	23	1
23157	23	1
26053	23	1
27299	23	1
28996	23	1
30819	23	1
51074	23	1
51552	23	1
55294	23	1
55690	23	1
55915	23	1
80790	23	1
266727	23	1
597	22	1
1235	22	1
1657	22	1
2098	22	1
2294	22	1
2904	22	1
3459	22	1
5295	22	1
5588	22	1
5908	22	1
6720	22	1
7410	22	1
7481	22	1
8379	22	1
8417	22	1
9215	22	1
9517	22	1
9663	22	1
10672	22	1
22821	22	1
23387	22	1
23522	22	1
27342	22	1
51611	22	1
54834	22	1
55653	22	1
56171	22	1
57097	22	1
57181	22	1
58513	22	1
59269	22	1
64837	22	1
65220	22	1
79683	22	1
80196	22	1
81552	22	1
83786	22	1
84433	22	1
84458	22	1
116832	22	1
129787	22	1
131096	22	1
150094	22	1
154467	22	1
157638	22	1
223082	22	1
256380	22	1
388677	22	1
440829	22	1
554251	22	1
476	21	1
641	21	1
705	21	1
753	21	1
864	21	1
998	21	1
1583	21	1
2590	21	1
2872	21	1
3020	21	1
3146	21	1
3597	21	1
4853	21	1
5093	21	1
5341	21	1
5452	21	1
6001	21	1
6304	21	1
7187	21	1
7405	21	1
7534	21	1
8522	21	1
9168	21	1
9355	21	1
9804	21	1
10260	21	1
10318	21	1
22990	21	1
23214	21	1
23394	21	1
54518	21	1
55352	21	1
55850	21	1
56261	21	1
79567	21	1
79888	21	1
92241	21	1
115352	21	1
131583	21	1
221895	21	1
286530	21	1
344787	21	1
388325	21	1
214	20	1
604	20	1
643	20	1
1656	20	1
1778	20	1
1838	20	1
2683	20	1
2841	20	1
2908	20	1
3123	20	1
3632	20	1
4299	20	1
4811	20	1
5162	20	1
5368	20	1
5580	20	1
6176	20	1
6402	20	1
6721	20	1
7091	20	1
9695	20	1
9874	20	1
10221	20	1
10667	20	1
22823	20	1
23228	20	1
23498	20	1
25932	20	1
26112	20	1
26286	20	1
27334	20	1
27436	20	1
54221	20	1
55122	20	1
55328	20	1
56888	20	1
57118	20	1
58526	20	1
79887	20	1
80205	20	1
84919	20	1
90273	20	1
114836	20	1
125228	20	1
130026	20	1
285195	20	1
100144748	20	1
100	19	1
113	19	1
466	19	1
965	19	1
1070	19	1
1183	19	1
1757	19	1
3109	19	1
3127	19	1
3344	19	1
3593	19	1
3716	19	1
4001	19	1
4293	19	1
6119	19	1
7037	19	1
7086	19	1
7114	19	1
7133	19	1
7322	19	1
7799	19	1
8437	19	1
8887	19	1
9019	19	1
9450	19	1
9554	19	1
9612	19	1
9710	19	1
9779	19	1
10174	19	1
11142	19	1
22898	19	1
23164	19	1
23198	19	1
23231	19	1
23274	19	1
23370	19	1
23389	19	1
23473	19	1
23505	19	1
26986	19	1
51199	19	1
51451	19	1
54896	19	1
55205	19	1
55207	19	1
55930	19	1
57565	19	1
60485	19	1
79048	19	1
79712	19	1
79789	19	1
81693	19	1
140883	19	1
388650	19	1
1105	18	1
1729	18	1
2494	18	1
3117	18	1
3241	18	1
4205	18	1
4217	18	1
5583	18	1
5747	18	1
5982	18	1
6196	18	1
6397	18	1
6513	18	1
7358	18	1
7942	18	1
9445	18	1
9839	18	1
9844	18	1
9957	18	1
10123	18	1
10270	18	1
10487	18	1
11252	18	1
23013	18	1
23081	18	1
23279	18	1
23508	18	1
23670	18	1
27101	18	1
27235	18	1
29117	18	1
50618	18	1
51134	18	1
51299	18	1
51696	18	1
54438	18	1
54469	18	1
54815	18	1
54899	18	1
55187	18	1
55290	18	1
55544	18	1
55573	18	1
55650	18	1
56913	18	1
57707	18	1
57713	18	1
64207	18	1
64746	18	1
79591	18	1
79720	18	1
80223	18	1
80228	18	1
81788	18	1
84034	18	1
84307	18	1
84622	18	1
91748	18	1
121260	18	1
137075	18	1
145501	18	1
149840	18	1
152137	18	1
196394	18	1
197370	18	1
201895	18	1
254013	18	1
285025	18	1
374655	18	1
400823	18	1
653820	18	1
622	17	1
843	17	1
1310	17	1
3096	17	1
3280	17	1
3643	17	1
3656	17	1
3705	17	1
3899	17	1
4033	17	1
4170	17	1
6311	17	1
6404	17	1
6503	17	1
6624	17	1
7528	17	1
8303	17	1
8623	17	1
8650	17	1
8651	17	1
8832	17	1
9056	17	1
9435	17	1
9709	17	1
9760	17	1
10010	17	1
10019	17	1
10472	17	1
10509	17	1
10664	17	1
22807	17	1
23064	17	1
23092	17	1
23112	17	1
23253	17	1
23308	17	1
23406	17	1
25940	17	1
26996	17	1
29887	17	1
51108	17	1
51256	17	1
51317	17	1
54476	17	1
54536	17	1
54545	17	1
55234	17	1
55608	17	1
55824	17	1
55841	17	1
55904	17	1
56910	17	1
56987	17	1
57157	17	1
57162	17	1
57609	17	1
57620	17	1
57705	17	1
64083	17	1
64744	17	1
64763	17	1
80315	17	1
83637	17	1
84333	17	1
84679	17	1
114781	17	1
115350	17	1
116449	17	1
120071	17	1
125488	17	1
144165	17	1
145773	17	1
201164	17	1
388512	17	1
157	16	1
240	16	1
329	16	1
330	16	1
976	16	1
1454	16	1
1456	16	1
1536	16	1
1785	16	1
2317	16	1
2549	16	1
2745	16	1
3087	16	1
3111	16	1
3428	16	1
3708	16	1
3732	16	1
3838	16	1
4521	16	1
5018	16	1
5293	16	1
5698	16	1
6208	16	1
6497	16	1
6793	16	1
6902	16	1
7050	16	1
7071	16	1
7462	16	1
8115	16	1
8209	16	1
9181	16	1
9603	16	1
9846	16	1
9910	16	1
9911	16	1
10409	16	1
10743	16	1
10938	16	1
22834	16	1
22883	16	1
23272	16	1
23299	16	1
23338	16	1
23429	16	1
23433	16	1
23515	16	1
25780	16	1
27131	16	1
29886	16	1
29982	16	1
51341	16	1
54440	16	1
54971	16	1
54980	16	1
55069	16	1
55084	16	1
55230	16	1
55267	16	1
55791	16	1
56548	16	1
57216	16	1
64759	16	1
64859	16	1
79155	16	1
80067	16	1
80314	16	1
81793	16	1
84440	16	1
90427	16	1
93349	16	1
112574	16	1
140609	16	1
162979	16	1
205717	16	1
219972	16	1
221037	16	1
285016	16	1
441168	16	1
651746	16	1
100113407	16	1
132	15	1
135	15	1
272	15	1
636	15	1
639	15	1
694	15	1
901	15	1
1269	15	1
1387	15	1
1608	15	1
1906	15	1
2665	15	1
3093	15	1
3133	15	1
3695	15	1
4209	15	1
4953	15	1
5144	15	1
5151	15	1
5292	15	1
5906	15	1
6047	15	1
6309	15	1
6711	15	1
6885	15	1
7038	15	1
7324	15	1
7403	15	1
7832	15	1
9020	15	1
9026	15	1
9053	15	1
9516	15	1
9797	15	1
9881	15	1
10006	15	1
10018	15	1
10208	15	1
10771	15	1
10806	15	1
10983	15	1
22876	15	1
23218	15	1
23603	15	1
26031	15	1
27161	15	1
27244	15	1
29072	15	1
29123	15	1
51321	15	1
51455	15	1
51535	15	1
54108	15	1
54361	15	1
54758	15	1
55561	15	1
56890	15	1
57217	15	1
57459	15	1
60673	15	1
64167	15	1
64768	15	1
79643	15	1
79731	15	1
79906	15	1
84456	15	1
84513	15	1
90701	15	1
91404	15	1
92797	15	1
114971	15	1
115123	15	1
116028	15	1
129285	15	1
139818	15	1
140688	15	1
146850	15	1
151258	15	1
154881	15	1
157567	15	1
170371	15	1
171023	15	1
221491	15	1
375449	15	1
387119	15	1
100288142	15	1
19	14	1
118	14	1
288	14	1
571	14	1
921	14	1
962	14	1
963	14	1
972	14	1
1286	14	1
1315	14	1
1380	14	1
1385	14	1
1508	14	1
1611	14	1
1875	14	1
2081	14	1
2140	14	1
2353	14	1
2650	14	1
2731	14	1
3191	14	1
3601	14	1
3748	14	1
3799	14	1
3927	14	1
3936	14	1
4832	14	1
4947	14	1
5194	14	1
5281	14	1
5294	14	1
5335	14	1
5533	14	1
5757	14	1
6617	14	1
6660	14	1
6745	14	1
6903	14	1
7046	14	1
7350	14	1
7465	14	1
7776	14	1
8013	14	1
8187	14	1
8204	14	1
8269	14	1
8412	14	1
8467	14	1
8546	14	1
8559	14	1
8766	14	1
9021	14	1
9051	14	1
9252	14	1
9616	14	1
9644	14	1
9736	14	1
9861	14	1
9883	14	1
9962	14	1
10096	14	1
10105	14	1
10131	14	1
10213	14	1
10396	14	1
10454	14	1
10982	14	1
11000	14	1
11018	14	1
11129	14	1
22856	14	1
22882	14	1
23030	14	1
23105	14	1
23149	14	1
23224	14	1
23275	14	1
23534	14	1
26052	14	1
26130	14	1
26224	14	1
29969	14	1
30836	14	1
51058	14	1
51061	14	1
51104	14	1
51347	14	1
51379	14	1
51497	14	1
51582	14	1
54625	14	1
54788	14	1
54893	14	1
55225	14	1
55326	14	1
55335	14	1
55534	14	1
55593	14	1
55634	14	1
55695	14	1
55796	14	1
57178	14	1
64072	14	1
64092	14	1
65125	14	1
79109	14	1
79139	14	1
79656	14	1
80004	14	1
80742	14	1
83592	14	1
84282	14	1
84658	14	1
92346	14	1
94241	14	1
117289	14	1
127018	14	1
130872	14	1
132864	14	1
143279	14	1
160518	14	1
167838	14	1
201799	14	1
219333	14	1
340348	14	1
388403	14	1
400818	14	1
415116	14	1
104	13	1
202	13	1
241	13	1
605	13	1
841	13	1
863	13	1
1108	13	1
1298	13	1
2222	13	1
2744	13	1
2956	13	1
2995	13	1
3065	13	1
3185	13	1
3587	13	1
3669	13	1
3689	13	1
3709	13	1
4048	13	1
4092	13	1
4179	13	1
4194	13	1
4644	13	1
4967	13	1
5101	13	1
5366	13	1
5501	13	1
6161	13	1
6256	13	1
6433	13	1
6452	13	1
6727	13	1
6733	13	1
6938	13	1
7088	13	1
7128	13	1
7351	13	1
8543	13	1
8621	13	1
8631	13	1
8837	13	1
8851	13	1
8869	13	1
8874	13	1
9023	13	1
9214	13	1
9447	13	1
9452	13	1
9459	13	1
9592	13	1
9767	13	1
10125	13	1
10227	13	1
10252	13	1
10392	13	1
10658	13	1
10752	13	1
10875	13	1
10952	13	1
11165	13	1
11221	13	1
23107	13	1
23244	13	1
23492	13	1
23499	13	1
23533	13	1
23604	13	1
26065	13	1
26228	13	1
26999	13	1
27071	13	1
28988	13	1
29919	13	1
51008	13	1
51669	13	1
51741	13	1
54407	13	1
54507	13	1
54558	13	1
54847	13	1
55075	13	1
55174	13	1
55236	13	1
56951	13	1
57222	13	1
57521	13	1
57533	13	1
57563	13	1
57826	13	1
64101	13	1
65108	13	1
79651	13	1
79705	13	1
79834	13	1
80012	13	1
80853	13	1
83855	13	1
84236	13	1
84541	13	1
84624	13	1
84814	13	1
88455	13	1
89932	13	1
91461	13	1
116985	13	1
118429	13	1
123099	13	1
160760	13	1
170394	13	1
200030	13	1
200844	13	1
202559	13	1
256021	13	1
259230	13	1
283710	13	1
285605	13	1
643314	13	1
98	12	1
411	12	1
695	12	1
754	12	1
933	12	1
996	12	1
1633	12	1
1678	12	1
1820	12	1
2099	12	1
2100	12	1
2321	12	1
2729	12	1
2778	12	1
2876	12	1
2926	12	1
2969	12	1
3064	12	1
3098	12	1
3122	12	1
3267	12	1
3654	12	1
3930	12	1
3965	12	1
4082	12	1
4094	12	1
4218	12	1
4258	12	1
4267	12	1
4363	12	1
4430	12	1
4520	12	1
4642	12	1
4851	12	1
5037	12	1
5209	12	1
5538	12	1
5682	12	1
5745	12	1
5802	12	1
5909	12	1
6328	12	1
6693	12	1
6782	12	1
6867	12	1
7008	12	1
7095	12	1
7109	12	1
7316	12	1
7325	12	1
7903	12	1
8226	12	1
8439	12	1
8445	12	1
8491	12	1
8649	12	1
8744	12	1
8881	12	1
8907	12	1
8942	12	1
9057	12	1
9148	12	1
9189	12	1
9352	12	1
9444	12	1
9653	12	1
9672	12	1
9698	12	1
9711	12	1
10059	12	1
10184	12	1
10311	12	1
10499	12	1
10564	12	1
10625	12	1
10681	12	1
10766	12	1
10914	12	1
11213	12	1
11262	12	1
22891	12	1
22900	12	1
22902	12	1
23031	12	1
23162	12	1
23189	12	1
23199	12	1
23221	12	1
23287	12	1
23293	12	1
23327	12	1
23347	12	1
23495	12	1
23526	12	1
25849	12	1
25898	12	1
25949	12	1
26018	12	1
26137	12	1
26205	12	1
27040	12	1
27245	12	1
51177	12	1
51251	12	1
51663	12	1
51816	12	1
54103	12	1
54812	12	1
54904	12	1
55149	12	1
55259	12	1
55536	12	1
55654	12	1
55810	12	1
55832	12	1
56829	12	1
56905	12	1
56937	12	1
57121	12	1
57804	12	1
58508	12	1
60489	12	1
60685	12	1
63892	12	1
63898	12	1
64324	12	1
64764	12	1
64924	12	1
79008	12	1
79365	12	1
79739	12	1
79758	12	1
80017	12	1
81704	12	1
83648	12	1
83891	12	1
83931	12	1
83983	12	1
84071	12	1
84337	12	1
84668	12	1
84876	12	1
89857	12	1
91272	12	1
103910	12	1
114826	12	1
115825	12	1
120376	12	1
121441	12	1
126308	12	1
128866	12	1
130340	12	1
131965	12	1
145748	12	1
151473	12	1
151648	12	1
152573	12	1
153830	12	1
154075	12	1
165631	12	1
168374	12	1
196528	12	1
197322	12	1
219790	12	1
220972	12	1
253635	12	1
255967	12	1
257236	12	1
283991	12	1
286676	12	1
345757	12	1
374393	12	1
440515	12	1
440712	12	1
548593	12	1
100129697	12	1
100130451	12	1
102800317	12	1
