# Supplementary material for: Cell type-selective disease-association of genes under high regulatory load
Source: Nucleic Acids Res. 2015 Oct 10;43(18):8839–55. doi: 10.1093/nar/gkv863 (PMC4605313; doi:10.1093/nar/gkv863)
Supplement: SUPPLEMENTARY DATA [file supp_gkv863_nar-01077-z-2015-File011.zip › HighEnhLoad_E029_10PCNT_04-Feb-2015.txt]

Entrez Gene ID	Nr Enh	H3K4me3 status
3720	116	1
6239	98	1
51571	83	1
4026	78	1
50807	78	1
79890	75	1
9450	70	1
9612	70	1
9839	70	1
9759	68	1
678	67	1
84062	65	1
359948	65	1
9308	64	1
677	61	1
1112	61	1
2120	60	1
51274	60	1
57580	60	1
3398	59	1
9844	59	1
2908	58	1
1052	57	1
23514	57	1
64131	56	1
54502	54	1
64778	54	1
91526	54	1
1130	53	1
1316	53	1
5336	53	1
9712	53	1
10602	53	1
10801	53	1
23092	53	1
55959	52	1
57591	52	1
117581	52	1
9938	51	1
571	50	1
6850	50	1
54491	50	1
79712	50	1
123016	50	1
4627	49	1
57178	49	1
79730	49	1
80055	49	1
283349	49	1
960	48	1
7090	48	1
11214	48	1
27352	48	1
3660	47	1
4088	47	1
9804	47	1
50515	47	1
5795	46	1
6745	46	1
23389	46	1
123041	46	1
549	45	1
861	45	1
949	45	1
5867	45	1
9314	45	1
10018	45	1
10105	45	1
10659	45	1
55534	45	1
80790	45	1
147495	45	1
5588	44	1
6482	44	1
8632	44	1
9792	44	1
10090	44	1
58480	44	1
374786	44	1
2799	43	1
5660	43	1
10221	43	1
27040	43	1
54880	43	1
79008	43	1
548593	43	1
2355	42	1
4258	42	1
4478	42	1
5770	42	1
9218	42	1
3705	41	1
4155	41	1
5890	41	1
8522	41	1
9750	41	1
10320	41	1
22856	41	1
51422	41	1
80315	41	1
83641	41	1
157697	41	1
1326	40	1
6446	40	1
11237	40	1
23048	40	1
3344	39	1
4739	39	1
6256	39	1
8289	39	1
9663	39	1
9873	39	1
79705	39	1
641	38	1
4811	38	1
5209	38	1
56911	38	1
64410	38	1
83716	38	1
2114	37	1
3394	37	1
5093	37	1
5879	37	1
6509	37	1
7097	37	1
9267	37	1
9766	37	1
9935	37	1
11031	37	1
25797	37	1
29123	37	1
60386	37	1
64115	37	1
64784	37	1
1997	36	1
2885	36	1
4001	36	1
5788	36	1
6430	36	1
9679	36	1
9788	36	1
10129	36	1
10868	36	1
27086	36	1
55604	36	1
83549	36	1
92241	36	1
19	35	1
87	35	1
313	35	1
637	35	1
1106	35	1
4067	35	1
5641	35	1
7227	35	1
8743	35	1
10166	35	1
25939	35	1
51621	35	1
54918	35	1
55054	35	1
55144	35	1
64077	35	1
64744	35	1
84034	35	1
440193	35	1
639	34	1
1523	34	1
2353	34	1
4609	34	1
6224	34	1
7128	34	1
9695	34	1
23498	34	1
23603	34	1
54815	34	1
56905	34	1
64072	34	1
64332	34	1
112616	34	1
152002	34	1
223082	34	1
463	33	1
754	33	1
2313	33	1
2534	33	1
6310	33	1
8111	33	1
9448	33	1
9658	33	1
10397	33	1
22918	33	1
60490	33	1
100113407	33	1
1955	32	1
2034	32	1
2776	32	1
3091	32	1
3570	32	1
3635	32	1
7086	32	1
9555	32	1
10365	32	1
10370	32	1
10487	32	1
23387	32	1
23429	32	1
27185	32	1
30011	32	1
51174	32	1
53335	32	1
56963	32	1
57217	32	1
57533	32	1
63892	32	1
63979	32	1
64682	32	1
81671	32	1
112574	32	1
118788	32	1
131583	32	1
140885	32	1
221955	32	1
374655	32	1
334	31	1
1230	31	1
2185	31	1
2766	31	1
3460	31	1
4853	31	1
5580	31	1
7114	31	1
8202	31	1
8301	31	1
8553	31	1
10603	31	1
51322	31	1
83786	31	1
84230	31	1
202	30	1
473	30	1
668	30	1
832	30	1
3418	30	1
4092	30	1
5734	30	1
6240	30	1
6477	30	1
7050	30	1
7204	30	1
7852	30	1
7879	30	1
8624	30	1
9334	30	1
23786	30	1
29107	30	1
51126	30	1
51316	30	1
55313	30	1
55755	30	1
57410	30	1
64225	30	1
79719	30	1
80025	30	1
91272	30	1
219771	30	1
374819	30	1
643246	30	1
309	29	1
604	29	1
753	29	1
1785	29	1
2140	29	1
3659	29	1
4261	29	1
5583	29	1
6176	29	1
6584	29	1
6768	29	1
10531	29	1
10658	29	1
23102	29	1
23291	29	1
27235	29	1
50651	29	1
51108	29	1
51363	29	1
54103	29	1
55809	29	1
79618	29	1
81619	29	1
92017	29	1
388677	29	1
273	28	1
1102	28	1
1880	28	1
2081	28	1
2180	28	1
3597	28	1
5550	28	1
5579	28	1
5937	28	1
6653	28	1
6670	28	1
6786	28	1
7456	28	1
7776	28	1
8452	28	1
8542	28	1
9811	28	1
10154	28	1
11018	28	1
11221	28	1
23240	28	1
23303	28	1
25816	28	1
26286	28	1
55277	28	1
55625	28	1
55850	28	1
56261	28	1
80231	28	1
89849	28	1
151556	28	1
1612	27	1
3689	27	1
4082	27	1
4299	27	1
4650	27	1
5025	27	1
5581	27	1
6184	27	1
8660	27	1
9444	27	1
10163	27	1
10367	27	1
10912	27	1
23175	27	1
29957	27	1
56940	27	1
80196	27	1
80204	27	1
81553	27	1
84678	27	1
84959	27	1
92797	27	1
114971	27	1
200424	27	1
414318	27	1
433	26	1
1778	26	1
1848	26	1
3099	26	1
3708	26	1
4064	26	1
4217	26	1
5293	26	1
5295	26	1
6195	26	1
8672	26	1
8994	26	1
9019	26	1
9229	26	1
9517	26	1
9630	26	1
9683	26	1
10019	26	1
10451	26	1
10875	26	1
23118	26	1
23225	26	1
23239	26	1
23315	26	1
23590	26	1
55207	26	1
55619	26	1
56889	26	1
56986	26	1
57142	26	1
64207	26	1
83983	26	1
84894	26	1
114548	26	1
125228	26	1
653820	26	1
81	25	1
947	25	1
1545	25	1
2533	25	1
2710	25	1
2768	25	1
3142	25	1
3241	25	1
3295	25	1
3454	25	1
3572	25	1
3937	25	1
4179	25	1
4288	25	1
4363	25	1
5527	25	1
7335	25	1
7763	25	1
8073	25	1
8303	25	1
8609	25	1
9051	25	1
9053	25	1
9202	25	1
9208	25	1
10422	25	1
10533	25	1
10806	25	1
22883	25	1
22990	25	1
23446	25	1
25771	25	1
25819	25	1
26118	25	1
54518	25	1
54788	25	1
55173	25	1
55275	25	1
58526	25	1
79731	25	1
79895	25	1
79932	25	1
80183	25	1
90268	25	1
117289	25	1
375387	25	1
29	24	1
1298	24	1
1514	24	1
1524	24	1
1871	24	1
1915	24	1
2011	24	1
2015	24	1
3566	24	1
4154	24	1
5724	24	1
5873	24	1
6311	24	1
7074	24	1
7541	24	1
9394	24	1
9554	24	1
10099	24	1
10783	24	1
23328	24	1
23406	24	1
23613	24	1
28232	24	1
28989	24	1
51187	24	1
54443	24	1
55234	24	1
55328	24	1
59269	24	1
64759	24	1
84071	24	1
84890	24	1
115207	24	1
138151	24	1
139818	24	1
353324	24	1
388403	24	1
400658	24	1
445347	24	1
476	23	1
965	23	1
1536	23	1
1794	23	1
2078	23	1
2841	23	1
4005	23	1
4254	23	1
4601	23	1
4602	23	1
4644	23	1
5552	23	1
5687	23	1
5912	23	1
6047	23	1
6714	23	1
6720	23	1
6793	23	1
6840	23	1
7187	23	1
7534	23	1
7913	23	1
8204	23	1
9467	23	1
9777	23	1
9931	23	1
10049	23	1
10114	23	1
10657	23	1
11252	23	1
23013	23	1
23101	23	1
23214	23	1
26034	23	1
26509	23	1
51719	23	1
54806	23	1
55122	23	1
55294	23	1
57492	23	1
57552	23	1
64101	23	1
79048	23	1
80331	23	1
84187	23	1
84816	23	1
90627	23	1
91748	23	1
122953	23	1
220416	23	1
284756	23	1
100144748	23	1
102	22	1
596	22	1
976	22	1
1385	22	1
1508	22	1
1520	22	1
1601	22	1
2268	22	1
2590	22	1
3274	22	1
3642	22	1
3707	22	1
4205	22	1
4214	22	1
4688	22	1
4705	22	1
5538	22	1
5791	22	1
6303	22	1
6480	22	1
6907	22	1
8428	22	1
9577	22	1
9770	22	1
9846	22	1
10010	22	1
10059	22	1
10140	22	1
10261	22	1
10762	22	1
10972	22	1
22898	22	1
23199	22	1
26523	22	1
29887	22	1
51061	22	1
51311	22	1
54790	22	1
55075	22	1
55352	22	1
55729	22	1
57707	22	1
59339	22	1
60675	22	1
65220	22	1
79758	22	1
83464	22	1
90324	22	1
115825	22	1
121260	22	1
146850	22	1
192670	22	1
203328	22	1
219972	22	1
221184	22	1
221491	22	1
221895	22	1
221937	22	1
253260	22	1
283248	22	1
494188	22	1
274	21	1
382	21	1
1436	21	1
1654	21	1
2004	21	1
3055	21	1
3899	21	1
4069	21	1
4091	21	1
4289	21	1
5292	21	1
5307	21	1
5782	21	1
6615	21	1
6916	21	1
6934	21	1
7481	21	1
8525	21	1
8834	21	1
9043	21	1
9375	21	1
9435	21	1
9445	21	1
9459	21	1
9645	21	1
9960	21	1
10743	21	1
11163	21	1
11213	21	1
11329	21	1
22848	21	1
23062	21	1
23129	21	1
23201	21	1
25979	21	1
29116	21	1
30844	21	1
51097	21	1
51177	21	1
51564	21	1
51762	21	1
54440	21	1
55022	21	1
56895	21	1
56935	21	1
56990	21	1
57561	21	1
64761	21	1
79666	21	1
79718	21	1
80301	21	1
81704	21	1
83637	21	1
84440	21	1
84624	21	1
85007	21	1
115123	21	1
121665	21	1
145567	21	1
168455	21	1
203228	21	1
220988	21	1
255488	21	1
342510	21	1
290	20	1
408	20	1
1387	20	1
1453	20	1
1462	20	1
1479	20	1
1729	20	1
2650	20	1
2827	20	1
2995	20	1
4048	20	1
4209	20	1
4542	20	1
4676	20	1
4780	20	1
4792	20	1
5468	20	1
6404	20	1
6428	20	1
6546	20	1
6672	20	1
6782	20	1
6894	20	1
7048	20	1
7071	20	1
7159	20	1
8623	20	1
8897	20	1
9020	20	1
9778	20	1
9865	20	1
10788	20	1
23075	20	1
23136	20	1
23272	20	1
25828	20	1
28951	20	1
28996	20	1
29035	20	1
51134	20	1
51278	20	1
51379	20	1
51582	20	1
51669	20	1
54896	20	1
56975	20	1
57623	20	1
57713	20	1
57864	20	1
64083	20	1
64092	20	1
64420	20	1
79026	20	1
79135	20	1
79657	20	1
81603	20	1
84330	20	1
84957	20	1
120425	20	1
124783	20	1
127544	20	1
133522	20	1
136259	20	1
137209	20	1
221656	20	1
283358	20	1
285195	20	1
286530	20	1
400954	20	1
729230	20	1
100288142	20	1
120	19	1
204	19	1
368	19	1
843	19	1
1026	19	1
1050	19	1
1604	19	1
1788	19	1
2181	19	1
2182	19	1
2289	19	1
2683	19	1
2745	19	1
2872	19	1
3098	19	1
3162	19	1
3384	19	1
3587	19	1
3716	19	1
4076	19	1
4149	19	1
4616	19	1
4967	19	1
5045	19	1
5210	19	1
5339	19	1
5341	19	1
5594	19	1
5894	19	1
6574	19	1
6624	19	1
6990	19	1
7037	19	1
7040	19	1
7132	19	1
8209	19	1
8559	19	1
8726	19	1
8804	19	1
9516	19	1
9686	19	1
9936	19	1
10239	19	1
10274	19	1
10392	19	1
10645	19	1
10672	19	1
10678	19	1
11033	19	1
11052	19	1
11057	19	1
11138	19	1
11165	19	1
22992	19	1
23064	19	1
23186	19	1
23218	19	1
26112	19	1
29079	19	1
51246	19	1
51649	19	1
54434	19	1
54476	19	1
54892	19	1
54901	19	1
55824	19	1
56888	19	1
56980	19	1
57162	19	1
57222	19	1
57419	19	1
64750	19	1
64855	19	1
65125	19	1
65258	19	1
79813	19	1
80005	19	1
80774	19	1
81611	19	1
84629	19	1
84898	19	1
90362	19	1
94134	19	1
123355	19	1
149840	19	1
151393	19	1
153020	19	1
153222	19	1
340526	19	1
348094	19	1
375057	19	1
401548	19	1
240	18	1
241	18	1
775	18	1
864	18	1
929	18	1
1318	18	1
1846	18	1
1998	18	1
2288	18	1
2786	18	1
3184	18	1
3185	18	1
3662	18	1
4094	18	1
4520	18	1
4613	18	1
5027	18	1
5201	18	1
5500	18	1
5829	18	1
5966	18	1
6397	18	1
6507	18	1
6548	18	1
7430	18	1
8411	18	1
8507	18	1
8667	18	1
8676	18	1
8728	18	1
8826	18	1
8887	18	1
8898	18	1
8992	18	1
9262	18	1
9522	18	1
9962	18	1
10184	18	1
10318	18	1
10326	18	1
10472	18	1
11240	18	1
23150	18	1
23401	18	1
23657	18	1
23761	18	1
23765	18	1
26234	18	1
29094	18	1
29761	18	1
29982	18	1
50618	18	1
51123	18	1
51256	18	1
51290	18	1
53373	18	1
54438	18	1
54442	18	1
55160	18	1
55267	18	1
55315	18	1
55319	18	1
55636	18	1
55660	18	1
55686	18	1
55711	18	1
55904	18	1
56606	18	1
57007	18	1
57181	18	1
63971	18	1
79888	18	1
80024	18	1
80267	18	1
80853	18	1
83879	18	1
84441	18	1
84879	18	1
84984	18	1
89846	18	1
91522	18	1
113829	18	1
115572	18	1
120892	18	1
146223	18	1
154091	18	1
157638	18	1
163882	18	1
196527	18	1
201176	18	1
221037	18	1
257236	18	1
286053	18	1
340527	18	1
123	17	1
154	17	1
196	17	1
388	17	1
466	17	1
597	17	1
694	17	1
801	17	1
833	17	1
944	17	1
962	17	1
1438	17	1
1593	17	1
1992	17	1
2643	17	1
2788	17	1
3455	17	1
3459	17	1
3516	17	1
3588	17	1
3631	17	1
3667	17	1
3725	17	1
3936	17	1
3965	17	1
4215	17	1
4332	17	1
4775	17	1
5096	17	1
5142	17	1
5162	17	1
5253	17	1
5294	17	1
5305	17	1
5306	17	1
5908	17	1
5987	17	1
6233	17	1
6314	17	1
6452	17	1
6925	17	1
6935	17	1
7133	17	1
7405	17	1
7464	17	1
8498	17	1
8554	17	1
8869	17	1
8907	17	1
8986	17	1
9100	17	1
9181	17	1
9553	17	1
9619	17	1
9698	17	1
9830	17	1
9842	17	1
9881	17	1
9972	17	1
10043	17	1
10270	17	1
10404	17	1
22978	17	1
23158	17	1
23177	17	1
23287	17	1
23312	17	1
23313	17	1
23533	17	1
23609	17	1
25836	17	1
25841	17	1
25926	17	1
26074	17	1
26207	17	1
27128	17	1
27247	17	1
28955	17	1
28984	17	1
50615	17	1
50809	17	1
51341	17	1
51735	17	1
54407	17	1
54980	17	1
55062	17	1
55187	17	1
55852	17	1
57488	17	1
57596	17	1
57602	17	1
64065	17	1
64231	17	1
79665	17	1
79789	17	1
79887	17	1
80139	17	1
80205	17	1
81609	17	1
84002	17	1
84159	17	1
84196	17	1
89853	17	1
90678	17	1
114793	17	1
116448	17	1
116985	17	1
129285	17	1
150372	17	1
157983	17	1
201799	17	1
203245	17	1
387119	17	1
399687	17	1
554251	17	1
729515	17	1
135	16	1
644	16	1
734	16	1
757	16	1
780	16	1
824	16	1
841	16	1
894	16	1
953	16	1
1105	16	1
1327	16	1
1362	16	1
1512	16	1
1611	16	1
1615	16	1
1827	16	1
1902	16	1
2222	16	1
2335	16	1
2342	16	1
2876	16	1
3107	16	1
3183	16	1
3563	16	1
3676	16	1
3779	16	1
3903	16	1
3987	16	1
4126	16	1
4170	16	1
4715	16	1
4825	16	1
4851	16	1
4953	16	1
5018	16	1
5578	16	1
5599	16	1
5861	16	1
6122	16	1
6504	16	1
6533	16	1
6641	16	1
6688	16	1
7027	16	1
7112	16	1
7409	16	1
8125	16	1
8178	16	1
8233	16	1
8760	16	1
8870	16	1
8905	16	1
9056	16	1
9123	16	1
9150	16	1
9168	16	1
9185	16	1
9640	16	1
9764	16	1
9794	16	1
9797	16	1
9861	16	1
9887	16	1
9926	16	1
9958	16	1
10096	16	1
10135	16	1
10159	16	1
10260	16	1
10477	16	1
10625	16	1
10735	16	1
23001	16	1
23034	16	1
23112	16	1
23223	16	1
23236	16	1
23293	16	1
23299	16	1
23308	16	1
23433	16	1
23515	16	1
25821	16	1
27044	16	1
28976	16	1
29928	16	1
51074	16	1
51218	16	1
51299	16	1
51665	16	1
54541	16	1
54802	16	1
54877	16	1
54971	16	1
55589	16	1
55667	16	1
55819	16	1
56886	16	1
56890	16	1
57459	16	1
57600	16	1
57609	16	1
57688	16	1
57705	16	1
58508	16	1
64114	16	1
64283	16	1
64374	16	1
64781	16	1
64895	16	1
80342	16	1
80820	16	1
83872	16	1
84858	16	1
84913	16	1
85453	16	1
123920	16	1
124935	16	1
137682	16	1
139716	16	1
143686	16	1
144699	16	1
150094	16	1
151194	16	1
154141	16	1
158293	16	1
170394	16	1
220972	16	1
222166	16	1
347744	16	1
388962	16	1
389203	16	1
441168	16	1
493753	16	1
554282	16	1
216	15	1
488	15	1
847	15	1
1488	15	1
1633	15	1
1906	15	1
2321	15	1
2782	15	1
3096	15	1
3123	15	1
3267	15	1
3643	15	1
4146	15	1
4267	15	1
4298	15	1
4610	15	1
5029	15	1
5272	15	1
5745	15	1
5862	15	1
5880	15	1
5903	15	1
5909	15	1
5922	15	1
6484	15	1
6515	15	1
7079	15	1
7091	15	1
7096	15	1
7145	15	1
7150	15	1
7518	15	1
7709	15	1
7805	15	1
7849	15	1
7874	15	1
8776	15	1
8837	15	1
9355	15	1
9489	15	1
9576	15	1
9595	15	1
9781	15	1
9857	15	1
9948	15	1
9993	15	1
10123	15	1
10391	15	1
10409	15	1
10498	15	1
10512	15	1
10564	15	1
10644	15	1
10667	15	1
10728	15	1
10920	15	1
10938	15	1
11000	15	1
11044	15	1
11151	15	1
11343	15	1
22834	15	1
22902	15	1
23023	15	1
23061	15	1
23095	15	1
23307	15	1
23522	15	1
25949	15	1
26524	15	1
27250	15	1
29058	15	1
29066	15	1
29789	15	1
51347	15	1
51455	15	1
54187	15	1
54504	15	1
54536	15	1
54757	15	1
54838	15	1
54891	15	1
54963	15	1
55544	15	1
55647	15	1
55650	15	1
55810	15	1
55843	15	1
56655	15	1
56910	15	1
57161	15	1
57186	15	1
57590	15	1
58504	15	1
58513	15	1
63905	15	1
79155	15	1
79567	15	1
79621	15	1
79683	15	1
79827	15	1
79961	15	1
80851	15	1
81563	15	1
81570	15	1
83478	15	1
83937	15	1
84255	15	1
84765	15	1
84803	15	1
90273	15	1
91607	15	1
92521	15	1
132864	15	1
132989	15	1
137886	15	1
150864	15	1
157378	15	1
171546	15	1
201266	15	1
201595	15	1
220213	15	1
256021	15	1
285550	15	1
286676	15	1
339745	15	1
404093	15	1
100127889	15	1
