# Supplementary material for: Cell type-selective disease-association of genes under high regulatory load
Source: Nucleic Acids Res. 2015 Oct 10;43(18):8839–55. doi: 10.1093/nar/gkv863 (PMC4605313; doi:10.1093/nar/gkv863)
Supplement: SUPPLEMENTARY DATA [file supp_gkv863_nar-01077-z-2015-File011.zip › HighEnhLoad_E026_10PCNT_04-Feb-2015.txt]

Entrez Gene ID	Nr Enh	H3K4me3 status
868	140	1
2131	136	1
3037	129	1
1316	127	1
677	124	1
861	121	1
4026	120	1
90390	120	1
5069	119	1
2335	116	1
79718	115	1
84869	114	1
1009	111	1
2200	110	1
3084	110	1
10242	109	1
26037	109	1
658	105	1
4092	104	1
8613	104	1
4082	103	1
6897	102	1
27086	102	1
7145	101	1
182	99	1
1303	99	1
344148	99	1
1879	97	1
7424	97	1
390	96	1
800	96	1
22882	95	1
414899	94	1
84909	93	1
10611	92	1
23184	92	1
83592	92	1
729420	92	1
1854	91	1
57214	91	1
23022	90	1
64778	90	1
7058	89	1
23362	89	1
64759	89	1
1295	88	1
10602	88	1
23358	88	1
5937	87	1
8626	87	1
2176	86	1
3624	85	1
5332	85	1
6662	85	1
55686	85	1
57178	85	1
168667	85	1
2908	84	1
81578	84	1
84750	84	1
7204	83	1
9811	83	1
11221	83	1
140609	83	1
9637	82	1
22801	82	1
214	81	1
667	81	1
22936	81	1
27303	81	1
3778	80	1
4088	80	1
4609	80	1
4883	80	1
6659	80	1
6925	80	1
7227	80	1
8829	80	1
10395	80	1
817	79	1
7003	79	1
8038	79	1
23286	79	1
84319	79	1
196	78	1
5890	78	1
6641	78	1
7048	78	1
10801	78	1
23389	78	1
50807	78	1
55277	78	1
64388	78	1
4430	77	1
6310	77	1
10920	77	1
26053	77	1
26064	77	1
51232	77	1
54093	77	1
1290	75	1
8898	75	1
9365	75	1
10370	75	1
127018	75	1
1404	74	1
3486	74	1
201562	74	1
359948	74	1
1806	73	1
8091	73	1
10221	73	1
4281	72	1
92565	72	1
4254	71	1
4919	71	1
23213	71	1
79645	71	1
340351	71	1
4008	70	1
4638	70	1
10090	70	1
10512	70	1
22990	70	1
55634	70	1
116372	70	1
131566	70	1
87	69	1
28951	69	1
64750	69	1
64859	69	1
83660	69	1
678	68	1
2737	68	1
3091	68	1
3688	68	1
4289	68	1
9628	68	1
9630	68	1
9839	68	1
10631	68	1
11096	68	1
22999	68	1
387882	68	1
5142	67	1
11278	67	1
50863	67	1
54491	67	1
3298	66	1
5122	66	1
8507	66	1
22903	66	1
50651	66	1
56034	66	1
89797	66	1
169792	66	1
1293	65	1
2113	65	1
3720	65	1
9223	65	1
9612	65	1
23092	65	1
57507	65	1
121227	65	1
2697	64	1
2766	64	1
4330	64	1
8915	64	1
9891	64	1
54796	64	1
60312	64	1
64283	64	1
80114	64	1
83872	64	1
84441	64	1
157638	64	1
220107	64	1
1000	63	1
5270	63	1
6586	63	1
7057	63	1
8559	63	1
8660	63	1
9079	63	1
51571	63	1
55214	63	1
58499	63	1
79783	63	1
84159	63	1
90627	63	1
121536	63	1
122786	63	1
401474	63	1
7372	62	1
7474	62	1
8777	62	1
9448	62	1
23002	62	1
23576	62	1
64094	62	1
84959	62	1
92949	62	1
130497	62	1
166614	62	1
287	61	1
1112	61	1
1281	61	1
2034	61	1
9096	61	1
27249	61	1
54928	61	1
56603	61	1
60685	61	1
63898	61	1
64131	61	1
79191	61	1
1052	60	1
1601	60	1
2195	60	1
2762	60	1
3600	60	1
7168	60	1
79627	60	1
116328	60	1
117583	60	1
3667	59	1
5991	59	1
7373	59	1
7764	59	1
9655	59	1
9685	59	1
9804	59	1
10184	59	1
10404	59	1
11214	59	1
23001	59	1
23704	59	1
27430	59	1
57211	59	1
64067	59	1
91419	59	1
1902	58	1
5139	58	1
7336	58	1
23075	58	1
26137	58	1
51334	58	1
399947	58	1
2070	57	1
2355	57	1
2596	57	1
3097	57	1
9863	57	1
10105	57	1
10116	57	1
10533	57	1
23024	57	1
29995	57	1
55603	57	1
57630	57	1
89795	57	1
114781	57	1
136259	57	1
644943	57	1
1519	56	1
2619	56	1
2650	56	1
3082	56	1
4091	56	1
4853	56	1
5784	56	1
6840	56	1
7042	56	1
9315	56	1
9590	56	1
10085	56	1
29104	56	1
54465	56	1
60559	56	1
64420	56	1
116987	56	1
401535	56	1
100130539	56	1
2059	55	1
2534	55	1
5295	55	1
6934	55	1
11174	55	1
23657	55	1
51274	55	1
57584	55	1
81846	55	1
200844	55	1
92	54	1
1848	54	1
2296	54	1
6482	54	1
7857	54	1
9314	54	1
10409	54	1
23243	54	1
23327	54	1
23328	54	1
54880	54	1
56288	54	1
56776	54	1
56950	54	1
65983	54	1
221895	54	1
345079	54	1
284	53	1
463	53	1
2744	53	1
3776	53	1
4053	53	1
7090	53	1
9353	53	1
10252	53	1
10283	53	1
10979	53	1
11103	53	1
23161	53	1
23429	53	1
57492	53	1
79712	53	1
85453	53	1
91057	53	1
112574	53	1
144699	53	1
643314	53	1
1289	52	1
3739	52	1
4131	52	1
4803	52	1
6546	52	1
26585	52	1
79827	52	1
83478	52	1
100506581	52	1
2317	51	1
3052	51	1
3725	51	1
4052	51	1
4507	51	1
5932	51	1
6695	51	1
6857	51	1
7580	51	1
8412	51	1
8828	51	1
9162	51	1
9686	51	1
10424	51	1
10769	51	1
23236	51	1
23613	51	1
23677	51	1
51339	51	1
54453	51	1
57018	51	1
57182	51	1
57460	51	1
57619	51	1
83594	51	1
84457	51	1
89796	51	1
151393	51	1
158471	51	1
400954	51	1
960	50	1
1021	50	1
1490	50	1
2078	50	1
2776	50	1
3592	50	1
5915	50	1
6446	50	1
7068	50	1
7357	50	1
11082	50	1
23514	50	1
25890	50	1
53405	50	1
54510	50	1
64409	50	1
64754	50	1
80745	50	1
201595	50	1
571	49	1
2099	49	1
2120	49	1
5797	49	1
6935	49	1
7104	49	1
8204	49	1
8321	49	1
8325	49	1
9352	49	1
9358	49	1
10154	49	1
25797	49	1
51669	49	1
55089	49	1
58155	49	1
79698	49	1
79960	49	1
80036	49	1
132864	49	1
283416	49	1
860	48	1
2770	48	1
4781	48	1
5308	48	1
5908	48	1
6653	48	1
7128	48	1
8452	48	1
8853	48	1
9037	48	1
9263	48	1
9734	48	1
9792	48	1
11217	48	1
22822	48	1
23085	48	1
23266	48	1
23414	48	1
55075	48	1
92126	48	1
339896	48	1
639	47	1
2202	47	1
2308	47	1
3142	47	1
4982	47	1
5205	47	1
5764	47	1
8738	47	1
8871	47	1
9308	47	1
9577	47	1
9645	47	1
25932	47	1
26509	47	1
27115	47	1
51375	47	1
57157	47	1
201475	47	1
342184	47	1
375287	47	1
389170	47	1
473	46	1
1462	46	1
1612	46	1
1739	46	1
1846	46	1
3516	46	1
5137	46	1
5800	46	1
5806	46	1
6772	46	1
6938	46	1
9586	46	1
10391	46	1
22998	46	1
23199	46	1
55083	46	1
134429	46	1
143686	46	1
1106	45	1
1284	45	1
1592	45	1
1948	45	1
2139	45	1
2247	45	1
4233	45	1
4627	45	1
5074	45	1
5188	45	1
5583	45	1
6229	45	1
9249	45	1
9444	45	1
10010	45	1
10082	45	1
11259	45	1
22982	45	1
23118	45	1
27123	45	1
54102	45	1
55619	45	1
56479	45	1
64410	45	1
79730	45	1
80005	45	1
92344	45	1
4211	44	1
5420	44	1
5530	44	1
5770	44	1
6563	44	1
7091	44	1
8667	44	1
9262	44	1
23194	44	1
23760	44	1
25902	44	1
55187	44	1
55247	44	1
55647	44	1
55915	44	1
65059	44	1
79642	44	1
79646	44	1
79670	44	1
84168	44	1
90411	44	1
153339	44	1
1012	43	1
1956	43	1
2181	43	1
3096	43	1
3490	43	1
4085	43	1
4907	43	1
4916	43	1
5128	43	1
5581	43	1
5999	43	1
7291	43	1
8428	43	1
8887	43	1
23499	43	1
25945	43	1
26040	43	1
26511	43	1
27241	43	1
55740	43	1
56999	43	1
57511	43	1
57721	43	1
79776	43	1
79802	43	1
81848	43	1
84251	43	1
84952	43	1
90799	43	1
91584	43	1
117581	43	1
219621	43	1
255488	43	1
285704	43	1
2673	42	1
3090	42	1
3398	42	1
4306	42	1
4311	42	1
4729	42	1
4739	42	1
5358	42	1
5795	42	1
8239	42	1
8553	42	1
9760	42	1
10455	42	1
10531	42	1
10736	42	1
10873	42	1
11163	42	1
23175	42	1
26002	42	1
26011	42	1
54828	42	1
56169	42	1
64332	42	1
81542	42	1
85461	42	1
90102	42	1
93649	42	1
114800	42	1
220929	42	1
257415	42	1
392255	42	1
622	41	1
2246	41	1
4094	41	1
4154	41	1
4773	41	1
4908	41	1
5587	41	1
8411	41	1
8445	41	1
8543	41	1
8671	41	1
8767	41	1
9425	41	1
10018	41	1
10123	41	1
10265	41	1
23107	41	1
23345	41	1
23543	41	1
23768	41	1
29761	41	1
54901	41	1
55604	41	1
63951	41	1
64682	41	1
84529	41	1
153657	41	1
157657	41	1
201266	41	1
220988	41	1
253827	41	1
286343	41	1
389136	41	1
323	40	1
594	40	1
1306	40	1
2122	40	1
2745	40	1
4045	40	1
5028	40	1
5352	40	1
5550	40	1
5796	40	1
6508	40	1
8082	40	1
8848	40	1
23293	40	1
23314	40	1
27161	40	1
27333	40	1
51141	40	1
51429	40	1
51455	40	1
55133	40	1
55711	40	1
56890	40	1
57142	40	1
57520	40	1
79633	40	1
79731	40	1
84624	40	1
90362	40	1
94134	40	1
123016	40	1
151525	40	1
651746	40	1
949	39	1
1063	39	1
1647	39	1
1906	39	1
2259	39	1
2273	39	1
2288	39	1
2494	39	1
2530	39	1
2643	39	1
3899	39	1
4774	39	1
5734	39	1
6095	39	1
6711	39	1
6720	39	1
6867	39	1
7477	39	1
8030	39	1
8672	39	1
8821	39	1
9201	39	1
9215	39	1
9497	39	1
9882	39	1
22856	39	1
23498	39	1
23528	39	1
51020	39	1
51776	39	1
54808	39	1
54971	39	1
55742	39	1
55904	39	1
55970	39	1
57419	39	1
57522	39	1
57591	39	1
58526	39	1
91768	39	1
117248	39	1
122961	39	1
144577	39	1
158297	39	1
286053	39	1
411	38	1
549	38	1
687	38	1
775	38	1
2820	38	1
4651	38	1
4810	38	1
5125	38	1
5218	38	1
6387	38	1
6497	38	1
6506	38	1
6660	38	1
7164	38	1
8301	38	1
9955	38	1
10046	38	1
10100	38	1
10468	38	1
23034	38	1
23078	38	1
23164	38	1
23230	38	1
25937	38	1
26010	38	1
26281	38	1
27085	38	1
54206	38	1
55705	38	1
55755	38	1
56172	38	1
56243	38	1
57608	38	1
60468	38	1
64841	38	1
79705	38	1
80323	38	1
84128	38	1
84298	38	1
84953	38	1
135228	38	1
374819	38	1
388677	38	1
988	37	1
1030	37	1
1662	37	1
1734	37	1
3176	37	1
3281	37	1
3709	37	1
4338	37	1
4920	37	1
5396	37	1
5887	37	1
5911	37	1
6648	37	1
6747	37	1
7049	37	1
8291	37	1
8439	37	1
8464	37	1
8470	37	1
8609	37	1
8997	37	1
9693	37	1
9915	37	1
10129	37	1
10806	37	1
51123	37	1
54495	37	1
54757	37	1
55205	37	1
83641	37	1
83716	37	1
90550	37	1
151887	37	1
200734	37	1
399979	37	1
1183	36	1
1452	36	1
2019	36	1
3569	36	1
4017	36	1
4205	36	1
4325	36	1
4915	36	1
5376	36	1
5586	36	1
5747	36	1
6239	36	1
6256	36	1
6909	36	1
9509	36	1
10983	36	1
11227	36	1
22954	36	1
23275	36	1
23331	36	1
25998	36	1
26286	36	1
51133	36	1
54407	36	1
54741	36	1
55313	36	1
55752	36	1
57118	36	1
59269	36	1
113115	36	1
114991	36	1
203238	36	1
253558	36	1
388125	36	1
414318	36	1
406	35	1
471	35	1
864	35	1
1634	35	1
3363	35	1
3400	35	1
5179	35	1
6000	35	1
7159	35	1
7345	35	1
9603	35	1
9871	35	1
10098	35	1
10891	35	1
23180	35	1
24141	35	1
25976	35	1
26136	35	1
27436	35	1
29969	35	1
51099	35	1
51474	35	1
55068	35	1
55294	35	1
55347	35	1
57161	35	1
59339	35	1
84894	35	1
114905	35	1
115207	35	1
128710	35	1
143279	35	1
147372	35	1
154214	35	1
157680	35	1
161835	35	1
167227	35	1
256227	35	1
729515	35	1
19	34	1
288	34	1
669	34	1
1282	34	1
1345	34	1
2252	34	1
2977	34	1
3625	34	1
4081	34	1
4659	34	1
5136	34	1
5922	34	1
7046	34	1
7052	34	1
7881	34	1
9043	34	1
9185	34	1
9585	34	1
9819	34	1
9886	34	1
9953	34	1
10124	34	1
10140	34	1
10371	34	1
10397	34	1
11030	34	1
23767	34	1
25878	34	1
50515	34	1
51196	34	1
54704	34	1
55959	34	1
56895	34	1
60494	34	1
80031	34	1
80139	34	1
84187	34	1
84623	34	1
84898	34	1
89978	34	1
92017	34	1
115827	34	1
143684	34	1
152002	34	1
196074	34	1
202018	34	1
221035	34	1
221749	34	1
302	33	1
688	33	1
858	33	1
1385	33	1
1499	33	1
1545	33	1
2590	33	1
3280	33	1
4223	33	1
4299	33	1
4783	33	1
5412	33	1
5737	33	1
5793	33	1
5910	33	1
6416	33	1
6477	33	1
6509	33	1
6764	33	1
7025	33	1
7026	33	1
7325	33	1
7414	33	1
8317	33	1
8320	33	1
8491	33	1
9462	33	1
9697	33	1
9865	33	1
23129	33	1
23254	33	1
25780	33	1
25814	33	1
26045	33	1
26747	33	1
27352	33	1
29982	33	1
51594	33	1
54602	33	1
54810	33	1
54874	33	1
54908	33	1
55328	33	1
55622	33	1
79024	33	1
79068	33	1
79719	33	1
79733	33	1
79906	33	1
83943	33	1
84062	33	1
87178	33	1
116093	33	1
130502	33	1
166336	33	1
171024	33	1
219771	33	1
219790	33	1
100144748	33	1
831	32	1
886	32	1
1278	32	1
1456	32	1
2044	32	1
2889	32	1
3312	32	1
3371	32	1
3908	32	1
4212	32	1
5217	32	1
5431	32	1
5578	32	1
5860	32	1
6733	32	1
7020	32	1
9935	32	1
10253	32	1
10651	32	1
10771	32	1
10783	32	1
11031	32	1
11237	32	1
22807	32	1
22832	32	1
23012	32	1
23287	32	1
23332	32	1
23603	32	1
29968	32	1
51715	32	1
54477	32	1
55312	32	1
55568	32	1
58489	32	1
63027	32	1
63971	32	1
64839	32	1
83879	32	1
84333	32	1
84886	32	1
92106	32	1
114818	32	1
131583	32	1
136332	32	1
144455	32	1
151354	32	1
256021	32	1
643246	32	1
653602	32	1
100113407	32	1
1620	31	1
1859	31	1
2037	31	1
2066	31	1
3554	31	1
3572	31	1
3915	31	1
5073	31	1
5362	31	1
5921	31	1
6197	31	1
7088	31	1
8460	31	1
8654	31	1
9077	31	1
9241	31	1
9644	31	1
9750	31	1
9853	31	1
11162	31	1
26009	31	1
26240	31	1
28989	31	1
29103	31	1
51735	31	1
54986	31	1
55733	31	1
55744	31	1
57415	31	1
57496	31	1
60481	31	1
60528	31	1
79739	31	1
80055	31	1
80206	31	1
81792	31	1
84056	31	1
91526	31	1
114907	31	1
115825	31	1
154881	31	1
203069	31	1
259282	31	1
337876	31	1
375449	31	1
493	30	1
627	30	1
781	30	1
824	30	1
947	30	1
1130	30	1
1387	30	1
1465	30	1
1611	30	1
2004	30	1
2274	30	1
3788	30	1
5151	30	1
5289	30	1
5912	30	1
5998	30	1
6251	30	1
6397	30	1
7358	30	1
9378	30	1
9672	30	1
9759	30	1
9972	30	1
10282	30	1
10625	30	1
22797	30	1
22906	30	1
23043	30	1
23228	30	1
23233	30	1
23405	30	1
23522	30	1
25819	30	1
26289	30	1
27067	30	1
27152	30	1
29940	30	1
30011	30	1
30832	30	1
51174	30	1
55553	30	1
55717	30	1
55734	30	1
57217	30	1
57561	30	1
57623	30	1
57665	30	1
63892	30	1
79890	30	1
83857	30	1
83941	30	1
84206	30	1
85463	30	1
91012	30	1
112399	30	1
130340	30	1
130733	30	1
143879	30	1
160418	30	1
196993	30	1
220047	30	1
221061	30	1
253769	30	1
259232	30	1
729857	30	1
100526794	30	1
104	29	1
862	29	1
2042	29	1
2683	29	1
2888	29	1
2897	29	1
3340	29	1
3693	29	1
3755	29	1
3790	29	1
3930	29	1
4126	29	1
4286	29	1
4616	29	1
6383	29	1
6507	29	1
6774	29	1
7957	29	1
8313	29	1
8838	29	1
8869	29	1
9698	29	1
9873	29	1
9975	29	1
10150	29	1
10365	29	1
10499	29	1
10818	29	1
11057	29	1
11069	29	1
22821	29	1
22943	29	1
23283	29	1
23670	29	1
51097	29	1
51299	29	1
54463	29	1
54806	29	1
55267	29	1
55352	29	1
57493	29	1
57536	29	1
59277	29	1
64225	29	1
65080	29	1
79020	29	1
79605	29	1
81624	29	1
81671	29	1
85019	29	1
92154	29	1
114793	29	1
134957	29	1
144165	29	1
153768	29	1
168455	29	1
344558	29	1
351	28	1
355	28	1
780	28	1
857	28	1
961	28	1
1488	28	1
1603	28	1
1946	28	1
2241	28	1
2263	28	1
2668	28	1
3295	28	1
3977	28	1
3987	28	1
4216	28	1
5066	28	1
5305	28	1
5519	28	1
6461	28	1
6492	28	1
6617	28	1
7335	28	1
7534	28	1
7978	28	1
8496	28	1
8542	28	1
8932	28	1
8994	28	1
9394	28	1
9522	28	1
9554	28	1
9967	28	1
10097	28	1
10099	28	1
10274	28	1
10644	28	1
10758	28	1
22800	28	1
22871	28	1
23268	28	1
26985	28	1
27044	28	1
27131	28	1
28232	28	1
28984	28	1
54331	28	1
55024	28	1
55137	28	1
55532	28	1
55660	28	1
55914	28	1
56913	28	1
56986	28	1
56990	28	1
57154	28	1
57181	28	1
57222	28	1
57553	28	1
60412	28	1
64101	28	1
64374	28	1
79657	28	1
79659	28	1
79685	28	1
79738	28	1
79886	28	1
81606	28	1
83853	28	1
84561	28	1
84858	28	1
90701	28	1
93109	28	1
93663	28	1
114327	28	1
125476	28	1
145173	28	1
154810	28	1
168090	28	1
200162	28	1
221037	28	1
257194	28	1
347902	28	1
387755	28	1
441168	28	1
541578	28	1
100132406	28	1
185	27	1
330	27	1
388	27	1
444	27	1
595	27	1
1301	27	1
1523	27	1
2040	27	1
2239	27	1
3098	27	1
3480	27	1
3485	27	1
3660	27	1
3983	27	1
4149	27	1
4782	27	1
4921	27	1
5903	27	1
6311	27	1
6428	27	1
6484	27	1
6869	27	1
6913	27	1
7050	27	1
7707	27	1
9208	27	1
10019	27	1
10152	27	1
10667	27	1
23239	27	1
23387	27	1
25816	27	1
26052	27	1
27347	27	1
50809	27	1
51422	27	1
51454	27	1
55357	27	1
55697	27	1
57194	27	1
63895	27	1
79618	27	1
79750	27	1
79810	27	1
83439	27	1
83891	27	1
83930	27	1
84071	27	1
84870	27	1
84947	27	1
91272	27	1
114798	27	1
115286	27	1
143458	27	1
201164	27	1
283820	27	1
388121	27	1
115	26	1
147	26	1
1291	26	1
1435	26	1
1809	26	1
2115	26	1
2297	26	1
2627	26	1
3574	26	1
3815	26	1
3912	26	1
4337	26	1
4734	26	1
5335	26	1
5558	26	1
5744	26	1
5828	26	1
6240	26	1
6645	26	1
7078	26	1
7412	26	1
7799	26	1
7871	26	1
9061	26	1
9282	26	1
9306	26	1
9475	26	1
9659	26	1
9948	26	1
10342	26	1
10413	26	1
10659	26	1
10725	26	1
10971	26	1
11034	26	1
11107	26	1
22828	26	1
22841	26	1
23030	26	1
23090	26	1
23095	26	1
23261	26	1
23446	26	1
51660	26	1
54454	26	1
55100	26	1
55625	26	1
55636	26	1
56929	26	1
56938	26	1
57007	26	1
57476	26	1
57580	26	1
57709	26	1
64784	26	1
79658	26	1
79815	26	1
80070	26	1
80205	26	1
81563	26	1
83988	26	1
89849	26	1
114294	26	1
123355	26	1
129642	26	1
132720	26	1
140885	26	1
151011	26	1
153090	26	1
162333	26	1
340481	26	1
374462	26	1
401236	26	1
653820	26	1
100505549	26	1
