# Supplementary material for: Cell type-selective disease-association of genes under high regulatory load
Source: Nucleic Acids Res. 2015 Oct 10;43(18):8839–55. doi: 10.1093/nar/gkv863 (PMC4605313; doi:10.1093/nar/gkv863)
Supplement: SUPPLEMENTARY DATA [file supp_gkv863_nar-01077-z-2015-File011.zip › HighEnhLoad_E022_10PCNT_04-Feb-2015.txt]

Entrez Gene ID	Nr Enh	H3K4me3 status
3720	81	1
4609	63	1
6659	52	1
131405	52	1
5420	51	1
4289	50	1
1488	49	1
1112	48	1
64409	48	1
6934	47	1
287	46	1
473	46	1
7050	46	1
11030	46	1
9229	45	1
9308	45	1
4627	44	1
57507	44	1
10801	43	1
123016	42	1
1523	40	1
50651	40	1
85416	40	1
9612	38	1
399726	38	1
108	37	1
4919	37	1
10529	37	1
23239	37	1
55345	37	1
23613	36	1
171425	36	1
3480	35	1
51454	35	1
64411	35	1
5097	34	1
5316	34	1
8805	34	1
10163	34	1
23199	34	1
29123	34	1
57556	34	1
83698	34	1
596	33	1
657	33	1
677	33	1
1789	33	1
5292	33	1
9580	33	1
10603	33	1
23648	33	1
64207	33	1
81848	33	1
89797	33	1
2895	32	1
5757	32	1
9223	32	1
57178	32	1
220108	32	1
2317	31	1
5793	31	1
79813	31	1
256987	31	1
6566	30	1
22919	30	1
23266	30	1
23286	30	1
26010	30	1
55182	30	1
57415	30	1
79639	30	1
116987	30	1
222183	30	1
774	29	1
1946	29	1
2139	29	1
6497	29	1
7168	29	1
23090	29	1
50863	29	1
55205	29	1
55691	29	1
83439	29	1
1106	28	1
2651	28	1
6297	28	1
10618	28	1
23242	28	1
57492	28	1
79613	28	1
84952	28	1
1123	27	1
2768	27	1
3569	27	1
5155	27	1
7060	27	1
8613	27	1
23327	27	1
23338	27	1
26064	27	1
54596	27	1
57410	27	1
64919	27	1
79805	27	1
79960	27	1
155185	27	1
3098	26	1
4330	26	1
4781	26	1
5073	26	1
10049	26	1
23263	26	1
29035	26	1
54815	26	1
54880	26	1
55224	26	1
58516	26	1
79812	26	1
79906	26	1
84062	26	1
347744	26	1
643314	26	1
81	25	1
1501	25	1
1665	25	1
3280	25	1
3315	25	1
3398	25	1
6624	25	1
8239	25	1
8828	25	1
23075	25	1
27086	25	1
55160	25	1
55604	25	1
56944	25	1
57636	25	1
80725	25	1
124540	25	1
222255	25	1
359948	25	1
636	24	1
894	24	1
912	24	1
1809	24	1
1998	24	1
2562	24	1
6533	24	1
7855	24	1
8559	24	1
9021	24	1
9124	24	1
9699	24	1
9953	24	1
10090	24	1
10105	24	1
10157	24	1
10221	24	1
23677	24	1
27245	24	1
51031	24	1
57496	24	1
58499	24	1
60561	24	1
79718	24	1
79730	24	1
83983	24	1
148281	24	1
157638	24	1
399979	24	1
414318	24	1
182	23	1
667	23	1
678	23	1
999	23	1
1788	23	1
2072	23	1
2138	23	1
2494	23	1
3397	23	1
5784	23	1
5890	23	1
6299	23	1
6473	23	1
7086	23	1
7204	23	1
7360	23	1
9891	23	1
23081	23	1
23321	23	1
23492	23	1
23499	23	1
51253	23	1
51523	23	1
54541	23	1
54796	23	1
55211	23	1
55243	23	1
64359	23	1
64839	23	1
80762	23	1
127707	23	1
134121	23	1
152485	23	1
729993	23	1
613	22	1
1612	22	1
2260	22	1
2914	22	1
4091	22	1
4899	22	1
4947	22	1
5376	22	1
5803	22	1
6096	22	1
6239	22	1
6925	22	1
7328	22	1
7436	22	1
8224	22	1
8340	22	1
9282	22	1
9603	22	1
10424	22	1
10891	22	1
11031	22	1
22903	22	1
23250	22	1
23283	22	1
26018	22	1
28989	22	1
51317	22	1
51429	22	1
51582	22	1
55920	22	1
57494	22	1
64131	22	1
80781	22	1
112885	22	1
115572	22	1
116028	22	1
348093	22	1
801	21	1
875	21	1
2120	21	1
2354	21	1
2778	21	1
2969	21	1
3516	21	1
3660	21	1
3778	21	1
3911	21	1
4299	21	1
4651	21	1
5095	21	1
5272	21	1
5358	21	1
5443	21	1
6311	21	1
6720	21	1
8324	21	1
9215	21	1
9242	21	1
9263	21	1
9444	21	1
9516	21	1
9630	21	1
9723	21	1
9781	21	1
23112	21	1
23118	21	1
51232	21	1
54543	21	1
54986	21	1
56950	21	1
56999	21	1
80036	21	1
81603	21	1
83786	21	1
84133	21	1
84894	21	1
84898	21	1
84966	21	1
94134	21	1
157697	21	1
221895	21	1
345079	21	1
389072	21	1
31	20	1
1515	20	1
1592	20	1
2321	20	1
4092	20	1
4613	20	1
5087	20	1
5802	20	1
6515	20	1
6520	20	1
6595	20	1
6696	20	1
7003	20	1
7023	20	1
7528	20	1
8030	20	1
8428	20	1
9231	20	1
9569	20	1
9804	20	1
10019	20	1
23072	20	1
26509	20	1
28982	20	1
29094	20	1
51366	20	1
54463	20	1
54788	20	1
55225	20	1
55277	20	1
55291	20	1
55608	20	1
57157	20	1
59343	20	1
81846	20	1
85457	20	1
89978	20	1
116328	20	1
153396	20	1
160518	20	1
221416	20	1
255967	20	1
256227	20	1
340481	20	1
375567	20	1
400451	20	1
805	19	1
1740	19	1
2263	19	1
2308	19	1
5093	19	1
5336	19	1
5987	19	1
6229	19	1
6487	19	1
6938	19	1
7132	19	1
7465	19	1
8140	19	1
8193	19	1
9341	19	1
9537	19	1
9543	19	1
10207	19	1
10252	19	1
10788	19	1
10867	19	1
23048	19	1
23094	19	1
23261	19	1
23528	19	1
26574	19	1
27161	19	1
29998	19	1
51024	19	1
51649	19	1
51678	19	1
51816	19	1
54476	19	1
54901	19	1
55200	19	1
55534	19	1
56963	19	1
57162	19	1
64083	19	1
79047	19	1
80790	19	1
81788	19	1
84709	19	1
114821	19	1
136227	19	1
201595	19	1
256130	19	1
340527	19	1
387882	19	1
522	18	1
528	18	1
1859	18	1
2643	18	1
3038	18	1
3625	18	1
3693	18	1
3725	18	1
4088	18	1
4208	18	1
4731	18	1
4851	18	1
5588	18	1
6657	18	1
7474	18	1
7738	18	1
8609	18	1
9189	18	1
9448	18	1
9564	18	1
9637	18	1
9639	18	1
9682	18	1
10579	18	1
10868	18	1
11083	18	1
22987	18	1
23030	18	1
23043	18	1
23186	18	1
23230	18	1
23275	18	1
23705	18	1
25926	18	1
26130	18	1
27445	18	1
57167	18	1
57226	18	1
57460	18	1
57685	18	1
57713	18	1
63978	18	1
64077	18	1
64792	18	1
65249	18	1
79109	18	1
79823	18	1
79923	18	1
81624	18	1
114294	18	1
121504	18	1
137994	18	1
143187	18	1
161835	18	1
253714	18	1
259230	18	1
283248	18	1
340526	18	1
100499483	18	1
87	17	1
351	17	1
988	17	1
1915	17	1
2011	17	1
2122	17	1
2172	17	1
4072	17	1
4335	17	1
4345	17	1
4482	17	1
5524	17	1
5747	17	1
5887	17	1
6095	17	1
6433	17	1
6513	17	1
6653	17	1
6764	17	1
7070	17	1
7372	17	1
7408	17	1
7760	17	1
8658	17	1
8926	17	1
9048	17	1
9394	17	1
9465	17	1
10565	17	1
10644	17	1
10806	17	1
11245	17	1
22883	17	1
22929	17	1
23034	17	1
23092	17	1
23195	17	1
23228	17	1
23367	17	1
23389	17	1
23498	17	1
24144	17	1
51141	17	1
51320	17	1
51421	17	1
51571	17	1
54758	17	1
55653	17	1
55717	17	1
56339	17	1
57648	17	1
57673	17	1
58526	17	1
64778	17	1
79698	17	1
80067	17	1
80315	17	1
80323	17	1
81550	17	1
84057	17	1
91768	17	1
114783	17	1
116832	17	1
120071	17	1
122416	17	1
145567	17	1
284695	17	1
389792	17	1
404093	17	1
644943	17	1
105	16	1
655	16	1
1454	16	1
1627	16	1
1969	16	1
2045	16	1
2534	16	1
3159	16	1
3400	16	1
3621	16	1
3927	16	1
4026	16	1
4170	16	1
4301	16	1
5058	16	1
5129	16	1
5289	16	1
5453	16	1
6157	16	1
6253	16	1
6496	16	1
6664	16	1
7004	16	1
8028	16	1
8459	16	1
8464	16	1
8525	16	1
8611	16	1
8826	16	1
9079	16	1
9414	16	1
9462	16	1
9679	16	1
9874	16	1
9911	16	1
10363	16	1
10370	16	1
10732	16	1
11332	16	1
23057	16	1
23213	16	1
23379	16	1
23429	16	1
23670	16	1
25945	16	1
27113	16	1
27333	16	1
28227	16	1
51274	16	1
51379	16	1
54491	16	1
55799	16	1
57521	16	1
57616	16	1
79647	16	1
80205	16	1
81553	16	1
84101	16	1
84140	16	1
84811	16	1
84976	16	1
90678	16	1
90701	16	1
117583	16	1
129450	16	1
143458	16	1
154091	16	1
154810	16	1
200728	16	1
283149	16	1
285971	16	1
388341	16	1
389203	16	1
401535	16	1
642587	16	1
729515	16	1
120	15	1
390	15	1
595	15	1
622	15	1
668	15	1
1456	15	1
1613	15	1
1848	15	1
2019	15	1
2023	15	1
2247	15	1
2257	15	1
2596	15	1
2637	15	1
3091	15	1
3399	15	1
3418	15	1
3485	15	1
3727	15	1
4009	15	1
4131	15	1
4133	15	1
4258	15	1
4293	15	1
4544	15	1
5152	15	1
5154	15	1
5580	15	1
5727	15	1
5829	15	1
5937	15	1
6122	15	1
6208	15	1
7022	15	1
7089	15	1
7100	15	1
7514	15	1
7804	15	1
8303	15	1
8313	15	1
8848	15	1
9208	15	1
9618	15	1
9863	15	1
9904	15	1
9935	15	1
10076	15	1
10154	15	1
10371	15	1
10678	15	1
11047	15	1
22800	15	1
22856	15	1
22906	15	1
22954	15	1
23269	15	1
23291	15	1
23475	15	1
23580	15	1
23603	15	1
23779	15	1
25804	15	1
26059	15	1
26207	15	1
29099	15	1
50807	15	1
51250	15	1
51497	15	1
53344	15	1
54407	15	1
54891	15	1
54897	15	1
54956	15	1
55144	15	1
55237	15	1
55672	15	1
55750	15	1
56288	15	1
56967	15	1
57194	15	1
57224	15	1
57497	15	1
60312	15	1
64121	15	1
64284	15	1
64784	15	1
79621	15	1
79643	15	1
79705	15	1
79947	15	1
80230	15	1
81502	15	1
81578	15	1
83549	15	1
83716	15	1
83989	15	1
84056	15	1
84059	15	1
84249	15	1
84678	15	1
85019	15	1
89796	15	1
90007	15	1
90550	15	1
90993	15	1
91584	15	1
91746	15	1
129787	15	1
130752	15	1
138151	15	1
140688	15	1
152002	15	1
153657	15	1
157695	15	1
197021	15	1
283999	15	1
344787	15	1
50	14	1
249	14	1
323	14	1
780	14	1
817	14	1
862	14	1
1153	14	1
1499	14	1
1808	14	1
1911	14	1
1992	14	1
2029	14	1
2030	14	1
2483	14	1
2649	14	1
2693	14	1
2771	14	1
2885	14	1
2903	14	1
3281	14	1
3692	14	1
3763	14	1
3949	14	1
4041	14	1
4650	14	1
5069	14	1
5074	14	1
5264	14	1
5269	14	1
5293	14	1
5331	14	1
5578	14	1
5916	14	1
6047	14	1
6446	14	1
6638	14	1
6722	14	1
6935	14	1
7088	14	1
7090	14	1
7301	14	1
7335	14	1
7417	14	1
7534	14	1
8091	14	1
8111	14	1
8115	14	1
8645	14	1
8672	14	1
8772	14	1
8787	14	1
9249	14	1
9489	14	1
9750	14	1
9811	14	1
9832	14	1
10079	14	1
10123	14	1
10302	14	1
10418	14	1
22821	14	1
22941	14	1
23024	14	1
23129	14	1
23254	14	1
23359	14	1
23411	14	1
23428	14	1
23446	14	1
23508	14	1
23589	14	1
23657	14	1
23760	14	1
26030	14	1
26065	14	1
30846	14	1
51128	14	1
54465	14	1
54877	14	1
55308	14	1
55422	14	1
55731	14	1
55850	14	1
56913	14	1
57097	14	1
57455	14	1
57561	14	1
59283	14	1
60386	14	1
64410	14	1
64854	14	1
79603	14	1
79660	14	1
79827	14	1
80059	14	1
80207	14	1
81671	14	1
83696	14	1
87769	14	1
90390	14	1
92312	14	1
93010	14	1
115825	14	1
121536	14	1
124872	14	1
124935	14	1
127833	14	1
128710	14	1
130535	14	1
137075	14	1
137970	14	1
154881	14	1
171023	14	1
202018	14	1
203245	14	1
253650	14	1
286144	14	1
389549	14	1
399665	14	1
440193	14	1
494188	14	1
100507650	14	1
60	13	1
288	13	1
604	13	1
652	13	1
773	13	1
832	13	1
928	13	1
1002	13	1
1009	13	1
1104	13	1
1462	13	1
1600	13	1
1656	13	1
2117	13	1
2146	13	1
2176	13	1
2827	13	1
2887	13	1
3096	13	1
3185	13	1
3344	13	1
3705	13	1
3709	13	1
3799	13	1
4000	13	1
4001	13	1
4089	13	1
4134	13	1
4194	13	1
4211	13	1
4326	13	1
4616	13	1
4660	13	1
4725	13	1
4729	13	1
4829	13	1
5013	13	1
5187	13	1
5195	13	1
5818	13	1
6259	13	1
6397	13	1
6483	13	1
6660	13	1
6670	13	1
6745	13	1
6781	13	1
6840	13	1
7005	13	1
7260	13	1
7280	13	1
7316	13	1
7430	13	1
7532	13	1
7786	13	1
8021	13	1
8128	13	1
8153	13	1
8491	13	1
8541	13	1
8887	13	1
9100	13	1
9413	13	1
9690	13	1
9844	13	1
9922	13	1
10055	13	1
10184	13	1
10473	13	1
10785	13	1
10893	13	1
10979	13	1
10982	13	1
11021	13	1
11214	13	1
22822	13	1
22828	13	1
22859	13	1
22871	13	1
22908	13	1
22943	13	1
22978	13	1
23107	13	1
23189	13	1
23200	13	1
23326	13	1
23362	13	1
23406	13	1
23543	13	1
27131	13	1
28232	13	1
29785	13	1
51283	13	1
51542	13	1
53335	13	1
54502	13	1
54510	13	1
54545	13	1
54980	13	1
55120	13	1
55288	13	1
55647	13	1
55734	13	1
55809	13	1
56160	13	1
56888	13	1
57132	13	1
57169	13	1
57504	13	1
57533	13	1
57634	13	1
60673	13	1
64211	13	1
64215	13	1
64218	13	1
65997	13	1
79178	13	1
79191	13	1
79616	13	1
79716	13	1
79727	13	1
80210	13	1
84146	13	1
84617	13	1
84869	13	1
84919	13	1
85446	13	1
91663	13	1
92737	13	1
112616	13	1
114818	13	1
121441	13	1
123096	13	1
125058	13	1
131583	13	1
132989	13	1
136259	13	1
143872	13	1
144348	13	1
145781	13	1
149951	13	1
162494	13	1
220988	13	1
221035	13	1
221935	13	1
256006	13	1
256435	13	1
283349	13	1
283416	13	1
285600	13	1
286046	13	1
347730	13	1
348487	13	1
374946	13	1
375287	13	1
387509	13	1
389421	13	1
399687	13	1
651746	13	1
100533183	13	1
100820829	13	1
25	12	1
133	12	1
306	12	1
408	12	1
949	12	1
976	12	1
1021	12	1
1174	12	1
1284	12	1
1316	12	1
1496	12	1
1500	12	1
1611	12	1
1620	12	1
1635	12	1
1729	12	1
1761	12	1
1837	12	1
1938	12	1
1993	12	1
2353	12	1
2558	12	1
2587	12	1
2697	12	1
2744	12	1
2872	12	1
2904	12	1
2908	12	1
3097	12	1
3169	12	1
3326	12	1
3609	12	1
3655	12	1
3667	12	1
3728	12	1
3748	12	1
4124	12	1
4190	12	1
4240	12	1
4664	12	1
4736	12	1
4852	12	1
4978	12	1
5295	12	1
5305	12	1
5366	12	1
5451	12	1
5604	12	1
5713	12	1
5746	12	1
5754	12	1
5792	12	1
5909	12	1
6422	12	1
6477	12	1
6526	12	1
6662	12	1
6751	12	1
6885	12	1
7037	12	1
7068	12	1
7112	12	1
7322	12	1
7461	12	1
7520	12	1
7732	12	1
7776	12	1
7837	12	1
8202	12	1
8460	12	1
8500	12	1
8535	12	1
8560	12	1
8618	12	1
8624	12	1
8660	12	1
8831	12	1
8898	12	1
8908	12	1
9053	12	1
9266	12	1
9322	12	1
9601	12	1
9628	12	1
9696	12	1
9749	12	1
9887	12	1
9902	12	1
10106	12	1
10153	12	1
10253	12	1
10498	12	1
10642	12	1
10743	12	1
10762	12	1
10763	12	1
11044	12	1
11057	12	1
11103	12	1
11252	12	1
22874	12	1
22876	12	1
22884	12	1
23001	12	1
23025	12	1
23067	12	1
23101	12	1
23225	12	1
23294	12	1
23413	12	1
23493	12	1
23593	12	1
25828	12	1
25932	12	1
25942	12	1
26049	12	1
27023	12	1
27087	12	1
27236	12	1
27328	12	1
29904	12	1
29953	12	1
50848	12	1
51043	12	1
51123	12	1
51134	12	1
51174	12	1
51305	12	1
54221	12	1
54509	12	1
54622	12	1
54663	12	1
54952	12	1
54963	12	1
55089	12	1
55196	12	1
55244	12	1
55290	12	1
55344	12	1
55636	12	1
55643	12	1
55705	12	1
55718	12	1
55740	12	1
55819	12	1
55857	12	1
55959	12	1
56660	12	1
56917	12	1
57687	12	1
63027	12	1
64374	12	1
64777	12	1
64855	12	1
64928	12	1
64968	12	1
65985	12	1
79683	12	1
79758	12	1
79888	12	1
79932	12	1
79977	12	1
80014	12	1
80119	12	1
80144	12	1
80243	12	1
81849	12	1
83856	12	1
83892	12	1
84193	12	1
84441	12	1
84529	12	1
84629	12	1
84668	12	1
84838	12	1
84876	12	1
84946	12	1
90649	12	1
91368	12	1
92521	12	1
92558	12	1
115286	12	1
130340	12	1
130612	12	1
138241	12	1
157848	12	1
171568	12	1
201475	12	1
202374	12	1
221504	12	1
256158	12	1
284058	12	1
286053	12	1
347733	12	1
389058	12	1
389362	12	1
646658	12	1
100288413	12	1
109	11	1
119	11	1
148	11	1
152	11	1
161	11	1
214	11	1
286	11	1
302	11	1
403	11	1
481	11	1
607	11	1
687	11	1
1000	11	1
1119	11	1
1137	11	1
1299	11	1
1305	11	1
1452	11	1
1778	11	1
2017	11	1
2114	11	1
2131	11	1
2137	11	1
2241	11	1
2309	11	1
2590	11	1
2591	11	1
2729	11	1
2737	11	1
2788	11	1
2879	11	1
2956	11	1
3274	11	1
3491	11	1
3632	11	1
3775	11	1
3791	11	1
4010	11	1
4045	11	1
4094	11	1
4188	11	1
4191	11	1
4245	11	1
4254	11	1
4325	11	1
4363	11	1
4710	11	1
4724	11	1
4773	11	1
5015	11	1
5094	11	1
5125	11	1
5188	11	1
5218	11	1
5306	11	1
5332	11	1
5339	11	1
5454	11	1
5495	11	1
5527	11	1
5579	11	1
5601	11	1
5789	11	1
5867	11	1
5989	11	1
6009	11	1
6165	11	1
6176	11	1
6227	11	1
6304	11	1
6309	11	1
6383	11	1
6387	11	1
6480	11	1
6548	11	1
6671	11	1
6774	11	1
6857	11	1
6888	11	1
7008	11	1
7187	11	1
7336	11	1
7414	11	1
7422	11	1
7546	11	1
7547	11	1
7702	11	1
7791	11	1
7873	11	1
7874	11	1
7976	11	1
8365	11	1
8412	11	1
8538	11	1
8870	11	1
8905	11	1
9043	11	1
9162	11	1
9168	11	1
9497	11	1
9588	11	1
9592	11	1
9712	11	1
9782	11	1
9951	11	1
10018	11	1
10140	11	1
10227	11	1
10404	11	1
10472	11	1
10590	11	1
10611	11	1
10826	11	1
10927	11	1
10988	11	1
11034	11	1
11167	11	1
11331	11	1
22878	11	1
23099	11	1
23240	11	1
23268	11	1
23363	11	1
23682	11	1
25766	11	1
25819	11	1
25829	11	1
25941	11	1
26035	11	1
26051	11	1
26118	11	1
26137	11	1
26503	11	1
27022	11	1
27185	11	1
27258	11	1
27324	11	1
27342	11	1
27430	11	1
29930	11	1
51020	11	1
51704	11	1
53373	11	1
53407	11	1
54108	11	1
54206	11	1
54454	11	1
54549	11	1
54776	11	1
54896	11	1
54919	11	1
55016	11	1
55024	11	1
55111	11	1
55315	11	1
55352	11	1
55634	11	1
55810	11	1
55863	11	1
55904	11	1
56134	11	1
56262	11	1
56975	11	1
57142	11	1
57514	11	1
57540	11	1
57591	11	1
57595	11	1
57646	11	1
57649	11	1
57674	11	1
57689	11	1
57707	11	1
58486	11	1
59285	11	1
60468	11	1
64116	11	1
64149	11	1
64759	11	1
65220	11	1
65258	11	1
79026	11	1
79152	11	1
79172	11	1
79605	11	1
79633	11	1
79645	11	1
80003	11	1
80196	11	1
80727	11	1
80758	11	1
81493	11	1
81786	11	1
81796	11	1
83608	11	1
83734	11	1
83988	11	1
84614	11	1
84889	11	1
84938	11	1
85235	11	1
85377	11	1
85379	11	1
90120	11	1
90324	11	1
90806	11	1
90871	11	1
114786	11	1
114991	11	1
115123	11	1
116985	11	1
124790	11	1
133060	11	1
145389	11	1
147841	11	1
149111	11	1
151195	11	1
151963	11	1
152756	11	1
161291	11	1
167227	11	1
170850	11	1
197320	11	1
200424	11	1
221496	11	1
221833	11	1
257415	11	1
317781	11	1
374655	11	1
387923	11	1
388558	11	1
388962	11	1
440585	11	1
729830	11	1
100507050	11	1
102800317	11	1
118	10	1
158	10	1
205	10	1
379	10	1
414	10	1
598	10	1
627	10	1
659	10	1
672	10	1
705	10	1
777	10	1
868	10	1
896	10	1
998	10	1
1006	10	1
1039	10	1
1113	10	1
1183	10	1
1404	10	1
1663	10	1
1717	10	1
1739	10	1
1795	10	1
1854	10	1
1889	10	1
1906	10	1
1952	10	1
1994	10	1
2005	10	1
2054	10	1
2064	10	1
2070	10	1
2181	10	1
2239	10	1
2314	10	1
2530	10	1
2719	10	1
2799	10	1
2906	10	1
3092	10	1
3187	10	1
3291	10	1
3339	10	1
3607	10	1
3613	10	1
3688	10	1
3716	10	1
3785	10	1
3800	10	1
3838	10	1
3930	10	1
4081	10	1
4087	10	1
4146	10	1
4155	10	1
4209	10	1
4267	10	1
4337	10	1
4670	10	1
4691	10	1
4931	10	1
4976	10	1
5236	10	1
5373	10	1
5536	10	1
5586	10	1
5594	10	1
5608	10	1
5613	10	1
5725	10	1
5770	10	1
5777	10	1
5780	10	1
5795	10	1
5901	10	1
5911	10	1
5915	10	1
5924	10	1
5939	10	1
5998	10	1
6092	10	1
6135	10	1
6168	10	1
6196	10	1
6205	10	1
6206	10	1
6209	10	1
6382	10	1
6453	10	1
6498	10	1
6531	10	1
6615	10	1
6650	10	1
6903	10	1
7013	10	1
7039	10	1
7058	10	1
7082	10	1
7097	10	1
7181	10	1
7247	10	1
7326	10	1
7368	10	1
7388	10	1
7425	10	1
7443	10	1
8082	10	1
8289	10	1
8615	10	1
8777	10	1
8792	10	1
8812	10	1
8861	10	1
8871	10	1
8874	10	1
8939	10	1
8971	10	1
8994	10	1
9080	10	1
9201	10	1
9202	10	1
9253	10	1
9320	10	1
9572	10	1
9576	10	1
9685	10	1
9697	10	1
9722	10	1
9819	10	1
9833	10	1
9861	10	1
9871	10	1
9905	10	1
9945	10	1
9989	10	1
10014	10	1
10085	10	1
10128	10	1
10410	10	1
10422	10	1
10446	10	1
10454	10	1
10460	10	1
10469	10	1
10478	10	1
10509	10	1
10585	10	1
10643	10	1
10651	10	1
10659	10	1
10735	10	1
10884	10	1
10912	10	1
10920	10	1
10948	10	1
11176	10	1
11224	10	1
22936	10	1
22983	10	1
23095	10	1
23114	10	1
23144	10	1
23244	10	1
23265	10	1
23302	10	1
23417	10	1
23522	10	1
25816	10	1
25904	10	1
25940	10	1
25948	10	1
26052	10	1
26286	10	1
27242	10	1
29842	10	1
29886	10	1
29914	10	1
51334	10	1
51339	10	1
51386	10	1
51621	10	1
51659	10	1
51701	10	1
54477	10	1
54478	10	1
54858	10	1
54874	10	1
54893	10	1
54989	10	1
55082	10	1
55168	10	1
55278	10	1
55506	10	1
55536	10	1
55707	10	1
55785	10	1
55930	10	1
55971	10	1
56655	10	1
56848	10	1
56853	10	1
56970	10	1
56977	10	1
56981	10	1
57085	10	1
57181	10	1
57190	10	1
57418	10	1
57511	10	1
57620	10	1
57647	10	1
58155	10	1
63827	10	1
64423	10	1
64651	10	1
64841	10	1
78992	10	1
79048	10	1
79642	10	1
79709	10	1
79712	10	1
79883	10	1
80019	10	1
80024	10	1
80223	10	1
80301	10	1
80700	10	1
80821	10	1
81618	10	1
83394	10	1
83539	10	1
83543	10	1
83743	10	1
83855	10	1
83987	10	1
83992	10	1
84284	10	1
84417	10	1
84433	10	1
84440	10	1
84467	10	1
84541	10	1
84612	10	1
84727	10	1
85007	10	1
85456	10	1
91057	10	1
93145	10	1
113277	10	1
116113	10	1
118881	10	1
121227	10	1
122953	10	1
125893	10	1
127845	10	1
130576	10	1
132204	10	1
134145	10	1
140876	10	1
145581	10	1
150864	10	1
152992	10	1
154141	10	1
155051	10	1
157922	10	1
158405	10	1
163702	10	1
163782	10	1
164045	10	1
166379	10	1
168374	10	1
199990	10	1
200030	10	1
200150	10	1
201266	10	1
222235	10	1
253430	10	1
255426	10	1
283576	10	1
338692	10	1
339184	10	1
339287	10	1
348094	10	1
348980	10	1
388610	10	1
389692	10	1
400506	10	1
400954	10	1
401551	10	1
440044	10	1
642987	10	1
100133941	10	1
100287177	10	1
100506581	10	1
100507421	10	1
100529240	10	1
101927322	10	1
