# Supplementary material for: Cell type-selective disease-association of genes under high regulatory load
Source: Nucleic Acids Res. 2015 Oct 10;43(18):8839–55. doi: 10.1093/nar/gkv863 (PMC4605313; doi:10.1093/nar/gkv863)
Supplement: SUPPLEMENTARY DATA [file supp_gkv863_nar-01077-z-2015-File011.zip › HighEnhLoad_E021_10PCNT_04-Feb-2015.txt]

Entrez Gene ID	Nr Enh	H3K4me3 status
7050	25	1
57507	24	1
64409	24	1
83698	23	1
11030	22	1
6659	21	1
23613	20	1
220108	20	1
4609	19	1
9229	19	1
131405	19	1
2895	18	1
3720	18	1
8239	18	1
1112	17	1
6934	17	1
26064	17	1
79613	17	1
85416	17	1
399726	17	1
1915	16	1
2697	16	1
5093	16	1
5292	16	1
10529	16	1
23242	16	1
23266	16	1
55205	16	1
256130	16	1
4345	15	1
9282	15	1
58516	15	1
148281	15	1
171425	15	1
399979	15	1
677	14	1
2562	14	1
26010	14	1
51454	14	1
55345	14	1
81848	14	1
123016	14	1
256987	14	1
1456	13	1
2139	13	1
4781	13	1
5793	13	1
6566	13	1
9223	13	1
9592	13	1
23081	13	1
23283	13	1
50863	13	1
54880	13	1
60561	13	1
79621	13	1
79960	13	1
83439	13	1
160518	13	1
222255	13	1
643314	13	1
773	12	1
1911	12	1
3298	12	1
4613	12	1
5316	12	1
5376	12	1
6595	12	1
6657	12	1
7060	12	1
7360	12	1
8805	12	1
9124	12	1
9953	12	1
23499	12	1
51816	12	1
57415	12	1
80067	12	1
84952	12	1
89978	12	1
115572	12	1
999	11	1
3399	11	1
4731	11	1
4919	11	1
5087	11	1
6095	11	1
6297	11	1
7168	11	1
9215	11	1
9308	11	1
9874	11	1
10252	11	1
10424	11	1
22943	11	1
23239	11	1
26503	11	1
55809	11	1
57226	11	1
58499	11	1
64207	11	1
81553	11	1
137970	11	1
144348	11	1
100533183	11	1
596	10	1
678	10	1
1789	10	1
2247	10	1
2321	10	1
3516	10	1
4170	10	1
5058	10	1
5289	10	1
6515	10	1
6653	10	1
6997	10	1
7132	10	1
7414	10	1
7436	10	1
7855	10	1
8926	10	1
9021	10	1
9263	10	1
9781	10	1
10788	10	1
10982	10	1
22987	10	1
23112	10	1
23528	10	1
55200	10	1
55717	10	1
56999	10	1
57194	10	1
129684	10	1
144195	10	1
255967	10	1
389203	10	1
81	9	1
105	9	1
636	9	1
657	9	1
1123	9	1
1501	9	1
1523	9	1
1809	9	1
1837	9	1
1848	9	1
2263	9	1
2768	9	1
2969	9	1
3398	9	1
4482	9	1
4651	9	1
5420	9	1
5453	9	1
5784	9	1
6299	9	1
6666	9	1
6781	9	1
6938	9	1
7112	9	1
7514	9	1
8609	9	1
8675	9	1
9394	9	1
9414	9	1
9908	9	1
10157	9	1
10163	9	1
10311	9	1
10317	9	1
10370	9	1
10603	9	1
10618	9	1
10642	9	1
10643	9	1
22856	9	1
22903	9	1
23075	9	1
23195	9	1
23379	9	1
23429	9	1
28982	9	1
50651	9	1
54463	9	1
54596	9	1
56888	9	1
57541	9	1
59343	9	1
64121	9	1
64131	9	1
64411	9	1
64478	9	1
64919	9	1
79705	9	1
79727	9	1
79805	9	1
81788	9	1
84146	9	1
84966	9	1
89797	9	1
155185	9	1
161835	9	1
170690	9	1
285971	9	1
348093	9	1
359948	9	1
388610	9	1
400506	9	1
414236	9	1
119	8	1
667	8	1
1106	8	1
1454	8	1
1592	8	1
1612	8	1
1635	8	1
1740	8	1
1993	8	1
2308	8	1
2395	8	1
2483	8	1
3169	8	1
3280	8	1
3693	8	1
4240	8	1
4947	8	1
5757	8	1
6857	8	1
7003	8	1
7013	8	1
7100	8	1
7372	8	1
7447	8	1
7474	8	1
7873	8	1
8030	8	1
8224	8	1
8324	8	1
8615	8	1
8828	8	1
8831	8	1
9242	8	1
9618	8	1
9911	8	1
9951	8	1
10049	8	1
10090	8	1
10253	8	1
10644	8	1
10806	8	1
10927	8	1
11057	8	1
11245	8	1
22871	8	1
23092	8	1
23362	8	1
23498	8	1
26059	8	1
26509	8	1
27185	8	1
27245	8	1
29094	8	1
51366	8	1
54507	8	1
54796	8	1
54980	8	1
55120	8	1
55160	8	1
55237	8	1
55604	8	1
56963	8	1
57162	8	1
57167	8	1
57497	8	1
65997	8	1
79923	8	1
80119	8	1
80315	8	1
80725	8	1
81846	8	1
83608	8	1
84101	8	1
84133	8	1
84976	8	1
85019	8	1
91584	8	1
91768	8	1
116028	8	1
145581	8	1
149951	8	1
152485	8	1
166379	8	1
201595	8	1
283149	8	1
375567	8	1
389072	8	1
158	7	1
473	7	1
528	7	1
613	7	1
652	7	1
668	7	1
774	7	1
1002	7	1
1075	7	1
1163	7	1
1600	7	1
1795	7	1
1946	7	1
1998	7	1
2120	7	1
2138	7	1
2172	7	1
2494	7	1
2558	7	1
2651	7	1
2693	7	1
3038	7	1
3097	7	1
3725	7	1
3778	7	1
4087	7	1
4094	7	1
4133	7	1
4254	7	1
4299	7	1
4325	7	1
4326	7	1
4835	7	1
5074	7	1
5460	7	1
5495	7	1
5890	7	1
6433	7	1
6450	7	1
6464	7	1
6480	7	1
6498	7	1
7039	7	1
7068	7	1
7837	7	1
8202	7	1
8491	7	1
8559	7	1
8653	7	1
8658	7	1
8777	7	1
9060	7	1
9448	7	1
9465	7	1
9564	7	1
9603	7	1
9686	7	1
9723	7	1
9750	7	1
9804	7	1
9935	7	1
10055	7	1
10128	7	1
10154	7	1
10302	7	1
10459	7	1
10732	7	1
10801	7	1
11083	7	1
23090	7	1
23118	7	1
23175	7	1
23291	7	1
23338	7	1
23657	7	1
28951	7	1
51429	7	1
51704	7	1
51809	7	1
54407	7	1
54543	7	1
54989	7	1
55211	7	1
55277	7	1
55744	7	1
55785	7	1
55904	7	1
56339	7	1
56660	7	1
56950	7	1
57494	7	1
57504	7	1
57514	7	1
64778	7	1
65251	7	1
79178	7	1
79716	7	1
79718	7	1
79813	7	1
80003	7	1
81578	7	1
84284	7	1
84530	7	1
84614	7	1
84678	7	1
90550	7	1
91746	7	1
114786	7	1
116224	7	1
116832	7	1
129787	7	1
132430	7	1
221035	7	1
221504	7	1
221895	7	1
389058	7	1
441250	7	1
644943	7	1
729993	7	1
101927322	7	1
182	6	1
288	6	1
390	6	1
444	6	1
627	6	1
873	6	1
874	6	1
894	6	1
988	6	1
1009	6	1
1040	6	1
1104	6	1
2045	6	1
2072	6	1
2115	6	1
2272	6	1
2649	6	1
2719	6	1
2731	6	1
2887	6	1
2903	6	1
2956	6	1
3091	6	1
3181	6	1
3281	6	1
3400	6	1
3625	6	1
3660	6	1
3709	6	1
3748	6	1
4211	6	1
4293	6	1
4544	6	1
4627	6	1
5013	6	1
5015	6	1
5097	6	1
5536	6	1
5558	6	1
5578	6	1
5604	6	1
5746	6	1
5803	6	1
5915	6	1
6135	6	1
6157	6	1
6229	6	1
6422	6	1
6513	6	1
6638	6	1
6664	6	1
6720	6	1
6885	6	1
7181	6	1
7386	6	1
7404	6	1
8082	6	1
8356	6	1
8464	6	1
8611	6	1
8613	6	1
8621	6	1
8905	6	1
9053	6	1
9162	6	1
9168	6	1
9208	6	1
9312	6	1
9489	6	1
9543	6	1
9562	6	1
9580	6	1
9586	6	1
9685	6	1
9774	6	1
9871	6	1
9925	6	1
10221	6	1
10418	6	1
11021	6	1
22800	6	1
23129	6	1
23213	6	1
23230	6	1
23302	6	1
23327	6	1
23468	6	1
23508	6	1
23589	6	1
23608	6	1
25926	6	1
25945	6	1
26018	6	1
26130	6	1
27113	6	1
27445	6	1
29035	6	1
29785	6	1
29998	6	1
51024	6	1
51232	6	1
51542	6	1
51582	6	1
53335	6	1
53344	6	1
54093	6	1
54212	6	1
54465	6	1
54715	6	1
55089	6	1
55173	6	1
55224	6	1
55254	6	1
55660	6	1
55750	6	1
55799	6	1
55810	6	1
55959	6	1
57097	6	1
57113	6	1
57211	6	1
57687	6	1
57689	6	1
58526	6	1
63027	6	1
64777	6	1
64792	6	1
79109	6	1
79192	6	1
79657	6	1
79677	6	1
79832	6	1
79947	6	1
80036	6	1
80196	6	1
80232	6	1
83734	6	1
83989	6	1
84062	6	1
84140	6	1
84529	6	1
84709	6	1
85364	6	1
90649	6	1
114294	6	1
116238	6	1
116328	6	1
121441	6	1
121504	6	1
124540	6	1
124872	6	1
129450	6	1
130535	6	1
132989	6	1
137075	6	1
138241	6	1
152573	6	1
154791	6	1
196527	6	1
201475	6	1
256227	6	1
283807	6	1
284058	6	1
284086	6	1
286183	6	1
340481	6	1
344787	6	1
347744	6	1
347902	6	1
388341	6	1
389362	6	1
389792	6	1
414318	6	1
440097	6	1
100129842	6	1
100996928	6	1
133	5	1
272	5	1
306	5	1
577	5	1
655	5	1
689	5	1
710	5	1
823	5	1
1000	5	1
1385	5	1
1665	5	1
1859	5	1
1870	5	1
1910	5	1
2029	5	1
2050	5	1
2070	5	1
2149	5	1
2150	5	1
2260	5	1
2591	5	1
2778	5	1
2908	5	1
2914	5	1
3013	5	1
3170	5	1
4088	5	1
4190	5	1
4258	5	1
4522	5	1
4774	5	1
4848	5	1
5095	5	1
5125	5	1
5142	5	1
5269	5	1
5295	5	1
5305	5	1
5331	5	1
5373	5	1
5524	5	1
5579	5	1
5583	5	1
5783	5	1
5826	5	1
5829	5	1
5867	5	1
5991	5	1
6175	5	1
6337	5	1
6473	5	1
6483	5	1
6487	5	1
6520	5	1
6695	5	1
6870	5	1
6897	5	1
6925	5	1
7091	5	1
7157	5	1
7170	5	1
7443	5	1
7528	5	1
8237	5	1
8340	5	1
8343	5	1
8346	5	1
8349	5	1
8351	5	1
8353	5	1
8428	5	1
8645	5	1
8677	5	1
8715	5	1
8738	5	1
8908	5	1
9020	5	1
9048	5	1
9079	5	1
9231	5	1
9320	5	1
9444	5	1
9576	5	1
9628	5	1
9630	5	1
9690	5	1
9699	5	1
9832	5	1
9860	5	1
9904	5	1
10040	5	1
10076	5	1
10533	5	1
10565	5	1
10678	5	1
10928	5	1
11221	5	1
22829	5	1
22884	5	1
22919	5	1
22929	5	1
23001	5	1
23043	5	1
23199	5	1
23200	5	1
23228	5	1
23250	5	1
23263	5	1
23314	5	1
23580	5	1
23632	5	1
23682	5	1
25819	5	1
25932	5	1
26207	5	1
26270	5	1
26353	5	1
26578	5	1
27086	5	1
27087	5	1
27101	5	1
27324	5	1
29068	5	1
29099	5	1
29914	5	1
50807	5	1
50848	5	1
51141	5	1
51174	5	1
51250	5	1
51256	5	1
51571	5	1
51761	5	1
54438	5	1
54443	5	1
54477	5	1
54502	5	1
54549	5	1
54891	5	1
54952	5	1
55082	5	1
55182	5	1
55196	5	1
55289	5	1
55308	5	1
55315	5	1
55327	5	1
55731	5	1
55734	5	1
56975	5	1
57157	5	1
57492	5	1
57502	5	1
57511	5	1
57556	5	1
57561	5	1
57613	5	1
57636	5	1
57648	5	1
58480	5	1
59285	5	1
60675	5	1
63876	5	1
63978	5	1
64084	5	1
64374	5	1
64924	5	1
79639	5	1
79660	5	1
79698	5	1
80014	5	1
80034	5	1
80144	5	1
80210	5	1
80816	5	1
81539	5	1
81550	5	1
81671	5	1
81849	5	1
83987	5	1
84059	5	1
84251	5	1
84517	5	1
84891	5	1
84898	5	1
84950	5	1
85446	5	1
87769	5	1
90701	5	1
91663	5	1
92737	5	1
93010	5	1
96764	5	1
114815	5	1
117583	5	1
118881	5	1
120103	5	1
122060	5	1
129685	5	1
130340	5	1
134145	5	1
134429	5	1
137994	5	1
143458	5	1
147807	5	1
149111	5	1
153396	5	1
153571	5	1
153657	5	1
157638	5	1
158038	5	1
158046	5	1
166378	5	1
170850	5	1
202374	5	1
219402	5	1
219539	5	1
253714	5	1
256435	5	1
283248	5	1
283999	5	1
285600	5	1
286499	5	1
340485	5	1
343450	5	1
386617	5	1
387914	5	1
400451	5	1
647024	5	1
729830	5	1
100131827	5	1
100288413	5	1
102800317	5	1
31	4	1
48	4	1
60	4	1
92	4	1
108	4	1
175	4	1
324	4	1
414	4	1
482	4	1
539	4	1
595	4	1
604	4	1
622	4	1
699	4	1
781	4	1
805	4	1
817	4	1
862	4	1
900	4	1
912	4	1
928	4	1
1337	4	1
1462	4	1
1488	4	1
1490	4	1
1515	4	1
1605	4	1
1656	4	1
1717	4	1
1909	4	1
2016	4	1
2017	4	1
2027	4	1
2044	4	1
2122	4	1
2176	4	1
2186	4	1
2239	4	1
2297	4	1
2737	4	1
2752	4	1
2824	4	1
2906	4	1
2925	4	1
2954	4	1
3012	4	1
3037	4	1
3098	4	1
3162	4	1
3175	4	1
3177	4	1
3344	4	1
3363	4	1
3397	4	1
3655	4	1
3727	4	1
3875	4	1
3921	4	1
4001	4	1
4009	4	1
4026	4	1
4124	4	1
4209	4	1
4289	4	1
4337	4	1
4521	4	1
4534	4	1
4602	4	1
4660	4	1
4899	4	1
4976	4	1
5028	4	1
5037	4	1
5071	4	1
5167	4	1
5214	4	1
5216	4	1
5236	4	1
5358	4	1
5451	4	1
5521	4	1
5586	4	1
5608	4	1
5611	4	1
5713	4	1
5775	4	1
5898	4	1
5921	4	1
6046	4	1
6092	4	1
6096	4	1
6147	4	1
6259	4	1
6282	4	1
6397	4	1
6418	4	1
6429	4	1
6434	4	1
6453	4	1
6508	4	1
6547	4	1
6616	4	1
6654	4	1
6754	4	1
6774	4	1
6776	4	1
6856	4	1
6917	4	1
6943	4	1
7022	4	1
7058	4	1
7082	4	1
7088	4	1
7260	4	1
7267	4	1
7316	4	1
7325	4	1
7326	4	1
7328	4	1
7337	4	1
7417	4	1
7547	4	1
7753	4	1
7804	4	1
8028	4	1
8091	4	1
8195	4	1
8204	4	1
8339	4	1
8348	4	1
8355	4	1
8409	4	1
8503	4	1
8848	4	1
8871	4	1
8925	4	1
8970	4	1
9189	4	1
9315	4	1
9365	4	1
9415	4	1
9421	4	1
9425	4	1
9637	4	1
9638	4	1
9696	4	1
9698	4	1
9749	4	1
9849	4	1
9863	4	1
9922	4	1
9933	4	1
9956	4	1
9989	4	1
10046	4	1
10123	4	1
10188	4	1
10207	4	1
10240	4	1
10250	4	1
10257	4	1
10352	4	1
10396	4	1
10476	4	1
10512	4	1
10736	4	1
10745	4	1
10766	4	1
10785	4	1
10826	4	1
10884	4	1
10910	4	1
10920	4	1
10988	4	1
11047	4	1
11095	4	1
11143	4	1
11166	4	1
22807	4	1
22822	4	1
22861	4	1
22936	4	1
23023	4	1
23067	4	1
23072	4	1
23225	4	1
23315	4	1
23335	4	1
23417	4	1
23475	4	1
23493	4	1
23583	4	1
23603	4	1
23648	4	1
23670	4	1
23677	4	1
23705	4	1
25804	4	1
25948	4	1
26049	4	1
26574	4	1
26751	4	1
27067	4	1
27161	4	1
27173	4	1
27236	4	1
28989	4	1
29107	4	1
29116	4	1
29780	4	1
29843	4	1
29886	4	1
29953	4	1
30010	4	1
51020	4	1
51134	4	1
51241	4	1
51246	4	1
51317	4	1
51334	4	1
51497	4	1
51678	4	1
51773	4	1
53353	4	1
54221	4	1
54510	4	1
54663	4	1
54768	4	1
54806	4	1
54807	4	1
54832	4	1
54874	4	1
54928	4	1
55016	4	1
55022	4	1
55108	4	1
55133	4	1
55164	4	1
55204	4	1
55214	4	1
55225	4	1
55243	4	1
55244	4	1
55278	4	1
55339	4	1
55534	4	1
55697	4	1
55707	4	1
55863	4	1
55892	4	1
55920	4	1
56913	4	1
56935	4	1
56967	4	1
56996	4	1
57178	4	1
57181	4	1
57182	4	1
57536	4	1
57540	4	1
57616	4	1
57628	4	1
57634	4	1
57673	4	1
57685	4	1
60468	4	1
60682	4	1
64072	4	1
64101	4	1
64426	4	1
64839	4	1
64881	4	1
79590	4	1
79603	4	1
79633	4	1
79730	4	1
79784	4	1
79818	4	1
79932	4	1
79977	4	1
80204	4	1
80205	4	1
80206	4	1
80310	4	1
80319	4	1
80323	4	1
80351	4	1
80821	4	1
80824	4	1
81624	4	1
83539	4	1
83540	4	1
83743	4	1
83892	4	1
84343	4	1
84455	4	1
84467	4	1
84669	4	1
84811	4	1
84872	4	1
84894	4	1
84938	4	1
84946	4	1
84955	4	1
85415	4	1
85457	4	1
90390	4	1
90627	4	1
90678	4	1
91272	4	1
91442	4	1
92558	4	1
94097	4	1
114783	4	1
114784	4	1
114788	4	1
114798	4	1
114803	4	1
114818	4	1
114821	4	1
114825	4	1
115286	4	1
116228	4	1
116987	4	1
117177	4	1
121227	4	1
121536	4	1
127833	4	1
131583	4	1
137814	4	1
140686	4	1
143187	4	1
144455	4	1
145781	4	1
146664	4	1
148327	4	1
150274	4	1
151188	4	1
152002	4	1
152579	4	1
152756	4	1
159989	4	1
160728	4	1
162681	4	1
163227	4	1
171024	4	1
200728	4	1
200916	4	1
201176	4	1
221496	4	1
222183	4	1
254170	4	1
282679	4	1
283416	4	1
286053	4	1
286319	4	1
317772	4	1
317781	4	1
340526	4	1
340527	4	1
341019	4	1
344387	4	1
348980	4	1
375287	4	1
387856	4	1
389421	4	1
400954	4	1
440044	4	1
642273	4	1
100129543	4	1
100820829	4	1
25	3	1
47	3	1
51	3	1
103	3	1
111	3	1
116	3	1
120	3	1
132	3	1
135	3	1
148	3	1
152	3	1
159	3	1
160	3	1
214	3	1
388	3	1
466	3	1
522	3	1
607	3	1
641	3	1
705	3	1
771	3	1
775	3	1
777	3	1
799	3	1
801	3	1
832	3	1
861	3	1
868	3	1
902	3	1
991	3	1
1012	3	1
1021	3	1
1033	3	1
1111	3	1
1207	3	1
1290	3	1
1326	3	1
1350	3	1
1382	3	1
1404	3	1
1500	3	1
1528	3	1
1545	3	1
1746	3	1
1808	3	1
1812	3	1
1822	3	1
1984	3	1
1992	3	1
2042	3	1
2066	3	1
2118	3	1
2131	3	1
2152	3	1
2288	3	1
2317	3	1
2335	3	1
2534	3	1
2550	3	1
2597	3	1
2637	3	1
2771	3	1
2820	3	1
2926	3	1
2957	3	1
2959	3	1
2992	3	1
3006	3	1
3007	3	1
3009	3	1
3017	3	1
3068	3	1
3092	3	1
3111	3	1
3148	3	1
3159	3	1
3161	3	1
3182	3	1
3274	3	1
3303	3	1
3304	3	1
3315	3	1
3382	3	1
3418	3	1
3480	3	1
3487	3	1
3490	3	1
3566	3	1
3751	3	1
3763	3	1
3791	3	1
3796	3	1
3838	3	1
3911	3	1
3995	3	1
4072	3	1
4082	3	1
4091	3	1
4092	3	1
4144	3	1
4155	3	1
4208	3	1
4248	3	1
4286	3	1
4361	3	1
4436	3	1
4440	3	1
4488	3	1
4628	3	1
4685	3	1
4710	3	1
4729	3	1
4753	3	1
4810	3	1
4825	3	1
4852	3	1
5099	3	1
5129	3	1
5144	3	1
5152	3	1
5154	3	1
5163	3	1
5179	3	1
5188	3	1
5213	3	1
5217	3	1
5332	3	1
5336	3	1
5362	3	1
5366	3	1
5441	3	1
5454	3	1
5530	3	1
5580	3	1
5584	3	1
5598	3	1
5599	3	1
5601	3	1
5663	3	1
5687	3	1
5727	3	1
5747	3	1
5764	3	1
5782	3	1
5789	3	1
5810	3	1
5837	3	1
5864	3	1
5887	3	1
5893	3	1
5916	3	1
5979	3	1
5989	3	1
6009	3	1
6047	3	1
6048	3	1
6128	3	1
6156	3	1
6160	3	1
6171	3	1
6208	3	1
6228	3	1
6257	3	1
6304	3	1
6309	3	1
6319	3	1
6419	3	1
6423	3	1
6426	3	1
6428	3	1
6430	3	1
6457	3	1
6477	3	1
6496	3	1
6497	3	1
6531	3	1
6564	3	1
6641	3	1
6662	3	1
6670	3	1
6711	3	1
6722	3	1
6764	3	1
6801	3	1
6840	3	1
6948	3	1
7008	3	1
7037	3	1
7048	3	1
7078	3	1
7086	3	1
7093	3	1
7106	3	1
7162	3	1
7188	3	1
7204	3	1
7227	3	1
7247	3	1
7266	3	1
7280	3	1
7322	3	1
7323	3	1
7324	3	1
7336	3	1
7341	3	1
7342	3	1
7373	3	1
7444	3	1
7511	3	1
7525	3	1
7534	3	1
7644	3	1
7738	3	1
7776	3	1
7799	3	1
7869	3	1
7917	3	1
7922	3	1
7923	3	1
8165	3	1
8226	3	1
8291	3	1
8313	3	1
8330	3	1
8336	3	1
8341	3	1
8344	3	1
8345	3	1
8357	3	1
8365	3	1
8367	3	1
8411	3	1
8450	3	1
8452	3	1
8459	3	1
8481	3	1
8507	3	1
8525	3	1
8543	3	1
8545	3	1
8731	3	1
8887	3	1
8898	3	1
8997	3	1
9044	3	1
9087	3	1
9133	3	1
9169	3	1
9185	3	1
9202	3	1
9212	3	1
9249	3	1
9314	3	1
9317	3	1
9413	3	1
9456	3	1
9462	3	1
9495	3	1
9522	3	1
9534	3	1
9537	3	1
9569	3	1
9589	3	1
9639	3	1
9712	3	1
9759	3	1
9782	3	1
9790	3	1
9844	3	1
9848	3	1
9859	3	1
9865	3	1
9945	3	1
10015	3	1
10079	3	1
10106	3	1
10116	3	1
10153	3	1
10220	3	1
10236	3	1
10363	3	1
10368	3	1
10371	3	1
10413	3	1
10434	3	1
10452	3	1
10454	3	1
10492	3	1
10499	3	1
10554	3	1
10620	3	1
10651	3	1
10659	3	1
10681	3	1
10695	3	1
10772	3	1
10868	3	1
10905	3	1
10912	3	1
10933	3	1
11044	3	1
11060	3	1
11096	3	1
11097	3	1
11103	3	1
11107	3	1
11153	3	1
11161	3	1
11162	3	1
11163	3	1
11168	3	1
11201	3	1
11227	3	1
11340	3	1
22803	3	1
22821	3	1
22848	3	1
22882	3	1
22906	3	1
22954	3	1
22978	3	1
23036	3	1
23048	3	1
23101	3	1
23122	3	1
23138	3	1
23139	3	1
23154	3	1
23167	3	1
23194	3	1
23211	3	1
23248	3	1
23268	3	1
23287	3	1
23301	3	1
23318	3	1
23321	3	1
23328	3	1
23332	3	1
23348	3	1
23384	3	1
23389	3	1
23394	3	1
23395	3	1
23411	3	1
23428	3	1
23481	3	1
23517	3	1
23554	3	1
23593	3	1
23598	3	1
23635	3	1
23708	3	1
24141	3	1
24144	3	1
25805	3	1
25843	3	1
25865	3	1
25874	3	1
25897	3	1
25904	3	1
25913	3	1
25940	3	1
25998	3	1
26001	3	1
26011	3	1
26035	3	1
26043	3	1
26065	3	1
26085	3	1
26088	3	1
26092	3	1
26118	3	1
26122	3	1
26263	3	1
26281	3	1
26472	3	1
26960	3	1
27022	3	1
27023	3	1
27031	3	1
27044	3	1
27333	3	1
28227	3	1
29090	3	1
29761	3	1
29842	3	1
29880	3	1
29930	3	1
29946	3	1
29950	3	1
30846	3	1
50650	3	1
50809	3	1
51031	3	1
51057	3	1
51125	3	1
51172	3	1
51228	3	1
51274	3	1
51282	3	1
51320	3	1
51339	3	1
51421	3	1
51479	3	1
51496	3	1
51564	3	1
51599	3	1
54206	3	1
54462	3	1
54491	3	1
54545	3	1
54566	3	1
54602	3	1
54621	3	1
54756	3	1
54859	3	1
54901	3	1
54914	3	1
54956	3	1
54986	3	1
55023	3	1
55117	3	1
55144	3	1
55151	3	1
55172	3	1
55288	3	1
55342	3	1
55344	3	1
55357	3	1
55422	3	1
55500	3	1
55614	3	1
55640	3	1
55672	3	1
55686	3	1
55729	3	1
55745	3	1
55749	3	1
55754	3	1
55757	3	1
55758	3	1
55777	3	1
55788	3	1
55857	3	1
55937	3	1
55975	3	1
56134	3	1
56548	3	1
56655	3	1
56704	3	1
56895	3	1
56980	3	1
57018	3	1
57132	3	1
57189	3	1
57410	3	1
57460	3	1
57470	3	1
57530	3	1
57533	3	1
57575	3	1
57595	3	1
57633	3	1
57646	3	1
57655	3	1
57674	3	1
57709	3	1
57713	3	1
57719	3	1
57722	3	1
58155	3	1
58190	3	1
58486	3	1
58493	3	1
58504	3	1
60312	3	1
60495	3	1
60673	3	1
64123	3	1
64215	3	1
64218	3	1
64225	3	1
64283	3	1
64359	3	1
64425	3	1
64798	3	1
64854	3	1
64855	3	1
65056	3	1
65983	3	1
66005	3	1
79071	3	1
79133	3	1
79139	3	1
79191	3	1
79228	3	1
79648	3	1
79683	3	1
79689	3	1
79691	3	1
79712	3	1
79735	3	1
79739	3	1
79758	3	1
79823	3	1
79827	3	1
79888	3	1
79906	3	1
79982	3	1
80013	3	1
80028	3	1
80031	3	1
80169	3	1
80304	3	1
80309	3	1
80314	3	1
80762	3	1
80775	3	1
80790	3	1
80820	3	1
81493	3	1
81502	3	1
81618	3	1
81796	3	1
83464	3	1
83690	3	1
83692	3	1
83786	3	1
83857	3	1
83861	3	1
83871	3	1
83894	3	1
83931	3	1
83941	3	1
83988	3	1
84128	3	1
84193	3	1
84196	3	1
84216	3	1
84231	3	1
84269	3	1
84276	3	1
84298	3	1
84319	3	1
84324	3	1
84448	3	1
84466	3	1
84668	3	1
84679	3	1
89891	3	1
89932	3	1
90780	3	1
90871	3	1
90993	3	1
91057	3	1
91252	3	1
91368	3	1
91694	3	1
91949	3	1
92126	3	1
92521	3	1
92579	3	1
92597	3	1
92797	3	1
94081	3	1
113510	3	1
113828	3	1
114793	3	1
115416	3	1
115825	3	1
116068	3	1
116969	3	1
118924	3	1
123099	3	1
126969	3	1
128239	3	1
128338	3	1
130507	3	1
130733	3	1
131096	3	1
133060	3	1
133619	3	1
134492	3	1
135152	3	1
136332	3	1
137964	3	1
140461	3	1
140766	3	1
143282	3	1
145270	3	1
145389	3	1
147179	3	1
150275	3	1
151194	3	1
151525	3	1
154141	3	1
154810	3	1
154865	3	1
157567	3	1
157697	3	1
157848	3	1
158158	3	1
158405	3	1
161291	3	1
163702	3	1
163782	3	1
164045	3	1
165679	3	1
167227	3	1
168090	3	1
169200	3	1
169792	3	1
196394	3	1
196993	3	1
200030	3	1
200150	3	1
201562	3	1
202018	3	1
202051	3	1
205327	3	1
219578	3	1
219699	3	1
219771	3	1
220988	3	1
221806	3	1
253430	3	1
253650	3	1
253769	3	1
254531	3	1
256021	3	1
256691	3	1
256764	3	1
257194	3	1
257236	3	1
257415	3	1
259230	3	1
283578	3	1
284695	3	1
285141	3	1
285220	3	1
339896	3	1
343472	3	1
344148	3	1
346689	3	1
347344	3	1
347730	3	1
347733	3	1
353088	3	1
374946	3	1
387640	3	1
388588	3	1
388931	3	1
389206	3	1
401145	3	1
440585	3	1
493856	3	1
653333	3	1
728597	3	1
729515	3	1
731220	3	1
100132916	3	1
100134934	3	1
100144748	3	1
100507421	3	1
100507650	3	1
100527943	3	1
100861437	3	1
102288414	3	1
