# Supplementary material for: Cell type-selective disease-association of genes under high regulatory load
Source: Nucleic Acids Res. 2015 Oct 10;43(18):8839–55. doi: 10.1093/nar/gkv863 (PMC4605313; doi:10.1093/nar/gkv863)
Supplement: SUPPLEMENTARY DATA [file supp_gkv863_nar-01077-z-2015-File011.zip › HighEnhLoad_E020_10PCNT_04-Feb-2015.txt]

Entrez Gene ID	Nr Enh	H3K4me3 status
6659	101	1
57507	82	1
287	76	1
3720	72	1
64409	64	1
1112	63	1
5087	62	1
4609	60	1
11030	57	1
85416	57	1
7050	56	1
50651	56	1
473	55	1
8828	55	1
9229	55	1
123016	55	1
171425	54	1
1946	53	1
23266	53	1
10090	52	1
8224	50	1
57492	50	1
9215	49	1
4289	48	1
636	47	1
677	47	1
4009	47	1
9223	47	1
55345	47	1
1123	46	1
2895	46	1
5095	46	1
6925	46	1
137970	46	1
3480	45	1
6934	45	1
7474	45	1
5793	44	1
23239	44	1
27086	44	1
54796	44	1
4627	43	1
5420	43	1
9308	43	1
9630	43	1
10801	43	1
23242	43	1
23283	43	1
56999	43	1
57178	43	1
2562	42	1
56288	42	1
81848	42	1
83698	42	1
124540	42	1
596	41	1
5803	41	1
1740	40	1
23075	40	1
26059	40	1
57415	40	1
57556	40	1
83439	40	1
87769	40	1
121512	40	1
678	39	1
9612	39	1
10371	39	1
10603	39	1
23327	39	1
54715	39	1
57561	39	1
84952	39	1
7003	38	1
9723	38	1
79823	38	1
643314	38	1
1523	37	1
6496	37	1
10157	37	1
23118	37	1
26018	37	1
51454	37	1
80323	37	1
121441	37	1
644943	37	1
1501	36	1
2120	36	1
5890	36	1
8428	36	1
23499	36	1
64778	36	1
79718	36	1
81846	36	1
84894	36	1
117583	36	1
220108	36	1
729515	36	1
657	35	1
3280	35	1
54901	35	1
57157	35	1
58499	35	1
84898	35	1
89797	35	1
201595	35	1
222255	35	1
2122	34	1
2308	34	1
3778	34	1
8030	34	1
10618	34	1
23613	34	1
27333	34	1
50863	34	1
55691	34	1
64411	34	1
120237	34	1
143872	34	1
182	33	1
817	33	1
1635	33	1
7168	33	1
8613	33	1
9079	33	1
23092	33	1
23648	33	1
60561	33	1
64207	33	1
253559	33	1
351	32	1
2693	32	1
4919	32	1
5887	32	1
6299	32	1
9189	32	1
9462	32	1
9760	32	1
10678	32	1
23199	32	1
26010	32	1
84059	32	1
202018	32	1
344787	32	1
438	31	1
522	31	1
4026	31	1
7091	31	1
57460	31	1
64839	31	1
80144	31	1
80762	31	1
116987	31	1
399726	31	1
306	30	1
667	30	1
1993	30	1
4781	30	1
5097	30	1
6657	30	1
8439	30	1
8805	30	1
10163	30	1
23255	30	1
25769	30	1
51809	30	1
54477	30	1
55959	30	1
59343	30	1
79698	30	1
389549	30	1
31	29	1
1809	29	1
1859	29	1
2263	29	1
2321	29	1
2649	29	1
4299	29	1
4651	29	1
4724	29	1
7360	29	1
9444	29	1
10105	29	1
10884	29	1
23498	29	1
53335	29	1
55604	29	1
57182	29	1
57194	29	1
84869	29	1
2115	28	1
2260	28	1
2908	28	1
3660	28	1
4330	28	1
5453	28	1
6095	28	1
6653	28	1
9231	28	1
10018	28	1
10221	28	1
10252	28	1
23043	28	1
23230	28	1
26064	28	1
26574	28	1
26960	28	1
81624	28	1
167227	28	1
283416	28	1
214	27	1
1000	27	1
2072	27	1
3398	27	1
4325	27	1
4899	27	1
6897	27	1
9263	27	1
9378	27	1
10529	27	1
10644	27	1
22871	27	1
23090	27	1
23429	27	1
23543	27	1
23670	27	1
27324	27	1
51317	27	1
51366	27	1
54880	27	1
54891	27	1
54986	27	1
55160	27	1
55277	27	1
64121	27	1
64131	27	1
79730	27	1
81550	27	1
81578	27	1
84062	27	1
120071	27	1
143458	27	1
221935	27	1
255967	27	1
348980	27	1
729993	27	1
108	26	1
1106	26	1
2590	26	1
2889	26	1
3082	26	1
3363	26	1
4081	26	1
5074	26	1
5316	26	1
5358	26	1
6660	26	1
6664	26	1
6938	26	1
8239	26	1
8470	26	1
8559	26	1
8609	26	1
9537	26	1
9874	26	1
10370	26	1
11278	26	1
23657	26	1
25945	26	1
51253	26	1
51274	26	1
51582	26	1
54407	26	1
55120	26	1
55536	26	1
57706	26	1
63978	26	1
64919	26	1
79605	26	1
79613	26	1
79960	26	1
80036	26	1
80315	26	1
89978	26	1
90390	26	1
115286	26	1
116328	26	1
127707	26	1
131405	26	1
221937	26	1
390	25	1
613	25	1
2042	25	1
2114	25	1
2139	25	1
2272	25	1
2530	25	1
2776	25	1
2887	25	1
3400	25	1
3763	25	1
4729	25	1
5336	25	1
5578	25	1
7328	25	1
8829	25	1
9781	25	1
9844	25	1
9863	25	1
10253	25	1
22941	25	1
23072	25	1
23081	25	1
23286	25	1
23302	25	1
23389	25	1
29099	25	1
54463	25	1
54510	25	1
55717	25	1
57476	25	1
57497	25	1
57511	25	1
57619	25	1
81563	25	1
83879	25	1
121536	25	1
286204	25	1
347730	25	1
359948	25	1
414318	25	1
774	24	1
781	24	1
1456	24	1
1488	24	1
1612	24	1
2172	24	1
2558	24	1
4345	24	1
5530	24	1
6092	24	1
6422	24	1
6514	24	1
6566	24	1
6764	24	1
7088	24	1
8491	24	1
8624	24	1
9124	24	1
10659	24	1
10891	24	1
22903	24	1
23094	24	1
23362	24	1
28989	24	1
51320	24	1
54622	24	1
55243	24	1
56963	24	1
57224	24	1
79827	24	1
80267	24	1
80790	24	1
83539	24	1
84466	24	1
91584	24	1
161835	24	1
253714	24	1
345079	24	1
688	23	1
912	23	1
1496	23	1
2534	23	1
2697	23	1
2719	23	1
2820	23	1
5188	23	1
5451	23	1
5757	23	1
8193	23	1
9580	23	1
9933	23	1
9951	23	1
10040	23	1
10124	23	1
10184	23	1
10363	23	1
22822	23	1
23250	23	1
23263	23	1
23338	23	1
23677	23	1
26137	23	1
54674	23	1
79813	23	1
80205	23	1
84530	23	1
84955	23	1
84966	23	1
94134	23	1
152485	23	1
153396	23	1
157638	23	1
340481	23	1
389136	23	1
528	22	1
868	22	1
2138	22	1
2317	22	1
3098	22	1
4482	22	1
4976	22	1
5454	22	1
5586	22	1
5592	22	1
6229	22	1
6670	22	1
7204	22	1
8611	22	1
8658	22	1
9448	22	1
9699	22	1
9904	22	1
10982	22	1
22800	22	1
23040	22	1
23129	22	1
25926	22	1
27245	22	1
27445	22	1
53344	22	1
54596	22	1
55214	22	1
55750	22	1
56913	22	1
57689	22	1
58516	22	1
84814	22	1
136332	22	1
137994	22	1
144402	22	1
152002	22	1
200728	22	1
400451	22	1
288	21	1
622	21	1
801	21	1
1665	21	1
1788	21	1
1848	21	1
2246	21	1
2737	21	1
3705	21	1
4131	21	1
5289	21	1
5558	21	1
5602	21	1
7074	21	1
7112	21	1
7337	21	1
7386	21	1
7443	21	1
8028	21	1
8111	21	1
8202	21	1
8324	21	1
9053	21	1
9282	21	1
9590	21	1
9638	21	1
23001	21	1
23112	21	1
23228	21	1
23328	21	1
23446	21	1
23603	21	1
25940	21	1
51031	21	1
55089	21	1
55660	21	1
55754	21	1
55857	21	1
55863	21	1
57161	21	1
64083	21	1
64359	21	1
64881	21	1
79109	21	1
79639	21	1
80059	21	1
80067	21	1
81792	21	1
83734	21	1
83943	21	1
90871	21	1
116028	21	1
155185	21	1
221035	21	1
256987	21	1
389362	21	1
105	20	1
577	20	1
894	20	1
1499	20	1
2131	20	1
2483	20	1
3298	20	1
3516	20	1
3725	20	1
3751	20	1
3781	20	1
4087	20	1
4094	20	1
4124	20	1
4337	20	1
4544	20	1
4613	20	1
4848	20	1
5015	20	1
5139	20	1
5443	20	1
5747	20	1
5789	20	1
5802	20	1
6096	20	1
6239	20	1
6533	20	1
6935	20	1
7247	20	1
7855	20	1
8091	20	1
8543	20	1
8660	20	1
8926	20	1
9414	20	1
9628	20	1
9745	20	1
9891	20	1
10418	20	1
10499	20	1
10565	20	1
10788	20	1
11103	20	1
22943	20	1
22954	20	1
23023	20	1
23294	20	1
23593	20	1
26130	20	1
26353	20	1
51704	20	1
54989	20	1
55182	20	1
55289	20	1
55291	20	1
57167	20	1
57521	20	1
57575	20	1
58155	20	1
58526	20	1
60412	20	1
63027	20	1
79716	20	1
80014	20	1
80243	20	1
83549	20	1
84133	20	1
85379	20	1
112885	20	1
114793	20	1
128710	20	1
130535	20	1
132430	20	1
132989	20	1
341359	20	1
344387	20	1
729830	20	1
87	19	1
1113	19	1
1998	19	1
2100	19	1
2137	19	1
2241	19	1
2494	19	1
2913	19	1
3148	19	1
3655	19	1
4045	19	1
4753	19	1
4829	19	1
5292	19	1
5991	19	1
6480	19	1
6695	19	1
6857	19	1
7060	19	1
7465	19	1
7837	19	1
8675	19	1
9242	19	1
9771	19	1
10207	19	1
10424	19	1
10806	19	1
10867	19	1
11000	19	1
23030	19	1
23107	19	1
23705	19	1
23760	19	1
26037	19	1
29969	19	1
55608	19	1
56895	19	1
57162	19	1
57504	19	1
57584	19	1
64215	19	1
79616	19	1
79621	19	1
79633	19	1
79643	19	1
83733	19	1
83992	19	1
84920	19	1
91768	19	1
126969	19	1
133619	19	1
138241	19	1
145567	19	1
152573	19	1
160777	19	1
169200	19	1
259230	19	1
346389	19	1
387882	19	1
399979	19	1
440193	19	1
323	18	1
1021	18	1
1040	18	1
1075	18	1
1592	18	1
2239	18	1
2956	18	1
3037	18	1
4205	18	1
4254	18	1
4301	18	1
4335	18	1
4660	18	1
4685	18	1
4731	18	1
5125	18	1
5155	18	1
5376	18	1
5495	18	1
5521	18	1
5608	18	1
6091	18	1
6157	18	1
6513	18	1
6638	18	1
7058	18	1
7372	18	1
8618	18	1
9394	18	1
9516	18	1
9603	18	1
9749	18	1
9804	18	1
9953	18	1
10076	18	1
10085	18	1
10242	18	1
10579	18	1
11228	18	1
22908	18	1
23224	18	1
23522	18	1
23528	18	1
23580	18	1
25817	18	1
26049	18	1
26509	18	1
27044	18	1
29035	18	1
29094	18	1
29968	18	1
51232	18	1
51660	18	1
51761	18	1
54491	18	1
54543	18	1
55352	18	1
55711	18	1
55734	18	1
57113	18	1
57616	18	1
60312	18	1
64478	18	1
80034	18	1
80310	18	1
83872	18	1
84216	18	1
84440	18	1
114294	18	1
114786	18	1
114876	18	1
131096	18	1
131583	18	1
136259	18	1
201475	18	1
256536	18	1
284695	18	1
375287	18	1
375567	18	1
389072	18	1
100287036	18	1
133	17	1
999	17	1
2017	17	1
2044	17	1
2146	17	1
2591	17	1
2632	17	1
2637	17	1
2768	17	1
3092	17	1
3397	17	1
3709	17	1
3772	17	1
3895	17	1
4088	17	1
4089	17	1
4091	17	1
5013	17	1
5073	17	1
5150	17	1
5163	17	1
5764	17	1
6309	17	1
6433	17	1
6515	17	1
6662	17	1
6840	17	1
7037	17	1
7436	17	1
7520	17	1
8082	17	1
8128	17	1
8738	17	1
8848	17	1
9315	17	1
9341	17	1
10477	17	1
10983	17	1
11057	17	1
11245	17	1
22803	17	1
22987	17	1
23245	17	1
23321	17	1
28982	17	1
29761	17	1
50484	17	1
51429	17	1
51606	17	1
51741	17	1
54206	17	1
54549	17	1
55016	17	1
55205	17	1
55225	17	1
56950	17	1
57181	17	1
57496	17	1
57580	17	1
63876	17	1
64101	17	1
64211	17	1
64579	17	1
81788	17	1
81849	17	1
83989	17	1
84541	17	1
84709	17	1
91653	17	1
114991	17	1
115572	17	1
127833	17	1
132321	17	1
144195	17	1
145748	17	1
149111	17	1
153657	17	1
166336	17	1
202374	17	1
220963	17	1
222183	17	1
257194	17	1
257415	17	1
340526	17	1
340527	17	1
343450	17	1
401024	17	1
642587	17	1
642987	17	1
19	16	1
48	16	1
81	16	1
92	16	1
272	16	1
627	16	1
862	16	1
949	16	1
1452	16	1
1462	16	1
1495	16	1
1525	16	1
1739	16	1
1837	16	1
2037	16	1
2257	16	1
2596	16	1
2615	16	1
2651	16	1
2778	16	1
3097	16	1
3281	16	1
3344	16	1
3667	16	1
3693	16	1
4208	16	1
4240	16	1
4300	16	1
4774	16	1
4947	16	1
4986	16	1
5058	16	1
5152	16	1
5217	16	1
5271	16	1
5272	16	1
5604	16	1
6383	16	1
6456	16	1
6781	16	1
7090	16	1
7336	16	1
7368	16	1
7410	16	1
8464	16	1
8525	16	1
8560	16	1
8898	16	1
9021	16	1
9162	16	1
9465	16	1
9489	16	1
9712	16	1
9750	16	1
9774	16	1
9956	16	1
10154	16	1
10243	16	1
10302	16	1
10413	16	1
11167	16	1
11217	16	1
11227	16	1
22829	16	1
22882	16	1
22906	16	1
22919	16	1
23195	16	1
23261	16	1
23291	16	1
23779	16	1
25925	16	1
26207	16	1
27295	16	1
28232	16	1
51678	16	1
51816	16	1
54212	16	1
54541	16	1
54874	16	1
55137	16	1
55144	16	1
55200	16	1
55224	16	1
55636	16	1
55745	16	1
56243	16	1
56944	16	1
57097	16	1
57211	16	1
57226	16	1
57494	16	1
57626	16	1
57685	16	1
57703	16	1
79805	16	1
81553	16	1
83690	16	1
83696	16	1
84146	16	1
84946	16	1
85019	16	1
92126	16	1
92521	16	1
114825	16	1
115825	16	1
116224	16	1
116228	16	1
132204	16	1
134121	16	1
152756	16	1
157697	16	1
196483	16	1
200150	16	1
201266	16	1
202559	16	1
256130	16	1
256435	16	1
340351	16	1
387914	16	1
389058	16	1
330	15	1
399	15	1
474	15	1
800	15	1
861	15	1
988	15	1
1002	15	1
1316	15	1
1404	15	1
1600	15	1
1630	15	1
1717	15	1
1729	15	1
1757	15	1
2045	15	1
2070	15	1
2078	15	1
2650	15	1
2914	15	1
2969	15	1
3038	15	1
3351	15	1
3621	15	1
3688	15	1
4082	15	1
4128	15	1
4133	15	1
4190	15	1
4211	15	1
4931	15	1
5090	15	1
5142	15	1
5195	15	1
5218	15	1
5366	15	1
5601	15	1
5784	15	1
5818	15	1
6000	15	1
6228	15	1
6251	15	1
6641	15	1
8379	15	1
8615	15	1
8621	15	1
8905	15	1
9217	15	1
9522	15	1
9543	15	1
9569	15	1
9585	15	1
9650	15	1
9672	15	1
9732	15	1
9832	15	1
9861	15	1
10049	15	1
10317	15	1
10642	15	1
10979	15	1
11031	15	1
23200	15	1
23314	15	1
23367	15	1
23379	15	1
23414	15	1
23554	15	1
25816	15	1
26053	15	1
26065	15	1
29068	15	1
29940	15	1
51305	15	1
51334	15	1
51542	15	1
51555	15	1
51571	15	1
51649	15	1
51776	15	1
54093	15	1
54221	15	1
54545	15	1
54602	15	1
54757	15	1
54788	15	1
55196	15	1
55342	15	1
55614	15	1
55729	15	1
56171	15	1
56660	15	1
56853	15	1
56884	15	1
56935	15	1
56967	15	1
57628	15	1
57687	15	1
60675	15	1
64084	15	1
64388	15	1
79047	15	1
79048	15	1
79192	15	1
79365	15	1
79645	15	1
79712	15	1
79758	15	1
80149	15	1
81502	15	1
83464	15	1
83478	15	1
83540	15	1
83857	15	1
84441	15	1
89796	15	1
89853	15	1
90550	15	1
91057	15	1
93664	15	1
114818	15	1
120534	15	1
129787	15	1
136227	15	1
137075	15	1
143686	15	1
145581	15	1
145781	15	1
151112	15	1
160518	15	1
168090	15	1
171024	15	1
220988	15	1
284058	15	1
286053	15	1
340485	15	1
341640	15	1
347744	15	1
389421	15	1
400954	15	1
401145	15	1
100820829	15	1
773	14	1
780	14	1
902	14	1
1008	14	1
1009	14	1
1080	14	1
1514	14	1
1657	14	1
1808	14	1
1969	14	1
2029	14	1
2176	14	1
2335	14	1
2898	14	1
2899	14	1
3176	14	1
3399	14	1
3799	14	1
3927	14	1
4001	14	1
4041	14	1
4134	14	1
4311	14	1
4710	14	1
5412	14	1
5588	14	1
5713	14	1
5727	14	1
5916	14	1
6446	14	1
6492	14	1
6595	14	1
6671	14	1
6727	14	1
6745	14	1
7082	14	1
7132	14	1
7162	14	1
7227	14	1
7260	14	1
7528	14	1
7776	14	1
7976	14	1
8021	14	1
8289	14	1
8313	14	1
8412	14	1
8737	14	1
8766	14	1
8975	14	1
9314	14	1
9451	14	1
9508	14	1
9586	14	1
9685	14	1
9837	14	1
9911	14	1
10123	14	1
10140	14	1
10274	14	1
10368	14	1
10590	14	1
10718	14	1
10863	14	1
22981	14	1
23022	14	1
23024	14	1
23492	14	1
23589	14	1
23608	14	1
25771	14	1
25814	14	1
25828	14	1
26030	14	1
26047	14	1
26122	14	1
27185	14	1
29842	14	1
29995	14	1
51029	14	1
51057	14	1
51523	14	1
54462	14	1
54664	14	1
54927	14	1
55082	14	1
55315	14	1
55364	14	1
55500	14	1
55605	14	1
55752	14	1
55809	14	1
55816	14	1
55966	14	1
56981	14	1
56987	14	1
57018	14	1
57132	14	1
57533	14	1
57536	14	1
57630	14	1
57673	14	1
60468	14	1
60685	14	1
64426	14	1
65983	14	1
79660	14	1
84750	14	1
90025	14	1
90427	14	1
90678	14	1
93986	14	1
121256	14	1
127018	14	1
134429	14	1
143187	14	1
143684	14	1
144165	14	1
144577	14	1
148281	14	1
157807	14	1
203228	14	1
221037	14	1
221806	14	1
283149	14	1
285971	14	1
286144	14	1
353088	14	1
389649	14	1
441250	14	1
494470	14	1
25	13	1
119	13	1
148	13	1
744	13	1
799	13	1
1052	13	1
1611	13	1
1810	13	1
1948	13	1
2098	13	1
2181	13	1
2247	13	1
2729	13	1
2770	13	1
2806	13	1
3084	13	1
3096	13	1
3339	13	1
3670	13	1
3775	13	1
3791	13	1
3908	13	1
3911	13	1
4092	13	1
4286	13	1
4326	13	1
4825	13	1
4835	13	1
4922	13	1
5116	13	1
5129	13	1
5579	13	1
5783	13	1
5799	13	1
6047	13	1
6297	13	1
6405	13	1
6497	13	1
6624	13	1
6696	13	1
6711	13	1
6722	13	1
7048	13	1
7086	13	1
7404	13	1
7414	13	1
7422	13	1
7444	13	1
7702	13	1
8153	13	1
8445	13	1
8454	13	1
8499	13	1
8777	13	1
8932	13	1
9334	13	1
9618	13	1
9686	13	1
9887	13	1
9908	13	1
9945	13	1
10098	13	1
10128	13	1
10404	13	1
10409	13	1
10492	13	1
10533	13	1
10667	13	1
10758	13	1
10763	13	1
10886	13	1
10920	13	1
10927	13	1
10944	13	1
11021	13	1
11174	13	1
22883	13	1
22884	13	1
22990	13	1
23213	13	1
23331	13	1
23406	13	1
23767	13	1
25948	13	1
26052	13	1
27010	13	1
27113	13	1
27123	13	1
27242	13	1
29104	13	1
29953	13	1
29998	13	1
51133	13	1
51250	13	1
51379	13	1
54465	13	1
54815	13	1
54875	13	1
54886	13	1
54897	13	1
55211	13	1
55290	13	1
55312	13	1
55686	13	1
55731	13	1
55915	13	1
56160	13	1
56341	13	1
56888	13	1
56975	13	1
57707	13	1
57713	13	1
64168	13	1
64374	13	1
64792	13	1
64841	13	1
65123	13	1
79178	13	1
80204	13	1
80301	13	1
80351	13	1
81539	13	1
81618	13	1
83988	13	1
84056	13	1
84057	13	1
84140	13	1
84298	13	1
84623	13	1
91272	13	1
91746	13	1
92293	13	1
92558	13	1
93010	13	1
112399	13	1
113263	13	1
114821	13	1
129684	13	1
130340	13	1
130507	13	1
145389	13	1
150684	13	1
154091	13	1
161291	13	1
163227	13	1
200159	13	1
205327	13	1
219771	13	1
221416	13	1
221833	13	1
221895	13	1
222223	13	1
253430	13	1
253782	13	1
255488	13	1
256021	13	1
283807	13	1
285600	13	1
286183	13	1
344148	13	1
348094	13	1
400506	13	1
404093	13	1
441061	13	1
441168	13	1
494188	13	1
100133941	13	1
100499483	13	1
120	12	1
158	12	1
185	12	1
196	12	1
444	12	1
466	12	1
539	12	1
595	12	1
604	12	1
650	12	1
652	12	1
777	12	1
928	12	1
1070	12	1
1240	12	1
1350	12	1
1454	12	1
1490	12	1
1515	12	1
1603	12	1
1620	12	1
1656	12	1
1804	12	1
1906	12	1
1915	12	1
2152	12	1
2160	12	1
2535	12	1
3091	12	1
3185	12	1
3315	12	1
3592	12	1
3625	12	1
3800	12	1
4216	12	1
4293	12	1
4920	12	1
5028	12	1
5091	12	1
5093	12	1
5096	12	1
5144	12	1
5305	12	1
5494	12	1
5594	12	1
5740	12	1
5983	12	1
6119	12	1
6196	12	1
6235	12	1
6311	12	1
6382	12	1
6453	12	1
6487	12	1
6520	12	1
6564	12	1
6885	12	1
6936	12	1
7013	12	1
7039	12	1
7068	12	1
7070	12	1
7447	12	1
7514	12	1
7804	12	1
7957	12	1
7982	12	1
7991	12	1
8556	12	1
8653	12	1
8672	12	1
8835	12	1
9043	12	1
9060	12	1
9202	12	1
9249	12	1
9380	12	1
9425	12	1
9564	12	1
9576	12	1
9592	12	1
9637	12	1
9759	12	1
9819	12	1
9859	12	1
9860	12	1
9871	12	1
9905	12	1
10055	12	1
10079	12	1
10144	12	1
10153	12	1
10203	12	1
10352	12	1
10391	12	1
10398	12	1
10447	12	1
10451	12	1
10549	12	1
10651	12	1
10868	12	1
10973	12	1
11044	12	1
11130	12	1
22848	12	1
22878	12	1
22898	12	1
23057	12	1
23080	12	1
23143	12	1
23186	12	1
23194	12	1
23243	12	1
23413	12	1
23508	12	1
23517	12	1
24144	12	1
25819	12	1
25841	12	1
25987	12	1
26578	12	1
27131	12	1
27161	12	1
27303	12	1
27327	12	1
28951	12	1
29116	12	1
29123	12	1
29789	12	1
51024	12	1
51128	12	1
51134	12	1
51141	12	1
51241	12	1
51700	12	1
51735	12	1
54361	12	1
54704	12	1
55117	12	1
55122	12	1
55164	12	1
55226	12	1
55294	12	1
55308	12	1
55353	12	1
55366	12	1
55422	12	1
55626	12	1
55697	12	1
55705	12	1
55740	12	1
55785	12	1
55904	12	1
55930	12	1
56262	12	1
56655	12	1
56946	12	1
57142	12	1
57410	12	1
57531	12	1
57574	12	1
57609	12	1
57621	12	1
57636	12	1
64067	12	1
64077	12	1
64149	12	1
64225	12	1
64410	12	1
64682	12	1
78999	12	1
79582	12	1
79642	12	1
79677	12	1
79906	12	1
79932	12	1
79977	12	1
80206	12	1
80314	12	1
80820	12	1
81671	12	1
81930	12	1
83786	12	1
83983	12	1
84181	12	1
84186	12	1
84284	12	1
84668	12	1
85446	12	1
90993	12	1
91368	12	1
96764	12	1
113828	12	1
114815	12	1
117177	12	1
124872	12	1
127602	12	1
129450	12	1
129607	12	1
130576	12	1
139411	12	1
144245	12	1
144348	12	1
152404	12	1
153339	12	1
154865	12	1
157773	12	1
158471	12	1
168667	12	1
170690	12	1
170850	12	1
221981	12	1
222171	12	1
254295	12	1
254394	12	1
256158	12	1
283248	12	1
283349	12	1
284252	12	1
285025	12	1
386617	12	1
387921	12	1
389206	12	1
100130880	12	1
100533183	12	1
