# Supplementary material for: Cell type-selective disease-association of genes under high regulatory load
Source: Nucleic Acids Res. 2015 Oct 10;43(18):8839–55. doi: 10.1093/nar/gkv863 (PMC4605313; doi:10.1093/nar/gkv863)
Supplement: SUPPLEMENTARY DATA [file supp_gkv863_nar-01077-z-2015-File011.zip › HighEnhLoad_E019_10PCNT_04-Feb-2015.txt]

Entrez Gene ID	Nr Enh	H3K4me3 status
287	51	1
7050	41	1
9229	37	1
55345	36	1
6659	35	1
23266	34	1
85416	34	1
9723	32	1
171425	32	1
2895	31	1
5793	31	1
351	30	1
57556	30	1
636	29	1
64409	29	1
5358	28	1
5803	28	1
11030	28	1
7360	27	1
8239	27	1
10157	27	1
53344	27	1
57415	27	1
57507	27	1
121512	27	1
522	26	1
9462	26	1
10371	26	1
54796	26	1
473	25	1
677	25	1
50651	25	1
1112	24	1
5074	24	1
6925	24	1
23081	24	1
23283	24	1
79718	24	1
84952	24	1
253714	24	1
4627	23	1
5087	23	1
8828	23	1
9282	23	1
64778	23	1
1123	22	1
2649	22	1
3720	22	1
4281	22	1
23613	22	1
56913	22	1
657	21	1
2693	21	1
3358	21	1
64207	21	1
643314	21	1
1501	20	1
1946	20	1
2824	20	1
3363	20	1
4609	20	1
4724	20	1
5890	20	1
6934	20	1
6938	20	1
9223	20	1
27445	20	1
51317	20	1
51454	20	1
54880	20	1
57561	20	1
84898	20	1
817	19	1
4345	19	1
5095	19	1
5757	19	1
8805	19	1
10253	19	1
11278	19	1
23239	19	1
23499	19	1
57226	19	1
58516	19	1
81848	19	1
123016	19	1
596	18	1
3052	18	1
6299	18	1
10370	18	1
23242	18	1
25945	18	1
27324	18	1
55120	18	1
80323	18	1
89978	18	1
131405	18	1
182	17	1
678	17	1
1456	17	1
1809	17	1
2562	17	1
4301	17	1
4781	17	1
6657	17	1
6857	17	1
8613	17	1
10090	17	1
26064	17	1
83698	17	1
84059	17	1
117583	17	1
124540	17	1
221035	17	1
1070	16	1
2115	16	1
4009	16	1
4299	16	1
6297	16	1
8481	16	1
8905	16	1
9874	16	1
10252	16	1
23195	16	1
23255	16	1
51542	16	1
54477	16	1
54596	16	1
54622	16	1
63978	16	1
64411	16	1
80067	16	1
80205	16	1
132321	16	1
255967	16	1
389549	16	1
688	15	1
1106	15	1
1316	15	1
1740	15	1
2172	15	1
4190	15	1
4289	15	1
5097	15	1
5292	15	1
5454	15	1
8611	15	1
9215	15	1
9378	15	1
9630	15	1
9699	15	1
9933	15	1
10040	15	1
10163	15	1
22903	15	1
23228	15	1
23657	15	1
54891	15	1
55214	15	1
55729	15	1
56062	15	1
57194	15	1
57492	15	1
64131	15	1
80059	15	1
80315	15	1
87769	15	1
115572	15	1
120071	15	1
121441	15	1
132989	15	1
160518	15	1
399726	15	1
400451	15	1
414318	15	1
390	14	1
2122	14	1
2139	14	1
2321	14	1
3398	14	1
3660	14	1
6660	14	1
6664	14	1
7003	14	1
8030	14	1
8226	14	1
8908	14	1
9308	14	1
9444	14	1
9585	14	1
10413	14	1
10642	14	1
10644	14	1
10801	14	1
10982	14	1
23075	14	1
25925	14	1
26049	14	1
27086	14	1
54407	14	1
54674	14	1
54901	14	1
54986	14	1
54989	14	1
55205	14	1
56999	14	1
57162	14	1
57181	14	1
59343	14	1
79813	14	1
79823	14	1
83943	14	1
84869	14	1
137970	14	1
256987	14	1
284058	14	1
286499	14	1
343450	14	1
375287	14	1
773	13	1
902	13	1
1848	13	1
2120	13	1
2138	13	1
2246	13	1
2308	13	1
2737	13	1
4081	13	1
4659	13	1
4829	13	1
5058	13	1
5093	13	1
5295	13	1
5420	13	1
6157	13	1
6515	13	1
8428	13	1
8439	13	1
8618	13	1
9242	13	1
9760	13	1
9951	13	1
10221	13	1
10424	13	1
10643	13	1
10806	13	1
10884	13	1
22906	13	1
23543	13	1
23670	13	1
26960	13	1
27333	13	1
29035	13	1
29761	13	1
51429	13	1
51816	13	1
55211	13	1
55691	13	1
57018	13	1
57502	13	1
58499	13	1
58526	13	1
60561	13	1
79960	13	1
80036	13	1
83539	13	1
83989	13	1
89797	13	1
90871	13	1
143872	13	1
201595	13	1
222255	13	1
348980	13	1
644943	13	1
31	12	1
330	12	1
577	12	1
774	12	1
780	12	1
868	12	1
1837	12	1
1859	12	1
2042	12	1
2257	12	1
2260	12	1
2263	12	1
3280	12	1
3778	12	1
4131	12	1
4208	12	1
4325	12	1
4335	12	1
4651	12	1
5592	12	1
5602	12	1
5775	12	1
5987	12	1
5991	12	1
6091	12	1
6496	12	1
6653	12	1
6764	12	1
7060	12	1
7474	12	1
7976	12	1
8224	12	1
8324	12	1
9124	12	1
9682	12	1
9832	12	1
10242	12	1
10499	12	1
10529	12	1
10549	12	1
10618	12	1
23043	12	1
23092	12	1
23107	12	1
23112	12	1
23118	12	1
23327	12	1
23367	12	1
23389	12	1
23446	12	1
23498	12	1
23528	12	1
23580	12	1
26018	12	1
26037	12	1
27303	12	1
28982	12	1
28989	12	1
53335	12	1
54463	12	1
54510	12	1
54541	12	1
55225	12	1
55734	12	1
55785	12	1
55904	12	1
56288	12	1
57167	12	1
57410	12	1
57575	12	1
57685	12	1
64579	12	1
79633	12	1
80014	12	1
81846	12	1
83439	12	1
83786	12	1
84057	12	1
84133	12	1
114821	12	1
120237	12	1
138241	12	1
153657	12	1
201475	12	1
221935	12	1
253559	12	1
285600	12	1
359948	12	1
81	11	1
667	11	1
1000	11	1
1105	11	1
1183	11	1
1288	11	1
1495	11	1
1635	11	1
1915	11	1
2044	11	1
2137	11	1
2317	11	1
2591	11	1
2776	11	1
2820	11	1
2925	11	1
3344	11	1
3480	11	1
3516	11	1
4026	11	1
4254	11	1
4311	11	1
4919	11	1
4931	11	1
5316	11	1
6670	11	1
7181	11	1
7204	11	1
7514	11	1
8471	11	1
8543	11	1
8559	11	1
8609	11	1
8675	11	1
8848	11	1
9079	11	1
9465	11	1
9543	11	1
9580	11	1
9592	11	1
9804	11	1
10153	11	1
10207	11	1
22943	11	1
23023	11	1
23199	11	1
23286	11	1
23321	11	1
23328	11	1
23338	11	1
25940	11	1
25941	11	1
26130	11	1
26353	11	1
27101	11	1
29953	11	1
51582	11	1
55717	11	1
56853	11	1
57169	11	1
57689	11	1
60312	11	1
64839	11	1
79071	11	1
79109	11	1
79178	11	1
79613	11	1
79716	11	1
79868	11	1
79887	11	1
80034	11	1
81550	11	1
81578	11	1
81930	11	1
83478	11	1
84894	11	1
114825	11	1
115201	11	1
116328	11	1
121536	11	1
124872	11	1
132204	11	1
137994	11	1
143684	11	1
144195	11	1
153396	11	1
161835	11	1
220108	11	1
283807	11	1
346389	11	1
375567	11	1
389421	11	1
105	10	1
185	10	1
214	10	1
414	10	1
539	10	1
622	10	1
652	10	1
781	10	1
801	10	1
1008	10	1
1641	10	1
1998	10	1
2029	10	1
2045	10	1
2100	10	1
2131	10	1
2186	10	1
2353	10	1
2719	10	1
2898	10	1
2908	10	1
2956	10	1
2969	10	1
3096	10	1
3625	10	1
3655	10	1
3908	10	1
4124	10	1
4211	10	1
4258	10	1
4685	10	1
4731	10	1
4753	10	1
4774	10	1
4857	10	1
5013	10	1
5271	10	1
5376	10	1
5451	10	1
5530	10	1
5796	10	1
5887	10	1
6453	10	1
6487	10	1
6566	10	1
6595	10	1
6840	10	1
6907	10	1
7436	10	1
7447	10	1
7855	10	1
8028	10	1
8340	10	1
8624	10	1
8870	10	1
9202	10	1
9380	10	1
9564	10	1
9603	10	1
9618	10	1
9749	10	1
9953	10	1
10363	10	1
10418	10	1
10492	10	1
10603	10	1
10891	10	1
22823	10	1
22871	10	1
23001	10	1
23129	10	1
23213	10	1
23294	10	1
23314	10	1
23362	10	1
25926	10	1
26574	10	1
27328	10	1
50863	10	1
51141	10	1
51397	10	1
54543	10	1
54549	10	1
54980	10	1
55016	10	1
55023	10	1
55089	10	1
55209	10	1
55277	10	1
55534	10	1
55604	10	1
56339	10	1
56660	10	1
56944	10	1
57460	10	1
60468	10	1
64374	10	1
64410	10	1
79616	10	1
79677	10	1
79712	10	1
79805	10	1
79947	10	1
80144	10	1
83734	10	1
84101	10	1
84530	10	1
85457	10	1
90390	10	1
90701	10	1
91584	10	1
116228	10	1
127707	10	1
127833	10	1
132430	10	1
139411	10	1
152002	10	1
152485	10	1
152756	10	1
221037	10	1
221981	10	1
257194	10	1
340481	10	1
387921	10	1
388610	10	1
389362	10	1
389792	10	1
729830	10	1
60	9	1
306	9	1
324	9	1
399	9	1
528	9	1
894	9	1
1021	9	1
1175	9	1
1523	9	1
1592	9	1
1788	9	1
2019	9	1
2072	9	1
2146	9	1
2483	9	1
2494	9	1
3084	9	1
3097	9	1
3399	9	1
3667	9	1
3725	9	1
3730	9	1
4092	9	1
4133	9	1
4170	9	1
4326	9	1
4613	9	1
5129	9	1
5150	9	1
5412	9	1
5524	9	1
5806	9	1
6433	9	1
6513	9	1
6520	9	1
6624	9	1
6662	9	1
6720	9	1
6728	9	1
6885	9	1
6897	9	1
6903	9	1
7023	9	1
7088	9	1
7100	9	1
7132	9	1
7168	9	1
7227	9	1
7417	9	1
7444	9	1
7545	9	1
7732	9	1
8091	9	1
8153	9	1
8202	9	1
8503	9	1
8738	9	1
9263	9	1
9414	9	1
9448	9	1
9515	9	1
9590	9	1
9686	9	1
9696	9	1
9861	9	1
10085	9	1
10154	9	1
10186	9	1
10763	9	1
10988	9	1
11124	9	1
11214	9	1
22800	9	1
22862	9	1
22876	9	1
23090	9	1
23094	9	1
23469	9	1
25769	9	1
25819	9	1
26010	9	1
26059	9	1
26503	9	1
26509	9	1
27018	9	1
27245	9	1
29068	9	1
29940	9	1
51031	9	1
51274	9	1
51320	9	1
51366	9	1
51606	9	1
51809	9	1
54465	9	1
54602	9	1
54664	9	1
54788	9	1
54815	9	1
55188	9	1
55244	9	1
55711	9	1
55750	9	1
55754	9	1
55854	9	1
55920	9	1
56963	9	1
56987	9	1
57178	9	1
57182	9	1
57494	9	1
57648	9	1
57669	9	1
57706	9	1
63027	9	1
63876	9	1
63950	9	1
64121	9	1
64359	9	1
64777	9	1
64784	9	1
64881	9	1
79727	9	1
79923	9	1
79977	9	1
80790	9	1
81671	9	1
81788	9	1
83690	9	1
83992	9	1
84056	9	1
84062	9	1
84186	9	1
84216	9	1
84340	9	1
84343	9	1
84614	9	1
84669	9	1
84678	9	1
84976	9	1
85446	9	1
91768	9	1
94134	9	1
126969	9	1
128710	9	1
131583	9	1
143282	9	1
143458	9	1
143686	9	1
145567	9	1
148281	9	1
151963	9	1
153339	9	1
154796	9	1
161742	9	1
166336	9	1
171019	9	1
202018	9	1
203447	9	1
221895	9	1
221937	9	1
259230	9	1
283248	9	1
285971	9	1
286053	9	1
286204	9	1
344787	9	1
389058	9	1
389136	9	1
389170	9	1
389203	9	1
399979	9	1
642987	9	1
103	8	1
119	8	1
288	8	1
444	8	1
607	8	1
613	8	1
627	8	1
672	8	1
805	8	1
836	8	1
871	8	1
988	8	1
999	8	1
1007	8	1
1080	8	1
1104	8	1
1131	8	1
1350	8	1
1462	8	1
1488	8	1
1605	8	1
1729	8	1
1739	8	1
1993	8	1
2114	8	1
2272	8	1
2530	8	1
2534	8	1
2768	8	1
2887	8	1
3037	8	1
3038	8	1
3098	8	1
3397	8	1
3400	8	1
3763	8	1
3799	8	1
4087	8	1
4088	8	1
4091	8	1
4128	8	1
4134	8	1
4191	8	1
4216	8	1
4660	8	1
4691	8	1
4729	8	1
4947	8	1
5073	8	1
5216	8	1
5321	8	1
5331	8	1
5336	8	1
5453	8	1
5525	8	1
5586	8	1
5613	8	1
5747	8	1
5781	8	1
5799	8	1
6047	8	1
6092	8	1
6095	8	1
6229	8	1
6309	8	1
6492	8	1
6497	8	1
6696	8	1
6722	8	1
6781	8	1
6997	8	1
7039	8	1
7091	8	1
7316	8	1
7326	8	1
7372	8	1
7443	8	1
7528	8	1
7532	8	1
7804	8	1
8464	8	1
8476	8	1
8615	8	1
8658	8	1
8777	8	1
8826	8	1
8829	8	1
8831	8	1
8898	8	1
8926	8	1
9021	8	1
9162	8	1
9189	8	1
9231	8	1
9315	8	1
9394	8	1
9451	8	1
9456	8	1
9601	8	1
9612	8	1
9638	8	1
9774	8	1
9781	8	1
9863	8	1
9901	8	1
9904	8	1
9957	8	1
10049	8	1
10076	8	1
10124	8	1
10128	8	1
10311	8	1
10352	8	1
10409	8	1
10473	8	1
10498	8	1
10531	8	1
10533	8	1
10657	8	1
10678	8	1
10826	8	1
10868	8	1
11057	8	1
11097	8	1
11174	8	1
11228	8	1
11259	8	1
22822	8	1
23022	8	1
23048	8	1
23097	8	1
23139	8	1
23224	8	1
23230	8	1
23301	8	1
23379	8	1
23411	8	1
23414	8	1
23429	8	1
23517	8	1
23593	8	1
23603	8	1
23648	8	1
23677	8	1
25782	8	1
25948	8	1
26065	8	1
26118	8	1
26137	8	1
27044	8	1
27236	8	1
29094	8	1
29099	8	1
29780	8	1
29789	8	1
51029	8	1
51232	8	1
51283	8	1
51421	8	1
51649	8	1
54206	8	1
54663	8	1
54927	8	1
55200	8	1
55224	8	1
55328	8	1
55500	8	1
55608	8	1
55635	8	1
55660	8	1
55731	8	1
55744	8	1
55810	8	1
55863	8	1
55975	8	1
56171	8	1
56884	8	1
56888	8	1
56895	8	1
56946	8	1
57097	8	1
57132	8	1
57157	8	1
57504	8	1
57536	8	1
57619	8	1
57646	8	1
57687	8	1
58486	8	1
60492	8	1
64083	8	1
64211	8	1
64215	8	1
64478	8	1
79596	8	1
79605	8	1
79660	8	1
79730	8	1
79758	8	1
79932	8	1
80003	8	1
80169	8	1
80204	8	1
80319	8	1
80351	8	1
80762	8	1
80824	8	1
81502	8	1
81618	8	1
81624	8	1
83733	8	1
83857	8	1
83872	8	1
84140	8	1
84146	8	1
84284	8	1
84298	8	1
84319	8	1
84541	8	1
84750	8	1
84946	8	1
84955	8	1
84966	8	1
85379	8	1
90550	8	1
91272	8	1
91746	8	1
91851	8	1
92181	8	1
112885	8	1
114798	8	1
116987	8	1
121504	8	1
127018	8	1
131096	8	1
134145	8	1
136259	8	1
137075	8	1
145781	8	1
152573	8	1
155185	8	1
157638	8	1
196528	8	1
202559	8	1
220963	8	1
220988	8	1
253430	8	1
256435	8	1
283149	8	1
285704	8	1
347733	8	1
387638	8	1
389072	8	1
401024	8	1
494188	8	1
729515	8	1
100144748	8	1
100820829	8	1
25	7	1
87	7	1
92	7	1
108	7	1
133	7	1
158	7	1
272	7	1
357	7	1
379	7	1
466	7	1
604	7	1
762	7	1
783	7	1
873	7	1
874	7	1
900	7	1
912	7	1
987	7	1
1266	7	1
1347	7	1
1499	7	1
1603	7	1
1756	7	1
2023	7	1
2027	7	1
2035	7	1
2043	7	1
2160	7	1
2181	7	1
2247	7	1
2262	7	1
2395	7	1
2615	7	1
2651	7	1
2697	7	1
2771	7	1
2778	7	1
2957	7	1
2977	7	1
3006	7	1
3013	7	1
3093	7	1
3148	7	1
3159	7	1
3175	7	1
3185	7	1
3281	7	1
3382	7	1
3416	7	1
3688	7	1
3709	7	1
3748	7	1
3751	7	1
3800	7	1
3927	7	1
4000	7	1
4001	7	1
4240	7	1
4300	7	1
4628	7	1
4665	7	1
4710	7	1
4835	7	1
4848	7	1
4986	7	1
5015	7	1
5139	7	1
5269	7	1
5366	7	1
5578	7	1
5579	7	1
5631	7	1
5754	7	1
5764	7	1
5784	7	1
5802	7	1
5829	7	1
5867	7	1
5901	7	1
5921	7	1
5937	7	1
5989	7	1
6096	7	1
6175	7	1
6228	7	1
6304	7	1
6419	7	1
6638	7	1
6671	7	1
6678	7	1
7013	7	1
7086	7	1
7112	7	1
7114	7	1
7520	7	1
7534	7	1
7690	7	1
7692	7	1
7702	7	1
7738	7	1
7753	7	1
7869	7	1
7873	7	1
7957	7	1
8038	7	1
8082	7	1
8193	7	1
8237	7	1
8289	7	1
8351	7	1
8360	7	1
8454	7	1
8560	7	1
8871	7	1
8887	7	1
8975	7	1
9053	7	1
9352	7	1
9406	7	1
9586	7	1
9650	7	1
9732	7	1
10036	7	1
10055	7	1
10106	7	1
10140	7	1
10243	7	1
10283	7	1
10316	7	1
10428	7	1
10447	7	1
10459	7	1
10625	7	1
10718	7	1
10933	7	1
11021	7	1
11083	7	1
11103	7	1
11245	7	1
22882	7	1
22884	7	1
22907	7	1
22908	7	1
22954	7	1
23013	7	1
23029	7	1
23036	7	1
23057	7	1
23200	7	1
23261	7	1
23263	7	1
23302	7	1
23390	7	1
23394	7	1
23428	7	1
23493	7	1
23522	7	1
23682	7	1
25828	7	1
25843	7	1
25902	7	1
25917	7	1
26227	7	1
27113	7	1
27131	7	1
27161	7	1
27185	7	1
27342	7	1
29072	7	1
29982	7	1
29998	7	1
30010	7	1
50999	7	1
51015	7	1
51020	7	1
51024	7	1
51123	7	1
51174	7	1
51334	7	1
51382	7	1
51479	7	1
51571	7	1
51678	7	1
51704	7	1
51742	7	1
54476	7	1
54502	7	1
54680	7	1
54715	7	1
54757	7	1
54806	7	1
54969	7	1
55082	7	1
55132	7	1
55133	7	1
55160	7	1
55308	7	1
55745	7	1
55755	7	1
55959	7	1
56603	7	1
56950	7	1
57142	7	1
57186	7	1
57211	7	1
57224	7	1
57533	7	1
57633	7	1
58155	7	1
58480	7	1
60412	7	1
60487	7	1
64062	7	1
64219	7	1
64854	7	1
64857	7	1
78992	7	1
79048	7	1
79365	7	1
79639	7	1
79647	7	1
79811	7	1
79906	7	1
80206	7	1
80243	7	1
83856	7	1
83879	7	1
83892	7	1
83983	7	1
83988	7	1
84187	7	1
84307	7	1
84668	7	1
84891	7	1
84938	7	1
85019	7	1
89846	7	1
90141	7	1
90874	7	1
90993	7	1
91057	7	1
92312	7	1
92558	7	1
92565	7	1
93010	7	1
112399	7	1
112616	7	1
113277	7	1
114876	7	1
114971	7	1
115286	7	1
115825	7	1
116159	7	1
116224	7	1
124790	7	1
125893	7	1
129285	7	1
130340	7	1
134429	7	1
134728	7	1
144165	7	1
153129	7	1
153571	7	1
154881	7	1
157807	7	1
158038	7	1
160777	7	1
162681	7	1
166378	7	1
167227	7	1
169200	7	1
196294	7	1
200728	7	1
203328	7	1
221833	7	1
222183	7	1
254158	7	1
256021	7	1
256130	7	1
257415	7	1
283416	7	1
285175	7	1
285335	7	1
286183	7	1
341640	7	1
345079	7	1
347475	7	1
375323	7	1
375449	7	1
375612	7	1
387103	7	1
401145	7	1
441168	7	1
494143	7	1
729993	7	1
100130451	7	1
100529240	7	1
37	6	1
48	6	1
120	6	1
132	6	1
159	6	1
382	6	1
432	6	1
474	6	1
475	6	1
594	6	1
595	6	1
658	6	1
668	6	1
842	6	1
862	6	1
1009	6	1
1033	6	1
1040	6	1
1052	6	1
1163	6	1
1192	6	1
1287	6	1
1382	6	1
1385	6	1
1404	6	1
1500	6	1
1657	6	1
1665	6	1
1738	6	1
1746	6	1
1789	6	1
1808	6	1
1838	6	1
2005	6	1
2030	6	1
2033	6	1
2055	6	1
2070	6	1
2241	6	1
2354	6	1
2547	6	1
2585	6	1
2590	6	1
2729	6	1
2731	6	1
2862	6	1
2903	6	1
2913	6	1
2914	6	1
3007	6	1
3032	6	1
3091	6	1
3092	6	1
3094	6	1
3099	6	1
3156	6	1
3169	6	1
3183	6	1
3350	6	1
3351	6	1
3417	6	1
3491	6	1
3621	6	1
3693	6	1
3781	6	1
3791	6	1
3837	6	1
3895	6	1
3911	6	1
3918	6	1
4045	6	1
4194	6	1
4293	6	1
4439	6	1
4482	6	1
4544	6	1
4594	6	1
4810	6	1
4820	6	1
4852	6	1
4899	6	1
4929	6	1
5037	6	1
5090	6	1
5163	6	1
5165	6	1
5187	6	1
5188	6	1
5272	6	1
5293	6	1
5318	6	1
5332	6	1
5443	6	1
5460	6	1
5471	6	1
5495	6	1
5558	6	1
5591	6	1
5604	6	1
5608	6	1
5727	6	1
5783	6	1
5789	6	1
5910	6	1
5931	6	1
5932	6	1
5997	6	1
6119	6	1
6135	6	1
6160	6	1
6206	6	1
6208	6	1
6217	6	1
6259	6	1
6422	6	1
6464	6	1
6483	6	1
6507	6	1
6547	6	1
6667	6	1
6747	6	1
6751	6	1
6760	6	1
6909	6	1
6917	6	1
7070	6	1
7074	6	1
7090	6	1
7170	6	1
7220	6	1
7247	6	1
7265	6	1
7280	6	1
7322	6	1
7328	6	1
7342	6	1
7422	6	1
7465	6	1
7879	6	1
7881	6	1
7982	6	1
8128	6	1
8140	6	1
8233	6	1
8320	6	1
8352	6	1
8499	6	1
8621	6	1
8672	6	1
8803	6	1
8874	6	1
8925	6	1
8935	6	1
8970	6	1
8976	6	1
9147	6	1
9168	6	1
9185	6	1
9201	6	1
9212	6	1
9322	6	1
9324	6	1
9334	6	1
9367	6	1
9468	6	1
9497	6	1
9508	6	1
9628	6	1
9655	6	1
9678	6	1
9685	6	1
9698	6	1
9722	6	1
9741	6	1
9745	6	1
9750	6	1
9782	6	1
9837	6	1
9844	6	1
9859	6	1
9887	6	1
9905	6	1
9911	6	1
9960	6	1
9986	6	1
10098	6	1
10105	6	1
10123	6	1
10144	6	1
10184	6	1
10250	6	1
10282	6	1
10368	6	1
10477	6	1
10478	6	1
10579	6	1
10590	6	1
10611	6	1
10620	6	1
10651	6	1
10658	6	1
10721	6	1
10732	6	1
10765	6	1
10972	6	1
10973	6	1
10983	6	1
11031	6	1
11052	6	1
11060	6	1
11095	6	1
11100	6	1
11112	6	1
11137	6	1
11167	6	1
11332	6	1
22807	6	1
22818	6	1
22859	6	1
22861	6	1
22878	6	1
22883	6	1
22919	6	1
22990	6	1
23024	6	1
23039	6	1
23080	6	1
23095	6	1
23167	6	1
23180	6	1
23186	6	1
23229	6	1
23233	6	1
23240	6	1
23244	6	1
23250	6	1
23268	6	1
23291	6	1
23326	6	1
23355	6	1
23376	6	1
23382	6	1
23417	6	1
23554	6	1
23608	6	1
25836	6	1
25942	6	1
25950	6	1
25975	6	1
25976	6	1
25983	6	1
26035	6	1
26047	6	1
26052	6	1
26091	6	1
26122	6	1
26512	6	1
26973	6	1
27022	6	1
27327	6	1
27430	6	1
28232	6	1
28957	6	1
29104	6	1
29930	6	1
29995	6	1
50624	6	1
50848	6	1
51043	6	1
51205	6	1
51253	6	1
51379	6	1
51562	6	1
51660	6	1
51765	6	1
54328	6	1
54431	6	1
54491	6	1
54584	6	1
54708	6	1
54828	6	1
54850	6	1
54952	6	1
54963	6	1
55017	6	1
55069	6	1
55074	6	1
55079	6	1
55108	6	1
55122	6	1
55137	6	1
55144	6	1
55182	6	1
55196	6	1
55243	6	1
55342	6	1
55347	6	1
55364	6	1
55422	6	1
55636	6	1
55653	6	1
55749	6	1
55770	6	1
55787	6	1
55788	6	1
55809	6	1
55841	6	1
56134	6	1
56475	6	1
56655	6	1
56848	6	1
56927	6	1
56979	6	1
57464	6	1
57479	6	1
57496	6	1
57511	6	1
57570	6	1
57600	6	1
57621	6	1
57624	6	1
57647	6	1
57713	6	1
57722	6	1
59283	6	1
60481	6	1
60685	6	1
63827	6	1
64101	6	1
64225	6	1
64398	6	1
64423	6	1
64792	6	1
64848	6	1
64864	6	1
64924	6	1
65123	6	1
65983	6	1
79026	6	1
79047	6	1
79192	6	1
79582	6	1
79590	6	1
79611	6	1
79621	6	1
79644	6	1
79657	6	1
79683	6	1
79698	6	1
79726	6	1
79731	6	1
79832	6	1
79838	6	1
79883	6	1
79892	6	1
80018	6	1
80031	6	1
80210	6	1
80310	6	1
80829	6	1
81545	6	1
81792	6	1
81796	6	1
83594	6	1
84251	6	1
84287	6	1
84441	6	1
84617	6	1
84709	6	1
89853	6	1
90987	6	1
91012	6	1
91368	6	1
92346	6	1
92521	6	1
112495	6	1
113402	6	1
115416	6	1
116028	6	1
118426	6	1
118881	6	1
120526	6	1
122060	6	1
122953	6	1
124402	6	1
127795	6	1
132320	6	1
133746	6	1
136332	6	1
137392	6	1
143884	6	1
144348	6	1
145389	6	1
150864	6	1
151112	6	1
151188	6	1
152992	6	1
154091	6	1
154865	6	1
157313	6	1
157773	6	1
160335	6	1
162333	6	1
162993	6	1
167691	6	1
169792	6	1
196074	6	1
196527	6	1
201798	6	1
202374	6	1
221078	6	1
221806	6	1
222194	6	1
222223	6	1
254295	6	1
254394	6	1
256076	6	1
257236	6	1
284695	6	1
285220	6	1
285315	6	1
285382	6	1
285521	6	1
285590	6	1
340526	6	1
340527	6	1
347744	6	1
348093	6	1
374920	6	1
386617	6	1
387923	6	1
388341	6	1
399474	6	1
400506	6	1
400818	6	1
400954	6	1
404093	6	1
100288413	6	1
100507650	6	1
100533183	6	1
