# Supplementary material for: Cell type-selective disease-association of genes under high regulatory load
Source: Nucleic Acids Res. 2015 Oct 10;43(18):8839–55. doi: 10.1093/nar/gkv863 (PMC4605313; doi:10.1093/nar/gkv863)
Supplement: SUPPLEMENTARY DATA [file supp_gkv863_nar-01077-z-2015-File011.zip › HighEnhLoad_E017_10PCNT_04-Feb-2015.txt]

Entrez Gene ID	Nr Enh	H3K4me3 status
7204	332	1
7145	304	1
26585	271	1
54491	255	1
342184	255	1
50651	251	1
1293	238	1
22822	238	1
390	237	1
10920	234	1
677	231	1
11103	231	1
29104	230	1
22936	220	1
1316	218	1
5069	218	1
84159	215	1
23358	214	1
84959	213	1
1290	209	1
57178	207	1
11030	204	1
2131	201	1
9365	201	1
401474	198	1
5764	196	1
7003	196	1
54465	191	1
8613	190	1
90627	190	1
27086	185	1
344148	184	1
112574	181	1
10105	180	1
4088	178	1
50807	178	1
25902	177	1
359948	177	1
729420	177	1
55504	174	1
79645	174	1
473	173	1
3667	173	1
1281	171	1
9590	171	1
5937	170	1
11082	170	1
64859	163	1
678	161	1
10395	160	1
1129	159	1
4211	159	1
10533	159	1
4289	158	1
861	157	1
960	157	1
26064	157	1
126969	157	1
4052	156	1
8660	156	1
51571	155	1
4430	154	1
8428	154	1
63898	154	1
8091	153	1
23075	153	1
54510	153	1
136259	153	1
10801	152	1
23243	152	1
5890	151	1
2176	148	1
51232	148	1
1634	147	1
4092	147	1
7474	147	1
9637	147	1
800	146	1
2152	146	1
4026	146	1
4285	146	1
4651	146	1
6546	146	1
23657	146	1
55915	146	1
80745	146	1
6446	145	1
9645	145	1
23677	145	1
375287	145	1
80821	144	1
83592	144	1
201562	143	1
81846	141	1
1902	140	1
7336	140	1
10370	140	1
1112	139	1
2034	139	1
10602	139	1
79718	139	1
84168	139	1
2195	138	1
2673	138	1
4638	138	1
652	137	1
55277	137	1
1956	136	1
2869	136	1
4729	136	1
2294	135	1
5770	135	1
9686	135	1
23603	135	1
64759	135	1
6482	134	1
1052	133	1
6310	133	1
6506	133	1
84953	133	1
2335	132	1
3394	132	1
6001	132	1
11221	132	1
54971	132	1
2070	131	1
4609	131	1
8898	131	1
79008	131	1
144577	131	1
256021	131	1
548593	131	1
87	130	1
3899	130	1
57522	130	1
84869	130	1
121227	130	1
5558	129	1
6659	129	1
7057	129	1
64778	129	1
6943	128	1
8654	128	1
9804	128	1
23414	128	1
51455	128	1
64750	128	1
79827	128	1
10409	127	1
25925	127	1
55089	127	1
667	126	1
4008	126	1
10424	126	1
28951	126	1
79731	126	1
84909	126	1
3480	125	1
8829	125	1
84441	125	1
643314	125	1
1289	124	1
3624	124	1
11096	124	1
6662	123	1
90390	123	1
196993	123	1
117581	122	1
4982	121	1
10252	121	1
11217	121	1
54407	121	1
54796	121	1
79895	121	1
345079	121	1
5922	120	1
10184	120	1
23328	120	1
26011	120	1
26511	120	1
26037	119	1
79960	119	1
6897	118	1
27115	118	1
219621	118	1
1282	117	1
3720	117	1
4363	117	1
253558	117	1
2745	116	1
4338	116	1
81578	116	1
84319	116	1
196074	116	1
9628	115	1
57623	115	1
91419	115	1
220929	115	1
55634	114	1
55647	114	1
55742	114	1
116987	114	1
8651	113	1
10531	113	1
117248	113	1
1284	112	1
2908	112	1
3673	112	1
6925	112	1
23362	112	1
121536	112	1
219790	112	1
9655	111	1
23022	111	1
23175	111	1
23274	111	1
83716	111	1
153657	111	1
166336	111	1
3688	110	1
9612	110	1
10242	110	1
54206	110	1
60312	110	1
89796	110	1
4286	109	1
5911	109	1
6461	109	1
9915	109	1
1009	108	1
2114	108	1
7424	108	1
23514	108	1
56986	108	1
340351	108	1
368	107	1
775	107	1
4627	107	1
8559	107	1
57492	107	1
58489	107	1
79875	107	1
84251	107	1
113115	107	1
116372	107	1
1303	106	1
2288	106	1
4883	106	1
23760	106	1
55083	106	1
92014	106	1
151011	106	1
344558	106	1
549	105	1
3516	105	1
3739	105	1
10018	105	1
23499	105	1
79698	105	1
2139	104	1
5139	104	1
9079	104	1
9811	104	1
25780	104	1
201266	104	1
3091	103	1
6720	103	1
64682	103	1
5578	102	1
8828	102	1
9037	102	1
9555	102	1
10123	102	1
127018	102	1
253827	102	1
3778	101	1
9314	101	1
11259	101	1
79719	101	1
2200	100	1
3082	100	1
10090	100	1
26010	100	1
54828	100	1
4330	99	1
5608	99	1
8915	99	1
23613	99	1
57709	99	1
182	98	1
5307	98	1
9759	98	1
10150	98	1
23199	98	1
10221	97	1
27249	97	1
55790	97	1
83641	97	1
2619	96	1
3312	96	1
5588	96	1
23576	96	1
4082	95	1
10371	95	1
10512	95	1
56999	95	1
57222	95	1
64754	95	1
3725	94	1
4920	94	1
7048	94	1
7078	94	1
23275	94	1
51174	94	1
54453	94	1
81606	94	1
81671	94	1
624	93	1
7058	93	1
23498	93	1
25793	93	1
154810	93	1
168667	93	1
374819	93	1
5581	92	1
571	91	1
1306	91	1
2355	91	1
387882	91	1
1490	90	1
4091	90	1
6444	90	1
6653	90	1
8871	90	1
22795	90	1
23254	90	1
55357	90	1
80139	90	1
399979	90	1
6909	89	1
9308	89	1
9697	89	1
10098	89	1
55622	89	1
57521	89	1
64420	89	1
130497	89	1
145389	89	1
6935	88	1
10558	88	1
10769	88	1
51429	88	1
161291	88	1
338645	88	1
1854	87	1
3090	87	1
7025	87	1
26018	87	1
79643	87	1
81848	87	1
91768	87	1
2762	86	1
4773	86	1
5583	86	1
7050	86	1
7414	86	1
8624	86	1
9448	86	1
22856	86	1
54102	86	1
59339	86	1
90411	86	1
157638	86	1
6840	85	1
6926	85	1
7052	85	1
7357	85	1
23261	85	1
55686	85	1
79705	85	1
140876	85	1
200844	85	1
4085	84	1
4783	84	1
9394	84	1
23078	84	1
23092	84	1
51274	84	1
4306	83	1
23293	83	1
28984	83	1
50863	83	1
54463	83	1
55075	83	1
57507	83	1
79670	83	1
85461	83	1
1278	82	1
3572	82	1
3592	82	1
5768	82	1
6938	82	1
7168	82	1
26286	82	1
26524	82	1
55187	82	1
55534	82	1
832	81	1
1021	81	1
2737	81	1
6764	81	1
9891	81	1
10397	81	1
22821	81	1
23522	81	1
57721	81	1
64866	81	1
147372	81	1
151393	81	1
151525	81	1
104	80	1
858	80	1
1123	80	1
2697	80	1
2820	80	1
3298	80	1
5205	80	1
6867	80	1
7046	80	1
8491	80	1
9750	80	1
10335	80	1
11227	80	1
79712	80	1
389203	80	1
1523	79	1
2643	79	1
2766	79	1
4254	79	1
6256	79	1
8460	79	1
9341	79	1
51503	79	1
152002	79	1
100506581	79	1
4281	78	1
5128	78	1
7090	78	1
7472	78	1
8853	78	1
9577	78	1
10468	78	1
23034	78	1
23327	78	1
23543	78	1
26136	78	1
26985	78	1
93109	78	1
19	77	1
3600	77	1
8434	77	1
22990	77	1
23150	77	1
23389	77	1
51121	77	1
54704	77	1
55604	77	1
56892	77	1
79890	77	1
2040	76	1
6311	76	1
6533	76	1
27067	76	1
817	75	1
2252	75	1
7026	75	1
8672	75	1
9229	75	1
9249	75	1
11214	75	1
55752	75	1
65056	75	1
79642	75	1
122786	75	1
154881	75	1
1106	74	1
4017	74	1
5332	74	1
7042	74	1
7982	74	1
10154	74	1
11174	74	1
27161	74	1
57608	74	1
64388	74	1
131583	74	1
146395	74	1
389432	74	1
414318	74	1
284	73	1
1452	73	1
2317	73	1
3910	73	1
4233	73	1
8738	73	1
10979	73	1
22801	73	1
26509	73	1
84952	73	1
89978	73	1
123016	73	1
221895	73	1
463	72	1
10019	72	1
10283	72	1
63892	72	1
89797	72	1
135228	72	1
200916	72	1
493	71	1
1592	71	1
2113	71	1
3569	71	1
5087	71	1
6641	71	1
7159	71	1
8614	71	1
9425	71	1
10983	71	1
25945	71	1
28989	71	1
57493	71	1
63895	71	1
64328	71	1
114327	71	1
166614	71	1
167227	71	1
387755	71	1
115	70	1
1292	70	1
1387	70	1
3142	70	1
4053	70	1
7049	70	1
10783	70	1
54093	70	1
57584	70	1
57591	70	1
81930	70	1
84128	70	1
117583	70	1
1295	69	1
2300	69	1
2934	69	1
3554	69	1
5910	69	1
8542	69	1
10274	69	1
25937	69	1
26002	69	1
55068	69	1
56776	69	1
57182	69	1
57713	69	1
80820	69	1
84071	69	1
84187	69	1
85019	69	1
92126	69	1
130535	69	1
157506	69	1
285704	69	1
651746	69	1
100113407	69	1
444	68	1
1665	68	1
2969	68	1
5142	68	1
5991	68	1
9263	68	1
9315	68	1
9819	68	1
10603	68	1
22978	68	1
25932	68	1
29995	68	1
90141	68	1
92689	68	1
151887	68	1
152007	68	1
169792	68	1
1004	67	1
3084	67	1
5209	67	1
7045	67	1
8110	67	1
8821	67	1
9053	67	1
9568	67	1
10743	67	1
22982	67	1
23180	67	1
23213	67	1
27303	67	1
64784	67	1
80781	67	1
91272	67	1
93649	67	1
59	66	1
627	66	1
1291	66	1
1601	66	1
1848	66	1
5641	66	1
6229	66	1
9522	66	1
11278	66	1
54880	66	1
79658	66	1
84529	66	1
92106	66	1
137392	66	1
155185	66	1
949	65	1
4258	65	1
8671	65	1
9218	65	1
9871	65	1
10455	65	1
54896	65	1
55553	65	1
55625	65	1
55705	65	1
57616	65	1
84284	65	1
115286	65	1
143279	65	1
153090	65	1
171024	65	1
203238	65	1
257415	65	1
2770	64	1
5096	64	1
7837	64	1
8317	64	1
8609	64	1
9162	64	1
9839	64	1
25797	64	1
54434	64	1
57118	64	1
57410	64	1
57569	64	1
60559	64	1
130733	64	1
144347	64	1
221937	64	1
729515	64	1
100130880	64	1
100287036	64	1
824	63	1
2246	63	1
2768	63	1
3490	63	1
3672	63	1
3912	63	1
5431	63	1
6907	63	1
10659	63	1
23024	63	1
23214	63	1
27122	63	1
29103	63	1
51715	63	1
54855	63	1
147495	63	1
401236	63	1
272	62	1
488	62	1
687	62	1
857	62	1
860	62	1
2296	62	1
2309	62	1
3376	62	1
3625	62	1
3755	62	1
6563	62	1
7088	62	1
9723	62	1
10771	62	1
11167	62	1
27436	62	1
57559	62	1
64332	62	1
80323	62	1
114991	62	1
161835	62	1
162333	62	1
203069	62	1
411	61	1
1488	61	1
2181	61	1
3488	61	1
4155	61	1
4217	61	1
5867	61	1
5903	61	1
6916	61	1
7091	61	1
9760	61	1
10010	61	1
10282	61	1
27352	61	1
51133	61	1
51637	61	1
83786	61	1
83857	61	1
115207	61	1
134429	61	1
168455	61	1
494188	61	1
639	60	1
1465	60	1
2192	60	1
2274	60	1
2534	60	1
3987	60	1
4543	60	1
4782	60	1
5932	60	1
6157	60	1
10257	60	1
10586	60	1
11166	60	1
57161	60	1
64761	60	1
64855	60	1
79659	60	1
157680	60	1
201456	60	1
348938	60	1
388	59	1
864	59	1
1345	59	1
1909	59	1
1912	59	1
4154	59	1
5784	59	1
6508	59	1
6645	59	1
7010	59	1
7372	59	1
8412	59	1
9208	59	1
9352	59	1
9644	59	1
9972	59	1
10644	59	1
22954	59	1
23648	59	1
26278	59	1
27131	59	1
27430	59	1
51421	59	1
51776	59	1
54891	59	1
256227	59	1
728215	59	1
100526794	59	1
196	58	1
623	58	1
3037	58	1
3486	58	1
4507	58	1
6484	58	1
8994	58	1
11069	58	1
22903	58	1
23002	58	1
23331	58	1
23446	58	1
23704	58	1
51474	58	1
51586	58	1
54805	58	1
54834	58	1
55092	58	1
55103	58	1
55809	58	1
56261	58	1
56950	58	1
56967	58	1
57217	58	1
84561	58	1
170689	58	1
219771	58	1
1611	57	1
4131	57	1
6660	57	1
7412	57	1
7799	57	1
9124	57	1
9955	57	1
11237	57	1
11343	57	1
22898	57	1
23235	57	1
23452	57	1
23531	57	1
25814	57	1
51422	57	1
80325	57	1
83439	57	1
131566	57	1
389170	57	1
669	56	1
1385	56	1
2120	56	1
2122	56	1
3976	56	1
4488	56	1
4739	56	1
4811	56	1
4898	56	1
5376	56	1
5727	56	1
5747	56	1
6416	56	1
6624	56	1
8507	56	1
8840	56	1
9516	56	1
9766	56	1
9863	56	1
10891	56	1
22836	56	1
53947	56	1
55074	56	1
55173	56	1
55755	56	1
56911	56	1
64225	56	1
79730	56	1
80206	56	1
144165	56	1
25	55	1
102	55	1
133	55	1
4921	55	1
5037	55	1
5507	55	1
9100	55	1
9270	55	1
10082	55	1
11057	55	1
51334	55	1
51347	55	1
57561	55	1
57630	55	1
57688	55	1
60685	55	1
63971	55	1
64359	55	1
80003	55	1
90678	55	1
91012	55	1
114299	55	1
114818	55	1
116328	55	1
445815	55	1
780	54	1
1130	54	1
2009	54	1
2149	54	1
2202	54	1
2587	54	1
3398	54	1
3485	54	1
6251	54	1
8774	54	1
8848	54	1
9857	54	1
10000	54	1
10129	54	1
10846	54	1
23189	54	1
25975	54	1
51031	54	1
51719	54	1
55114	54	1
64841	54	1
64928	54	1
80210	54	1
81542	54	1
84298	54	1
84623	54	1
115294	54	1
130340	54	1
150094	54	1
158135	54	1
81	53	1
330	53	1
862	53	1
2059	53	1
3660	53	1
5550	53	1
5795	53	1
6894	53	1
8498	53	1
10116	53	1
23528	53	1
27327	53	1
54454	53	1
55247	53	1
55273	53	1
56288	53	1
57536	53	1
79783	53	1
84206	53	1
114294	53	1
134957	53	1
144699	53	1
219654	53	1
286053	53	1
1266	52	1
2494	52	1
3294	52	1
5125	52	1
5860	52	1
6430	52	1
9241	52	1
9564	52	1
9962	52	1
10200	52	1
10413	52	1
10758	52	1
25878	52	1
26130	52	1
51384	52	1
54617	52	1
55904	52	1
58480	52	1
79109	52	1
83643	52	1
84101	52	1
87178	52	1
124540	52	1
202018	52	1
404093	52	1
471	51	1
3052	51	1
3269	51	1
3659	51	1
3908	51	1
7225	51	1
7373	51	1
7482	51	1
8324	51	1
8439	51	1
8870	51	1
9148	51	1
9180	51	1
9630	51	1
10875	51	1
23161	51	1
26118	51	1
26137	51	1
51126	51	1
51478	51	1
53358	51	1
54680	51	1
55267	51	1
55959	51	1
57101	51	1
57142	51	1
57181	51	1
58490	51	1
59269	51	1
59343	51	1
60528	51	1
65061	51	1
79974	51	1
84894	51	1
90799	51	1
286238	51	1
399947	51	1
868	50	1
1075	50	1
1534	50	1
1545	50	1
1806	50	1
2897	50	1
3927	50	1
4780	50	1
4801	50	1
5732	50	1
5918	50	1
6477	50	1
7477	50	1
9749	50	1
10163	50	1
23081	50	1
25891	50	1
26061	50	1
51099	50	1
51230	50	1
54476	50	1
54495	50	1
57211	50	1
64283	50	1
79627	50	1
79683	50	1
84440	50	1
93663	50	1
116028	50	1
116349	50	1
302	49	1
4071	49	1
4908	49	1
5214	49	1
5217	49	1
5887	49	1
6239	49	1
6422	49	1
6513	49	1
8411	49	1
8436	49	1
8777	49	1
8887	49	1
9603	49	1
9953	49	1
10806	49	1
11163	49	1
22885	49	1
23236	49	1
26040	49	1
27258	49	1
28996	49	1
51253	49	1
54477	49	1
54916	49	1
55144	49	1
55352	49	1
57544	49	1
83879	49	1
84062	49	1
84947	49	1
84969	49	1
134265	49	1
221749	49	1
642938	49	1
214	48	1
805	48	1
2254	48	1
4045	48	1
5151	48	1
5366	48	1
5500	48	1
5998	48	1
6397	48	1
6934	48	1
8492	48	1
8543	48	1
8728	48	1
9672	48	1
9989	48	1
11034	48	1
22999	48	1
23043	48	1
23366	48	1
27185	48	1
50809	48	1
51074	48	1
51454	48	1
54808	48	1
54892	48	1
55205	48	1
55275	48	1
55312	48	1
79094	48	1
79987	48	1
80070	48	1
80114	48	1
84541	48	1
85449	48	1
90871	48	1
94234	48	1
128710	48	1
401535	48	1
100	47	1
1183	47	1
2037	47	1
3096	47	1
4803	47	1
5137	47	1
6497	47	1
8874	47	1
9770	47	1
10391	47	1
23107	47	1
23303	47	1
23332	47	1
25829	47	1
29123	47	1
51282	47	1
51582	47	1
55744	47	1
55970	47	1
57529	47	1
88455	47	1
94134	47	1
114781	47	1
116064	47	1
126917	47	1
154091	47	1
200132	47	1
220441	47	1
386618	47	1
641	46	1
1647	46	1
1847	46	1
2043	46	1
3251	46	1
3815	46	1
4134	46	1
4299	46	1
5327	46	1
6259	46	1
7422	46	1
9537	46	1
9861	46	1
9902	46	1
11252	46	1
22800	46	1
23085	46	1
23345	46	1
25819	46	1
27183	46	1
57553	46	1
65997	46	1
79618	46	1
91461	46	1
154386	46	1
285761	46	1
100505549	46	1
783	45	1
989	45	1
2099	45	1
2247	45	1
2596	45	1
2900	45	1
2963	45	1
3097	45	1
3918	45	1
4255	45	1
5295	45	1
5335	45	1
5800	45	1
6509	45	1
6611	45	1
6617	45	1
8632	45	1
9792	45	1
9933	45	1
23530	45	1
23705	45	1
26009	45	1
26747	45	1
51649	45	1
55214	45	1
56034	45	1
57134	45	1
57154	45	1
57589	45	1
79074	45	1
81603	45	1
154790	45	1
196951	45	1
283349	45	1
339896	45	1
146	44	1
1734	44	1
3998	44	1
4478	44	1
4919	44	1
5218	44	1
5695	44	1
6678	44	1
6711	44	1
7071	44	1
7534	44	1
8204	44	1
8323	44	1
10928	44	1
22862	44	1
23118	44	1
27346	44	1
27347	44	1
51175	44	1
54986	44	1
55770	44	1
55914	44	1
56888	44	1
57476	44	1
64207	44	1
84247	44	1
84750	44	1
85395	44	1
115825	44	1
140609	44	1
201475	44	1
389136	44	1
1305	43	1
1435	43	1
2255	43	1
2273	43	1
3397	43	1
3693	43	1
4072	43	1
5163	43	1
6493	43	1
7335	43	1
7580	43	1
8295	43	1
8522	43	1
8816	43	1
9052	43	1
9262	43	1
10631	43	1
11031	43	1
26240	43	1
26289	43	1
27241	43	1
51201	43	1
51375	43	1
51701	43	1
51735	43	1
54103	43	1
55082	43	1
55670	43	1
57214	43	1
57419	43	1
60673	43	1
81618	43	1
84056	43	1
92154	43	1
117178	43	1
121512	43	1
122961	43	1
149840	43	1
389289	43	1
1612	42	1
1794	42	1
2004	42	1
2104	42	1
2178	42	1
2776	42	1
4650	42	1
5292	42	1
5519	42	1
5593	42	1
6249	42	1
6299	42	1
7150	42	1
7296	42	1
8193	42	1
8869	42	1
9077	42	1
9536	42	1
9658	42	1
10100	42	1
23102	42	1
23761	42	1
25976	42	1
51339	42	1
54108	42	1
54901	42	1
55122	42	1
55608	42	1
55850	42	1
56886	42	1
57158	42	1
57224	42	1
64342	42	1
79971	42	1
81832	42	1
84059	42	1
84886	42	1
91624	42	1
152579	42	1
153020	42	1
220988	42	1
221935	42	1
100131897	42	1
220	41	1
323	41	1
382	41	1
831	41	1
1662	41	1
1903	41	1
2182	41	1
2297	41	1
2327	41	1
3487	41	1
3776	41	1
4149	41	1
4724	41	1
5467	41	1
6233	41	1
6591	41	1
7341	41	1
8989	41	1
9489	41	1
9509	41	1
10234	41	1
10656	41	1
10699	41	1
10988	41	1
11077	41	1
22908	41	1
25771	41	1
26031	41	1
29102	41	1
29953	41	1
29968	41	1
54543	41	1
56906	41	1
56977	41	1
58499	41	1
59277	41	1
64222	41	1
64224	41	1
79906	41	1
84675	41	1
85301	41	1
114905	41	1
121441	41	1
125488	41	1
127435	41	1
152573	41	1
160492	41	1
285590	41	1
400954	41	1
688	40	1
1879	40	1
2250	40	1
2590	40	1
4081	40	1
6176	40	1
6664	40	1
9194	40	1
9334	40	1
9444	40	1
9569	40	1
23283	40	1
23286	40	1
27152	40	1
51202	40	1
51523	40	1
54874	40	1
57018	40	1
57190	40	1
57665	40	1
64110	40	1
64407	40	1
91653	40	1
92181	40	1
196527	40	1
200734	40	1
219623	40	1
220164	40	1
253769	40	1
286144	40	1
286223	40	1
399726	40	1
308	39	1
1889	39	1
2861	39	1
3790	39	1
4140	39	1
4212	39	1
4311	39	1
4862	39	1
5136	39	1
5396	39	1
5465	39	1
5621	39	1
5742	39	1
5797	39	1
6238	39	1
6382	39	1
6733	39	1
7086	39	1
7128	39	1
7164	39	1
8452	39	1
8754	39	1
9201	39	1
9553	39	1
9586	39	1
9689	39	1
9736	39	1
10417	39	1
11099	39	1
22943	39	1
23194	39	1
51097	39	1
51123	39	1
54112	39	1
54839	39	1
55198	39	1
56925	39	1
56963	39	1
57120	39	1
57602	39	1
60468	39	1
60481	39	1
60485	39	1
79605	39	1
79747	39	1
80014	39	1
80267	39	1
84333	39	1
127833	39	1
129293	39	1
132864	39	1
140460	39	1
147841	39	1
220047	39	1
286097	39	1
387758	39	1
