# Supplementary material for: Cell type-selective disease-association of genes under high regulatory load
Source: Nucleic Acids Res. 2015 Oct 10;43(18):8839–55. doi: 10.1093/nar/gkv863 (PMC4605313; doi:10.1093/nar/gkv863)
Supplement: SUPPLEMENTARY DATA [file supp_gkv863_nar-01077-z-2015-File011.zip › HighEnhLoad_E016_10PCNT_04-Feb-2015.txt]

Entrez Gene ID	Nr Enh	H3K4me3 status
57507	103	1
6659	95	1
677	81	1
473	79	1
50651	75	1
23266	72	1
7050	70	1
9229	69	1
9723	68	1
51454	68	1
287	67	1
64409	67	1
3720	66	1
5890	66	1
6925	66	1
57556	65	1
10371	63	1
84952	63	1
5793	62	1
54880	62	1
1946	61	1
4609	61	1
11030	61	1
2895	59	1
84898	59	1
79718	58	1
10801	57	1
57561	57	1
7764	56	1
27086	55	1
57415	55	1
1000	54	1
1112	54	1
643314	54	1
6657	53	1
23075	53	1
5087	52	1
9612	52	1
23499	52	1
6934	51	1
8828	51	1
23199	51	1
23657	51	1
56999	51	1
6660	50	1
10090	50	1
6938	49	1
57178	49	1
2239	48	1
3280	48	1
4724	48	1
54901	48	1
80323	48	1
182	47	1
23389	47	1
27445	47	1
57492	47	1
79633	47	1
83539	47	1
5420	46	1
6566	46	1
9223	46	1
123016	46	1
3358	45	1
23327	45	1
54510	45	1
55691	45	1
153396	45	1
9189	44	1
10370	44	1
23283	44	1
53344	44	1
58499	44	1
64359	44	1
351	43	1
2719	43	1
4289	43	1
6840	43	1
6857	43	1
8224	43	1
10252	43	1
10253	43	1
10644	43	1
23255	43	1
79712	43	1
83439	43	1
124540	43	1
132430	43	1
143872	43	1
2257	42	1
7474	42	1
9444	42	1
10163	42	1
23670	42	1
26037	42	1
51031	42	1
56288	42	1
121512	42	1
137970	42	1
667	41	1
3480	41	1
6885	41	1
10221	41	1
56950	41	1
59343	41	1
79730	41	1
80036	41	1
81624	41	1
81846	41	1
84059	41	1
84529	41	1
117583	41	1
131405	41	1
636	40	1
2045	40	1
4045	40	1
4781	40	1
5789	40	1
22903	40	1
25945	40	1
64131	40	1
94134	40	1
1523	39	1
1635	39	1
1740	39	1
1809	39	1
6092	39	1
7204	39	1
8609	39	1
9079	39	1
9308	39	1
9603	39	1
26018	39	1
54622	39	1
84869	39	1
121536	39	1
157638	39	1
399726	39	1
781	38	1
2115	38	1
4613	38	1
4627	38	1
5784	38	1
7090	38	1
7168	38	1
8239	38	1
9628	38	1
10659	38	1
27303	38	1
54986	38	1
64839	38	1
81578	38	1
83698	38	1
166336	38	1
522	37	1
657	37	1
1456	37	1
2697	37	1
2737	37	1
4009	37	1
4330	37	1
5588	37	1
8030	37	1
8613	37	1
8660	37	1
9462	37	1
23118	37	1
23286	37	1
23362	37	1
55634	37	1
63978	37	1
89978	37	1
90390	37	1
121441	37	1
359948	37	1
414318	37	1
214	36	1
2176	36	1
2596	36	1
2632	36	1
3298	36	1
3624	36	1
5095	36	1
5887	36	1
6664	36	1
7003	36	1
8313	36	1
8829	36	1
9215	36	1
26010	36	1
28989	36	1
51232	36	1
55137	36	1
55345	36	1
55534	36	1
55536	36	1
56963	36	1
57182	36	1
57619	36	1
64778	36	1
85416	36	1
169200	36	1
644943	36	1
655	35	1
2120	35	1
2122	35	1
2131	35	1
2562	35	1
4299	35	1
4729	35	1
5015	35	1
5074	35	1
6496	35	1
10603	35	1
10678	35	1
23239	35	1
23275	35	1
23613	35	1
26059	35	1
50863	35	1
51320	35	1
54491	35	1
54796	35	1
79731	35	1
79823	35	1
80059	35	1
81553	35	1
89797	35	1
91057	35	1
345079	35	1
729515	35	1
81	34	1
87	34	1
301	34	1
596	34	1
817	34	1
1123	34	1
2072	34	1
4026	34	1
4208	34	1
6299	34	1
7022	34	1
7035	34	1
10424	34	1
11278	34	1
26053	34	1
27185	34	1
54477	34	1
54715	34	1
57575	34	1
220108	34	1
2530	33	1
2590	33	1
4124	33	1
5069	33	1
5530	33	1
6095	33	1
8028	33	1
8428	33	1
10105	33	1
10418	33	1
10891	33	1
22800	33	1
25819	33	1
27245	33	1
64215	33	1
79192	33	1
120237	33	1
201595	33	1
253559	33	1
652	32	1
902	32	1
1016	32	1
1788	32	1
2138	32	1
2308	32	1
2317	32	1
2494	32	1
3398	32	1
4088	32	1
4281	32	1
4919	32	1
6239	32	1
6670	32	1
7048	32	1
8439	32	1
9448	32	1
23200	32	1
25925	32	1
51571	32	1
54602	32	1
57162	32	1
57460	32	1
57713	32	1
58516	32	1
60468	32	1
79960	32	1
80781	32	1
81550	32	1
81848	32	1
84062	32	1
92126	32	1
116328	32	1
116987	32	1
171425	32	1
108	31	1
678	31	1
1004	31	1
1499	31	1
1789	31	1
3688	31	1
4211	31	1
5358	31	1
6653	31	1
9699	31	1
9839	31	1
10512	31	1
10565	31	1
10884	31	1
22919	31	1
23603	31	1
29094	31	1
51274	31	1
51317	31	1
202018	31	1
220988	31	1
256987	31	1
340527	31	1
288	30	1
306	30	1
1316	30	1
2042	30	1
2241	30	1
2534	30	1
2693	30	1
3778	30	1
4133	30	1
4301	30	1
4685	30	1
5803	30	1
5991	30	1
9124	30	1
9630	30	1
9760	30	1
9804	30	1
23030	30	1
23429	30	1
26960	30	1
27161	30	1
27333	30	1
57194	30	1
79613	30	1
87769	30	1
167227	30	1
344148	30	1
389058	30	1
1501	29	1
1592	29	1
1620	29	1
1837	29	1
1993	29	1
2043	29	1
2260	29	1
2321	29	1
3751	29	1
3908	29	1
4092	29	1
4258	29	1
4774	29	1
5747	29	1
7088	29	1
7091	29	1
7328	29	1
8091	29	1
8898	29	1
9263	29	1
9378	29	1
9685	29	1
10018	29	1
10124	29	1
10529	29	1
22943	29	1
23092	29	1
23129	29	1
23242	29	1
26064	29	1
26509	29	1
29099	29	1
51678	29	1
51809	29	1
55636	29	1
56062	29	1
65983	29	1
79605	29	1
83879	29	1
89853	29	1
284695	29	1
348980	29	1
729993	29	1
1106	28	1
2272	28	1
3097	28	1
4094	28	1
4651	28	1
4978	28	1
5101	28	1
5139	28	1
5289	28	1
5332	28	1
5451	28	1
5453	28	1
5757	28	1
5802	28	1
6091	28	1
6229	28	1
7060	28	1
7386	28	1
7547	28	1
8559	28	1
8777	28	1
8848	28	1
10123	28	1
10618	28	1
11221	28	1
23001	28	1
23090	28	1
23228	28	1
23648	28	1
23767	28	1
25926	28	1
29761	28	1
55016	28	1
55711	28	1
55734	28	1
57167	28	1
57626	28	1
57685	28	1
64207	28	1
64411	28	1
84056	28	1
121227	28	1
132864	28	1
143458	28	1
144165	28	1
152002	28	1
201475	28	1
340526	28	1
346389	28	1
390	27	1
688	27	1
988	27	1
1452	27	1
1612	27	1
2139	27	1
2908	27	1
4131	27	1
4899	27	1
4976	27	1
5090	27	1
5099	27	1
5454	27	1
5578	27	1
5602	27	1
6096	27	1
6897	27	1
8464	27	1
9465	27	1
10642	27	1
10982	27	1
11166	27	1
22822	27	1
22828	27	1
23043	27	1
23677	27	1
26137	27	1
27023	27	1
29035	27	1
29953	27	1
51582	27	1
54407	27	1
55120	27	1
55225	27	1
55277	27	1
55729	27	1
57161	27	1
58155	27	1
64121	27	1
64881	27	1
64919	27	1
79660	27	1
80790	27	1
80821	27	1
83478	27	1
84441	27	1
90871	27	1
126969	27	1
144195	27	1
283416	27	1
338645	27	1
340481	27	1
347730	27	1
642987	27	1
31	26	1
868	26	1
1131	26	1
1665	26	1
1859	26	1
2263	26	1
2888	26	1
3037	26	1
3098	26	1
3400	26	1
3667	26	1
3799	26	1
4254	26	1
4660	26	1
5188	26	1
5292	26	1
5336	26	1
5746	26	1
6473	26	1
6513	26	1
6533	26	1
6595	26	1
7112	26	1
7227	26	1
7520	26	1
9231	26	1
9282	26	1
9537	26	1
9586	26	1
9819	26	1
10157	26	1
23022	26	1
23213	26	1
27242	26	1
29968	26	1
50807	26	1
51429	26	1
51741	26	1
54463	26	1
54891	26	1
55959	26	1
57211	26	1
57226	26	1
57584	26	1
60412	26	1
64219	26	1
79805	26	1
79977	26	1
90550	26	1
112399	26	1
114788	26	1
120071	26	1
127833	26	1
152756	26	1
157807	26	1
221937	26	1
286499	26	1
343450	26	1
389136	26	1
401145	26	1
642587	26	1
100131827	26	1
92	25	1
302	25	1
622	25	1
793	25	1
800	25	1
862	25	1
1602	25	1
1998	25	1
2152	25	1
2649	25	1
2889	25	1
2904	25	1
3052	25	1
3791	25	1
4212	25	1
4852	25	1
5152	25	1
5316	25	1
5412	25	1
5495	25	1
5937	25	1
6515	25	1
6720	25	1
6764	25	1
6935	25	1
8507	25	1
8787	25	1
9771	25	1
9844	25	1
9861	25	1
9891	25	1
10082	25	1
10184	25	1
10409	25	1
23367	25	1
23554	25	1
23705	25	1
26065	25	1
29123	25	1
54502	25	1
55366	25	1
55717	25	1
55904	25	1
56884	25	1
56913	25	1
57496	25	1
57628	25	1
57630	25	1
60312	25	1
81792	25	1
84814	25	1
91584	25	1
115827	25	1
116135	25	1
128710	25	1
136332	25	1
137075	25	1
151648	25	1
168667	25	1
196483	25	1
222255	25	1
255967	25	1
286053	25	1
343472	25	1
474	24	1
658	24	1
780	24	1
799	24	1
1006	24	1
1021	24	1
1488	24	1
2651	24	1
2778	24	1
3516	24	1
3670	24	1
4082	24	1
4089	24	1
4091	24	1
4216	24	1
4325	24	1
5097	24	1
5608	24	1
5796	24	1
6624	24	1
7360	24	1
7414	24	1
7443	24	1
7465	24	1
8618	24	1
9202	24	1
9365	24	1
9781	24	1
9904	24	1
9951	24	1
10472	24	1
22871	24	1
23040	24	1
23072	24	1
23328	24	1
23414	24	1
23493	24	1
23522	24	1
23528	24	1
23543	24	1
26574	24	1
51253	24	1
54674	24	1
55075	24	1
55205	24	1
55214	24	1
55745	24	1
57410	24	1
57504	24	1
57511	24	1
57689	24	1
60561	24	1
64067	24	1
64225	24	1
80205	24	1
84133	24	1
84909	24	1
91653	24	1
115286	24	1
131583	24	1
137994	24	1
145581	24	1
200734	24	1
257415	24	1
387103	24	1
196	23	1
1350	23	1
1600	23	1
1879	23	1
2070	23	1
2820	23	1
3084	23	1
3625	23	1
3655	23	1
3781	23	1
3895	23	1
4306	23	1
4920	23	1
4947	23	1
5073	23	1
5272	23	1
5295	23	1
5443	23	1
6263	23	1
6309	23	1
6422	23	1
6480	23	1
6671	23	1
6696	23	1
7058	23	1
7325	23	1
7436	23	1
8202	23	1
8412	23	1
8611	23	1
8803	23	1
9021	23	1
9194	23	1
9516	23	1
9712	23	1
11228	23	1
22882	23	1
23167	23	1
23261	23	1
23291	23	1
23302	23	1
25769	23	1
25817	23	1
27324	23	1
51397	23	1
51455	23	1
54465	23	1
55604	23	1
56034	23	1
56475	23	1
64579	23	1
83786	23	1
84938	23	1
91768	23	1
200150	23	1
202559	23	1
221833	23	1
339896	23	1
347744	23	1
387882	23	1
100133941	23	1
594	22	1
774	22	1
912	22	1
1009	22	1
1515	22	1
1806	22	1
1848	22	1
1910	22	1
2591	22	1
3091	22	1
3344	22	1
3660	22	1
4311	22	1
4753	22	1
4810	22	1
4829	22	1
5915	22	1
6311	22	1
6433	22	1
6453	22	1
6638	22	1
7068	22	1
7074	22	1
7162	22	1
7324	22	1
8324	22	1
8491	22	1
8658	22	1
8672	22	1
8805	22	1
8870	22	1
9242	22	1
9341	22	1
9874	22	1
10085	22	1
10586	22	1
10979	22	1
11167	22	1
22999	22	1
23023	22	1
23085	22	1
23107	22	1
23112	22	1
23254	22	1
23446	22	1
23498	22	1
29789	22	1
51123	22	1
51421	22	1
51542	22	1
55089	22	1
55160	22	1
55211	22	1
55243	22	1
55915	22	1
56243	22	1
56888	22	1
57181	22	1
79109	22	1
79621	22	1
79639	22	1
79645	22	1
80243	22	1
84146	22	1
84541	22	1
90649	22	1
112885	22	1
114786	22	1
130535	22	1
158158	22	1
170690	22	1
200728	22	1
202374	22	1
221035	22	1
223082	22	1
284058	22	1
340351	22	1
387921	22	1
399979	22	1
400451	22	1
401024	22	1
323	21	1
539	21	1
1002	21	1
1404	21	1
1496	21	1
1525	21	1
1630	21	1
1662	21	1
1906	21	1
1948	21	1
2012	21	1
2044	21	1
2246	21	1
2558	21	1
2913	21	1
2914	21	1
2995	21	1
3038	21	1
3418	21	1
3569	21	1
3763	21	1
4001	21	1
4134	21	1
4170	21	1
4544	21	1
4773	21	1
5028	21	1
5797	21	1
5921	21	1
6492	21	1
7337	21	1
8226	21	1
8445	21	1
8499	21	1
8926	21	1
8932	21	1
9334	21	1
9580	21	1
9734	21	1
9933	21	1
9957	21	1
10242	21	1
10920	21	1
11096	21	1
11103	21	1
11214	21	1
22990	21	1
23081	21	1
23195	21	1
23608	21	1
25902	21	1
26130	21	1
51649	21	1
54206	21	1
54543	21	1
55144	21	1
56895	21	1
56944	21	1
57620	21	1
64410	21	1
64754	21	1
79698	21	1
79813	21	1
79827	21	1
80014	21	1
80034	21	1
80144	21	1
80762	21	1
81563	21	1
83989	21	1
84894	21	1
85379	21	1
92291	21	1
122060	21	1
124872	21	1
129787	21	1
144699	21	1
152006	21	1
153571	21	1
158038	21	1
160518	21	1
166647	21	1
221037	21	1
221895	21	1
253782	21	1
259230	21	1
285704	21	1
286144	21	1
389549	21	1
400954	21	1
105	20	1
152	20	1
577	20	1
894	20	1
1133	20	1
1183	20	1
1656	20	1
1780	20	1
2023	20	1
2029	20	1
2181	20	1
3363	20	1
3725	20	1
4128	20	1
4149	20	1
4286	20	1
4345	20	1
4482	20	1
5586	20	1
6259	20	1
6461	20	1
6497	20	1
7026	20	1
7145	20	1
7260	20	1
7336	20	1
7368	20	1
7372	20	1
7534	20	1
8193	20	1
8654	20	1
9185	20	1
9394	20	1
9569	20	1
9637	20	1
9902	20	1
10019	20	1
10186	20	1
10257	20	1
10392	20	1
10531	20	1
10579	20	1
10611	20	1
10651	20	1
10718	20	1
10806	20	1
11252	20	1
22829	20	1
22907	20	1
23034	20	1
23036	20	1
23094	20	1
23095	20	1
23230	20	1
23321	20	1
23338	20	1
23593	20	1
25913	20	1
26011	20	1
26040	20	1
26207	20	1
26585	20	1
27241	20	1
28951	20	1
29103	20	1
29104	20	1
29969	20	1
29982	20	1
29995	20	1
50515	20	1
51133	20	1
51141	20	1
51334	20	1
51776	20	1
53407	20	1
54212	20	1
55068	20	1
55182	20	1
55614	20	1
55653	20	1
55686	20	1
55863	20	1
57186	20	1
57531	20	1
57574	20	1
60685	20	1
64083	20	1
64682	20	1
79866	20	1
79932	20	1
80725	20	1
81796	20	1
83941	20	1
83943	20	1
83992	20	1
84216	20	1
84298	20	1
84623	20	1
114818	20	1
115572	20	1
131034	20	1
132204	20	1
152110	20	1
152485	20	1
154091	20	1
154810	20	1
221935	20	1
253558	20	1
253714	20	1
256130	20	1
259282	20	1
283248	20	1
286204	20	1
374655	20	1
375287	20	1
387923	20	1
389421	20	1
114	19	1
132	19	1
284	19	1
613	19	1
744	19	1
801	19	1
1373	19	1
1627	19	1
1729	19	1
1947	19	1
2019	19	1
2137	19	1
2172	19	1
2262	19	1
2483	19	1
2637	19	1
2643	19	1
2770	19	1
2903	19	1
3096	19	1
3295	19	1
3930	19	1
4087	19	1
4293	19	1
4300	19	1
4363	19	1
4616	19	1
4825	19	1
4857	19	1
5217	19	1
5366	19	1
5558	19	1
5727	19	1
5783	19	1
5818	19	1
6251	19	1
6487	19	1
7181	19	1
7837	19	1
8325	19	1
8470	19	1
8560	19	1
8812	19	1
8816	19	1
8905	19	1
9314	19	1
9320	19	1
9543	19	1
9833	19	1
9865	19	1
10040	19	1
10098	19	1
10165	19	1
10468	19	1
10478	19	1
10785	19	1
10826	19	1
10867	19	1
10983	19	1
11227	19	1
22906	19	1
22941	19	1
23080	19	1
23175	19	1
23682	19	1
23760	19	1
25948	19	1
25950	19	1
26286	19	1
26985	19	1
27044	19	1
27328	19	1
28232	19	1
51020	19	1
51339	19	1
53335	19	1
53942	19	1
54596	19	1
54989	19	1
55291	19	1
55647	19	1
55752	19	1
55755	19	1
55799	19	1
55832	19	1
55854	19	1
57018	19	1
57142	19	1
57224	19	1
57706	19	1
64101	19	1
64211	19	1
64283	19	1
79644	19	1
79658	19	1
80000	19	1
80315	19	1
81671	19	1
83549	19	1
83690	19	1
84284	19	1
84940	19	1
114799	19	1
143686	19	1
144402	19	1
148281	19	1
149111	19	1
151887	19	1
153020	19	1
166614	19	1
256227	19	1
256536	19	1
257194	19	1
341640	19	1
342184	19	1
344787	19	1
347731	19	1
389072	19	1
399947	19	1
404093	19	1
320	18	1
528	18	1
595	18	1
650	18	1
861	18	1
949	18	1
1008	18	1
1040	18	1
1070	18	1
1284	18	1
1519	18	1
2011	18	1
2017	18	1
2114	18	1
2146	18	1
2258	18	1
2335	18	1
2487	18	1
2824	18	1
2890	18	1
2898	18	1
2969	18	1
3169	18	1
3911	18	1
4659	18	1
4929	18	1
4988	18	1
5058	18	1
5214	18	1
5271	18	1
5362	18	1
6456	18	1
6520	18	1
6662	18	1
6745	18	1
6943	18	1
7100	18	1
7247	18	1
7431	18	1
8204	18	1
8621	18	1
8624	18	1
8732	18	1
8908	18	1
8915	18	1
9053	18	1
9162	18	1
9414	18	1
9564	18	1
9585	18	1
9588	18	1
9639	18	1
9867	18	1
9935	18	1
10049	18	1
10128	18	1
10140	18	1
10368	18	1
10413	18	1
10451	18	1
10477	18	1
10499	18	1
10743	18	1
22807	18	1
22908	18	1
23161	18	1
23194	18	1
23243	18	1
23263	18	1
23768	18	1
24141	18	1
25771	18	1
25816	18	1
27236	18	1
51299	18	1
51322	18	1
51366	18	1
51523	18	1
54434	18	1
54476	18	1
54541	18	1
54627	18	1
54704	18	1
54914	18	1
55082	18	1
55294	18	1
55500	18	1
55705	18	1
55740	18	1
55785	18	1
55816	18	1
56171	18	1
57150	18	1
57494	18	1
57591	18	1
57609	18	1
57624	18	1
60675	18	1
63971	18	1
64326	18	1
64848	18	1
64859	18	1
79071	18	1
79627	18	1
79716	18	1
79887	18	1
79906	18	1
79923	18	1
80070	18	1
80267	18	1
80333	18	1
81539	18	1
84186	18	1
84319	18	1
84570	18	1
84750	18	1
84811	18	1
84976	18	1
85019	18	1
89796	18	1
90025	18	1
90627	18	1
92014	18	1
92737	18	1
93663	18	1
114991	18	1
116028	18	1
127018	18	1
132989	18	1
133060	18	1
136227	18	1
143187	18	1
143684	18	1
145781	18	1
153339	18	1
157697	18	1
162333	18	1
170850	18	1
221981	18	1
253430	18	1
284252	18	1
374786	18	1
375567	18	1
100113407	18	1
100499483	18	1
100820829	18	1
330	17	1
414	17	1
590	17	1
627	17	1
639	17	1
760	17	1
900	17	1
999	17	1
1121	17	1
1385	17	1
1454	17	1
1462	17	1
1479	17	1
1514	17	1
1611	17	1
1734	17	1
1795	17	1
1950	17	1
2195	17	1
2353	17	1
2776	17	1
2885	17	1
2899	17	1
2956	17	1
3142	17	1
3397	17	1
4040	17	1
4072	17	1
4121	17	1
4147	17	1
4326	17	1
4335	17	1
4739	17	1
4915	17	1
5125	17	1
5154	17	1
5218	17	1
5257	17	1
5867	17	1
6310	17	1
6656	17	1
6902	17	1
6907	17	1
7013	17	1
7082	17	1
7280	17	1
7410	17	1
7514	17	1
7786	17	1
7855	17	1
7991	17	1
8110	17	1
8403	17	1
8471	17	1
8653	17	1
9169	17	1
9352	17	1
9380	17	1
9522	17	1
9686	17	1
9722	17	1
9811	17	1
9832	17	1
9846	17	1
9972	17	1
10398	17	1
10539	17	1
10667	17	1
10787	17	1
11052	17	1
11130	17	1
11217	17	1
11222	17	1
11259	17	1
22861	17	1
22883	17	1
22954	17	1
23024	17	1
23101	17	1
23186	17	1
23287	17	1
23406	17	1
23576	17	1
23580	17	1
25937	17	1
26575	17	1
27022	17	1
27112	17	1
27352	17	1
29998	17	1
51174	17	1
51250	17	1
54221	17	1
54808	17	1
55151	17	1
55504	17	1
56853	17	1
56987	17	1
57502	17	1
57636	17	1
57703	17	1
58480	17	1
60492	17	1
65084	17	1
65249	17	1
65997	17	1
79047	17	1
79191	17	1
79365	17	1
80003	17	1
81849	17	1
83641	17	1
83734	17	1
83857	17	1
84709	17	1
85457	17	1
90459	17	1
114798	17	1
114883	17	1
122786	17	1
129684	17	1
151963	17	1
152404	17	1
154796	17	1
157695	17	1
219771	17	1
220441	17	1
256021	17	1
283349	17	1
283807	17	1
317762	17	1
344387	17	1
389170	17	1
441061	17	1
494188	17	1
100506581	17	1
25	16	1
120	16	1
274	16	1
368	16	1
466	16	1
607	16	1
805	16	1
1080	16	1
1289	16	1
1352	16	1
1495	16	1
1654	16	1
1735	16	1
1739	16	1
1757	16	1
1838	16	1
1846	16	1
1969	16	1
2100	16	1
2104	16	1
2550	16	1
2587	16	1
2744	16	1
2894	16	1
2917	16	1
2957	16	1
3184	16	1
3490	16	1
3693	16	1
4000	16	1
4067	16	1
4081	16	1
4085	16	1
4255	16	1
4430	16	1
4440	16	1
4543	16	1
4783	16	1
4898	16	1
4922	16	1
5094	16	1
5142	16	1
5163	16	1
5195	16	1
5269	16	1
5305	16	1
5352	16	1
5521	16	1
5523	16	1
5592	16	1
5740	16	1
5910	16	1
5983	16	1
5987	16	1
5998	16	1
6119	16	1
6157	16	1
6262	16	1
6434	16	1
6446	16	1
6508	16	1
6658	16	1
6747	16	1
7042	16	1
7070	16	1
7404	16	1
7444	16	1
7544	16	1
7804	16	1
7871	16	1
7873	16	1
8111	16	1
8153	16	1
8320	16	1
8379	16	1
8481	16	1
8543	16	1
8701	16	1
8887	16	1
8925	16	1
8994	16	1
9508	16	1
9510	16	1
9638	16	1
9658	16	1
9682	16	1
9710	16	1
9779	16	1
10076	16	1
10154	16	1
10207	16	1
10243	16	1
10492	16	1
10568	16	1
10602	16	1
10758	16	1
10886	16	1
11000	16	1
11141	16	1
22936	16	1
23002	16	1
23224	16	1
23236	16	1
23250	16	1
23269	16	1
23294	16	1
23508	16	1
25940	16	1
26050	16	1
26986	16	1
27067	16	1
27113	16	1
27131	16	1
27347	16	1
27430	16	1
28957	16	1
29951	16	1
30846	16	1
51134	16	1
51305	16	1
51375	16	1
51379	16	1
51569	16	1
51761	16	1
54332	16	1
54443	16	1
54737	16	1
54815	16	1
54874	16	1
54956	16	1
55200	16	1
55269	16	1
55608	16	1
55697	16	1
55754	16	1
55841	16	1
55906	16	1
55920	16	1
56660	16	1
56892	16	1
56967	16	1
57097	16	1
57113	16	1
57132	16	1
57563	16	1
57673	16	1
58526	16	1
60494	16	1
63027	16	1
64084	16	1
64116	16	1
64168	16	1
64374	16	1
64841	16	1
79668	16	1
79683	16	1
79750	16	1
80067	16	1
80139	16	1
80310	16	1
81603	16	1
83594	16	1
84181	16	1
84530	16	1
90678	16	1
93986	16	1
113263	16	1
114781	16	1
114821	16	1
114825	16	1
127707	16	1
134957	16	1
144245	16	1
145567	16	1
145748	16	1
151278	16	1
152330	16	1
153129	16	1
155185	16	1
158135	16	1
161357	16	1
168090	16	1
169792	16	1
203228	16	1
222194	16	1
253827	16	1
261734	16	1
283999	16	1
285605	16	1
375449	16	1
389203	16	1
729830	16	1
730130	16	1
