# Supplementary material for: Cell type-selective disease-association of genes under high regulatory load
Source: Nucleic Acids Res. 2015 Oct 10;43(18):8839–55. doi: 10.1093/nar/gkv863 (PMC4605313; doi:10.1093/nar/gkv863)
Supplement: SUPPLEMENTARY DATA [file supp_gkv863_nar-01077-z-2015-File011.zip › HighEnhLoad_E015_10PCNT_04-Feb-2015.txt]

Entrez Gene ID	Nr Enh	H3K4me3 status
6659	92	1
57507	81	1
4609	75	1
677	63	1
10253	58	1
57556	56	1
51454	54	1
54880	54	1
53344	53	1
145581	53	1
10371	52	1
287	51	1
3720	51	1
6857	51	1
54602	51	1
1112	50	1
2895	50	1
9723	50	1
5890	49	1
6925	49	1
23266	49	1
84952	49	1
5793	48	1
7050	48	1
11030	47	1
123016	47	1
5358	46	1
351	44	1
636	44	1
2239	44	1
9612	44	1
57415	44	1
132430	44	1
3358	43	1
50651	43	1
64409	42	1
473	41	1
2317	41	1
5074	41	1
6934	41	1
54901	41	1
1000	40	1
1523	40	1
83539	40	1
522	39	1
1456	39	1
8828	39	1
10252	39	1
10603	39	1
81	38	1
7474	38	1
55634	38	1
79718	38	1
7547	37	1
9229	37	1
10801	37	1
10891	37	1
51232	37	1
79960	37	1
80059	37	1
301	36	1
2257	36	1
4092	36	1
23195	36	1
23199	36	1
27445	36	1
57226	36	1
57561	36	1
152485	36	1
389058	36	1
214	35	1
652	35	1
2719	35	1
9308	35	1
9630	35	1
9933	35	1
57178	35	1
57492	35	1
137970	35	1
157638	35	1
2889	34	1
9079	34	1
9465	34	1
10424	34	1
11221	34	1
23283	34	1
56288	34	1
257194	34	1
643314	34	1
390	33	1
3037	33	1
5069	33	1
9124	33	1
10085	33	1
22822	33	1
23075	33	1
23499	33	1
54477	33	1
57494	33	1
182	32	1
1501	32	1
1946	32	1
2045	32	1
4299	32	1
4724	32	1
5095	32	1
5803	32	1
10157	32	1
23275	32	1
26064	32	1
80323	32	1
89978	32	1
117583	32	1
1998	31	1
3480	31	1
3569	31	1
4001	31	1
5289	31	1
6657	31	1
6885	31	1
6938	31	1
9223	31	1
11103	31	1
23670	31	1
25945	31	1
27303	31	1
54510	31	1
56950	31	1
64359	31	1
80781	31	1
1488	30	1
4281	30	1
6566	30	1
6653	30	1
7003	30	1
8379	30	1
8412	30	1
10090	30	1
23657	30	1
51031	30	1
55345	30	1
57575	30	1
60312	30	1
64839	30	1
87769	30	1
89797	30	1
256987	30	1
31	29	1
657	29	1
678	29	1
3398	29	1
4627	29	1
5087	29	1
5784	29	1
6497	29	1
6660	29	1
7022	29	1
26010	29	1
79660	29	1
84898	29	1
120237	29	1
124540	29	1
131405	29	1
343450	29	1
306	28	1
862	28	1
2120	28	1
4781	28	1
5420	28	1
7060	28	1
8428	28	1
8609	28	1
8777	28	1
9874	28	1
22943	28	1
23230	28	1
23682	28	1
25913	28	1
26574	28	1
54622	28	1
56062	28	1
57182	28	1
58499	28	1
83549	28	1
83698	28	1
84869	28	1
114788	28	1
168667	28	1
220108	28	1
108	27	1
799	27	1
1106	27	1
1665	27	1
1809	27	1
2562	27	1
3908	27	1
4091	27	1
4289	27	1
4345	27	1
5588	27	1
6239	27	1
9637	27	1
10105	27	1
10221	27	1
23239	27	1
23429	27	1
57626	27	1
64778	27	1
80036	27	1
81624	27	1
116328	27	1
201475	27	1
414318	27	1
596	26	1
781	26	1
817	26	1
1009	26	1
1070	26	1
4088	26	1
4729	26	1
5757	26	1
6670	26	1
7204	26	1
8239	26	1
10049	26	1
10370	26	1
23200	26	1
28989	26	1
51320	26	1
51582	26	1
54874	26	1
79613	26	1
79712	26	1
84133	26	1
92126	26	1
126969	26	1
143872	26	1
153396	26	1
154810	26	1
346389	26	1
642587	26	1
644943	26	1
87	25	1
2042	25	1
2152	25	1
3082	25	1
8898	25	1
8905	25	1
9644	25	1
10529	25	1
22903	25	1
23081	25	1
25769	25	1
26059	25	1
26509	25	1
54796	25	1
60685	25	1
81846	25	1
114781	25	1
121227	25	1
144195	25	1
158158	25	1
256227	25	1
283416	25	1
375287	25	1
399726	25	1
401024	25	1
988	24	1
1404	24	1
1592	24	1
2176	24	1
2263	24	1
2596	24	1
2693	24	1
3248	24	1
3397	24	1
4128	24	1
4311	24	1
6096	24	1
7372	24	1
8464	24	1
8471	24	1
9462	24	1
23242	24	1
23389	24	1
23613	24	1
23648	24	1
26130	24	1
27086	24	1
51678	24	1
55120	24	1
79109	24	1
79906	24	1
80205	24	1
81848	24	1
84441	24	1
121441	24	1
222255	24	1
286144	24	1
667	23	1
1123	23	1
1316	23	1
1612	23	1
1756	23	1
2115	23	1
2122	23	1
2131	23	1
2241	23	1
2262	23	1
2530	23	1
3363	23	1
3693	23	1
4026	23	1
4124	23	1
4301	23	1
4651	23	1
4829	23	1
6638	23	1
7048	23	1
8226	23	1
9148	23	1
10979	23	1
10982	23	1
22871	23	1
22882	23	1
23129	23	1
23287	23	1
23603	23	1
27328	23	1
29761	23	1
51429	23	1
57157	23	1
57460	23	1
59343	23	1
60561	23	1
84284	23	1
91752	23	1
115701	23	1
121536	23	1
158038	23	1
169200	23	1
253714	23	1
286499	23	1
729515	23	1
1021	22	1
1740	22	1
2258	22	1
2272	22	1
2651	22	1
2737	22	1
3052	22	1
4216	22	1
4899	22	1
5336	22	1
5789	22	1
5796	22	1
5887	22	1
5991	22	1
6256	22	1
6299	22	1
6840	22	1
6897	22	1
7090	22	1
7328	22	1
8829	22	1
9194	22	1
9263	22	1
9380	22	1
10124	22	1
10128	22	1
10409	22	1
10644	22	1
23118	22	1
23167	22	1
23213	22	1
23327	22	1
23362	22	1
27241	22	1
54543	22	1
54891	22	1
55214	22	1
55291	22	1
55959	22	1
56034	22	1
57584	22	1
58155	22	1
79633	22	1
79731	22	1
80003	22	1
80144	22	1
80790	22	1
81502	22	1
81550	22	1
84709	22	1
90550	22	1
153657	22	1
201595	22	1
256130	22	1
655	21	1
894	21	1
902	21	1
999	21	1
1289	21	1
1602	21	1
1730	21	1
2138	21	1
2321	21	1
2697	21	1
3176	21	1
3280	21	1
3298	21	1
3660	21	1
3778	21	1
4009	21	1
4045	21	1
4133	21	1
4300	21	1
4330	21	1
5073	21	1
5295	21	1
5747	21	1
6513	21	1
6515	21	1
7871	21	1
7873	21	1
8028	21	1
8611	21	1
8658	21	1
8908	21	1
9231	21	1
9699	21	1
9891	21	1
10082	21	1
10163	21	1
10565	21	1
10884	21	1
22800	21	1
23001	21	1
23022	21	1
23090	21	1
23092	21	1
23446	21	1
51133	21	1
54815	21	1
54989	21	1
55534	21	1
55691	21	1
56967	21	1
56999	21	1
57646	21	1
57685	21	1
63978	21	1
64841	21	1
84059	21	1
93663	21	1
94134	21	1
130535	21	1
145781	21	1
202018	21	1
220988	21	1
221037	21	1
347744	21	1
359948	21	1
100820829	21	1
368	20	1
408	20	1
414	20	1
650	20	1
1008	20	1
1033	20	1
1515	20	1
1519	20	1
1795	20	1
1837	20	1
1859	20	1
2335	20	1
3097	20	1
3142	20	1
3791	20	1
4131	20	1
4325	20	1
4363	20	1
5028	20	1
5101	20	1
5530	20	1
5558	20	1
5602	20	1
6092	20	1
6595	20	1
7227	20	1
7465	20	1
7837	20	1
8030	20	1
8091	20	1
8803	20	1
8848	20	1
9444	20	1
9781	20	1
9811	20	1
9863	20	1
9957	20	1
10418	20	1
23498	20	1
25819	20	1
27237	20	1
27333	20	1
51166	20	1
51523	20	1
51571	20	1
51649	20	1
51816	20	1
54596	20	1
55205	20	1
55277	20	1
57162	20	1
57496	20	1
60468	20	1
64225	20	1
79694	20	1
81578	20	1
83983	20	1
91057	20	1
116028	20	1
116987	20	1
152002	20	1
161357	20	1
202559	20	1
202865	20	1
255967	20	1
259282	20	1
284058	20	1
347730	20	1
387882	20	1
391365	20	1
400451	20	1
404093	20	1
438	19	1
1040	19	1
1600	19	1
1635	19	1
2072	19	1
2247	19	1
2308	19	1
2494	19	1
2908	19	1
3091	19	1
3295	19	1
3400	19	1
4208	19	1
4211	19	1
4258	19	1
4919	19	1
5332	19	1
5746	19	1
5867	19	1
6480	19	1
6492	19	1
6624	19	1
7436	19	1
7855	19	1
8690	19	1
9021	19	1
9242	19	1
9448	19	1
9685	19	1
9951	19	1
10184	19	1
10602	19	1
10678	19	1
10788	19	1
22987	19	1
23043	19	1
23186	19	1
23338	19	1
23554	19	1
29789	19	1
29982	19	1
49861	19	1
51339	19	1
53335	19	1
54463	19	1
54757	19	1
55686	19	1
55717	19	1
55854	19	1
56243	19	1
56913	19	1
56963	19	1
56987	19	1
57113	19	1
57167	19	1
57410	19	1
58480	19	1
58516	19	1
64123	19	1
64215	19	1
65983	19	1
80067	19	1
83786	19	1
84955	19	1
90871	19	1
138241	19	1
151963	19	1
155185	19	1
221035	19	1
284695	19	1
642987	19	1
577	18	1
868	18	1
912	18	1
1284	18	1
1620	18	1
1630	18	1
2139	18	1
2637	18	1
2643	18	1
3688	18	1
3751	18	1
3799	18	1
3927	18	1
4613	18	1
4852	18	1
4947	18	1
5058	18	1
5272	18	1
5292	18	1
5586	18	1
5802	18	1
5860	18	1
7071	18	1
7112	18	1
7168	18	1
7342	18	1
7410	18	1
7447	18	1
7514	18	1
8613	18	1
8926	18	1
9185	18	1
9189	18	1
9282	18	1
9603	18	1
9734	18	1
9819	18	1
9955	18	1
10242	18	1
10243	18	1
10477	18	1
22919	18	1
23030	18	1
23034	18	1
23294	18	1
23379	18	1
23493	18	1
23543	18	1
25831	18	1
25926	18	1
25940	18	1
26137	18	1
27023	18	1
27324	18	1
29035	18	1
50863	18	1
51421	18	1
54206	18	1
54491	18	1
54986	18	1
55089	18	1
55137	18	1
55200	18	1
55211	18	1
55647	18	1
55734	18	1
56475	18	1
57211	18	1
57619	18	1
60675	18	1
64207	18	1
65084	18	1
79730	18	1
79813	18	1
79923	18	1
81553	18	1
84186	18	1
90390	18	1
130507	18	1
221833	18	1
253559	18	1
340481	18	1
340527	18	1
100287036	18	1
114	17	1
288	17	1
474	17	1
774	17	1
1004	17	1
1016	17	1
1288	17	1
1290	17	1
1490	17	1
1757	17	1
1948	17	1
2255	17	1
2591	17	1
2820	17	1
2824	17	1
2956	17	1
3911	17	1
4685	17	1
5152	17	1
5316	17	1
5495	17	1
5613	17	1
5727	17	1
6259	17	1
6461	17	1
6695	17	1
6696	17	1
6745	17	1
6801	17	1
7074	17	1
7086	17	1
7280	17	1
7360	17	1
8092	17	1
8313	17	1
8439	17	1
8660	17	1
9162	17	1
9215	17	1
9352	17	1
9365	17	1
9516	17	1
9590	17	1
10153	17	1
10207	17	1
10512	17	1
10611	17	1
10762	17	1
10973	17	1
11130	17	1
23002	17	1
23094	17	1
23107	17	1
23144	17	1
23194	17	1
23228	17	1
23261	17	1
23286	17	1
23677	17	1
23768	17	1
25816	17	1
26065	17	1
26269	17	1
27018	17	1
29953	17	1
51083	17	1
51455	17	1
51809	17	1
54407	17	1
55083	17	1
55225	17	1
55243	17	1
55610	17	1
55740	17	1
55785	17	1
55863	17	1
56895	17	1
57097	17	1
57563	17	1
64411	17	1
64754	17	1
64881	17	1
79677	17	1
79805	17	1
80014	17	1
83608	17	1
83872	17	1
83989	17	1
84062	17	1
84146	17	1
114805	17	1
115201	17	1
127833	17	1
131583	17	1
132864	17	1
139411	17	1
140862	17	1
143458	17	1
153090	17	1
171425	17	1
200734	17	1
254170	17	1
257415	17	1
285600	17	1
286343	17	1
338645	17	1
340526	17	1
340578	17	1
345079	17	1
399947	17	1
441061	17	1
100499483	17	1
100507050	17	1
595	16	1
688	16	1
961	16	1
1729	16	1
2100	16	1
2137	16	1
2181	16	1
2246	16	1
2925	16	1
3930	16	1
4081	16	1
4810	16	1
4848	16	1
4898	16	1
5154	16	1
5218	16	1
5339	16	1
5454	16	1
5987	16	1
6229	16	1
6263	16	1
6453	16	1
6533	16	1
6658	16	1
7058	16	1
7091	16	1
7181	16	1
7430	16	1
8193	16	1
8289	16	1
8481	16	1
8507	16	1
8553	16	1
8805	16	1
9182	16	1
9435	16	1
9585	16	1
9669	16	1
9698	16	1
10123	16	1
10154	16	1
10580	16	1
10642	16	1
10651	16	1
10927	16	1
22856	16	1
22878	16	1
23414	16	1
25902	16	1
26050	16	1
27010	16	1
27161	16	1
29094	16	1
29099	16	1
50807	16	1
50859	16	1
51765	16	1
54808	16	1
55016	16	1
55353	16	1
55536	16	1
55608	16	1
55617	16	1
55857	16	1
55904	16	1
55906	16	1
56884	16	1
57194	16	1
57502	16	1
57687	16	1
57713	16	1
64083	16	1
64089	16	1
79621	16	1
79802	16	1
80821	16	1
85416	16	1
91584	16	1
91768	16	1
92014	16	1
114798	16	1
115123	16	1
115825	16	1
128710	16	1
137075	16	1
154796	16	1
221895	16	1
389692	16	1
399979	16	1
401145	16	1
494188	16	1
729993	16	1
730130	16	1
90	15	1
302	15	1
539	15	1
622	15	1
793	15	1
1121	15	1
1183	15	1
1452	15	1
1491	15	1
1499	15	1
1662	15	1
1808	15	1
1910	15	1
2146	15	1
2558	15	1
2590	15	1
2744	15	1
3092	15	1
3098	15	1
3667	15	1
3725	15	1
3895	15	1
4660	15	1
4851	15	1
5099	15	1
5188	15	1
5212	15	1
5453	15	1
5569	15	1
5931	15	1
6304	15	1
6671	15	1
6720	15	1
6936	15	1
7378	15	1
7414	15	1
7444	15	1
8491	15	1
8672	15	1
8932	15	1
9201	15	1
9202	15	1
9341	15	1
9414	15	1
9522	15	1
9686	15	1
9690	15	1
9710	15	1
9804	15	1
9832	15	1
9844	15	1
10625	15	1
10643	15	1
11259	15	1
22999	15	1
23036	15	1
23072	15	1
23085	15	1
23095	15	1
23122	15	1
23522	15	1
23528	15	1
23593	15	1
23608	15	1
23671	15	1
23760	15	1
25814	15	1
26003	15	1
26040	15	1
27113	15	1
27123	15	1
27242	15	1
28951	15	1
29104	15	1
51253	15	1
51317	15	1
51366	15	1
51397	15	1
51479	15	1
53904	15	1
54476	15	1
54532	15	1
54629	15	1
54715	15	1
55082	15	1
55144	15	1
55160	15	1
55357	15	1
55614	15	1
55729	15	1
55750	15	1
57504	15	1
57591	15	1
64121	15	1
64410	15	1
79644	15	1
79657	15	1
79811	15	1
79823	15	1
79932	15	1
80210	15	1
80315	15	1
81792	15	1
81849	15	1
83478	15	1
84056	15	1
84128	15	1
84189	15	1
84319	15	1
84529	15	1
114883	15	1
114991	15	1
122416	15	1
132989	15	1
134957	15	1
136227	15	1
148281	15	1
151525	15	1
196074	15	1
223082	15	1
256021	15	1
285704	15	1
286053	15	1
342184	15	1
344787	15	1
347733	15	1
347902	15	1
348980	15	1
387103	15	1
387923	15	1
389136	15	1
400954	15	1
100131827	15	1
152	14	1
284	14	1
607	14	1
613	14	1
672	14	1
836	14	1
1131	14	1
1454	14	1
1496	14	1
1525	14	1
1739	14	1
1947	14	1
1969	14	1
1993	14	1
2029	14	1
2483	14	1
2632	14	1
2770	14	1
2888	14	1
2892	14	1
3093	14	1
3418	14	1
3490	14	1
3625	14	1
3670	14	1
3709	14	1
3755	14	1
3763	14	1
3949	14	1
4087	14	1
4488	14	1
4659	14	1
4922	14	1
5093	14	1
5257	14	1
5352	14	1
5412	14	1
5451	14	1
5783	14	1
5797	14	1
6297	14	1
6496	14	1
6594	14	1
6654	14	1
6664	14	1
6907	14	1
6917	14	1
7100	14	1
7804	14	1
8128	14	1
8573	14	1
8615	14	1
8618	14	1
8621	14	1
9425	14	1
9672	14	1
9694	14	1
9749	14	1
9760	14	1
9846	14	1
9904	14	1
10055	14	1
10352	14	1
10392	14	1
10413	14	1
10422	14	1
10478	14	1
10533	14	1
10549	14	1
10586	14	1
10783	14	1
10785	14	1
11214	14	1
22908	14	1
23175	14	1
23224	14	1
23225	14	1
23244	14	1
23254	14	1
23328	14	1
23367	14	1
23517	14	1
26049	14	1
26053	14	1
26122	14	1
27245	14	1
27352	14	1
28232	14	1
50515	14	1
50650	14	1
51704	14	1
54502	14	1
54541	14	1
54627	14	1
54756	14	1
55196	14	1
55328	14	1
55342	14	1
55757	14	1
56853	14	1
56944	14	1
56979	14	1
57609	14	1
57628	14	1
57689	14	1
57703	14	1
63951	14	1
64131	14	1
64283	14	1
64919	14	1
79582	14	1
79605	14	1
79683	14	1
79705	14	1
79739	14	1
79758	14	1
79827	14	1
80243	14	1
80762	14	1
81671	14	1
83856	14	1
83879	14	1
84101	14	1
84668	14	1
84976	14	1
91746	14	1
112885	14	1
114825	14	1
115572	14	1
120071	14	1
124872	14	1
127018	14	1
134121	14	1
144699	14	1
157313	14	1
158135	14	1
167227	14	1
171024	14	1
203245	14	1
253558	14	1
257313	14	1
261734	14	1
285555	14	1
339745	14	1
343472	14	1
344387	14	1
374655	14	1
375743	14	1
388886	14	1
399474	14	1
401535	14	1
729830	14	1
100144748	14	1
25	13	1
185	13	1
187	13	1
320	13	1
330	13	1
466	13	1
528	13	1
762	13	1
780	13	1
928	13	1
1002	13	1
1005	13	1
1287	13	1
1350	13	1
1848	13	1
2017	13	1
2192	13	1
2534	13	1
2649	13	1
2776	13	1
2898	13	1
3169	13	1
3281	13	1
3621	13	1
3775	13	1
3781	13	1
3787	13	1
4000	13	1
4254	13	1
4731	13	1
4773	13	1
4915	13	1
5015	13	1
5090	13	1
5167	13	1
5209	13	1
5217	13	1
5321	13	1
5523	13	1
5611	13	1
5764	13	1
5998	13	1
6119	13	1
6208	13	1
6251	13	1
6262	13	1
6477	13	1
6508	13	1
6641	13	1
6678	13	1
6727	13	1
6764	13	1
6789	13	1
7013	13	1
7042	13	1
7092	13	1
7114	13	1
7132	13	1
7247	13	1
7326	13	1
7357	13	1
7386	13	1
7486	13	1
7692	13	1
7702	13	1
8082	13	1
8224	13	1
8324	13	1
8499	13	1
8503	13	1
8559	13	1
8631	13	1
8812	13	1
8886	13	1
8925	13	1
9208	13	1
9315	13	1
9320	13	1
9394	13	1
9451	13	1
9497	13	1
9508	13	1
9580	13	1
9588	13	1
9759	13	1
9839	13	1
9867	13	1
9871	13	1
9887	13	1
9922	13	1
10188	13	1
10283	13	1
10449	13	1
10658	13	1
10718	13	1
10787	13	1
10886	13	1
10912	13	1
11034	13	1
22876	13	1
22906	13	1
22990	13	1
23013	13	1
23023	13	1
23236	13	1
23240	13	1
23274	13	1
23314	13	1
23335	13	1
23576	13	1
23580	13	1
23705	13	1
25797	13	1
25828	13	1
25897	13	1
25904	13	1
25950	13	1
26984	13	1
27143	13	1
27185	13	1
28982	13	1
29995	13	1
30011	13	1
51134	13	1
51274	13	1
51299	13	1
51334	13	1
51542	13	1
51606	13	1
55070	13	1
55207	13	1
55294	13	1
55312	13	1
55589	13	1
55635	13	1
55711	13	1
55733	13	1
55744	13	1
55787	13	1
56180	13	1
56256	13	1
57150	13	1
57161	13	1
57512	13	1
57531	13	1
57630	13	1
60481	13	1
64116	13	1
64219	13	1
64478	13	1
64859	13	1
79071	13	1
79627	13	1
79647	13	1
79716	13	1
79868	13	1
79886	13	1
79971	13	1
80034	13	1
81788	13	1
81796	13	1
81832	13	1
83734	13	1
84249	13	1
84669	13	1
84842	13	1
84909	13	1
85019	13	1
85377	13	1
85379	13	1
85461	13	1
89853	13	1
90007	13	1
92291	13	1
92912	13	1
93010	13	1
114821	13	1
114971	13	1
122060	13	1
127707	13	1
133060	13	1
138151	13	1
146712	13	1
151887	13	1
152006	13	1
152756	13	1
153339	13	1
154091	13	1
160335	13	1
160518	13	1
170690	13	1
171019	13	1
196527	13	1
196993	13	1
200844	13	1
222194	13	1
255743	13	1
283999	13	1
285220	13	1
347731	13	1
389072	13	1
389549	13	1
401474	13	1
100506581	13	1
133	12	1
148	12	1
317	12	1
658	12	1
1006	12	1
1052	12	1
1075	12	1
1133	12	1
1153	12	1
1352	12	1
1462	12	1
1603	12	1
1847	12	1
1906	12	1
1950	12	1
2043	12	1
2055	12	1
2114	12	1
2186	12	1
2332	12	1
2354	12	1
2549	12	1
2585	12	1
2650	12	1
2768	12	1
2778	12	1
2806	12	1
2894	12	1
2904	12	1
2914	12	1
2969	12	1
3038	12	1
3084	12	1
3094	12	1
3344	12	1
3707	12	1
3730	12	1
3836	12	1
4082	12	1
4240	12	1
4335	12	1
4522	12	1
4528	12	1
4616	12	1
4953	12	1
4986	12	1
5097	12	1
5128	12	1
5139	12	1
5214	12	1
5271	12	1
5366	12	1
5578	12	1
5921	12	1
5924	12	1
6095	12	1
6165	12	1
6197	12	1
6309	12	1
6310	12	1
6722	12	1
6751	12	1
6875	12	1
6935	12	1
7027	12	1
7316	12	1
7520	12	1
7776	12	1
8202	12	1
8320	12	1
8452	12	1
8500	12	1
8543	12	1
8624	12	1
8651	12	1
8654	12	1
8671	12	1
8675	12	1
8738	12	1
8802	12	1
8816	12	1
8870	12	1
9100	12	1
9150	12	1
9169	12	1
9322	12	1
9413	12	1
9537	12	1
9564	12	1
9618	12	1
9639	12	1
9821	12	1
9860	12	1
9935	12	1
10395	12	1
10451	12	1
10539	12	1
10579	12	1
10763	12	1
10769	12	1
11031	12	1
11044	12	1
11083	12	1
11141	12	1
11174	12	1
11227	12	1
11228	12	1
22883	12	1
22898	12	1
23111	12	1
23139	12	1
23352	12	1
23530	12	1
23761	12	1
25771	12	1
25805	12	1
25937	12	1
26009	12	1
26033	12	1
26579	12	1
26585	12	1
26985	12	1
27044	12	1
27067	12	1
27101	12	1
27342	12	1
29072	12	1
29969	12	1
29998	12	1
30010	12	1
50484	12	1
50809	12	1
51020	12	1
51174	12	1
51305	12	1
54103	12	1
55032	12	1
55133	12	1
55304	12	1
55500	12	1
55756	12	1
56660	12	1
57018	12	1
57134	12	1
57142	12	1
57181	12	1
57186	12	1
57217	12	1
57224	12	1
57477	12	1
57534	12	1
57580	12	1
57648	12	1
57706	12	1
58526	12	1
60412	12	1
63027	12	1
64388	12	1
64641	12	1
65220	12	1
65249	12	1
65981	12	1
79645	12	1
79659	12	1
79888	12	1
80204	12	1
80232	12	1
80725	12	1
81603	12	1
81618	12	1
83690	12	1
83692	12	1
83716	12	1
84140	12	1
84298	12	1
84750	12	1
84814	12	1
84859	12	1
84938	12	1
85395	12	1
90362	12	1
90459	12	1
90627	12	1
92369	12	1
92737	12	1
113263	12	1
115827	12	1
116135	12	1
134829	12	1
136332	12	1
157697	12	1
158326	12	1
158586	12	1
161835	12	1
166379	12	1
166614	12	1
166647	12	1
167691	12	1
169981	12	1
196483	12	1
202374	12	1
220382	12	1
221496	12	1
254251	12	1
259230	12	1
260425	12	1
284252	12	1
286204	12	1
317762	12	1
340351	12	1
375567	12	1
401494	12	1
441250	12	1
729857	12	1
