# Supplementary material for: Cell type-selective disease-association of genes under high regulatory load
Source: Nucleic Acids Res. 2015 Oct 10;43(18):8839–55. doi: 10.1093/nar/gkv863 (PMC4605313; doi:10.1093/nar/gkv863)
Supplement: SUPPLEMENTARY DATA [file supp_gkv863_nar-01077-z-2015-File011.zip › HighEnhLoad_E014_10PCNT_04-Feb-2015.txt]

Entrez Gene ID	Nr Enh	H3K4me3 status
57507	148	1
6659	130	1
3720	124	1
677	120	1
50651	114	1
287	109	1
1946	108	1
473	104	1
56999	103	1
9229	102	1
9223	101	1
5890	100	1
4609	98	1
7050	98	1
1000	97	1
6934	97	1
5420	95	1
5793	94	1
83539	91	1
57415	90	1
11030	88	1
55534	88	1
57492	88	1
4258	87	1
10801	87	1
57556	86	1
64409	86	1
4919	85	1
8828	85	1
10221	85	1
23266	85	1
124540	85	1
23389	83	1
27086	83	1
6925	82	1
79718	81	1
4289	80	1
57178	80	1
1316	79	1
84062	79	1
84952	79	1
2895	77	1
3280	76	1
636	74	1
4092	74	1
54880	74	1
157638	74	1
667	73	1
1112	73	1
3480	73	1
9723	73	1
7090	72	1
729515	72	1
5087	71	1
57561	71	1
7474	70	1
23075	70	1
56288	70	1
182	68	1
10644	68	1
26053	68	1
81578	68	1
84898	68	1
4045	67	1
27303	67	1
54901	67	1
2596	66	1
4330	66	1
10371	66	1
23199	66	1
60685	66	1
81848	66	1
7204	65	1
22822	65	1
123016	65	1
166336	65	1
51454	64	1
54796	64	1
55345	64	1
1809	63	1
2138	63	1
6657	63	1
9612	63	1
114781	63	1
116987	63	1
2043	62	1
10090	62	1
23648	62	1
50863	62	1
58499	62	1
91584	62	1
137970	62	1
3037	61	1
5095	61	1
6857	61	1
27185	61	1
79712	61	1
85416	61	1
643314	61	1
8559	60	1
9308	60	1
23327	60	1
23499	60	1
121512	60	1
171425	60	1
214	59	1
678	59	1
2534	59	1
2889	59	1
4009	59	1
4088	59	1
5074	59	1
6664	59	1
6938	59	1
10891	59	1
23090	59	1
59343	59	1
80323	59	1
81846	59	1
2530	58	1
8224	58	1
9215	58	1
644943	58	1
2239	57	1
6566	57	1
23242	57	1
23286	57	1
55959	57	1
64131	57	1
64778	57	1
121441	57	1
4781	56	1
5530	56	1
10370	56	1
23228	56	1
23239	56	1
23429	56	1
23705	56	1
89797	56	1
4091	55	1
6239	55	1
6670	55	1
9603	55	1
9630	55	1
10123	55	1
11103	55	1
23677	55	1
50807	55	1
55214	55	1
81624	55	1
351	54	1
781	54	1
4724	54	1
7048	54	1
8030	54	1
10253	54	1
26059	54	1
26137	54	1
91057	54	1
117583	54	1
120237	54	1
359948	54	1
596	53	1
1499	53	1
2263	53	1
2908	53	1
5069	53	1
5188	53	1
6092	53	1
7003	53	1
9079	53	1
11214	53	1
25925	53	1
51571	53	1
55225	53	1
56950	53	1
57460	53	1
84059	53	1
153396	53	1
306	52	1
4094	52	1
6660	52	1
6885	52	1
7112	52	1
23092	52	1
23200	52	1
54491	52	1
54986	52	1
81553	52	1
83439	52	1
87769	52	1
143872	52	1
157285	52	1
201475	52	1
2122	51	1
2317	51	1
2693	51	1
6229	51	1
7022	51	1
8613	51	1
8660	51	1
10082	51	1
23283	51	1
55717	51	1
56963	51	1
57685	51	1
79730	51	1
79731	51	1
4026	50	1
4081	50	1
4211	50	1
6310	50	1
6840	50	1
8428	50	1
8609	50	1
8829	50	1
11221	50	1
23255	50	1
26018	50	1
51232	50	1
84869	50	1
200734	50	1
222255	50	1
657	49	1
1948	49	1
1993	49	1
4774	49	1
6299	49	1
10982	49	1
27445	49	1
51741	49	1
54622	49	1
55740	49	1
83478	49	1
89853	49	1
90871	49	1
167227	49	1
221035	49	1
655	48	1
817	48	1
1665	48	1
2131	48	1
3930	48	1
4131	48	1
5803	48	1
6095	48	1
8805	48	1
9242	48	1
9444	48	1
23001	48	1
23670	48	1
51253	48	1
51429	48	1
58155	48	1
80036	48	1
89978	48	1
90390	48	1
137075	48	1
144165	48	1
87	47	1
688	47	1
1837	47	1
4544	47	1
5789	47	1
6091	47	1
8091	47	1
9448	47	1
9861	47	1
10105	47	1
10184	47	1
10603	47	1
22903	47	1
51274	47	1
55636	47	1
57162	47	1
60561	47	1
63978	47	1
131405	47	1
153020	47	1
288	46	1
639	46	1
1523	46	1
1600	46	1
4627	46	1
4976	46	1
5797	46	1
5887	46	1
7372	46	1
7547	46	1
8412	46	1
9628	46	1
23030	46	1
27023	46	1
29969	46	1
53344	46	1
83698	46	1
152002	46	1
168667	46	1
220108	46	1
345079	46	1
861	45	1
868	45	1
2045	45	1
2176	45	1
2257	45	1
2308	45	1
2719	45	1
3398	45	1
4281	45	1
5784	45	1
7168	45	1
8439	45	1
9904	45	1
10163	45	1
10252	45	1
10659	45	1
23613	45	1
26011	45	1
29761	45	1
54206	45	1
54477	45	1
54715	45	1
54891	45	1
60468	45	1
64839	45	1
80762	45	1
128710	45	1
157807	45	1
201595	45	1
220988	45	1
283416	45	1
286053	45	1
522	44	1
652	44	1
2260	44	1
2494	44	1
5358	44	1
5453	44	1
6496	44	1
7035	44	1
9365	44	1
9734	44	1
9844	44	1
22800	44	1
23118	44	1
26960	44	1
29035	44	1
55075	44	1
55604	44	1
57584	44	1
57619	44	1
64410	44	1
114793	44	1
121536	44	1
152330	44	1
284695	44	1
390	43	1
1009	43	1
1501	43	1
1740	43	1
2072	43	1
3091	43	1
3184	43	1
3778	43	1
4133	43	1
4208	43	1
4613	43	1
7360	43	1
8324	43	1
9839	43	1
11278	43	1
22882	43	1
22943	43	1
23043	43	1
23657	43	1
27333	43	1
51320	43	1
55083	43	1
57496	43	1
57626	43	1
58516	43	1
79660	43	1
83549	43	1
84529	43	1
132430	43	1
253559	43	1
1004	42	1
1592	42	1
1788	42	1
4651	42	1
5015	42	1
5099	42	1
6262	42	1
7074	42	1
7091	42	1
7855	42	1
9760	42	1
10018	42	1
10424	42	1
25926	42	1
26010	42	1
26509	42	1
29982	42	1
54602	42	1
79823	42	1
83989	42	1
84056	42	1
202374	42	1
344148	42	1
387882	42	1
399726	42	1
31	41	1
1488	41	1
1612	41	1
2120	41	1
2632	41	1
2904	41	1
3170	41	1
3363	41	1
3751	41	1
4852	41	1
5101	41	1
5139	41	1
7443	41	1
9124	41	1
9537	41	1
22871	41	1
22919	41	1
23081	41	1
23321	41	1
25945	41	1
26574	41	1
55660	41	1
64121	41	1
79960	41	1
132864	41	1
221037	41	1
389058	41	1
622	40	1
650	40	1
1635	40	1
2115	40	1
2321	40	1
2335	40	1
2697	40	1
2737	40	1
3298	40	1
4254	40	1
4729	40	1
4899	40	1
5295	40	1
5550	40	1
5747	40	1
5802	40	1
6662	40	1
6926	40	1
7324	40	1
7328	40	1
7414	40	1
8313	40	1
9263	40	1
9334	40	1
9779	40	1
9891	40	1
10418	40	1
10718	40	1
23213	40	1
23498	40	1
26040	40	1
27161	40	1
51339	40	1
51582	40	1
55277	40	1
57161	40	1
57706	40	1
79191	40	1
79633	40	1
80144	40	1
161835	40	1
286204	40	1
343450	40	1
120	39	1
862	39	1
1106	39	1
1611	39	1
1620	39	1
2042	39	1
2114	39	1
2562	39	1
2637	39	1
3052	39	1
3358	39	1
3660	39	1
4299	39	1
4978	39	1
7088	39	1
7520	39	1
8028	39	1
8618	39	1
8898	39	1
9699	39	1
9811	39	1
10124	39	1
10409	39	1
10531	39	1
23414	39	1
23446	39	1
23767	39	1
51678	39	1
54808	39	1
57628	39	1
64207	39	1
64215	39	1
64225	39	1
64759	39	1
79827	39	1
83592	39	1
94134	39	1
126969	39	1
259282	39	1
389549	39	1
399947	39	1
1456	38	1
2139	38	1
2590	38	1
3625	38	1
3725	38	1
4947	38	1
5336	38	1
5443	38	1
5521	38	1
5578	38	1
5588	38	1
5867	38	1
6653	38	1
6720	38	1
7325	38	1
8320	38	1
8848	38	1
9685	38	1
9804	38	1
10049	38	1
10157	38	1
10678	38	1
22883	38	1
23254	38	1
23543	38	1
23760	38	1
28232	38	1
51397	38	1
51523	38	1
51542	38	1
53335	38	1
55120	38	1
55553	38	1
55734	38	1
57182	38	1
57224	38	1
58480	38	1
64101	38	1
64219	38	1
64359	38	1
80059	38	1
83879	38	1
112399	38	1
115827	38	1
131583	38	1
137994	38	1
154810	38	1
200150	38	1
221833	38	1
256536	38	1
642587	38	1
1006	37	1
1123	37	1
1859	37	1
2137	37	1
2766	37	1
5987	37	1
7386	37	1
8905	37	1
9378	37	1
10451	37	1
10586	37	1
10920	37	1
22954	37	1
22998	37	1
23112	37	1
23682	37	1
29842	37	1
51809	37	1
54361	37	1
54897	37	1
57580	37	1
60675	37	1
64067	37	1
64211	37	1
80333	37	1
115286	37	1
121227	37	1
143187	37	1
202018	37	1
257194	37	1
399979	37	1
400451	37	1
108	36	1
196	36	1
744	36	1
1525	36	1
1602	36	1
1662	36	1
3084	36	1
3688	36	1
4082	36	1
4301	36	1
4325	36	1
4488	36	1
5090	36	1
5818	36	1
5991	36	1
6176	36	1
6624	36	1
6897	36	1
7058	36	1
9712	36	1
9819	36	1
9874	36	1
9951	36	1
10154	36	1
10611	36	1
23603	36	1
26985	36	1
27241	36	1
29123	36	1
51031	36	1
54463	36	1
54510	36	1
55016	36	1
55294	36	1
55536	36	1
55904	36	1
56243	36	1
57511	36	1
57575	36	1
64881	36	1
65084	36	1
79605	36	1
80790	36	1
84133	36	1
114818	36	1
157697	36	1
201266	36	1
347730	36	1
400954	36	1
729993	36	1
301	35	1
801	35	1
1848	35	1
2012	35	1
2152	35	1
2262	35	1
2650	35	1
2913	35	1
3799	35	1
4124	35	1
4773	35	1
5073	35	1
6492	35	1
7534	35	1
8445	35	1
8507	35	1
8777	35	1
9189	35	1
9586	35	1
10618	35	1
10758	35	1
23002	35	1
23072	35	1
23085	35	1
23129	35	1
23230	35	1
23275	35	1
23522	35	1
23528	35	1
25834	35	1
51366	35	1
54407	35	1
54502	35	1
54596	35	1
55144	35	1
56853	35	1
81550	35	1
83992	35	1
84441	35	1
84909	35	1
89796	35	1
91752	35	1
92126	35	1
114821	35	1
144699	35	1
196483	35	1
221935	35	1
221981	35	1
389072	35	1
729830	35	1
912	34	1
1002	34	1
1008	34	1
2776	34	1
2887	34	1
2995	34	1
3569	34	1
5332	34	1
5376	34	1
5602	34	1
6533	34	1
6641	34	1
7227	34	1
9425	34	1
9953	34	1
9960	34	1
10243	34	1
10512	34	1
10529	34	1
11166	34	1
23024	34	1
23291	34	1
26286	34	1
27242	34	1
28957	34	1
29094	34	1
29789	34	1
55634	34	1
55966	34	1
57194	34	1
57574	34	1
57689	34	1
60312	34	1
64919	34	1
79645	34	1
80781	34	1
84811	34	1
91768	34	1
114815	34	1
114991	34	1
116328	34	1
166647	34	1
221937	34	1
284058	34	1
284252	34	1
389136	34	1
100131827	34	1
81	33	1
92	33	1
302	33	1
658	33	1
777	33	1
1012	33	1
1016	33	1
1070	33	1
1514	33	1
1789	33	1
1879	33	1
2894	33	1
4660	33	1
5218	33	1
5292	33	1
5412	33	1
5451	33	1
5727	33	1
5937	33	1
7465	33	1
8491	33	1
8803	33	1
8932	33	1
9231	33	1
9590	33	1
9771	33	1
11163	33	1
23022	33	1
25817	33	1
26130	33	1
27044	33	1
27245	33	1
29995	33	1
51317	33	1
54465	33	1
54543	33	1
55686	33	1
55705	33	1
79109	33	1
79613	33	1
80014	33	1
90627	33	1
92293	33	1
116135	33	1
121256	33	1
151278	33	1
151648	33	1
169200	33	1
256987	33	1
339896	33	1
340481	33	1
387103	33	1
388125	33	1
401024	33	1
1021	32	1
1452	32	1
1490	32	1
1496	32	1
2044	32	1
2627	32	1
2649	32	1
2820	32	1
2890	32	1
2903	32	1
3400	32	1
3592	32	1
3763	32	1
4286	32	1
4685	32	1
4825	32	1
5740	32	1
5746	32	1
6397	32	1
7060	32	1
7337	32	1
7345	32	1
8321	32	1
8340	32	1
8624	32	1
8658	32	1
9637	32	1
9745	32	1
10867	32	1
11252	32	1
22906	32	1
23302	32	1
23331	32	1
23362	32	1
25819	32	1
28951	32	1
51649	32	1
55137	32	1
55366	32	1
55614	32	1
56884	32	1
57167	32	1
57181	32	1
57211	32	1
57410	32	1
63027	32	1
80205	32	1
81563	32	1
84186	32	1
84319	32	1
84623	32	1
84632	32	1
120534	32	1
136306	32	1
136332	32	1
143686	32	1
152756	32	1
153339	32	1
223082	32	1
253782	32	1
387755	32	1
114	31	1
185	31	1
474	31	1
493	31	1
988	31	1
1288	31	1
1373	31	1
1734	31	1
1761	31	1
1846	31	1
2066	31	1
2272	31	1
2744	31	1
3281	31	1
3344	31	1
3655	31	1
3908	31	1
4857	31	1
5195	31	1
5214	31	1
5362	31	1
5583	31	1
6513	31	1
6764	31	1
7026	31	1
7336	31	1
7738	31	1
7837	31	1
8202	31	1
8204	31	1
8403	31	1
8464	31	1
8470	31	1
8672	31	1
8738	31	1
9201	31	1
9314	31	1
9638	31	1
9672	31	1
9781	31	1
9957	31	1
10015	31	1
10265	31	1
10395	31	1
11245	31	1
11259	31	1
22941	31	1
23040	31	1
23107	31	1
23261	31	1
23462	31	1
23554	31	1
23593	31	1
26207	31	1
51123	31	1
54674	31	1
54874	31	1
54989	31	1
55312	31	1
55500	31	1
56892	31	1
57616	31	1
57630	31	1
64411	31	1
79805	31	1
83941	31	1
115201	31	1
131096	31	1
145567	31	1
219771	31	1
255967	31	1
256227	31	1
259230	31	1
285600	31	1
285704	31	1
343472	31	1
346389	31	1
441061	31	1
323	30	1
1806	30	1
2581	30	1
2625	30	1
2824	30	1
3097	30	1
4212	30	1
4311	30	1
4616	30	1
4898	30	1
5028	30	1
5289	30	1
5305	30	1
5608	30	1
5757	30	1
5915	30	1
5998	30	1
6263	30	1
6422	30	1
6461	30	1
7143	30	1
7145	30	1
7545	30	1
8611	30	1
9923	30	1
10499	30	1
10565	30	1
10590	30	1
10642	30	1
10651	30	1
10806	30	1
10884	30	1
23189	30	1
23194	30	1
27436	30	1
28989	30	1
29099	30	1
53407	30	1
55243	30	1
55253	30	1
55799	30	1
57018	30	1
57113	30	1
57713	30	1
60412	30	1
63876	30	1
64283	30	1
79192	30	1
80070	30	1
83786	30	1
84938	30	1
127833	30	1
158158	30	1
160335	30	1
170690	30	1
283518	30	1
340351	30	1
375449	30	1
388630	30	1
642987	30	1
317	29	1
466	29	1
800	29	1
902	29	1
1739	29	1
2104	29	1
2113	29	1
3781	29	1
3895	29	1
4001	29	1
4087	29	1
4216	29	1
4306	29	1
5013	29	1
5075	29	1
5097	29	1
5144	29	1
5523	29	1
6096	29	1
6251	29	1
6259	29	1
6446	29	1
7068	29	1
8239	29	1
8543	29	1
8553	29	1
8994	29	1
9218	29	1
9341	29	1
9380	29	1
9394	29	1
9462	29	1
9580	29	1
9644	29	1
9792	29	1
9865	29	1
9902	29	1
9935	29	1
10257	29	1
22987	29	1
23379	29	1
23768	29	1
25902	29	1
27022	29	1
27324	29	1
51305	29	1
51704	29	1
54093	29	1
54462	29	1
55205	29	1
55352	29	1
55729	29	1
55816	29	1
57007	29	1
57609	29	1
64754	29	1
64859	29	1
65983	29	1
79683	29	1
79698	29	1
80820	29	1
80821	29	1
83943	29	1
84803	29	1
90459	29	1
112885	29	1
129607	29	1
144195	29	1
152110	29	1
152485	29	1
167826	29	1
220107	29	1
387923	29	1
389170	29	1
100113407	29	1
100506581	29	1
105	28	1
361	28	1
760	28	1
894	28	1
960	28	1
1454	28	1
1630	28	1
1906	28	1
2037	28	1
2651	28	1
2900	28	1
3918	28	1
4829	28	1
5125	28	1
5316	28	1
5558	28	1
5586	28	1
5799	28	1
6508	28	1
7128	28	1
7247	28	1
8193	28	1
8411	28	1
8471	28	1
8481	28	1
8499	28	1
9053	28	1
9369	28	1
9522	28	1
9569	28	1
9686	28	1
9832	28	1
10165	28	1
10207	28	1
10539	28	1
10743	28	1
10777	28	1
10788	28	1
10988	28	1
11227	28	1
23161	28	1
23328	28	1
23493	28	1
25769	28	1
25897	28	1
26122	28	1
27067	28	1
50515	28	1
51669	28	1
54476	28	1
54861	28	1
55089	28	1
55129	28	1
55711	28	1
56341	28	1
56895	28	1
56913	28	1
56987	28	1
57493	28	1
57533	28	1
57620	28	1
64478	28	1
80031	28	1
83857	28	1
90550	28	1
91746	28	1
120071	28	1
124872	28	1
127018	28	1
143458	28	1
151525	28	1
285513	28	1
285527	28	1
344787	28	1
375748	28	1
387921	28	1
401145	28	1
404093	28	1
19	27	1
152	27	1
528	27	1
549	27	1
594	27	1
1780	27	1
1947	27	1
1998	27	1
2587	27	1
2899	27	1
3098	27	1
3169	27	1
3176	27	1
3315	27	1
3397	27	1
3912	27	1
3983	27	1
4601	27	1
4920	27	1
5272	27	1
6309	27	1
6400	27	1
6509	27	1
6595	27	1
7514	27	1
8128	27	1
8325	27	1
8459	27	1
8538	27	1
8816	27	1
8926	27	1
8997	27	1
9043	27	1
9258	27	1
9658	27	1
9972	27	1
10097	27	1
10140	27	1
10186	27	1
10455	27	1
10472	27	1
10873	27	1
11249	27	1
22828	27	1
22876	27	1
22986	27	1
23367	27	1
23387	27	1
25937	27	1
26135	27	1
26986	27	1
27131	27	1
27249	27	1
29091	27	1
29970	27	1
51299	27	1
51334	27	1
54212	27	1
55745	27	1
55750	27	1
55915	27	1
56660	27	1
57226	27	1
57476	27	1
79621	27	1
81796	27	1
83641	27	1
83690	27	1
84249	27	1
84440	27	1
85007	27	1
92949	27	1
93010	27	1
93663	27	1
131034	27	1
132204	27	1
144423	27	1
147495	27	1
160518	27	1
222223	27	1
256021	27	1
261734	27	1
347731	27	1
494143	27	1
1080	26	1
1133	26	1
1282	26	1
1385	26	1
1603	26	1
1804	26	1
2146	26	1
2195	26	1
2888	26	1
3038	26	1
3142	26	1
3295	26	1
4149	26	1
4345	26	1
4430	26	1
4908	26	1
4953	26	1
4988	26	1
5217	26	1
5293	26	1
5366	26	1
5495	26	1
5629	26	1
5795	26	1
5796	26	1
6314	26	1
6334	26	1
6456	26	1
6774	26	1
6781	26	1
7291	26	1
7511	26	1
8233	26	1
8379	26	1
9021	26	1
9148	26	1
9465	26	1
9576	26	1
9955	26	1
10098	26	1
10413	26	1
10579	26	1
10944	26	1
11228	26	1
22862	26	1
23023	26	1
23094	26	1
23101	26	1
23167	26	1
23250	26	1
23268	26	1
23544	26	1
23580	26	1
23589	26	1
25771	26	1
26064	26	1
27123	26	1
50484	26	1
51174	26	1
51421	26	1
54916	26	1
54927	26	1
55196	26	1
55291	26	1
55653	26	1
56062	26	1
56888	26	1
56934	26	1
57157	26	1
57222	26	1
57502	26	1
57504	26	1
57521	26	1
58526	26	1
64083	26	1
79977	26	1
80034	26	1
80139	26	1
81792	26	1
84750	26	1
84894	26	1
84899	26	1
85019	26	1
85481	26	1
90649	26	1
91419	26	1
93986	26	1
113263	26	1
116372	26	1
143684	26	1
152100	26	1
158135	26	1
169792	26	1
222171	26	1
253558	26	1
253714	26	1
286183	26	1
326340	26	1
340527	26	1
344387	26	1
390598	26	1
90	25	1
274	25	1
284	25	1
286	25	1
330	25	1
388	25	1
539	25	1
604	25	1
613	25	1
949	25	1
1350	25	1
2047	25	1
2615	25	1
2788	25	1
2892	25	1
2898	25	1
2914	25	1
2925	25	1
3146	25	1
4128	25	1
4134	25	1
4190	25	1
5155	25	1
5613	25	1
6304	25	1
6453	25	1
6515	25	1
6586	25	1
6696	25	1
6733	25	1
6751	25	1
6850	25	1
7082	25	1
7100	25	1
7162	25	1
7422	25	1
7871	25	1
7976	25	1
8440	25	1
8787	25	1
8871	25	1
9352	25	1
9697	25	1
9732	25	1
9749	25	1
9887	25	1
9933	25	1
10602	25	1
10983	25	1
11217	25	1
22990	25	1
23263	25	1
23332	25	1
24144	25	1
25816	25	1
25940	25	1
25950	25	1
26047	25	1
29968	25	1
51141	25	1
55068	25	1
55589	25	1
55603	25	1
55612	25	1
55697	25	1
55752	25	1
55755	25	1
56944	25	1
57186	25	1
63971	25	1
64094	25	1
64682	25	1
79643	25	1
79670	25	1
80310	25	1
80315	25	1
81671	25	1
84146	25	1
84530	25	1
84955	25	1
84976	25	1
85461	25	1
90362	25	1
92565	25	1
114327	25	1
115572	25	1
128434	25	1
130576	25	1
133060	25	1
136259	25	1
149111	25	1
150094	25	1
200844	25	1
202559	25	1
221416	25	1
221895	25	1
255488	25	1
257415	25	1
286144	25	1
347744	25	1
348980	25	1
651746	25	1
730130	25	1
1005	24	1
1033	24	1
1290	24	1
1515	24	1
1545	24	1
2296	24	1
2300	24	1
2591	24	1
2643	24	1
2762	24	1
2778	24	1
2956	24	1
3096	24	1
3183	24	1
3667	24	1
3707	24	1
3755	24	1
3800	24	1
3987	24	1
4010	24	1
4293	24	1
4300	24	1
4482	24	1
4753	24	1
4810	24	1
4897	24	1
4915	24	1
5066	24	1
5142	24	1
5932	24	1
6656	24	1
6671	24	1
6902	24	1
6907	24	1
6935	24	1
7260	24	1
7436	24	1
8021	24	1
8038	24	1
8226	24	1
8554	24	1
8560	24	1
8667	24	1
9414	24	1
9516	24	1
9663	24	1
9678	24	1
9833	24	1
10085	24	1
10667	24	1
11130	24	1
22807	24	1
22854	24	1
22898	24	1
22908	24	1
23034	24	1
23057	24	1
23175	24	1
23224	24	1
23287	24	1
23294	24	1
23359	24	1
26575	24	1
26585	24	1
27113	24	1
29103	24	1
51096	24	1
51278	24	1
51379	24	1
51479	24	1
51701	24	1
54627	24	1
54828	24	1
55151	24	1
55211	24	1
55608	24	1
55854	24	1
56475	24	1
57142	24	1
57187	24	1
57528	24	1
57553	24	1
57591	24	1
63951	24	1
64326	24	1
64420	24	1
79658	24	1
79738	24	1
79783	24	1
80000	24	1
80854	24	1
84298	24	1
84539	24	1
84541	24	1
84668	24	1
84959	24	1
91461	24	1
113828	24	1
114805	24	1
116028	24	1
122786	24	1
144100	24	1
148281	24	1
151963	24	1
152006	24	1
162333	24	1
219899	24	1
253430	24	1
253827	24	1
339745	24	1
340526	24	1
342184	24	1
