# Supplementary material for: Cell type-selective disease-association of genes under high regulatory load
Source: Nucleic Acids Res. 2015 Oct 10;43(18):8839–55. doi: 10.1093/nar/gkv863 (PMC4605313; doi:10.1093/nar/gkv863)
Supplement: SUPPLEMENTARY DATA [file supp_gkv863_nar-01077-z-2015-File011.zip › HighEnhLoad_E013_10PCNT_04-Feb-2015.txt]

Entrez Gene ID	Nr Enh	H3K4me3 status
50651	178	1
57178	178	1
473	153	1
56999	149	1
79718	141	1
124540	139	1
7003	135	1
27303	133	1
1316	131	1
4026	131	1
64778	129	1
3624	123	1
8829	123	1
6925	122	1
127018	120	1
2176	117	1
1289	116	1
4211	116	1
4330	115	1
10105	115	1
10801	115	1
2131	113	1
26053	113	1
56288	112	1
84909	112	1
10252	110	1
55959	110	1
90390	110	1
4609	109	1
5747	108	1
2737	107	1
2335	106	1
8559	106	1
11030	106	1
644943	106	1
2113	105	1
6662	104	1
27161	103	1
166336	102	1
3037	101	1
5937	101	1
23760	101	1
6840	100	1
7474	100	1
157638	100	1
10221	99	1
25925	99	1
168667	99	1
55636	97	1
79731	97	1
643314	97	1
4092	95	1
5362	95	1
6229	95	1
57580	95	1
80323	95	1
7048	94	1
3778	93	1
5069	93	1
55534	93	1
64759	93	1
89797	93	1
157807	93	1
678	91	1
5793	91	1
6660	91	1
8898	91	1
58499	91	1
200734	91	1
359948	91	1
182	90	1
4258	90	1
1000	89	1
5087	89	1
5420	89	1
26011	89	1
4289	88	1
26137	88	1
9839	87	1
23648	87	1
390	86	1
3667	86	1
50807	86	1
57182	86	1
3688	85	1
8672	85	1
28951	85	1
79645	85	1
83592	85	1
6934	84	1
27086	84	1
7145	83	1
8828	83	1
23266	83	1
54465	83	1
57415	83	1
84441	83	1
861	82	1
2263	82	1
2596	82	1
9811	82	1
23705	82	1
26040	82	1
55277	82	1
287	81	1
868	81	1
10644	81	1
55083	81	1
64409	81	1
116987	81	1
2122	80	1
3815	80	1
7227	80	1
23677	80	1
51232	80	1
54880	80	1
658	79	1
3791	79	1
4919	79	1
5991	79	1
9215	79	1
23239	79	1
23254	79	1
64750	79	1
4773	78	1
9079	78	1
23499	78	1
51274	78	1
5789	77	1
22882	77	1
27249	77	1
3280	76	1
4088	76	1
4091	76	1
10395	76	1
10531	76	1
90871	76	1
4045	75	1
9223	75	1
23043	75	1
29761	75	1
79712	75	1
83943	75	1
4613	74	1
7372	74	1
8224	74	1
9686	74	1
10533	74	1
80139	74	1
400954	74	1
414318	74	1
8412	73	1
23331	73	1
23429	73	1
51571	73	1
5142	72	1
9819	72	1
10920	72	1
51176	72	1
83478	72	1
201266	72	1
351	71	1
55904	71	1
596	70	1
10098	70	1
83539	70	1
143458	70	1
151525	70	1
1523	69	1
2034	69	1
7336	69	1
9229	69	1
9804	69	1
55717	69	1
60312	69	1
152002	69	1
153090	69	1
4627	68	1
6664	68	1
7042	68	1
29842	68	1
90362	68	1
91584	68	1
121536	68	1
1488	67	1
4009	67	1
5797	67	1
7068	67	1
7091	67	1
22903	67	1
23261	67	1
29995	67	1
54928	67	1
57584	67	1
81553	67	1
9630	66	1
23001	66	1
131566	66	1
387755	66	1
214	65	1
1499	65	1
2043	65	1
2317	65	1
5581	65	1
5588	65	1
10512	65	1
10603	65	1
23129	65	1
50863	65	1
51253	65	1
59343	65	1
154810	65	1
862	64	1
7050	64	1
8313	64	1
9341	64	1
55214	64	1
64101	64	1
114991	64	1
131583	64	1
157285	64	1
256435	64	1
3084	63	1
6624	63	1
6711	63	1
6733	63	1
8030	63	1
9603	63	1
23414	63	1
23543	63	1
23613	63	1
26059	63	1
57619	63	1
85461	63	1
158135	63	1
221035	63	1
345079	63	1
5139	62	1
5289	62	1
9759	62	1
800	61	1
2627	61	1
4684	61	1
5332	61	1
5915	61	1
7088	61	1
9645	61	1
10123	61	1
26010	61	1
27044	61	1
55532	61	1
55686	61	1
79960	61	1
84251	61	1
288	60	1
5217	60	1
6256	60	1
7520	60	1
8777	60	1
9353	60	1
22954	60	1
54796	60	1
55734	60	1
64859	60	1
114818	60	1
1021	59	1
2115	59	1
6091	59	1
8553	59	1
9732	59	1
27185	59	1
28989	59	1
54828	59	1
57608	59	1
64754	59	1
79977	59	1
89796	59	1
91653	59	1
140688	59	1
143686	59	1
169792	59	1
339896	59	1
2995	58	1
10163	58	1
10371	58	1
10659	58	1
23024	58	1
23327	58	1
29099	58	1
51455	58	1
56243	58	1
56603	58	1
79698	58	1
775	57	1
4430	57	1
9537	57	1
11221	57	1
23175	57	1
23275	57	1
25814	57	1
54206	57	1
56892	57	1
57574	57	1
80781	57	1
84319	57	1
493	56	1
947	56	1
2139	56	1
2355	56	1
3755	56	1
4134	56	1
4300	56	1
8204	56	1
8543	56	1
9637	56	1
9644	56	1
11214	56	1
90799	56	1
91057	56	1
117583	56	1
344148	56	1
657	55	1
2288	55	1
2649	55	1
3685	55	1
3899	55	1
5214	55	1
5867	55	1
5998	55	1
6641	55	1
8091	55	1
10217	55	1
11259	55	1
25805	55	1
54453	55	1
54986	55	1
57493	55	1
84952	55	1
114793	55	1
117581	55	1
5887	54	1
6657	54	1
6909	54	1
7074	54	1
7090	54	1
8787	54	1
10602	54	1
23150	54	1
25937	54	1
26018	54	1
55205	54	1
399947	54	1
3398	53	1
4915	53	1
5523	53	1
6092	53	1
6482	53	1
6714	53	1
7168	53	1
9448	53	1
9861	53	1
10806	53	1
23287	53	1
23657	53	1
29968	53	1
51454	53	1
57142	53	1
58480	53	1
80070	53	1
84898	53	1
144165	53	1
144699	53	1
147495	53	1
284	52	1
522	52	1
2120	52	1
2313	52	1
2977	52	1
3490	52	1
3725	52	1
5586	52	1
10424	52	1
10611	52	1
10873	52	1
23075	52	1
25945	52	1
55660	52	1
56852	52	1
58155	52	1
79633	52	1
80036	52	1
94134	52	1
201475	52	1
201595	52	1
202018	52	1
389170	52	1
650	51	1
2626	51	1
4774	51	1
5099	51	1
5188	51	1
5209	51	1
7049	51	1
8325	51	1
8997	51	1
10891	51	1
23199	51	1
23272	51	1
25932	51	1
54476	51	1
55092	51	1
56950	51	1
57620	51	1
65084	51	1
79812	51	1
81849	51	1
84959	51	1
89853	51	1
143872	51	1
286144	51	1
388	50	1
1290	50	1
1757	50	1
1859	50	1
2625	50	1
5305	50	1
5608	50	1
5802	50	1
6251	50	1
8317	50	1
8633	50	1
8853	50	1
9218	50	1
9658	50	1
22907	50	1
22982	50	1
23213	50	1
23498	50	1
27241	50	1
27333	50	1
54093	50	1
57633	50	1
83872	50	1
166614	50	1
306	49	1
471	49	1
1129	49	1
1846	49	1
1889	49	1
2066	49	1
2887	49	1
3176	49	1
4325	49	1
5028	49	1
7078	49	1
7335	49	1
9672	49	1
9712	49	1
10370	49	1
10656	49	1
51503	49	1
51649	49	1
54510	49	1
84623	49	1
84632	49	1
130574	49	1
136259	49	1
143684	49	1
150094	49	1
220441	49	1
221981	49	1
399979	49	1
817	48	1
2181	48	1
2492	48	1
2632	48	1
4286	48	1
4920	48	1
5125	48	1
5218	48	1
8038	48	1
8491	48	1
9148	48	1
9957	48	1
23030	48	1
23085	48	1
23127	48	1
23580	48	1
54462	48	1
54477	48	1
81035	48	1
84953	48	1
128553	48	1
1009	47	1
1739	47	1
2619	47	1
4087	47	1
4311	47	1
4976	47	1
5308	47	1
6533	47	1
9231	47	1
9241	47	1
9734	47	1
10010	47	1
10097	47	1
10783	47	1
23242	47	1
27436	47	1
53407	47	1
55137	47	1
56853	47	1
57591	47	1
64410	47	1
81603	47	1
84708	47	1
132864	47	1
133015	47	1
152330	47	1
257415	47	1
781	46	1
1293	46	1
2776	46	1
4299	46	1
4781	46	1
5770	46	1
6935	46	1
7325	46	1
7414	46	1
8609	46	1
8894	46	1
9124	46	1
9844	46	1
9984	46	1
10867	46	1
22906	46	1
23332	46	1
23358	46	1
29969	46	1
57575	46	1
80000	46	1
137075	46	1
286053	46	1
340351	46	1
760	45	1
4085	45	1
6653	45	1
8613	45	1
8667	45	1
9262	45	1
9462	45	1
10586	45	1
10983	45	1
22943	45	1
23670	45	1
29104	45	1
29982	45	1
55740	45	1
57162	45	1
60675	45	1
63876	45	1
79730	45	1
80176	45	1
83988	45	1
90134	45	1
115701	45	1
339745	45	1
864	44	1
2494	44	1
2889	44	1
3486	44	1
3708	44	1
3912	44	1
3918	44	1
4255	44	1
4281	44	1
4288	44	1
4783	44	1
6484	44	1
8624	44	1
9019	44	1
9576	44	1
9577	44	1
9865	44	1
9901	44	1
9922	44	1
9935	44	1
23767	44	1
26130	44	1
50809	44	1
51123	44	1
51669	44	1
54891	44	1
55075	44	1
55120	44	1
55742	44	1
57410	44	1
57623	44	1
84517	44	1
137970	44	1
200844	44	1
203238	44	1
389058	44	1
539	43	1
586	43	1
5818	43	1
5910	43	1
5922	43	1
7100	43	1
7324	43	1
8460	43	1
9638	43	1
10090	43	1
10477	43	1
10580	43	1
10625	43	1
10982	43	1
23283	43	1
53353	43	1
54627	43	1
54874	43	1
55151	43	1
57217	43	1
79109	43	1
84168	43	1
114799	43	1
118427	43	1
140609	43	1
171023	43	1
219771	43	1
196	42	1
2012	42	1
2673	42	1
2744	42	1
3763	42	1
4772	42	1
5602	42	1
5727	42	1
6197	42	1
6461	42	1
7052	42	1
7410	42	1
10015	42	1
10203	42	1
22913	42	1
23462	42	1
26286	42	1
26985	42	1
27237	42	1
27352	42	1
54674	42	1
55144	42	1
55752	42	1
57492	42	1
57521	42	1
64224	42	1
79843	42	1
83786	42	1
84159	42	1
84811	42	1
85453	42	1
91768	42	1
126969	42	1
143879	42	1
153020	42	1
221061	42	1
221937	42	1
404093	42	1
619279	42	1
105	41	1
636	41	1
960	41	1
961	41	1
1662	41	1
1806	41	1
2114	41	1
2869	41	1
3930	41	1
4306	41	1
5764	41	1
6001	41	1
6164	41	1
6615	41	1
6670	41	1
7534	41	1
9698	41	1
9933	41	1
10402	41	1
11031	41	1
23095	41	1
23200	41	1
24141	41	1
26084	41	1
55612	41	1
55733	41	1
56034	41	1
57018	41	1
57520	41	1
63892	41	1
64342	41	1
79643	41	1
79827	41	1
81563	41	1
84275	41	1
128710	41	1
286204	41	1
375748	41	1
401474	41	1
81	40	1
783	40	1
1281	40	1
1295	40	1
1947	40	1
2042	40	1
3949	40	1
4147	40	1
5932	40	1
6453	40	1
6497	40	1
9162	40	1
9394	40	1
9612	40	1
9723	40	1
10449	40	1
11217	40	1
23328	40	1
23522	40	1
54549	40	1
55226	40	1
56341	40	1
56776	40	1
57118	40	1
57211	40	1
60625	40	1
64110	40	1
79660	40	1
79670	40	1
79742	40	1
80820	40	1
121512	40	1
129607	40	1
158158	40	1
338	39	1
622	39	1
805	39	1
1508	39	1
1525	39	1
1612	39	1
1630	39	1
1647	39	1
2615	39	1
2770	39	1
3142	39	1
5784	39	1
6566	39	1
9863	39	1
10404	39	1
23362	39	1
26052	39	1
27245	39	1
51322	39	1
54407	39	1
55345	39	1
56987	39	1
57007	39	1
58516	39	1
60492	39	1
80745	39	1
83439	39	1
83641	39	1
84957	39	1
90102	39	1
116328	39	1
219699	39	1
253558	39	1
283659	39	1
604	38	1
1465	38	1
1620	38	1
2260	38	1
2637	38	1
2894	38	1
3033	38	1
3184	38	1
3569	38	1
3625	38	1
3799	38	1
4017	38	1
4072	38	1
4978	38	1
6259	38	1
6744	38	1
6764	38	1
7086	38	1
7159	38	1
7477	38	1
8324	38	1
8805	38	1
8994	38	1
9388	38	1
9779	38	1
9792	38	1
10397	38	1
10413	38	1
10912	38	1
26509	38	1
26511	38	1
28957	38	1
51361	38	1
54454	38	1
64215	38	1
83879	38	1
85379	38	1
90701	38	1
92565	38	1
115286	38	1
130535	38	1
131405	38	1
253782	38	1
284695	38	1
286343	38	1
344558	38	1
100144748	38	1
114	37	1
301	37	1
330	37	1
595	37	1
965	37	1
1052	37	1
1514	37	1
1592	37	1
2900	37	1
3592	37	1
4067	37	1
4082	37	1
5336	37	1
6397	37	1
6599	37	1
6720	37	1
8028	37	1
8291	37	1
8821	37	1
9760	37	1
9975	37	1
10124	37	1
10398	37	1
10418	37	1
10642	37	1
11069	37	1
11252	37	1
23112	37	1
23228	37	1
23268	37	1
27122	37	1
29970	37	1
55225	37	1
55315	37	1
55328	37	1
55347	37	1
55536	37	1
55634	37	1
55653	37	1
57057	37	1
58526	37	1
63895	37	1
64225	37	1
64388	37	1
79750	37	1
80059	37	1
80790	37	1
83549	37	1
83857	37	1
84128	37	1
84181	37	1
84750	37	1
92126	37	1
124872	37	1
130497	37	1
140862	37	1
154881	37	1
165215	37	1
340527	37	1
347730	37	1
399726	37	1
25	36	1
463	36	1
832	36	1
1002	36	1
1123	36	1
1519	36	1
2119	36	1
2257	36	1
3480	36	1
3516	36	1
3987	36	1
4052	36	1
4487	36	1
4803	36	1
4898	36	1
5578	36	1
6926	36	1
7386	36	1
7511	36	1
7799	36	1
7982	36	1
8321	36	1
8496	36	1
8767	36	1
8915	36	1
9314	36	1
9678	36	1
9695	36	1
9846	36	1
10657	36	1
22822	36	1
22884	36	1
23225	36	1
25797	36	1
29094	36	1
51313	36	1
55089	36	1
55705	36	1
55970	36	1
79658	36	1
79906	36	1
80031	36	1
80144	36	1
84620	36	1
92346	36	1
285268	36	1
274	35	1
613	35	1
753	35	1
774	35	1
824	35	1
1301	35	1
1847	35	1
2152	35	1
2590	35	1
2591	35	1
2904	35	1
3052	35	1
3097	35	1
4544	35	1
4837	35	1
4851	35	1
5335	35	1
5530	35	1
6419	35	1
7776	35	1
8289	35	1
8452	35	1
9444	35	1
9586	35	1
10253	35	1
10675	35	1
10771	35	1
10777	35	1
11098	35	1
23531	35	1
25780	35	1
25841	35	1
25940	35	1
64332	35	1
79659	35	1
79776	35	1
80034	35	1
81846	35	1
84858	35	1
92014	35	1
114883	35	1
130576	35	1
132430	35	1
201562	35	1
219654	35	1
220047	35	1
220929	35	1
253827	35	1
285513	35	1
340526	35	1
100506581	35	1
104	34	1
323	34	1
408	34	1
1665	34	1
1901	34	1
2534	34	1
2719	34	1
2888	34	1
2891	34	1
2969	34	1
3680	34	1
3693	34	1
5156	34	1
5999	34	1
6760	34	1
7798	34	1
7837	34	1
9077	34	1
10472	34	1
11107	34	1
11167	34	1
22866	34	1
22998	34	1
23023	34	1
23081	34	1
23243	34	1
23389	34	1
23576	34	1
23682	34	1
27445	34	1
50937	34	1
54896	34	1
55243	34	1
55291	34	1
56937	34	1
57419	34	1
57685	34	1
60468	34	1
79026	34	1
79605	34	1
79971	34	1
81606	34	1
84976	34	1
114815	34	1
126917	34	1
151011	34	1
151556	34	1
151648	34	1
219621	34	1
221037	34	1
259282	34	1
284058	34	1
388630	34	1
285	33	1
655	33	1
744	33	1
777	33	1
2049	33	1
2078	33	1
2222	33	1
2239	33	1
3600	33	1
3709	33	1
3732	33	1
3983	33	1
4616	33	1
4638	33	1
4811	33	1
5318	33	1
6595	33	1
7291	33	1
7436	33	1
9043	33	1
9150	33	1
9189	33	1
9270	33	1
9352	33	1
9569	33	1
9771	33	1
9967	33	1
10140	33	1
10658	33	1
22876	33	1
23158	33	1
23233	33	1
25771	33	1
25819	33	1
27123	33	1
51586	33	1
51684	33	1
54361	33	1
55294	33	1
55589	33	1
55617	33	1
55966	33	1
58490	33	1
63951	33	1
64084	33	1
65125	33	1
79071	33	1
80114	33	1
81832	33	1
81839	33	1
84187	33	1
84541	33	1
85019	33	1
116159	33	1
151278	33	1
151887	33	1
220988	33	1
347902	33	1
120	32	1
286	32	1
476	32	1
481	32	1
1496	32	1
2104	32	1
2192	32	1
3257	32	1
3915	32	1
4128	32	1
4826	32	1
5316	32	1
5396	32	1
5431	32	1
5860	32	1
5903	32	1
5912	32	1
6509	32	1
6781	32	1
7345	32	1
7456	32	1
7472	32	1
8202	32	1
8439	32	1
9208	32	1
9334	32	1
9663	32	1
10282	32	1
11101	32	1
26984	32	1
30836	32	1
51185	32	1
51305	32	1
51582	32	1
51776	32	1
54102	32	1
54602	32	1
54808	32	1
54815	32	1
55187	32	1
55273	32	1
55312	32	1
55824	32	1
57533	32	1
57609	32	1
57628	32	1
60678	32	1
64123	32	1
64641	32	1
65997	32	1
84417	32	1
84570	32	1
92949	32	1
113263	32	1
127795	32	1
150864	32	1
157378	32	1
162333	32	1
201501	32	1
284252	32	1
375287	32	1
388403	32	1
729515	32	1
730130	32	1
379	31	1
466	31	1
894	31	1
989	31	1
1003	31	1
1175	31	1
1278	31	1
1738	31	1
1837	31	1
1849	31	1
1912	31	1
1993	31	1
2294	31	1
2782	31	1
2917	31	1
4664	31	1
4729	31	1
4899	31	1
6422	31	1
6434	31	1
6574	31	1
6867	31	1
7022	31	1
7328	31	1
7704	31	1
8301	31	1
8440	31	1
8658	31	1
8932	31	1
9564	31	1
9788	31	1
10678	31	1
11103	31	1
22898	31	1
23236	31	1
23413	31	1
25817	31	1
25829	31	1
25950	31	1
51317	31	1
53335	31	1
54741	31	1
54769	31	1
55622	31	1
55690	31	1
56946	31	1
57563	31	1
57616	31	1
60495	31	1
64359	31	1
64762	31	1
79657	31	1
79813	31	1
80005	31	1
81570	31	1
83643	31	1
84457	31	1
84969	31	1
91461	31	1
129684	31	1
132720	31	1
136319	31	1
137994	31	1
151112	31	1
201456	31	1
203245	31	1
252969	31	1
767558	31	1
100507050	31	1
132	30	1
135	30	1
146	30	1
187	30	1
912	30	1
1653	30	1
1848	30	1
2146	30	1
2300	30	1
2730	30	1
3394	30	1
4010	30	1
4601	30	1
4861	30	1
5334	30	1
5352	30	1
5500	30	1
6150	30	1
6506	30	1
6513	30	1
6622	30	1
7010	30	1
7852	30	1
8082	30	1
8498	30	1
9169	30	1
9508	30	1
9580	30	1
9902	30	1
10274	30	1
10718	30	1
10732	30	1
10971	30	1
11000	30	1
11083	30	1
22800	30	1
22837	30	1
23028	30	1
23161	30	1
25793	30	1
25926	30	1
27131	30	1
27347	30	1
51144	30	1
54897	30	1
55729	30	1
55854	30	1
55915	30	1
57167	30	1
57534	30	1
57703	30	1
57706	30	1
64089	30	1
64219	30	1
64399	30	1
65220	30	1
65986	30	1
79665	30	1
79733	30	1
80310	30	1
80333	30	1
81615	30	1
83658	30	1
116135	30	1
130733	30	1
136332	30	1
138046	30	1
157657	30	1
168455	30	1
196527	30	1
203228	30	1
220164	30	1
221078	30	1
338645	30	1
374819	30	1
389792	30	1
90	29	1
1345	29	1
1740	29	1
2128	29	1
2195	29	1
2650	29	1
2788	29	1
2913	29	1
2932	29	1
3339	29	1
3707	29	1
4154	29	1
4916	29	1
5270	29	1
5893	29	1
6526	29	1
6938	29	1
7035	29	1
7099	29	1
7465	29	1
7481	29	1
7871	29	1
8632	29	1
8869	29	1
9249	29	1
9467	29	1
9475	29	1
9806	29	1
10049	29	1
10529	29	1
11112	29	1
22839	29	1
22847	29	1
22978	29	1
23201	29	1
25976	29	1
26065	29	1
26108	29	1
29951	29	1
51031	29	1
51174	29	1
51320	29	1
54541	29	1
54704	29	1
55167	29	1
55650	29	1
57553	29	1
57709	29	1
60412	29	1
63898	29	1
64837	29	1
64850	29	1
64968	29	1
79096	29	1
80267	29	1
83698	29	1
84133	29	1
84230	29	1
84529	29	1
84561	29	1
85463	29	1
91752	29	1
115572	29	1
143187	29	1
152503	29	1
157313	29	1
203069	29	1
221895	29	1
221935	29	1
399474	29	1
185	28	1
659	28	1
1130	28	1
1266	28	1
1608	28	1
1788	28	1
1969	28	1
2137	28	1
2306	28	1
2778	28	1
3481	28	1
3485	28	1
3756	28	1
3759	28	1
3787	28	1
3927	28	1
4651	28	1
4690	28	1
5195	28	1
5451	28	1
5740	28	1
5783	28	1
6157	28	1
6233	28	1
6383	28	1
6508	28	1
8322	28	1
8525	28	1
9167	28	1
9781	28	1
10076	28	1
10451	28	1
10944	28	1
11228	28	1
22871	28	1
23048	28	1
23180	28	1
23333	28	1
23387	28	1
26207	28	1
29035	28	1
51375	28	1
54970	28	1
55074	28	1
55196	28	1
55711	28	1
57157	28	1
57158	28	1
57713	28	1
59269	28	1
80210	28	1
81619	28	1
81624	28	1
81671	28	1
83983	28	1
83992	28	1
84364	28	1
84869	28	1
84886	28	1
85301	28	1
90678	28	1
114786	28	1
114971	28	1
145781	28	1
147841	28	1
149297	28	1
152404	28	1
157680	28	1
160518	28	1
219899	28	1
222171	28	1
253430	28	1
259230	28	1
375612	28	1
392255	28	1
399665	28	1
400658	28	1
401024	28	1
100820829	28	1
