# Supplementary material for: Cell type-selective disease-association of genes under high regulatory load
Source: Nucleic Acids Res. 2015 Oct 10;43(18):8839–55. doi: 10.1093/nar/gkv863 (PMC4605313; doi:10.1093/nar/gkv863)
Supplement: SUPPLEMENTARY DATA [file supp_gkv863_nar-01077-z-2015-File011.zip › HighEnhLoad_E012_10PCNT_04-Feb-2015.txt]

Entrez Gene ID	Nr Enh	H3K4me3 status
124540	103	1
64409	102	1
56963	96	1
4919	89	1
473	88	1
50651	86	1
2737	82	1
6659	77	1
677	74	1
10801	73	1
23266	71	1
6925	68	1
7026	68	1
55636	68	1
2043	67	1
56999	67	1
55137	66	1
5087	65	1
5890	65	1
6657	65	1
11030	65	1
4045	64	1
26018	64	1
7090	63	1
23090	63	1
1000	62	1
64410	62	1
157807	62	1
4009	61	1
116987	60	1
1106	59	1
11214	59	1
25925	59	1
80000	59	1
83478	58	1
26053	57	1
60468	57	1
79191	57	1
91653	57	1
114799	57	1
4613	56	1
9444	56	1
10090	56	1
60685	56	1
83539	56	1
90134	56	1
23030	55	1
23199	55	1
57492	55	1
79712	55	1
79718	55	1
287	54	1
2534	54	1
10370	54	1
2176	53	1
4088	53	1
5991	53	1
9229	53	1
100287036	53	1
4212	52	1
5802	52	1
6938	52	1
57619	52	1
81553	52	1
84952	52	1
643314	52	1
2045	51	1
5454	51	1
84529	50	1
345079	50	1
678	49	1
7091	49	1
10371	49	1
10644	49	1
23499	49	1
23677	49	1
55225	49	1
3280	48	1
5602	48	1
5789	48	1
6091	48	1
7050	48	1
54549	48	1
114781	48	1
166336	48	1
2115	47	1
5420	47	1
9839	47	1
22982	47	1
29842	47	1
79977	47	1
80036	47	1
80323	47	1
114818	47	1
283659	47	1
667	46	1
8313	46	1
9223	46	1
10123	46	1
23580	46	1
27161	46	1
58499	46	1
64778	46	1
2122	45	1
5747	45	1
6662	45	1
83698	45	1
115286	45	1
182	44	1
5336	44	1
5793	44	1
7474	44	1
26040	44	1
27086	44	1
29123	44	1
51454	44	1
57685	44	1
80790	44	1
117583	44	1
137970	44	1
729515	44	1
658	43	1
2596	43	1
3720	43	1
7088	43	1
23254	43	1
56950	43	1
169792	43	1
359948	43	1
2649	42	1
4299	42	1
6664	42	1
9603	42	1
9759	42	1
23118	42	1
23200	42	1
57415	42	1
59343	42	1
90390	42	1
131405	42	1
1123	41	1
8828	41	1
27303	41	1
57178	41	1
1112	40	1
10163	40	1
23228	40	1
23648	40	1
51274	40	1
54897	40	1
54986	40	1
79068	40	1
153090	40	1
4026	39	1
4094	39	1
4920	39	1
5362	39	1
1009	38	1
1523	38	1
4211	38	1
5887	38	1
6176	38	1
10771	38	1
26137	38	1
56852	38	1
57507	38	1
64759	38	1
81578	38	1
158135	38	1
214	37	1
463	37	1
2131	37	1
3480	37	1
4091	37	1
9779	37	1
9901	37	1
10603	37	1
23287	37	1
23362	37	1
23670	37	1
57521	37	1
64101	37	1
83439	37	1
90871	37	1
91584	37	1
137075	37	1
868	36	1
1499	36	1
4082	36	1
4783	36	1
4915	36	1
5218	36	1
5803	36	1
6885	36	1
7410	36	1
8193	36	1
8672	36	1
23001	36	1
23094	36	1
23414	36	1
23498	36	1
51571	36	1
64131	36	1
80206	36	1
83988	36	1
84909	36	1
253714	36	1
1496	35	1
4289	35	1
4947	35	1
7168	35	1
9922	35	1
27333	35	1
28989	35	1
89796	35	1
100506581	35	1
5099	34	1
5195	34	1
5451	34	1
6670	34	1
6720	34	1
9341	34	1
9723	34	1
23239	34	1
23261	34	1
50807	34	1
55205	34	1
55243	34	1
55705	34	1
57536	34	1
58155	34	1
60312	34	1
79643	34	1
81563	34	1
84541	34	1
89853	34	1
151278	34	1
201266	34	1
401024	34	1
390	33	1
912	33	1
961	33	1
1387	33	1
4092	33	1
7520	33	1
8379	33	1
8559	33	1
10659	33	1
23024	33	1
53407	33	1
54901	33	1
55345	33	1
55904	33	1
57574	33	1
114793	33	1
117581	33	1
123016	33	1
253559	33	1
284695	33	1
773	32	1
2047	32	1
2263	32	1
2693	32	1
4133	32	1
4487	32	1
5797	32	1
6299	32	1
7386	32	1
9448	32	1
9861	32	1
27245	32	1
51253	32	1
54465	32	1
54796	32	1
79776	32	1
168667	32	1
2257	31	1
2590	31	1
2995	31	1
3037	31	1
3667	31	1
4134	31	1
4301	31	1
4609	31	1
5727	31	1
6624	31	1
8324	31	1
8613	31	1
10221	31	1
22828	31	1
23213	31	1
23327	31	1
26108	31	1
51649	31	1
55083	31	1
55660	31	1
79739	31	1
127018	31	1
128710	31	1
157638	31	1
1600	30	1
2066	30	1
2072	30	1
2137	30	1
4774	30	1
5453	30	1
5523	30	1
8777	30	1
8787	30	1
9353	30	1
9462	30	1
9564	30	1
9804	30	1
10611	30	1
22882	30	1
22907	30	1
23095	30	1
23225	30	1
26130	30	1
27023	30	1
27044	30	1
54454	30	1
55084	30	1
55604	30	1
56987	30	1
57563	30	1
79109	30	1
83943	30	1
85416	30	1
201475	30	1
389058	30	1
781	29	1
1757	29	1
2637	29	1
2913	29	1
6733	29	1
10533	29	1
23242	29	1
26059	29	1
27237	29	1
55536	29	1
64359	29	1
79605	29	1
79730	29	1
80139	29	1
83879	29	1
84894	29	1
644943	29	1
31	28	1
1289	28	1
2272	28	1
4899	28	1
5455	28	1
5629	28	1
5784	28	1
5867	28	1
5915	28	1
7227	28	1
7328	28	1
7372	28	1
8886	28	1
9658	28	1
9686	28	1
9792	28	1
9811	28	1
9819	28	1
10783	28	1
23129	28	1
29968	28	1
51031	28	1
54674	28	1
55092	28	1
55622	28	1
56853	28	1
57161	28	1
57533	28	1
58480	28	1
80144	28	1
91461	28	1
152002	28	1
171425	28	1
284252	28	1
317762	28	1
284	27	1
306	27	1
596	27	1
1385	27	1
1788	27	1
2042	27	1
2591	27	1
4976	27	1
5013	27	1
5530	27	1
5828	27	1
5937	27	1
6256	27	1
6259	27	1
6497	27	1
6513	27	1
8321	27	1
9380	27	1
9722	27	1
9951	27	1
10512	27	1
10891	27	1
22903	27	1
23328	27	1
25769	27	1
26574	27	1
27319	27	1
29035	27	1
54476	27	1
55277	27	1
56160	27	1
57496	27	1
80031	27	1
81788	27	1
131583	27	1
145567	27	1
344148	27	1
347730	27	1
2070	26	1
2562	26	1
3084	26	1
4087	26	1
5015	26	1
5090	26	1
5217	26	1
5289	26	1
5713	26	1
6461	26	1
6934	26	1
8028	26	1
8812	26	1
10124	26	1
10499	26	1
10758	26	1
10806	26	1
22807	26	1
22906	26	1
23332	26	1
25902	26	1
27445	26	1
51741	26	1
55144	26	1
55160	26	1
57194	26	1
57636	26	1
63978	26	1
64215	26	1
79645	26	1
81849	26	1
84814	26	1
89978	26	1
284058	26	1
389136	26	1
494470	26	1
1620	25	1
1808	25	1
1838	25	1
3398	25	1
4300	25	1
5578	25	1
6196	25	1
7003	25	1
7068	25	1
9569	25	1
9580	25	1
10098	25	1
10472	25	1
10477	25	1
10618	25	1
26010	25	1
27324	25	1
27347	25	1
51123	25	1
55075	25	1
56751	25	1
56895	25	1
79731	25	1
80267	25	1
90025	25	1
114991	25	1
133015	25	1
147495	25	1
158405	25	1
201595	25	1
222223	25	1
105	24	1
148	24	1
302	24	1
594	24	1
801	24	1
1316	24	1
1630	24	1
2009	24	1
2355	24	1
2619	24	1
2632	24	1
2969	24	1
3400	24	1
4010	24	1
4781	24	1
4897	24	1
5069	24	1
5073	24	1
5757	24	1
5764	24	1
5783	24	1
6383	24	1
7049	24	1
7162	24	1
7324	24	1
8111	24	1
8289	24	1
8412	24	1
8609	24	1
8925	24	1
9043	24	1
9079	24	1
9314	24	1
9394	24	1
10131	24	1
10242	24	1
10982	24	1
22871	24	1
23446	24	1
27436	24	1
51141	24	1
51320	24	1
51555	24	1
54715	24	1
55733	24	1
55740	24	1
57710	24	1
79670	24	1
79719	24	1
80034	24	1
80725	24	1
84940	24	1
146395	24	1
154214	24	1
200734	24	1
253943	24	1
286204	24	1
389421	24	1
440193	24	1
577	23	1
774	23	1
777	23	1
1806	23	1
1993	23	1
2019	23	1
2260	23	1
2530	23	1
3625	23	1
4036	23	1
4052	23	1
4140	23	1
5376	23	1
6711	23	1
7260	23	1
7325	23	1
7837	23	1
7976	23	1
8317	23	1
9592	23	1
9953	23	1
10140	23	1
10404	23	1
10656	23	1
10743	23	1
23023	23	1
23127	23	1
23164	23	1
23302	23	1
25926	23	1
29995	23	1
51232	23	1
55697	23	1
55717	23	1
57018	23	1
57493	23	1
57531	23	1
57633	23	1
79698	23	1
79813	23	1
79906	23	1
84062	23	1
84898	23	1
129607	23	1
130497	23	1
151648	23	1
153020	23	1
168090	23	1
284217	23	1
399726	23	1
404093	23	1
729993	23	1
323	22	1
622	22	1
817	22	1
1052	22	1
1152	22	1
1665	22	1
1739	22	1
2048	22	1
2300	22	1
3175	22	1
3184	22	1
3485	22	1
3592	22	1
3930	22	1
4311	22	1
5443	22	1
5586	22	1
5796	22	1
6117	22	1
6229	22	1
7048	22	1
7336	22	1
7443	22	1
7534	22	1
7545	22	1
8498	22	1
8618	22	1
8805	22	1
9218	22	1
9308	22	1
9352	22	1
9423	22	1
9482	22	1
9628	22	1
9672	22	1
9734	22	1
9874	22	1
9911	22	1
10105	22	1
10265	22	1
10363	22	1
10643	22	1
10657	22	1
22883	22	1
27249	22	1
28951	22	1
50809	22	1
54627	22	1
55854	22	1
64121	22	1
79750	22	1
92154	22	1
92369	22	1
127833	22	1
157697	22	1
200844	22	1
202018	22	1
222553	22	1
254251	22	1
256435	22	1
343450	22	1
374786	22	1
87	21	1
388	21	1
947	21	1
1373	21	1
2487	21	1
2770	21	1
3281	21	1
3488	21	1
3751	21	1
4628	21	1
5125	21	1
5305	21	1
6092	21	1
6641	21	1
7021	21	1
7100	21	1
7337	21	1
7776	21	1
7798	21	1
7852	21	1
8975	21	1
9249	21	1
9378	21	1
9543	21	1
9590	21	1
10015	21	1
10529	21	1
10642	21	1
11259	21	1
23150	21	1
23301	21	1
23429	21	1
25937	21	1
26084	21	1
51339	21	1
51421	21	1
51429	21	1
55074	21	1
55151	21	1
55187	21	1
55214	21	1
55635	21	1
57157	21	1
57224	21	1
63976	21	1
64093	21	1
64110	21	1
78986	21	1
79971	21	1
80205	21	1
84620	21	1
84976	21	1
90701	21	1
91752	21	1
92521	21	1
92949	21	1
124872	21	1
131601	21	1
137994	21	1
152006	21	1
221937	21	1
255919	21	1
266727	21	1
342184	21	1
343472	21	1
387103	21	1
400954	21	1
92	20	1
196	20	1
604	20	1
1006	20	1
1490	20	1
2049	20	1
2697	20	1
2752	20	1
2776	20	1
2887	20	1
4325	20	1
4335	20	1
4430	20	1
4729	20	1
5093	20	1
5695	20	1
5910	20	1
5987	20	1
6547	20	1
6595	20	1
9241	20	1
9577	20	1
9630	20	1
9863	20	1
9865	20	1
10076	20	1
10157	20	1
10428	20	1
10620	20	1
22954	20	1
22990	20	1
23028	20	1
26207	20	1
27185	20	1
51594	20	1
54437	20	1
54914	20	1
55252	20	1
56603	20	1
57703	20	1
58493	20	1
64207	20	1
64754	20	1
80059	20	1
81796	20	1
84186	20	1
84319	20	1
84517	20	1
127795	20	1
136332	20	1
146760	20	1
151525	20	1
154467	20	1
201562	20	1
257236	20	1
283807	20	1
400451	20	1
81	19	1
185	19	1
274	19	1
862	19	1
1040	19	1
2100	19	1
2317	19	1
2820	19	1
2888	19	1
2899	19	1
3097	19	1
3298	19	1
3418	19	1
4216	19	1
4638	19	1
4670	19	1
4929	19	1
5071	19	1
5293	19	1
5607	19	1
5998	19	1
6251	19	1
6566	19	1
7035	19	1
7042	19	1
7058	19	1
8128	19	1
8340	19	1
8554	19	1
8869	19	1
9077	19	1
9213	19	1
9576	19	1
9781	19	1
9933	19	1
10447	19	1
10675	19	1
10678	19	1
10920	19	1
10973	19	1
22859	19	1
22884	19	1
23175	19	1
23294	19	1
23405	19	1
25945	19	1
27101	19	1
27327	19	1
28232	19	1
29970	19	1
54207	19	1
55111	19	1
56288	19	1
56888	19	1
57226	19	1
57623	19	1
57707	19	1
64854	19	1
64859	19	1
65220	19	1
65997	19	1
79639	19	1
79823	19	1
84107	19	1
84925	19	1
92126	19	1
92370	19	1
114821	19	1
120237	19	1
131118	19	1
136227	19	1
154215	19	1
161835	19	1
201164	19	1
203238	19	1
221935	19	1
253782	19	1
286183	19	1
339896	19	1
401494	19	1
19	18	1
25	18	1
361	18	1
481	18	1
1005	18	1
1129	18	1
1738	18	1
1795	18	1
1837	18	1
2044	18	1
2104	18	1
2138	18	1
2199	18	1
2956	18	1
3516	18	1
3696	18	1
3707	18	1
3895	18	1
4286	18	1
4482	18	1
4734	18	1
5142	18	1
5226	18	1
5292	18	1
5332	18	1
5579	18	1
5909	18	1
6239	18	1
6496	18	1
6936	18	1
7086	18	1
7468	18	1
8994	18	1
8997	18	1
9069	18	1
9586	18	1
9639	18	1
9698	18	1
9732	18	1
9750	18	1
9833	18	1
10181	18	1
10368	18	1
10745	18	1
11167	18	1
23043	18	1
23101	18	1
23114	18	1
23139	18	1
23406	18	1
23768	18	1
51305	18	1
51361	18	1
54431	18	1
54916	18	1
54956	18	1
55182	18	1
55745	18	1
55966	18	1
57154	18	1
57620	18	1
57706	18	1
79020	18	1
79627	18	1
83992	18	1
84444	18	1
92312	18	1
129787	18	1
137392	18	1
140609	18	1
154043	18	1
167826	18	1
201134	18	1
220441	18	1
221833	18	1
256764	18	1
286053	18	1
375057	18	1
653602	18	1
29	17	1
338	17	1
493	17	1
687	17	1
1198	17	1
1889	17	1
1952	17	1
2146	17	1
2768	17	1
2771	17	1
2806	17	1
2932	17	1
2957	17	1
3241	17	1
3339	17	1
3815	17	1
3908	17	1
3912	17	1
4363	17	1
4861	17	1
4948	17	1
5129	17	1
5598	17	1
6314	17	1
6382	17	1
6422	17	1
6509	17	1
6900	17	1
6943	17	1
7291	17	1
7444	17	1
7799	17	1
7804	17	1
8073	17	1
8291	17	1
8439	17	1
8522	17	1
8853	17	1
9162	17	1
9760	17	1
9771	17	1
9948	17	1
10777	17	1
11221	17	1
11227	17	1
23081	17	1
23224	17	1
23247	17	1
23293	17	1
23462	17	1
23589	17	1
26585	17	1
27241	17	1
51704	17	1
54212	17	1
54874	17	1
54927	17	1
55120	17	1
55532	17	1
55755	17	1
55799	17	1
56475	17	1
57002	17	1
57211	17	1
57217	17	1
57584	17	1
57687	17	1
63892	17	1
64225	17	1
65986	17	1
79033	17	1
80727	17	1
80816	17	1
84561	17	1
84750	17	1
89797	17	1
90678	17	1
91949	17	1
93663	17	1
113263	17	1
116135	17	1
116328	17	1
118427	17	1
126969	17	1
151112	17	1
154881	17	1
155185	17	1
200150	17	1
202559	17	1
203062	17	1
203228	17	1
220988	17	1
260425	17	1
285268	17	1
286144	17	1
375748	17	1
389649	17	1
400658	17	1
103	16	1
476	16	1
650	16	1
988	16	1
1021	16	1
1514	16	1
1780	16	1
1846	16	1
2309	16	1
2782	16	1
2898	16	1
2903	16	1
2917	16	1
3759	16	1
3899	16	1
3927	16	1
4147	16	1
4258	16	1
4660	16	1
4739	16	1
5081	16	1
5550	16	1
5746	16	1
6002	16	1
6047	16	1
6397	16	1
6477	16	1
6599	16	1
6671	16	1
6722	16	1
6867	16	1
7025	16	1
7159	16	1
7528	16	1
7738	16	1
8295	16	1
8403	16	1
8464	16	1
8503	16	1
8543	16	1
8651	16	1
8658	16	1
8732	16	1
8801	16	1
8926	16	1
9014	16	1
9258	16	1
9355	16	1
9364	16	1
9388	16	1
9475	16	1
9508	16	1
9516	16	1
9625	16	1
9653	16	1
9662	16	1
9696	16	1
9766	16	1
9778	16	1
9957	16	1
10010	16	1
10040	16	1
10097	16	1
10217	16	1
10270	16	1
10274	16	1
10391	16	1
10449	16	1
10458	16	1
10590	16	1
10625	16	1
11000	16	1
11149	16	1
11249	16	1
22905	16	1
23144	16	1
23186	16	1
23286	16	1
23413	16	1
23593	16	1
25871	16	1
26003	16	1
26986	16	1
28514	16	1
28957	16	1
29789	16	1
51379	16	1
51455	16	1
51659	16	1
54812	16	1
54815	16	1
55173	16	1
55209	16	1
55224	16	1
55326	16	1
55534	16	1
55573	16	1
55809	16	1
55929	16	1
57181	16	1
57186	16	1
57537	16	1
60412	16	1
60528	16	1
64123	16	1
64420	16	1
64641	16	1
64762	16	1
64919	16	1
65059	16	1
79048	16	1
81565	16	1
81603	16	1
83716	16	1
83872	16	1
84251	16	1
84629	16	1
84886	16	1
84938	16	1
91404	16	1
132204	16	1
151126	16	1
152579	16	1
256356	16	1
285175	16	1
286343	16	1
339745	16	1
345930	16	1
375567	16	1
388630	16	1
389549	16	1
619279	16	1
115	15	1
368	15	1
444	15	1
474	15	1
639	15	1
800	15	1
805	15	1
832	15	1
965	15	1
1266	15	1
1278	15	1
1605	15	1
1653	15	1
1778	15	1
1901	15	1
1915	15	1
1969	15	1
2261	15	1
2494	15	1
3092	15	1
3607	15	1
3756	15	1
3918	15	1
4017	15	1
4121	15	1
4146	15	1
4616	15	1
4763	15	1
4852	15	1
5096	15	1
5447	15	1
5479	15	1
5689	15	1
5754	15	1
5806	15	1
6430	15	1
6508	15	1
6875	15	1
7046	15	1
7057	15	1
7082	15	1
7482	15	1
7881	15	1
8013	15	1
8454	15	1
8460	15	1
8575	15	1
8633	15	1
8667	15	1
8725	15	1
9167	15	1
9270	15	1
9588	15	1
9697	15	1
9712	15	1
9741	15	1
9984	15	1
10056	15	1
10498	15	1
10565	15	1
10846	15	1
10912	15	1
10983	15	1
11217	15	1
23002	15	1
23057	15	1
23333	15	1
23395	15	1
23514	15	1
25940	15	1
26009	15	1
26011	15	1
26065	15	1
29928	15	1
51176	15	1
51278	15	1
51422	15	1
51669	15	1
54886	15	1
54891	15	1
55342	15	1
55650	15	1
55750	15	1
55752	15	1
55788	15	1
55959	15	1
56892	15	1
57007	15	1
57162	15	1
57419	15	1
57459	15	1
57497	15	1
57504	15	1
57540	15	1
57597	15	1
57628	15	1
57670	15	1
60481	15	1
63895	15	1
64067	15	1
64332	15	1
64342	15	1
79968	15	1
80005	15	1
81671	15	1
84364	15	1
84417	15	1
84498	15	1
84966	15	1
85021	15	1
85414	15	1
85453	15	1
91526	15	1
91768	15	1
92014	15	1
112399	15	1
114880	15	1
115572	15	1
129684	15	1
130535	15	1
145748	15	1
151742	15	1
152404	15	1
154091	15	1
154865	15	1
157313	15	1
157680	15	1
170959	15	1
199990	15	1
223082	15	1
257194	15	1
261734	15	1
285527	15	1
375287	15	1
389792	15	1
389799	15	1
399474	15	1
400506	15	1
119	14	1
152	14	1
219	14	1
249	14	1
286	14	1
379	14	1
653	14	1
753	14	1
780	14	1
1080	14	1
1345	14	1
1612	14	1
1635	14	1
1876	14	1
2289	14	1
2306	14	1
2567	14	1
2651	14	1
3090	14	1
3176	14	1
3459	14	1
3642	14	1
3782	14	1
3915	14	1
3949	14	1
4170	14	1
4330	14	1
4591	14	1
4756	14	1
5028	14	1
5154	14	1
5168	14	1
5558	14	1
5588	14	1
5608	14	1
6095	14	1
6195	14	1
6263	14	1
6405	14	1
6456	14	1
6492	14	1
6709	14	1
6745	14	1
6764	14	1
6840	14	1
6917	14	1
7029	14	1
7476	14	1
7873	14	1
8125	14	1
8476	14	1
8491	14	1
8621	14	1
8701	14	1
8706	14	1
8850	14	1
8927	14	1
9261	14	1
9263	14	1
9369	14	1
9710	14	1
9788	14	1
9844	14	1
9915	14	1
9920	14	1
9955	14	1
9967	14	1
10055	14	1
10165	14	1
10228	14	1
10277	14	1
10531	14	1
10585	14	1
10736	14	1
11100	14	1
22821	14	1
22998	14	1
22999	14	1
23013	14	1
23046	14	1
23048	14	1
23099	14	1
23142	14	1
23243	14	1
23274	14	1
23283	14	1
23767	14	1
25932	14	1
25950	14	1
26030	14	1
27022	14	1
27113	14	1
29105	14	1
29967	14	1
29969	14	1
29998	14	1
50618	14	1
50940	14	1
51058	14	1
51108	14	1
51185	14	1
51375	14	1
51678	14	1
54511	14	1
54596	14	1
54758	14	1
54980	14	1
55129	14	1
55170	14	1
55253	14	1
55313	14	1
55347	14	1
55614	14	1
55667	14	1
55780	14	1
55812	14	1
56270	14	1
57045	14	1
57480	14	1
57565	14	1
64855	14	1
66000	14	1
79096	14	1
79783	14	1
79848	14	1
79929	14	1
80055	14	1
80176	14	1
80210	14	1
80319	14	1
80333	14	1
81035	14	1
81609	14	1
83696	14	1
83983	14	1
84284	14	1
84870	14	1
84978	14	1
85407	14	1
91947	14	1
92017	14	1
92104	14	1
114294	14	1
114786	14	1
114876	14	1
116028	14	1
116113	14	1
127254	14	1
130576	14	1
132989	14	1
152330	14	1
158038	14	1
161742	14	1
169044	14	1
169200	14	1
203245	14	1
221504	14	1
222255	14	1
257415	14	1
283820	14	1
347744	14	1
374655	14	1
374864	14	1
387509	14	1
389170	14	1
389203	14	1
389692	14	1
399665	14	1
441027	14	1
642597	14	1
