# Supplementary material for: Cell type-selective disease-association of genes under high regulatory load
Source: Nucleic Acids Res. 2015 Oct 10;43(18):8839–55. doi: 10.1093/nar/gkv863 (PMC4605313; doi:10.1093/nar/gkv863)
Supplement: SUPPLEMENTARY DATA [file supp_gkv863_nar-01077-z-2015-File011.zip › HighEnhLoad_E011_10PCNT_04-Feb-2015.txt]

Entrez Gene ID	Nr Enh	H3K4me3 status
57178	215	1
23090	155	1
116987	153	1
2122	149	1
23199	141	1
473	137	1
50651	136	1
10105	129	1
26018	122	1
9759	121	1
7410	113	1
79718	113	1
27237	112	1
56999	110	1
8559	109	1
9901	109	1
23677	109	1
89853	109	1
7090	108	1
1289	107	1
56852	107	1
27333	105	1
57507	105	1
6664	104	1
23705	104	1
1757	103	1
6229	103	1
5087	101	1
6256	101	1
6657	101	1
29842	101	1
23648	100	1
2637	99	1
117581	99	1
390	97	1
80790	97	1
3899	96	1
5336	96	1
60312	96	1
64131	96	1
56963	95	1
124540	94	1
7003	93	1
51455	93	1
4088	91	1
9922	91	1
23266	91	1
27303	91	1
4211	90	1
7260	90	1
644943	90	1
6720	89	1
152002	89	1
4045	87	1
6660	87	1
27161	87	1
22982	86	1
23254	86	1
4774	85	1
22941	85	1
54897	85	1
658	84	1
4915	84	1
64778	84	1
2066	83	1
23287	83	1
28989	83	1
51253	83	1
81553	83	1
91653	83	1
114818	83	1
1316	82	1
4091	82	1
27086	82	1
57568	82	1
463	81	1
344148	81	1
2042	80	1
8898	80	1
23261	80	1
131583	80	1
5991	79	1
2043	78	1
4613	78	1
9341	78	1
26011	78	1
56288	78	1
64410	78	1
79977	78	1
287	77	1
4009	77	1
5789	77	1
6497	77	1
55083	77	1
84441	77	1
678	76	1
1488	76	1
2199	76	1
7026	76	1
50863	76	1
63876	76	1
79731	76	1
2263	75	1
5362	75	1
9394	75	1
11214	74	1
79191	74	1
79906	74	1
2596	73	1
5195	73	1
9638	73	1
8829	72	1
10123	72	1
23225	72	1
55636	72	1
84541	72	1
9537	71	1
63976	71	1
64359	71	1
90390	71	1
115286	71	1
6091	70	1
7372	70	1
9223	70	1
51274	70	1
51305	70	1
89797	70	1
7476	69	1
10771	69	1
26137	69	1
51031	69	1
2693	68	1
2889	68	1
5455	68	1
9679	68	1
90871	68	1
359948	68	1
2590	67	1
5747	67	1
8672	67	1
10163	67	1
10743	67	1
23200	67	1
79712	67	1
157807	67	1
2176	66	1
4255	66	1
7474	66	1
10533	66	1
29123	66	1
57619	66	1
79776	66	1
84894	66	1
84959	66	1
4026	65	1
4094	65	1
6662	65	1
9686	65	1
58499	65	1
83988	65	1
345079	65	1
1499	64	1
4010	64	1
6653	64	1
23095	64	1
55966	64	1
57540	64	1
83478	64	1
129607	64	1
8609	63	1
10242	63	1
10252	63	1
55277	63	1
4851	62	1
7088	62	1
53335	62	1
54465	62	1
55534	62	1
64077	62	1
64754	62	1
81569	62	1
1106	61	1
2591	61	1
5713	61	1
8853	61	1
2017	60	1
5090	60	1
23043	60	1
55137	60	1
57584	60	1
84811	60	1
114991	60	1
100506581	60	1
105	59	1
3280	59	1
3778	59	1
5818	59	1
9698	59	1
10659	59	1
29995	59	1
79605	59	1
200844	59	1
643314	59	1
2131	58	1
2995	58	1
3398	58	1
4134	58	1
4947	58	1
7145	58	1
8091	58	1
55075	58	1
55160	58	1
116372	58	1
121227	58	1
677	57	1
4330	57	1
4920	57	1
6934	57	1
23657	57	1
51649	57	1
54986	57	1
83696	57	1
84517	57	1
121536	57	1
151278	57	1
3480	56	1
5602	56	1
7091	56	1
9672	56	1
22906	56	1
23321	56	1
23580	56	1
117583	56	1
144699	56	1
399979	56	1
2899	55	1
4258	55	1
6840	55	1
8313	55	1
27324	55	1
56034	55	1
81849	55	1
84909	55	1
85407	55	1
157638	55	1
169792	55	1
2649	54	1
3241	54	1
7545	54	1
7837	54	1
8633	54	1
8828	54	1
9839	54	1
23024	54	1
23085	54	1
23164	54	1
55092	54	1
9712	53	1
10806	53	1
23129	53	1
23283	53	1
27249	53	1
29914	53	1
54454	53	1
55717	53	1
80034	53	1
80036	53	1
90134	53	1
127795	53	1
283416	53	1
4544	52	1
4609	52	1
5453	52	1
8994	52	1
23499	52	1
54880	52	1
89796	52	1
143458	52	1
284	51	1
868	51	1
3667	51	1
5523	51	1
5793	51	1
5867	51	1
5890	51	1
5915	51	1
6176	51	1
7025	51	1
7852	51	1
9612	51	1
29099	51	1
55225	51	1
57415	51	1
200734	51	1
256536	51	1
2048	50	1
4133	50	1
6461	50	1
7068	50	1
8997	50	1
9270	50	1
10221	50	1
10644	50	1
23429	50	1
29035	50	1
54477	50	1
58480	50	1
256435	50	1
388	49	1
894	49	1
4783	49	1
10920	49	1
22907	49	1
23670	49	1
54510	49	1
54549	49	1
56341	49	1
56603	49	1
57685	49	1
84623	49	1
158135	49	1
214	48	1
4684	48	1
5226	48	1
6484	48	1
6670	48	1
6935	48	1
7048	48	1
8613	48	1
9781	48	1
10867	48	1
23302	48	1
23522	48	1
84057	48	1
862	47	1
2120	47	1
2239	47	1
5828	47	1
6299	47	1
9231	47	1
22883	47	1
27185	47	1
27245	47	1
54715	47	1
55243	47	1
57496	47	1
64110	47	1
91419	47	1
146395	47	1
203062	47	1
185	46	1
1009	46	1
6092	46	1
10439	46	1
10472	46	1
23498	46	1
26984	46	1
50807	46	1
57460	46	1
64121	46	1
153396	46	1
201266	46	1
375287	46	1
31	45	1
274	45	1
961	45	1
1788	45	1
2047	45	1
2272	45	1
5139	45	1
9079	45	1
9444	45	1
9804	45	1
10076	45	1
10675	45	1
22884	45	1
23114	45	1
25817	45	1
28951	45	1
79109	45	1
80176	45	1
83549	45	1
127018	45	1
657	44	1
947	44	1
1519	44	1
2300	44	1
4781	44	1
5588	44	1
7547	44	1
10912	44	1
22897	44	1
23332	44	1
26130	44	1
26574	44	1
27087	44	1
28232	44	1
51741	44	1
55755	44	1
56987	44	1
57453	44	1
81603	44	1
777	43	1
1385	43	1
4131	43	1
4335	43	1
7468	43	1
8038	43	1
9482	43	1
9543	43	1
9861	43	1
10611	43	1
55022	43	1
57007	43	1
83592	43	1
84275	43	1
286204	43	1
344558	43	1
29	42	1
4085	42	1
4146	42	1
7704	42	1
9423	42	1
26059	42	1
51523	42	1
54627	42	1
55799	42	1
59343	42	1
64342	42	1
79068	42	1
79733	42	1
79813	42	1
83879	42	1
84107	42	1
92565	42	1
94134	42	1
238	41	1
817	41	1
5073	41	1
5443	41	1
6599	41	1
6764	41	1
7520	41	1
10656	41	1
10783	41	1
11107	41	1
23213	41	1
29951	41	1
51123	41	1
54437	41	1
54971	41	1
55291	41	1
55313	41	1
55705	41	1
57118	41	1
64207	41	1
92017	41	1
912	40	1
1717	40	1
1806	40	1
1953	40	1
2317	40	1
3625	40	1
4953	40	1
4978	40	1
5451	40	1
5454	40	1
5887	40	1
9353	40	1
9580	40	1
9792	40	1
23081	40	1
29928	40	1
50937	40	1
56243	40	1
57182	40	1
57556	40	1
64067	40	1
79745	40	1
92154	40	1
219770	40	1
253738	40	1
404093	40	1
338	39	1
2049	39	1
2903	39	1
3732	39	1
4976	39	1
6533	39	1
8412	39	1
8777	39	1
9124	39	1
9630	39	1
10363	39	1
10531	39	1
25769	39	1
54796	39	1
55345	39	1
56950	39	1
79730	39	1
80205	39	1
84858	39	1
84925	39	1
85301	39	1
114793	39	1
121512	39	1
131405	39	1
151011	39	1
219771	39	1
1602	38	1
2719	38	1
3418	38	1
4705	38	1
7799	38	1
8030	38	1
8787	38	1
9448	38	1
9564	38	1
9957	38	1
22882	38	1
25945	38	1
50809	38	1
51421	38	1
57574	38	1
58516	38	1
83941	38	1
84249	38	1
84957	38	1
166614	38	1
199990	38	1
261734	38	1
400954	38	1
760	37	1
1028	37	1
1387	37	1
2138	37	1
3592	37	1
4299	37	1
4300	37	1
4311	37	1
5998	37	1
9819	37	1
10265	37	1
10777	37	1
23272	37	1
51571	37	1
53407	37	1
55660	37	1
55697	37	1
57633	37	1
64215	37	1
79096	37	1
79570	37	1
79633	37	1
83643	37	1
84364	37	1
219699	37	1
400451	37	1
25	36	1
103	36	1
832	36	1
1006	36	1
1889	36	1
2619	36	1
3688	36	1
3707	36	1
3782	36	1
4281	36	1
4724	36	1
5217	36	1
6157	36	1
6259	36	1
7086	36	1
8028	36	1
9189	36	1
9779	36	1
9953	36	1
23001	36	1
23075	36	1
23247	36	1
26010	36	1
29970	36	1
54108	36	1
54758	36	1
57162	36	1
79827	36	1
387755	36	1
493	35	1
1600	35	1
5376	35	1
5909	35	1
5937	35	1
6489	35	1
7469	35	1
8289	35	1
8927	35	1
9348	35	1
9516	35	1
10579	35	1
22871	35	1
23175	35	1
23228	35	1
25814	35	1
51361	35	1
54896	35	1
57707	35	1
64072	35	1
79719	35	1
83716	35	1
92014	35	1
116328	35	1
285268	35	1
286144	35	1
323	34	1
595	34	1
636	34	1
1012	34	1
2257	34	1
2904	34	1
3485	34	1
5142	34	1
5578	34	1
5590	34	1
6117	34	1
7325	34	1
7414	34	1
7534	34	1
8324	34	1
9806	34	1
10015	34	1
10580	34	1
10891	34	1
22856	34	1
23286	34	1
23395	34	1
23413	34	1
29968	34	1
54622	34	1
57217	34	1
57537	34	1
57706	34	1
57710	34	1
79705	34	1
79960	34	1
80309	34	1
80745	34	1
83439	34	1
83540	34	1
84319	34	1
85409	34	1
131601	34	1
201562	34	1
283820	34	1
339448	34	1
388630	34	1
389692	34	1
399726	34	1
474	33	1
622	33	1
1739	33	1
2072	33	1
2776	33	1
3037	33	1
3490	33	1
3725	33	1
3784	33	1
4919	33	1
5253	33	1
5592	33	1
5695	33	1
5802	33	1
6161	33	1
6304	33	1
6405	33	1
6585	33	1
6659	33	1
7042	33	1
8886	33	1
9683	33	1
10131	33	1
10391	33	1
10586	33	1
11000	33	1
11101	33	1
22908	33	1
23127	33	1
23144	33	1
26084	33	1
29761	33	1
54361	33	1
54956	33	1
55151	33	1
55740	33	1
57097	33	1
57134	33	1
57533	33	1
57689	33	1
64219	33	1
79670	33	1
79971	33	1
85416	33	1
116028	33	1
121441	33	1
144165	33	1
146760	33	1
151525	33	1
283464	33	1
374655	33	1
375057	33	1
1456	32	1
1612	32	1
1615	32	1
1620	32	1
1969	32	1
2059	32	1
2494	32	1
2737	32	1
2869	32	1
3281	32	1
3344	32	1
4288	32	1
5209	32	1
5598	32	1
5800	32	1
6150	32	1
6711	32	1
7070	32	1
7324	32	1
7511	32	1
8553	32	1
9024	32	1
9442	32	1
9923	32	1
10446	32	1
10954	32	1
22861	32	1
23023	32	1
23414	32	1
23452	32	1
25771	32	1
51232	32	1
51278	32	1
54769	32	1
54891	32	1
55832	32	1
56751	32	1
56937	32	1
57586	32	1
57623	32	1
58155	32	1
60675	32	1
64084	32	1
65220	32	1
81563	32	1
81619	32	1
84298	32	1
84457	32	1
84529	32	1
131034	32	1
144402	32	1
171425	32	1
202018	32	1
220929	32	1
284695	32	1
642938	32	1
92	31	1
1112	31	1
1123	31	1
1993	31	1
2674	31	1
2977	31	1
3052	31	1
3339	31	1
4041	31	1
5757	31	1
5795	31	1
6251	31	1
6650	31	1
8291	31	1
8303	31	1
8507	31	1
8545	31	1
8651	31	1
9077	31	1
9788	31	1
9933	31	1
10181	31	1
10801	31	1
11222	31	1
11259	31	1
22905	31	1
22943	31	1
23030	31	1
23107	31	1
23139	31	1
23293	31	1
51176	31	1
51454	31	1
55214	31	1
55315	31	1
55622	31	1
56160	31	1
57190	31	1
57459	31	1
57608	31	1
64409	31	1
81788	31	1
84620	31	1
91057	31	1
92521	31	1
116135	31	1
124245	31	1
130576	31	1
131118	31	1
133022	31	1
152485	31	1
154810	31	1
160518	31	1
201595	31	1
283659	31	1
389792	31	1
399947	31	1
885	30	1
1630	30	1
1635	30	1
1849	30	1
2011	30	1
2306	30	1
2782	30	1
2900	30	1
3090	30	1
3927	30	1
5188	30	1
6001	30	1
6513	30	1
7227	30	1
8503	30	1
8543	30	1
8554	30	1
9043	30	1
9644	30	1
9760	30	1
10140	30	1
10217	30	1
10971	30	1
22954	30	1
23589	30	1
25841	30	1
25871	30	1
25925	30	1
26985	30	1
29094	30	1
51684	30	1
51704	30	1
55226	30	1
55907	30	1
56886	30	1
56896	30	1
57142	30	1
60673	30	1
63892	30	1
79739	30	1
80059	30	1
84133	30	1
92106	30	1
114815	30	1
126917	30	1
132430	30	1
133015	30	1
137075	30	1
153020	30	1
286183	30	1
182	29	1
586	29	1
871	29	1
1198	29	1
1373	29	1
1740	29	1
2673	29	1
3930	29	1
4487	29	1
4756	29	1
5293	29	1
6508	29	1
6595	29	1
6894	29	1
7477	29	1
10424	29	1
10529	29	1
10539	29	1
11218	29	1
22821	29	1
23102	29	1
23180	29	1
23274	29	1
25937	29	1
29117	29	1
51317	29	1
54838	29	1
58489	29	1
60678	29	1
64788	29	1
65059	29	1
79192	29	1
79698	29	1
84159	29	1
84952	29	1
84966	29	1
85461	29	1
115572	29	1
126969	29	1
151112	29	1
200150	29	1
203245	29	1
283248	29	1
387509	29	1
389058	29	1
389136	29	1
401024	29	1
18	28	1
40	28	1
1131	28	1
1266	28	1
1592	28	1
2355	28	1
2817	28	1
4147	28	1
4208	28	1
4212	28	1
4286	28	1
4628	28	1
4753	28	1
5257	28	1
6382	28	1
6433	28	1
7029	28	1
7050	28	1
7804	28	1
8428	28	1
8534	28	1
9014	28	1
9378	28	1
9919	28	1
10370	28	1
10400	28	1
10585	28	1
22924	28	1
23150	28	1
23603	28	1
26053	28	1
26086	28	1
26108	28	1
27152	28	1
27319	28	1
28976	28	1
51665	28	1
54462	28	1
54596	28	1
54788	28	1
55256	28	1
55729	28	1
55959	28	1
57410	28	1
57575	28	1
57628	28	1
60468	28	1
80070	28	1
80210	28	1
80243	28	1
84084	28	1
85463	28	1
93010	28	1
131096	28	1
140609	28	1
152330	28	1
253559	28	1
343472	28	1
348093	28	1
399665	28	1
642587	28	1
132	27	1
161	27	1
745	27	1
1838	27	1
2044	27	1
2113	27	1
2741	27	1
3176	27	1
3516	27	1
3693	27	1
4601	27	1
5530	27	1
5784	27	1
5962	27	1
6709	27	1
7100	27	1
7436	27	1
7465	27	1
8128	27	1
8660	27	1
8801	27	1
9254	27	1
9314	27	1
9620	27	1
9846	27	1
10274	27	1
10723	27	1
10944	27	1
11060	27	1
11091	27	1
11167	27	1
22807	27	1
25819	27	1
26207	27	1
51097	27	1
51112	27	1
55074	27	1
55209	27	1
55224	27	1
55347	27	1
56998	27	1
57018	27	1
57563	27	1
57713	27	1
64283	27	1
79656	27	1
80144	27	1
80728	27	1
83786	27	1
84168	27	1
84251	27	1
84284	27	1
84898	27	1
90102	27	1
92370	27	1
112616	27	1
116985	27	1
169044	27	1
169714	27	1
220988	27	1
253827	27	1
255919	27	1
283358	27	1
285175	27	1
400506	27	1
120	26	1
306	26	1
775	26	1
3064	26	1
3481	26	1
3632	26	1
3752	26	1
3799	26	1
4194	26	1
4916	26	1
5099	26	1
5580	26	1
5738	26	1
5910	26	1
6047	26	1
7168	26	1
8851	26	1
9148	26	1
9833	26	1
9915	26	1
9951	26	1
9956	26	1
10098	26	1
10422	26	1
22898	26	1
23048	26	1
23245	26	1
27347	26	1
51059	26	1
51503	26	1
54861	26	1
55211	26	1
55308	26	1
57580	26	1
57687	26	1
59269	26	1
65997	26	1
80114	26	1
80725	26	1
84448	26	1
92369	26	1
127124	26	1
129684	26	1
130497	26	1
138151	26	1
144577	26	1
146691	26	1
151648	26	1
196051	26	1
197320	26	1
197322	26	1
205428	26	1
219621	26	1
219899	26	1
257236	26	1
375704	26	1
389799	26	1
152	25	1
288	25	1
476	25	1
483	25	1
1104	25	1
1514	25	1
1947	25	1
2104	25	1
2288	25	1
2492	25	1
2849	25	1
3184	25	1
3488	25	1
4004	25	1
4363	25	1
7004	25	1
8618	25	1
9628	25	1
9722	25	1
9911	25	1
10868	25	1
10983	25	1
11070	25	1
23406	25	1
25880	25	1
25926	25	1
29982	25	1
51061	25	1
51375	25	1
51582	25	1
55500	25	1
55733	25	1
57338	25	1
57504	25	1
57522	25	1
80351	25	1
81846	25	1
83700	25	1
84206	25	1
89891	25	1
90678	25	1
92346	25	1
152877	25	1
196483	25	1
203238	25	1
221061	25	1
253782	25	1
283383	25	1
118	24	1
641	24	1
1000	24	1
1605	24	1
2023	24	1
2487	24	1
2771	24	1
2888	24	1
3631	24	1
3800	24	1
3815	24	1
4052	24	1
4092	24	1
4135	24	1
4638	24	1
4715	24	1
4857	24	1
5519	24	1
5783	24	1
6309	24	1
6419	24	1
6423	24	1
6925	24	1
6936	24	1
7247	24	1
7764	24	1
8440	24	1
8538	24	1
8915	24	1
9380	24	1
9462	24	1
9475	24	1
9727	24	1
9874	24	1
9891	24	1
9899	24	1
9905	24	1
9955	24	1
10152	24	1
10277	24	1
10495	24	1
10678	24	1
11221	24	1
11332	24	1
22801	24	1
22876	24	1
23240	24	1
23358	24	1
23462	24	1
23528	24	1
23576	24	1
23583	24	1
23620	24	1
26052	24	1
26509	24	1
27122	24	1
51141	24	1
51594	24	1
54221	24	1
54541	24	1
54558	24	1
54874	24	1
55031	24	1
55129	24	1
55144	24	1
55187	24	1
55252	24	1
55294	24	1
55573	24	1
55626	24	1
55854	24	1
55920	24	1
56952	24	1
57620	24	1
57636	24	1
60528	24	1
64850	24	1
64855	24	1
65084	24	1
65986	24	1
79066	24	1
79645	24	1
79870	24	1
79922	24	1
80319	24	1
84216	24	1
84303	24	1
84570	24	1
84976	24	1
91752	24	1
92104	24	1
94031	24	1
120071	24	1
123016	24	1
127833	24	1
129787	24	1
143187	24	1
143686	24	1
157285	24	1
170394	24	1
221035	24	1
221178	24	1
339745	24	1
389668	24	1
440957	24	1
729993	24	1
114	23	1
604	23	1
753	23	1
805	23	1
1052	23	1
1305	23	1
1809	23	1
1879	23	1
1912	23	1
2261	23	1
2632	23	1
2824	23	1
2827	23	1
2894	23	1
3093	23	1
3708	23	1
3975	23	1
4908	23	1
5081	23	1
5428	23	1
5629	23	1
6477	23	1
6483	23	1
6509	23	1
6515	23	1
7204	23	1
7336	23	1
7342	23	1
8140	23	1
9211	23	1
9249	23	1
9696	23	1
10018	23	1
10253	23	1
10620	23	1
22937	23	1
22978	23	1
22997	23	1
23101	23	1
23218	23	1
25917	23	1
25930	23	1
26033	23	1
51479	23	1
51659	23	1
54206	23	1
54914	23	1
55342	23	1
55504	23	1
55625	23	1
55650	23	1
55833	23	1
55885	23	1
56475	23	1
56884	23	1
56981	23	1
60492	23	1
64768	23	1
65975	23	1
65983	23	1
79048	23	1
79071	23	1
79750	23	1
80267	23	1
81577	23	1
81615	23	1
83550	23	1
83641	23	1
90987	23	1
92293	23	1
92949	23	1
127707	23	1
128710	23	1
132864	23	1
157922	23	1
158326	23	1
158405	23	1
162494	23	1
192669	23	1
257194	23	1
339479	23	1
339896	23	1
340481	23	1
389170	23	1
440738	23	1
493753	23	1
406	22	1
576	22	1
747	22	1
801	22	1
833	22	1
864	22	1
902	22	1
1525	22	1
1795	22	1
1876	22	1
1946	22	1
1948	22	1
2034	22	1
2775	22	1
2891	22	1
2932	22	1
2956	22	1
3222	22	1
3655	22	1
4016	22	1
5069	22	1
5080	22	1
5093	22	1
5095	22	1
5214	22	1
5586	22	1
5727	22	1
5900	22	1
6548	22	1
6566	22	1
7143	22	1
7473	22	1
8013	22	1
8379	22	1
8403	22	1
8445	22	1
8812	22	1
9100	22	1
9194	22	1
9397	22	1
9415	22	1
9577	22	1
9682	22	1
10228	22	1
10570	22	1
10602	22	1
10625	22	1
10658	22	1
11217	22	1
23046	22	1
23185	22	1
23201	22	1
23233	22	1
23235	22	1
23244	22	1
23326	22	1
23760	22	1
27436	22	1
54472	22	1
55182	22	1
55193	22	1
55506	22	1
55611	22	1
55672	22	1
55687	22	1
55742	22	1
55752	22	1
56776	22	1
57103	22	1
63027	22	1
64089	22	1
64225	22	1
64388	22	1
64784	22	1
65125	22	1
79639	22	1
79646	22	1
79885	22	1
84435	22	1
84881	22	1
84940	22	1
92312	22	1
112399	22	1
129563	22	1
130733	22	1
144100	22	1
157378	22	1
158158	22	1
163782	22	1
253943	22	1
283349	22	1
317762	22	1
392617	22	1
399687	22	1
401494	22	1
441478	22	1
494143	22	1
