# Supplementary material for: Cell type-selective disease-association of genes under high regulatory load
Source: Nucleic Acids Res. 2015 Oct 10;43(18):8839–55. doi: 10.1093/nar/gkv863 (PMC4605313; doi:10.1093/nar/gkv863)
Supplement: SUPPLEMENTARY DATA [file supp_gkv863_nar-01077-z-2015-File011.zip › HighEnhLoad_E008_10PCNT_04-Feb-2015.txt]

Entrez Gene ID	Nr Enh	H3K4me3 status
6659	90	1
3720	82	1
7050	81	1
287	80	1
57507	77	1
2895	75	1
9229	71	1
1112	69	1
23239	68	1
596	66	1
8239	65	1
64409	65	1
636	64	1
23266	64	1
123016	62	1
23283	59	1
57556	59	1
3358	58	1
4609	57	1
5793	57	1
9308	57	1
51454	56	1
121512	56	1
6925	55	1
10371	55	1
50651	55	1
9723	54	1
11030	54	1
55345	54	1
5803	53	1
84898	53	1
677	52	1
10252	52	1
108	51	1
83698	51	1
23657	50	1
9223	49	1
23528	49	1
26010	49	1
57415	49	1
657	48	1
131405	48	1
1523	47	1
10157	47	1
473	46	1
5358	46	1
10049	46	1
137970	46	1
346389	46	1
5087	45	1
6566	45	1
79718	45	1
89978	45	1
351	44	1
522	44	1
1501	44	1
2239	44	1
2494	44	1
8805	44	1
80059	44	1
1946	43	1
8828	43	1
9630	43	1
10603	43	1
58499	43	1
85416	43	1
253714	43	1
256130	43	1
4289	42	1
9079	42	1
22943	42	1
256987	42	1
2562	41	1
3398	41	1
9282	41	1
23613	41	1
27086	41	1
81848	41	1
2719	40	1
4281	40	1
5890	40	1
6857	40	1
53344	40	1
54880	40	1
57494	40	1
57561	40	1
64778	40	1
79730	40	1
84952	40	1
171425	40	1
1106	39	1
2045	39	1
2591	39	1
5095	39	1
5420	39	1
27445	39	1
79613	39	1
222255	39	1
3709	38	1
6096	38	1
9465	38	1
23242	38	1
55205	38	1
56950	38	1
60561	38	1
80323	38	1
87769	38	1
121536	38	1
643314	38	1
2072	37	1
2693	37	1
4211	37	1
6934	37	1
7060	37	1
23075	37	1
54465	37	1
54477	37	1
54510	37	1
55211	37	1
57226	37	1
57492	37	1
79960	37	1
84059	37	1
116328	37	1
1809	36	1
3516	36	1
6657	36	1
7547	36	1
8082	36	1
22903	36	1
23499	36	1
50863	36	1
51232	36	1
54715	36	1
55604	36	1
255967	36	1
390	35	1
1740	35	1
2317	35	1
4345	35	1
5784	35	1
8905	35	1
9124	35	1
22871	35	1
27303	35	1
51366	35	1
54796	35	1
54901	35	1
55634	35	1
201595	35	1
284695	35	1
4299	34	1
6092	34	1
7360	34	1
8428	34	1
9215	34	1
10529	34	1
23081	34	1
23195	34	1
26064	34	1
27333	34	1
220108	34	1
729993	34	1
1123	33	1
1998	33	1
2120	33	1
3097	33	1
3480	33	1
4781	33	1
7168	33	1
9263	33	1
9781	33	1
10090	33	1
23043	33	1
29035	33	1
56062	33	1
57211	33	1
57502	33	1
58516	33	1
64207	33	1
152485	33	1
161357	33	1
359948	33	1
100131827	33	1
817	32	1
1848	32	1
2122	32	1
2321	32	1
4009	32	1
5074	32	1
5188	32	1
6660	32	1
8224	32	1
10884	32	1
23092	32	1
23286	32	1
26130	32	1
54596	32	1
57182	32	1
79823	32	1
80034	32	1
117583	32	1
399726	32	1
214	31	1
2139	31	1
4026	31	1
5454	31	1
6595	31	1
9053	31	1
9462	31	1
9637	31	1
10085	31	1
23230	31	1
23429	31	1
26049	31	1
54407	31	1
54986	31	1
54989	31	1
81578	31	1
130535	31	1
153396	31	1
221035	31	1
253559	31	1
1000	30	1
1654	30	1
2257	30	1
2308	30	1
5289	30	1
5799	30	1
6496	30	1
7436	30	1
9189	30	1
10221	30	1
11044	30	1
23677	30	1
27328	30	1
56288	30	1
57162	30	1
79109	30	1
161835	30	1
257194	30	1
348980	30	1
105	29	1
667	29	1
1008	29	1
1456	29	1
2115	29	1
2651	29	1
3569	29	1
5588	29	1
7227	29	1
7474	29	1
9951	29	1
10253	29	1
23072	29	1
23291	29	1
23327	29	1
25926	29	1
28982	29	1
51809	29	1
55277	29	1
79633	29	1
81553	29	1
81624	29	1
81671	29	1
81846	29	1
83539	29	1
90550	29	1
347744	29	1
81	28	1
182	28	1
862	28	1
1131	28	1
1316	28	1
1592	28	1
1915	28	1
2925	28	1
4613	28	1
5292	28	1
5789	28	1
6938	28	1
8226	28	1
8611	28	1
9750	28	1
25769	28	1
25945	28	1
26509	28	1
54543	28	1
57181	28	1
59343	28	1
79805	28	1
79923	28	1
83439	28	1
121441	28	1
157638	28	1
399979	28	1
31	27	1
988	27	1
1404	27	1
1620	27	1
1665	27	1
1993	27	1
2131	27	1
2263	27	1
2649	27	1
2908	27	1
3052	27	1
3098	27	1
3660	27	1
4724	27	1
5757	27	1
6095	27	1
8464	27	1
8926	27	1
9378	27	1
9804	27	1
9863	27	1
10788	27	1
22987	27	1
25819	27	1
29761	27	1
51174	27	1
51317	27	1
55089	27	1
55144	27	1
55740	27	1
56999	27	1
57157	27	1
83989	27	1
84062	27	1
84133	27	1
143872	27	1
160518	27	1
285600	27	1
344787	27	1
389072	27	1
729830	27	1
1612	26	1
1859	26	1
4325	26	1
4627	26	1
4919	26	1
5013	26	1
5058	26	1
5316	26	1
5495	26	1
6091	26	1
6515	26	1
6653	26	1
7074	26	1
7414	26	1
7855	26	1
8028	26	1
8609	26	1
8829	26	1
9603	26	1
10082	26	1
10128	26	1
10891	26	1
23302	26	1
29094	26	1
51320	26	1
51816	26	1
54622	26	1
55120	26	1
55717	26	1
57619	26	1
64839	26	1
80036	26	1
80315	26	1
81550	26	1
84894	26	1
89797	26	1
116832	26	1
201475	26	1
202018	26	1
286499	26	1
400451	26	1
774	25	1
1183	25	1
2137	25	1
3091	25	1
3280	25	1
4128	25	1
4254	25	1
4330	25	1
5272	25	1
6297	25	1
7003	25	1
7514	25	1
8559	25	1
8898	25	1
10370	25	1
10424	25	1
10643	25	1
10678	25	1
11245	25	1
22906	25	1
23213	25	1
23314	25	1
53335	25	1
55016	25	1
55785	25	1
56963	25	1
58155	25	1
64215	25	1
79660	25	1
83734	25	1
90390	25	1
259230	25	1
347730	25	1
729515	25	1
652	24	1
799	24	1
1635	24	1
2247	24	1
2596	24	1
2697	24	1
2737	24	1
2768	24	1
3730	24	1
3799	24	1
4081	24	1
4208	24	1
4651	24	1
5093	24	1
5366	24	1
5887	24	1
6664	24	1
6885	24	1
6897	24	1
7328	24	1
8471	24	1
8491	24	1
8613	24	1
9774	24	1
10565	24	1
10659	24	1
22822	24	1
23338	24	1
23543	24	1
26574	24	1
27185	24	1
51701	24	1
55137	24	1
55500	24	1
57460	24	1
57504	24	1
57713	24	1
58526	24	1
60412	24	1
79712	24	1
80762	24	1
83943	24	1
84146	24	1
84709	24	1
90701	24	1
114821	24	1
120237	24	1
148281	24	1
283416	24	1
375287	24	1
401535	24	1
678	23	1
868	23	1
999	23	1
1009	23	1
2138	23	1
2262	23	1
2272	23	1
2558	23	1
2744	23	1
2903	23	1
3930	23	1
4001	23	1
4045	23	1
4947	23	1
5139	23	1
5613	23	1
6299	23	1
7181	23	1
7204	23	1
8470	23	1
8618	23	1
8658	23	1
8908	23	1
9414	23	1
9874	23	1
10207	23	1
10531	23	1
10618	23	1
10982	23	1
23001	23	1
26059	23	1
28232	23	1
51429	23	1
55196	23	1
55225	23	1
55904	23	1
57167	23	1
57609	23	1
57626	23	1
64478	23	1
79813	23	1
80310	23	1
81849	23	1
83872	23	1
84101	23	1
91057	23	1
91584	23	1
91663	23	1
91768	23	1
136332	23	1
144165	23	1
152756	23	1
154796	23	1
169200	23	1
196527	23	1
256435	23	1
284058	23	1
345079	23	1
375567	23	1
389203	23	1
400954	23	1
323	22	1
474	22	1
1488	22	1
1515	22	1
2969	22	1
3169	22	1
3725	22	1
3751	22	1
4133	22	1
4170	22	1
4899	22	1
5028	22	1
5125	22	1
5332	22	1
5376	22	1
5987	22	1
6157	22	1
6239	22	1
6473	22	1
6480	22	1
6662	22	1
7013	22	1
7048	22	1
7247	22	1
7372	22	1
9365	22	1
9444	22	1
9953	22	1
10478	22	1
11103	22	1
23228	22	1
23576	22	1
23608	22	1
23670	22	1
25913	22	1
26018	22	1
51057	22	1
51555	22	1
51582	22	1
54502	22	1
54891	22	1
55160	22	1
56884	22	1
56967	22	1
57194	22	1
57689	22	1
60468	22	1
63027	22	1
65983	22	1
79647	22	1
84869	22	1
115286	22	1
116987	22	1
120071	22	1
121256	22	1
127833	22	1
134121	22	1
145581	22	1
149111	22	1
221935	22	1
340526	22	1
340527	22	1
441061	22	1
644943	22	1
414	21	1
773	21	1
1002	21	1
1006	21	1
1040	21	1
1070	21	1
1600	21	1
1789	21	1
1837	21	1
2160	21	1
2176	21	1
2181	21	1
3763	21	1
3791	21	1
4544	21	1
4829	21	1
5451	21	1
5453	21	1
6229	21	1
6638	21	1
6751	21	1
6801	21	1
7873	21	1
8030	21	1
8340	21	1
9242	21	1
9315	21	1
9448	21	1
10123	21	1
10154	21	1
10418	21	1
10492	21	1
10642	21	1
10801	21	1
11167	21	1
22878	21	1
23112	21	1
23118	21	1
23359	21	1
23414	21	1
23517	21	1
23522	21	1
26052	21	1
29068	21	1
50484	21	1
51274	21	1
55750	21	1
56853	21	1
56913	21	1
57511	21	1
57628	21	1
63978	21	1
64121	21	1
64131	21	1
64919	21	1
79694	21	1
80243	21	1
84251	21	1
90627	21	1
90871	21	1
91746	21	1
94134	21	1
127707	21	1
132989	21	1
152006	21	1
158038	21	1
200728	21	1
202374	21	1
221037	21	1
221895	21	1
286144	21	1
343450	21	1
441250	21	1
306	20	1
466	20	1
781	20	1
1004	20	1
1350	20	1
1795	20	1
2029	20	1
2044	20	1
2070	20	1
2172	20	1
2643	20	1
2776	20	1
2824	20	1
3351	20	1
4301	20	1
4306	20	1
4710	20	1
4729	20	1
4731	20	1
5069	20	1
5295	20	1
5746	20	1
5860	20	1
6422	20	1
7465	20	1
8091	20	1
8128	20	1
9194	20	1
9580	20	1
9586	20	1
9592	20	1
9618	20	1
9699	20	1
9732	20	1
9989	20	1
10368	20	1
10477	20	1
10644	20	1
10927	20	1
11057	20	1
22800	20	1
22954	20	1
22978	20	1
23200	20	1
23389	20	1
23648	20	1
25782	20	1
26137	20	1
27346	20	1
29995	20	1
51250	20	1
51334	20	1
51571	20	1
55151	20	1
56944	20	1
60685	20	1
64388	20	1
64784	20	1
79071	20	1
79698	20	1
83786	20	1
83857	20	1
84441	20	1
84669	20	1
92346	20	1
114294	20	1
114818	20	1
121227	20	1
121504	20	1
124540	20	1
124872	20	1
129450	20	1
131096	20	1
132430	20	1
138241	20	1
153657	20	1
256227	20	1
343472	20	1
389362	20	1
389549	20	1
152	19	1
528	19	1
577	19	1
762	19	1
805	19	1
1496	19	1
1911	19	1
2186	19	1
2590	19	1
2898	19	1
2917	19	1
3148	19	1
3693	19	1
4825	19	1
5269	19	1
5530	19	1
5578	19	1
5629	19	1
5867	19	1
6309	19	1
6433	19	1
6520	19	1
6658	19	1
6670	19	1
7091	19	1
7187	19	1
8237	19	1
8412	19	1
9201	19	1
9590	19	1
9957	19	1
10040	19	1
10409	19	1
23034	19	1
23167	19	1
23194	19	1
23362	19	1
23446	19	1
26985	19	1
27324	19	1
29953	19	1
51031	19	1
51141	19	1
54463	19	1
55534	19	1
55729	19	1
55799	19	1
55857	19	1
56160	19	1
56660	19	1
57142	19	1
57410	19	1
57673	19	1
57685	19	1
57703	19	1
60312	19	1
60492	19	1
60675	19	1
64083	19	1
64359	19	1
64411	19	1
64881	19	1
79621	19	1
79750	19	1
80014	19	1
80067	19	1
80144	19	1
80314	19	1
81618	19	1
83549	19	1
83879	19	1
84529	19	1
84966	19	1
85019	19	1
92126	19	1
112399	19	1
114825	19	1
115572	19	1
129684	19	1
132204	19	1
154881	19	1
155185	19	1
167227	19	1
202559	19	1
219333	19	1
220988	19	1
286183	19	1
389136	19	1
642587	19	1
288	18	1
1021	18	1
1490	18	1
2019	18	1
2483	18	1
2530	18	1
2587	18	1
2835	18	1
2904	18	1
3038	18	1
3175	18	1
3298	18	1
3344	18	1
3491	18	1
3688	18	1
3716	18	1
3778	18	1
4072	18	1
4087	18	1
4094	18	1
4190	18	1
4293	18	1
4774	18	1
4978	18	1
5099	18	1
5579	18	1
5586	18	1
5587	18	1
6000	18	1
6206	18	1
6671	18	1
6711	18	1
6745	18	1
7082	18	1
7112	18	1
7325	18	1
7342	18	1
7443	18	1
7738	18	1
8660	18	1
8777	18	1
9334	18	1
9612	18	1
9698	18	1
9832	18	1
10184	18	1
10512	18	1
22884	18	1
22919	18	1
22929	18	1
23245	18	1
23254	18	1
23332	18	1
23603	18	1
23682	18	1
23705	18	1
26047	18	1
26960	18	1
27101	18	1
29123	18	1
29969	18	1
50807	18	1
51542	18	1
51678	18	1
54491	18	1
54704	18	1
54874	18	1
54980	18	1
55117	18	1
55214	18	1
55294	18	1
55863	18	1
56888	18	1
57097	18	1
57132	18	1
57169	18	1
58480	18	1
64168	18	1
79605	18	1
80013	18	1
80205	18	1
84678	18	1
84938	18	1
128710	18	1
139189	18	1
154810	18	1
166378	18	1
196483	18	1
261734	18	1
340481	18	1
344387	18	1
348093	18	1
401024	18	1
185	17	1
627	17	1
780	17	1
902	17	1
1290	17	1
1462	17	1
1499	17	1
1804	17	1
1906	17	1
2037	17	1
2258	17	1
3181	17	1
3274	17	1
3655	17	1
3667	17	1
3908	17	1
4124	17	1
4286	17	1
4848	17	1
4857	17	1
5142	17	1
5165	17	1
5218	17	1
5569	17	1
5583	17	1
5713	17	1
6453	17	1
6764	17	1
7058	17	1
7088	17	1
7100	17	1
7132	17	1
7324	17	1
7337	17	1
7534	17	1
7804	17	1
8204	17	1
8324	17	1
8573	17	1
8621	17	1
8870	17	1
8887	17	1
8915	17	1
9100	17	1
9162	17	1
9314	17	1
9317	17	1
9394	17	1
9543	17	1
9659	17	1
9686	17	1
9760	17	1
9782	17	1
9956	17	1
10076	17	1
10079	17	1
10124	17	1
10243	17	1
10363	17	1
22828	17	1
22908	17	1
22941	17	1
23090	17	1
23186	17	1
23321	17	1
23367	17	1
23498	17	1
23554	17	1
23760	17	1
25816	17	1
25940	17	1
25941	17	1
26065	17	1
26207	17	1
26578	17	1
27067	17	1
27131	17	1
27161	17	1
27430	17	1
28951	17	1
54541	17	1
54757	17	1
55082	17	1
55328	17	1
55342	17	1
55366	17	1
55734	17	1
56475	17	1
57514	17	1
57687	17	1
79047	17	1
79644	17	1
79868	17	1
80351	17	1
81788	17	1
83992	17	1
84140	17	1
84340	17	1
92293	17	1
92737	17	1
114781	17	1
115825	17	1
116028	17	1
127018	17	1
136259	17	1
139411	17	1
143187	17	1
144348	17	1
144577	17	1
154091	17	1
166379	17	1
196528	17	1
201266	17	1
253430	17	1
389421	17	1
400506	17	1
400818	17	1
100507650	17	1
100533183	17	1
284	16	1
444	16	1
539	16	1
1630	16	1
1641	16	1
1788	16	1
2534	16	1
2770	16	1
2914	16	1
3176	16	1
3775	16	1
4258	16	1
4852	16	1
5015	16	1
5097	16	1
5214	16	1
5336	16	1
5558	16	1
5787	16	1
5937	16	1
6228	16	1
6487	16	1
6513	16	1
6840	16	1
6936	16	1
7068	16	1
7543	16	1
7545	16	1
8320	16	1
8460	16	1
8492	16	1
8760	16	1
8848	16	1
9231	16	1
9320	16	1
9352	16	1
9628	16	1
9685	16	1
9734	16	1
9833	16	1
9844	16	1
9887	16	1
9935	16	1
10106	16	1
10242	16	1
10302	16	1
10404	16	1
10413	16	1
10447	16	1
10579	16	1
10725	16	1
10920	16	1
11130	16	1
22990	16	1
23023	16	1
23024	16	1
23094	16	1
23250	16	1
23261	16	1
23263	16	1
23294	16	1
23328	16	1
23508	16	1
25925	16	1
26053	16	1
26503	16	1
27022	16	1
29072	16	1
29998	16	1
51761	16	1
51765	16	1
54206	16	1
54927	16	1
55074	16	1
55278	16	1
55536	16	1
55660	16	1
55731	16	1
55754	16	1
55966	16	1
56655	16	1
57477	16	1
57591	16	1
57646	16	1
58493	16	1
58508	16	1
64094	16	1
79192	16	1
79716	16	1
79977	16	1
80031	16	1
80204	16	1
81792	16	1
83608	16	1
84128	16	1
89853	16	1
94081	16	1
113263	16	1
114788	16	1
115416	16	1
116228	16	1
133060	16	1
134145	16	1
143458	16	1
143684	16	1
144423	16	1
151112	16	1
151525	16	1
253260	16	1
257415	16	1
286053	16	1
375743	16	1
388341	16	1
440097	16	1
132	15	1
158	15	1
175	15	1
205	15	1
273	15	1
463	15	1
688	15	1
894	15	1
1007	15	1
1010	15	1
1033	15	1
1052	15	1
1207	15	1
1500	15	1
1825	15	1
1948	15	1
2017	15	1
2119	15	1
2329	15	1
2395	15	1
2632	15	1
2766	15	1
2778	15	1
2820	15	1
2893	15	1
3037	15	1
3621	15	1
3625	15	1
3949	15	1
4085	15	1
4134	15	1
4660	15	1
4725	15	1
5155	15	1
5163	15	1
5352	15	1
5412	15	1
5592	15	1
5608	15	1
5924	15	1
6262	15	1
6310	15	1
6434	15	1
6446	15	1
6498	15	1
6728	15	1
6907	15	1
7316	15	1
7336	15	1
7386	15	1
7430	15	1
7799	15	1
8111	15	1
8233	15	1
8289	15	1
8439	15	1
8445	15	1
8826	15	1
9341	15	1
9348	15	1
9406	15	1
9413	15	1
9891	15	1
9908	15	1
9911	15	1
9972	15	1
10153	15	1
10473	15	1
10499	15	1
10539	15	1
10667	15	1
10806	15	1
10988	15	1
11031	15	1
11075	15	1
11124	15	1
22803	15	1
22856	15	1
23013	15	1
23022	15	1
23122	15	1
23201	15	1
23287	15	1
23394	15	1
25831	15	1
26122	15	1
27236	15	1
29099	15	1
29982	15	1
29994	15	1
51096	15	1
51253	15	1
51669	15	1
54212	15	1
54221	15	1
54602	15	1
54886	15	1
55608	15	1
55686	15	1
55711	15	1
55854	15	1
55959	15	1
56603	15	1
56895	15	1
56934	15	1
57018	15	1
57178	15	1
57476	15	1
57620	15	1
57636	15	1
63950	15	1
64374	15	1
64420	15	1
64841	15	1
64854	15	1
79178	15	1
79191	15	1
79645	15	1
79677	15	1
79705	15	1
79727	15	1
79827	15	1
80725	15	1
84056	15	1
84433	15	1
84530	15	1
84668	15	1
84889	15	1
84909	15	1
84976	15	1
93664	15	1
115123	15	1
128674	15	1
132320	15	1
134429	15	1
137075	15	1
145781	15	1
157506	15	1
158326	15	1
158405	15	1
168667	15	1
221833	15	1
256006	15	1
256021	15	1
256536	15	1
387921	15	1
642987	15	1
100144748	15	1
100288413	15	1
100820829	15	1
92	14	1
119	14	1
120	14	1
159	14	1
399	14	1
604	14	1
622	14	1
639	14	1
912	14	1
1454	14	1
1495	14	1
1525	14	1
1602	14	1
1656	14	1
1657	14	1
1662	14	1
1977	14	1
2100	14	1
2887	14	1
2888	14	1
2913	14	1
2956	14	1
3281	14	1
3400	14	1
3670	14	1
4092	14	1
4147	14	1
4240	14	1
4300	14	1
4326	14	1
4594	14	1
4602	14	1
4664	14	1
4685	14	1
4898	14	1
4976	14	1
5037	14	1
5217	14	1
5271	14	1
5494	14	1
5604	14	1
5747	14	1
5764	14	1
5797	14	1
5915	14	1
5921	14	1
6119	14	1
6400	14	1
6429	14	1
6526	14	1
6641	14	1
6733	14	1
7037	14	1
7039	14	1
7090	14	1
7114	14	1
7417	14	1
7447	14	1
7528	14	1
7702	14	1
7776	14	1
7871	14	1
7991	14	1
8193	14	1
8411	14	1
8481	14	1
8615	14	1
8672	14	1
8871	14	1
8975	14	1
9425	14	1
9497	14	1
9522	14	1
9695	14	1
9736	14	1
9749	14	1
9860	14	1
9865	14	1
9931	14	1
9933	14	1
10055	14	1
10152	14	1
10163	14	1
10317	14	1
10526	14	1
10549	14	1
10580	14	1
10590	14	1
10928	14	1
10973	14	1
10979	14	1
11040	14	1
11143	14	1
11221	14	1
11259	14	1
22936	14	1
22976	14	1
23161	14	1
23175	14	1
23326	14	1
24141	14	1
25843	14	1
25924	14	1
25932	14	1
25937	14	1
25948	14	1
26263	14	1
27352	14	1
29091	14	1
29102	14	1
29104	14	1
29116	14	1
51133	14	1
51305	14	1
51393	14	1
51421	14	1
51704	14	1
53407	14	1
54663	14	1
54680	14	1
54806	14	1
55023	14	1
55204	14	1
55224	14	1
55254	14	1
55353	14	1
55636	14	1
55755	14	1
55756	14	1
55832	14	1
56171	14	1
57464	14	1
57575	14	1
57624	14	1
58486	14	1
64116	14	1
64968	14	1
79048	14	1
79758	14	1
79832	14	1
80070	14	1
80232	14	1
83478	14	1
83690	14	1
83716	14	1
83856	14	1
84298	14	1
84466	14	1
84803	14	1
84811	14	1
84899	14	1
85446	14	1
90649	14	1
90678	14	1
91368	14	1
93010	14	1
114798	14	1
114805	14	1
116224	14	1
117177	14	1
137392	14	1
143282	14	1
145748	14	1
147372	14	1
151963	14	1
152002	14	1
154865	14	1
161742	14	1
170850	14	1
171024	14	1
203447	14	1
254170	14	1
259232	14	1
283349	14	1
286204	14	1
339745	14	1
340485	14	1
340596	14	1
375449	14	1
387882	14	1
399947	14	1
100506581	14	1
