# Supplementary material for: Cell type-selective disease-association of genes under high regulatory load
Source: Nucleic Acids Res. 2015 Oct 10;43(18):8839–55. doi: 10.1093/nar/gkv863 (PMC4605313; doi:10.1093/nar/gkv863)
Supplement: SUPPLEMENTARY DATA [file supp_gkv863_nar-01077-z-2015-File011.zip › HighEnhLoad_E007_10PCNT_04-Feb-2015.txt]

Entrez Gene ID	Nr Enh	H3K4me3 status
57507	66	1
6657	58	1
182	53	1
1946	47	1
6660	43	1
10801	43	1
56963	43	1
6664	40	1
55137	40	1
5991	39	1
7855	39	1
677	38	1
79977	38	1
23213	37	1
2737	36	1
4330	36	1
7050	36	1
58499	36	1
124540	36	1
169792	36	1
80036	35	1
287	34	1
1106	34	1
2534	34	1
5890	34	1
57178	34	1
64839	34	1
84869	34	1
85416	34	1
3720	33	1
678	32	1
7091	32	1
23670	32	1
26018	32	1
83988	32	1
171425	32	1
6659	31	1
9229	31	1
23200	31	1
121441	31	1
389072	30	1
399726	30	1
6496	29	1
57706	29	1
6720	28	1
10257	28	1
11166	28	1
23499	28	1
55345	28	1
90134	28	1
91653	28	1
643314	28	1
644943	28	1
1846	27	1
2719	27	1
4613	27	1
10049	27	1
10123	27	1
10163	27	1
27237	27	1
56999	27	1
57556	27	1
81788	27	1
221833	27	1
6662	26	1
6671	26	1
8788	26	1
9537	26	1
55534	26	1
57619	26	1
80000	26	1
81563	26	1
286204	26	1
2137	25	1
3280	25	1
4258	25	1
7976	25	1
9444	25	1
9612	25	1
10370	25	1
23498	25	1
27245	25	1
114799	25	1
128710	25	1
389549	25	1
2890	24	1
3398	24	1
4301	24	1
5602	24	1
5802	24	1
9839	24	1
22903	24	1
27324	24	1
473	23	1
1000	23	1
4088	23	1
6934	23	1
7003	23	1
7025	23	1
7026	23	1
10806	23	1
28989	23	1
50651	23	1
55734	23	1
79823	23	1
81796	23	1
345079	23	1
2043	22	1
3400	22	1
4211	22	1
4212	22	1
4651	22	1
5587	22	1
5799	22	1
8324	22	1
9861	22	1
9891	22	1
10472	22	1
25925	22	1
29968	22	1
51669	22	1
55705	22	1
60468	22	1
63976	22	1
64219	22	1
84529	22	1
1009	21	1
2239	21	1
4094	21	1
4131	21	1
4897	21	1
5803	21	1
5887	21	1
6297	21	1
6299	21	1
6925	21	1
8848	21	1
9037	21	1
9355	21	1
9953	21	1
23022	21	1
23613	21	1
25902	21	1
51274	21	1
54756	21	1
55151	21	1
91584	21	1
114821	21	1
129607	21	1
166336	21	1
256987	21	1
359948	21	1
389421	21	1
1635	20	1
1809	20	1
2115	20	1
2290	20	1
2535	20	1
3084	20	1
4851	20	1
6314	20	1
10743	20	1
23090	20	1
54463	20	1
55959	20	1
84541	20	1
89796	20	1
157638	20	1
283659	20	1
400451	20	1
1600	19	1
4036	19	1
5015	19	1
5376	19	1
5420	19	1
5818	19	1
6513	19	1
10873	19	1
23030	19	1
23085	19	1
23263	19	1
23677	19	1
50650	19	1
54986	19	1
55636	19	1
57167	19	1
57630	19	1
83478	19	1
83539	19	1
116987	19	1
387640	19	1
4335	18	1
4753	18	1
5828	18	1
6229	18	1
7520	18	1
8412	18	1
8428	18	1
8559	18	1
8660	18	1
9686	18	1
9696	18	1
10659	18	1
10783	18	1
23242	18	1
23302	18	1
27249	18	1
50937	18	1
54880	18	1
54901	18	1
57536	18	1
58516	18	1
64359	18	1
79776	18	1
80206	18	1
80351	18	1
81553	18	1
84133	18	1
84517	18	1
131405	18	1
144699	18	1
805	17	1
1879	17	1
2262	17	1
2530	17	1
2899	17	1
4091	17	1
4124	17	1
4609	17	1
5080	17	1
5727	17	1
5987	17	1
6259	17	1
6656	17	1
6935	17	1
7090	17	1
8613	17	1
9911	17	1
10105	17	1
10157	17	1
23175	17	1
23239	17	1
23250	17	1
23254	17	1
23543	17	1
28951	17	1
51421	17	1
51562	17	1
51649	17	1
54541	17	1
55277	17	1
57480	17	1
57580	17	1
64410	17	1
121512	17	1
143282	17	1
157807	17	1
201266	17	1
390	16	1
622	16	1
773	16	1
894	16	1
1006	16	1
2619	16	1
4082	16	1
4092	16	1
4976	16	1
5013	16	1
5453	16	1
5530	16	1
5757	16	1
5789	16	1
6422	16	1
6624	16	1
6840	16	1
6938	16	1
8507	16	1
8805	16	1
9308	16	1
9638	16	1
10221	16	1
10252	16	1
10827	16	1
22906	16	1
23705	16	1
51031	16	1
55079	16	1
57194	16	1
57492	16	1
57574	16	1
58155	16	1
60495	16	1
64067	16	1
65983	16	1
80267	16	1
84952	16	1
94134	16	1
114815	16	1
127018	16	1
143458	16	1
153020	16	1
160335	16	1
404093	16	1
760	15	1
1002	15	1
1735	15	1
2139	15	1
2176	15	1
2888	15	1
4134	15	1
4299	15	1
5087	15	1
6423	15	1
6468	15	1
6526	15	1
6670	15	1
7060	15	1
7074	15	1
7088	15	1
7162	15	1
7704	15	1
8618	15	1
9592	15	1
9792	15	1
10253	15	1
10529	15	1
10657	15	1
23362	15	1
25871	15	1
28514	15	1
51761	15	1
55082	15	1
55733	15	1
55780	15	1
57348	15	1
64093	15	1
64207	15	1
64968	15	1
79670	15	1
79727	15	1
80205	15	1
84457	15	1
84623	15	1
114818	15	1
114823	15	1
140699	15	1
143686	15	1
387755	15	1
387882	15	1
387914	15	1
389792	15	1
81	14	1
394	14	1
596	14	1
636	14	1
1288	14	1
1602	14	1
1620	14	1
1806	14	1
1947	14	1
1969	14	1
2122	14	1
2562	14	1
2771	14	1
3037	14	1
3732	14	1
4133	14	1
4627	14	1
4948	14	1
5093	14	1
5443	14	1
5524	14	1
5629	14	1
5740	14	1
6497	14	1
7168	14	1
8204	14	1
8325	14	1
8470	14	1
9564	14	1
9658	14	1
9667	14	1
9804	14	1
9865	14	1
10533	14	1
10667	14	1
11030	14	1
11214	14	1
23023	14	1
23107	14	1
23220	14	1
23266	14	1
23767	14	1
26108	14	1
26960	14	1
28232	14	1
29761	14	1
51816	14	1
54476	14	1
54549	14	1
55366	14	1
55573	14	1
55809	14	1
56895	14	1
56998	14	1
57186	14	1
57688	14	1
84216	14	1
84312	14	1
84678	14	1
84957	14	1
90025	14	1
91057	14	1
136227	14	1
140688	14	1
832	13	1
1153	13	1
1499	13	1
1729	13	1
1739	13	1
1788	13	1
1859	13	1
1909	13	1
2104	13	1
2195	13	1
2272	13	1
2904	13	1
4045	13	1
4684	13	1
4920	13	1
5195	13	1
5218	13	1
5521	13	1
5608	13	1
5783	13	1
6764	13	1
6885	13	1
7410	13	1
8340	13	1
9394	13	1
9543	13	1
9712	13	1
10371	13	1
10642	13	1
10758	13	1
10763	13	1
10944	13	1
10983	13	1
22907	13	1
23131	13	1
23199	13	1
23603	13	1
26610	13	1
27086	13	1
29035	13	1
51226	13	1
51299	13	1
54465	13	1
54477	13	1
55672	13	1
55854	13	1
55966	13	1
56339	13	1
57540	13	1
63876	13	1
63951	13	1
64101	13	1
64121	13	1
64131	13	1
79718	13	1
79739	13	1
79827	13	1
79947	13	1
80139	13	1
80279	13	1
80319	13	1
83894	13	1
84898	13	1
84915	13	1
112399	13	1
116113	13	1
126969	13	1
143684	13	1
202374	13	1
221937	13	1
283149	13	1
285704	13	1
347744	13	1
729515	13	1
19	12	1
31	12	1
667	12	1
1123	12	1
1757	12	1
1948	12	1
2072	12	1
2120	12	1
2308	12	1
2483	12	1
3184	12	1
3257	12	1
3592	12	1
4017	12	1
4026	12	1
4072	12	1
4087	12	1
4208	12	1
4543	12	1
4724	12	1
5295	12	1
5764	12	1
6251	12	1
6397	12	1
6547	12	1
6594	12	1
7178	12	1
7511	12	1
7738	12	1
8091	12	1
8829	12	1
9162	12	1
9223	12	1
9352	12	1
9365	12	1
9644	12	1
9759	12	1
9905	12	1
10579	12	1
10586	12	1
10618	12	1
22841	12	1
22990	12	1
23034	12	1
23112	12	1
23127	12	1
23283	12	1
23286	12	1
23327	12	1
23544	12	1
23580	12	1
26040	12	1
27044	12	1
29099	12	1
51123	12	1
51430	12	1
51762	12	1
54897	12	1
54980	12	1
55243	12	1
55622	12	1
55660	12	1
55729	12	1
55904	12	1
56672	12	1
57511	12	1
57633	12	1
57689	12	1
64110	12	1
64211	12	1
64411	12	1
64778	12	1
79192	12	1
79698	12	1
79906	12	1
81849	12	1
83439	12	1
83786	12	1
84062	12	1
85481	12	1
90871	12	1
92312	12	1
114327	12	1
114793	12	1
115201	12	1
124790	12	1
127665	12	1
140545	12	1
157313	12	1
160518	12	1
196051	12	1
200734	12	1
220108	12	1
253714	12	1
253738	12	1
285175	12	1
440193	12	1
351	11	1
388	11	1
463	11	1
655	11	1
658	11	1
901	11	1
1456	11	1
1523	11	1
1605	11	1
1627	11	1
1740	11	1
1789	11	1
1848	11	1
1910	11	1
2045	11	1
2263	11	1
2643	11	1
2649	11	1
2651	11	1
2752	11	1
2956	11	1
3308	11	1
3955	11	1
3998	11	1
4009	11	1
4052	11	1
4281	11	1
4440	11	1
4729	11	1
5214	11	1
5257	11	1
5455	11	1
5747	11	1
5867	11	1
6383	11	1
6897	11	1
6907	11	1
7068	11	1
7070	11	1
7247	11	1
7316	11	1
7324	11	1
7325	11	1
7852	11	1
8111	11	1
8317	11	1
8543	11	1
8554	11	1
9021	11	1
9043	11	1
9189	11	1
9448	11	1
9628	11	1
9811	11	1
9828	11	1
9833	11	1
9901	11	1
9904	11	1
9919	11	1
10018	11	1
10079	11	1
10082	11	1
10140	11	1
10611	11	1
10771	11	1
10810	11	1
10982	11	1
11101	11	1
11149	11	1
22807	11	1
22821	11	1
22883	11	1
23261	11	1
23287	11	1
23301	11	1
23492	11	1
23619	11	1
26064	11	1
27185	11	1
29094	11	1
29914	11	1
51379	11	1
51429	11	1
54462	11	1
54510	11	1
54602	11	1
54796	11	1
54812	11	1
54896	11	1
54916	11	1
55173	11	1
55653	11	1
55752	11	1
55779	11	1
55812	11	1
55885	11	1
56259	11	1
57097	11	1
57584	11	1
57623	11	1
58480	11	1
79712	11	1
80762	11	1
80821	11	1
81603	11	1
81848	11	1
84629	11	1
89797	11	1
89853	11	1
90390	11	1
91461	11	1
115286	11	1
117583	11	1
124872	11	1
128553	11	1
147372	11	1
151195	11	1
154881	11	1
171023	11	1
220965	11	1
221035	11	1
283416	11	1
285315	11	1
387923	11	1
494470	11	1
120	10	1
317	10	1
595	10	1
652	10	1
777	10	1
801	10	1
817	10	1
912	10	1
949	10	1
1280	10	1
1462	10	1
1496	10	1
1665	10	1
1738	10	1
2070	10	1
2119	10	1
2131	10	1
2260	10	1
2487	10	1
2567	10	1
2903	10	1
3092	10	1
3480	10	1
3621	10	1
3667	10	1
3688	10	1
3763	10	1
3781	10	1
3911	10	1
3912	10	1
3927	10	1
4170	10	1
4255	10	1
5007	10	1
5095	10	1
5097	10	1
5129	10	1
5292	10	1
5362	10	1
5454	10	1
5793	10	1
5806	10	1
5911	10	1
5915	10	1
6117	10	1
6256	10	1
6319	10	1
6461	10	1
6484	10	1
7049	10	1
7112	10	1
7204	10	1
7386	10	1
7422	10	1
7837	10	1
7869	10	1
8073	10	1
8128	10	1
8471	10	1
8831	10	1
8898	10	1
9148	10	1
9380	10	1
9580	10	1
9603	10	1
10015	10	1
10154	10	1
10735	10	1
11176	10	1
11228	10	1
22982	10	1
23094	10	1
23129	10	1
23321	10	1
23389	10	1
23390	10	1
23406	10	1
23648	10	1
24147	10	1
25804	10	1
25911	10	1
26011	10	1
26574	10	1
26747	10	1
27112	10	1
29842	10	1
30836	10	1
50807	10	1
51058	10	1
51134	10	1
51199	10	1
51361	10	1
51422	10	1
51571	10	1
51741	10	1
54206	10	1
54207	10	1
54328	10	1
54622	10	1
54788	10	1
54874	10	1
54970	10	1
55023	10	1
55075	10	1
55092	10	1
55608	10	1
55754	10	1
56288	10	1
56853	10	1
57018	10	1
57182	10	1
57224	10	1
57410	10	1
57415	10	1
57561	10	1
57596	10	1
63027	10	1
63827	10	1
64283	10	1
64332	10	1
64641	10	1
79026	10	1
79066	10	1
79639	10	1
79730	10	1
79731	10	1
79783	10	1
80031	10	1
80055	10	1
80114	10	1
80263	10	1
80315	10	1
80758	10	1
83879	10	1
84056	10	1
84059	10	1
84876	10	1
84894	10	1
84962	10	1
115209	10	1
115825	10	1
116461	10	1
116931	10	1
117581	10	1
121227	10	1
126917	10	1
137075	10	1
146760	10	1
151648	10	1
153339	10	1
153396	10	1
157574	10	1
170690	10	1
196527	10	1
201562	10	1
220929	10	1
221178	10	1
221504	10	1
285533	10	1
285971	10	1
341880	10	1
347475	10	1
389362	10	1
400658	10	1
440097	10	1
100132916	10	1
100506581	10	1
37	9	1
60	9	1
87	9	1
444	9	1
604	9	1
607	9	1
744	9	1
752	9	1
871	9	1
1030	9	1
1175	9	1
1266	9	1
1316	9	1
1466	9	1
1488	9	1
1501	9	1
1795	9	1
1808	9	1
1907	9	1
1952	9	1
2009	9	1
2049	9	1
2254	9	1
2255	9	1
2550	9	1
2596	9	1
2820	9	1
2835	9	1
3052	9	1
3141	9	1
3418	9	1
3642	9	1
4081	9	1
4188	9	1
4254	9	1
4544	9	1
4638	9	1
4739	9	1
5069	9	1
5797	9	1
5983	9	1
6176	9	1
6509	9	1
6558	9	1
6595	9	1
6653	9	1
6870	9	1
7020	9	1
7042	9	1
7046	9	1
7301	9	1
7337	9	1
7360	9	1
7534	9	1
7544	9	1
7776	9	1
7786	9	1
7804	9	1
8193	9	1
8202	9	1
8321	9	1
8366	9	1
8535	9	1
8609	9	1
8926	9	1
8971	9	1
9215	9	1
9588	9	1
9618	9	1
9672	9	1
9697	9	1
9844	9	1
9922	9	1
9933	9	1
10098	9	1
10124	9	1
10363	9	1
10404	9	1
10473	9	1
10970	9	1
11167	9	1
22861	9	1
22871	9	1
22919	9	1
23026	9	1
23048	9	1
23105	9	1
23142	9	1
23201	9	1
23225	9	1
23291	9	1
23387	9	1
23446	9	1
23468	9	1
23657	9	1
26030	9	1
27199	9	1
27347	9	1
29970	9	1
51397	9	1
51765	9	1
54815	9	1
54956	9	1
55111	9	1
55120	9	1
55205	9	1
55220	9	1
55536	9	1
55604	9	1
55717	9	1
55740	9	1
55755	9	1
55785	9	1
55796	9	1
56950	9	1
56981	9	1
57460	9	1
57496	9	1
57707	9	1
58526	9	1
64077	9	1
64327	9	1
64759	9	1
79071	9	1
79191	9	1
79758	9	1
79960	9	1
80223	9	1
80224	9	1
80323	9	1
81792	9	1
83464	9	1
83657	9	1
84187	9	1
84307	9	1
84441	9	1
84444	9	1
84498	9	1
84811	9	1
84959	9	1
85457	9	1
89978	9	1
90007	9	1
90649	9	1
90993	9	1
113263	9	1
117143	9	1
121536	9	1
122060	9	1
125058	9	1
127795	9	1
130576	9	1
137994	9	1
144165	9	1
158135	9	1
166614	9	1
199990	9	1
203228	9	1
205428	9	1
253512	9	1
261734	9	1
266722	9	1
284695	9	1
285672	9	1
374655	9	1
387921	9	1
441478	9	1
729993	9	1
100113407	9	1
92	8	1
105	8	1
357	8	1
613	8	1
780	8	1
1004	8	1
1008	8	1
1289	8	1
1301	8	1
1390	8	1
1476	8	1
1592	8	1
1611	8	1
1647	8	1
1894	8	1
1993	8	1
2042	8	1
2100	8	1
2355	8	1
2842	8	1
2908	8	1
2917	8	1
3096	8	1
3146	8	1
3358	8	1
3486	8	1
3516	8	1
3625	8	1
3660	8	1
3727	8	1
3748	8	1
3756	8	1
4004	8	1
4149	8	1
4257	8	1
4298	8	1
4598	8	1
4773	8	1
4783	8	1
5071	8	1
5090	8	1
5279	8	1
5305	8	1
5332	8	1
5445	8	1
5451	8	1
5514	8	1
5532	8	1
5689	8	1
5782	8	1
5862	8	1
5908	8	1
6095	8	1
6157	8	1
6197	8	1
6419	8	1
6434	8	1
6566	8	1
6667	8	1
6714	8	1
6857	8	1
6943	8	1
7008	8	1
7027	8	1
7181	8	1
7443	8	1
7465	8	1
8028	8	1
8038	8	1
8237	8	1
8239	8	1
8313	8	1
8322	8	1
8348	8	1
8927	8	1
8975	8	1
9181	8	1
9314	8	1
9324	8	1
9388	8	1
9576	8	1
9679	8	1
9682	8	1
9685	8	1
9732	8	1
9781	8	1
9860	8	1
9925	8	1
10026	8	1
10106	8	1
10409	8	1
10424	8	1
10565	8	1
10602	8	1
10768	8	1
10777	8	1
11098	8	1
11160	8	1
11217	8	1
11278	8	1
11315	8	1
22828	8	1
22859	8	1
22882	8	1
22941	8	1
23013	8	1
23081	8	1
23135	8	1
23150	8	1
23229	8	1
23294	8	1
23593	8	1
23608	8	1
23760	8	1
24141	8	1
25814	8	1
25862	8	1
26137	8	1
26207	8	1
26509	8	1
29118	8	1
29123	8	1
51008	8	1
51141	8	1
51162	8	1
51317	8	1
51322	8	1
51684	8	1
54596	8	1
54620	8	1
54627	8	1
54677	8	1
54680	8	1
54715	8	1
55089	8	1
55107	8	1
55160	8	1
55182	8	1
55187	8	1
55225	8	1
55253	8	1
55611	8	1
55634	8	1
55707	8	1
55914	8	1
56243	8	1
56896	8	1
56941	8	1
57002	8	1
57162	8	1
57181	8	1
57217	8	1
57226	8	1
57464	8	1
57531	8	1
57594	8	1
57703	8	1
57795	8	1
63892	8	1
63971	8	1
64342	8	1
64398	8	1
64409	8	1
64762	8	1
64848	8	1
79020	8	1
79096	8	1
80196	8	1
80274	8	1
83641	8	1
83857	8	1
83943	8	1
83983	8	1
84057	8	1
84101	8	1
84230	8	1
84298	8	1
84303	8	1
84364	8	1
84530	8	1
84612	8	1
84632	8	1
84858	8	1
84881	8	1
84922	8	1
84976	8	1
85379	8	1
85453	8	1
85465	8	1
90627	8	1
91526	8	1
92370	8	1
92565	8	1
118427	8	1
126208	8	1
137970	8	1
140767	8	1
143187	8	1
144100	8	1
147807	8	1
152006	8	1
154091	8	1
159371	8	1
162333	8	1
163033	8	1
166378	8	1
203069	8	1
203547	8	1
255488	8	1
283212	8	1
284217	8	1
339287	8	1
344148	8	1
347733	8	1
375057	8	1
375612	8	1
375704	8	1
375748	8	1
388403	8	1
401024	8	1
100188893	8	1
25	7	1
100	7	1
104	7	1
159	7	1
219	7	1
379	7	1
406	7	1
483	7	1
586	7	1
710	7	1
758	7	1
836	7	1
1104	7	1
1105	7	1
1271	7	1
1282	7	1
1389	7	1
1398	7	1
1435	7	1
1525	7	1
1628	7	1
1653	7	1
1741	7	1
1804	7	1
1876	7	1
1912	7	1
1937	7	1
2017	7	1
2037	7	1
2047	7	1
2149	7	1
2201	7	1
2335	7	1
2637	7	1
2697	7	1
2817	7	1
2913	7	1
2969	7	1
3018	7	1
3162	7	1
3185	7	1
3344	7	1
3397	7	1
3399	7	1
3488	7	1
3491	7	1
3707	7	1
3728	7	1
3800	7	1
3831	7	1
3915	7	1
3930	7	1
4040	7	1
4209	7	1
4237	7	1
4582	7	1
4601	7	1
4670	7	1
4756	7	1
4774	7	1
4815	7	1
4835	7	1
4861	7	1
4908	7	1
5073	7	1
5074	7	1
5099	7	1
5142	7	1
5335	7	1
5422	7	1
5428	7	1
5582	7	1
5586	7	1
5592	7	1
5594	7	1
5695	7	1
5713	7	1
5903	7	1
5917	7	1
5922	7	1
5937	7	1
5939	7	1
5962	7	1
6240	7	1
6310	7	1
6382	7	1
6426	7	1
6453	7	1
6493	7	1
6622	7	1
6641	7	1
6663	7	1
6760	7	1
6874	7	1
6917	7	1
6936	7	1
7100	7	1
7345	7	1
7372	7	1
7532	7	1
7545	7	1
7546	7	1
7547	7	1
7760	7	1
7873	7	1
8153	7	1
8224	7	1
8342	7	1
8352	7	1
8445	7	1
8452	7	1
8453	7	1
8460	7	1
8545	7	1
8556	7	1
8614	7	1
8812	7	1
8828	7	1
8932	7	1
9069	7	1
9150	7	1
9194	7	1
9213	7	1
9241	7	1
9249	7	1
9282	7	1
9320	7	1
9334	7	1
9341	7	1
9369	7	1
9590	7	1
9771	7	1
9832	7	1
9846	7	1
9853	7	1
9867	7	1
9881	7	1
9907	7	1
9935	7	1
9948	7	1
9967	7	1
9975	7	1
10076	7	1
10129	7	1
10186	7	1
10243	7	1
10265	7	1
10283	7	1
10311	7	1
10395	7	1
10410	7	1
10428	7	1
10447	7	1
10498	7	1
10568	7	1
10643	7	1
10655	7	1
10766	7	1
10868	7	1
10920	7	1
11057	7	1
11059	7	1
11174	7	1
22846	7	1
22866	7	1
22881	7	1
22913	7	1
22978	7	1
23075	7	1
23092	7	1
23095	7	1
23097	7	1
23170	7	1
23224	7	1
23243	7	1
23269	7	1
23332	7	1
23352	7	1
23382	7	1
23462	7	1
23530	7	1
23531	7	1
23576	7	1
23583	7	1
23671	7	1
25817	7	1
25891	7	1
25926	7	1
25941	7	1
25945	7	1
26118	7	1
26153	7	1
26750	7	1
26958	7	1
27087	7	1
27133	7	1
27161	7	1
27250	7	1
27295	7	1
27346	7	1
27436	7	1
27440	7	1
27445	7	1
28957	7	1
29091	7	1
29789	7	1
29946	7	1
29982	7	1
29998	7	1
50628	7	1
51108	7	1
51115	7	1
51176	7	1
51209	7	1
51270	7	1
51278	7	1
51320	7	1
51382	7	1
51454	7	1
51523	7	1
51659	7	1
53834	7	1
53944	7	1
54443	7	1
54454	7	1
54478	7	1
54765	7	1
54798	7	1
54904	7	1
54952	7	1
55083	7	1
55112	7	1
55289	7	1
55291	7	1
55311	7	1
55312	7	1
55313	7	1
55357	7	1
55506	7	1
55731	7	1
55832	7	1
55857	7	1
55893	7	1
56171	7	1
56261	7	1
56660	7	1
56852	7	1
57007	7	1
57161	7	1
57172	7	1
57521	7	1
57563	7	1
57620	7	1
57621	7	1
57647	7	1
57666	7	1
57685	7	1
60485	7	1
60560	7	1
60685	7	1
63877	7	1
63973	7	1
64072	7	1
64215	7	1
64374	7	1
64777	7	1
79365	7	1
79683	7	1
79831	7	1
79838	7	1
79868	7	1
80019	7	1
80314	7	1
80725	7	1
81550	7	1
81578	7	1
83605	7	1
83699	7	1
83891	7	1
83931	7	1
83992	7	1
84181	7	1
84328	7	1
84333	7	1
84886	7	1
84909	7	1
84919	7	1
90525	7	1
92140	7	1
92344	7	1
92369	7	1
92579	7	1
114800	7	1
114991	7	1
116064	7	1
116159	7	1
122961	7	1
124637	7	1
128434	7	1
132430	7	1
140609	7	1
145567	7	1
152559	7	1
154791	7	1
157657	7	1
161742	7	1
165215	7	1
168374	7	1
200728	7	1
201501	7	1
203245	7	1
219539	7	1
219771	7	1
222663	7	1
253782	7	1
256021	7	1
283643	7	1
285498	7	1
339448	7	1
340526	7	1
340527	7	1
348487	7	1
375449	7	1
387597	7	1
387712	7	1
399687	7	1
643155	7	1
100129842	7	1
100132406	7	1
100996928	7	1
