# Supplementary material for: Cell type-selective disease-association of genes under high regulatory load
Source: Nucleic Acids Res. 2015 Oct 10;43(18):8839–55. doi: 10.1093/nar/gkv863 (PMC4605313; doi:10.1093/nar/gkv863)
Supplement: SUPPLEMENTARY DATA [file supp_gkv863_nar-01077-z-2015-File011.zip › HighEnhLoad_E006_10PCNT_04-Feb-2015.txt]

Entrez Gene ID	Nr Enh	H3K4me3 status
1295	212	1
131566	198	1
8091	190	1
5784	172	1
84319	171	1
2335	165	1
3688	163	1
8829	161	1
56950	160	1
7204	145	1
5069	143	1
127018	142	1
5332	139	1
27086	139	1
677	138	1
4609	136	1
64420	134	1
54491	128	1
84298	128	1
1316	127	1
7357	127	1
79627	117	1
1404	116	1
84959	115	1
6840	114	1
643314	113	1
10801	112	1
667	110	1
10123	110	1
54769	110	1
56288	109	1
2131	108	1
9365	108	1
81578	108	1
9612	107	1
11103	107	1
22822	107	1
57507	107	1
64283	107	1
7042	106	1
5890	105	1
55634	105	1
4026	104	1
11030	103	1
4627	102	1
10221	102	1
55277	102	1
23677	101	1
8507	100	1
84869	100	1
6659	99	1
7168	99	1
4092	98	1
4289	98	1
5937	98	1
121227	98	1
1284	97	1
7048	97	1
10402	97	1
56034	97	1
64778	97	1
10370	96	1
23075	94	1
50651	94	1
64750	94	1
79718	92	1
2176	91	1
6662	91	1
8898	91	1
55214	91	1
55686	91	1
84909	91	1
55647	90	1
84952	90	1
3987	89	1
10512	89	1
26064	89	1
90627	89	1
157638	89	1
169792	89	1
3490	88	1
23286	88	1
390	87	1
652	87	1
2888	87	1
5903	87	1
55243	87	1
8660	86	1
10242	86	1
23327	86	1
51232	85	1
57178	85	1
79960	85	1
80114	85	1
81846	85	1
2693	84	1
6461	84	1
10531	84	1
22954	84	1
23255	84	1
359948	84	1
182	83	1
5991	83	1
10424	83	1
100129385	83	1
3084	82	1
3091	82	1
3725	82	1
4729	82	1
22999	82	1
64332	82	1
90390	82	1
116987	82	1
122786	82	1
2195	81	1
10395	81	1
144165	81	1
201562	81	1
471	80	1
4638	80	1
9811	80	1
23362	80	1
196	79	1
473	79	1
1004	79	1
23150	79	1
27303	79	1
64759	79	1
83872	79	1
136259	79	1
1946	78	1
3592	78	1
4286	78	1
5797	78	1
6934	78	1
9037	78	1
9411	78	1
84159	78	1
91419	78	1
1519	77	1
2355	77	1
3912	77	1
84441	77	1
912	76	1
1612	76	1
5431	76	1
23043	76	1
26040	76	1
50807	76	1
387882	76	1
400954	76	1
678	75	1
1601	75	1
2908	75	1
4045	75	1
4082	75	1
4330	75	1
8559	75	1
23022	75	1
29970	75	1
50863	75	1
51455	75	1
1846	74	1
6897	74	1
10085	74	1
11221	74	1
23499	74	1
25937	74	1
51571	74	1
55137	74	1
90799	74	1
166336	74	1
3667	73	1
3899	73	1
5095	73	1
6446	73	1
2744	72	1
7003	72	1
7050	72	1
7091	72	1
8038	72	1
10912	72	1
53405	72	1
55074	72	1
93663	72	1
4233	71	1
6928	71	1
9637	71	1
10602	71	1
11214	71	1
401474	71	1
860	70	1
7026	70	1
9697	70	1
25814	70	1
55089	70	1
344148	70	1
1021	69	1
9891	69	1
23161	69	1
51809	69	1
54796	69	1
79730	69	1
201266	69	1
2045	68	1
2078	68	1
10252	68	1
22801	68	1
23236	68	1
23603	68	1
24141	68	1
1052	67	1
1906	67	1
2120	67	1
2596	67	1
3600	67	1
3778	67	1
3908	67	1
64859	67	1
92014	67	1
201475	67	1
4306	66	1
26052	66	1
29761	66	1
63898	66	1
92346	66	1
253827	66	1
868	65	1
6711	65	1
9590	65	1
9686	65	1
11096	65	1
90102	65	1
143872	65	1
323	64	1
817	64	1
1000	64	1
4430	64	1
87769	64	1
153657	64	1
1490	63	1
8915	63	1
9804	63	1
10920	63	1
11217	63	1
27249	63	1
57410	63	1
84457	63	1
644943	63	1
1303	62	1
9229	62	1
9577	62	1
10873	62	1
23576	62	1
51523	62	1
51669	62	1
114327	62	1
651746	62	1
728215	62	1
4258	61	1
6938	61	1
23414	61	1
54407	61	1
58499	61	1
83786	61	1
90362	61	1
130497	61	1
302	60	1
571	60	1
2059	60	1
7372	60	1
23092	60	1
25945	60	1
55082	60	1
57630	60	1
79645	60	1
800	59	1
960	59	1
1009	59	1
3142	59	1
8428	59	1
10105	59	1
10769	59	1
26289	59	1
55534	59	1
55752	59	1
56999	59	1
80070	59	1
83592	59	1
387914	59	1
861	58	1
1806	58	1
4094	58	1
7477	58	1
8464	58	1
26009	58	1
79783	58	1
84750	58	1
92565	58	1
257415	58	1
345079	58	1
1738	57	1
6857	57	1
10098	57	1
10533	57	1
10983	57	1
11278	57	1
22837	57	1
23514	57	1
54880	57	1
79698	57	1
92949	57	1
988	56	1
1499	56	1
2043	56	1
2113	56	1
4088	56	1
4919	56	1
5795	56	1
7145	56	1
8848	56	1
10253	56	1
22903	56	1
26585	56	1
51761	56	1
54453	56	1
54602	56	1
80821	56	1
84284	56	1
166614	56	1
1278	55	1
1462	55	1
2300	55	1
6772	55	1
7414	55	1
7837	55	1
11259	55	1
26010	55	1
1112	54	1
1282	54	1
3709	54	1
4281	54	1
7159	54	1
8412	54	1
8452	54	1
9444	54	1
9819	54	1
10019	54	1
23705	54	1
23760	54	1
27161	54	1
55347	54	1
65983	54	1
83539	54	1
84251	54	1
388	53	1
805	53	1
6397	53	1
7474	53	1
8082	53	1
9263	53	1
10090	53	1
26509	53	1
55075	53	1
83943	53	1
219621	53	1
287	52	1
1030	52	1
2257	52	1
3037	52	1
3480	52	1
5583	52	1
5770	52	1
5800	52	1
5910	52	1
7057	52	1
9162	52	1
51454	52	1
55660	52	1
55970	52	1
57460	52	1
60685	52	1
84056	52	1
145814	52	1
399947	52	1
100506581	52	1
87	51	1
1106	51	1
1592	51	1
2200	51	1
5101	51	1
5128	51	1
5747	51	1
7227	51	1
7336	51	1
7849	51	1
10163	51	1
10371	51	1
23199	51	1
56603	51	1
81624	51	1
132864	51	1
1603	50	1
5188	50	1
5578	50	1
7328	50	1
9315	50	1
9839	50	1
26985	50	1
51174	50	1
55915	50	1
57522	50	1
60312	50	1
81671	50	1
114781	50	1
121441	50	1
154810	50	1
283416	50	1
100113407	50	1
830	49	1
1611	49	1
1848	49	1
5074	49	1
5217	49	1
6311	49	1
9645	49	1
23254	49	1
23331	49	1
23389	49	1
27123	49	1
27185	49	1
63951	49	1
64855	49	1
80745	49	1
81542	49	1
84249	49	1
114793	49	1
137075	49	1
161835	49	1
81	48	1
351	48	1
382	48	1
3176	48	1
4982	48	1
5887	48	1
6678	48	1
9194	48	1
9792	48	1
22821	48	1
23498	48	1
26002	48	1
29842	48	1
29995	48	1
64866	48	1
80210	48	1
91057	48	1
134429	48	1
200734	48	1
342184	48	1
214	47	1
4017	47	1
4254	47	1
4907	47	1
5362	47	1
6660	47	1
7424	47	1
26011	47	1
51375	47	1
54206	47	1
56776	47	1
64388	47	1
79642	47	1
90678	47	1
115827	47	1
259282	47	1
283551	47	1
622	46	1
636	46	1
824	46	1
858	46	1
4899	46	1
5834	46	1
8321	46	1
8445	46	1
8672	46	1
26136	46	1
26137	46	1
51123	46	1
55733	46	1
57118	46	1
57496	46	1
63876	46	1
81553	46	1
89796	46	1
221895	46	1
285704	46	1
100130880	46	1
3486	45	1
6310	45	1
6422	45	1
6641	45	1
9096	45	1
9462	45	1
9603	45	1
9732	45	1
11056	45	1
22882	45	1
23266	45	1
25902	45	1
26018	45	1
54986	45	1
55532	45	1
55619	45	1
57608	45	1
59339	45	1
89978	45	1
144577	45	1
154214	45	1
286053	45	1
598	44	1
1739	44	1
2762	44	1
2776	44	1
5289	44	1
6925	44	1
8828	44	1
10116	44	1
10783	44	1
11098	44	1
23118	44	1
25816	44	1
27245	44	1
57161	44	1
57561	44	1
57616	44	1
64410	44	1
79712	44	1
80003	44	1
126969	44	1
1854	43	1
1948	43	1
1956	43	1
2262	43	1
3295	43	1
4507	43	1
5073	43	1
5205	43	1
6533	43	1
6744	43	1
6907	43	1
7068	43	1
8767	43	1
9077	43	1
9508	43	1
9638	43	1
10391	43	1
10404	43	1
22982	43	1
23657	43	1
27067	43	1
30844	43	1
51332	43	1
57553	43	1
57621	43	1
60481	43	1
81848	43	1
83643	43	1
1662	42	1
2034	42	1
2308	42	1
2766	42	1
4154	42	1
5137	42	1
5921	42	1
7164	42	1
7534	42	1
9564	42	1
9630	42	1
9882	42	1
10234	42	1
10777	42	1
23002	42	1
27023	42	1
55083	42	1
64084	42	1
80139	42	1
81792	42	1
114294	42	1
116372	42	1
135228	42	1
145781	42	1
151393	42	1
219790	42	1
256691	42	1
100820829	42	1
1290	41	1
1647	41	1
2737	41	1
2977	41	1
3097	41	1
3895	41	1
5734	41	1
5999	41	1
6251	41	1
6506	41	1
6617	41	1
6733	41	1
8887	41	1
9448	41	1
10082	41	1
23243	41	1
23405	41	1
25976	41	1
27115	41	1
29968	41	1
54477	41	1
55130	41	1
57536	41	1
60494	41	1
79776	41	1
79789	41	1
80206	41	1
81930	41	1
83879	41	1
84898	41	1
90134	41	1
117583	41	1
121536	41	1
353500	41	1
481	40	1
627	40	1
1289	40	1
1912	40	1
2632	40	1
2770	40	1
3148	40	1
4124	40	1
4883	40	1
5144	40	1
5214	40	1
5911	40	1
9020	40	1
9865	40	1
10409	40	1
10644	40	1
23001	40	1
23034	40	1
23321	40	1
54465	40	1
57700	40	1
58155	40	1
79024	40	1
79971	40	1
150094	40	1
389170	40	1
399979	40	1
284	39	1
1545	39	1
2643	39	1
3281	39	1
3659	39	1
4012	39	1
4072	39	1
4810	39	1
5218	39	1
5295	39	1
5932	39	1
6935	39	1
8291	39	1
8609	39	1
10282	39	1
10625	39	1
10771	39	1
11343	39	1
22876	39	1
23072	39	1
23768	39	1
26030	39	1
26960	39	1
53353	39	1
55504	39	1
57211	39	1
57492	39	1
57511	39	1
79658	39	1
79750	39	1
79875	39	1
83657	39	1
83716	39	1
114991	39	1
115207	39	1
136332	39	1
144699	39	1
151242	39	1
196528	39	1
340351	39	1
549	38	1
734	38	1
1301	38	1
1456	38	1
1665	38	1
2297	38	1
2317	38	1
3720	38	1
6239	38	1
6867	38	1
7090	38	1
8436	38	1
8491	38	1
8777	38	1
9124	38	1
9861	38	1
10184	38	1
23303	38	1
51361	38	1
51421	38	1
55614	38	1
55670	38	1
55755	38	1
56963	38	1
57181	38	1
60412	38	1
64342	38	1
79886	38	1
80014	38	1
84623	38	1
84894	38	1
91748	38	1
92126	38	1
157506	38	1
221035	38	1
339896	38	1
658	37	1
2115	37	1
2247	37	1
2673	37	1
4155	37	1
4781	37	1
5588	37	1
6229	37	1
7092	37	1
7325	37	1
8553	37	1
8805	37	1
9043	37	1
10150	37	1
10472	37	1
11167	37	1
23094	37	1
23180	37	1
23332	37	1
23338	37	1
25797	37	1
25925	37	1
27122	37	1
55785	37	1
55904	37	1
55959	37	1
56895	37	1
59277	37	1
64207	37	1
80325	37	1
81603	37	1
92106	37	1
200844	37	1
387923	37	1
392255	37	1
414318	37	1
100526794	37	1
274	36	1
539	36	1
832	36	1
949	36	1
1033	36	1
1514	36	1
1859	36	1
1909	36	1
2181	36	1
2820	36	1
2891	36	1
4052	36	1
4673	36	1
5305	36	1
5581	36	1
6558	36	1
6624	36	1
6769	36	1
7763	36	1
8030	36	1
8325	36	1
8853	36	1
9061	36	1
9628	36	1
9734	36	1
10010	36	1
10413	36	1
10806	36	1
23268	36	1
29951	36	1
51099	36	1
51274	36	1
51503	36	1
54510	36	1
54891	36	1
57142	36	1
79026	36	1
79738	36	1
130535	36	1
135152	36	1
140876	36	1
220929	36	1
256764	36	1
339976	36	1
344558	36	1
102	35	1
639	35	1
1183	35	1
2274	35	1
3280	35	1
4299	35	1
4643	35	1
4898	35	1
6747	35	1
7181	35	1
7358	35	1
8821	35	1
9185	35	1
10449	35	1
11034	35	1
22800	35	1
23085	35	1
25940	35	1
29102	35	1
51429	35	1
54704	35	1
54896	35	1
54901	35	1
56852	35	1
56911	35	1
57380	35	1
64754	35	1
79899	35	1
81550	35	1
81619	35	1
83464	35	1
84059	35	1
84168	35	1
84187	35	1
94134	35	1
115286	35	1
147339	35	1
151011	35	1
200132	35	1
100287036	35	1
307	34	1
330	34	1
522	34	1
604	34	1
1525	34	1
1902	34	1
2534	34	1
2581	34	1
2674	34	1
2897	34	1
3660	34	1
3976	34	1
4211	34	1
4311	34	1
4771	34	1
5021	34	1
5028	34	1
5209	34	1
5507	34	1
5602	34	1
5608	34	1
5764	34	1
5796	34	1
6453	34	1
6484	34	1
6720	34	1
6727	34	1
6850	34	1
7162	34	1
7178	34	1
8193	34	1
8826	34	1
9435	34	1
9886	34	1
9957	34	1
10846	34	1
11174	34	1
23291	34	1
51334	34	1
51741	34	1
54928	34	1
55604	34	1
55705	34	1
57182	34	1
64693	34	1
79613	34	1
123016	34	1
130733	34	1
151525	34	1
157657	34	1
161742	34	1
253430	34	1
283464	34	1
284252	34	1
404093	34	1
494143	34	1
665	33	1
857	33	1
1638	33	1
1955	33	1
2122	33	1
3693	33	1
5139	33	1
5793	33	1
6509	33	1
6584	33	1
6670	33	1
7020	33	1
7291	33	1
7368	33	1
8204	33	1
8874	33	1
9760	33	1
9975	33	1
10018	33	1
10097	33	1
10257	33	1
11166	33	1
23137	33	1
23143	33	1
23670	33	1
25828	33	1
26747	33	1
28989	33	1
50809	33	1
51339	33	1
51422	33	1
51586	33	1
51649	33	1
54627	33	1
54680	33	1
54874	33	1
55133	33	1
55366	33	1
55625	33	1
55824	33	1
57231	33	1
59343	33	1
79659	33	1
79731	33	1
84529	33	1
90025	33	1
117584	33	1
126917	33	1
128710	33	1
142940	33	1
143879	33	1
153768	33	1
203069	33	1
48	32	1
1266	32	1
1620	32	1
1635	32	1
1718	32	1
1907	32	1
2072	32	1
2100	32	1
2650	32	1
3398	32	1
3673	32	1
3756	32	1
3980	32	1
3983	32	1
4613	32	1
5789	32	1
5983	32	1
6383	32	1
6456	32	1
7025	32	1
7386	32	1
7482	32	1
8110	32	1
8239	32	1
9215	32	1
10140	32	1
10283	32	1
11250	32	1
22883	32	1
22936	32	1
23224	32	1
23528	32	1
23543	32	1
54102	32	1
55607	32	1
57120	32	1
57584	32	1
64067	32	1
64374	32	1
79618	32	1
85461	32	1
91351	32	1
114798	32	1
130340	32	1
151887	32	1
154043	32	1
201595	32	1
285761	32	1
1385	31	1
1778	31	1
1847	31	1
2070	31	1
2098	31	1
2139	31	1
2289	31	1
3491	31	1
3690	31	1
4739	31	1
5083	31	1
5412	31	1
5912	31	1
5998	31	1
7043	31	1
7112	31	1
7520	31	1
8411	31	1
8667	31	1
8870	31	1
8997	31	1
9169	31	1
9334	31	1
9353	31	1
9553	31	1
10586	31	1
10736	31	1
10982	31	1
22807	31	1
23078	31	1
23093	31	1
23129	31	1
23194	31	1
23261	31	1
23328	31	1
25948	31	1
26053	31	1
29035	31	1
51121	31	1
54331	31	1
54434	31	1
55754	31	1
57222	31	1
57419	31	1
57596	31	1
79741	31	1
84101	31	1
84632	31	1
89874	31	1
91768	31	1
92140	31	1
112399	31	1
113115	31	1
114299	31	1
153339	31	1
164633	31	1
196074	31	1
203238	31	1
220107	31	1
283455	31	1
445815	31	1
729475	31	1
288	30	1
357	30	1
780	30	1
1075	30	1
2066	30	1
2114	30	1
2587	30	1
2649	30	1
2806	30	1
3096	30	1
3763	30	1
4285	30	1
4664	30	1
4803	30	1
4920	30	1
5093	30	1
5740	30	1
5915	30	1
5922	30	1
6259	30	1
6387	30	1
6508	30	1
7022	30	1
7058	30	1
7465	30	1
8871	30	1
9672	30	1
9698	30	1
10015	30	1
10492	30	1
10611	30	1
11163	30	1
23158	30	1
23671	30	1
25903	30	1
26286	30	1
29099	30	1
51020	30	1
51776	30	1
54212	30	1
54971	30	1
55103	30	1
55211	30	1
55247	30	1
55608	30	1
57552	30	1
57580	30	1
59269	30	1
64784	30	1
80176	30	1
80333	30	1
80781	30	1
81563	30	1
84062	30	1
84107	30	1
93010	30	1
124989	30	1
137886	30	1
155185	30	1
285195	30	1
374819	30	1
120	29	1
394	29	1
577	29	1
669	29	1
1277	29	1
1602	29	1
2023	29	1
2152	29	1
3038	29	1
3092	29	1
3696	29	1
3915	29	1
3918	29	1
4053	29	1
4091	29	1
4131	29	1
4212	29	1
4935	29	1
5358	29	1
5468	29	1
5586	29	1
5825	29	1
6256	29	1
6513	29	1
6664	29	1
6913	29	1
7021	29	1
7099	29	1
7337	29	1
7982	29	1
8548	29	1
8754	29	1
9314	29	1
9948	29	1
10318	29	1
10643	29	1
10656	29	1
10657	29	1
11227	29	1
22926	29	1
23586	29	1
25780	29	1
26090	29	1
26281	29	1
27242	29	1
54808	29	1
55068	29	1
55092	29	1
55223	29	1
55740	29	1
57105	29	1
57493	29	1
57574	29	1
64225	29	1
64682	29	1
64863	29	1
79719	29	1
83478	29	1
84071	29	1
84133	29	1
84141	29	1
91272	29	1
130502	29	1
145389	29	1
158219	29	1
284058	29	1
348938	29	1
389289	29	1
399726	29	1
494470	29	1
25	28	1
466	28	1
655	28	1
862	28	1
1040	28	1
1315	28	1
2099	28	1
2246	28	1
2309	28	1
3397	28	1
4783	28	1
4791	28	1
5142	28	1
5151	28	1
5376	28	1
5500	28	1
7082	28	1
7088	28	1
7511	28	1
8490	28	1
8975	28	1
9223	28	1
9270	28	1
9392	28	1
10096	28	1
10558	28	1
11346	28	1
22990	28	1
23080	28	1
23189	28	1
23293	28	1
23345	28	1
28951	28	1
29123	28	1
54893	28	1
55144	28	1
55294	28	1
55742	28	1
55833	28	1
57018	28	1
57521	28	1
57688	28	1
57709	28	1
79074	28	1
83641	28	1
83853	28	1
115825	28	1
116064	28	1
121601	28	1
124783	28	1
140609	28	1
140862	28	1
151258	28	1
154091	28	1
154881	28	1
171546	28	1
196993	28	1
441168	28	1
729830	28	1
320	27	1
411	27	1
596	27	1
831	27	1
1012	27	1
1392	27	1
2254	27	1
2273	27	1
2637	27	1
3146	27	1
3175	27	1
3320	27	1
3672	27	1
3675	27	1
3799	27	1
4071	27	1
4170	27	1
4543	27	1
4603	27	1
4842	27	1
5292	27	1
5727	27	1
5757	27	1
6240	27	1
6281	27	1
7049	27	1
7472	27	1
8224	27	1
8317	27	1
8323	27	1
8496	27	1
8632	27	1
8671	27	1
8727	27	1
8728	27	1
8994	27	1
9262	27	1
9341	27	1
9474	27	1
9576	27	1
9620	27	1
9655	27	1
9723	27	1
9863	27	1
9931	27	1
10979	27	1
22862	27	1
23101	27	1
23275	27	1
23386	27	1
25798	27	1
25841	27	1
26130	27	1
26278	27	1
27152	27	1
27233	27	1
29940	27	1
54093	27	1
54476	27	1
54839	27	1
54879	27	1
54980	27	1
55225	27	1
55245	27	1
55788	27	1
55971	27	1
57531	27	1
57565	27	1
57636	27	1
58533	27	1
64123	27	1
79071	27	1
79109	27	1
79446	27	1
84910	27	1
90871	27	1
114818	27	1
144455	27	1
151963	27	1
152485	27	1
153090	27	1
157378	27	1
167227	27	1
221935	27	1
284695	27	1
347731	27	1
375449	27	1
306	26	1
444	26	1
493	26	1
595	26	1
1133	26	1
1345	26	1
1837	26	1
1879	26	1
2073	26	1
2192	26	1
2619	26	1
2745	26	1
3371	26	1
3790	26	1
3801	26	1
4223	26	1
4773	26	1
5530	26	1
5783	26	1
6497	26	1
6764	26	1
7410	26	1
8301	26	1
8729	26	1
8869	26	1
9231	26	1
9531	26	1
9967	26	1
10100	26	1
10129	26	1
10725	26	1
10818	26	1
10867	26	1
10886	26	1
22848	26	1
23060	26	1
23102	26	1
23761	26	1
25819	26	1
25932	26	1
26033	26	1
26061	26	1
26511	26	1
27258	26	1
27436	26	1
51312	26	1
54517	26	1
54926	26	1
55031	26	1
55854	26	1
57623	26	1
63982	26	1
79643	26	1
79866	26	1
81615	26	1
83594	26	1
89932	26	1
115416	26	1
116328	26	1
125476	26	1
128876	26	1
130940	26	1
132320	26	1
152573	26	1
158297	26	1
158471	26	1
161291	26	1
196527	26	1
202374	26	1
221937	26	1
255488	26	1
375287	26	1
619279	26	1
