# Supplementary material for: Cell type-selective disease-association of genes under high regulatory load
Source: Nucleic Acids Res. 2015 Oct 10;43(18):8839–55. doi: 10.1093/nar/gkv863 (PMC4605313; doi:10.1093/nar/gkv863)
Supplement: SUPPLEMENTARY DATA [file supp_gkv863_nar-01077-z-2015-File011.zip › HighEnhLoad_E005_10PCNT_04-Feb-2015.txt]

Entrez Gene ID	Nr Enh	H3K4me3 status
677	200	1
5890	167	1
1316	162	1
6659	141	1
7168	138	1
3778	121	1
57178	119	1
7003	116	1
6934	115	1
2034	114	1
8898	114	1
84441	111	1
8613	109	1
6926	108	1
157638	106	1
8507	105	1
10920	105	1
3091	104	1
4092	104	1
8091	103	1
79731	103	1
7068	102	1
50651	102	1
55277	102	1
2335	101	1
5583	98	1
9603	98	1
79977	97	1
83592	96	1
7474	95	1
2625	94	1
4488	94	1
64759	94	1
5867	93	1
58499	91	1
3486	90	1
9811	90	1
58480	90	1
64283	89	1
84869	89	1
644943	89	1
23613	88	1
2308	87	1
5295	86	1
5087	85	1
55686	85	1
57584	85	1
6229	83	1
23022	83	1
54206	83	1
57511	83	1
387882	83	1
157285	82	1
678	81	1
55647	81	1
22903	80	1
56243	79	1
57507	79	1
3176	78	1
5915	78	1
9891	78	1
23358	78	1
55534	78	1
359948	78	1
11030	77	1
2113	76	1
56950	76	1
56999	76	1
51123	75	1
9425	73	1
10150	73	1
800	72	1
2530	72	1
4919	72	1
5937	72	1
6239	72	1
10531	72	1
57007	72	1
89797	72	1
124540	72	1
1284	71	1
57556	71	1
339745	71	1
5318	70	1
7372	70	1
11174	70	1
51274	70	1
64754	69	1
201595	69	1
182	68	1
2176	68	1
10283	68	1
55083	68	1
861	67	1
5581	67	1
5887	67	1
10370	67	1
79645	67	1
130574	67	1
87	66	1
2768	66	1
4258	66	1
4613	66	1
56892	66	1
83594	66	1
463	65	1
10221	65	1
10242	65	1
26011	65	1
79718	65	1
79730	64	1
155185	64	1
5362	63	1
5924	63	1
114883	63	1
388	62	1
1112	62	1
2131	62	1
2262	62	1
5784	62	1
23327	62	1
79698	62	1
137075	62	1
1009	61	1
5125	61	1
7430	61	1
10455	61	1
27249	61	1
339896	61	1
306	60	1
4026	60	1
7336	60	1
9019	60	1
170692	60	1
222171	60	1
2889	59	1
3694	59	1
4088	59	1
4211	59	1
23189	59	1
57619	59	1
2139	58	1
3670	58	1
7022	58	1
7090	58	1
23199	58	1
51361	58	1
79783	58	1
345079	58	1
390	57	1
6925	57	1
7052	57	1
7091	57	1
80790	57	1
399726	57	1
642587	57	1
6840	56	1
7026	56	1
7078	56	1
7534	56	1
9467	56	1
10424	56	1
10801	56	1
26040	56	1
26064	56	1
79685	56	1
83988	56	1
143686	56	1
3480	55	1
9637	55	1
4898	54	1
6513	54	1
6662	54	1
9804	54	1
10912	54	1
23389	54	1
54796	54	1
473	53	1
1124	53	1
1499	53	1
2138	53	1
2263	53	1
4281	53	1
4773	53	1
7436	53	1
8412	53	1
9819	53	1
29761	53	1
55504	53	1
84298	53	1
84909	53	1
466	52	1
4330	52	1
6595	52	1
8204	52	1
10529	52	1
27242	52	1
64342	52	1
80745	52	1
83872	52	1
127018	52	1
389668	52	1
2737	51	1
4627	51	1
8829	51	1
9975	51	1
10163	51	1
23286	51	1
55568	51	1
122786	51	1
123016	51	1
151556	51	1
160335	51	1
341359	51	1
1289	50	1
5336	50	1
5412	50	1
9314	50	1
9612	50	1
10656	50	1
54901	50	1
79960	50	1
80267	50	1
115207	50	1
120237	50	1
253827	50	1
340351	50	1
493	49	1
3725	49	1
4091	49	1
5500	49	1
6566	49	1
6664	49	1
9421	49	1
10873	49	1
23266	49	1
26010	49	1
26509	49	1
51232	49	1
64778	49	1
83786	49	1
81	48	1
1592	48	1
1948	48	1
2619	48	1
4082	48	1
4790	48	1
5797	48	1
6461	48	1
6507	48	1
6714	48	1
8553	48	1
10769	48	1
55742	48	1
56034	48	1
57410	48	1
84056	48	1
84159	48	1
90355	48	1
90390	48	1
392255	48	1
2192	47	1
3052	47	1
5217	47	1
6259	47	1
7159	47	1
7204	47	1
7456	47	1
8805	47	1
9037	47	1
9846	47	1
23057	47	1
27199	47	1
50807	47	1
54602	47	1
157695	47	1
157697	47	1
162333	47	1
1519	46	1
2317	46	1
4126	46	1
6720	46	1
25814	46	1
27303	46	1
55117	46	1
55151	46	1
55717	46	1
57609	46	1
57633	46	1
60468	46	1
80000	46	1
84529	46	1
85461	46	1
115827	46	1
150094	46	1
658	45	1
1160	45	1
3490	45	1
3693	45	1
6310	45	1
6482	45	1
7020	45	1
7227	45	1
30011	45	1
64924	45	1
157657	45	1
2309	44	1
2730	44	1
3592	44	1
3755	44	1
6515	44	1
11214	44	1
23075	44	1
23603	44	1
23670	44	1
25925	44	1
28989	44	1
51000	44	1
63027	44	1
80144	44	1
81542	44	1
81563	44	1
83716	44	1
85460	44	1
134145	44	1
2693	43	1
4616	43	1
5316	43	1
5897	43	1
6624	43	1
7128	43	1
9645	43	1
25793	43	1
26059	43	1
29970	43	1
54491	43	1
54769	43	1
54874	43	1
55227	43	1
55604	43	1
79670	43	1
90871	43	1
114799	43	1
143187	43	1
151525	43	1
1106	42	1
1293	42	1
2766	42	1
4121	42	1
6256	42	1
8202	42	1
8611	42	1
8633	42	1
8828	42	1
10253	42	1
23129	42	1
23136	42	1
27245	42	1
54596	42	1
55205	42	1
55253	42	1
63892	42	1
83549	42	1
84959	42	1
201562	42	1
2120	41	1
2122	41	1
2152	41	1
3688	41	1
4638	41	1
5586	41	1
5727	41	1
8543	41	1
9231	41	1
9750	41	1
10783	41	1
10944	41	1
23024	41	1
23081	41	1
23213	41	1
23499	41	1
25945	41	1
29099	41	1
51421	41	1
53335	41	1
81570	41	1
84275	41	1
128710	41	1
253558	41	1
643314	41	1
894	40	1
965	40	1
3397	40	1
6857	40	1
7048	40	1
7335	40	1
8559	40	1
9169	40	1
9844	40	1
10625	40	1
10644	40	1
23001	40	1
23473	40	1
23498	40	1
25937	40	1
54361	40	1
54502	40	1
55137	40	1
80176	40	1
112399	40	1
126969	40	1
153129	40	1
170959	40	1
221935	40	1
256987	40	1
388125	40	1
4094	39	1
4124	39	1
4301	39	1
4311	39	1
5069	39	1
5074	39	1
6586	39	1
8660	39	1
9935	39	1
10602	39	1
23143	39	1
23657	39	1
23705	39	1
25836	39	1
54102	39	1
57591	39	1
58490	39	1
79026	39	1
83641	39	1
143458	39	1
143684	39	1
351	38	1
824	38	1
3918	38	1
7410	38	1
8030	38	1
8428	38	1
9215	38	1
9448	38	1
9861	38	1
9948	38	1
10105	38	1
10184	38	1
10397	38	1
11031	38	1
22906	38	1
23348	38	1
26578	38	1
50937	38	1
54462	38	1
54465	38	1
54986	38	1
59343	38	1
64067	38	1
79582	38	1
79971	38	1
81553	38	1
144100	38	1
201475	38	1
221749	38	1
374819	38	1
655	37	1
868	37	1
1523	37	1
3720	37	1
4017	37	1
5151	37	1
5305	37	1
7042	37	1
7045	37	1
7050	37	1
7060	37	1
8522	37	1
8777	37	1
9241	37	1
9644	37	1
9923	37	1
10409	37	1
27346	37	1
51741	37	1
55075	37	1
55089	37	1
55625	37	1
57211	37	1
64207	37	1
81539	37	1
81848	37	1
84952	37	1
91057	37	1
285268	37	1
357	36	1
460	36	1
667	36	1
1021	36	1
1583	36	1
1946	36	1
5139	36	1
5431	36	1
5588	36	1
5747	36	1
5998	36	1
6197	36	1
6578	36	1
7541	36	1
9229	36	1
9630	36	1
10010	36	1
22836	36	1
23275	36	1
23648	36	1
53344	36	1
55634	36	1
55832	36	1
56479	36	1
57418	36	1
57419	36	1
57623	36	1
63951	36	1
64859	36	1
79739	36	1
90362	36	1
147372	36	1
154796	36	1
221035	36	1
651746	36	1
2355	35	1
2788	35	1
5962	35	1
6867	35	1
7088	35	1
9365	35	1
9414	35	1
10018	35	1
10678	35	1
10927	35	1
22982	35	1
23294	35	1
29103	35	1
57458	35	1
79890	35	1
84071	35	1
121536	35	1
153657	35	1
284217	35	1
286343	35	1
388403	35	1
323	34	1
401	34	1
928	34	1
1452	34	1
2590	34	1
2847	34	1
3912	34	1
4609	34	1
4651	34	1
4731	34	1
6422	34	1
6615	34	1
6781	34	1
7074	34	1
8816	34	1
10512	34	1
11077	34	1
11252	34	1
22998	34	1
23677	34	1
26286	34	1
28969	34	1
55841	34	1
56603	34	1
57097	34	1
57217	34	1
58516	34	1
63898	34	1
64224	34	1
64919	34	1
81502	34	1
81606	34	1
81619	34	1
84632	34	1
89978	34	1
90678	34	1
91012	34	1
114991	34	1
130535	34	1
375287	34	1
862	33	1
1653	33	1
1910	33	1
2395	33	1
2932	33	1
3667	33	1
4067	33	1
5629	33	1
6263	33	1
6744	33	1
6760	33	1
6913	33	1
8028	33	1
8464	33	1
8667	33	1
8853	33	1
10395	33	1
10771	33	1
11098	33	1
22882	33	1
23254	33	1
27075	33	1
51430	33	1
54093	33	1
54880	33	1
55312	33	1
56895	33	1
56913	33	1
57604	33	1
65997	33	1
79712	33	1
81846	33	1
114818	33	1
116987	33	1
129607	33	1
134957	33	1
196527	33	1
200150	33	1
613	32	1
760	32	1
780	32	1
1030	32	1
1809	32	1
1820	32	1
3280	32	1
3344	32	1
3354	32	1
4288	32	1
4739	32	1
4803	32	1
5188	32	1
6508	32	1
8870	32	1
9077	32	1
9223	32	1
9521	32	1
9955	32	1
10100	32	1
10123	32	1
10804	32	1
23002	32	1
23150	32	1
23379	32	1
28957	32	1
29035	32	1
51058	32	1
51084	32	1
51474	32	1
51523	32	1
51621	32	1
55144	32	1
55850	32	1
57492	32	1
64094	32	1
64215	32	1
64784	32	1
80781	32	1
81856	32	1
116159	32	1
130576	32	1
153090	32	1
200734	32	1
100506581	32	1
102	31	1
571	31	1
801	31	1
988	31	1
2181	31	1
2649	31	1
2745	31	1
2995	31	1
4430	31	1
4650	31	1
5641	31	1
5911	31	1
6446	31	1
6533	31	1
8496	31	1
8538	31	1
8848	31	1
8932	31	1
8997	31	1
9576	31	1
9628	31	1
10413	31	1
22866	31	1
23760	31	1
25902	31	1
51339	31	1
51571	31	1
51701	31	1
53353	31	1
57182	31	1
64359	31	1
64682	31	1
81671	31	1
84517	31	1
85481	31	1
90649	31	1
90701	31	1
152002	31	1
158326	31	1
168455	31	1
171546	31	1
200162	31	1
256227	31	1
257415	31	1
805	30	1
999	30	1
1301	30	1
2081	30	1
2776	30	1
2904	30	1
3339	30	1
4072	30	1
4149	30	1
5214	30	1
5339	30	1
5573	30	1
6382	30	1
6670	30	1
6894	30	1
7837	30	1
8871	30	1
9148	30	1
9887	30	1
10492	30	1
23194	30	1
26030	30	1
26053	30	1
27352	30	1
29998	30	1
30846	30	1
51126	30	1
51429	30	1
54984	30	1
55352	30	1
55729	30	1
57630	30	1
64110	30	1
79665	30	1
79827	30	1
80323	30	1
81839	30	1
83992	30	1
84898	30	1
85463	30	1
116328	30	1
145567	30	1
151887	30	1
200728	30	1
286144	30	1
337867	30	1
729515	30	1
92	29	1
288	29	1
604	29	1
1008	29	1
1028	29	1
1847	29	1
1993	29	1
2040	29	1
2257	29	1
2888	29	1
3097	29	1
4285	29	1
5358	29	1
5770	29	1
6745	29	1
7465	29	1
8869	29	1
8925	29	1
9355	29	1
9522	29	1
23030	29	1
23239	29	1
23291	29	1
23301	29	1
26986	29	1
50507	29	1
51031	29	1
51185	29	1
54808	29	1
55573	29	1
55603	29	1
55852	29	1
57194	29	1
57514	29	1
58508	29	1
59339	29	1
64855	29	1
81578	29	1
83478	29	1
84440	29	1
84811	29	1
84894	29	1
84935	29	1
89853	29	1
117583	29	1
137886	29	1
140688	29	1
144501	29	1
154810	29	1
220441	29	1
256021	29	1
340527	29	1
389432	29	1
553115	29	1
100113407	29	1
636	28	1
1392	28	1
1611	28	1
2118	28	1
2903	28	1
4085	28	1
5093	28	1
5209	28	1
5792	28	1
6334	28	1
6660	28	1
7100	28	1
9674	28	1
9698	28	1
9865	28	1
9989	28	1
10207	28	1
10671	28	1
22898	28	1
22990	28	1
23268	28	1
26118	28	1
26130	28	1
27122	28	1
51174	28	1
51582	28	1
51700	28	1
53407	28	1
54715	28	1
55214	28	1
55733	28	1
56852	28	1
57521	28	1
57721	28	1
60312	28	1
64420	28	1
80183	28	1
80206	28	1
83595	28	1
83874	28	1
84187	28	1
90134	28	1
90459	28	1
90627	28	1
91272	28	1
93663	28	1
131405	28	1
158135	28	1
170690	28	1
220988	28	1
375748	28	1
387923	28	1
70	27	1
832	27	1
1175	27	1
1647	27	1
1947	27	1
2000	27	1
2098	27	1
2272	27	1
3398	27	1
3708	27	1
3842	27	1
3899	27	1
3908	27	1
4781	27	1
4826	27	1
5099	27	1
5468	27	1
5608	27	1
5757	27	1
6249	27	1
6764	27	1
8411	27	1
8495	27	1
8840	27	1
9120	27	1
9124	27	1
9180	27	1
9577	27	1
9686	27	1
9966	27	1
10165	27	1
10478	27	1
10533	27	1
11107	27	1
11226	27	1
11249	27	1
22821	27	1
23023	27	1
51067	27	1
51454	27	1
51649	27	1
54407	27	1
54434	27	1
54518	27	1
55092	27	1
55810	27	1
56172	27	1
57057	27	1
57224	27	1
64084	27	1
64129	27	1
64388	27	1
79109	27	1
79643	27	1
79660	27	1
79719	27	1
84976	27	1
90665	27	1
92014	27	1
154214	27	1
253260	27	1
283659	27	1
348938	27	1
196	26	1
214	26	1
406	26	1
622	26	1
1052	26	1
2049	26	1
2891	26	1
3248	26	1
3569	26	1
3784	26	1
4188	26	1
4255	26	1
4267	26	1
5311	26	1
5818	26	1
6711	26	1
7357	26	1
7360	26	1
7942	26	1
8291	26	1
8325	26	1
8482	26	1
9352	26	1
9462	26	1
22876	26	1
22954	26	1
23158	26	1
23164	26	1
23272	26	1
23370	26	1
23462	26	1
23515	26	1
26278	26	1
27086	26	1
27113	26	1
51322	26	1
54476	26	1
54510	26	1
54971	26	1
55068	26	1
55254	26	1
55769	26	1
55970	26	1
57120	26	1
57181	26	1
57205	26	1
57536	26	1
57553	26	1
79733	26	1
79754	26	1
84940	26	1
89796	26	1
114294	26	1
125476	26	1
256435	26	1
284695	26	1
285761	26	1
340526	26	1
374786	26	1
467	25	1
476	25	1
522	25	1
549	25	1
688	25	1
949	25	1
1307	25	1
1635	25	1
2019	25	1
3037	25	1
3321	25	1
3481	25	1
3488	25	1
3753	25	1
3799	25	1
3998	25	1
4170	25	1
4487	25	1
4783	25	1
5073	25	1
5420	25	1
5613	25	1
5687	25	1
5774	25	1
6196	25	1
6453	25	1
8226	25	1
8491	25	1
8653	25	1
8803	25	1
9052	25	1
9444	25	1
9469	25	1
9583	25	1
9627	25	1
9741	25	1
9902	25	1
10539	25	1
11217	25	1
22822	25	1
23186	25	1
23328	25	1
23376	25	1
25805	25	1
29937	25	1
29995	25	1
55207	25	1
55315	25	1
56987	25	1
57157	25	1
57493	25	1
57494	25	1
57496	25	1
63905	25	1
64750	25	1
65983	25	1
79627	25	1
79679	25	1
80315	25	1
81832	25	1
84062	25	1
84881	25	1
94134	25	1
148206	25	1
168667	25	1
201266	25	1
219699	25	1
339210	25	1
340706	25	1
342184	25	1
389362	25	1
405754	25	1
219	24	1
539	24	1
1183	24	1
1500	24	1
1612	24	1
1719	24	1
1748	24	1
1780	24	1
1827	24	1
1832	24	1
1906	24	1
2230	24	1
2288	24	1
2744	24	1
3709	24	1
4548	24	1
4920	24	1
5157	24	1
5754	24	1
5922	24	1
6150	24	1
6541	24	1
6643	24	1
6678	24	1
6793	24	1
7082	24	1
7163	24	1
7404	24	1
7482	24	1
7702	24	1
8632	24	1
9429	24	1
10252	24	1
10768	24	1
10806	24	1
10950	24	1
23212	24	1
23269	24	1
23362	24	1
23514	24	1
25797	24	1
25828	24	1
27258	24	1
29116	24	1
51250	24	1
51455	24	1
54627	24	1
54733	24	1
54896	24	1
54910	24	1
55799	24	1
56655	24	1
56937	24	1
56963	24	1
57509	24	1
60673	24	1
60678	24	1
63971	24	1
64083	24	1
64219	24	1
65249	24	1
79646	24	1
80204	24	1
81603	24	1
83699	24	1
92181	24	1
92346	24	1
114786	24	1
114793	24	1
120224	24	1
139189	24	1
152992	24	1
154091	24	1
160518	24	1
170394	24	1
203238	24	1
254251	24	1
284273	24	1
400954	24	1
440097	24	1
652968	24	1
100129842	24	1
100132074	24	1
338	23	1
394	23	1
408	23	1
481	23	1
596	23	1
775	23	1
1006	23	1
1602	23	1
1837	23	1
2567	23	1
2770	23	1
3098	23	1
3772	23	1
3787	23	1
3985	23	1
4090	23	1
4335	23	1
4734	23	1
5155	23	1
5740	23	1
5917	23	1
5987	23	1
6497	23	1
6722	23	1
7164	23	1
7325	23	1
7562	23	1
8224	23	1
8445	23	1
8672	23	1
8886	23	1
9014	23	1
9021	23	1
9334	23	1
9543	23	1
9564	23	1
9695	23	1
9828	23	1
10468	23	1
10743	23	1
10943	23	1
11103	23	1
11163	23	1
23175	23	1
23184	23	1
23281	23	1
23333	23	1
23431	23	1
23493	23	1
25819	23	1
25829	23	1
27201	23	1
29968	23	1
50515	23	1
51020	23	1
51134	23	1
54463	23	1
55200	23	1
55915	23	1
64225	23	1
64326	23	1
64764	23	1
79613	23	1
80314	23	1
81788	23	1
84706	23	1
90874	23	1
91461	23	1
115825	23	1
121227	23	1
122060	23	1
153768	23	1
219621	23	1
221937	23	1
260425	23	1
400451	23	1
728464	23	1
729830	23	1
100507050	23	1
262	22	1
302	22	1
641	22	1
669	22	1
961	22	1
1000	22	1
1350	22	1
1368	22	1
1435	22	1
1490	22	1
1656	22	1
1848	22	1
1909	22	1
1956	22	1
1999	22	1
2354	22	1
2568	22	1
4299	22	1
4628	22	1
4792	22	1
5144	22	1
5156	22	1
5289	22	1
5802	22	1
5921	22	1
6004	22	1
6176	22	1
6575	22	1
6617	22	1
6789	22	1
7155	22	1
7286	22	1
7477	22	1
7580	22	1
9270	22	1
9411	22	1
9508	22	1
9509	22	1
9758	22	1
9792	22	1
9859	22	1
10055	22	1
10285	22	1
10371	22	1
10472	22	1
10690	22	1
10982	22	1
10983	22	1
11221	22	1
22829	22	1
22837	22	1
22936	22	1
22943	22	1
23034	22	1
23086	22	1
23228	22	1
23287	22	1
23428	22	1
23429	22	1
23590	22	1
26052	22	1
29841	22	1
51479	22	1
54541	22	1
54956	22	1
55278	22	1
55589	22	1
55785	22	1
55788	22	1
56259	22	1
56986	22	1
57147	22	1
57214	22	1
57533	22	1
58155	22	1
60528	22	1
60592	22	1
64131	22	1
64837	22	1
65986	22	1
79747	22	1
80762	22	1
81624	22	1
84319	22	1
84888	22	1
91653	22	1
91768	22	1
92241	22	1
94240	22	1
116028	22	1
121601	22	1
130497	22	1
136227	22	1
146691	22	1
151963	22	1
163782	22	1
200844	22	1
201456	22	1
201501	22	1
219333	22	1
256536	22	1
338645	22	1
344787	22	1
375449	22	1
387921	22	1
389792	22	1
404093	22	1
104	21	1
301	21	1
598	21	1
1290	21	1
1310	21	1
1456	21	1
1508	21	1
1601	21	1
1618	21	1
1665	21	1
1738	21	1
1739	21	1
2023	21	1
2072	21	1
2114	21	1
2535	21	1
2653	21	1
2934	21	1
3554	21	1
3856	21	1
4212	21	1
4216	21	1
4664	21	1
5152	21	1
5376	21	1
5451	21	1
5660	21	1
5983	21	1
6119	21	1
6473	21	1
6653	21	1
6935	21	1
7043	21	1
7181	21	1
7301	21	1
7350	21	1
7419	21	1
7511	21	1
7871	21	1
8322	21	1
8651	21	1
9061	21	1
9315	21	1
9489	21	1
9510	21	1
9580	21	1
9860	21	1
9957	21	1
9972	21	1
10090	21	1
10276	21	1
10777	21	1
11167	21	1
11279	21	1
23078	21	1
23118	21	1
23218	21	1
25798	21	1
26150	21	1
27023	21	1
29789	21	1
51379	21	1
54704	21	1
54815	21	1
55022	21	1
55275	21	1
55653	21	1
55690	21	1
55715	21	1
55790	21	1
55959	21	1
56256	21	1
57477	21	1
57561	21	1
58526	21	1
64062	21	1
64101	21	1
79605	21	1
79866	21	1
80070	21	1
81609	21	1
83943	21	1
84128	21	1
84193	21	1
84433	21	1
84629	21	1
84678	21	1
84708	21	1
85379	21	1
91351	21	1
122416	21	1
124976	21	1
132625	21	1
135112	21	1
145781	21	1
152485	21	1
219790	21	1
340481	21	1
387103	21	1
387755	21	1
768211	21	1
100820829	21	1
