# Supplementary material for: Cell type-selective disease-association of genes under high regulatory load
Source: Nucleic Acids Res. 2015 Oct 10;43(18):8839–55. doi: 10.1093/nar/gkv863 (PMC4605313; doi:10.1093/nar/gkv863)
Supplement: SUPPLEMENTARY DATA [file supp_gkv863_nar-01077-z-2015-File011.zip › HighEnhLoad_E004_10PCNT_04-Feb-2015.txt]

Entrez Gene ID	Nr Enh	H3K4me3 status
6659	150	1
57507	145	1
287	139	1
3720	137	1
57556	123	1
54880	116	1
2131	112	1
55345	107	1
64409	105	1
79731	104	1
81848	104	1
157638	104	1
4609	100	1
283416	100	1
79718	96	1
9079	94	1
57460	93	1
5362	91	1
26011	91	1
79660	90	1
1000	89	1
56950	89	1
6925	88	1
11221	88	1
644943	87	1
1523	86	1
5420	86	1
90390	86	1
1600	85	1
3037	85	1
5784	85	1
7003	85	1
1316	84	1
50651	83	1
51232	83	1
7474	82	1
8412	82	1
7547	81	1
306	80	1
473	80	1
5069	80	1
642587	80	1
650	79	1
657	79	1
2113	79	1
10253	79	1
22882	79	1
168667	79	1
10221	78	1
26010	78	1
56999	78	1
5793	77	1
6660	77	1
9124	77	1
351	76	1
2530	76	1
6934	76	1
8609	76	1
58526	76	1
5087	75	1
56288	75	1
84062	75	1
677	74	1
7050	74	1
7372	74	1
81624	73	1
522	72	1
652	72	1
2072	72	1
11030	72	1
57178	72	1
84952	72	1
201595	72	1
729993	72	1
2627	71	1
26509	71	1
80031	71	1
83698	71	1
1592	70	1
10982	70	1
51454	70	1
60685	70	1
137970	70	1
636	69	1
1112	69	1
1837	69	1
4092	69	1
27185	69	1
1946	68	1
8658	68	1
9630	68	1
10370	68	1
10678	68	1
23286	68	1
25925	68	1
57415	68	1
83539	68	1
144165	68	1
2257	67	1
8507	67	1
23266	67	1
23389	67	1
26053	67	1
23075	66	1
57162	66	1
80762	66	1
114781	66	1
441061	66	1
3280	65	1
9223	65	1
9229	65	1
202018	65	1
182	64	1
2335	64	1
2895	64	1
3480	64	1
9723	63	1
9844	63	1
9957	63	1
22822	63	1
54901	63	1
60492	63	1
2908	62	1
3977	62	1
4299	62	1
11103	62	1
23199	62	1
27086	62	1
55534	62	1
132430	62	1
222255	62	1
2562	61	1
2697	61	1
4091	61	1
9933	61	1
10371	61	1
84623	61	1
389058	61	1
3295	60	1
5289	60	1
5937	60	1
6566	60	1
10801	60	1
23213	60	1
23429	60	1
23705	60	1
60561	60	1
64283	60	1
81846	60	1
123016	60	1
7090	59	1
9811	59	1
23072	59	1
25817	59	1
29995	59	1
54510	59	1
89797	59	1
201475	59	1
678	58	1
3693	58	1
7204	58	1
9612	58	1
9874	58	1
11214	58	1
26059	58	1
57226	58	1
57580	58	1
80144	58	1
221037	58	1
2581	57	1
6638	57	1
6926	57	1
10252	57	1
50863	57	1
55500	57	1
57492	57	1
57534	57	1
57575	57	1
64839	57	1
84056	57	1
91584	57	1
167227	57	1
2043	56	1
5797	56	1
7336	56	1
8829	56	1
9308	56	1
10979	56	1
64215	56	1
4258	55	1
4781	55	1
5270	55	1
5890	55	1
7112	55	1
10082	55	1
22903	55	1
27303	55	1
55214	55	1
55686	55	1
79750	55	1
80070	55	1
92	54	1
4088	54	1
4311	54	1
5144	54	1
6299	54	1
6515	54	1
10395	54	1
23092	54	1
23254	54	1
27241	54	1
54715	54	1
54874	54	1
64131	54	1
64359	54	1
1848	53	1
2255	53	1
4254	53	1
4920	53	1
6624	53	1
8028	53	1
8091	53	1
8926	53	1
11278	53	1
23327	53	1
64841	53	1
121441	53	1
667	52	1
1612	52	1
1846	52	1
2308	52	1
8559	52	1
9019	52	1
23767	52	1
51031	52	1
55196	52	1
137075	52	1
143872	52	1
154810	52	1
221035	52	1
729515	52	1
912	51	1
2317	51	1
4330	51	1
4488	51	1
5412	51	1
10105	51	1
23194	51	1
23768	51	1
51542	51	1
64321	51	1
64778	51	1
79712	51	1
639	50	1
2262	50	1
2321	50	1
3688	50	1
4001	50	1
4289	50	1
4301	50	1
5272	50	1
7088	50	1
8651	50	1
9891	50	1
23414	50	1
23648	50	1
26050	50	1
54491	50	1
83478	50	1
399726	50	1
284	49	1
760	49	1
1456	49	1
2241	49	1
6239	49	1
6653	49	1
6670	49	1
9388	49	1
29982	49	1
55092	49	1
55717	49	1
55959	49	1
57182	49	1
116328	49	1
130535	49	1
340481	49	1
688	48	1
2239	48	1
3298	48	1
8828	48	1
9231	48	1
10163	48	1
10243	48	1
10449	48	1
11228	48	1
23001	48	1
23274	48	1
23283	48	1
51571	48	1
55357	48	1
60312	48	1
79071	48	1
79730	48	1
81553	48	1
90362	48	1
115701	48	1
117583	48	1
255967	48	1
387882	48	1
1123	47	1
2120	47	1
2263	47	1
3142	47	1
3791	47	1
4124	47	1
6095	47	1
6513	47	1
7074	47	1
7748	47	1
9350	47	1
9352	47	1
54627	47	1
57047	47	1
388125	47	1
399947	47	1
108	46	1
390	46	1
4045	46	1
4976	46	1
5295	46	1
5789	46	1
7360	46	1
7511	46	1
8660	46	1
9215	46	1
9263	46	1
9394	46	1
23543	46	1
23657	46	1
26040	46	1
27133	46	1
57493	46	1
57620	46	1
81550	46	1
90459	46	1
253558	46	1
359948	46	1
1400	45	1
2122	45	1
4216	45	1
5015	45	1
5530	45	1
6764	45	1
8553	45	1
9955	45	1
10531	45	1
10580	45	1
10659	45	1
23239	45	1
114818	45	1
220108	45	1
643314	45	1
100132916	45	1
1002	44	1
2176	44	1
3755	44	1
4627	44	1
5332	44	1
6664	44	1
7804	44	1
8325	44	1
10656	44	1
23498	44	1
27044	44	1
27249	44	1
28989	44	1
29094	44	1
51649	44	1
54462	44	1
55243	44	1
55294	44	1
57561	44	1
57563	44	1
64101	44	1
64326	44	1
81578	44	1
83989	44	1
84811	44	1
112399	44	1
145781	44	1
152330	44	1
200895	44	1
387103	44	1
400451	44	1
100820829	44	1
87	43	1
781	43	1
1735	43	1
1950	43	1
2029	43	1
2042	43	1
3778	43	1
4009	43	1
4651	43	1
4919	43	1
9365	43	1
9603	43	1
10884	43	1
22943	43	1
23446	43	1
50807	43	1
51397	43	1
51669	43	1
54602	43	1
55205	43	1
55636	43	1
58499	43	1
64410	43	1
64881	43	1
65084	43	1
79827	43	1
91746	43	1
124540	43	1
153020	43	1
256130	43	1
387921	43	1
388630	43	1
399979	43	1
81	42	1
1033	42	1
1290	42	1
2770	42	1
3751	42	1
6595	42	1
6885	42	1
6935	42	1
7325	42	1
7436	42	1
9462	42	1
9637	42	1
10186	42	1
10602	42	1
10644	42	1
23499	42	1
23580	42	1
25771	42	1
28951	42	1
51523	42	1
56913	42	1
57511	42	1
57709	42	1
84249	42	1
90871	42	1
131405	42	1
596	41	1
1740	41	1
2596	41	1
4087	41	1
4848	41	1
5099	41	1
5991	41	1
6461	41	1
8140	41	1
8340	41	1
10242	41	1
23677	41	1
51083	41	1
54756	41	1
57410	41	1
57623	41	1
64110	41	1
79971	41	1
91768	41	1
116135	41	1
152485	41	1
200728	41	1
286319	41	1
344148	41	1
347902	41	1
40	40	1
1947	40	1
2138	40	1
2776	40	1
2820	40	1
2925	40	1
4211	40	1
5188	40	1
5292	40	1
6745	40	1
7738	40	1
8898	40	1
9697	40	1
25819	40	1
50650	40	1
53335	40	1
59343	40	1
64225	40	1
83879	40	1
115827	40	1
116969	40	1
151648	40	1
158158	40	1
285672	40	1
152	39	1
868	39	1
947	39	1
1525	39	1
2152	39	1
2272	39	1
7048	39	1
7091	39	1
7414	39	1
8320	39	1
8324	39	1
8672	39	1
8905	39	1
9202	39	1
9315	39	1
10076	39	1
10090	39	1
10123	39	1
23242	39	1
25797	39	1
25897	39	1
27445	39	1
29969	39	1
54543	39	1
64207	39	1
64919	39	1
79632	39	1
79657	39	1
79932	39	1
83786	39	1
84561	39	1
152002	39	1
169792	39	1
622	38	1
817	38	1
2117	38	1
4094	38	1
4128	38	1
4345	38	1
4773	38	1
5013	38	1
5269	38	1
6840	38	1
8613	38	1
8805	38	1
9180	38	1
9685	38	1
10165	38	1
10404	38	1
11227	38	1
23043	38	1
23129	38	1
23175	38	1
26049	38	1
26960	38	1
54407	38	1
54596	38	1
55075	38	1
55199	38	1
55634	38	1
84059	38	1
84441	38	1
91057	38	1
613	37	1
861	37	1
1106	37	1
1404	37	1
1488	37	1
1969	37	1
2128	37	1
2558	37	1
3397	37	1
4783	37	1
5451	37	1
8908	37	1
9242	37	1
10184	37	1
22954	37	1
23167	37	1
23554	37	1
23670	37	1
29761	37	1
51320	37	1
54928	37	1
55277	37	1
57616	37	1
64219	37	1
79109	37	1
79621	37	1
81622	37	1
84976	37	1
89853	37	1
89978	37	1
90627	37	1
91752	37	1
94134	37	1
114327	37	1
196527	37	1
200734	37	1
200916	37	1
285600	37	1
730130	37	1
214	36	1
800	36	1
805	36	1
1496	36	1
1603	36	1
1998	36	1
2258	36	1
2977	36	1
3975	36	1
4026	36	1
4616	36	1
5316	36	1
5887	36	1
7100	36	1
8428	36	1
9644	36	1
9734	36	1
9861	36	1
10154	36	1
10718	36	1
23081	36	1
23230	36	1
23760	36	1
25816	36	1
26130	36	1
51274	36	1
54622	36	1
54916	36	1
55120	36	1
55237	36	1
55291	36	1
56660	36	1
56776	36	1
56967	36	1
57685	36	1
58155	36	1
64863	36	1
80821	36	1
117177	36	1
121227	36	1
133584	36	1
340351	36	1
347730	36	1
401474	36	1
404093	36	1
642987	36	1
100113407	36	1
100131897	36	1
288	35	1
586	35	1
1499	35	1
1847	35	1
1859	35	1
3908	35	1
4121	35	1
5911	35	1
6383	35	1
6533	35	1
7368	35	1
8030	35	1
8611	35	1
9508	35	1
9951	35	1
10492	35	1
10529	35	1
22800	35	1
22828	35	1
26984	35	1
54549	35	1
54758	35	1
55225	35	1
57088	35	1
57619	35	1
57633	35	1
60412	35	1
79191	35	1
79960	35	1
80333	35	1
83592	35	1
84128	35	1
85019	35	1
126969	35	1
130574	35	1
152789	35	1
201799	35	1
202559	35	1
1780	34	1
2494	34	1
2649	34	1
2737	34	1
2904	34	1
3184	34	1
3760	34	1
4613	34	1
4724	34	1
4978	34	1
5257	34	1
5588	34	1
5867	34	1
5983	34	1
6857	34	1
7852	34	1
9378	34	1
9804	34	1
23024	34	1
23189	34	1
23328	34	1
26003	34	1
29088	34	1
29953	34	1
29968	34	1
51057	34	1
54476	34	1
55785	34	1
56895	34	1
57157	34	1
57706	34	1
58480	34	1
58516	34	1
63950	34	1
81563	34	1
83594	34	1
84541	34	1
90701	34	1
114815	34	1
128710	34	1
132864	34	1
158135	34	1
160335	34	1
220441	34	1
254394	34	1
284252	34	1
344787	34	1
988	33	1
1009	33	1
1514	33	1
1635	33	1
2899	33	1
4149	33	1
4544	33	1
5358	33	1
5818	33	1
5922	33	1
5987	33	1
6400	33	1
6507	33	1
7181	33	1
7337	33	1
7903	33	1
8464	33	1
8491	33	1
9148	33	1
9638	33	1
9863	33	1
10207	33	1
10283	33	1
10586	33	1
11112	33	1
23200	33	1
23593	33	1
25913	33	1
25945	33	1
27333	33	1
28232	33	1
29789	33	1
30836	33	1
51582	33	1
51701	33	1
54757	33	1
55647	33	1
56884	33	1
56963	33	1
57497	33	1
63951	33	1
64067	33	1
79644	33	1
84133	33	1
90550	33	1
90649	33	1
157567	33	1
157807	33	1
169200	33	1
259230	33	1
284695	33	1
345079	33	1
389170	33	1
1352	32	1
1373	32	1
2049	32	1
2171	32	1
2806	32	1
3170	32	1
3707	32	1
4146	32	1
4792	32	1
5152	32	1
6157	32	1
6310	32	1
6720	32	1
7159	32	1
7324	32	1
8667	32	1
9037	32	1
9194	32	1
9435	32	1
9537	32	1
9699	32	1
9819	32	1
9839	32	1
10451	32	1
10769	32	1
11174	32	1
11249	32	1
22881	32	1
23158	32	1
25805	32	1
25836	32	1
26985	32	1
27242	32	1
27245	32	1
27346	32	1
51334	32	1
53904	32	1
54206	32	1
54891	32	1
55536	32	1
64123	32	1
79627	32	1
79922	32	1
79923	32	1
80036	32	1
83857	32	1
149111	32	1
220382	32	1
253782	32	1
340527	32	1
317	31	1
323	31	1
862	31	1
894	31	1
1008	31	1
1906	31	1
2045	31	1
2625	31	1
2651	31	1
2719	31	1
2788	31	1
3084	31	1
3098	31	1
3363	31	1
3398	31	1
3667	31	1
3930	31	1
4306	31	1
4684	31	1
4729	31	1
4852	31	1
5218	31	1
5550	31	1
5687	31	1
5727	31	1
5747	31	1
6251	31	1
6259	31	1
6938	31	1
7168	31	1
7227	31	1
7544	31	1
9369	31	1
9413	31	1
9444	31	1
9846	31	1
10418	31	1
10944	31	1
22871	31	1
23236	31	1
23528	31	1
26018	31	1
26064	31	1
27018	31	1
51253	31	1
55729	31	1
56475	31	1
57167	31	1
80067	31	1
81035	31	1
84898	31	1
116113	31	1
131583	31	1
134829	31	1
138046	31	1
145270	31	1
219699	31	1
256987	31	1
283659	31	1
379	30	1
466	30	1
960	30	1
1490	30	1
1992	30	1
2995	30	1
3156	30	1
3725	30	1
3815	30	1
4170	30	1
5095	30	1
5128	30	1
6263	30	1
6319	30	1
6482	30	1
6508	30	1
7520	30	1
8522	30	1
8848	30	1
9021	30	1
9414	30	1
9953	30	1
10409	30	1
10512	30	1
22999	30	1
51141	30	1
55711	30	1
55733	30	1
55734	30	1
55966	30	1
57689	30	1
64759	30	1
64854	30	1
79694	30	1
83540	30	1
84870	30	1
92345	30	1
93649	30	1
93663	30	1
129450	30	1
166647	30	1
219771	30	1
253827	30	1
339745	30	1
389289	30	1
729830	30	1
120	29	1
1102	29	1
1825	29	1
2673	29	1
3091	29	1
3169	29	1
3763	29	1
4134	29	1
4281	29	1
5097	29	1
5142	29	1
5376	29	1
5453	29	1
5757	29	1
5803	29	1
5860	29	1
6229	29	1
6781	29	1
7473	29	1
8313	29	1
8802	29	1
9588	29	1
9671	29	1
10010	29	1
10424	29	1
10777	29	1
22936	29	1
23002	29	1
23090	29	1
23505	29	1
23682	29	1
25937	29	1
25950	29	1
29842	29	1
51133	29	1
51776	29	1
54465	29	1
55244	29	1
55568	29	1
55604	29	1
55810	29	1
56853	29	1
79738	29	1
81502	29	1
83943	29	1
84168	29	1
84668	29	1
116028	29	1
116372	29	1
134145	29	1
136332	29	1
148641	29	1
196051	29	1
200844	29	1
221981	29	1
285704	29	1
286144	29	1
340526	29	1
375567	29	1
114	28	1
361	28	1
408	28	1
780	28	1
824	28	1
1288	28	1
1452	28	1
1491	28	1
3281	28	1
3799	28	1
4131	28	1
4430	28	1
5074	28	1
5795	28	1
7060	28	1
8500	28	1
8803	28	1
9348	28	1
9569	28	1
9867	28	1
9960	28	1
10217	28	1
10285	28	1
10642	28	1
10827	28	1
10983	28	1
22836	28	1
22876	28	1
22919	28	1
23112	28	1
23186	28	1
23245	28	1
23287	28	1
23333	28	1
23492	28	1
29103	28	1
51322	28	1
51421	28	1
51741	28	1
51809	28	1
54477	28	1
54788	28	1
54970	28	1
54986	28	1
55589	28	1
55740	28	1
57018	28	1
57186	28	1
57494	28	1
57514	28	1
57609	28	1
64411	28	1
79596	28	1
79698	28	1
83872	28	1
84629	28	1
84909	28	1
84966	28	1
85416	28	1
112574	28	1
114821	28	1
115201	28	1
120103	28	1
132204	28	1
144100	28	1
153328	28	1
171425	28	1
256435	28	1
285195	28	1
285527	28	1
338645	28	1
342184	28	1
347744	28	1
348938	28	1
494470	28	1
987	27	1
1282	27	1
1284	27	1
1662	27	1
1665	27	1
1739	27	1
2139	27	1
2487	27	1
2650	27	1
3339	27	1
3358	27	1
3475	27	1
5318	27	1
5352	27	1
6304	27	1
6586	27	1
7022	27	1
7111	27	1
7386	27	1
8226	27	1
8445	27	1
8870	27	1
8997	27	1
9678	27	1
9732	27	1
9779	27	1
10015	27	1
10391	27	1
10625	27	1
10867	27	1
10873	27	1
10920	27	1
23034	27	1
23195	27	1
23268	27	1
23294	27	1
23321	27	1
27130	27	1
51166	27	1
51339	27	1
54881	27	1
57007	27	1
57211	27	1
57512	27	1
57574	27	1
57584	27	1
57628	27	1
64121	27	1
64374	27	1
64388	27	1
64754	27	1
65249	27	1
79026	27	1
80139	27	1
84146	27	1
84750	27	1
85444	27	1
129401	27	1
131096	27	1
132720	27	1
136227	27	1
147495	27	1
148281	27	1
150684	27	1
151188	27	1
151525	27	1
152573	27	1
157697	27	1
256536	27	1
19	26	1
90	26	1
150	26	1
274	26	1
1305	26	1
1545	26	1
1620	26	1
1730	26	1
1948	26	1
2099	26	1
2114	26	1
2774	26	1
2917	26	1
2969	26	1
3097	26	1
3631	26	1
3756	26	1
4072	26	1
4293	26	1
4898	26	1
4899	26	1
5028	26	1
5217	26	1
5587	26	1
5618	26	1
6091	26	1
6416	26	1
6695	26	1
7163	26	1
7350	26	1
7430	26	1
7837	26	1
7957	26	1
8204	26	1
8224	26	1
8728	26	1
9189	26	1
9543	26	1
10352	26	1
10472	26	1
10565	26	1
10785	26	1
10886	26	1
11163	26	1
22908	26	1
23143	26	1
23508	26	1
26033	26	1
26574	26	1
27122	26	1
27161	26	1
29123	26	1
29998	26	1
51059	26	1
54093	26	1
54463	26	1
54498	26	1
55506	26	1
63876	26	1
64062	26	1
79658	26	1
80314	26	1
80790	26	1
81606	26	1
81849	26	1
83549	26	1
83856	26	1
84529	26	1
84709	26	1
84959	26	1
85463	26	1
93010	26	1
114885	26	1
116987	26	1
134957	26	1
139411	26	1
220988	26	1
221833	26	1
283248	26	1
285268	26	1
286499	26	1
400954	26	1
441027	26	1
100129842	26	1
219	25	1
774	25	1
793	25	1
799	25	1
1004	25	1
1060	25	1
1794	25	1
2004	25	1
2023	25	1
2054	25	1
2066	25	1
2643	25	1
2744	25	1
3351	25	1
3927	25	1
4664	25	1
4947	25	1
5090	25	1
5201	25	1
5209	25	1
5783	25	1
5912	25	1
5915	25	1
6262	25	1
6309	25	1
6453	25	1
7280	25	1
7291	25	1
7328	25	1
8777	25	1
9312	25	1
9314	25	1
9421	25	1
9585	25	1
9590	25	1
9771	25	1
9935	25	1
10160	25	1
10787	25	1
11096	25	1
11179	25	1
23251	25	1
23275	25	1
23332	25	1
23493	25	1
23603	25	1
25924	25	1
26286	25	1
27113	25	1
29104	25	1
51058	25	1
51379	25	1
54541	25	1
54956	25	1
55068	25	1
55083	25	1
55207	25	1
55749	25	1
57161	25	1
57194	25	1
57531	25	1
64097	25	1
64859	25	1
79613	25	1
79643	25	1
79733	25	1
79783	25	1
79823	25	1
80014	25	1
80781	25	1
84869	25	1
85461	25	1
114788	25	1
144402	25	1
157313	25	1
256764	25	1
283999	25	1
341359	25	1
388336	25	1
729475	25	1
100507650	25	1
102	24	1
291	24	1
539	24	1
668	24	1
777	24	1
1393	24	1
1788	24	1
1809	24	1
1889	24	1
2011	24	1
2535	24	1
2762	24	1
2863	24	1
2888	24	1
2903	24	1
2956	24	1
3400	24	1
3670	24	1
3709	24	1
4325	24	1
4739	24	1
5162	24	1
5167	24	1
5521	24	1
5583	24	1
5746	24	1
6176	24	1
6433	24	1
7188	24	1
7335	24	1
8322	24	1
8459	24	1
8549	24	1
8738	24	1
9218	24	1
9580	24	1
9686	24	1
9749	24	1
9984	24	1
10087	24	1
10477	24	1
10526	24	1
10611	24	1
11044	24	1
23023	24	1
23101	24	1
23228	24	1
25940	24	1
26030	24	1
27247	24	1
50507	24	1
50515	24	1
53353	24	1
55137	24	1
55211	24	1
55254	24	1
55320	24	1
55328	24	1
55660	24	1
56852	24	1
57132	24	1
57142	24	1
57224	24	1
57502	24	1
57521	24	1
57648	24	1
57678	24	1
57713	24	1
63978	24	1
64641	24	1
64983	24	1
79633	24	1
79719	24	1
79805	24	1
79887	24	1
79953	24	1
80210	24	1
80820	24	1
83881	24	1
84181	24	1
84251	24	1
84298	24	1
85407	24	1
85457	24	1
89796	24	1
91694	24	1
114784	24	1
129684	24	1
139189	24	1
140609	24	1
143458	24	1
144423	24	1
151963	24	1
158219	24	1
161357	24	1
219899	24	1
221895	24	1
259282	24	1
284217	24	1
375449	24	1
400818	24	1
401145	24	1
440097	24	1
100144748	24	1
