# Supplementary material for: Cell type-selective disease-association of genes under high regulatory load
Source: Nucleic Acids Res. 2015 Oct 10;43(18):8839–55. doi: 10.1093/nar/gkv863 (PMC4605313; doi:10.1093/nar/gkv863)
Supplement: SUPPLEMENTARY DATA [file supp_gkv863_nar-01077-z-2015-File011.zip › HighEnhLoad_E003_10PCNT_04-Feb-2015.txt]

Entrez Gene ID	Nr Enh	H3K4me3 status
57507	151	1
287	143	1
6659	138	1
23266	136	1
3720	121	1
1946	117	1
64409	117	1
9229	109	1
7050	108	1
85416	105	1
171425	103	1
1112	102	1
9723	102	1
4609	100	1
55345	98	1
6925	95	1
123016	95	1
54880	94	1
8828	93	1
2895	92	1
57556	91	1
636	90	1
6934	89	1
51454	88	1
677	87	1
11030	84	1
5087	82	1
8239	82	1
9308	79	1
389549	79	1
1123	78	1
10371	77	1
3280	75	1
1809	73	1
5890	73	1
23075	73	1
54796	73	1
83698	73	1
27445	72	1
182	71	1
5095	71	1
9079	71	1
9223	71	1
23283	71	1
26010	71	1
57492	71	1
79718	71	1
1740	70	1
5793	70	1
23242	70	1
10157	69	1
23239	69	1
121512	69	1
124540	69	1
253559	69	1
5420	68	1
5799	68	1
6657	68	1
50651	68	1
53344	68	1
79823	68	1
286499	68	1
473	67	1
8805	67	1
54901	67	1
84952	67	1
116328	67	1
2562	66	1
3358	66	1
6496	66	1
10370	66	1
10801	66	1
54986	66	1
80059	66	1
399726	66	1
657	65	1
5803	65	1
23657	65	1
2719	64	1
8613	64	1
23613	64	1
57415	64	1
80323	64	1
121441	64	1
346389	64	1
596	63	1
6660	63	1
10090	63	1
23327	63	1
54510	63	1
55959	63	1
2122	62	1
4289	62	1
10049	62	1
64839	62	1
81848	62	1
137970	62	1
256987	62	1
2239	61	1
5358	61	1
7547	61	1
9124	61	1
10891	61	1
23228	61	1
27086	61	1
80036	61	1
81846	61	1
132430	61	1
1499	60	1
2045	60	1
2321	60	1
2494	60	1
6566	60	1
9612	60	1
23199	60	1
23389	60	1
25945	60	1
50863	60	1
79960	60	1
131405	60	1
3398	59	1
4009	59	1
7060	59	1
8611	59	1
9378	59	1
23670	59	1
64207	59	1
117583	59	1
1993	58	1
4781	58	1
10678	58	1
57182	58	1
256130	58	1
389136	58	1
214	57	1
4651	57	1
26018	57	1
57157	57	1
80144	57	1
220108	57	1
306	56	1
1501	56	1
1665	56	1
7360	56	1
10221	56	1
27333	56	1
57575	56	1
58516	56	1
84898	56	1
6664	55	1
9282	55	1
23677	55	1
54477	55	1
58499	55	1
729993	55	1
817	54	1
5188	54	1
7091	54	1
10252	54	1
22822	54	1
22871	54	1
23286	54	1
56999	54	1
79192	54	1
81624	54	1
89797	54	1
390	53	1
1523	53	1
2139	53	1
4919	53	1
7474	53	1
8324	53	1
10659	53	1
23081	53	1
26064	53	1
59343	53	1
87769	53	1
121536	53	1
130535	53	1
152756	53	1
222255	53	1
255967	53	1
6857	52	1
55214	52	1
169200	52	1
31	51	1
2072	51	1
2138	51	1
4345	51	1
5453	51	1
6299	51	1
6670	51	1
8224	51	1
8658	51	1
9444	51	1
10529	51	1
23648	51	1
26574	51	1
55016	51	1
55120	51	1
57619	51	1
64121	51	1
64131	51	1
84894	51	1
4299	50	1
4729	50	1
5558	50	1
22903	50	1
23213	50	1
23499	50	1
26059	50	1
54463	50	1
56288	50	1
57561	50	1
81550	50	1
84062	50	1
143872	50	1
202018	50	1
643314	50	1
1000	49	1
1456	49	1
3363	49	1
3480	49	1
6653	49	1
6938	49	1
9215	49	1
9242	49	1
10603	49	1
10884	49	1
11103	49	1
55604	49	1
60561	49	1
79633	49	1
201595	49	1
345079	49	1
351	48	1
4330	48	1
5099	48	1
6473	48	1
9699	48	1
54715	48	1
56913	48	1
91057	48	1
116987	48	1
253714	48	1
862	47	1
2120	47	1
4724	47	1
5289	47	1
5454	47	1
5887	47	1
8428	47	1
8491	47	1
10123	47	1
10163	47	1
10424	47	1
10644	47	1
23092	47	1
57178	47	1
57460	47	1
64411	47	1
83439	47	1
128710	47	1
729515	47	1
108	46	1
522	46	1
1592	46	1
5578	46	1
7090	46	1
27185	46	1
57494	46	1
64778	46	1
89978	46	1
1515	45	1
1600	45	1
1612	45	1
2115	45	1
2697	45	1
4976	45	1
5015	45	1
5802	45	1
7855	45	1
9189	45	1
9760	45	1
9904	45	1
10253	45	1
10418	45	1
23446	45	1
23528	45	1
27324	45	1
56963	45	1
58155	45	1
64881	45	1
80762	45	1
83539	45	1
200150	45	1
201475	45	1
399979	45	1
781	44	1
1106	44	1
1620	44	1
3400	44	1
3781	44	1
4613	44	1
5139	44	1
9712	44	1
9863	44	1
23263	44	1
25769	44	1
26509	44	1
51320	44	1
81553	44	1
144195	44	1
157638	44	1
221833	44	1
1859	43	1
2272	43	1
3751	43	1
4133	43	1
4211	43	1
4325	43	1
5991	43	1
7368	43	1
8609	43	1
9465	43	1
23200	43	1
23250	43	1
23682	43	1
26053	43	1
55205	43	1
55734	43	1
57504	43	1
63978	43	1
64211	43	1
79698	43	1
79805	43	1
161835	43	1
667	42	1
1075	42	1
2263	42	1
3655	42	1
4128	42	1
4899	42	1
5097	42	1
5757	42	1
6095	42	1
8412	42	1
23001	42	1
23090	42	1
23362	42	1
29035	42	1
51429	42	1
53335	42	1
54212	42	1
55211	42	1
56944	42	1
57162	42	1
79660	42	1
84529	42	1
153571	42	1
340481	42	1
348980	42	1
359948	42	1
389421	42	1
414318	42	1
678	41	1
1654	41	1
2693	41	1
2737	41	1
3298	41	1
4045	41	1
4544	41	1
4829	41	1
5074	41	1
6096	41	1
8829	41	1
9263	41	1
9537	41	1
9580	41	1
22800	41	1
23030	41	1
23118	41	1
57194	41	1
81563	41	1
83879	41	1
84059	41	1
160518	41	1
344387	41	1
375567	41	1
389072	41	1
2260	40	1
2649	40	1
2908	40	1
3778	40	1
5272	40	1
6091	40	1
6595	40	1
7328	40	1
8193	40	1
29094	40	1
29761	40	1
51250	40	1
51571	40	1
54465	40	1
54596	40	1
54622	40	1
56660	40	1
57167	40	1
79613	40	1
81578	40	1
115286	40	1
143686	40	1
200728	40	1
257194	40	1
347730	40	1
644943	40	1
2558	39	1
2824	39	1
2956	39	1
3763	39	1
5376	39	1
6671	39	1
9953	39	1
23072	39	1
23094	39	1
23543	39	1
27303	39	1
54541	39	1
55277	39	1
55711	39	1
56062	39	1
56950	39	1
84133	39	1
90871	39	1
91584	39	1
152330	39	1
158158	39	1
642587	39	1
1131	38	1
1788	38	1
2247	38	1
2257	38	1
2483	38	1
2651	38	1
3098	38	1
4627	38	1
4774	38	1
5069	38	1
5292	38	1
5530	38	1
5608	38	1
6515	38	1
8091	38	1
8202	38	1
8226	38	1
8470	38	1
9586	38	1
9951	38	1
10018	38	1
10363	38	1
23167	38	1
25926	38	1
28989	38	1
55160	38	1
55863	38	1
57580	38	1
57673	38	1
57689	38	1
64919	38	1
79605	38	1
83988	38	1
121227	38	1
148281	38	1
375287	38	1
1837	37	1
2042	37	1
2043	37	1
4001	37	1
4081	37	1
5073	37	1
5332	37	1
7168	37	1
8926	37	1
9394	37	1
9630	37	1
9781	37	1
9832	37	1
9933	37	1
10040	37	1
10085	37	1
10124	37	1
11245	37	1
23112	37	1
23429	37	1
23517	37	1
54897	37	1
55536	37	1
55717	37	1
57181	37	1
57584	37	1
79977	37	1
90390	37	1
90550	37	1
202374	37	1
347744	37	1
1525	36	1
3908	36	1
4026	36	1
4300	36	1
4482	36	1
4978	36	1
5586	36	1
5789	36	1
6885	36	1
7003	36	1
7058	36	1
7088	36	1
7112	36	1
7404	36	1
7436	36	1
8030	36	1
8439	36	1
10565	36	1
51232	36	1
51678	36	1
54891	36	1
55182	36	1
55196	36	1
55634	36	1
55729	36	1
55754	36	1
57496	36	1
57497	36	1
79827	36	1
80310	36	1
83992	36	1
84146	36	1
116028	36	1
152002	36	1
153396	36	1
221895	36	1
344787	36	1
729830	36	1
1496	35	1
2632	35	1
3660	35	1
4240	35	1
4685	35	1
5495	35	1
5746	35	1
5784	35	1
7204	35	1
7386	35	1
7443	35	1
8573	35	1
9053	35	1
11057	35	1
11166	35	1
22943	35	1
23129	35	1
23261	35	1
29968	35	1
50807	35	1
51031	35	1
55614	35	1
58526	35	1
64359	35	1
79639	35	1
80205	35	1
114786	35	1
143684	35	1
152485	35	1
153657	35	1
221981	35	1
256536	35	1
283416	35	1
400451	35	1
401535	35	1
627	34	1
1002	34	1
1006	34	1
4281	34	1
4301	34	1
5613	34	1
6092	34	1
6422	34	1
6936	34	1
7227	34	1
8618	34	1
9201	34	1
9341	34	1
10618	34	1
10718	34	1
22828	34	1
25940	34	1
51366	34	1
51582	34	1
51809	34	1
55225	34	1
57685	34	1
63027	34	1
79731	34	1
83594	34	1
84466	34	1
90649	34	1
114788	34	1
143187	34	1
157697	34	1
160335	34	1
286053	34	1
799	33	1
1350	33	1
2308	33	1
2590	33	1
2596	33	1
3351	33	1
3569	33	1
4124	33	1
4208	33	1
4254	33	1
5013	33	1
5592	33	1
5987	33	1
6297	33	1
7048	33	1
9516	33	1
9749	33	1
9750	33	1
9874	33	1
23036	33	1
23554	33	1
23705	33	1
26130	33	1
27023	33	1
27245	33	1
27328	33	1
51317	33	1
51334	33	1
51542	33	1
54407	33	1
56967	33	1
57713	33	1
60468	33	1
79109	33	1
83478	33	1
83690	33	1
83856	33	1
137075	33	1
143458	33	1
222183	33	1
613	32	1
912	32	1
1016	32	1
1454	32	1
1488	32	1
1848	32	1
2530	32	1
2898	32	1
3911	32	1
5269	32	1
5295	32	1
5588	32	1
6433	32	1
8028	32	1
8313	32	1
8481	32	1
8543	32	1
8653	32	1
8905	32	1
9448	32	1
11249	32	1
28982	32	1
51141	32	1
51704	32	1
54543	32	1
55137	32	1
55534	32	1
55636	32	1
55745	32	1
55799	32	1
56884	32	1
57150	32	1
57502	32	1
64478	32	1
64848	32	1
65983	32	1
79642	32	1
79730	32	1
80243	32	1
81849	32	1
115123	32	1
136332	32	1
137994	32	1
149111	32	1
221037	32	1
286144	32	1
389362	32	1
868	31	1
1009	31	1
1635	31	1
2591	31	1
2914	31	1
3791	31	1
4085	31	1
4293	31	1
5451	31	1
6229	31	1
6309	31	1
6480	31	1
6638	31	1
7068	31	1
7447	31	1
8559	31	1
8766	31	1
9462	31	1
9771	31	1
9804	31	1
10982	31	1
22829	31	1
23291	31	1
23367	31	1
25819	31	1
26037	31	1
26065	31	1
28951	31	1
51253	31	1
51274	31	1
51523	31	1
54491	31	1
55243	31	1
55294	31	1
55366	31	1
55816	31	1
57186	31	1
64215	31	1
79712	31	1
94134	31	1
114799	31	1
120071	31	1
221035	31	1
389058	31	1
87	30	1
92	30	1
622	30	1
793	30	1
894	30	1
999	30	1
1040	30	1
1495	30	1
1998	30	1
2131	30	1
2903	30	1
3516	30	1
4091	30	1
4131	30	1
4337	30	1
5058	30	1
5271	30	1
5336	30	1
5602	30	1
5727	30	1
5937	30	1
6897	30	1
7013	30	1
8165	30	1
8848	30	1
9194	30	1
9352	30	1
9935	30	1
10242	30	1
11149	30	1
23024	30	1
23321	30	1
23414	30	1
23498	30	1
23580	30	1
23767	30	1
25925	30	1
26030	30	1
29099	30	1
29982	30	1
56243	30	1
64083	30	1
79923	30	1
80000	30	1
80315	30	1
83943	30	1
84298	30	1
84811	30	1
89853	30	1
112616	30	1
114821	30	1
132989	30	1
196483	30	1
285971	30	1
340527	30	1
341359	30	1
343450	30	1
353088	30	1
152	29	1
474	29	1
604	29	1
655	29	1
2019	29	1
2887	29	1
2904	29	1
2925	29	1
3176	29	1
3688	29	1
3709	29	1
4088	29	1
4190	29	1
4212	29	1
5125	29	1
5163	29	1
5867	29	1
5921	29	1
6662	29	1
7074	29	1
7163	29	1
7465	29	1
8660	29	1
9249	29	1
9638	29	1
9779	29	1
9844	29	1
10788	29	1
11278	29	1
23294	29	1
26122	29	1
54602	29	1
54664	29	1
54989	29	1
55117	29	1
55500	29	1
55857	29	1
57226	29	1
64168	29	1
80067	29	1
83989	29	1
84541	29	1
91746	29	1
92126	29	1
115572	29	1
127707	29	1
131583	29	1
153339	29	1
387921	29	1
401024	29	1
440738	29	1
114	28	1
539	28	1
577	28	1
688	28	1
774	28	1
1021	28	1
1183	28	1
2176	28	1
2317	28	1
3625	28	1
3775	28	1
4094	28	1
4311	28	1
4852	28	1
4947	28	1
5195	28	1
6533	28	1
7804	28	1
8767	28	1
8932	28	1
9231	28	1
9603	28	1
9628	28	1
9686	28	1
9839	28	1
9860	28	1
9957	28	1
10076	28	1
10207	28	1
10317	28	1
10806	28	1
10979	28	1
22919	28	1
22954	28	1
23023	28	1
23230	28	1
23328	28	1
23359	28	1
23493	28	1
23508	28	1
26011	28	1
29953	28	1
51379	28	1
54874	28	1
55133	28	1
55289	28	1
55750	28	1
56853	28	1
60685	28	1
64219	28	1
79621	28	1
79677	28	1
79813	28	1
80267	28	1
84530	28	1
84869	28	1
84899	28	1
114815	28	1
121256	28	1
130507	28	1
133619	28	1
152573	28	1
168667	28	1
202559	28	1
256435	28	1
344167	28	1
401145	28	1
105	27	1
652	27	1
773	27	1
1630	27	1
1948	27	1
2114	27	1
2137	27	1
2241	27	1
2534	27	1
4147	27	1
4258	27	1
4326	27	1
4335	27	1
4773	27	1
4986	27	1
5316	27	1
5523	27	1
5713	27	1
5764	27	1
6720	27	1
6840	27	1
7022	27	1
7372	27	1
7776	27	1
8111	27	1
8624	27	1
8654	27	1
8777	27	1
8908	27	1
9585	27	1
10105	27	1
10539	27	1
22883	27	1
22987	27	1
23175	27	1
23302	27	1
23314	27	1
25950	27	1
26137	27	1
26960	27	1
27152	27	1
28232	27	1
29995	27	1
51816	27	1
55785	27	1
55809	27	1
56171	27	1
56888	27	1
57410	27	1
58480	27	1
60412	27	1
64094	27	1
64784	27	1
79716	27	1
84966	27	1
92521	27	1
131096	27	1
132204	27	1
138241	27	1
144455	27	1
158038	27	1
161357	27	1
163227	27	1
170850	27	1
220988	27	1
256227	27	1
284695	27	1
340526	27	1
642987	27	1
1656	26	1
2849	26	1
2899	26	1
3315	26	1
3397	26	1
3725	26	1
4092	26	1
4848	26	1
4922	26	1
5090	26	1
6239	26	1
6453	26	1
6507	26	1
6513	26	1
6870	26	1
7181	26	1
8082	26	1
8128	26	1
8787	26	1
9162	26	1
9482	26	1
9685	26	1
10098	26	1
10409	26	1
10512	26	1
10667	26	1
23180	26	1
23194	26	1
23452	26	1
26040	26	1
26578	26	1
28957	26	1
29789	26	1
51057	26	1
51166	26	1
54206	26	1
54361	26	1
54549	26	1
54788	26	1
55089	26	1
55173	26	1
55224	26	1
55304	26	1
55920	26	1
56475	26	1
56981	26	1
57224	26	1
57706	26	1
63876	26	1
64067	26	1
80351	26	1
81796	26	1
84101	26	1
84946	26	1
90701	26	1
112885	26	1
133060	26	1
136259	26	1
338811	26	1
387755	26	1
442117	26	1
102800317	26	1
284	25	1
302	25	1
777	25	1
801	25	1
1008	25	1
1070	25	1
1080	25	1
1490	25	1
1789	25	1
2637	25	1
3091	25	1
3092	25	1
3281	25	1
4067	25	1
4089	25	1
4851	25	1
5129	25	1
5305	25	1
5443	25	1
5775	25	1
5915	25	1
5916	25	1
6304	25	1
6397	25	1
6624	25	1
7082	25	1
7247	25	1
7337	25	1
7444	25	1
7837	25	1
8675	25	1
8898	25	1
9258	25	1
10128	25	1
10153	25	1
10243	25	1
10413	25	1
10477	25	1
10736	25	1
11034	25	1
22859	25	1
22906	25	1
22941	25	1
23254	25	1
23768	25	1
25817	25	1
25932	25	1
26353	25	1
51305	25	1
51606	25	1
51649	25	1
54221	25	1
54462	25	1
55144	25	1
55740	25	1
55904	25	1
57132	25	1
57628	25	1
57636	25	1
57646	25	1
64410	25	1
79683	25	1
80031	25	1
80725	25	1
83540	25	1
83786	25	1
83941	25	1
84186	25	1
89796	25	1
91768	25	1
93010	25	1
112399	25	1
126969	25	1
127833	25	1
129787	25	1
154091	25	1
157807	25	1
167227	25	1
201266	25	1
221935	25	1
256021	25	1
283807	25	1
284252	25	1
285600	25	1
286204	25	1
339745	25	1
339896	25	1
344148	25	1
100133941	25	1
100507421	25	1
158	24	1
288	24	1
330	24	1
861	24	1
1373	24	1
1838	24	1
2044	24	1
2104	24	1
2146	24	1
2288	24	1
2650	24	1
2768	24	1
2776	24	1
2778	24	1
2913	24	1
3148	24	1
3169	24	1
3185	24	1
3248	24	1
3748	24	1
4087	24	1
4363	24	1
5028	24	1
5093	24	1
5142	24	1
5366	24	1
5579	24	1
5796	24	1
6000	24	1
6176	24	1
6238	24	1
6262	24	1
6383	24	1
6656	24	1
6658	24	1
6907	24	1
7325	24	1
7410	24	1
8340	24	1
8825	24	1
8826	24	1
8886	24	1
9314	24	1
9569	24	1
9682	24	1
9891	24	1
10203	24	1
10368	24	1
10920	24	1
11044	24	1
23107	24	1
23245	24	1
23338	24	1
23395	24	1
23593	24	1
26207	24	1
28227	24	1
29969	24	1
51020	24	1
54093	24	1
55075	24	1
55200	24	1
55253	24	1
55278	24	1
55291	24	1
57113	24	1
59342	24	1
64123	24	1
64759	24	1
79047	24	1
79647	24	1
80034	24	1
81788	24	1
83696	24	1
84249	24	1
84440	24	1
84465	24	1
84709	24	1
84920	24	1
90134	24	1
92293	24	1
96764	24	1
114818	24	1
127018	24	1
127602	24	1
129607	24	1
145748	24	1
153129	24	1
257415	24	1
259232	24	1
387882	24	1
389649	24	1
494143	24	1
100507650	24	1
274	23	1
1316	23	1
1757	23	1
1906	23	1
2066	23	1
3052	23	1
3175	23	1
3295	23	1
3667	23	1
3799	23	1
3930	23	1
4082	23	1
4440	23	1
4594	23	1
4835	23	1
5217	23	1
5569	23	1
6487	23	1
6751	23	1
6764	23	1
7100	23	1
7546	23	1
7643	23	1
7738	23	1
8204	23	1
8459	23	1
8525	23	1
8538	23	1
8672	23	1
8812	23	1
9184	23	1
9414	23	1
9423	23	1
9425	23	1
9508	23	1
9592	23	1
9637	23	1
9774	23	1
9865	23	1
9871	23	1
10184	23	1
10186	23	1
10257	23	1
10455	23	1
10568	23	1
10580	23	1
22908	23	1
23043	23	1
23189	23	1
23462	23	1
27131	23	1
27347	23	1
50484	23	1
51018	23	1
51133	23	1
54502	23	1
55244	23	1
55352	23	1
55832	23	1
57533	23	1
57703	23	1
60312	23	1
64084	23	1
64225	23	1
64388	23	1
80790	23	1
80821	23	1
81502	23	1
81539	23	1
81792	23	1
83734	23	1
84441	23	1
84976	23	1
90427	23	1
93663	23	1
113263	23	1
114798	23	1
114991	23	1
116224	23	1
122416	23	1
129684	23	1
144165	23	1
144423	23	1
151112	23	1
154796	23	1
166379	23	1
196993	23	1
197257	23	1
285605	23	1
440193	23	1
528	22	1
594	22	1
976	22	1
1761	22	1
1915	22	1
1952	22	1
2047	22	1
2820	22	1
2890	22	1
2969	22	1
2995	22	1
3485	22	1
3670	22	1
4255	22	1
4660	22	1
4753	22	1
5101	22	1
5154	22	1
5318	22	1
5362	22	1
5818	22	1
5860	22	1
6774	22	1
6935	22	1
7114	22	1
7132	22	1
8325	22	1
8445	22	1
9060	22	1
9185	22	1
9202	22	1
9380	22	1
9671	22	1
9923	22	1
10265	22	1
10499	22	1
10590	22	1
10886	22	1
11047	22	1
11130	22	1
11167	22	1
23022	22	1
23048	22	1
23195	22	1
23224	22	1
23287	22	1
23522	22	1
23760	22	1
24144	22	1
25814	22	1
25843	22	1
26047	22	1
26575	22	1
29116	22	1
29123	22	1
50859	22	1
51024	22	1
53942	22	1
54545	22	1
55237	22	1
55258	22	1
55653	22	1
55686	22	1
55810	22	1
55854	22	1
56160	22	1
57097	22	1
57161	22	1
57669	22	1
64924	22	1
79191	22	1
79694	22	1
79784	22	1
79922	22	1
83549	22	1
84056	22	1
84343	22	1
84623	22	1
91653	22	1
114781	22	1
114805	22	1
116135	22	1
130132	22	1
132321	22	1
150684	22	1
155185	22	1
161291	22	1
166336	22	1
168090	22	1
203228	22	1
219771	22	1
283248	22	1
285704	22	1
338645	22	1
400506	22	1
441061	22	1
100131827	22	1
81	21	1
291	21	1
357	21	1
805	21	1
902	21	1
2017	21	1
2029	21	1
2030	21	1
2100	21	1
2117	21	1
2172	21	1
2181	21	1
2195	21	1
2335	21	1
2806	21	1
2827	21	1
2872	21	1
2957	21	1
3038	21	1
3096	21	1
3693	21	1
3800	21	1
4664	21	1
4731	21	1
4810	21	1
5165	21	1
5214	21	1
5611	21	1
6119	21	1
6497	21	1
6727	21	1
6781	21	1
6850	21	1
7342	21	1
8140	21	1
9021	21	1
9442	21	1
9543	21	1
9819	21	1
9902	21	1
9905	21	1
9911	21	1
9960	21	1
10082	21	1
10116	21	1
10140	21	1
10404	21	1
10451	21	1
10651	21	1
10743	21	1
11221	21	1
22807	21	1
22856	21	1
23095	21	1
23101	21	1
23139	21	1
23186	21	1
23379	21	1
23428	21	1
23492	21	1
23635	21	1
25904	21	1
25913	21	1
25941	21	1
29785	21	1
30836	21	1
51241	21	1
51299	21	1
54815	21	1
54892	21	1
55327	21	1
55342	21	1
55353	21	1
55608	21	1
55755	21	1
56339	21	1
57002	21	1
57134	21	1
57563	21	1
57616	21	1
64218	21	1
64374	21	1
64792	21	1
64841	21	1
79644	21	1
79888	21	1
83608	21	1
83857	21	1
84216	21	1
85379	21	1
117177	21	1
131034	21	1
134121	21	1
136227	21	1
139189	21	1
139411	21	1
145581	21	1
152006	21	1
162494	21	1
205428	21	1
221416	21	1
253558	21	1
253782	21	1
283149	21	1
284058	21	1
347731	21	1
389206	21	1
494188	21	1
646658	21	1
