# Supplementary material for: Cell type-selective disease-association of genes under high regulatory load
Source: Nucleic Acids Res. 2015 Oct 10;43(18):8839–55. doi: 10.1093/nar/gkv863 (PMC4605313; doi:10.1093/nar/gkv863)
Supplement: SUPPLEMENTARY DATA [file supp_gkv863_nar-01077-z-2015-File011.zip › HighEnhLoad_VenousBlood.Neutrophil.C12012H1_10PCNT_02-Feb-2015.txt]

Entrez Gene ID	Nr Enh	H3K4me3 status
51571	130	1
50807	115	1
79890	89	1
3720	87	1
10801	87	1
9844	86	1
6239	84	1
677	82	1
5336	82	1
7090	81	1
11031	78	1
4026	77	1
359948	74	1
4627	71	1
5795	69	1
604	67	1
678	65	1
3660	64	1
5588	64	1
1316	63	1
5209	63	1
87	61	1
1052	61	1
3772	61	1
83641	61	1
6176	60	1
9334	60	1
2185	59	1
3398	59	1
3635	59	1
9308	59	1
55054	59	1
57580	59	1
7764	58	1
23498	58	1
140885	58	1
1112	57	1
3480	56	1
9804	56	1
5093	55	1
9938	55	1
57178	55	1
861	54	1
7852	54	1
55959	53	1
123041	53	1
6533	52	1
10221	52	1
22898	52	1
23291	52	1
57210	51	1
64778	51	1
2078	50	1
8111	49	1
9873	49	1
10531	49	1
23214	49	1
23429	49	1
54815	49	1
79705	49	1
83716	49	1
1785	48	1
4478	48	1
6840	48	1
9679	48	1
9759	48	1
10912	48	1
22856	48	1
55275	48	1
64077	48	1
79895	48	1
6653	47	1
11018	47	1
56986	47	1
64115	47	1
89849	47	1
2180	46	1
3937	46	1
10105	46	1
51735	46	1
55544	46	1
57533	46	1
79730	46	1
146395	46	1
284756	46	1
313	45	1
6256	45	1
7879	45	1
10602	45	1
122953	45	1
4601	44	1
5770	44	1
7456	44	1
7850	44	1
11237	44	1
23315	44	1
23514	44	1
26286	44	1
50515	44	1
54502	44	1
91526	44	1
151556	44	1
1106	43	1
2313	43	1
2934	43	1
3091	43	1
8672	43	1
23223	43	1
2908	42	1
4155	42	1
6430	42	1
9766	42	1
80055	42	1
80790	42	1
374655	42	1
100144748	42	1
1848	41	1
2587	41	1
5641	41	1
5890	41	1
8632	41	1
10409	41	1
23092	41	1
56261	41	1
57591	41	1
93517	41	1
112574	41	1
123016	41	1
203328	41	1
221184	41	1
2140	40	1
3659	40	1
5580	40	1
5583	40	1
6503	40	1
7086	40	1
10154	40	1
27086	40	1
28976	40	1
55328	40	1
120	39	1
272	39	1
953	39	1
1130	39	1
2693	39	1
8522	39	1
9051	39	1
10320	39	1
11252	39	1
54102	39	1
60675	39	1
79048	39	1
81619	39	1
283349	39	1
414152	39	1
754	38	1
1289	38	1
2040	38	1
3516	38	1
3689	38	1
5873	38	1
8609	38	1
25828	38	1
27352	38	1
55843	38	1
83983	38	1
84071	38	1
2113	37	1
2219	37	1
3295	37	1
6446	37	1
6573	37	1
6584	37	1
9750	37	1
9792	37	1
10625	37	1
25816	37	1
51187	37	1
51719	37	1
57162	37	1
1615	36	1
2776	36	1
3418	36	1
4289	36	1
4688	36	1
6310	36	1
7357	36	1
8291	36	1
10365	36	1
22918	36	1
26037	36	1
29123	36	1
54918	36	1
55636	36	1
83931	36	1
112616	36	1
960	35	1
1536	35	1
2353	35	1
2494	35	1
4739	35	1
5552	35	1
6793	35	1
8660	35	1
10783	35	1
23102	35	1
23225	35	1
23528	35	1
29107	35	1
51733	35	1
56990	35	1
64101	35	1
64420	35	1
117581	35	1
136259	35	1
597	34	1
1439	34	1
2766	34	1
2799	34	1
3055	34	1
4616	34	1
5724	34	1
9658	34	1
9922	34	1
10049	34	1
23401	34	1
23569	34	1
26030	34	1
29094	34	1
64131	34	1
80017	34	1
84106	34	1
149840	34	1
3454	33	1
3927	33	1
4249	33	1
4254	33	1
5594	33	1
5788	33	1
5829	33	1
7133	33	1
8542	33	1
9777	33	1
10487	33	1
10533	33	1
23604	33	1
55129	33	1
55810	33	1
83872	33	1
89853	33	1
374786	33	1
473	32	1
1955	32	1
3460	32	1
4084	32	1
5573	32	1
7048	32	1
8021	32	1
9448	32	1
54861	32	1
56603	32	1
56905	32	1
79718	32	1
84940	32	1
117289	32	1
157807	32	1
286336	32	1
348094	32	1
494188	32	1
2745	31	1
2872	31	1
3344	31	1
3577	31	1
3985	31	1
6283	31	1
6509	31	1
7464	31	1
10099	31	1
11240	31	1
23218	31	1
23254	31	1
23765	31	1
26128	31	1
51134	31	1
55194	31	1
55625	31	1
55729	31	1
55790	31	1
57561	31	1
80820	31	1
84894	31	1
391723	31	1
549	30	1
2355	30	1
2788	30	1
3274	30	1
3570	30	1
4010	30	1
4670	30	1
6506	30	1
6670	30	1
9887	30	1
10938	30	1
11057	30	1
23001	30	1
23389	30	1
27439	30	1
28232	30	1
55824	30	1
56963	30	1
64410	30	1
89846	30	1
150280	30	1
150372	30	1
283358	30	1
100130357	30	1
613	29	1
668	29	1
843	29	1
1050	29	1
2533	29	1
2830	29	1
2889	29	1
3099	29	1
3482	29	1
3707	29	1
4067	29	1
4082	29	1
4650	29	1
4811	29	1
5740	29	1
5867	29	1
5909	29	1
8289	29	1
8411	29	1
8837	29	1
8925	29	1
10135	29	1
22990	29	1
23613	29	1
28996	29	1
51274	29	1
51290	29	1
54788	29	1
55276	29	1
55277	29	1
55850	29	1
57707	29	1
58480	29	1
60481	29	1
60490	29	1
79887	29	1
80301	29	1
81704	29	1
84330	29	1
146850	29	1
100127889	29	1
156	28	1
2752	28	1
2771	28	1
3566	28	1
3579	28	1
3631	28	1
4332	28	1
5997	28	1
9120	28	1
9630	28	1
9686	28	1
9712	28	1
9839	28	1
9896	28	1
9993	28	1
11214	28	1
23030	28	1
23048	28	1
23406	28	1
30011	28	1
51621	28	1
55122	28	1
55604	28	1
55711	28	1
79657	28	1
80315	28	1
83549	28	1
84059	28	1
85450	28	1
118788	28	1
154664	28	1
338692	28	1
339896	28	1
651746	28	1
135	27	1
309	27	1
894	27	1
1509	27	1
1889	27	1
3576	27	1
4001	27	1
5341	27	1
5538	27	1
5579	27	1
5660	27	1
6745	27	1
7091	27	1
7227	27	1
7414	27	1
8301	27	1
8303	27	1
9770	27	1
10318	27	1
23108	27	1
55561	27	1
56301	27	1
56889	27	1
80781	27	1
80853	27	1
84417	27	1
85007	27	1
120425	27	1
154790	27	1
201799	27	1
344558	27	1
347902	27	1
375057	27	1
387755	27	1
400658	27	1
400954	27	1
493753	27	1
554251	27	1
249	26	1
965	26	1
4542	26	1
5142	26	1
5144	26	1
5226	26	1
5894	26	1
6184	26	1
6224	26	1
6390	26	1
6482	26	1
6672	26	1
7038	26	1
8178	26	1
9100	26	1
9262	26	1
9355	26	1
9778	26	1
9962	26	1
10367	26	1
10659	26	1
10868	26	1
23287	26	1
23603	26	1
25797	26	1
51256	26	1
55352	26	1
55809	26	1
56655	26	1
57410	26	1
57724	26	1
63979	26	1
79689	26	1
79758	26	1
80331	26	1
83786	26	1
84440	26	1
253260	26	1
389203	26	1
440193	26	1
19	25	1
476	25	1
762	25	1
978	25	1
2268	25	1
2885	25	1
4057	25	1
4149	25	1
4775	25	1
5625	25	1
5745	25	1
5747	25	1
5880	25	1
6786	25	1
7443	25	1
7776	25	1
7799	25	1
8525	25	1
10472	25	1
10814	25	1
11163	25	1
11177	25	1
23533	25	1
29799	25	1
30820	25	1
54443	25	1
55294	25	1
57085	25	1
57705	25	1
58513	25	1
60386	25	1
65018	25	1
79888	25	1
80204	25	1
84251	25	1
116985	25	1
151903	25	1
286053	25	1
204	24	1
240	24	1
311	24	1
2342	24	1
2867	24	1
3936	24	1
3976	24	1
5782	24	1
5908	24	1
5922	24	1
6195	24	1
6240	24	1
6515	24	1
6738	24	1
7114	24	1
7128	24	1
8125	24	1
8440	24	1
9489	24	1
9537	24	1
10645	24	1
22931	24	1
23095	24	1
23240	24	1
23446	24	1
28989	24	1
29982	24	1
50651	24	1
51108	24	1
51477	24	1
53335	24	1
55267	24	1
55357	24	1
55534	24	1
57498	24	1
58526	24	1
64761	24	1
84255	24	1
84669	24	1
90324	24	1
126308	24	1
129642	24	1
168455	24	1
201266	24	1
253558	24	1
646627	24	1
202	23	1
1385	23	1
1435	23	1
1794	23	1
1859	23	1
2000	23	1
2120	23	1
5210	23	1
5292	23	1
5734	23	1
5914	23	1
6280	23	1
6452	23	1
6624	23	1
6990	23	1
8530	23	1
8834	23	1
9208	23	1
9704	23	1
9797	23	1
9935	23	1
10018	23	1
10326	23	1
10370	23	1
10391	23	1
10439	23	1
10538	23	1
23366	23	1
25979	23	1
54498	23	1
54518	23	1
54989	23	1
55196	23	1
56890	23	1
57136	23	1
59339	23	1
64121	23	1
79932	23	1
84624	23	1
91445	23	1
91748	23	1
115572	23	1
132320	23	1
152002	23	1
220972	23	1
257236	23	1
414236	23	1
414318	23	1
643246	23	1
154	22	1
241	22	1
290	22	1
801	22	1
1084	22	1
1946	22	1
3185	22	1
4258	22	1
4311	22	1
4851	22	1
4967	22	1
5453	22	1
5603	22	1
6309	22	1
6548	22	1
6733	22	1
6782	22	1
6916	22	1
7260	22	1
8870	22	1
9050	22	1
9202	22	1
9267	22	1
9314	22	1
9516	22	1
9592	22	1
9781	22	1
22904	22	1
23112	22	1
23347	22	1
23390	22	1
29072	22	1
51174	22	1
51312	22	1
55075	22	1
55173	22	1
57142	22	1
57169	22	1
64092	22	1
79712	22	1
80005	22	1
80025	22	1
80254	22	1
81671	22	1
83593	22	1
92241	22	1
113263	22	1
114882	22	1
127544	22	1
339855	22	1
400451	22	1
81	21	1
102	21	1
182	21	1
780	21	1
1089	21	1
1102	21	1
1118	21	1
1230	21	1
1361	21	1
1488	21	1
2309	21	1
2495	21	1
3397	21	1
4170	21	1
4520	21	1
4835	21	1
5293	21	1
5527	21	1
5586	21	1
5818	21	1
5836	21	1
6175	21	1
6196	21	1
6208	21	1
6311	21	1
6531	21	1
6732	21	1
6777	21	1
6850	21	1
7040	21	1
7099	21	1
7187	21	1
7832	21	1
8726	21	1
8794	21	1
9445	21	1
9473	21	1
9663	21	1
9665	21	1
9846	21	1
10260	21	1
10296	21	1
10451	21	1
10806	21	1
11314	21	1
23201	21	1
23590	21	1
26578	21	1
29957	21	1
51341	21	1
55350	21	1
55553	21	1
57097	21	1
57654	21	1
64332	21	1
80011	21	1
80774	21	1
81502	21	1
81788	21	1
84957	21	1
89978	21	1
118429	21	1
131583	21	1
145567	21	1
151011	21	1
196383	21	1
219771	21	1
340526	21	1
340527	21	1
389289	21	1
400569	21	1
100113407	21	1
602	20	1
896	20	1
929	20	1
1073	20	1
1326	20	1
1432	20	1
1912	20	1
2081	20	1
2629	20	1
3020	20	1
3142	20	1
3382	20	1
3654	20	1
3732	20	1
4154	20	1
4288	20	1
5306	20	1
6397	20	1
6477	20	1
6483	20	1
6711	20	1
7096	20	1
7097	20	1
7328	20	1
7869	20	1
8766	20	1
8807	20	1
8816	20	1
8897	20	1
9683	20	1
9972	20	1
10019	20	1
10890	20	1
11151	20	1
22821	20	1
23299	20	1
26999	20	1
27044	20	1
50809	20	1
51564	20	1
51582	20	1
54476	20	1
54790	20	1
55164	20	1
55794	20	1
56169	20	1
56917	20	1
64225	20	1
79960	20	1
80851	20	1
81833	20	1
83606	20	1
83637	20	1
84629	20	1
90550	20	1
118987	20	1
119391	20	1
121260	20	1
126669	20	1
152007	20	1
163859	20	1
221955	20	1
255488	20	1
256021	20	1
285550	20	1
374308	20	1
211	19	1
634	19	1
818	19	1
832	19	1
841	19	1
943	19	1
1611	19	1
1870	19	1
1939	19	1
1997	19	1
2182	19	1
2352	19	1
2683	19	1
2879	19	1
3101	19	1
3162	19	1
3763	19	1
3778	19	1
3837	19	1
4005	19	1
4215	19	1
4217	19	1
4689	19	1
4899	19	1
5025	19	1
5029	19	1
5591	19	1
5879	19	1
6404	19	1
6662	19	1
7903	19	1
8667	19	1
8778	19	1
9043	19	1
9181	19	1
9236	19	1
9375	19	1
9447	19	1
9612	19	1
9628	19	1
9960	19	1
10140	19	1
10239	19	1
10404	19	1
10458	19	1
10809	19	1
11213	19	1
22936	19	1
23067	19	1
23186	19	1
23523	19	1
23609	19	1
23761	19	1
27101	19	1
27284	19	1
29058	19	1
51199	19	1
51322	19	1
51507	19	1
51649	19	1
54438	19	1
54963	19	1
55308	19	1
55313	19	1
55755	19	1
57222	19	1
57649	19	1
58190	19	1
63971	19	1
64072	19	1
64859	19	1
79155	19	1
79693	19	1
79720	19	1
80183	19	1
80325	19	1
80342	19	1
81793	19	1
83696	19	1
84062	19	1
84514	19	1
89927	19	1
90141	19	1
96459	19	1
117584	19	1
124935	19	1
134957	19	1
162989	19	1
219348	19	1
221037	19	1
221491	19	1
387893	19	1
768211	19	1
103	18	1
637	18	1
641	18	1
705	18	1
734	18	1
1604	18	1
2650	18	1
3107	18	1
3554	18	1
3597	18	1
3914	18	1
4053	18	1
4076	18	1
4092	18	1
4146	18	1
4208	18	1
4783	18	1
5125	18	1
5791	18	1
5937	18	1
6279	18	1
6574	18	1
7422	18	1
8509	18	1
8635	18	1
8676	18	1
8728	18	1
9053	18	1
9467	18	1
9488	18	1
9842	18	1
9911	18	1
10059	18	1
10166	18	1
10261	18	1
10970	18	1
11343	18	1
22978	18	1
23064	18	1
23473	18	1
25771	18	1
26034	18	1
26112	18	1
26190	18	1
27128	18	1
27244	18	1
51162	18	1
51246	18	1
51316	18	1
51363	18	1
54440	18	1
54880	18	1
54896	18	1
55784	18	1
57118	18	1
57520	18	1
57623	18	1
59269	18	1
64065	18	1
81603	18	1
84187	18	1
84188	18	1
84270	18	1
85453	18	1
90273	18	1
90459	18	1
92797	18	1
128869	18	1
151393	18	1
159686	18	1
222194	18	1
374819	18	1
375387	18	1
408	17	1
665	17	1
773	17	1
1315	17	1
1612	17	1
1654	17	1
1992	17	1
2762	17	1
2869	17	1
2959	17	1
3133	17	1
3632	17	1
3705	17	1
3952	17	1
4179	17	1
4778	17	1
5023	17	1
5045	17	1
5058	17	1
5223	17	1
5339	17	1
5500	17	1
5611	17	1
5682	17	1
5906	17	1
6789	17	1
6809	17	1
6894	17	1
6907	17	1
7050	17	1
7477	17	1
8073	17	1
8187	17	1
8202	17	1
8795	17	1
8875	17	1
9026	17	1
9555	17	1
9830	17	1
9899	17	1
9989	17	1
10010	17	1
10403	17	1
10610	17	1
10813	17	1
11165	17	1
22862	17	1
23189	17	1
23228	17	1
23345	17	1
23550	17	1
26996	17	1
27040	17	1
27202	17	1
27258	17	1
27315	17	1
27436	17	1
29842	17	1
51099	17	1
53917	17	1
54434	17	1
54517	17	1
55924	17	1
56829	17	1
56910	17	1
57419	17	1
63898	17	1
64207	17	1
64783	17	1
65220	17	1
79364	17	1
79627	17	1
81615	17	1
83879	17	1
84441	17	1
84628	17	1
91272	17	1
91522	17	1
92017	17	1
113829	17	1
115207	17	1
115827	17	1
116448	17	1
120892	17	1
122416	17	1
125111	17	1
144423	17	1
144699	17	1
200424	17	1
220929	17	1
221416	17	1
253143	17	1
345757	17	1
348938	17	1
353088	17	1
404093	17	1
100049587	17	1
113	16	1
391	16	1
397	16	1
399	16	1
466	16	1
489	16	1
598	16	1
671	16	1
728	16	1
864	16	1
944	16	1
947	16	1
961	16	1
962	16	1
976	16	1
1362	16	1
1387	16	1
1540	16	1
2015	16	1
2099	16	1
2139	16	1
2289	16	1
2870	16	1
2876	16	1
2878	16	1
3036	16	1
3092	16	1
3242	16	1
3267	16	1
3360	16	1
4051	16	1
4140	16	1
4214	16	1
4245	16	1
4659	16	1
5150	16	1
5452	16	1
5530	16	1
5590	16	1
5624	16	1
6001	16	1
6118	16	1
6229	16	1
6402	16	1
6480	16	1
7070	16	1
7084	16	1
7375	16	1
7430	16	1
7555	16	1
8269	16	1
8553	16	1
8773	16	1
8898	16	1
9595	16	1
9958	16	1
10100	16	1
10397	16	1
10673	16	1
10762	16	1
11221	16	1
11320	16	1
22820	16	1
22834	16	1
23023	16	1
23307	16	1
25798	16	1
27235	16	1
29789	16	1
51427	16	1
54103	16	1
54980	16	1
55654	16	1
57228	16	1
57609	16	1
64127	16	1
64744	16	1
64919	16	1
65125	16	1
79660	16	1
80758	16	1
83464	16	1
83478	16	1
84658	16	1
84959	16	1
114883	16	1
124565	16	1
132864	16	1
137682	16	1
143686	16	1
154141	16	1
162466	16	1
197370	16	1
199990	16	1
255394	16	1
283991	16	1
340252	16	1
344758	16	1
400410	16	1
619279	16	1
652968	16	1
118	15	1
158	15	1
306	15	1
366	15	1
528	15	1
571	15	1
683	15	1
719	15	1
752	15	1
847	15	1
1608	15	1
1795	15	1
2011	15	1
2806	15	1
2820	15	1
3146	15	1
3400	15	1
3557	15	1
3656	15	1
3759	15	1
3787	15	1
3980	15	1
4066	15	1
4192	15	1
4318	15	1
4580	15	1
4644	15	1
4705	15	1
5028	15	1
5201	15	1
5253	15	1
5307	15	1
5332	15	1
5595	15	1
5687	15	1
5743	15	1
6233	15	1
6301	15	1
6484	15	1
6497	15	1
6688	15	1
7077	15	1
7462	15	1
7528	15	1
7867	15	1
8408	15	1
8498	15	1
8527	15	1
9394	15	1
9625	15	1
9633	15	1
9870	15	1
9881	15	1
9927	15	1
9943	15	1
9948	15	1
10043	15	1
10163	15	1
10171	15	1
10274	15	1
10418	15	1
10499	15	1
10613	15	1
10657	15	1
11164	15	1
22818	15	1
23046	15	1
23118	15	1
23236	15	1
23239	15	1
23295	15	1
23469	15	1
23526	15	1
25819	15	1
25841	15	1
25842	15	1
25906	15	1
27036	15	1
27180	15	1
28231	15	1
29079	15	1
29117	15	1
29128	15	1
29928	15	1
50853	15	1
51006	15	1
51311	15	1
51411	15	1
51734	15	1
54210	15	1
54331	15	1
54472	15	1
54997	15	1
55187	15	1
55589	15	1
55593	15	1
55690	15	1
55765	15	1
55852	15	1
56975	15	1
57535	15	1
60485	15	1
64324	15	1
64400	15	1
65249	15	1
79008	15	1
79180	15	1
79414	15	1
79621	15	1
79682	15	1
80223	15	1
80228	15	1
80765	15	1
81553	15	1
83592	15	1
83874	15	1
84034	15	1
84164	15	1
84309	15	1
84816	15	1
84875	15	1
84935	15	1
85413	15	1
89884	15	1
91869	15	1
94031	15	1
114794	15	1
115123	15	1
119587	15	1
124783	15	1
126208	15	1
128346	15	1
128710	15	1
139716	15	1
150468	15	1
201176	15	1
204219	15	1
219578	15	1
221504	15	1
284058	15	1
284498	15	1
285852	15	1
388284	15	1
388677	15	1
415116	15	1
548593	15	1
643836	15	1
29	14	1
40	14	1
60	14	1
91	14	1
387	14	1
639	14	1
771	14	1
860	14	1
1051	14	1
1053	14	1
1113	14	1
1318	14	1
1453	14	1
1545	14	1
1601	14	1
1729	14	1
1778	14	1
1843	14	1
1906	14	1
1960	14	1
2023	14	1
2034	14	1
2280	14	1
2334	14	1
2632	14	1
2672	14	1
3096	14	1
3098	14	1
3475	14	1
3603	14	1
3607	14	1
3625	14	1
3655	14	1
3687	14	1
3725	14	1
3797	14	1
3930	14	1
4482	14	1
4613	14	1
4915	14	1
5162	14	1
5163	14	1
5296	14	1
5305	14	1
5566	14	1
5777	14	1
5802	14	1
5966	14	1
5982	14	1
6556	14	1
6693	14	1
6867	14	1
7095	14	1
7295	14	1
7305	14	1
7913	14	1
7994	14	1
8986	14	1
9229	14	1
9240	14	1
9368	14	1
9474	14	1
9563	14	1
9616	14	1
9673	14	1
9755	14	1
9764	14	1
9794	14	1
9861	14	1
10092	14	1
10208	14	1
10565	14	1
10672	14	1
10678	14	1
10920	14	1
11040	14	1
11329	14	1
23057	14	1
25865	14	1
25949	14	1
26234	14	1
27154	14	1
27161	14	1
50615	14	1
51144	14	1
51218	14	1
51305	14	1
51738	14	1
54108	14	1
54469	14	1
54536	14	1
54665	14	1
54899	14	1
54961	14	1
55062	14	1
55092	14	1
55234	14	1
55332	14	1
55633	14	1
55904	14	1
57655	14	1
60672	14	1
64386	14	1
79747	14	1
79906	14	1
80742	14	1
81577	14	1
81611	14	1
83667	14	1
84913	14	1
84969	14	1
84984	14	1
91662	14	1
91663	14	1
125170	14	1
144195	14	1
147015	14	1
147138	14	1
151525	14	1
167838	14	1
196394	14	1
221120	14	1
222662	14	1
222962	14	1
223082	14	1
284184	14	1
343990	14	1
387119	14	1
643314	14	1
643802	14	1
100507050	14	1
