# Supplementary material for: Cell type-selective disease-association of genes under high regulatory load
Source: Nucleic Acids Res. 2015 Oct 10;43(18):8839–55. doi: 10.1093/nar/gkv863 (PMC4605313; doi:10.1093/nar/gkv863)
Supplement: SUPPLEMENTARY DATA [file supp_gkv863_nar-01077-z-2015-File011.zip › HighEnhLoad_VenousBlood.Neutrophil.C001UYH1_10PCNT_02-Feb-2015.txt]

Entrez Gene ID	Nr Enh	H3K4me3 status
5093	29	1
83786	29	1
57410	27	1
51571	25	1
359948	25	1
677	24	1
50807	24	1
5552	21	1
678	20	1
9804	20	1
10801	20	1
2180	19	1
3659	19	1
7133	19	1
10135	19	1
50515	19	1
7090	18	1
374655	18	1
1130	17	1
9516	17	1
23291	17	1
23498	17	1
26286	17	1
83931	17	1
604	16	1
2353	16	1
3418	16	1
5336	16	1
8303	16	1
8672	16	1
11252	16	1
26128	16	1
51733	16	1
55959	16	1
57210	16	1
168455	16	1
1106	15	1
2495	15	1
3091	15	1
4026	15	1
6256	15	1
6793	15	1
10318	15	1
23533	15	1
64115	15	1
79888	15	1
100144748	15	1
943	14	1
1843	14	1
3454	14	1
3937	14	1
4811	14	1
5580	14	1
5583	14	1
5770	14	1
5880	14	1
6531	14	1
7832	14	1
9473	14	1
84270	14	1
705	13	1
1889	13	1
2908	13	1
3460	13	1
3720	13	1
4814	13	1
5890	13	1
6533	13	1
6688	13	1
10105	13	1
10602	13	1
23406	13	1
55328	13	1
57178	13	1
57580	13	1
57707	13	1
80709	13	1
90007	13	1
140885	13	1
389289	13	1
896	12	1
1084	12	1
1289	12	1
3055	12	1
3660	12	1
5588	12	1
9489	12	1
9770	12	1
9792	12	1
9938	12	1
22898	12	1
57162	12	1
79890	12	1
146850	12	1
87	11	1
135	11	1
1153	11	1
2872	11	1
3985	11	1
5209	11	1
5788	11	1
6176	11	1
6195	11	1
6584	11	1
7084	11	1
7086	11	1
7852	11	1
8632	11	1
9120	11	1
9308	11	1
9846	11	1
9960	11	1
10154	11	1
10365	11	1
10912	11	1
10938	11	1
29094	11	1
51043	11	1
51363	11	1
51621	11	1
54980	11	1
55194	11	1
55850	11	1
56905	11	1
57222	11	1
57533	11	1
57602	11	1
83606	11	1
91252	11	1
152007	11	1
162989	11	1
637	10	1
754	10	1
1230	10	1
1316	10	1
1445	10	1
2587	10	1
4155	10	1
4335	10	1
4650	10	1
5527	10	1
5594	10	1
6430	10	1
6446	10	1
6573	10	1
6670	10	1
8125	10	1
8289	10	1
8301	10	1
9256	10	1
9683	10	1
9759	10	1
9922	10	1
10221	10	1
23223	10	1
23225	10	1
23315	10	1
51134	10	1
54815	10	1
55904	10	1
60490	10	1
65249	10	1
80254	10	1
91445	10	1
313	9	1
1453	9	1
2771	9	1
2870	9	1
2878	9	1
3185	9	1
3635	9	1
4288	9	1
4627	9	1
5329	9	1
5452	9	1
6118	9	1
6208	9	1
9123	9	1
9592	9	1
9766	9	1
9962	9	1
10391	9	1
23092	9	1
23401	9	1
23429	9	1
27436	9	1
29887	9	1
51312	9	1
58513	9	1
60675	9	1
64072	9	1
80228	9	1
80301	9	1
80790	9	1
83983	9	1
84766	9	1
200315	9	1
257236	9	1
338692	9	1
100913187	9	1
60	8	1
241	8	1
290	8	1
752	8	1
1025	8	1
1052	8	1
2867	8	1
3107	8	1
3480	8	1
3689	8	1
3726	8	1
4067	8	1
4170	8	1
4289	8	1
4688	8	1
4739	8	1
5500	8	1
5791	8	1
5795	8	1
6482	8	1
6509	8	1
6556	8	1
6809	8	1
7538	8	1
7869	8	1
8073	8	1
8726	8	1
8837	8	1
9595	8	1
9777	8	1
9839	8	1
9896	8	1
9905	8	1
10239	8	1
10531	8	1
10625	8	1
22990	8	1
23135	8	1
23214	8	1
23240	8	1
23366	8	1
25828	8	1
27342	8	1
29058	8	1
29992	8	1
51322	8	1
54331	8	1
54788	8	1
60481	8	1
79155	8	1
79180	8	1
79758	8	1
80169	8	1
80207	8	1
80820	8	1
80851	8	1
83442	8	1
83641	8	1
84957	8	1
113730	8	1
146227	8	1
146395	8	1
150372	8	1
163859	8	1
170954	8	1
339855	8	1
400451	8	1
554251	8	1
156	7	1
366	7	1
391	7	1
597	7	1
602	7	1
734	7	1
771	7	1
843	7	1
1051	7	1
1432	7	1
1439	7	1
1649	7	1
1848	7	1
2752	7	1
3020	7	1
3927	7	1
4082	7	1
4084	7	1
4179	7	1
4705	7	1
4835	7	1
4851	7	1
5641	7	1
5894	7	1
5997	7	1
6224	7	1
6280	7	1
6452	7	1
6548	7	1
6786	7	1
7097	7	1
7128	7	1
7136	7	1
7375	7	1
7405	7	1
7555	7	1
7846	7	1
8111	7	1
8178	7	1
8187	7	1
8407	7	1
8677	7	1
9181	7	1
9208	7	1
9355	7	1
9467	7	1
9679	7	1
9704	7	1
10404	7	1
10533	7	1
10672	7	1
10783	7	1
10868	7	1
10970	7	1
11031	7	1
11057	7	1
23013	7	1
23473	7	1
25771	7	1
25797	7	1
25942	7	1
26030	7	1
27128	7	1
27315	7	1
50486	7	1
51735	7	1
55054	7	1
55111	7	1
56341	7	1
57623	7	1
59269	7	1
64077	7	1
64744	7	1
64778	7	1
64781	7	1
64859	7	1
79651	7	1
79718	7	1
80055	7	1
80149	7	1
80183	7	1
80315	7	1
80758	7	1
83716	7	1
84002	7	1
85450	7	1
90324	7	1
91056	7	1
91461	7	1
91526	7	1
92822	7	1
93517	7	1
113829	7	1
114785	7	1
115992	7	1
119587	7	1
122953	7	1
124783	7	1
124935	7	1
132320	7	1
136259	7	1
144423	7	1
203328	7	1
284756	7	1
348094	7	1
375307	7	1
387694	7	1
400569	7	1
643246	7	1
409	6	1
567	6	1
929	6	1
1027	6	1
1615	6	1
1778	6	1
1992	6	1
2140	6	1
2185	6	1
2268	6	1
2286	6	1
2309	6	1
2357	6	1
2512	6	1
2693	6	1
3156	6	1
3398	6	1
3459	6	1
3516	6	1
3576	6	1
3687	6	1
3707	6	1
4245	6	1
4439	6	1
4683	6	1
4728	6	1
4863	6	1
5025	6	1
5216	6	1
5265	6	1
5306	6	1
5341	6	1
5573	6	1
5829	6	1
5906	6	1
5970	6	1
6046	6	1
6283	6	1
6386	6	1
6397	6	1
6624	6	1
6827	6	1
7127	6	1
7408	6	1
7409	6	1
7414	6	1
8202	6	1
8334	6	1
8347	6	1
8449	6	1
8764	6	1
9394	6	1
9445	6	1
9567	6	1
9605	6	1
9686	6	1
9750	6	1
9844	6	1
9873	6	1
9887	6	1
9967	6	1
10140	6	1
10188	6	1
10296	6	1
10311	6	1
10312	6	1
10645	6	1
10809	6	1
10870	6	1
10972	6	1
11237	6	1
11314	6	1
22820	6	1
22904	6	1
23048	6	1
23201	6	1
23211	6	1
23786	6	1
26999	6	1
27202	6	1
29079	6	1
29789	6	1
29982	6	1
51230	6	1
51477	6	1
51507	6	1
51582	6	1
51637	6	1
54541	6	1
55075	6	1
55294	6	1
55308	6	1
55561	6	1
55577	6	1
55608	6	1
55790	6	1
56886	6	1
56990	6	1
57118	6	1
57136	6	1
57169	6	1
57558	6	1
57617	6	1
57649	6	1
57654	6	1
64092	6	1
64127	6	1
64769	6	1
79091	6	1
79706	6	1
79960	6	1
80017	6	1
80781	6	1
81575	6	1
81619	6	1
81788	6	1
84444	6	1
84649	6	1
84790	6	1
84807	6	1
114794	6	1
126308	6	1
146712	6	1
196383	6	1
199990	6	1
201799	6	1
222487	6	1
283349	6	1
283358	6	1
374786	6	1
374819	6	1
374872	6	1
387893	6	1
440836	6	1
493753	6	1
646627	6	1
15	5	1
18	5	1
19	5	1
101	5	1
309	5	1
526	5	1
613	5	1
728	5	1
861	5	1
928	5	1
1102	5	1
1192	5	1
1241	5	1
1604	5	1
1656	5	1
1859	5	1
1912	5	1
1939	5	1
1955	5	1
1998	5	1
2029	5	1
2207	5	1
2212	5	1
2581	5	1
2885	5	1
2934	5	1
3059	5	1
3566	5	1
3588	5	1
3619	5	1
3622	5	1
3631	5	1
3632	5	1
3976	5	1
4046	5	1
4076	5	1
4125	5	1
4210	5	1
4254	5	1
4600	5	1
4601	5	1
4616	5	1
4689	5	1
4800	5	1
5008	5	1
5023	5	1
5058	5	1
5089	5	1
5590	5	1
5603	5	1
5606	5	1
5660	5	1
5719	5	1
5724	5	1
5743	5	1
5747	5	1
5777	5	1
5914	5	1
6203	5	1
6282	5	1
6303	5	1
6483	5	1
6494	5	1
6526	5	1
6738	5	1
7040	5	1
7099	5	1
7132	5	1
7305	5	1
7779	5	1
7850	5	1
7867	5	1
8439	5	1
8509	5	1
8530	5	1
8649	5	1
8676	5	1
8795	5	1
9043	5	1
9111	5	1
9334	5	1
9447	5	1
9448	5	1
9559	5	1
9625	5	1
9647	5	1
9895	5	1
9911	5	1
9990	5	1
9997	5	1
10055	5	1
10092	5	1
10095	5	1
10211	5	1
10458	5	1
10657	5	1
11164	5	1
11213	5	1
11333	5	1
23091	5	1
23130	5	1
23152	5	1
23466	5	1
23514	5	1
23765	5	1
25777	5	1
26001	5	1
27036	5	1
27071	5	1
27074	5	1
27086	5	1
27113	5	1
28231	5	1
28989	5	1
29107	5	1
29911	5	1
29990	5	1
51061	5	1
51100	5	1
51162	5	1
51274	5	1
54108	5	1
54440	5	1
54790	5	1
54812	5	1
55048	5	1
55069	5	1
55196	5	1
55275	5	1
55505	5	1
55534	5	1
55604	5	1
55625	5	1
55636	5	1
55643	5	1
55654	5	1
55700	5	1
55793	5	1
55810	5	1
55924	5	1
56963	5	1
57561	5	1
60386	5	1
64857	5	1
64968	5	1
79567	5	1
79616	5	1
79712	5	1
79731	5	1
80223	5	1
80325	5	1
81603	5	1
83593	5	1
83872	5	1
84071	5	1
84148	5	1
84153	5	1
84243	5	1
84504	5	1
89846	5	1
89849	5	1
91272	5	1
91544	5	1
91748	5	1
91869	5	1
115572	5	1
116985	5	1
117289	5	1
119391	5	1
120892	5	1
121260	5	1
123041	5	1
134957	5	1
137886	5	1
154791	5	1
154881	5	1
155435	5	1
196394	5	1
221443	5	1
253260	5	1
255488	5	1
282991	5	1
285343	5	1
333929	5	1
353088	5	1
400410	5	1
414318	5	1
440026	5	1
494188	5	1
100996928	5	1
120	4	1
133	4	1
181	4	1
204	4	1
382	4	1
388	4	1
468	4	1
472	4	1
528	4	1
842	4	1
965	4	1
976	4	1
1072	4	1
1112	4	1
1298	4	1
1455	4	1
1460	4	1
1601	4	1
1603	4	1
1655	4	1
1796	4	1
1983	4	1
1984	4	1
1997	4	1
2014	4	1
2015	4	1
2027	4	1
2033	4	1
2077	4	1
2081	4	1
2120	4	1
2172	4	1
2319	4	1
2355	4	1
2358	4	1
2783	4	1
2788	4	1
2799	4	1
2879	4	1
2889	4	1
3005	4	1
3021	4	1
3092	4	1
3097	4	1
3099	4	1
3104	4	1
3105	4	1
3169	4	1
3181	4	1
3557	4	1
3570	4	1
3614	4	1
3621	4	1
3732	4	1
3768	4	1
3952	4	1
4050	4	1
4144	4	1
4296	4	1
4302	4	1
4520	4	1
4542	4	1
4751	4	1
4791	4	1
4795	4	1
4824	4	1
4928	4	1
5142	4	1
5152	4	1
5198	4	1
5531	4	1
5534	4	1
5611	4	1
5721	4	1
5734	4	1
5861	4	1
5863	4	1
5879	4	1
5966	4	1
6175	4	1
6237	4	1
6310	4	1
6314	4	1
6455	4	1
6513	4	1
6515	4	1
6574	4	1
6595	4	1
6667	4	1
6772	4	1
6774	4	1
6777	4	1
6782	4	1
6840	4	1
6867	4	1
6888	4	1
6892	4	1
6903	4	1
7052	4	1
7067	4	1
7091	4	1
7114	4	1
7130	4	1
7297	4	1
7323	4	1
7456	4	1
7536	4	1
7593	4	1
7690	4	1
7799	4	1
7940	4	1
8239	4	1
8349	4	1
8522	4	1
8621	4	1
8675	4	1
8698	4	1
8780	4	1
8794	4	1
8804	4	1
9050	4	1
9212	4	1
9262	4	1
9403	4	1
9692	4	1
9797	4	1
9825	4	1
9870	4	1
9903	4	1
9958	4	1
9993	4	1
10010	4	1
10127	4	1
10213	4	1
10237	4	1
10472	4	1
10610	4	1
10678	4	1
10766	4	1
10785	4	1
10865	4	1
10890	4	1
10957	4	1
11018	4	1
11078	4	1
11165	4	1
11320	4	1
11335	4	1
22838	4	1
22853	4	1
22882	4	1
23064	4	1
23097	4	1
23125	4	1
23299	4	1
23341	4	1
23347	4	1
23352	4	1
23387	4	1
23446	4	1
23558	4	1
23603	4	1
23645	4	1
23761	4	1
25790	4	1
25798	4	1
25819	4	1
25824	4	1
25906	4	1
26164	4	1
26168	4	1
26190	4	1
26986	4	1
27040	4	1
27101	4	1
27141	4	1
27243	4	1
28988	4	1
29100	4	1
29799	4	1
50618	4	1
50848	4	1
51058	4	1
51108	4	1
51164	4	1
51187	4	1
51256	4	1
51296	4	1
51550	4	1
51564	4	1
51592	4	1
51649	4	1
53917	4	1
54443	4	1
54469	4	1
54509	4	1
54926	4	1
54958	4	1
54971	4	1
55009	4	1
55032	4	1
55062	4	1
55072	4	1
55200	4	1
55352	4	1
55588	4	1
55593	4	1
55652	4	1
55683	4	1
55778	4	1
55802	4	1
56655	4	1
56911	4	1
57018	4	1
57403	4	1
57458	4	1
57592	4	1
57655	4	1
57827	4	1
58506	4	1
59339	4	1
64114	4	1
64174	4	1
64332	4	1
64853	4	1
65108	4	1
65220	4	1
79008	4	1
79048	4	1
79602	4	1
79657	4	1
79730	4	1
79735	4	1
79760	4	1
79794	4	1
79930	4	1
80198	4	1
80342	4	1
81565	4	1
81611	4	1
83549	4	1
83855	4	1
84124	4	1
84251	4	1
84440	4	1
84624	4	1
84669	4	1
84693	4	1
84709	4	1
84872	4	1
84890	4	1
84984	4	1
85451	4	1
90362	4	1
90799	4	1
96459	4	1
115817	4	1
117584	4	1
123016	4	1
124460	4	1
124997	4	1
125111	4	1
126208	4	1
127544	4	1
131583	4	1
137835	4	1
144404	4	1
147015	4	1
150280	4	1
151393	4	1
151556	4	1
152002	4	1
159686	4	1
162979	4	1
171389	4	1
192669	4	1
200186	4	1
203228	4	1
220416	4	1
221491	4	1
221656	4	1
221955	4	1
253143	4	1
254102	4	1
261734	4	1
283234	4	1
284001	4	1
284759	4	1
285888	4	1
343990	4	1
348180	4	1
388585	4	1
399909	4	1
400658	4	1
414236	4	1
548593	4	1
643836	4	1
51	3	1
102	3	1
104	3	1
182	3	1
202	3	1
214	3	1
240	3	1
271	3	1
272	3	1
353	3	1
379	3	1
381	3	1
387	3	1
473	3	1
476	3	1
523	3	1
549	3	1
571	3	1
639	3	1
668	3	1
801	3	1
818	3	1
829	3	1
830	3	1
832	3	1
836	3	1
944	3	1
961	3	1
967	3	1
978	3	1
1050	3	1
1105	3	1
1201	3	1
1265	3	1
1314	3	1
1385	3	1
1441	3	1
1487	3	1
1522	3	1
1523	3	1
1535	3	1
1540	3	1
1593	3	1
1606	3	1
1627	3	1
1654	3	1
1735	3	1
1785	3	1
1795	3	1
1820	3	1
1827	3	1
1890	3	1
1915	3	1
1959	3	1
1960	3	1
2040	3	1
2313	3	1
2533	3	1
2537	3	1
2539	3	1
2547	3	1
2553	3	1
2588	3	1
2595	3	1
2649	3	1
2672	3	1
2683	3	1
2710	3	1
2766	3	1
2790	3	1
2869	3	1
3069	3	1
3087	3	1
3096	3	1
3133	3	1
3151	3	1
3159	3	1
3191	3	1
3312	3	1
3337	3	1
3344	3	1
3383	3	1
3384	3	1
3455	3	1
3553	3	1
3594	3	1
3656	3	1
3669	3	1
3678	3	1
3692	3	1
3705	3	1
3727	3	1
3772	3	1
3797	3	1
3840	3	1
3930	3	1
3956	3	1
3980	3	1
4001	3	1
4005	3	1
4053	3	1
4122	3	1
4126	3	1
4140	3	1
4205	3	1
4208	3	1
4209	3	1
4218	3	1
4292	3	1
4299	3	1
4580	3	1
4615	3	1
4670	3	1
4735	3	1
4780	3	1
4783	3	1
4790	3	1
4792	3	1
4809	3	1
4929	3	1
4946	3	1
4947	3	1
4967	3	1
5007	3	1
5028	3	1
5073	3	1
5108	3	1
5127	3	1
5130	3	1
5150	3	1
5208	3	1
5252	3	1
5293	3	1
5412	3	1
5467	3	1
5468	3	1
5511	3	1
5525	3	1
5566	3	1
5624	3	1
5625	3	1
5689	3	1
5698	3	1
5699	3	1
5710	3	1
5728	3	1
5771	3	1
5868	3	1
5873	3	1
5899	3	1
5922	3	1
5926	3	1
5927	3	1
5980	3	1
6001	3	1
6047	3	1
6239	3	1
6240	3	1
6279	3	1
6372	3	1
6404	3	1
6428	3	1
6477	3	1
6553	3	1
6642	3	1
6648	3	1
6652	3	1
6668	3	1
6733	3	1
6745	3	1
6789	3	1
6811	3	1
6837	3	1
6838	3	1
6844	3	1
6862	3	1
6890	3	1
6911	3	1
6935	3	1
6945	3	1
6988	3	1
6992	3	1
7037	3	1
7046	3	1
7048	3	1
7050	3	1
7059	3	1
7155	3	1
7170	3	1
7172	3	1
7288	3	1
7316	3	1
7342	3	1
7391	3	1
7398	3	1
7403	3	1
7431	3	1
7436	3	1
7518	3	1
7520	3	1
7528	3	1
7532	3	1
7534	3	1
7542	3	1
7586	3	1
7621	3	1
7627	3	1
7752	3	1
7782	3	1
7791	3	1
7803	3	1
7879	3	1
7903	3	1
7942	3	1
8021	3	1
8079	3	1
8314	3	1
8338	3	1
8398	3	1
8402	3	1
8408	3	1
8514	3	1
8635	3	1
8650	3	1
8738	3	1
8763	3	1
8767	3	1
8807	3	1
8826	3	1
8870	3	1
8899	3	1
8925	3	1
8930	3	1
8935	3	1
9020	3	1
9100	3	1
9218	3	1
9229	3	1
9260	3	1
9365	3	1
9375	3	1
9391	3	1
9444	3	1
9451	3	1
9474	3	1
9545	3	1
9552	3	1
9577	3	1
9600	3	1
9628	3	1
9654	3	1
9658	3	1
9665	3	1
9702	3	1
9726	3	1
9741	3	1
9764	3	1
9776	3	1
9778	3	1
9794	3	1
9810	3	1
9852	3	1
9854	3	1
9861	3	1
9881	3	1
9891	3	1
9898	3	1
9907	3	1
9909	3	1
9927	3	1
9929	3	1
9935	3	1
9939	3	1
9943	3	1
9969	3	1
9978	3	1
10023	3	1
10036	3	1
10043	3	1
10044	3	1
10077	3	1
10163	3	1
10166	3	1
10204	3	1
10235	3	1
10270	3	1
10308	3	1
10320	3	1
10326	3	1
10333	3	1
10403	3	1
10409	3	1
10437	3	1
10475	3	1
10482	3	1
10488	3	1
10527	3	1
10538	3	1
10572	3	1
10588	3	1
10603	3	1
10628	3	1
10664	3	1
10673	3	1
10695	3	1
10804	3	1
11040	3	1
11091	3	1
11100	3	1
11129	3	1
11176	3	1
11284	3	1
11325	3	1
11331	3	1
11334	3	1
11338	3	1
11343	3	1
22794	3	1
22821	3	1
22862	3	1
22918	3	1
22936	3	1
22976	3	1
22978	3	1
23023	3	1
23030	3	1
23067	3	1
23095	3	1
23102	3	1
23108	3	1
23112	3	1
23177	3	1
23186	3	1
23200	3	1
23210	3	1
23218	3	1
23228	3	1
23250	3	1
23258	3	1
23312	3	1
23326	3	1
23332	3	1
23355	3	1
23369	3	1
23390	3	1
23405	3	1
23478	3	1
23517	3	1
23523	3	1
23609	3	1
23613	3	1
23660	3	1
25831	3	1
25865	3	1
25909	3	1
25912	3	1
25915	3	1
25948	3	1
25953	3	1
25963	3	1
26112	3	1
26118	3	1
26122	3	1
26512	3	1
26526	3	1
26578	3	1
26959	3	1
27013	3	1
27131	3	1
27154	3	1
27161	3	1
27166	3	1
27180	3	1
27235	3	1
27244	3	1
27250	3	1
28976	3	1
29035	3	1
29072	3	1
29109	3	1
29123	3	1
29882	3	1
29883	3	1
29904	3	1
29979	3	1
30011	3	1
50484	3	1
50506	3	1
50651	3	1
50809	3	1
50813	3	1
51025	3	1
51084	3	1
51099	3	1
51192	3	1
51199	3	1
51205	3	1
51244	3	1
51249	3	1
51277	3	1
51282	3	1
51283	3	1
51304	3	1
51430	3	1
51439	3	1
51444	3	1
51455	3	1
51460	3	1
51504	3	1
51526	3	1
51531	3	1
51533	3	1
51547	3	1
51574	3	1
51639	3	1
51643	3	1
51646	3	1
51667	3	1
51693	3	1
51720	3	1
51734	3	1
51759	3	1
51762	3	1
53916	3	1
54102	3	1
54455	3	1
54498	3	1
54502	3	1
54505	3	1
54507	3	1
54518	3	1
54617	3	1
54757	3	1
54825	3	1
54826	3	1
54861	3	1
54870	3	1
54879	3	1
54948	3	1
54965	3	1
54981	3	1
55012	3	1
55041	3	1
55063	3	1
55119	3	1
55122	3	1
55129	3	1
55152	3	1
55173	3	1
55182	3	1
55183	3	1
55187	3	1
55191	3	1
55253	3	1
55281	3	1
55290	3	1
55345	3	1
55544	3	1
55640	3	1
55650	3	1
55660	3	1
55671	3	1
55764	3	1
55809	3	1
55827	3	1
55847	3	1
55870	3	1
55911	3	1
55969	3	1
56261	3	1
56301	3	1
56548	3	1
56889	3	1
56897	3	1
56900	3	1
56910	3	1
56913	3	1
56975	3	1
57003	3	1
57085	3	1
57140	3	1
57407	3	1
57461	3	1
57501	3	1
57520	3	1
57591	3	1
57713	3	1
57724	3	1
58190	3	1
58472	3	1
58476	3	1
59349	3	1
60313	3	1
60343	3	1
60485	3	1
60672	3	1
63925	3	1
64101	3	1
64207	3	1
64218	3	1
64225	3	1
64343	3	1
64422	3	1
64581	3	1
64743	3	1
64768	3	1
64783	3	1
64802	3	1
65095	3	1
78994	3	1
79042	3	1
79134	3	1
79137	3	1
79139	3	1
79143	3	1
79168	3	1
79177	3	1
79571	3	1
79627	3	1
79639	3	1
79663	3	1
79666	3	1
79689	3	1
79693	3	1
79720	3	1
79789	3	1
79865	3	1
79869	3	1
79887	3	1
79893	3	1
79934	3	1
79991	3	1
80011	3	1
80213	3	1
80216	3	1
80218	3	1
80230	3	1
80232	3	1
80256	3	1
80271	3	1
80273	3	1
80344	3	1
80742	3	1
80774	3	1
80853	3	1
81558	3	1
81688	3	1
81704	3	1
81847	3	1
81926	3	1
83452	3	1
83475	3	1
83667	3	1
83706	3	1
83759	3	1
84188	3	1
84191	3	1
84292	3	1
84329	3	1
84330	3	1
84419	3	1
84514	3	1
84628	3	1
84679	3	1
84687	3	1
85395	3	1
85441	3	1
89887	3	1
90550	3	1
90673	3	1
91151	3	1
91351	3	1
91694	3	1
92241	3	1
92667	3	1
92799	3	1
93624	3	1
94239	3	1
112840	3	1
113130	3	1
114134	3	1
114609	3	1
114882	3	1
115123	3	1
115727	3	1
116224	3	1
116448	3	1
117581	3	1
118429	3	1
118788	3	1
120425	3	1
122416	3	1
124044	3	1
124599	3	1
124944	3	1
126003	3	1
126298	3	1
126364	3	1
126669	3	1
127281	3	1
128239	3	1
128346	3	1
132864	3	1
137492	3	1
143684	3	1
147807	3	1
147991	3	1
152006	3	1
161424	3	1
163227	3	1
196528	3	1
201294	3	1
201595	3	1
205717	3	1
220988	3	1
221037	3	1
221092	3	1
221178	3	1
221908	3	1
221927	3	1
246175	3	1
253430	3	1
254170	3	1
255394	3	1
256006	3	1
257106	3	1
259230	3	1
283237	3	1
284058	3	1
285800	3	1
338699	3	1
338811	3	1
345757	3	1
353274	3	1
374659	3	1
375190	3	1
375612	3	1
387755	3	1
389203	3	1
401548	3	1
404093	3	1
415116	3	1
440193	3	1
497661	3	1
553115	3	1
645191	3	1
727910	3	1
100134934	3	1
100528021	3	1
100529251	3	1
100534599	3	1
