# Supplementary material for: Cell type-selective disease-association of genes under high regulatory load
Source: Nucleic Acids Res. 2015 Oct 10;43(18):8839–55. doi: 10.1093/nar/gkv863 (PMC4605313; doi:10.1093/nar/gkv863)
Supplement: SUPPLEMENTARY DATA [file supp_gkv863_nar-01077-z-2015-File011.zip › HighEnhLoad_VenousBlood.Neutrophil.C0011IH2_10PCNT_02-Feb-2015.txt]

Entrez Gene ID	Nr Enh	H3K4me3 status
51571	178	1
50807	159	1
9844	132	1
6239	110	1
4026	103	1
3720	96	1
677	94	1
5336	93	1
359948	93	1
79890	90	1
7090	87	1
7764	87	1
3772	86	1
79895	86	1
3480	85	1
9334	85	1
11031	84	1
4627	83	1
5795	83	1
87	81	1
3295	81	1
5209	81	1
25816	80	1
5588	78	1
56986	78	1
64778	77	1
4478	76	1
604	74	1
3660	74	1
10801	73	1
83641	73	1
9759	72	1
10221	72	1
23214	71	1
2078	70	1
3398	69	1
23291	69	1
146395	69	1
2185	68	1
27086	68	1
11240	67	1
9804	66	1
140885	66	1
1112	65	1
2040	65	1
7850	65	1
9938	65	1
51719	65	1
2693	64	1
55843	64	1
57178	64	1
861	63	1
50515	62	1
55636	62	1
57580	62	1
6176	61	1
7456	61	1
79705	61	1
2934	60	1
9873	60	1
10409	60	1
51735	60	1
55275	60	1
55959	60	1
151556	60	1
1052	59	1
1316	59	1
2776	59	1
6533	59	1
7852	59	1
8609	59	1
11237	59	1
22856	59	1
29123	59	1
3344	58	1
4815	58	1
6390	58	1
23590	58	1
91526	58	1
2140	57	1
5093	57	1
6240	57	1
30011	57	1
55054	57	1
283349	57	1
6786	56	1
7357	56	1
10320	56	1
57591	56	1
80055	56	1
1785	55	1
3635	55	1
8111	55	1
10602	55	1
10625	55	1
11018	55	1
23315	55	1
23429	55	1
27352	55	1
79887	55	1
8291	54	1
9658	54	1
10105	54	1
23186	54	1
4289	53	1
9679	53	1
54102	53	1
64077	53	1
374655	53	1
272	52	1
3418	52	1
4739	52	1
7879	52	1
8672	52	1
9308	52	1
23102	52	1
54518	52	1
112574	52	1
149840	52	1
100144748	52	1
1955	51	1
6793	51	1
9448	51	1
29994	51	1
55129	51	1
123041	51	1
136259	51	1
2180	50	1
2533	50	1
2799	50	1
3516	50	1
4067	50	1
7443	50	1
9630	50	1
55328	50	1
56603	50	1
151525	50	1
221184	50	1
1106	49	1
2313	49	1
10912	49	1
55729	49	1
55790	49	1
57210	49	1
84071	49	1
89849	49	1
473	48	1
8289	48	1
8542	48	1
9750	48	1
54861	48	1
64115	48	1
80790	48	1
84940	48	1
89853	48	1
374786	48	1
651746	48	1
6446	47	1
9314	47	1
10135	47	1
22898	47	1
23001	47	1
56261	47	1
64131	47	1
84894	47	1
203328	47	1
253260	47	1
2908	46	1
4155	46	1
5226	46	1
5873	46	1
6573	46	1
6840	46	1
9839	46	1
23514	46	1
51187	46	1
54815	46	1
64101	46	1
83872	46	1
93517	46	1
2587	45	1
6224	45	1
6430	45	1
7048	45	1
7187	45	1
9766	45	1
23092	45	1
23604	45	1
53335	45	1
55809	45	1
117581	45	1
339896	45	1
678	44	1
4258	44	1
5144	44	1
5594	44	1
5641	44	1
5660	44	1
5724	44	1
8522	44	1
8925	44	1
10154	44	1
10487	44	1
23240	44	1
64420	44	1
79712	44	1
83716	44	1
146850	44	1
1130	43	1
2113	43	1
2745	43	1
3091	43	1
4057	43	1
8632	43	1
9777	43	1
9936	43	1
10365	43	1
29982	43	1
60675	43	1
63979	43	1
123016	43	1
286053	43	1
313	42	1
549	42	1
2120	42	1
4010	42	1
5788	42	1
6850	42	1
7464	42	1
9051	42	1
10783	42	1
23389	42	1
28976	42	1
80853	42	1
154664	42	1
283358	42	1
4249	41	1
5782	41	1
5867	41	1
6670	41	1
23533	41	1
50651	41	1
55534	41	1
55824	41	1
57533	41	1
58480	41	1
80204	41	1
80315	41	1
3937	40	1
4154	40	1
4688	40	1
5890	40	1
6672	40	1
7097	40	1
7227	40	1
8660	40	1
10531	40	1
11214	40	1
51174	40	1
51621	40	1
54790	40	1
55294	40	1
63898	40	1
80025	40	1
89846	40	1
118987	40	1
387755	40	1
960	39	1
1326	39	1
1536	39	1
1848	39	1
6653	39	1
9712	39	1
11177	39	1
26034	39	1
26286	39	1
28996	39	1
55544	39	1
56963	39	1
81671	39	1
122953	39	1
256021	39	1
832	38	1
1794	38	1
4332	38	1
4601	38	1
5552	38	1
5937	38	1
6310	38	1
7086	38	1
7091	38	1
10659	38	1
11057	38	1
54103	38	1
54788	38	1
55196	38	1
79048	38	1
79718	38	1
84957	38	1
92241	38	1
118788	38	1
150372	38	1
152002	38	1
120	37	1
306	37	1
309	37	1
2885	37	1
5894	37	1
6503	37	1
7414	37	1
10533	37	1
11252	37	1
23498	37	1
51274	37	1
51290	37	1
55276	37	1
56990	37	1
57561	37	1
60481	37	1
81704	37	1
84062	37	1
154790	37	1
201799	37	1
221037	37	1
182	36	1
894	36	1
2219	36	1
2355	36	1
3659	36	1
5293	36	1
5538	36	1
5580	36	1
5583	36	1
6548	36	1
6584	36	1
9019	36	1
9516	36	1
10318	36	1
23223	36	1
23569	36	1
23603	36	1
26030	36	1
55122	36	1
284756	36	1
754	35	1
2650	35	1
2830	35	1
4311	35	1
5603	35	1
5770	35	1
6256	35	1
6733	35	1
6745	35	1
8073	35	1
8301	35	1
9704	35	1
10367	35	1
11165	35	1
23048	35	1
23401	35	1
25828	35	1
27436	35	1
28232	35	1
54918	35	1
55711	35	1
55755	35	1
60386	35	1
64410	35	1
80820	35	1
83983	35	1
84059	35	1
115572	35	1
220972	35	1
389203	35	1
240	34	1
668	34	1
953	34	1
2766	34	1
3570	34	1
6482	34	1
7776	34	1
8525	34	1
10049	34	1
22883	34	1
23030	34	1
23095	34	1
29107	34	1
51134	34	1
54896	34	1
55589	34	1
56889	34	1
79730	34	1
80781	34	1
84330	34	1
90550	34	1
112616	34	1
219771	34	1
400658	34	1
400954	34	1
100113407	34	1
81	33	1
1611	33	1
1615	33	1
3566	33	1
4082	33	1
4650	33	1
5579	33	1
5997	33	1
6480	33	1
8623	33	1
9034	33	1
9375	33	1
9686	33	1
9792	33	1
10099	33	1
22918	33	1
23201	33	1
26578	33	1
29799	33	1
55173	33	1
55650	33	1
56905	33	1
57724	33	1
58513	33	1
80301	33	1
81619	33	1
84255	33	1
221491	33	1
348094	33	1
154	32	1
1073	32	1
3055	32	1
3689	32	1
4217	32	1
9053	32	1
9825	32	1
9887	32	1
10868	32	1
23528	32	1
26037	32	1
26996	32	1
51316	32	1
51322	32	1
51733	32	1
55277	32	1
79682	32	1
80011	32	1
84417	32	1
131583	32	1
134957	32	1
145567	32	1
440193	32	1
494188	32	1
100506115	32	1
1432	31	1
1439	31	1
1729	31	1
1997	31	1
2309	31	1
2353	31	1
2872	31	1
4092	31	1
4542	31	1
5909	31	1
7038	31	1
9555	31	1
9770	31	1
22936	31	1
22978	31	1
23225	31	1
29072	31	1
51256	31	1
54331	31	1
54491	31	1
54502	31	1
55850	31	1
57162	31	1
64121	31	1
65220	31	1
80017	31	1
83549	31	1
151903	31	1
286530	31	1
344558	31	1
646627	31	1
204	30	1
683	30	1
2011	30	1
2683	30	1
3576	30	1
3625	30	1
3687	30	1
3987	30	1
4146	30	1
5525	30	1
5903	30	1
8303	30	1
9050	30	1
9896	30	1
9922	30	1
10010	30	1
10166	30	1
10875	30	1
23067	30	1
23218	30	1
23609	30	1
50809	30	1
54443	30	1
55234	30	1
55553	30	1
55604	30	1
55810	30	1
59339	30	1
60490	30	1
80267	30	1
83478	30	1
83931	30	1
116496	30	1
128710	30	1
223082	30	1
100130357	30	1
613	29	1
634	29	1
1435	29	1
1488	29	1
3927	29	1
3985	29	1
4005	29	1
4299	29	1
4751	29	1
4775	29	1
4899	29	1
5058	29	1
5125	29	1
5453	29	1
5908	29	1
6195	29	1
6404	29	1
8218	29	1
8440	29	1
9797	29	1
9830	29	1
9861	29	1
10404	29	1
23287	29	1
25797	29	1
25841	29	1
26128	29	1
51108	29	1
57142	29	1
79689	29	1
80005	29	1
83879	29	1
117289	29	1
120425	29	1
150280	29	1
283248	29	1
762	28	1
801	28	1
818	28	1
843	28	1
847	28	1
1050	28	1
1385	28	1
1795	28	1
1859	28	1
3099	28	1
3142	28	1
3274	28	1
4835	28	1
5573	28	1
6477	28	1
6894	28	1
7128	28	1
8125	28	1
8509	28	1
9778	28	1
10806	28	1
22931	28	1
23254	28	1
23406	28	1
27044	28	1
27235	28	1
50853	28	1
51312	28	1
54438	28	1
55075	28	1
56890	28	1
57097	28	1
57410	28	1
57707	28	1
65125	28	1
79657	28	1
80331	28	1
80774	28	1
113263	28	1
137682	28	1
157983	28	1
290	27	1
641	27	1
841	27	1
1102	27	1
1289	27	1
1453	27	1
2018	27	1
3707	27	1
4084	27	1
4149	27	1
4215	27	1
4254	27	1
4288	27	1
5292	27	1
5734	27	1
5906	27	1
6184	27	1
6506	27	1
7114	27	1
7133	27	1
7328	27	1
7403	27	1
8834	27	1
9262	27	1
9267	27	1
9663	27	1
9683	27	1
9846	27	1
9935	27	1
9993	27	1
10059	27	1
10370	27	1
10391	27	1
10814	27	1
10890	27	1
23112	27	1
23239	27	1
23765	27	1
54476	27	1
57705	27	1
80223	27	1
84441	27	1
96459	27	1
118429	27	1
128869	27	1
219972	27	1
220929	27	1
255488	27	1
414152	27	1
241	26	1
311	26	1
780	26	1
3460	26	1
4659	26	1
4705	26	1
5142	26	1
5307	26	1
5341	26	1
5899	26	1
5922	26	1
6314	26	1
6483	26	1
6809	26	1
7867	26	1
8553	26	1
8554	26	1
8870	26	1
8898	26	1
9100	26	1
9123	26	1
9926	26	1
9972	26	1
10018	26	1
10499	26	1
10645	26	1
11320	26	1
22990	26	1
23387	26	1
23761	26	1
25979	26	1
29094	26	1
51199	26	1
51363	26	1
51637	26	1
55194	26	1
56917	26	1
64092	26	1
80254	26	1
84187	26	1
84251	26	1
126669	26	1
222194	26	1
768211	26	1
249	25	1
301	25	1
1523	25	1
3242	25	1
3382	25	1
3482	25	1
3631	25	1
3684	25	1
3705	25	1
4179	25	1
4780	25	1
5339	25	1
5625	25	1
5745	25	1
5818	25	1
6624	25	1
6711	25	1
6732	25	1
6738	25	1
6856	25	1
8667	25	1
8837	25	1
9043	25	1
9181	25	1
9355	25	1
9943	25	1
10239	25	1
10565	25	1
23108	25	1
25819	25	1
25930	25	1
55207	25	1
55308	25	1
55352	25	1
55529	25	1
55924	25	1
56301	25	1
57498	25	1
64332	25	1
79668	25	1
79758	25	1
79960	25	1
80851	25	1
83786	25	1
84309	25	1
84624	25	1
89884	25	1
91748	25	1
117584	25	1
127544	25	1
132320	25	1
133418	25	1
151011	25	1
286336	25	1
344758	25	1
400451	25	1
554251	25	1
135	24	1
734	24	1
929	24	1
1089	24	1
1509	24	1
2081	24	1
2268	24	1
2342	24	1
3101	24	1
3397	24	1
3837	24	1
4065	24	1
4076	24	1
5530	24	1
5768	24	1
6311	24	1
6990	24	1
7805	24	1
8021	24	1
8178	24	1
8897	24	1
9167	24	1
9236	24	1
9488	24	1
9962	24	1
9989	24	1
10019	24	1
10140	24	1
10762	24	1
11163	24	1
23299	24	1
23366	24	1
23515	24	1
26112	24	1
26190	24	1
26234	24	1
27439	24	1
29957	24	1
51177	24	1
51507	24	1
51564	24	1
54948	24	1
57161	24	1
57419	24	1
57507	24	1
64207	24	1
64761	24	1
79666	24	1
79747	24	1
81618	24	1
83464	24	1
84159	24	1
84440	24	1
90273	24	1
90324	24	1
92797	24	1
126208	24	1
129285	24	1
151393	24	1
168455	24	1
284058	24	1
339855	24	1
340526	24	1
340527	24	1
347902	24	1
374819	24	1
414236	24	1
493753	24	1
643246	24	1
100127889	24	1
100526664	24	1
100526739	24	1
103	23	1
202	23	1
466	23	1
596	23	1
1113	23	1
1604	23	1
1889	23	1
3656	23	1
4001	23	1
4192	23	1
4208	23	1
4790	23	1
5029	23	1
5201	23	1
5606	23	1
5836	23	1
5914	23	1
6782	23	1
7040	23	1
7260	23	1
7290	23	1
8816	23	1
9685	23	1
9899	23	1
9960	23	1
10261	23	1
10472	23	1
11151	23	1
11213	23	1
23189	23	1
23228	23	1
23295	23	1
54498	23	1
54989	23	1
55350	23	1
55625	23	1
56169	23	1
57563	23	1
65056	23	1
65258	23	1
80183	23	1
81615	23	1
85450	23	1
94031	23	1
115207	23	1
129642	23	1
139716	23	1
144699	23	1
408	22	1
571	22	1
665	22	1
671	22	1
961	22	1
965	22	1
1438	22	1
1906	22	1
1998	22	1
2182	22	1
2752	22	1
2771	22	1
2782	22	1
2876	22	1
3107	22	1
3267	22	1
3554	22	1
3952	22	1
4170	22	1
4520	22	1
4778	22	1
4811	22	1
5210	22	1
5829	22	1
5879	22	1
6285	22	1
6641	22	1
7799	22	1
8310	22	1
8411	22	1
8728	22	1
9120	22	1
9394	22	1
9467	22	1
9537	22	1
9695	22	1
9881	22	1
10095	22	1
10213	22	1
10397	22	1
10451	22	1
10657	22	1
22913	22	1
23550	22	1
26205	22	1
28989	22	1
29128	22	1
51099	22	1
51379	22	1
51477	22	1
55062	22	1
55357	22	1
55904	22	1
57222	22	1
57602	22	1
57609	22	1
64225	22	1
64783	22	1
64784	22	1
80228	22	1
81611	22	1
84270	22	1
84669	22	1
84969	22	1
91272	22	1
113829	22	1
116985	22	1
167826	22	1
200424	22	1
201266	22	1
219348	22	1
220107	22	1
348938	22	1
353088	22	1
414318	22	1
597	21	1
602	21	1
944	21	1
1520	21	1
1612	21	1
2000	21	1
2788	21	1
3096	21	1
3577	21	1
3763	21	1
4046	21	1
4051	21	1
4616	21	1
4851	21	1
5305	21	1
5791	21	1
6196	21	1
6309	21	1
6509	21	1
6789	21	1
7070	21	1
7913	21	1
8726	21	1
9447	21	1
9489	21	1
9517	21	1
9665	21	1
9781	21	1
10129	21	1
10538	21	1
11333	21	1
22818	21	1
23118	21	1
23313	21	1
27258	21	1
29035	21	1
51246	21	1
51411	21	1
51465	21	1
51582	21	1
54440	21	1
54536	21	1
54805	21	1
55051	21	1
55164	21	1
57186	21	1
63971	21	1
63978	21	1
64147	21	1
80207	21	1
80325	21	1
81502	21	1
83606	21	1
83853	21	1
84898	21	1
84959	21	1
90141	21	1
116028	21	1
128866	21	1
144423	21	1
221955	21	1
345757	21	1
391723	21	1
476	20	1
637	20	1
752	20	1
962	20	1
1118	20	1
1315	20	1
2015	20	1
2034	20	1
2060	20	1
2957	20	1
3082	20	1
3162	20	1
3185	20	1
3454	20	1
3613	20	1
3732	20	1
4205	20	1
4644	20	1
5025	20	1
5028	20	1
5128	20	1
5253	20	1
5294	20	1
5682	20	1
5743	20	1
6233	20	1
6452	20	1
6571	20	1
6867	20	1
7405	20	1
7849	20	1
7903	20	1
8649	20	1
8794	20	1
8804	20	1
8807	20	1
9202	20	1
9435	20	1
9473	20	1
9645	20	1
10163	20	1
10260	20	1
10439	20	1
10484	20	1
10509	20	1
10658	20	1
22834	20	1
23064	20	1
23216	20	1
23613	20	1
25777	20	1
25948	20	1
26985	20	1
27068	20	1
27185	20	1
27244	20	1
29887	20	1
51205	20	1
51347	20	1
51649	20	1
54434	20	1
54963	20	1
55144	20	1
55252	20	1
55290	20	1
55332	20	1
56655	20	1
56886	20	1
56910	20	1
64127	20	1
80709	20	1
81577	20	1
83592	20	1
83734	20	1
84557	20	1
89932	20	1
89978	20	1
91445	20	1
114971	20	1
126308	20	1
132864	20	1
145447	20	1
192670	20	1
255394	20	1
100127983	20	1
19	19	1
118	19	1
158	19	1
211	19	1
639	19	1
688	19	1
825	19	1
860	19	1
952	19	1
978	19	1
1230	19	1
2033	19	1
2215	19	1
2280	19	1
2319	19	1
2762	19	1
2773	19	1
2820	19	1
2878	19	1
2879	19	1
3133	19	1
3340	19	1
3597	19	1
3759	19	1
3949	19	1
3976	19	1
3980	19	1
4069	19	1
4126	19	1
5045	19	1
5173	19	1
5223	19	1
5337	19	1
5359	19	1
5595	19	1
5700	19	1
5966	19	1
6093	19	1
6546	19	1
7046	19	1
7095	19	1
7136	19	1
7408	19	1
7520	19	1
8635	19	1
9189	19	1
9208	19	1
9534	19	1
9567	19	1
9576	19	1
9811	19	1
10217	19	1
10392	19	1
10667	19	1
10813	19	1
11343	19	1
22794	19	1
23023	19	1
23347	19	1
23635	19	1
26284	19	1
27071	19	1
27154	19	1
30061	19	1
51061	19	1
51144	19	1
51341	19	1
51406	19	1
53829	19	1
54880	19	1
54926	19	1
55187	19	1
55267	19	1
55313	19	1
55833	19	1
55852	19	1
56975	19	1
60485	19	1
64682	19	1
64805	19	1
64844	19	1
65018	19	1
79364	19	1
79932	19	1
79961	19	1
80824	19	1
84034	19	1
84056	19	1
84128	19	1
84816	19	1
89927	19	1
91775	19	1
114883	19	1
119391	19	1
122416	19	1
126969	19	1
154091	19	1
158293	19	1
161198	19	1
162466	19	1
196383	19	1
221002	19	1
221656	19	1
221895	19	1
253143	19	1
253558	19	1
343990	19	1
390598	19	1
100507050	19	1
102	18	1
156	18	1
273	18	1
528	18	1
636	18	1
719	18	1
777	18	1
1213	18	1
1514	18	1
1912	18	1
2023	18	1
2152	18	1
2786	18	1
2869	18	1
3607	18	1
4140	18	1
4967	18	1
5586	18	1
5611	18	1
5747	18	1
6208	18	1
6484	18	1
6518	18	1
6916	18	1
7132	18	1
7150	18	1
7204	18	1
7332	18	1
7409	18	1
7994	18	1
8202	18	1
8498	18	1
8530	18	1
8624	18	1
8732	18	1
8887	18	1
9755	18	1
10170	18	1
10326	18	1
10603	18	1
10672	18	1
10678	18	1
22904	18	1
22992	18	1
23312	18	1
23332	18	1
23390	18	1
23473	18	1
23657	18	1
23786	18	1
26999	18	1
27128	18	1
29842	18	1
30820	18	1
51218	18	1
51299	18	1
51304	18	1
51361	18	1
51651	18	1
51762	18	1
54517	18	1
54541	18	1
54769	18	1
54997	18	1
55654	18	1
55794	18	1
57091	18	1
57596	18	1
59269	18	1
64757	18	1
64859	18	1
79180	18	1
79660	18	1
79720	18	1
79818	18	1
79888	18	1
80742	18	1
80758	18	1
84002	18	1
84418	18	1
84935	18	1
85413	18	1
90362	18	1
90459	18	1
114548	18	1
114882	18	1
120892	18	1
121441	18	1
124783	18	1
150223	18	1
150468	18	1
157638	18	1
163227	18	1
220416	18	1
256356	18	1
256987	18	1
259282	18	1
285195	18	1
375387	18	1
388284	18	1
388341	18	1
159	17	1
567	17	1
976	17	1
1105	17	1
1441	17	1
1479	17	1
1524	17	1
1540	17	1
1838	17	1
1843	17	1
1879	17	1
2114	17	1
2352	17	1
2806	17	1
2932	17	1
3092	17	1
3241	17	1
3579	17	1
3768	17	1
3782	17	1
3797	17	1
4783	17	1
4853	17	1
5037	17	1
5296	17	1
5591	17	1
5695	17	1
5939	17	1
5991	17	1
6169	17	1
6229	17	1
6397	17	1
6515	17	1
6574	17	1
6688	17	1
7178	17	1
7832	17	1
8527	17	1
8676	17	1
8766	17	1
8795	17	1
8875	17	1
9261	17	1
9263	17	1
9616	17	1
9749	17	1
9978	17	1
9984	17	1
10043	17	1
10048	17	1
10253	17	1
10277	17	1
10636	17	1
10809	17	1
10957	17	1
11329	17	1
23181	17	1
23446	17	1
23534	17	1
23595	17	1
25771	17	1
26259	17	1
27111	17	1
27348	17	1
28988	17	1
29058	17	1
29789	17	1
29928	17	1
51311	17	1
51427	17	1
51542	17	1
54472	17	1
54627	17	1
54807	17	1
54901	17	1
55652	17	1
55690	17	1
55695	17	1
57085	17	1
57118	17	1
57126	17	1
57136	17	1
57228	17	1
57649	17	1
64072	17	1
64744	17	1
79639	17	1
81543	17	1
81603	17	1
83605	17	1
83667	17	1
84164	17	1
84229	17	1
84514	17	1
85007	17	1
85365	17	1
92335	17	1
116448	17	1
119587	17	1
121260	17	1
124565	17	1
127833	17	1
139818	17	1
152007	17	1
221120	17	1
222487	17	1
283209	17	1
283807	17	1
404093	17	1
