# Supplementary material for: Cell type-selective disease-association of genes under high regulatory load
Source: Nucleic Acids Res. 2015 Oct 10;43(18):8839–55. doi: 10.1093/nar/gkv863 (PMC4605313; doi:10.1093/nar/gkv863)
Supplement: SUPPLEMENTARY DATA [file supp_gkv863_nar-01077-z-2015-File011.zip › HighEnhLoad_VenousBlood.Neutrophil.C0010KH2_10PCNT_02-Feb-2015.txt]

Entrez Gene ID	Nr Enh	H3K4me3 status
51571	83	1
50807	75	1
677	60	1
5336	51	1
359948	51	1
7090	50	1
9844	49	1
87	46	1
678	45	1
4026	45	1
5093	44	1
604	42	1
140885	42	1
1316	41	1
23498	41	1
4627	40	1
9804	40	1
10801	40	1
55959	40	1
9938	38	1
64115	38	1
79890	38	1
5588	37	1
57580	37	1
5795	36	1
2180	35	1
3398	35	1
3480	35	1
5209	35	1
11031	35	1
22898	35	1
57210	35	1
313	34	1
6176	34	1
6239	34	1
10531	34	1
3660	32	1
4155	32	1
9759	32	1
23291	32	1
2355	31	1
4067	31	1
7852	31	1
8111	31	1
10221	31	1
1052	30	1
1106	30	1
2587	30	1
9679	30	1
10602	30	1
83641	30	1
91526	30	1
2353	29	1
3720	29	1
3772	29	1
5829	29	1
6573	29	1
10912	29	1
57162	29	1
57178	29	1
64077	29	1
80055	29	1
122953	29	1
284756	29	1
3937	28	1
6224	28	1
10938	28	1
50515	28	1
80790	28	1
754	27	1
2185	27	1
3454	27	1
3689	27	1
4616	27	1
5890	27	1
8632	27	1
11252	27	1
55275	27	1
56905	27	1
79730	27	1
391723	27	1
100144748	27	1
2908	26	1
3659	26	1
5580	26	1
6283	26	1
6430	26	1
6793	26	1
7133	26	1
8522	26	1
9051	26	1
9766	26	1
22856	26	1
23214	26	1
23315	26	1
26286	26	1
29094	26	1
51733	26	1
55328	26	1
60490	26	1
1130	25	1
3566	25	1
6256	25	1
6446	25	1
7086	25	1
7764	25	1
8660	25	1
8672	25	1
10135	25	1
10409	25	1
54502	25	1
57533	25	1
83716	25	1
89849	25	1
283349	25	1
2078	24	1
2788	24	1
2872	24	1
3576	24	1
4478	24	1
6533	24	1
6584	24	1
9334	24	1
9750	24	1
9873	24	1
22918	24	1
54815	24	1
146395	24	1
283358	24	1
3055	23	1
3460	23	1
4289	23	1
7456	23	1
9120	23	1
10320	23	1
23514	23	1
51735	23	1
55561	23	1
56990	23	1
79705	23	1
79888	23	1
80017	23	1
80301	23	1
118788	23	1
374655	23	1
861	22	1
1112	22	1
1289	22	1
2140	22	1
4688	22	1
5341	22	1
5573	22	1
5788	22	1
8303	22	1
10105	22	1
23092	22	1
23223	22	1
55544	22	1
57561	22	1
80709	22	1
80820	22	1
126308	22	1
136259	22	1
151556	22	1
348094	22	1
120	21	1
597	21	1
1785	21	1
3091	21	1
3927	21	1
4601	21	1
6503	21	1
6624	21	1
8289	21	1
8542	21	1
9308	21	1
9658	21	1
10783	21	1
11237	21	1
23102	21	1
23429	21	1
25828	21	1
29107	21	1
54443	21	1
54788	21	1
56963	21	1
80781	21	1
116985	21	1
117289	21	1
117581	21	1
120425	21	1
203328	21	1
374786	21	1
400658	21	1
240	20	1
843	20	1
1615	20	1
1889	20	1
2771	20	1
3099	20	1
3418	20	1
4811	20	1
5552	20	1
5724	20	1
5880	20	1
6653	20	1
8837	20	1
9777	20	1
9792	20	1
10154	20	1
10365	20	1
11018	20	1
23528	20	1
51290	20	1
55636	20	1
55809	20	1
83786	20	1
83931	20	1
84059	20	1
84071	20	1
84940	20	1
168455	20	1
221184	20	1
338692	20	1
156	19	1
894	19	1
1955	19	1
2313	19	1
2494	19	1
2799	19	1
3516	19	1
3936	19	1
4739	19	1
4851	19	1
5142	19	1
5594	19	1
5641	19	1
8530	19	1
9516	19	1
10625	19	1
10659	19	1
11240	19	1
23366	19	1
25797	19	1
51187	19	1
55843	19	1
56261	19	1
57136	19	1
80254	19	1
84106	19	1
84251	19	1
85450	19	1
112574	19	1
123041	19	1
146850	19	1
220972	19	1
494188	19	1
554251	19	1
135	18	1
204	18	1
272	18	1
309	18	1
668	18	1
1230	18	1
1439	18	1
1509	18	1
2843	18	1
2934	18	1
3101	18	1
3707	18	1
4084	18	1
4170	18	1
4650	18	1
5583	18	1
6175	18	1
6280	18	1
6531	18	1
6670	18	1
7776	18	1
8021	18	1
9355	18	1
9489	18	1
9683	18	1
9712	18	1
10318	18	1
10809	18	1
11057	18	1
23389	18	1
23533	18	1
51134	18	1
51312	18	1
51649	18	1
54103	18	1
54476	18	1
55173	18	1
55604	18	1
55625	18	1
56655	18	1
56889	18	1
57085	18	1
57410	18	1
64744	18	1
79048	18	1
80315	18	1
81704	18	1
83549	18	1
84270	18	1
89853	18	1
166824	18	1
339855	18	1
646627	18	1
944	17	1
1084	17	1
1361	17	1
2040	17	1
2889	17	1
3295	17	1
4010	17	1
4082	17	1
4670	17	1
5226	17	1
5500	17	1
5770	17	1
5873	17	1
5894	17	1
6279	17	1
6310	17	1
6390	17	1
6548	17	1
7227	17	1
9208	17	1
9473	17	1
9839	17	1
10099	17	1
10533	17	1
23095	17	1
23401	17	1
23406	17	1
25816	17	1
51507	17	1
55534	17	1
55810	17	1
55850	17	1
56986	17	1
57707	17	1
57724	17	1
64101	17	1
79718	17	1
79758	17	1
80851	17	1
80853	17	1
83872	17	1
83983	17	1
84669	17	1
84894	17	1
127544	17	1
149840	17	1
154091	17	1
286336	17	1
404093	17	1
643246	17	1
202	16	1
290	16	1
762	16	1
896	16	1
965	16	1
1848	16	1
1992	16	1
2011	16	1
2745	16	1
2752	16	1
2867	16	1
3185	16	1
3570	16	1
3976	16	1
4814	16	1
6786	16	1
7850	16	1
8178	16	1
9050	16	1
9445	16	1
9448	16	1
9778	16	1
9896	16	1
9960	16	1
11314	16	1
23218	16	1
23604	16	1
23765	16	1
26128	16	1
27086	16	1
28989	16	1
29123	16	1
51621	16	1
54861	16	1
54918	16	1
55054	16	1
55194	16	1
55196	16	1
55277	16	1
57097	16	1
57118	16	1
57591	16	1
60481	16	1
64778	16	1
79895	16	1
80005	16	1
80183	16	1
80765	16	1
81577	16	1
81619	16	1
84255	16	1
89846	16	1
112616	16	1
152007	16	1
375057	16	1
387755	16	1
389289	16	1
414318	16	1
651746	16	1
241	15	1
476	15	1
549	15	1
593	15	1
705	15	1
960	15	1
1050	15	1
1102	15	1
1612	15	1
1939	15	1
2120	15	1
2309	15	1
2352	15	1
2495	15	1
2693	15	1
2766	15	1
2830	15	1
3142	15	1
3241	15	1
3397	15	1
3482	15	1
3577	15	1
3579	15	1
3603	15	1
3985	15	1
5747	15	1
5867	15	1
5909	15	1
5914	15	1
5922	15	1
6195	15	1
6482	15	1
6509	15	1
6745	15	1
7048	15	1
7555	15	1
7869	15	1
8125	15	1
8291	15	1
8301	15	1
8525	15	1
8609	15	1
9993	15	1
10296	15	1
11165	15	1
23001	15	1
23030	15	1
23048	15	1
23295	15	1
26190	15	1
27436	15	1
27439	15	1
51274	15	1
51322	15	1
51719	15	1
55267	15	1
55276	15	1
55711	15	1
56910	15	1
57222	15	1
58480	15	1
58513	15	1
60675	15	1
63971	15	1
80223	15	1
80331	15	1
83593	15	1
83606	15	1
84309	15	1
115572	15	1
116448	15	1
117584	15	1
119391	15	1
123016	15	1
150280	15	1
150372	15	1
374907	15	1
388284	15	1
400451	15	1
100130357	15	1
19	14	1
81	14	1
943	14	1
1435	14	1
1859	14	1
2268	14	1
3344	14	1
3635	14	1
4149	14	1
4179	14	1
4332	14	1
4542	14	1
4835	14	1
5603	14	1
5660	14	1
5743	14	1
6240	14	1
6404	14	1
6477	14	1
6483	14	1
6733	14	1
6840	14	1
7084	14	1
7443	14	1
7832	14	1
9236	14	1
9262	14	1
9467	14	1
9686	14	1
9962	14	1
10487	14	1
10762	14	1
10868	14	1
11213	14	1
22820	14	1
22990	14	1
23225	14	1
23240	14	1
23473	14	1
27352	14	1
28231	14	1
29799	14	1
51043	14	1
51341	14	1
51477	14	1
54102	14	1
54997	14	1
55075	14	1
55824	14	1
56301	14	1
64072	14	1
64092	14	1
64127	14	1
81502	14	1
84957	14	1
91663	14	1
91869	14	1
92797	14	1
114882	14	1
131583	14	1
132320	14	1
201799	14	1
220929	14	1
221491	14	1
283248	14	1
375387	14	1
400569	14	1
728	13	1
771	13	1
929	13	1
1445	13	1
1514	13	1
1540	13	1
1843	13	1
2113	13	1
2219	13	1
2342	13	1
2650	13	1
3274	13	1
4001	13	1
4066	13	1
4520	13	1
4600	13	1
4689	13	1
4775	13	1
4967	13	1
5045	13	1
5339	13	1
5467	13	1
5745	13	1
5836	13	1
5879	13	1
6184	13	1
6506	13	1
6782	13	1
7077	13	1
7091	13	1
7260	13	1
7477	13	1
7879	13	1
7903	13	1
8202	13	1
8623	13	1
8650	13	1
8726	13	1
9267	13	1
9488	13	1
9935	13	1
10092	13	1
10239	13	1
10645	13	1
11221	13	1
23067	13	1
23108	13	1
23201	13	1
23254	13	1
23390	13	1
26259	13	1
28996	13	1
29058	13	1
29789	13	1
29933	13	1
50615	13	1
50619	13	1
54440	13	1
54536	13	1
55129	13	1
55308	13	1
55352	13	1
55729	13	1
57602	13	1
57654	13	1
57705	13	1
64131	13	1
64332	13	1
80774	13	1
81553	13	1
84330	13	1
91445	13	1
91748	13	1
92241	13	1
115207	13	1
120892	13	1
152002	13	1
197370	13	1
219972	13	1
220107	13	1
221955	13	1
353088	13	1
102	12	1
249	12	1
366	12	1
397	12	1
408	12	1
641	12	1
841	12	1
947	12	1
1089	12	1
1153	12	1
1362	12	1
1536	12	1
1611	12	1
2629	12	1
2683	12	1
2776	12	1
2869	12	1
3020	12	1
3096	12	1
3107	12	1
3631	12	1
3763	12	1
4258	12	1
4782	12	1
4783	12	1
5625	12	1
5777	12	1
5782	12	1
5906	12	1
5997	12	1
6397	12	1
6484	12	1
6732	12	1
7038	12	1
7099	12	1
7128	12	1
7799	12	1
8187	12	1
8667	12	1
8698	12	1
8816	12	1
9100	12	1
9537	12	1
9825	12	1
9846	12	1
9922	12	1
9972	12	1
10326	12	1
10367	12	1
10391	12	1
10814	12	1
10875	12	1
10920	12	1
23228	12	1
23569	12	1
26030	12	1
26112	12	1
27071	12	1
27166	12	1
27180	12	1
27202	12	1
28232	12	1
29079	12	1
30011	12	1
51162	12	1
51199	12	1
51363	12	1
51564	12	1
51734	12	1
54518	12	1
54980	12	1
54989	12	1
55062	12	1
55122	12	1
55187	12	1
55294	12	1
55350	12	1
55654	12	1
57142	12	1
57169	12	1
59269	12	1
65249	12	1
79689	12	1
79712	12	1
79720	12	1
79932	12	1
80025	12	1
80204	12	1
81603	12	1
83637	12	1
84440	12	1
84624	12	1
85007	12	1
90007	12	1
90324	12	1
121260	12	1
163859	12	1
340526	12	1
340527	12	1
389203	12	1
493753	12	1
60	11	1
182	11	1
211	11	1
311	11	1
334	11	1
391	11	1
392	11	1
602	11	1
665	11	1
734	11	1
780	11	1
801	11	1
847	11	1
953	11	1
1298	11	1
1453	11	1
1603	11	1
1794	11	1
1870	11	1
1912	11	1
1960	11	1
1997	11	1
2000	11	1
2015	11	1
2114	11	1
2289	11	1
2533	11	1
2597	11	1
2820	11	1
2885	11	1
3036	11	1
3133	11	1
3572	11	1
3759	11	1
3778	11	1
3914	11	1
3980	11	1
4215	11	1
4218	11	1
4254	11	1
4311	11	1
4318	11	1
4705	11	1
4926	11	1
4953	11	1
5058	11	1
5292	11	1
5566	11	1
5582	11	1
5611	11	1
5734	11	1
6208	11	1
6233	11	1
6515	11	1
6556	11	1
6574	11	1
6789	11	1
6809	11	1
7046	11	1
7097	11	1
7114	11	1
7132	11	1
7305	11	1
7414	11	1
7464	11	1
7867	11	1
8073	11	1
8411	11	1
8440	11	1
8649	11	1
8676	11	1
8870	11	1
8898	11	1
8925	11	1
8993	11	1
9020	11	1
9181	11	1
9202	11	1
9368	11	1
9447	11	1
9474	11	1
9592	11	1
9704	11	1
9770	11	1
9926	11	1
10347	11	1
10472	11	1
10673	11	1
11164	11	1
23112	11	1
23446	11	1
23523	11	1
23603	11	1
23613	11	1
25865	11	1
25979	11	1
26999	11	1
27154	11	1
27315	11	1
30820	11	1
54507	11	1
54541	11	1
55234	11	1
55794	11	1
56886	11	1
57091	11	1
57419	11	1
57655	11	1
64174	11	1
65977	11	1
79657	11	1
79960	11	1
84441	11	1
84628	11	1
84935	11	1
91461	11	1
113829	11	1
128346	11	1
146227	11	1
151393	11	1
154790	11	1
157983	11	1
196383	11	1
196394	11	1
253143	11	1
255394	11	1
257236	11	1
286053	11	1
286530	11	1
345757	11	1
440193	11	1
643802	11	1
388	10	1
409	10	1
528	10	1
637	10	1
671	10	1
818	10	1
962	10	1
1385	10	1
1387	10	1
1432	10	1
1520	10	1
1795	10	1
2358	10	1
2512	10	1
3105	10	1
3146	10	1
3455	10	1
3656	10	1
3705	10	1
3725	10	1
3934	10	1
4154	10	1
4217	10	1
4288	10	1
4335	10	1
4580	10	1
4613	10	1
4824	10	1
4923	10	1
5025	10	1
5162	10	1
5223	10	1
5293	10	1
5306	10	1
5330	10	1
5579	10	1
5590	10	1
5687	10	1
5899	10	1
5937	10	1
6001	10	1
6118	10	1
6452	10	1
6688	10	1
6720	10	1
6768	10	1
6850	10	1
7050	10	1
7096	10	1
7405	10	1
7409	10	1
7791	10	1
8507	10	1
8535	10	1
8807	10	1
9043	10	1
9545	10	1
9595	10	1
9628	10	1
9640	10	1
9663	10	1
9776	10	1
9797	10	1
9842	10	1
9887	10	1
10010	10	1
10049	10	1
10100	10	1
10140	10	1
10166	10	1
10188	10	1
10404	10	1
10538	10	1
10813	10	1
10890	10	1
10957	10	1
11177	10	1
22882	10	1
22936	10	1
23118	10	1
23181	10	1
23299	10	1
23387	10	1
23478	10	1
23550	10	1
23761	10	1
25771	10	1
25798	10	1
26234	10	1
26253	10	1
27111	10	1
27128	10	1
27250	10	1
27284	10	1
28976	10	1
29928	10	1
29957	10	1
29982	10	1
29990	10	1
29992	10	1
50651	10	1
51005	10	1
51144	10	1
51205	10	1
51465	10	1
53917	10	1
54498	10	1
54517	10	1
54790	10	1
54899	10	1
55004	10	1
55069	10	1
55290	10	1
55313	10	1
55690	10	1
56917	10	1
56975	10	1
58190	10	1
59339	10	1
60386	10	1
64110	10	1
64333	10	1
64386	10	1
64711	10	1
64783	10	1
64859	10	1
78996	10	1
79364	10	1
79587	10	1
80325	10	1
80742	10	1
84458	10	1
84629	10	1
84766	10	1
84816	10	1
84876	10	1
84969	10	1
90141	10	1
90273	10	1
90459	10	1
90624	10	1
91272	10	1
96459	10	1
119587	10	1
124783	10	1
124935	10	1
125111	10	1
126208	10	1
126669	10	1
143686	10	1
162989	10	1
199990	10	1
200424	10	1
201176	10	1
220416	10	1
253260	10	1
254102	10	1
256021	10	1
285852	10	1
344758	10	1
374819	10	1
387893	10	1
768211	10	1
100049587	10	1
29	9	1
40	9	1
473	9	1
567	9	1
571	9	1
634	9	1
639	9	1
643	9	1
706	9	1
820	9	1
961	9	1
978	9	1
1025	9	1
1241	9	1
1523	9	1
1604	9	1
1656	9	1
2280	9	1
2762	9	1
2878	9	1
3087	9	1
3092	9	1
3169	9	1
3242	9	1
3428	9	1
3459	9	1
3475	9	1
3556	9	1
3588	9	1
3594	9	1
3787	9	1
4057	9	1
4122	9	1
4192	9	1
4214	9	1
4751	9	1
4778	9	1
4784	9	1
5201	9	1
5208	9	1
5332	9	1
5606	9	1
5624	9	1
5791	9	1
5908	9	1
5966	9	1
6229	9	1
6277	9	1
6309	9	1
6402	9	1
6455	9	1
6480	9	1
6751	9	1
6777	9	1
6907	9	1
6916	9	1
6935	9	1
7130	9	1
7422	9	1
7430	9	1
7528	9	1
7621	9	1
8218	9	1
8395	9	1
8509	9	1
8553	9	1
8569	9	1
8635	9	1
8728	9	1
8795	9	1
8834	9	1
8897	9	1
9111	9	1
9229	9	1
9256	9	1
9375	9	1
9394	9	1
9444	9	1
9764	9	1
9948	9	1
10451	9	1
10613	9	1
10628	9	1
10636	9	1
10687	9	1
10970	9	1
11163	9	1
22834	9	1
23013	9	1
23064	9	1
23135	9	1
23186	9	1
23216	9	1
23236	9	1
23347	9	1
23526	9	1
23764	9	1
25841	9	1
26034	9	1
26526	9	1
26578	9	1
27036	9	1
27101	9	1
27342	9	1
29072	9	1
29887	9	1
51177	9	1
51256	9	1
51316	9	1
51411	9	1
51582	9	1
53829	9	1
54210	9	1
54469	9	1
54491	9	1
54625	9	1
54956	9	1
54963	9	1
55200	9	1
55357	9	1
55757	9	1
55904	9	1
55924	9	1
56341	9	1
56603	9	1
56911	9	1
57158	9	1
57458	9	1
57520	9	1
64065	9	1
64207	9	1
64324	9	1
79139	9	1
79567	9	1
79616	9	1
79693	9	1
79887	9	1
80342	9	1
81565	9	1
81833	9	1
83442	9	1
83463	9	1
83464	9	1
83481	9	1
83861	9	1
84187	9	1
84188	9	1
84417	9	1
84444	9	1
84658	9	1
89978	9	1
91252	9	1
91300	9	1
92017	9	1
92293	9	1
114134	9	1
114794	9	1
115992	9	1
118429	9	1
124460	9	1
124599	9	1
128710	9	1
134957	9	1
144423	9	1
145567	9	1
150468	9	1
151903	9	1
154881	9	1
162466	9	1
165140	9	1
283234	9	1
283991	9	1
285550	9	1
339896	9	1
344558	9	1
347902	9	1
374659	9	1
374872	9	1
100127889	9	1
30	8	1
101	8	1
683	8	1
696	8	1
752	8	1
805	8	1
1051	8	1
1116	8	1
1438	8	1
1820	8	1
1827	8	1
1906	8	1
2018	8	1
2035	8	1
2081	8	1
2171	8	1
2182	8	1
2308	8	1
2357	8	1
2730	8	1
2735	8	1
2769	8	1
2997	8	1
3182	8	1
3382	8	1
3553	8	1
3557	8	1
3619	8	1
3625	8	1
3632	8	1
3930	8	1
4005	8	1
4012	8	1
4208	8	1
4591	8	1
4599	8	1
4683	8	1
4929	8	1
5023	8	1
5150	8	1
5170	8	1
5210	8	1
5216	8	1
5511	8	1
5527	8	1
5538	8	1
6303	8	1
6324	8	1
6672	8	1
6738	8	1
6894	8	1
6903	8	1
6911	8	1
6990	8	1
7027	8	1
7039	8	1
7040	8	1
7136	8	1
7165	8	1
7171	8	1
7277	8	1
7307	8	1
7357	8	1
7375	8	1
7532	8	1
7706	8	1
7942	8	1
8498	8	1
8624	8	1
8732	8	1
8743	8	1
8794	8	1
9123	8	1
9189	8	1
9314	8	1
9535	8	1
9572	8	1
9577	8	1
9612	8	1
9905	8	1
9927	8	1
9940	8	1
9967	8	1
10025	8	1
10059	8	1
10077	8	1
10163	8	1
10397	8	1
10421	8	1
10499	8	1
10610	8	1
10657	8	1
10664	8	1
10667	8	1
10672	8	1
11151	8	1
11320	8	1
11343	8	1
22853	8	1
22862	8	1
22978	8	1
23211	8	1
23352	8	1
23609	8	1
25885	8	1
25909	8	1
26151	8	1
26205	8	1
27235	8	1
50856	8	1
51061	8	1
51311	8	1
51379	8	1
51444	8	1
51460	8	1
54108	8	1
54149	8	1
54442	8	1
54472	8	1
54665	8	1
55038	8	1
55111	8	1
55253	8	1
55257	8	1
55578	8	1
55589	8	1
55616	8	1
55739	8	1
55778	8	1
55790	8	1
55793	8	1
56897	8	1
56913	8	1
57140	8	1
57403	8	1
57623	8	1
57649	8	1
60485	8	1
64121	8	1
64769	8	1
64781	8	1
65018	8	1
65108	8	1
79155	8	1
79180	8	1
79627	8	1
79666	8	1
79697	8	1
79731	8	1
79906	8	1
80011	8	1
80149	8	1
80205	8	1
80228	8	1
81615	8	1
81788	8	1
81793	8	1
83478	8	1
83667	8	1
84056	8	1
84164	8	1
84320	8	1
84514	8	1
84875	8	1
84984	8	1
85453	8	1
90249	8	1
92822	8	1
94120	8	1
112398	8	1
113263	8	1
115123	8	1
118987	8	1
128674	8	1
128869	8	1
137886	8	1
143384	8	1
147646	8	1
154141	8	1
157638	8	1
158471	8	1
163227	8	1
196410	8	1
196528	8	1
221037	8	1
221504	8	1
221937	8	1
253558	8	1
261734	8	1
282996	8	1
283420	8	1
284184	8	1
284443	8	1
284498	8	1
284759	8	1
285600	8	1
338811	8	1
343990	8	1
348938	8	1
374920	8	1
414236	8	1
415116	8	1
729440	8	1
100113407	8	1
100507050	8	1
103	7	1
118	7	1
158	7	1
399	7	1
466	7	1
468	7	1
489	7	1
682	7	1
773	7	1
860	7	1
1073	7	1
1113	7	1
1315	7	1
1326	7	1
1441	7	1
1488	7	1
1522	7	1
1601	7	1
1778	7	1
1998	7	1
2014	7	1
2027	7	1
2049	7	1
2101	7	1
2207	7	1
2275	7	1
2354	7	1
2483	7	1
2710	7	1
2737	7	1
2834	7	1
2971	7	1
3098	7	1
3104	7	1
3304	7	1
3371	7	1
3587	7	1
3708	7	1
3716	7	1
3732	7	1
3753	7	1
3784	7	1
3797	7	1
3837	7	1
3939	7	1
4046	7	1
4053	7	1
4076	7	1
4144	7	1
4146	7	1
4188	7	1
4299	7	1
4642	7	1
4659	7	1
4666	7	1
4756	7	1
4790	7	1
4863	7	1
4985	7	1
5008	7	1
5194	7	1
5253	7	1
5294	7	1
5326	7	1
5329	7	1
5359	7	1
5434	7	1
5451	7	1
5453	7	1
5530	7	1
5591	7	1
5605	7	1
5688	7	1
5757	7	1
5955	7	1
5982	7	1
6301	7	1
6311	7	1
6314	7	1
6497	7	1
6513	7	1
6772	7	1
6862	7	1
7067	7	1
7127	7	1
7295	7	1
7408	7	1
7431	7	1
7520	7	1
7846	7	1
7849	7	1
7994	7	1
8269	7	1
8398	7	1
8460	7	1
8851	7	1
8875	7	1
8878	7	1
8935	7	1
9019	7	1
9026	7	1
9053	7	1
9121	7	1
9240	7	1
9252	7	1
9403	7	1
9487	7	1
9552	7	1
9555	7	1
9563	7	1
9567	7	1
9647	7	1
9692	7	1
9732	7	1
9781	7	1
9861	7	1
9870	7	1
9911	7	1
9919	7	1
9966	7	1
9989	7	1
9990	7	1
10018	7	1
10019	7	1
10021	7	1
10129	7	1
10131	7	1
10170	7	1
10213	7	1
10253	7	1
10308	7	1
10403	7	1
10418	7	1
10422	7	1
10458	7	1
10603	7	1
10785	7	1
10946	7	1
10950	7	1
11000	7	1
11120	7	1
11157	7	1
11176	7	1
11331	7	1
11344	7	1
22821	7	1
22870	7	1
22900	7	1
22904	7	1
22931	7	1
23046	7	1
23149	7	1
23189	7	1
23219	7	1
23287	7	1
23313	7	1
23345	7	1
23369	7	1
23405	7	1
23469	7	1
23590	7	1
25824	7	1
25829	7	1
25900	7	1
26996	7	1
27244	7	1
27348	7	1
29128	7	1
51058	7	1
51100	7	1
51108	7	1
51174	7	1
51218	7	1
51427	7	1
51455	7	1
51643	7	1
53335	7	1
54331	7	1
54602	7	1
54941	7	1
54948	7	1
54958	7	1
54961	7	1
55048	7	1
55080	7	1
55081	7	1
55113	7	1
55164	7	1
55226	7	1
55281	7	1
55312	7	1
55505	7	1
55593	7	1
55608	7	1
55650	7	1
55660	7	1
55700	7	1
55971	7	1
56890	7	1
57459	7	1
57609	7	1
57688	7	1
57804	7	1
58472	7	1
58528	7	1
64218	7	1
64225	7	1
64400	7	1
64420	7	1
64761	7	1
64802	7	1
79095	7	1
79134	7	1
79188	7	1
79590	7	1
79660	7	1
79663	7	1
79789	7	1
79845	7	1
80207	7	1
80216	7	1
80267	7	1
80305	7	1
80758	7	1
80776	7	1
80856	7	1
81611	7	1
83443	7	1
83855	7	1
83862	7	1
83874	7	1
83989	7	1
83999	7	1
84148	7	1
84243	7	1
84265	7	1
84418	7	1
84959	7	1
85365	7	1
88455	7	1
89884	7	1
90362	7	1
91010	7	1
91056	7	1
91452	7	1
91582	7	1
92014	7	1
92799	7	1
93487	7	1
112495	7	1
116362	7	1
119559	7	1
124565	7	1
124790	7	1
128826	7	1
129642	7	1
132160	7	1
144195	7	1
144699	7	1
146712	7	1
151011	7	1
155435	7	1
159686	7	1
167826	7	1
170691	7	1
192669	7	1
192670	7	1
196264	7	1
197259	7	1
197320	7	1
200315	7	1
220074	7	1
220988	7	1
221120	7	1
221178	7	1
223082	7	1
255488	7	1
285800	7	1
338339	7	1
340252	7	1
353514	7	1
374946	7	1
400410	7	1
401494	7	1
402778	7	1
404636	7	1
642475	7	1
643836	7	1
647309	7	1
100526739	7	1
100913187	7	1
