# Supplementary material for: Cell type-selective disease-association of genes under high regulatory load
Source: Nucleic Acids Res. 2015 Oct 10;43(18):8839–55. doi: 10.1093/nar/gkv863 (PMC4605313; doi:10.1093/nar/gkv863)
Supplement: SUPPLEMENTARY DATA [file supp_gkv863_nar-01077-z-2015-File011.zip › HighEnhLoad_VenousBlood.Neutrophil.C000S5H1_10PCNT_02-Feb-2015.txt]

Entrez Gene ID	Nr Enh	H3K4me3 status
51571	125	1
50807	108	1
5336	100	1
9844	97	1
79890	90	1
677	79	1
11031	79	1
3772	72	1
9334	72	1
3720	70	1
6239	70	1
87	69	1
10801	69	1
9759	68	1
83641	67	1
7090	66	1
3480	65	1
359948	65	1
5795	64	1
57580	64	1
3660	62	1
55959	62	1
4026	60	1
55275	60	1
151516	60	1
91526	59	1
4627	58	1
8111	58	1
27086	58	1
57178	57	1
57210	57	1
80055	57	1
1316	54	1
2078	54	1
55054	54	1
3635	53	1
9938	53	1
25816	53	1
26286	53	1
1785	52	1
3398	52	1
11018	52	1
79895	52	1
3295	51	1
22898	51	1
55636	51	1
80790	51	1
1052	50	1
9873	50	1
23315	50	1
54815	50	1
4478	49	1
7852	49	1
9308	49	1
9804	49	1
10105	49	1
10221	49	1
11252	49	1
50515	49	1
64778	49	1
678	48	1
1112	48	1
6176	48	1
8672	48	1
9658	48	1
11237	48	1
861	47	1
5588	47	1
9679	47	1
23429	47	1
79705	47	1
89853	47	1
2185	46	1
2313	46	1
3516	46	1
5209	46	1
6256	46	1
6573	46	1
7086	46	1
10912	46	1
22856	46	1
64077	46	1
140885	46	1
221184	46	1
604	45	1
2040	45	1
5580	45	1
9051	45	1
56986	45	1
89849	45	1
123041	45	1
272	44	1
2908	44	1
2934	44	1
5093	44	1
10531	44	1
23092	44	1
57533	44	1
117581	44	1
283349	44	1
4688	43	1
8609	43	1
23498	43	1
4010	42	1
4155	42	1
7850	42	1
9792	42	1
23291	42	1
29123	42	1
374655	42	1
2776	41	1
3344	41	1
6533	41	1
6840	41	1
10154	41	1
23102	41	1
23214	41	1
51719	41	1
1955	40	1
2587	40	1
5594	40	1
5873	40	1
10409	40	1
51187	40	1
79730	40	1
146395	40	1
313	39	1
1106	39	1
3937	39	1
10602	39	1
10783	39	1
11240	39	1
51290	39	1
55544	39	1
55809	39	1
60675	39	1
64131	39	1
84071	39	1
203328	39	1
651746	39	1
2799	38	1
6653	38	1
7443	38	1
7879	38	1
8660	38	1
9448	38	1
10320	38	1
23030	38	1
83983	38	1
146850	38	1
1289	37	1
2180	37	1
2494	37	1
5770	37	1
6850	37	1
7456	37	1
8291	37	1
9777	37	1
23389	37	1
51322	37	1
54102	37	1
54502	37	1
55711	37	1
79718	37	1
151556	37	1
1439	36	1
2140	36	1
4739	36	1
8289	36	1
8522	36	1
9630	36	1
9750	36	1
9766	36	1
56905	36	1
57591	36	1
64101	36	1
80017	36	1
80781	36	1
80820	36	1
84894	36	1
84957	36	1
112574	36	1
374786	36	1
3418	35	1
6430	35	1
6548	35	1
7048	35	1
10099	35	1
23528	35	1
29094	35	1
57410	35	1
92241	35	1
473	34	1
2219	34	1
2533	34	1
2745	34	1
3274	34	1
4084	34	1
4289	34	1
6390	34	1
10318	34	1
10365	34	1
10625	34	1
23186	34	1
23514	34	1
27352	34	1
51134	34	1
51621	34	1
54788	34	1
55843	34	1
56261	34	1
57162	34	1
80853	34	1
83716	34	1
115572	34	1
117289	34	1
283358	34	1
549	33	1
754	33	1
3055	33	1
6793	33	1
8542	33	1
9712	33	1
23201	33	1
55129	33	1
55173	33	1
60490	33	1
81619	33	1
136259	33	1
150372	33	1
389203	33	1
81	32	1
240	32	1
953	32	1
1848	32	1
4057	32	1
5579	32	1
5890	32	1
6310	32	1
6584	32	1
8303	32	1
9839	32	1
10049	32	1
10533	32	1
10659	32	1
23401	32	1
23569	32	1
28996	32	1
57724	32	1
79887	32	1
80315	32	1
84309	32	1
123016	32	1
843	31	1
1130	31	1
2113	31	1
2353	31	1
2355	31	1
2766	31	1
3099	31	1
3659	31	1
4092	31	1
4154	31	1
6240	31	1
6509	31	1
6786	31	1
7133	31	1
22978	31	1
23048	31	1
23223	31	1
51735	31	1
53335	31	1
54918	31	1
55729	31	1
64115	31	1
79048	31	1
80204	31	1
83786	31	1
122953	31	1
149840	31	1
220972	31	1
253260	31	1
241	30	1
634	30	1
894	30	1
2788	30	1
3091	30	1
3689	30	1
4616	30	1
4899	30	1
6184	30	1
9050	30	1
9267	30	1
10645	30	1
29994	30	1
50651	30	1
51649	30	1
51733	30	1
54861	30	1
55277	30	1
55328	30	1
60481	30	1
118788	30	1
284756	30	1
100144748	30	1
135	29	1
309	29	1
1050	29	1
1536	29	1
2120	29	1
4332	29	1
5867	29	1
6670	29	1
7328	29	1
9355	29	1
9686	29	1
23095	29	1
23366	29	1
23604	29	1
29799	29	1
30011	29	1
51316	29	1
55122	29	1
55352	29	1
56603	29	1
80025	29	1
80301	29	1
83931	29	1
84255	29	1
112616	29	1
348094	29	1
646627	29	1
847	28	1
1611	28	1
2872	28	1
2889	28	1
3107	28	1
4082	28	1
4851	28	1
5226	28	1
6195	28	1
6446	28	1
6732	28	1
9887	28	1
10814	28	1
10868	28	1
23533	28	1
27439	28	1
51363	28	1
55810	28	1
55824	28	1
58480	28	1
80331	28	1
84330	28	1
400954	28	1
832	27	1
1794	27	1
3101	27	1
3631	27	1
3707	27	1
3985	27	1
4288	27	1
4601	27	1
4775	27	1
5724	27	1
7227	27	1
9922	27	1
9935	27	1
10487	27	1
11057	27	1
23001	27	1
23218	27	1
23295	27	1
23603	27	1
23765	27	1
27128	27	1
28976	27	1
51274	27	1
54518	27	1
55604	27	1
55755	27	1
57136	27	1
57561	27	1
64092	27	1
83549	27	1
84270	27	1
89846	27	1
118987	27	1
151525	27	1
219771	27	1
404093	27	1
440193	27	1
100127889	27	1
306	26	1
668	26	1
762	26	1
1615	26	1
1859	26	1
3482	26	1
3656	26	1
4254	26	1
4311	26	1
4835	26	1
5836	26	1
5997	26	1
6482	26	1
7091	26	1
8530	26	1
9208	26	1
9516	26	1
9993	26	1
10938	26	1
23067	26	1
23112	26	1
23240	26	1
25841	26	1
51312	26	1
51507	26	1
55194	26	1
55196	26	1
55276	26	1
55790	26	1
56301	26	1
56963	26	1
56990	26	1
60386	26	1
80774	26	1
83593	26	1
116985	26	1
286053	26	1
339855	26	1
493753	26	1
494188	26	1
120	25	1
311	25	1
641	25	1
1435	25	1
1795	25	1
1889	25	1
1939	25	1
2830	25	1
3397	25	1
3566	25	1
4215	25	1
4542	25	1
4650	25	1
4967	25	1
5025	25	1
5144	25	1
5341	25	1
5552	25	1
5660	25	1
5782	25	1
5937	25	1
6672	25	1
6782	25	1
7187	25	1
7867	25	1
8837	25	1
8925	25	1
9019	25	1
9262	25	1
10018	25	1
11177	25	1
25828	25	1
26030	25	1
27436	25	1
54443	25	1
55561	25	1
55850	25	1
64121	25	1
80254	25	1
80851	25	1
81704	25	1
84187	25	1
84624	25	1
120425	25	1
128869	25	1
137682	25	1
201266	25	1
221491	25	1
597	24	1
637	24	1
734	24	1
780	24	1
965	24	1
1230	24	1
1326	24	1
1488	24	1
2309	24	1
2885	24	1
3454	24	1
3576	24	1
4149	24	1
4689	24	1
5045	24	1
5293	24	1
5788	24	1
5829	24	1
5909	24	1
6452	24	1
6990	24	1
7114	24	1
7414	24	1
7464	24	1
8525	24	1
8870	24	1
9181	24	1
9797	24	1
9811	24	1
9896	24	1
10129	24	1
10166	24	1
10367	24	1
10397	24	1
11165	24	1
11320	24	1
23225	24	1
23239	24	1
26190	24	1
29072	24	1
50809	24	1
51582	24	1
54896	24	1
55589	24	1
56655	24	1
56889	24	1
65220	24	1
80005	24	1
80011	24	1
84669	24	1
85007	24	1
116496	24	1
117584	24	1
131583	24	1
151903	24	1
152002	24	1
201799	24	1
221955	24	1
375057	24	1
391723	24	1
643246	24	1
100113407	24	1
154	23	1
408	23	1
602	23	1
613	23	1
896	23	1
944	23	1
1385	23	1
1997	23	1
2011	23	1
2182	23	1
2683	23	1
2771	23	1
3142	23	1
3763	23	1
3927	23	1
4067	23	1
4170	23	1
4208	23	1
5339	23	1
5453	23	1
5583	23	1
5611	23	1
5879	23	1
6196	23	1
6309	23	1
6402	23	1
6477	23	1
6745	23	1
7776	23	1
7903	23	1
8218	23	1
8411	23	1
8440	23	1
9663	23	1
9770	23	1
9778	23	1
9861	23	1
22918	23	1
22936	23	1
23108	23	1
23590	23	1
26128	23	1
28232	23	1
51108	23	1
54989	23	1
64761	23	1
79712	23	1
80267	23	1
83637	23	1
84629	23	1
89978	23	1
92797	23	1
114794	23	1
119587	23	1
256021	23	1
286336	23	1
345757	23	1
554251	23	1
202	22	1
466	22	1
2000	22	1
2081	22	1
2342	22	1
3460	22	1
3705	22	1
4705	22	1
5538	22	1
5914	22	1
6224	22	1
6624	22	1
6733	22	1
7040	22	1
7132	22	1
7150	22	1
7357	22	1
7799	22	1
7849	22	1
8301	22	1
8794	22	1
9489	22	1
9683	22	1
9704	22	1
9781	22	1
9972	22	1
10059	22	1
10404	22	1
10890	22	1
11213	22	1
23064	22	1
23299	22	1
23406	22	1
23550	22	1
25979	22	1
26999	22	1
27235	22	1
51199	22	1
51564	22	1
54103	22	1
54476	22	1
54498	22	1
55267	22	1
55350	22	1
57097	22	1
57654	22	1
58513	22	1
59339	22	1
63979	22	1
65018	22	1
79888	22	1
81502	22	1
90324	22	1
257236	22	1
283248	22	1
344758	22	1
476	21	1
596	21	1
705	21	1
960	21	1
961	21	1
978	21	1
1073	21	1
1089	21	1
1387	21	1
1453	21	1
1523	21	1
2268	21	1
2629	21	1
3092	21	1
3577	21	1
3597	21	1
3625	21	1
4811	21	1
5029	21	1
5500	21	1
5573	21	1
5734	21	1
5922	21	1
6314	21	1
6404	21	1
6711	21	1
7128	21	1
8021	21	1
8509	21	1
8635	21	1
8897	21	1
9123	21	1
9314	21	1
9612	21	1
9764	21	1
9825	21	1
10439	21	1
10806	21	1
10809	21	1
10875	21	1
10920	21	1
11163	21	1
22931	21	1
23287	21	1
23390	21	1
23515	21	1
23761	21	1
26578	21	1
26996	21	1
27044	21	1
29982	21	1
54491	21	1
54790	21	1
55294	21	1
55313	21	1
55357	21	1
55625	21	1
55757	21	1
55904	21	1
57142	21	1
57609	21	1
64420	21	1
79155	21	1
79657	21	1
90273	21	1
91748	21	1
126308	21	1
157983	21	1
219348	21	1
414318	21	1
156	20	1
249	20	1
818	20	1
1441	20	1
1520	20	1
1729	20	1
1912	20	1
2280	20	1
2289	20	1
3242	20	1
3654	20	1
3837	20	1
4146	20	1
4299	20	1
4778	20	1
5253	20	1
5527	20	1
5603	20	1
5791	20	1
6738	20	1
6774	20	1
7260	20	1
8073	20	1
8125	20	1
8728	20	1
9120	20	1
9445	20	1
10019	20	1
10135	20	1
10171	20	1
10391	20	1
10762	20	1
11214	20	1
22883	20	1
23046	20	1
25797	20	1
29107	20	1
29128	20	1
50853	20	1
51256	20	1
51411	20	1
51427	20	1
54963	20	1
55234	20	1
55534	20	1
57707	20	1
64072	20	1
64207	20	1
64783	20	1
79666	20	1
79961	20	1
84441	20	1
84935	20	1
91663	20	1
92017	20	1
114882	20	1
121260	20	1
122416	20	1
125111	20	1
129642	20	1
132320	20	1
199990	20	1
221002	20	1
222194	20	1
223082	20	1
340526	20	1
340527	20	1
375387	20	1
400451	20	1
400658	20	1
211	19	1
671	19	1
1509	19	1
1540	19	1
1960	19	1
2357	19	1
2752	19	1
2782	19	1
3579	19	1
3732	19	1
3980	19	1
4217	19	1
5125	19	1
5142	19	1
5894	19	1
6662	19	1
6916	19	1
7097	19	1
8178	19	1
8834	19	1
8875	19	1
8898	19	1
9236	19	1
9473	19	1
9488	19	1
9628	19	1
9846	19	1
9960	19	1
9989	19	1
10092	19	1
10296	19	1
11314	19	1
22990	19	1
23254	19	1
23446	19	1
23786	19	1
25948	19	1
27154	19	1
28989	19	1
51174	19	1
51379	19	1
54438	19	1
54541	19	1
55051	19	1
55794	19	1
56917	19	1
57091	19	1
57118	19	1
57228	19	1
57498	19	1
64127	19	1
64410	19	1
64781	19	1
79960	19	1
80325	19	1
84106	19	1
85450	19	1
85453	19	1
90459	19	1
113263	19	1
126208	19	1
139716	19	1
151393	19	1
221037	19	1
221937	19	1
255488	19	1
343990	19	1
348938	19	1
374819	19	1
400569	19	1
100507050	19	1
19	18	1
103	18	1
204	18	1
290	18	1
397	18	1
528	18	1
593	18	1
1102	18	1
1432	18	1
1946	18	1
2018	18	1
2352	18	1
2495	18	1
2820	18	1
3162	18	1
3185	18	1
3360	18	1
3570	18	1
3687	18	1
3749	18	1
3936	18	1
4069	18	1
4179	18	1
4258	18	1
4482	18	1
4600	18	1
4644	18	1
5201	18	1
5210	18	1
5305	18	1
5700	18	1
5802	18	1
5899	18	1
5908	18	1
6208	18	1
6283	18	1
6311	18	1
6483	18	1
6484	18	1
6789	18	1
6907	18	1
8269	18	1
8460	18	1
8778	18	1
8816	18	1
9053	18	1
9100	18	1
9447	18	1
9572	18	1
9576	18	1
9633	18	1
9794	18	1
9936	18	1
9984	18	1
10472	18	1
22821	18	1
23613	18	1
25771	18	1
26034	18	1
26205	18	1
27111	18	1
29957	18	1
51162	18	1
51246	18	1
51311	18	1
51341	18	1
51552	18	1
54331	18	1
54769	18	1
54812	18	1
55075	18	1
55852	18	1
57186	18	1
57705	18	1
59269	18	1
63898	18	1
63971	18	1
64332	18	1
64744	18	1
65258	18	1
79364	18	1
79621	18	1
79818	18	1
80207	18	1
81671	18	1
83478	18	1
84062	18	1
84628	18	1
89884	18	1
90141	18	1
91445	18	1
115207	18	1
124565	18	1
127544	18	1
154881	18	1
340252	18	1
347902	18	1
374907	18	1
388284	18	1
388341	18	1
158	17	1
182	17	1
392	17	1
399	17	1
571	17	1
665	17	1
947	17	1
1088	17	1
1654	17	1
1870	17	1
1992	17	1
2015	17	1
2869	17	1
2878	17	1
3241	17	1
3382	17	1
3632	17	1
3684	17	1
3725	17	1
4218	17	1
4363	17	1
4520	17	1
4814	17	1
5023	17	1
5292	17	1
5591	17	1
5682	17	1
5687	17	1
5747	17	1
5818	17	1
6001	17	1
6285	17	1
6515	17	1
6531	17	1
6776	17	1
6809	17	1
6894	17	1
7405	17	1
7805	17	1
9043	17	1
9368	17	1
9537	17	1
9555	17	1
9749	17	1
9776	17	1
9920	17	1
9926	17	1
10010	17	1
10131	17	1
10140	17	1
10451	17	1
11221	17	1
11343	17	1
22834	17	1
23387	17	1
29079	17	1
51218	17	1
51477	17	1
54434	17	1
54838	17	1
54880	17	1
54997	17	1
55187	17	1
55650	17	1
56975	17	1
57649	17	1
57655	17	1
60485	17	1
64324	17	1
65125	17	1
79180	17	1
79682	17	1
79758	17	1
79932	17	1
80758	17	1
80765	17	1
81035	17	1
81577	17	1
81615	17	1
81618	17	1
83879	17	1
84816	17	1
90550	17	1
118429	17	1
119559	17	1
124599	17	1
139818	17	1
145567	17	1
253143	17	1
253558	17	1
404636	17	1
414236	17	1
752	16	1
841	16	1
1084	16	1
1315	16	1
1362	16	1
2590	16	1
2672	16	1
2762	16	1
3133	16	1
3459	16	1
3759	16	1
3797	16	1
4053	16	1
4192	16	1
4580	16	1
4670	16	1
4780	16	1
5337	16	1
5590	16	1
5880	16	1
6118	16	1
6279	16	1
6480	16	1
7046	16	1
7095	16	1
7096	16	1
7290	16	1
7477	16	1
7869	16	1
8554	16	1
8667	16	1
8726	16	1
8795	16	1
8804	16	1
8807	16	1
9169	16	1
9202	16	1
9375	16	1
9620	16	1
9962	16	1
10188	16	1
10253	16	1
10261	16	1
10370	16	1
10458	16	1
10484	16	1
10636	16	1
11151	16	1
23228	16	1
23236	16	1
23433	16	1
25930	16	1
26112	16	1
26234	16	1
26259	16	1
27101	16	1
27315	16	1
29789	16	1
29887	16	1
53917	16	1
54440	16	1
54807	16	1
54901	16	1
55164	16	1
55308	16	1
55454	16	1
56890	16	1
57419	16	1
58472	16	1
64682	16	1
64750	16	1
64859	16	1
79627	16	1
79639	16	1
79660	16	1
79689	16	1
81788	16	1
83696	16	1
83853	16	1
84320	16	1
84969	16	1
85449	16	1
91272	16	1
94031	16	1
114883	16	1
119391	16	1
120892	16	1
134957	16	1
143686	16	1
158293	16	1
192670	16	1
388677	16	1
389289	16	1
768211	16	1
102	15	1
639	15	1
776	15	1
801	15	1
833	15	1
1051	15	1
1361	15	1
1604	15	1
2033	15	1
2114	15	1
2171	15	1
2650	15	1
3267	15	1
3603	15	1
3607	15	1
3987	15	1
4051	15	1
4599	15	1
4728	15	1
4751	15	1
4853	15	1
5058	15	1
5250	15	1
5326	15	1
5332	15	1
5862	15	1
5966	15	1
6280	15	1
6397	15	1
6455	15	1
6571	15	1
7037	15	1
7070	15	1
7099	15	1
8566	15	1
8993	15	1
9441	15	1
9467	15	1
9567	15	1
9755	15	1
9943	15	1
9957	15	1
10043	15	1
10170	15	1
10217	15	1
10239	15	1
10277	15	1
10326	15	1
10499	15	1
10538	15	1
10603	15	1
10813	15	1
11052	15	1
22818	15	1
22862	15	1
23080	15	1
23199	15	1
23345	15	1
23526	15	1
27244	15	1
27258	15	1
51061	15	1
51177	15	1
51465	15	1
53829	15	1
54472	15	1
54980	15	1
55349	15	1
57085	15	1
57161	15	1
57169	15	1
57222	15	1
57602	15	1
57706	15	1
58190	15	1
64065	15	1
64400	15	1
64768	15	1
79587	15	1
79731	15	1
79939	15	1
80183	15	1
80223	15	1
80228	15	1
83605	15	1
84034	15	1
84229	15	1
84514	15	1
84898	15	1
84959	15	1
90249	15	1
92014	15	1
124783	15	1
128346	15	1
128710	15	1
144195	15	1
144699	15	1
152007	15	1
154141	15	1
168455	15	1
200424	15	1
220929	15	1
255394	15	1
338692	15	1
415116	15	1
643314	15	1
643802	15	1
391	14	1
688	14	1
822	14	1
825	14	1
929	14	1
962	14	1
1831	14	1
1843	14	1
1871	14	1
1998	14	1
2060	14	1
2308	14	1
2334	14	1
2870	14	1
2879	14	1
3082	14	1
3098	14	1
3554	14	1
4001	14	1
4005	14	1
4043	14	1
4782	14	1
4824	14	1
5306	14	1
5307	14	1
5330	14	1
5595	14	1
5757	14	1
5903	14	1
6175	14	1
6301	14	1
6324	14	1
6574	14	1
6688	14	1
6777	14	1
6940	14	1
7321	14	1
7422	14	1
8187	14	1
8310	14	1
8312	14	1
8553	14	1
8676	14	1
8905	14	1
9020	14	1
9517	14	1
9563	14	1
9592	14	1
9870	14	1
9881	14	1
9883	14	1
9907	14	1
9948	14	1
9958	14	1
10392	14	1
10565	14	1
10673	14	1
10678	14	1
10972	14	1
22882	14	1
22992	14	1
23023	14	1
23175	14	1
23347	14	1
23473	14	1
23499	14	1
23523	14	1
25777	14	1
26985	14	1
27348	14	1
28231	14	1
28951	14	1
51099	14	1
51144	14	1
51205	14	1
51637	14	1
54210	14	1
54627	14	1
54805	14	1
55062	14	1
55081	14	1
55200	14	1
55529	14	1
55577	14	1
55695	14	1
55739	14	1
55765	14	1
55930	14	1
57458	14	1
57563	14	1
64225	14	1
64397	14	1
64784	14	1
79693	14	1
79720	14	1
80742	14	1
81553	14	1
81570	14	1
81603	14	1
81609	14	1
83442	14	1
83464	14	1
83606	14	1
84164	14	1
84418	14	1
84875	14	1
84946	14	1
91522	14	1
91662	14	1
91869	14	1
112398	14	1
113829	14	1
116448	14	1
135152	14	1
150468	14	1
151742	14	1
162466	14	1
196394	14	1
196528	14	1
197320	14	1
201176	14	1
222487	14	1
284001	14	1
284184	14	1
353088	14	1
652968	14	1
