# Supplementary material for: Cell type-selective disease-association of genes under high regulatory load
Source: Nucleic Acids Res. 2015 Oct 10;43(18):8839–55. doi: 10.1093/nar/gkv863 (PMC4605313; doi:10.1093/nar/gkv863)
Supplement: SUPPLEMENTARY DATA [file supp_gkv863_nar-01077-z-2015-File011.zip › HighEnhLoad_VenousBlood.Monocyte.C004SQH1_10PCNT_02-Feb-2015.txt]

Entrez Gene ID	Nr Enh	H3K4me3 status
3720	75	1
359948	70	1
79890	66	1
4026	62	1
678	61	1
9804	58	1
6239	54	1
9308	54	1
1052	51	1
23514	51	1
79730	49	1
2908	47	1
54502	46	1
9612	45	1
9839	45	1
23092	44	1
57178	44	1
1112	43	1
2120	43	1
677	42	1
4088	42	1
9450	42	1
123041	42	1
9314	41	1
57217	41	1
960	40	1
8522	40	1
9759	40	1
22918	40	1
23498	40	1
4155	38	1
5588	38	1
7090	38	1
29107	38	1
2185	37	1
8632	37	1
55959	37	1
2353	36	1
5890	36	1
3660	35	1
7227	35	1
7852	35	1
9792	35	1
10105	35	1
64131	35	1
4739	34	1
571	33	1
1130	33	1
123016	33	1
7057	32	1
8111	32	1
22891	32	1
64778	32	1
440193	32	1
949	31	1
1316	31	1
5641	31	1
5788	31	1
6256	31	1
10801	31	1
56911	31	1
2889	30	1
6509	30	1
9938	30	1
10221	30	1
10370	30	1
11214	30	1
23429	30	1
51571	30	1
83549	30	1
5209	29	1
9218	29	1
23603	29	1
79719	29	1
1102	28	1
3398	28	1
4811	28	1
7133	28	1
9679	28	1
9935	28	1
50807	28	1
57580	28	1
60386	28	1
375387	28	1
29	27	1
861	27	1
3344	27	1
4154	27	1
5580	27	1
5734	27	1
11031	27	1
23291	27	1
50515	27	1
51422	27	1
64077	27	1
64410	27	1
19	26	1
2078	26	1
3394	26	1
9267	26	1
56261	26	1
117581	26	1
140885	26	1
147495	26	1
100506115	26	1
1106	25	1
1230	25	1
1462	25	1
2355	25	1
8202	25	1
8609	25	1
10365	25	1
55534	25	1
57591	25	1
64207	25	1
79008	25	1
84062	25	1
84890	25	1
548593	25	1
641	24	1
2081	24	1
2885	24	1
5912	24	1
6446	24	1
7518	24	1
10806	24	1
55277	24	1
64784	24	1
83641	24	1
91748	24	1
122953	24	1
220107	24	1
414318	24	1
463	23	1
1385	23	1
1545	23	1
1880	23	1
3099	23	1
5093	23	1
5573	23	1
6793	23	1
7050	23	1
7776	23	1
9120	23	1
9962	23	1
10404	23	1
10602	23	1
10762	23	1
56905	23	1
56986	23	1
57533	23	1
59339	23	1
60675	23	1
63892	23	1
79895	23	1
81671	23	1
83716	23	1
374655	23	1
400658	23	1
433	22	1
639	22	1
4258	22	1
5336	22	1
5594	22	1
5770	22	1
6482	22	1
7086	22	1
10123	22	1
10788	22	1
22898	22	1
23406	22	1
27352	22	1
51174	22	1
51363	22	1
54815	22	1
55022	22	1
60490	22	1
79731	22	1
84898	22	1
85453	22	1
100113407	22	1
549	21	1
1514	21	1
1612	21	1
2140	21	1
3241	21	1
3418	21	1
3454	21	1
3460	21	1
5552	21	1
6745	21	1
7128	21	1
9960	21	1
10129	21	1
10154	21	1
11237	21	1
23313	21	1
28989	21	1
51108	21	1
51126	21	1
51274	21	1
51322	21	1
55075	21	1
64225	21	1
64744	21	1
149840	21	1
929	20	1
965	20	1
1508	20	1
1601	20	1
3142	20	1
3707	20	1
3937	20	1
4688	20	1
5025	20	1
5295	20	1
6404	20	1
7763	20	1
8209	20	1
8411	20	1
9467	20	1
10018	20	1
10625	20	1
11221	20	1
23225	20	1
23446	20	1
29058	20	1
57707	20	1
113829	20	1
117289	20	1
223082	20	1
348094	20	1
643246	20	1
1615	19	1
3572	19	1
4835	19	1
5339	19	1
5873	19	1
5997	19	1
6546	19	1
7903	19	1
8660	19	1
9229	19	1
9844	19	1
23048	19	1
23308	19	1
25976	19	1
26128	19	1
27086	19	1
27128	19	1
51187	19	1
55122	19	1
56963	19	1
57142	19	1
64332	19	1
80301	19	1
80790	19	1
81553	19	1
83786	19	1
84441	19	1
84765	19	1
89849	19	1
127018	19	1
219972	19	1
290	18	1
467	18	1
843	18	1
944	18	1
1445	18	1
1848	18	1
2766	18	1
3570	18	1
4067	18	1
4289	18	1
4627	18	1
5724	18	1
6176	18	1
6310	18	1
6430	18	1
6584	18	1
6782	18	1
6850	18	1
7159	18	1
9517	18	1
9695	18	1
9712	18	1
9766	18	1
9788	18	1
10472	18	1
10868	18	1
11052	18	1
22820	18	1
22990	18	1
28232	18	1
29937	18	1
51621	18	1
54491	18	1
55054	18	1
55187	18	1
55904	18	1
56895	18	1
57222	18	1
57561	18	1
80183	18	1
81619	18	1
83872	18	1
83983	18	1
114548	18	1
340526	18	1
345757	18	1
374786	18	1
375057	18	1
476	17	1
734	17	1
753	17	1
1523	17	1
1843	17	1
2180	17	1
2768	17	1
2771	17	1
2841	17	1
2872	17	1
3635	17	1
3659	17	1
3667	17	1
4001	17	1
4082	17	1
4205	17	1
5055	17	1
5527	17	1
6624	17	1
6738	17	1
7555	17	1
7850	17	1
8898	17	1
9208	17	1
9262	17	1
9489	17	1
9595	17	1
9663	17	1
9770	17	1
10409	17	1
10657	17	1
10659	17	1
23613	17	1
26118	17	1
29957	17	1
30820	17	1
51134	17	1
51256	17	1
54788	17	1
55313	17	1
57410	17	1
64072	17	1
79026	17	1
79789	17	1
80820	17	1
83442	17	1
83592	17	1
84071	17	1
92017	17	1
120425	17	1
125228	17	1
168455	17	1
286053	17	1
339896	17	1
340527	17	1
87	16	1
196	16	1
953	16	1
1050	16	1
1326	16	1
1997	16	1
2313	16	1
2534	16	1
2745	16	1
3091	16	1
3384	16	1
3587	16	1
3987	16	1
4254	16	1
4616	16	1
4851	16	1
5306	16	1
5341	16	1
5550	16	1
5867	16	1
5879	16	1
6670	16	1
7114	16	1
7375	16	1
7430	16	1
7541	16	1
8073	16	1
8837	16	1
9577	16	1
9750	16	1
9922	16	1
10135	16	1
10239	16	1
10261	16	1
10645	16	1
11163	16	1
23389	16	1
26286	16	1
54434	16	1
54476	16	1
54880	16	1
55625	16	1
57623	16	1
58513	16	1
64092	16	1
64115	16	1
84034	16	1
84059	16	1
91544	16	1
126669	16	1
129285	16	1
136259	16	1
222166	16	1
283349	16	1
554251	16	1
204	15	1
311	15	1
334	15	1
597	15	1
604	15	1
754	15	1
1298	15	1
2650	15	1
2788	15	1
3092	15	1
3096	15	1
3185	15	1
3779	15	1
4069	15	1
4170	15	1
4209	15	1
4245	15	1
4613	15	1
4650	15	1
4705	15	1
5500	15	1
5782	15	1
5903	15	1
5908	15	1
6224	15	1
6233	15	1
6515	15	1
6653	15	1
7204	15	1
7456	15	1
7913	15	1
8542	15	1
8553	15	1
8672	15	1
8767	15	1
8994	15	1
9873	15	1
10451	15	1
10603	15	1
11033	15	1
11252	15	1
11314	15	1
23223	15	1
23240	15	1
23473	15	1
25797	15	1
51074	15	1
54103	15	1
54438	15	1
54918	15	1
55319	15	1
58480	15	1
58526	15	1
65249	15	1
80204	15	1
80315	15	1
80765	15	1
81502	15	1
83931	15	1
84159	15	1
84984	15	1
91526	15	1
93487	15	1
124935	15	1
151556	15	1
220416	15	1
221955	15	1
256987	15	1
286336	15	1
389289	15	1
120	14	1
301	14	1
824	14	1
1453	14	1
1778	14	1
2114	14	1
2294	14	1
2309	14	1
3397	14	1
3516	14	1
3603	14	1
3936	14	1
3958	14	1
4091	14	1
4092	14	1
4332	14	1
4601	14	1
4942	14	1
4953	14	1
5201	14	1
5583	14	1
6122	14	1
6533	14	1
6556	14	1
7084	14	1
7097	14	1
7869	14	1
8303	14	1
8869	14	1
9021	14	1
9240	14	1
9375	14	1
9435	14	1
9444	14	1
9445	14	1
9516	14	1
9555	14	1
9620	14	1
9777	14	1
9846	14	1
10161	14	1
10163	14	1
22856	14	1
23312	14	1
23387	14	1
25939	14	1
28996	14	1
29992	14	1
54498	14	1
54838	14	1
55267	14	1
55275	14	1
55290	14	1
55352	14	1
55654	14	1
56940	14	1
57162	14	1
57600	14	1
57724	14	1
79048	14	1
79155	14	1
79618	14	1
79833	14	1
79888	14	1
80055	14	1
80223	14	1
80232	14	1
81704	14	1
84230	14	1
84624	14	1
90324	14	1
90627	14	1
90957	14	1
112616	14	1
115207	14	1
127544	14	1
131583	14	1
134957	14	1
153020	14	1
163859	14	1
200933	14	1
203228	14	1
219790	14	1
255488	14	1
240	13	1
382	13	1
388	13	1
473	13	1
801	13	1
1105	13	1
1729	13	1
1785	13	1
1992	13	1
2268	13	1
2651	13	1
2710	13	1
3020	13	1
3101	13	1
3482	13	1
3965	13	1
4064	13	1
4330	13	1
4335	13	1
4609	13	1
4715	13	1
4814	13	1
4967	13	1
5142	13	1
5292	13	1
5618	13	1
5660	13	1
5757	13	1
5914	13	1
5937	13	1
6452	13	1
6574	13	1
6641	13	1
6733	13	1
6840	13	1
6894	13	1
8021	13	1
8178	13	1
8187	13	1
8289	13	1
8301	13	1
8428	13	1
8498	13	1
8623	13	1
8726	13	1
8905	13	1
9256	13	1
9473	13	1
9522	13	1
9887	13	1
10010	13	1
10019	13	1
10397	13	1
10533	13	1
10783	13	1
10809	13	1
10912	13	1
10972	13	1
11018	13	1
23199	13	1
23303	13	1
23366	13	1
23405	13	1
23533	13	1
25771	13	1
26011	13	1
27036	13	1
29079	13	1
29789	13	1
29928	13	1
51278	13	1
51316	13	1
51341	13	1
51477	13	1
54440	13	1
54790	13	1
55144	13	1
55810	13	1
55850	13	1
55893	13	1
56890	13	1
56910	13	1
56990	13	1
57492	13	1
63905	13	1
64682	13	1
79180	13	1
79705	13	1
80231	13	1
81603	13	1
84270	13	1
84282	13	1
84629	13	1
114794	13	1
118788	13	1
121260	13	1
124599	13	1
124783	13	1
126308	13	1
146850	13	1
152002	13	1
152007	13	1
154091	13	1
170591	13	1
201595	13	1
221178	13	1
221184	13	1
286530	13	1
374819	13	1
375307	13	1
389203	13	1
643836	13	1
100127889	13	1
101	12	1
157	12	1
202	12	1
397	12	1
526	12	1
602	12	1
752	12	1
771	12	1
1051	12	1
1327	12	1
1361	12	1
1509	12	1
1794	12	1
2034	12	1
2137	12	1
2495	12	1
2799	12	1
3162	12	1
3184	12	1
3553	12	1
3662	12	1
3708	12	1
3725	12	1
4005	12	1
4076	12	1
4179	12	1
4214	12	1
4217	12	1
4478	12	1
4610	12	1
4780	12	1
5155	12	1
5210	12	1
5579	12	1
5624	12	1
5834	12	1
5880	12	1
5922	12	1
6573	12	1
6786	12	1
6867	12	1
7048	12	1
7060	12	1
7091	12	1
7464	12	1
7534	12	1
8525	12	1
8667	12	1
8676	12	1
9020	12	1
9100	12	1
9448	12	1
9645	12	1
9647	12	1
9658	12	1
9778	12	1
9830	12	1
10090	12	1
10166	12	1
10188	12	1
10422	12	1
11000	12	1
11057	12	1
22862	12	1
22936	12	1
23118	12	1
23136	12	1
23201	12	1
23214	12	1
23327	12	1
23401	12	1
23678	12	1
25885	12	1
26090	12	1
26112	12	1
26130	12	1
27180	12	1
27235	12	1
27315	12	1
28959	12	1
30844	12	1
50651	12	1
51347	12	1
51608	12	1
53335	12	1
54541	12	1
55160	12	1
55350	12	1
55544	12	1
55604	12	1
55660	12	1
55729	12	1
55809	12	1
57181	12	1
57552	12	1
64761	12	1
79567	12	1
79643	12	1
79712	12	1
79925	12	1
80196	12	1
80342	12	1
83464	12	1
84440	12	1
84678	12	1
84879	12	1
84947	12	1
84959	12	1
90141	12	1
92241	12	1
115572	12	1
116448	12	1
116985	12	1
138151	12	1
145567	12	1
157697	12	1
220213	12	1
220972	12	1
222194	12	1
222962	12	1
257236	12	1
284207	12	1
284756	12	1
342510	12	1
389170	12	1
401258	12	1
309	11	1
391	11	1
665	11	1
841	11	1
894	11	1
942	11	1
1025	11	1
1393	11	1
1808	11	1
2029	11	1
2222	11	1
2683	11	1
2752	11	1
2827	11	1
2876	11	1
2995	11	1
3631	11	1
3705	11	1
3784	11	1
4000	11	1
4208	11	1
4261	11	1
4288	11	1
4790	11	1
5162	11	1
5253	11	1
5307	11	1
5452	11	1
5468	11	1
5791	11	1
6195	11	1
6311	11	1
6714	11	1
6916	11	1
7042	11	1
7077	11	1
7832	11	1
8204	11	1
8500	11	1
8624	11	1
8650	11	1
8804	11	1
8816	11	1
8942	11	1
9046	11	1
9051	11	1
9355	11	1
9554	11	1
9686	11	1
10059	11	1
10184	11	1
10320	11	1
10458	11	1
10531	11	1
10672	11	1
10673	11	1
10875	11	1
22797	11	1
23129	11	1
23236	11	1
23239	11	1
23347	11	1
26074	11	1
27342	11	1
29094	11	1
29887	11	1
51043	11	1
51246	11	1
51564	11	1
54625	11	1
54980	11	1
55194	11	1
55207	11	1
55234	11	1
55357	11	1
55454	11	1
55577	11	1
55636	11	1
55756	11	1
55852	11	1
57140	11	1
57521	11	1
57602	11	1
57713	11	1
63971	11	1
64065	11	1
64759	11	1
64866	11	1
64924	11	1
79663	11	1
80005	11	1
81611	11	1
83593	11	1
83637	11	1
84251	11	1
84418	11	1
84816	11	1
84957	11	1
89853	11	1
90427	11	1
91663	11	1
91749	11	1
114971	11	1
115123	11	1
124460	11	1
125111	11	1
128346	11	1
139818	11	1
157983	11	1
161742	11	1
203245	11	1
219771	11	1
284273	11	1
284611	11	1
286676	11	1
347744	11	1
388403	11	1
400451	11	1
493753	11	1
156	10	1
216	10	1
273	10	1
274	10	1
399	10	1
596	10	1
668	10	1
687	10	1
947	10	1
961	10	1
1368	10	1
1831	10	1
1906	10	1
1915	10	1
1939	10	1
2004	10	1
2017	10	1
2354	10	1
2533	10	1
2778	10	1
3098	10	1
3123	10	1
3594	10	1
3597	10	1
3642	10	1
3643	10	1
3654	10	1
3676	10	1
3689	10	1
3716	10	1
3985	10	1
4267	10	1
4615	10	1
5027	10	1
5037	10	1
5315	10	1
5326	10	1
5332	10	1
5966	10	1
6118	10	1
6240	10	1
6251	10	1
6303	10	1
6477	10	1
6526	10	1
6548	10	1
6720	10	1
6768	10	1
6868	10	1
6925	10	1
7046	10	1
7052	10	1
7100	10	1
7305	10	1
7405	10	1
7528	10	1
8013	10	1
8125	10	1
8477	10	1
8743	10	1
8829	10	1
8871	10	1
8875	10	1
8887	10	1
8907	10	1
9181	10	1
9394	10	1
9454	10	1
9592	10	1
9811	10	1
9928	10	1
9993	10	1
10043	10	1
10260	10	1
10326	10	1
10367	10	1
10505	10	1
10658	10	1
10667	10	1
10687	10	1
11044	10	1
23001	10	1
23013	10	1
23061	10	1
23218	10	1
23369	10	1
23761	10	1
25816	10	1
26031	10	1
26136	10	1
27101	10	1
27430	10	1
28998	10	1
51177	10	1
51199	10	1
51218	10	1
51332	10	1
51361	10	1
51497	10	1
51649	10	1
51762	10	1
51816	10	1
54407	10	1
54877	10	1
55038	10	1
55173	10	1
55294	10	1
55340	10	1
55589	10	1
55647	10	1
55739	10	1
55819	10	1
56301	10	1
56655	10	1
56889	10	1
56935	10	1
57520	10	1
57649	10	1
57864	10	1
60481	10	1
64114	10	1
64218	10	1
64231	10	1
64968	10	1
65258	10	1
79109	10	1
79587	10	1
79600	10	1
79605	10	1
79718	10	1
79747	10	1
80727	10	1
80853	10	1
84307	10	1
84330	10	1
91775	10	1
92014	10	1
93978	10	1
94134	10	1
112574	10	1
119391	10	1
120892	10	1
123355	10	1
126364	10	1
128239	10	1
144423	10	1
145501	10	1
145748	10	1
150468	10	1
151393	10	1
168374	10	1
196394	10	1
200845	10	1
220929	10	1
220988	10	1
221472	10	1
253260	10	1
285195	10	1
286223	10	1
342035	10	1
388677	10	1
401548	10	1
494188	10	1
92	9	1
136	9	1
313	9	1
366	9	1
637	9	1
696	9	1
705	9	1
896	9	1
976	9	1
1028	9	1
1315	9	1
1479	9	1
1512	9	1
1604	9	1
1611	9	1
1859	9	1
1871	9	1
1955	9	1
1998	9	1
2067	9	1
2086	9	1
2219	9	1
2289	9	1
2358	9	1
2494	9	1
2590	9	1
2675	9	1
2869	9	1
2957	9	1
3055	9	1
3064	9	1
3090	9	1
3111	9	1
3115	9	1
3117	9	1
3295	9	1
3556	9	1
3566	9	1
3726	9	1
3837	9	1
3980	9	1
4012	9	1
4048	9	1
4126	9	1
4146	9	1
4218	9	1
4299	9	1
4602	9	1
4815	9	1
5045	9	1
5144	9	1
5272	9	1
5281	9	1
5581	9	1
5613	9	1
5682	9	1
5687	9	1
5732	9	1
5747	9	1
5777	9	1
5983	9	1
5990	9	1
6001	9	1
6002	9	1
6047	9	1
6282	9	1
6314	9	1
6461	9	1
6688	9	1
6747	9	1
6907	9	1
7037	9	1
7071	9	1
7136	9	1
7145	9	1
7414	9	1
7805	9	1
7846	9	1
7867	9	1
7879	9	1
8379	9	1
8452	9	1
8635	9	1
8766	9	1
8773	9	1
8826	9	1
9053	9	1
9352	9	1
9625	9	1
9665	9	1
9764	9	1
9781	9	1
9896	9	1
9905	9	1
9920	9	1
9943	9	1
9958	9	1
10099	9	1
10147	9	1
10215	9	1
10237	9	1
10477	9	1
10487	9	1
10501	9	1
10723	9	1
11116	9	1
11331	9	1
22821	9	1
22848	9	1
22992	9	1
23097	9	1
23101	9	1
23112	9	1
23158	9	1
23272	9	1
23293	9	1
23395	9	1
23433	9	1
23590	9	1
23601	9	1
23657	9	1
23765	9	1
25819	9	1
25842	9	1
25943	9	1
25946	9	1
26088	9	1
26234	9	1
27106	9	1
27185	9	1
27250	9	1
28984	9	1
29066	9	1
29123	9	1
29799	9	1
29933	9	1
29982	9	1
51123	9	1
51162	9	1
51228	9	1
51290	9	1
51299	9	1
51379	9	1
51582	9	1
51588	9	1
51719	9	1
51735	9	1
51776	9	1
53827	9	1
53829	9	1
54108	9	1
54187	9	1
54210	9	1
54472	9	1
54545	9	1
54861	9	1
54971	9	1
55164	9	1
55276	9	1
55640	9	1
57097	9	1
57448	9	1
57688	9	1
64855	9	1
79627	9	1
79665	9	1
79697	9	1
79758	9	1
79794	9	1
79827	9	1
80139	9	1
81558	9	1
81565	9	1
83937	9	1
84260	9	1
84869	9	1
84875	9	1
85007	9	1
85315	9	1
85450	9	1
90678	9	1
91272	9	1
91445	9	1
91662	9	1
93109	9	1
112495	9	1
113179	9	1
114793	9	1
115827	9	1
117584	9	1
132321	9	1
132864	9	1
137886	9	1
146712	9	1
146722	9	1
149111	9	1
150372	9	1
157777	9	1
163882	9	1
170394	9	1
196383	9	1
200315	9	1
201176	9	1
201799	9	1
202309	9	1
203100	9	1
221037	9	1
221656	9	1
221895	9	1
253143	9	1
256021	9	1
259230	9	1
283358	9	1
284759	9	1
348180	9	1
353514	9	1
375341	9	1
387119	9	1
389792	9	1
729515	9	1
768211	9	1
100144748	9	1
100913187	9	1
