# Supplementary material for: Cell type-selective disease-association of genes under high regulatory load
Source: Nucleic Acids Res. 2015 Oct 10;43(18):8839–55. doi: 10.1093/nar/gkv863 (PMC4605313; doi:10.1093/nar/gkv863)
Supplement: SUPPLEMENTARY DATA [file supp_gkv863_nar-01077-z-2015-File011.zip › HighEnhLoad_VenousBlood.Monocyte.C0011IH1_10PCNT_02-Feb-2015.txt]

Entrez Gene ID	Nr Enh	H3K4me3 status
3720	150	1
6239	123	1
51571	112	1
50807	102	1
678	101	1
2120	95	1
4026	95	1
9759	90	1
54502	90	1
64778	87	1
2908	86	1
9839	86	1
9308	85	1
79890	85	1
84062	83	1
359948	82	1
9450	81	1
1130	80	1
9938	76	1
10320	75	1
23092	75	1
1052	74	1
1523	74	1
960	73	1
9844	73	1
79730	73	1
23514	72	1
79895	72	1
549	70	1
9314	70	1
56986	70	1
1112	69	1
11214	69	1
220107	69	1
677	68	1
6850	68	1
91526	68	1
117581	67	1
283349	67	1
313	66	1
63979	66	1
11237	65	1
27086	65	1
50515	65	1
51274	65	1
80055	65	1
9804	64	1
64410	64	1
861	63	1
2185	63	1
6745	63	1
57217	63	1
10603	62	1
55144	62	1
55959	62	1
57580	61	1
123016	61	1
7090	60	1
57591	60	1
9712	58	1
23048	58	1
23590	58	1
27352	58	1
57178	58	1
92241	58	1
4067	57	1
5588	57	1
6506	57	1
9612	57	1
10370	57	1
10659	57	1
374786	57	1
1955	56	1
2776	56	1
6482	56	1
9873	56	1
55054	56	1
123041	56	1
4627	55	1
4739	55	1
5890	55	1
10801	55	1
10868	55	1
23389	55	1
25816	55	1
84940	55	1
1316	54	1
2799	54	1
11031	54	1
54491	54	1
79712	54	1
89849	54	1
3295	53	1
3398	53	1
3635	53	1
6224	53	1
8522	53	1
83716	53	1
571	52	1
1794	52	1
2355	52	1
8301	52	1
10105	52	1
23498	52	1
64115	52	1
4609	51	1
9777	51	1
54918	51	1
64131	51	1
754	50	1
4258	50	1
5336	50	1
5788	50	1
8289	50	1
9555	50	1
9792	50	1
55534	50	1
2313	49	1
2786	49	1
4688	49	1
5795	49	1
10602	49	1
27185	49	1
54102	49	1
81671	49	1
3344	48	1
3660	48	1
9202	48	1
9630	48	1
10806	48	1
51174	48	1
54518	48	1
84230	48	1
112574	48	1
6256	47	1
9658	47	1
10221	47	1
55755	47	1
56990	47	1
63892	47	1
79932	47	1
100113407	47	1
1462	46	1
4478	46	1
5209	46	1
6446	46	1
8542	46	1
9019	46	1
9679	46	1
80025	46	1
81704	46	1
112616	46	1
4088	45	1
9750	45	1
9766	45	1
10129	45	1
51108	45	1
140885	45	1
374655	45	1
4154	44	1
6430	44	1
7086	44	1
7091	44	1
7456	44	1
10019	44	1
29123	44	1
51735	44	1
64077	44	1
64332	44	1
80790	44	1
83641	44	1
151556	44	1
440193	44	1
334	43	1
1106	43	1
4001	43	1
5867	43	1
8632	43	1
8743	43	1
9051	43	1
9695	43	1
22918	43	1
51422	43	1
54443	43	1
55313	43	1
64784	43	1
81619	43	1
92017	43	1
219771	43	1
1871	42	1
2889	42	1
3394	42	1
3689	42	1
3937	42	1
5579	42	1
29107	42	1
58480	42	1
60386	42	1
83549	42	1
641	41	1
1102	41	1
1289	41	1
1326	41	1
5580	41	1
5660	41	1
6503	41	1
7852	41	1
10365	41	1
23603	41	1
53335	41	1
56606	41	1
80301	41	1
118788	41	1
121260	41	1
375387	41	1
1230	40	1
1880	40	1
2140	40	1
2885	40	1
3418	40	1
3705	40	1
4205	40	1
5641	40	1
5770	40	1
5937	40	1
6509	40	1
6584	40	1
7038	40	1
8111	40	1
9887	40	1
10059	40	1
23291	40	1
25939	40	1
79758	40	1
202	39	1
309	39	1
1385	39	1
2114	39	1
3454	39	1
4092	39	1
4155	39	1
5594	39	1
5734	39	1
6240	39	1
6786	39	1
7227	39	1
7776	39	1
8660	39	1
9788	39	1
10090	39	1
10261	39	1
10533	39	1
23225	39	1
51621	39	1
56261	39	1
79718	39	1
83637	39	1
223082	39	1
348094	39	1
400658	39	1
639	38	1
4288	38	1
5025	38	1
8609	38	1
9686	38	1
10762	38	1
27439	38	1
51322	38	1
55604	38	1
55625	38	1
56911	38	1
57623	38	1
64759	38	1
92797	38	1
949	37	1
2353	37	1
3091	37	1
4967	37	1
5307	37	1
6311	37	1
7128	37	1
7133	37	1
9208	37	1
9846	37	1
9922	37	1
28232	37	1
57561	37	1
473	36	1
1514	36	1
1612	36	1
2533	36	1
5093	36	1
5791	36	1
5879	36	1
7763	36	1
8898	36	1
9435	36	1
9517	36	1
54815	36	1
55319	36	1
56889	36	1
79719	36	1
80204	36	1
84441	36	1
753	35	1
4126	35	1
4217	35	1
6670	35	1
7097	35	1
8452	35	1
9053	35	1
10010	35	1
10658	35	1
23429	35	1
23765	35	1
25797	35	1
54901	35	1
55729	35	1
56905	35	1
56963	35	1
57552	35	1
79048	35	1
115825	35	1
152002	35	1
286336	35	1
156	34	1
2587	34	1
3099	34	1
3659	34	1
4790	34	1
5295	34	1
5603	34	1
5724	34	1
6768	34	1
7430	34	1
8553	34	1
9467	34	1
9663	34	1
9811	34	1
9935	34	1
10099	34	1
10397	34	1
10512	34	1
10875	34	1
23118	34	1
23236	34	1
23387	34	1
57142	34	1
59339	34	1
60490	34	1
64072	34	1
83786	34	1
84059	34	1
114971	34	1
965	33	1
1432	33	1
1997	33	1
2034	33	1
3055	33	1
3274	33	1
6310	33	1
6404	33	1
7159	33	1
7204	33	1
8021	33	1
10788	33	1
11221	33	1
23129	33	1
26234	33	1
29982	33	1
51187	33	1
51363	33	1
54880	33	1
57410	33	1
90627	33	1
146850	33	1
253260	33	1
339896	33	1
408	32	1
1508	32	1
2081	32	1
2766	32	1
3570	32	1
3588	32	1
4209	32	1
5550	32	1
6546	32	1
7048	32	1
7518	32	1
10018	32	1
10318	32	1
10783	32	1
22856	32	1
22990	32	1
23001	32	1
23406	32	1
23613	32	1
26034	32	1
29957	32	1
51316	32	1
54103	32	1
55122	32	1
55589	32	1
57533	32	1
57707	32	1
79618	32	1
84034	32	1
116985	32	1
122953	32	1
131583	32	1
221184	32	1
221955	32	1
19	31	1
81	31	1
102	31	1
196	31	1
273	31	1
290	31	1
1785	31	1
1806	31	1
2078	31	1
3572	31	1
4149	31	1
4650	31	1
4705	31	1
4811	31	1
5332	31	1
5583	31	1
7464	31	1
8125	31	1
8202	31	1
8624	31	1
9218	31	1
9267	31	1
9334	31	1
10163	31	1
10404	31	1
10451	31	1
10814	31	1
11018	31	1
11252	31	1
23201	31	1
23303	31	1
26118	31	1
26286	31	1
51719	31	1
55850	31	1
64744	31	1
84816	31	1
85453	31	1
200424	31	1
221037	31	1
643246	31	1
113	30	1
2004	30	1
2180	30	1
3142	30	1
4601	30	1
6176	30	1
6195	30	1
6793	30	1
6840	30	1
7913	30	1
10154	30	1
10487	30	1
10499	30	1
10657	30	1
11213	30	1
23313	30	1
23315	30	1
25819	30	1
27235	30	1
51126	30	1
55843	30	1
64101	30	1
79705	30	1
84330	30	1
84898	30	1
91748	30	1
146395	30	1
157983	30	1
256021	30	1
285195	30	1
463	29	1
476	29	1
824	29	1
843	29	1
2745	29	1
3455	29	1
3460	29	1
5552	29	1
5873	29	1
6314	29	1
6624	29	1
6782	29	1
9262	29	1
9734	29	1
10239	29	1
10391	29	1
10645	29	1
11240	29	1
22797	29	1
23228	29	1
26523	29	1
27071	29	1
50651	29	1
55075	29	1
55277	29	1
55809	29	1
56910	29	1
59269	29	1
60481	29	1
64092	29	1
80315	29	1
83592	29	1
84957	29	1
114548	29	1
115123	29	1
120425	29	1
388962	29	1
120	28	1
948	28	1
1050	28	1
1524	28	1
2827	28	1
3708	28	1
4082	28	1
4542	28	1
6641	28	1
8672	28	1
9577	28	1
9861	28	1
9960	28	1
10114	28	1
10166	28	1
10367	28	1
11057	28	1
23214	28	1
23240	28	1
55234	28	1
55357	28	1
57222	28	1
65220	28	1
79026	28	1
81553	28	1
83983	28	1
84159	28	1
126669	28	1
130340	28	1
144699	28	1
145501	28	1
147495	28	1
149840	28	1
221491	28	1
494188	28	1
100144748	28	1
1545	27	1
2289	27	1
2294	27	1
2534	27	1
3667	27	1
4064	27	1
4299	27	1
5162	27	1
5908	27	1
7050	27	1
7850	27	1
8649	27	1
9444	27	1
10409	27	1
11165	27	1
22898	27	1
22987	27	1
30011	27	1
51733	27	1
55328	27	1
57864	27	1
60675	27	1
79668	27	1
80820	27	1
84984	27	1
125228	27	1
220047	27	1
221656	27	1
399687	27	1
637	26	1
1436	26	1
1729	26	1
1808	26	1
1859	26	1
2841	26	1
2872	26	1
3241	26	1
3587	26	1
4170	26	1
5144	26	1
5326	26	1
5581	26	1
6283	26	1
6390	26	1
6934	26	1
7074	26	1
8073	26	1
9020	26	1
9375	26	1
9770	26	1
23533	26	1
23761	26	1
29117	26	1
54407	26	1
55904	26	1
56895	26	1
57448	26	1
64114	26	1
79155	26	1
79887	26	1
80314	26	1
94120	26	1
115207	26	1
154091	26	1
221895	26	1
255488	26	1
345757	26	1
414318	26	1
286	25	1
306	25	1
433	25	1
604	25	1
668	25	1
929	25	1
961	25	1
1479	25	1
1615	25	1
1848	25	1
2011	25	1
2342	25	1
3707	25	1
4048	25	1
5028	25	1
5500	25	1
5687	25	1
5912	25	1
6533	25	1
6574	25	1
7903	25	1
8837	25	1
9181	25	1
9355	25	1
9640	25	1
9683	25	1
10912	25	1
22891	25	1
25836	25	1
27040	25	1
54788	25	1
55022	25	1
55187	25	1
55207	25	1
55294	25	1
55619	25	1
55810	25	1
57181	25	1
57590	25	1
64225	25	1
79008	25	1
79587	25	1
79605	25	1
79731	25	1
80232	25	1
83593	25	1
127544	25	1
132864	25	1
192670	25	1
201266	25	1
388677	25	1
548593	25	1
100127889	25	1
29	24	1
87	24	1
204	24	1
488	24	1
694	24	1
841	24	1
953	24	1
976	24	1
1611	24	1
2219	24	1
2268	24	1
2651	24	1
2820	24	1
3082	24	1
3087	24	1
3267	24	1
3716	24	1
3799	24	1
4005	24	1
4069	24	1
4254	24	1
4332	24	1
4853	24	1
5142	24	1
5305	24	1
6477	24	1
7071	24	1
7112	24	1
7114	24	1
8204	24	1
8209	24	1
8411	24	1
8507	24	1
8726	24	1
8897	24	1
9931	24	1
9948	24	1
9962	24	1
9972	24	1
10274	24	1
10392	24	1
10673	24	1
10826	24	1
22936	24	1
23013	24	1
23102	24	1
23112	24	1
23446	24	1
25771	24	1
27044	24	1
28989	24	1
29799	24	1
51218	24	1
51311	24	1
54476	24	1
55173	24	1
55267	24	1
55739	24	1
57492	24	1
57724	24	1
58513	24	1
63905	24	1
64855	24	1
80196	24	1
83464	24	1
84187	24	1
84251	24	1
84669	24	1
84678	24	1
84959	24	1
90268	24	1
92737	24	1
127018	24	1
152007	24	1
153222	24	1
219972	24	1
256987	24	1
284756	24	1
375307	24	1
387119	24	1
401258	24	1
401548	24	1
100507050	24	1
1604	23	1
1843	23	1
2590	23	1
2650	23	1
2771	23	1
2995	23	1
3965	23	1
4076	23	1
4208	23	1
4245	23	1
4289	23	1
4815	23	1
4851	23	1
4947	23	1
5292	23	1
5341	23	1
5862	23	1
6672	23	1
6714	23	1
7867	23	1
8303	23	1
8994	23	1
9120	23	1
9445	23	1
9448	23	1
9865	23	1
9967	23	1
9993	23	1
10326	23	1
10472	23	1
10531	23	1
10809	23	1
10938	23	1
11052	23	1
23061	23	1
23077	23	1
23189	23	1
23223	23	1
23272	23	1
25842	23	1
26112	23	1
26509	23	1
29887	23	1
51299	23	1
55160	23	1
55509	23	1
55636	23	1
55654	23	1
55819	23	1
56890	23	1
57136	23	1
57706	23	1
63978	23	1
64420	23	1
81603	23	1
83879	23	1
83937	23	1
84071	23	1
84250	23	1
89846	23	1
90678	23	1
92521	23	1
113829	23	1
116448	23	1
143686	23	1
145748	23	1
203328	23	1
220929	23	1
220988	23	1
259230	23	1
283248	23	1
284695	23	1
285550	23	1
286053	23	1
342510	23	1
353324	23	1
374819	23	1
375057	23	1
768211	23	1
135	22	1
832	22	1
1105	22	1
1536	22	1
1592	22	1
2015	22	1
2683	22	1
2710	22	1
3566	22	1
3987	22	1
4261	22	1
5029	22	1
5045	22	1
5538	22	1
5573	22	1
6907	22	1
7324	22	1
7474	22	1
7534	22	1
7555	22	1
8826	22	1
8992	22	1
9229	22	1
9554	22	1
9576	22	1
9665	22	1
9958	22	1
10161	22	1
10625	22	1
10672	22	1
22978	22	1
22992	22	1
23064	22	1
23085	22	1
23150	22	1
23239	22	1
23308	22	1
23534	22	1
23678	22	1
28984	22	1
30820	22	1
51762	22	1
54440	22	1
54790	22	1
55650	22	1
55852	22	1
56940	22	1
57162	22	1
58526	22	1
64761	22	1
79772	22	1
79789	22	1
79961	22	1
80231	22	1
80853	22	1
83478	22	1
83938	22	1
84260	22	1
84624	22	1
84629	22	1
84890	22	1
89927	22	1
117289	22	1
133418	22	1
151525	22	1
153020	22	1
160335	22	1
168455	22	1
388403	22	1
729230	22	1
311	21	1
944	21	1
1315	21	1
1387	21	1
1453	21	1
1475	21	1
1512	21	1
1608	21	1
1795	21	1
1992	21	1
2162	21	1
2782	21	1
3397	21	1
3459	21	1
3927	21	1
4084	21	1
4179	21	1
4214	21	1
4613	21	1
4644	21	1
4670	21	1
4792	21	1
4928	21	1
5096	21	1
5125	21	1
5293	21	1
5306	21	1
5339	21	1
5618	21	1
5682	21	1
5829	21	1
5922	21	1
6093	21	1
6480	21	1
6507	21	1
6595	21	1
6925	21	1
7057	21	1
7187	21	1
7335	21	1
7414	21	1
8178	21	1
9100	21	1
9365	21	1
9447	21	1
9797	21	1
9936	21	1
10667	21	1
11314	21	1
23186	21	1
23218	21	1
23253	21	1
23287	21	1
23366	21	1
23401	21	1
23473	21	1
23657	21	1
25979	21	1
26190	21	1
28998	21	1
30844	21	1
51061	21	1
51134	21	1
51313	21	1
51332	21	1
51809	21	1
54108	21	1
54971	21	1
55275	21	1
55577	21	1
55824	21	1
56888	21	1
57602	21	1
63971	21	1
64207	21	1
64231	21	1
79621	21	1
79689	21	1
80005	21	1
80183	21	1
80267	21	1
80765	21	1
80774	21	1
81789	21	1
83606	21	1
84106	21	1
84188	21	1
89853	21	1
90324	21	1
94134	21	1
136259	21	1
150280	21	1
347744	21	1
400954	21	1
274	20	1
392	20	1
734	20	1
831	20	1
846	20	1
860	20	1
942	20	1
947	20	1
1318	20	1
2099	20	1
2495	20	1
2876	20	1
3184	20	1
3597	20	1
3600	20	1
3631	20	1
3676	20	1
3985	20	1
4094	20	1
4215	20	1
4616	20	1
4775	20	1
4780	20	1
5452	20	1
5611	20	1
5625	20	1
5880	20	1
5903	20	1
5933	20	1
5966	20	1
5997	20	1
6233	20	1
6478	20	1
6556	20	1
6653	20	1
6894	20	1
6916	20	1
6935	20	1
7357	20	1
7409	20	1
7879	20	1
8530	20	1
8554	20	1
8667	20	1
8887	20	1
8932	20	1
8942	20	1
9586	20	1
9645	20	1
10049	20	1
10213	20	1
10418	20	1
11033	20	1
11163	20	1
22883	20	1
23023	20	1
23078	20	1
23101	20	1
23175	20	1
23307	20	1
23312	20	1
23786	20	1
27128	20	1
29058	20	1
29789	20	1
29994	20	1
51608	20	1
54861	20	1
54892	20	1
54896	20	1
55174	20	1
55352	20	1
55660	20	1
55711	20	1
55757	20	1
56655	20	1
56935	20	1
57713	20	1
64083	20	1
79665	20	1
79925	20	1
80331	20	1
84282	20	1
84894	20	1
91445	20	1
123355	20	1
124599	20	1
126308	20	1
129285	20	1
137209	20	1
150468	20	1
196527	20	1
196528	20	1
203228	20	1
220213	20	1
220416	20	1
286676	20	1
493753	20	1
554251	20	1
100288142	20	1
158	19	1
216	19	1
240	19	1
302	19	1
382	19	1
665	19	1
705	19	1
771	19	1
894	19	1
962	19	1
1021	19	1
1025	19	1
1445	19	1
1870	19	1
1889	19	1
1998	19	1
2768	19	1
3384	19	1
3603	19	1
3725	19	1
3784	19	1
3903	19	1
4715	19	1
5027	19	1
5108	19	1
5294	19	1
5337	19	1
5525	19	1
6280	19	1
6452	19	1
6733	19	1
6867	19	1
7060	19	1
7150	19	1
7287	19	1
7325	19	1
7436	19	1
7869	19	1
7994	19	1
8804	19	1
8829	19	1
8834	19	1
8869	19	1
9394	19	1
9473	19	1
9489	19	1
9776	19	1
9815	19	1
10015	19	1
10270	19	1
10402	19	1
10890	19	1
11000	19	1
11044	19	1
26128	19	1
28996	19	1
29094	19	1
29969	19	1
29992	19	1
51477	19	1
53373	19	1
54112	19	1
54520	19	1
54545	19	1
54625	19	1
54838	19	1
54899	19	1
54926	19	1
55114	19	1
55315	19	1
55350	19	1
55622	19	1
57161	19	1
57186	19	1
57558	19	1
57688	19	1
65249	19	1
80024	19	1
80205	19	1
83442	19	1
83605	19	1
88455	19	1
89932	19	1
90362	19	1
114793	19	1
115572	19	1
128346	19	1
134957	19	1
151194	19	1
170591	19	1
201595	19	1
220972	19	1
221472	19	1
253143	19	1
257415	19	1
283358	19	1
284759	19	1
339403	19	1
651746	19	1
157	18	1
301	18	1
317	18	1
397	18	1
466	18	1
596	18	1
636	18	1
719	18	1
780	18	1
847	18	1
896	18	1
1028	18	1
1298	18	1
1778	18	1
1902	18	1
1939	18	1
2040	18	1
2181	18	1
2182	18	1
2222	18	1
2309	18	1
2957	18	1
3101	18	1
3185	18	1
3516	18	1
3557	18	1
3643	18	1
3663	18	1
3670	18	1
3759	18	1
3958	18	1
4012	18	1
4146	18	1
4676	18	1
5058	18	1
5253	18	1
5663	18	1
5782	18	1
5834	18	1
5894	18	1
6047	18	1
6122	18	1
6789	18	1
7417	18	1
7481	18	1
7532	18	1
7541	18	1
7805	18	1
8623	18	1
8676	18	1
8767	18	1
8773	18	1
8870	18	1
8905	18	1
8986	18	1
9056	18	1
10096	18	1
10135	18	1
10260	18	1
10644	18	1
10920	18	1
11329	18	1
23043	18	1
25976	18	1
27036	18	1
29072	18	1
51177	18	1
51278	18	1
51290	18	1
51497	18	1
53405	18	1
54434	18	1
54498	18	1
54541	18	1
54928	18	1
55561	18	1
56006	18	1
56944	18	1
57097	18	1
57488	18	1
57609	18	1
57705	18	1
64065	18	1
64682	18	1
64844	18	1
79657	18	1
79666	18	1
80223	18	1
81502	18	1
83931	18	1
84002	18	1
84196	18	1
84255	18	1
84440	18	1
84879	18	1
84913	18	1
90624	18	1
91272	18	1
91869	18	1
115827	18	1
124783	18	1
126917	18	1
139818	18	1
154141	18	1
155435	18	1
202309	18	1
219621	18	1
257236	18	1
286530	18	1
388	17	1
683	17	1
998	17	1
1054	17	1
1240	17	1
1393	17	1
1915	17	1
2308	17	1
2321	17	1
2358	17	1
2788	17	1
2934	17	1
3064	17	1
3096	17	1
3098	17	1
3162	17	1
3656	17	1
3779	17	1
4010	17	1
4267	17	1
4292	17	1
4311	17	1
4520	17	1
4602	17	1
5055	17	1
5128	17	1
5527	17	1
5530	17	1
5909	17	1
6251	17	1
6548	17	1
6573	17	1
6738	17	1
6990	17	1
7100	17	1
7292	17	1
7375	17	1
7405	17	1
7905	17	1
8013	17	1
8525	17	1
8546	17	1
8732	17	1
8907	17	1
9522	17	1
9592	17	1
9779	17	1
9928	17	1
9957	17	1
10144	17	1
10184	17	1
10678	17	1
10933	17	1
10971	17	1
22809	17	1
23075	17	1
23177	17	1
23347	17	1
23405	17	1
26130	17	1
26578	17	1
27161	17	1
27309	17	1
28951	17	1
28976	17	1
29079	17	1
51199	17	1
51246	17	1
51341	17	1
51379	17	1
51669	17	1
54331	17	1
55276	17	1
55290	17	1
55454	17	1
55544	17	1
55628	17	1
55686	17	1
56301	17	1
57085	17	1
57520	17	1
57545	17	1
57589	17	1
57699	17	1
58190	17	1
60485	17	1
60685	17	1
64326	17	1
65258	17	1
79180	17	1
79663	17	1
81611	17	1
83872	17	1
84164	17	1
84693	17	1
84858	17	1
91544	17	1
93487	17	1
93663	17	1
124935	17	1
131831	17	1
132320	17	1
133522	17	1
151306	17	1
157697	17	1
170394	17	1
222166	17	1
222962	17	1
284058	17	1
338692	17	1
340526	17	1
340527	17	1
389289	17	1
441168	17	1
643314	17	1
643802	17	1
