# Supplementary material for: Cell type-selective disease-association of genes under high regulatory load
Source: Nucleic Acids Res. 2015 Oct 10;43(18):8839–55. doi: 10.1093/nar/gkv863 (PMC4605313; doi:10.1093/nar/gkv863)
Supplement: SUPPLEMENTARY DATA [file supp_gkv863_nar-01077-z-2015-File011.zip › HighEnhLoad_VenousBlood.Monocyte.C001UYH2_10PCNT_02-Feb-2015.txt]

Entrez Gene ID	Nr Enh	H3K4me3 status
3720	74	1
359948	72	1
6239	70	1
678	60	1
9804	58	1
51571	55	1
4026	54	1
9308	54	1
1130	53	1
2120	52	1
9450	52	1
50807	52	1
79890	51	1
9612	50	1
1112	49	1
57580	49	1
9839	48	1
55959	48	1
677	47	1
57178	47	1
5588	44	1
51422	44	1
2185	43	1
7090	43	1
123016	41	1
4067	40	1
6256	40	1
10105	40	1
10801	40	1
54502	40	1
1316	39	1
5580	38	1
7133	38	1
3398	37	1
6224	37	1
9777	37	1
23514	37	1
4811	36	1
9314	36	1
960	35	1
1052	35	1
7086	35	1
9792	35	1
9938	35	1
23291	35	1
23498	35	1
83716	35	1
123041	35	1
5209	34	1
9759	34	1
64115	34	1
83549	34	1
118788	34	1
220107	34	1
2889	33	1
2908	33	1
3055	33	1
9679	33	1
9712	33	1
50515	33	1
57217	33	1
64077	33	1
79730	33	1
861	32	1
1523	32	1
5890	32	1
6793	32	1
8289	32	1
8632	32	1
10659	32	1
29107	32	1
440193	32	1
639	31	1
754	31	1
949	31	1
3394	31	1
4155	31	1
4609	31	1
6509	31	1
8522	31	1
10365	31	1
23603	31	1
56889	31	1
64778	31	1
571	30	1
843	30	1
2355	30	1
3660	30	1
3937	30	1
4627	30	1
5552	30	1
6404	30	1
8111	30	1
10868	30	1
23048	30	1
57591	30	1
3570	29	1
6430	29	1
8837	29	1
10320	29	1
10602	29	1
11214	29	1
22918	29	1
23092	29	1
51274	29	1
80301	29	1
348094	29	1
641	28	1
1880	28	1
2353	28	1
3659	28	1
4739	28	1
5093	28	1
5660	28	1
6446	28	1
8542	28	1
9766	28	1
9844	28	1
27352	28	1
53335	28	1
140885	28	1
286336	28	1
375387	28	1
156	27	1
1230	27	1
1326	27	1
1536	27	1
4088	27	1
4650	27	1
5770	27	1
6584	27	1
6624	27	1
7852	27	1
10783	27	1
11252	27	1
26286	27	1
55054	27	1
64072	27	1
79895	27	1
83786	27	1
126669	27	1
2771	26	1
3454	26	1
3635	26	1
4288	26	1
6482	26	1
6506	26	1
6533	26	1
6850	26	1
8021	26	1
10603	26	1
23429	26	1
27086	26	1
28232	26	1
51621	26	1
56905	26	1
56986	26	1
64131	26	1
64332	26	1
80709	26	1
84062	26	1
313	25	1
2140	25	1
3689	25	1
4851	25	1
5025	25	1
5788	25	1
6503	25	1
6670	25	1
9788	25	1
9873	25	1
26128	25	1
55022	25	1
55625	25	1
57561	25	1
60490	25	1
63892	25	1
64784	25	1
81619	25	1
29	24	1
1106	24	1
2294	24	1
2872	24	1
3241	24	1
5336	24	1
5550	24	1
5791	24	1
6745	24	1
7057	24	1
8209	24	1
10019	24	1
10221	24	1
10318	24	1
22898	24	1
23406	24	1
55144	24	1
55850	24	1
56911	24	1
57410	24	1
64410	24	1
79888	24	1
81671	24	1
92737	24	1
965	23	1
1508	23	1
1794	23	1
3344	23	1
5724	23	1
8898	23	1
9051	23	1
9208	23	1
9663	23	1
10533	23	1
23129	23	1
23389	23	1
27040	23	1
27439	23	1
51174	23	1
51363	23	1
54102	23	1
54476	23	1
56261	23	1
63979	23	1
79008	23	1
79180	23	1
81553	23	1
83641	23	1
84441	23	1
112574	23	1
283349	23	1
374655	23	1
548593	23	1
476	22	1
2180	22	1
2885	22	1
3460	22	1
4170	22	1
4209	22	1
4616	22	1
5795	22	1
6195	22	1
6990	22	1
7869	22	1
9473	22	1
9960	22	1
11031	22	1
23308	22	1
23765	22	1
51322	22	1
51341	22	1
54815	22	1
55187	22	1
56910	22	1
57707	22	1
60386	22	1
64761	22	1
79048	22	1
79719	22	1
80790	22	1
117581	22	1
122953	22	1
19	21	1
87	21	1
549	21	1
1843	21	1
3091	21	1
3936	21	1
5142	21	1
5912	21	1
6452	21	1
6916	21	1
7038	21	1
7159	21	1
9120	21	1
9355	21	1
9489	21	1
9555	21	1
9686	21	1
9948	21	1
10129	21	1
11314	21	1
23013	21	1
23225	21	1
29789	21	1
56935	21	1
58513	21	1
79155	21	1
80765	21	1
84059	21	1
84270	21	1
89849	21	1
124599	21	1
290	20	1
2081	20	1
2268	20	1
3099	20	1
3418	20	1
3603	20	1
4154	20	1
4289	20	1
5339	20	1
6176	20	1
6714	20	1
7050	20	1
7114	20	1
7763	20	1
9262	20	1
9334	20	1
9935	20	1
9962	20	1
10099	20	1
10370	20	1
25816	20	1
26118	20	1
51278	20	1
51582	20	1
51733	20	1
55075	20	1
56606	20	1
56990	20	1
57162	20	1
57222	20	1
57623	20	1
57864	20	1
60675	20	1
83983	20	1
84034	20	1
84251	20	1
115572	20	1
124935	20	1
126308	20	1
338692	20	1
135	19	1
309	19	1
1992	19	1
2114	19	1
2788	19	1
2799	19	1
3295	19	1
3587	19	1
3705	19	1
3987	19	1
4205	19	1
4258	19	1
4613	19	1
4814	19	1
4967	19	1
6548	19	1
7071	19	1
7128	19	1
8202	19	1
8624	19	1
9267	19	1
9467	19	1
9770	19	1
9846	19	1
9922	19	1
10018	19	1
10657	19	1
23101	19	1
23533	19	1
29094	19	1
29887	19	1
51108	19	1
51126	19	1
54518	19	1
63905	19	1
79026	19	1
146850	19	1
154091	19	1
256021	19	1
414318	19	1
753	18	1
1361	18	1
2219	18	1
2313	18	1
2786	18	1
4092	18	1
4146	18	1
4520	18	1
4688	18	1
5452	18	1
5579	18	1
5641	18	1
5687	18	1
5879	18	1
6118	18	1
6310	18	1
6573	18	1
6574	18	1
6786	18	1
7555	18	1
7903	18	1
9595	18	1
10531	18	1
10645	18	1
10938	18	1
23307	18	1
23590	18	1
25797	18	1
27128	18	1
29928	18	1
30820	18	1
51177	18	1
54440	18	1
55534	18	1
55654	18	1
57533	18	1
59269	18	1
59339	18	1
64114	18	1
81611	18	1
83442	18	1
114548	18	1
116985	18	1
136259	18	1
219972	18	1
221955	18	1
374786	18	1
374819	18	1
375307	18	1
389289	18	1
401548	18	1
334	17	1
408	17	1
463	17	1
473	17	1
734	17	1
824	17	1
929	17	1
944	17	1
1050	17	1
1051	17	1
1102	17	1
1318	17	1
1445	17	1
1785	17	1
2495	17	1
2776	17	1
3064	17	1
3101	17	1
3142	17	1
3600	17	1
4835	17	1
4953	17	1
5306	17	1
5326	17	1
5573	17	1
5594	17	1
5734	17	1
5867	17	1
5903	17	1
5914	17	1
6311	17	1
7456	17	1
7534	17	1
7805	17	1
8073	17	1
8125	17	1
8301	17	1
8553	17	1
9100	17	1
9444	17	1
9448	17	1
10239	17	1
10261	17	1
10472	17	1
10762	17	1
10806	17	1
11018	17	1
11237	17	1
22821	17	1
22990	17	1
23061	17	1
23201	17	1
23240	17	1
23401	17	1
23613	17	1
25771	17	1
54788	17	1
56655	17	1
56963	17	1
58480	17	1
64759	17	1
83931	17	1
84159	17	1
84984	17	1
113829	17	1
121260	17	1
151556	17	1
100113407	17	1
71	16	1
113	16	1
771	16	1
1385	16	1
1453	16	1
1462	16	1
1512	16	1
1612	16	1
1615	16	1
2752	16	1
2766	16	1
3096	16	1
3631	16	1
3656	16	1
3678	16	1
3707	16	1
4005	16	1
4245	16	1
5583	16	1
5966	16	1
7097	16	1
7335	16	1
7518	16	1
8178	16	1
8609	16	1
8660	16	1
9229	16	1
9750	16	1
9797	16	1
10658	16	1
22820	16	1
23218	16	1
23473	16	1
23761	16	1
25946	16	1
28989	16	1
29058	16	1
51134	16	1
51162	16	1
51187	16	1
51588	16	1
51735	16	1
54507	16	1
55122	16	1
57602	16	1
64005	16	1
64744	16	1
79718	16	1
80183	16	1
80204	16	1
81704	16	1
83637	16	1
84940	16	1
84957	16	1
85450	16	1
90007	16	1
90427	16	1
91526	16	1
91748	16	1
92241	16	1
117289	16	1
119391	16	1
127544	16	1
139716	16	1
149840	16	1
221895	16	1
255488	16	1
400658	16	1
493753	16	1
92	15	1
204	15	1
382	15	1
433	15	1
976	15	1
1436	15	1
1778	15	1
1848	15	1
2534	15	1
2841	15	1
3455	15	1
3572	15	1
3716	15	1
4082	15	1
4179	15	1
4478	15	1
4792	15	1
5045	15	1
5307	15	1
5527	15	1
6515	15	1
7227	15	1
7375	15	1
7541	15	1
7913	15	1
8303	15	1
8477	15	1
8672	15	1
8869	15	1
8887	15	1
9218	15	1
9554	15	1
9683	15	1
9695	15	1
9967	15	1
10135	15	1
10154	15	1
10367	15	1
10625	15	1
10672	15	1
11240	15	1
23023	15	1
23186	15	1
23214	15	1
23313	15	1
23678	15	1
26234	15	1
27309	15	1
28984	15	1
28996	15	1
29072	15	1
29117	15	1
29957	15	1
51218	15	1
51477	15	1
51719	15	1
54918	15	1
54971	15	1
55234	15	1
55267	15	1
55561	15	1
55739	15	1
55810	15	1
55819	15	1
55904	15	1
56895	15	1
57492	15	1
64092	15	1
64855	15	1
79567	15	1
79693	15	1
80055	15	1
84282	15	1
90324	15	1
90678	15	1
112616	15	1
114794	15	1
114971	15	1
150372	15	1
170394	15	1
220416	15	1
342510	15	1
375057	15	1
399687	15	1
100507050	15	1
202	14	1
388	14	1
637	14	1
668	14	1
947	14	1
1153	14	1
1889	14	1
2078	14	1
2222	14	1
2683	14	1
2768	14	1
2995	14	1
3020	14	1
3092	14	1
3274	14	1
3903	14	1
4330	14	1
4705	14	1
5027	14	1
5150	14	1
5272	14	1
5293	14	1
5829	14	1
5834	14	1
5873	14	1
6240	14	1
6283	14	1
6477	14	1
6672	14	1
6782	14	1
6840	14	1
7037	14	1
7077	14	1
7136	14	1
7706	14	1
8743	14	1
9181	14	1
9256	14	1
9375	14	1
9445	14	1
10049	14	1
10391	14	1
10451	14	1
11057	14	1
11221	14	1
22891	14	1
23223	14	1
23236	14	1
25836	14	1
29992	14	1
51061	14	1
54491	14	1
55207	14	1
55352	14	1
57713	14	1
64207	14	1
79712	14	1
80331	14	1
80342	14	1
80853	14	1
81789	14	1
83592	14	1
83606	14	1
83937	14	1
84002	14	1
84230	14	1
84890	14	1
89846	14	1
92017	14	1
116448	14	1
125228	14	1
137209	14	1
146722	14	1
152002	14	1
153020	14	1
162989	14	1
168455	14	1
196394	14	1
203328	14	1
220929	14	1
221491	14	1
221656	14	1
256987	14	1
284756	14	1
345757	14	1
401258	14	1
101	13	1
102	13	1
272	13	1
273	13	1
467	13	1
604	13	1
705	13	1
780	13	1
846	13	1
998	13	1
1514	13	1
1611	13	1
1870	13	1
1871	13	1
2000	13	1
2015	13	1
2309	13	1
2710	13	1
3184	13	1
3516	13	1
3597	13	1
4001	13	1
4149	13	1
4254	13	1
4261	13	1
4542	13	1
4942	13	1
5029	13	1
5329	13	1
5745	13	1
5908	13	1
6001	13	1
6303	13	1
6507	13	1
7084	13	1
7408	13	1
7709	13	1
7776	13	1
7832	13	1
7867	13	1
8726	13	1
8870	13	1
8905	13	1
8994	13	1
9021	13	1
9592	13	1
9630	13	1
9658	13	1
9776	13	1
9907	13	1
10123	13	1
10147	13	1
10188	13	1
10397	13	1
10404	13	1
10920	13	1
10933	13	1
11000	13	1
11033	13	1
23118	13	1
23446	13	1
25885	13	1
27185	13	1
27315	13	1
29079	13	1
29123	13	1
29933	13	1
29937	13	1
30011	13	1
51043	13	1
51256	13	1
51523	13	1
54108	13	1
54331	13	1
54541	13	1
55160	13	1
55313	13	1
55509	13	1
56301	13	1
57186	13	1
57552	13	1
57724	13	1
58526	13	1
79587	13	1
79663	13	1
79666	13	1
79731	13	1
80223	13	1
80315	13	1
80774	13	1
83605	13	1
83872	13	1
84816	13	1
84898	13	1
89857	13	1
123355	13	1
124783	13	1
125111	13	1
128239	13	1
131583	13	1
151393	13	1
157697	13	1
200424	13	1
221937	13	1
223082	13	1
445347	13	1
554251	13	1
643836	13	1
60	12	1
157	12	1
181	12	1
196	12	1
274	12	1
301	12	1
311	12	1
391	12	1
392	12	1
597	12	1
728	12	1
752	12	1
832	12	1
864	12	1
896	12	1
1025	12	1
1509	12	1
1795	12	1
1915	12	1
1955	12	1
1997	12	1
2358	12	1
2869	12	1
3384	12	1
3397	12	1
3566	12	1
3667	12	1
3708	12	1
3955	12	1
3985	12	1
4046	12	1
4064	12	1
4069	12	1
4076	12	1
4084	12	1
4335	12	1
4815	12	1
4853	12	1
5194	12	1
5295	12	1
5332	12	1
5341	12	1
5500	12	1
5880	12	1
5982	12	1
6251	12	1
6546	12	1
6556	12	1
6727	12	1
6827	12	1
6934	12	1
7040	12	1
7060	12	1
7410	12	1
7782	12	1
8379	12	1
8560	12	1
8826	12	1
8942	12	1
9454	12	1
9517	12	1
9811	12	1
10068	12	1
10090	12	1
10667	12	1
10809	12	1
10814	12	1
11052	12	1
11165	12	1
22856	12	1
27180	12	1
27202	12	1
27250	12	1
29066	12	1
29780	12	1
30844	12	1
51149	12	1
51311	12	1
51316	12	1
51497	12	1
51608	12	1
54443	12	1
54625	12	1
54880	12	1
54980	12	1
55194	12	1
55636	12	1
55809	12	1
56006	12	1
56890	12	1
57419	12	1
57520	12	1
57705	12	1
63971	12	1
65249	12	1
79705	12	1
79789	12	1
81502	12	1
83464	12	1
83593	12	1
84071	12	1
84330	12	1
84419	12	1
84440	12	1
84629	12	1
84959	12	1
91544	12	1
91869	12	1
93109	12	1
113277	12	1
124460	12	1
128346	12	1
147495	12	1
151903	12	1
152007	12	1
163859	12	1
196383	12	1
203228	12	1
221178	12	1
221184	12	1
253143	12	1
283358	12	1
284695	12	1
286053	12	1
388677	12	1
389203	12	1
494188	12	1
217	11	1
602	11	1
706	11	1
894	11	1
928	11	1
942	11	1
1475	11	1
1524	11	1
1757	11	1
1859	11	1
2354	11	1
2778	11	1
3140	11	1
3185	11	1
3927	11	1
3965	11	1
4326	11	1
4670	11	1
4715	11	1
4928	11	1
5292	11	1
5315	11	1
5366	11	1
5732	11	1
5747	11	1
5757	11	1
6047	11	1
6203	11	1
6433	11	1
6653	11	1
6789	11	1
6894	11	1
7112	11	1
7187	11	1
7204	11	1
7409	11	1
8411	11	1
8568	11	1
8650	11	1
8767	11	1
8804	11	1
8878	11	1
8907	11	1
9020	11	1
9232	11	1
9394	11	1
9516	11	1
9522	11	1
9586	11	1
9647	11	1
9659	11	1
9665	11	1
9764	11	1
9778	11	1
9865	11	1
9887	11	1
9931	11	1
10270	11	1
10296	11	1
10439	11	1
10673	11	1
10788	11	1
22978	11	1
22992	11	1
23078	11	1
23102	11	1
23136	11	1
23199	11	1
23315	11	1
23526	11	1
26112	11	1
26130	11	1
27161	11	1
50651	11	1
51299	11	1
51312	11	1
51317	11	1
51332	11	1
54207	11	1
54434	11	1
54790	11	1
54901	11	1
55038	11	1
55173	11	1
55315	11	1
55454	11	1
55577	11	1
55640	11	1
55650	11	1
55700	11	1
55729	11	1
55824	11	1
56894	11	1
56940	11	1
56975	11	1
56980	11	1
57142	11	1
57597	11	1
60481	11	1
64098	11	1
80025	11	1
80149	11	1
80207	11	1
80231	11	1
80325	11	1
81563	11	1
81603	11	1
81788	11	1
83481	11	1
84255	11	1
84624	11	1
84879	11	1
93663	11	1
93978	11	1
119559	11	1
139818	11	1
150468	11	1
153222	11	1
157777	11	1
170954	11	1
200933	11	1
219621	11	1
284759	11	1
387893	11	1
400569	11	1
729515	11	1
120	10	1
240	10	1
241	10	1
302	10	1
665	10	1
817	10	1
822	10	1
841	10	1
1298	10	1
1315	10	1
1545	10	1
1601	10	1
1849	10	1
1902	10	1
2004	10	1
2023	10	1
2034	10	1
2203	10	1
2745	10	1
2867	10	1
2879	10	1
3098	10	1
3107	10	1
3111	10	1
3115	10	1
3123	10	1
3588	10	1
3614	10	1
3643	10	1
3663	10	1
3696	10	1
3759	10	1
3779	10	1
4216	10	1
4217	10	1
4299	10	1
4798	10	1
5199	10	1
5253	10	1
5265	10	1
5269	10	1
5566	10	1
5606	10	1
5682	10	1
5777	10	1
5997	10	1
6280	10	1
6282	10	1
6615	10	1
6720	10	1
6768	10	1
6868	10	1
6907	10	1
7185	10	1
7391	10	1
7464	10	1
7514	10	1
8031	10	1
8204	10	1
8452	10	1
8550	10	1
8698	10	1
8805	10	1
8992	10	1
9123	10	1
9619	10	1
9704	10	1
9911	10	1
9919	10	1
9972	10	1
9993	10	1
10043	10	1
10059	10	1
10095	10	1
10184	10	1
10288	10	1
10402	10	1
10409	10	1
10723	10	1
10735	10	1
10912	10	1
10971	10	1
11201	10	1
11213	10	1
11343	10	1
23075	10	1
23287	10	1
23312	10	1
23338	10	1
23366	10	1
23433	10	1
23531	10	1
23786	10	1
25819	10	1
25865	10	1
26088	10	1
26090	10	1
26986	10	1
27235	10	1
28955	10	1
29982	10	1
50615	10	1
51290	10	1
51444	10	1
51564	10	1
51649	10	1
51816	10	1
53917	10	1
54438	10	1
54838	10	1
54896	10	1
54963	10	1
55277	10	1
55294	10	1
55335	10	1
55544	10	1
55619	10	1
55852	10	1
55968	10	1
56886	10	1
57140	10	1
57459	10	1
57592	10	1
57654	10	1
57699	10	1
64127	10	1
64651	10	1
64769	10	1
79109	10	1
79605	10	1
79651	10	1
79794	10	1
79932	10	1
80196	10	1
80267	10	1
80314	10	1
80781	10	1
80820	10	1
80833	10	1
84106	10	1
84309	10	1
84458	10	1
84909	10	1
85453	10	1
91272	10	1
91445	10	1
92521	10	1
115123	10	1
120425	10	1
122416	10	1
137682	10	1
148022	10	1
151194	10	1
200315	10	1
201799	10	1
219771	10	1
220074	10	1
221927	10	1
257236	10	1
259230	10	1
282996	10	1
286676	10	1
348180	10	1
387521	10	1
387522	10	1
388403	10	1
651746	10	1
100144748	10	1
100913187	10	1
136	9	1
366	9	1
409	9	1
593	9	1
696	9	1
860	9	1
961	9	1
962	9	1
1054	9	1
1240	9	1
1439	9	1
1593	9	1
1787	9	1
1808	9	1
1906	9	1
1939	9	1
1998	9	1
2011	9	1
2029	9	1
2146	9	1
2533	9	1
2729	9	1
2760	9	1
2769	9	1
2781	9	1
2870	9	1
2876	9	1
2878	9	1
3087	9	1
3117	9	1
3162	9	1
3176	9	1
3267	9	1
3662	9	1
3687	9	1
3726	9	1
3732	9	1
3784	9	1
3799	9	1
4010	9	1
4214	9	1
4218	9	1
4600	9	1
4601	9	1
4610	9	1
4615	9	1
4683	9	1
4684	9	1
4780	9	1
5018	9	1
5210	9	1
5305	9	1
5468	9	1
5814	9	1
5836	9	1
6122	9	1
6208	9	1
6229	9	1
6233	9	1
6249	9	1
6390	9	1
6397	9	1
6497	9	1
6648	9	1
6659	9	1
6867	9	1
6925	9	1
7052	9	1
7079	9	1
7156	9	1
7305	9	1
7405	9	1
7430	9	1
7431	9	1
7462	9	1
7528	9	1
7538	9	1
7791	9	1
7874	9	1
7942	9	1
8428	9	1
8498	9	1
8500	9	1
8525	9	1
8564	9	1
8635	9	1
8667	9	1
8676	9	1
8764	9	1
8932	9	1
9019	9	1
9053	9	1
9056	9	1
9640	9	1
9645	9	1
9654	9	1
9690	9	1
9886	9	1
9943	9	1
10010	9	1
10163	9	1
10166	9	1
10260	9	1
10422	9	1
10501	9	1
10550	9	1
10957	9	1
11161	9	1
11331	9	1
22862	9	1
22870	9	1
22883	9	1
23064	9	1
23067	9	1
23097	9	1
23177	9	1
23189	9	1
23220	9	1
23258	9	1
23295	9	1
23369	9	1
23384	9	1
23395	9	1
23405	9	1
23543	9	1
23649	9	1
23657	9	1
25886	9	1
25949	9	1
26031	9	1
26190	9	1
26503	9	1
26511	9	1
27036	9	1
27151	9	1
27342	9	1
29940	9	1
51074	9	1
51121	9	1
51259	9	1
51637	9	1
51762	9	1
54093	9	1
54498	9	1
54812	9	1
55164	9	1
55174	9	1
55196	9	1
55289	9	1
55290	9	1
55308	9	1
55357	9	1
55604	9	1
55616	9	1
55660	9	1
55683	9	1
56171	9	1
56897	9	1
57007	9	1
57085	9	1
57136	9	1
57521	9	1
57532	9	1
57649	9	1
57688	9	1
58475	9	1
60561	9	1
64218	9	1
64750	9	1
64781	9	1
65220	9	1
78996	9	1
79657	9	1
79665	9	1
79720	9	1
80228	9	1
80232	9	1
80233	9	1
80727	9	1
81688	9	1
83855	9	1
84260	9	1
84678	9	1
84765	9	1
84947	9	1
85459	9	1
89927	9	1
90141	9	1
90362	9	1
90957	9	1
92799	9	1
93487	9	1
114991	9	1
116349	9	1
120892	9	1
124565	9	1
131408	9	1
132864	9	1
137886	9	1
140775	9	1
145748	9	1
201266	9	1
220213	9	1
220972	9	1
221037	9	1
222255	9	1
222962	9	1
246778	9	1
257415	9	1
283991	9	1
284207	9	1
284273	9	1
286223	9	1
340526	9	1
340527	9	1
374907	9	1
387119	9	1
388962	9	1
400451	9	1
404093	9	1
404636	9	1
441168	9	1
643314	9	1
100287932	9	1
