# Supplementary material for: Cell type-selective disease-association of genes under high regulatory load
Source: Nucleic Acids Res. 2015 Oct 10;43(18):8839–55. doi: 10.1093/nar/gkv863 (PMC4605313; doi:10.1093/nar/gkv863)
Supplement: SUPPLEMENTARY DATA [file supp_gkv863_nar-01077-z-2015-File011.zip › HighEnhLoad_VenousBlood.Monocyte.C0010KH1_10PCNT_02-Feb-2015.txt]

Entrez Gene ID	Nr Enh	H3K4me3 status
6239	81	1
3720	80	1
359948	77	1
4026	73	1
1130	72	1
51571	72	1
50807	67	1
1052	66	1
678	65	1
2120	65	1
2185	65	1
9804	63	1
2908	62	1
23514	62	1
79370	62	1
64778	61	1
9308	59	1
9839	59	1
677	58	1
79890	58	1
9759	56	1
56986	56	1
79895	55	1
9314	54	1
9450	53	1
9844	52	1
960	51	1
23092	51	1
79730	51	1
9612	50	1
9938	50	1
54502	50	1
11031	48	1
1112	47	1
1794	47	1
123041	47	1
23498	46	1
55959	46	1
5890	45	1
7090	45	1
549	44	1
91526	44	1
112574	44	1
3660	43	1
6850	43	1
51274	43	1
57580	43	1
80055	43	1
313	42	1
9750	42	1
27086	42	1
55534	42	1
57178	42	1
83716	42	1
861	41	1
1316	41	1
3398	41	1
5788	41	1
10602	41	1
11214	41	1
23291	41	1
50515	41	1
118788	41	1
571	40	1
2776	40	1
7227	40	1
57217	40	1
117581	40	1
123016	40	1
4067	39	1
4154	39	1
5588	39	1
6503	39	1
6506	39	1
7133	39	1
1523	38	1
3344	38	1
4627	38	1
6509	38	1
8522	38	1
9712	38	1
9792	38	1
55144	38	1
56889	38	1
57591	38	1
64410	38	1
283349	38	1
1106	37	1
2355	37	1
4258	37	1
6430	37	1
6745	37	1
7038	37	1
10105	37	1
10320	37	1
10659	37	1
51621	37	1
81704	37	1
4811	36	1
5336	36	1
6446	36	1
8632	36	1
9766	36	1
23590	36	1
64332	36	1
2786	35	1
5580	35	1
6482	35	1
6793	35	1
10370	35	1
27352	35	1
84062	35	1
92241	35	1
374655	35	1
3418	34	1
3454	34	1
4688	34	1
6224	34	1
6256	34	1
9051	34	1
9630	34	1
9935	34	1
51108	34	1
64115	34	1
220107	34	1
202	33	1
949	33	1
2799	33	1
7086	33	1
9695	33	1
10603	33	1
11237	33	1
51422	33	1
54491	33	1
55625	33	1
63979	33	1
80790	33	1
81671	33	1
84940	33	1
374786	33	1
1102	32	1
3394	32	1
3570	32	1
4001	32	1
5093	32	1
10801	32	1
25816	32	1
54102	32	1
80204	32	1
81553	32	1
81619	32	1
140885	32	1
1326	31	1
1871	31	1
2889	31	1
3937	31	1
4155	31	1
4739	31	1
5770	31	1
6670	31	1
8542	31	1
9555	31	1
10806	31	1
23429	31	1
51174	31	1
55604	31	1
56911	31	1
57623	31	1
79712	31	1
83549	31	1
375387	31	1
1462	30	1
1880	30	1
2114	30	1
3295	30	1
4088	30	1
5209	30	1
5660	30	1
5795	30	1
7852	30	1
9019	30	1
9777	30	1
10533	30	1
23389	30	1
53335	30	1
54518	30	1
84816	30	1
126669	30	1
1612	29	1
2140	29	1
2353	29	1
3055	29	1
3572	29	1
3635	29	1
4609	29	1
5867	29	1
7050	29	1
7456	29	1
7776	29	1
7903	29	1
8289	29	1
9686	29	1
9960	29	1
10090	29	1
10099	29	1
23406	29	1
58480	29	1
64784	29	1
83641	29	1
151556	29	1
639	28	1
1230	28	1
1508	28	1
1514	28	1
4478	28	1
5724	28	1
6240	28	1
6786	28	1
22918	28	1
23603	28	1
25797	28	1
54918	28	1
55054	28	1
56935	28	1
80025	28	1
83786	28	1
112616	28	1
400658	28	1
843	27	1
2313	27	1
3091	27	1
3460	27	1
5332	27	1
5734	27	1
6176	27	1
7057	27	1
7097	27	1
7128	27	1
7518	27	1
10129	27	1
11221	27	1
23236	27	1
26286	27	1
55022	27	1
55313	27	1
56261	27	1
56990	27	1
64072	27	1
64131	27	1
255488	27	1
196	26	1
641	26	1
754	26	1
929	26	1
1545	26	1
3274	26	1
5594	26	1
7091	26	1
8111	26	1
8609	26	1
8624	26	1
9846	26	1
10221	26	1
10261	26	1
11252	26	1
23048	26	1
29107	26	1
51126	26	1
51322	26	1
54901	26	1
57222	26	1
57533	26	1
57561	26	1
57707	26	1
79758	26	1
83637	26	1
83937	26	1
91748	26	1
92737	26	1
113829	26	1
345757	26	1
348094	26	1
1051	25	1
1512	25	1
1997	25	1
2081	25	1
2533	25	1
3142	25	1
4613	25	1
4967	25	1
5142	25	1
5552	25	1
5583	25	1
5879	25	1
5912	25	1
6310	25	1
6404	25	1
7159	25	1
8743	25	1
8837	25	1
9517	25	1
9770	25	1
10788	25	1
10868	25	1
22990	25	1
23613	25	1
27185	25	1
54443	25	1
54790	25	1
57410	25	1
64092	25	1
64744	25	1
80301	25	1
84159	25	1
84230	25	1
92017	25	1
440193	25	1
643246	25	1
156	24	1
309	24	1
944	24	1
965	24	1
1843	24	1
3587	24	1
3659	24	1
3689	24	1
4092	24	1
5025	24	1
5550	24	1
6584	24	1
8202	24	1
9334	24	1
9788	24	1
9873	24	1
10365	24	1
10783	24	1
23240	24	1
26118	24	1
51187	24	1
51719	24	1
51735	24	1
84059	24	1
84251	24	1
116985	24	1
122953	24	1
253260	24	1
2180	23	1
2534	23	1
2766	23	1
2841	23	1
4288	23	1
5579	23	1
5791	23	1
6624	23	1
7204	23	1
7541	23	1
7763	23	1
7913	23	1
8553	23	1
9658	23	1
9887	23	1
10318	23	1
10814	23	1
23001	23	1
23118	23	1
23765	23	1
26128	23	1
27439	23	1
28232	23	1
54815	23	1
59339	23	1
60481	23	1
60675	23	1
64225	23	1
79026	23	1
114548	23	1
127018	23	1
219972	23	1
221955	23	1
87	22	1
334	22	1
408	22	1
1536	22	1
2771	22	1
3705	22	1
3936	22	1
4208	22	1
4650	22	1
5295	22	1
5873	22	1
6782	22	1
8898	22	1
9208	22	1
9467	22	1
10154	22	1
10166	22	1
10397	22	1
10933	22	1
23189	22	1
51278	22	1
51316	22	1
54476	22	1
55589	22	1
55904	22	1
57142	22	1
79155	22	1
80183	22	1
84441	22	1
115123	22	1
115825	22	1
121260	22	1
219771	22	1
223082	22	1
100113407	22	1
19	21	1
120	21	1
476	21	1
604	21	1
1992	21	1
2219	21	1
2885	21	1
3987	21	1
4205	21	1
4209	21	1
4245	21	1
4299	21	1
4601	21	1
4705	21	1
5307	21	1
5341	21	1
5687	21	1
5937	21	1
6283	21	1
6672	21	1
8021	21	1
8204	21	1
9218	21	1
9229	21	1
9267	21	1
9577	21	1
9663	21	1
23013	21	1
23225	21	1
27235	21	1
51313	21	1
55187	21	1
55850	21	1
56905	21	1
56963	21	1
60490	21	1
79719	21	1
81603	21	1
90627	21	1
157983	21	1
203228	21	1
256021	21	1
286336	21	1
389289	21	1
102	20	1
311	20	1
597	20	1
824	20	1
1445	20	1
2268	20	1
2294	20	1
3566	20	1
3631	20	1
4217	20	1
4853	20	1
6314	20	1
8073	20	1
8660	20	1
8869	20	1
9056	20	1
9489	20	1
9679	20	1
9962	20	1
10658	20	1
10762	20	1
23129	20	1
23223	20	1
51733	20	1
55319	20	1
55729	20	1
57864	20	1
59269	20	1
60386	20	1
63892	20	1
63905	20	1
64077	20	1
79048	20	1
79789	20	1
79888	20	1
80853	20	1
83592	20	1
83983	20	1
92797	20	1
114971	20	1
117289	20	1
127544	20	1
284756	20	1
493753	20	1
382	19	1
637	19	1
753	19	1
771	19	1
1105	19	1
2004	19	1
2872	19	1
3099	19	1
3384	19	1
3588	19	1
3667	19	1
3708	19	1
4082	19	1
4179	19	1
4790	19	1
4792	19	1
5028	19	1
5903	19	1
6195	19	1
6452	19	1
6641	19	1
6840	19	1
7375	19	1
7555	19	1
7867	19	1
7869	19	1
8452	19	1
9355	19	1
9444	19	1
9473	19	1
9861	19	1
9922	19	1
9958	19	1
10018	19	1
10059	19	1
10135	19	1
10163	19	1
10239	19	1
22820	19	1
22856	19	1
22891	19	1
22898	19	1
22987	19	1
23312	19	1
23387	19	1
23446	19	1
26509	19	1
29789	19	1
30844	19	1
51134	19	1
55294	19	1
55810	19	1
55824	19	1
55843	19	1
79180	19	1
79932	19	1
84034	19	1
84984	19	1
89849	19	1
147495	19	1
149840	19	1
152007	19	1
153020	19	1
168455	19	1
200424	19	1
220213	19	1
342510	19	1
400451	19	1
554251	19	1
100507050	19	1
204	18	1
463	18	1
1361	18	1
1436	18	1
1592	18	1
1729	18	1
1808	18	1
2011	18	1
2078	18	1
3185	18	1
3716	18	1
3759	18	1
4064	18	1
4170	18	1
4214	18	1
4254	18	1
4814	18	1
4851	18	1
5162	18	1
5641	18	1
6714	18	1
6916	18	1
7048	18	1
7850	18	1
8667	18	1
9053	18	1
9202	18	1
9256	18	1
10409	18	1
10472	18	1
10645	18	1
11213	18	1
11240	18	1
23214	18	1
23401	18	1
23678	18	1
25885	18	1
28996	18	1
29058	18	1
29982	18	1
30820	18	1
51290	18	1
51363	18	1
55207	18	1
55454	18	1
55619	18	1
56606	18	1
57162	18	1
57181	18	1
64761	18	1
64855	18	1
79705	18	1
84282	18	1
90678	18	1
154091	18	1
220416	18	1
221895	18	1
339896	18	1
414318	18	1
445347	18	1
29	17	1
113	17	1
290	17	1
397	17	1
433	17	1
473	17	1
668	17	1
943	17	1
947	17	1
1385	17	1
1615	17	1
1795	17	1
1848	17	1
2034	17	1
2222	17	1
2289	17	1
3241	17	1
4048	17	1
4835	17	1
5305	17	1
5339	17	1
5834	17	1
5908	17	1
6477	17	1
6546	17	1
7430	17	1
8178	17	1
8301	17	1
8649	17	1
8676	17	1
9120	17	1
9181	17	1
9445	17	1
9683	17	1
9948	17	1
9972	17	1
10019	17	1
10161	17	1
10367	17	1
10531	17	1
10625	17	1
10657	17	1
11057	17	1
23136	17	1
25771	17	1
25939	17	1
27071	17	1
28989	17	1
51816	17	1
54407	17	1
55277	17	1
55636	17	1
55711	17	1
55819	17	1
56895	17	1
57602	17	1
57705	17	1
64207	17	1
64420	17	1
80315	17	1
80774	17	1
81502	17	1
81563	17	1
83478	17	1
84255	17	1
84890	17	1
84959	17	1
115207	17	1
120425	17	1
146850	17	1
153396	17	1
159989	17	1
196528	17	1
219621	17	1
221037	17	1
221184	17	1
253782	17	1
256987	17	1
100144748	17	1
306	16	1
705	16	1
734	16	1
817	16	1
1315	16	1
1859	16	1
1955	16	1
2495	16	1
2590	16	1
2729	16	1
3101	16	1
3184	16	1
3397	16	1
3707	16	1
3965	16	1
4084	16	1
4289	16	1
4542	16	1
5018	16	1
5292	16	1
5500	16	1
5682	16	1
6390	16	1
6533	16	1
6659	16	1
6768	16	1
7464	16	1
8507	16	1
8672	16	1
8887	16	1
9100	16	1
9394	16	1
9435	16	1
9448	16	1
9576	16	1
9811	16	1
9830	16	1
9931	16	1
10672	16	1
10920	16	1
11052	16	1
23061	16	1
23102	16	1
23201	16	1
23303	16	1
23405	16	1
23473	16	1
25836	16	1
27040	16	1
29094	16	1
29123	16	1
29887	16	1
51043	16	1
51312	16	1
51332	16	1
54440	16	1
54520	16	1
54625	16	1
54788	16	1
55075	16	1
55173	16	1
55234	16	1
55267	16	1
55577	16	1
55739	16	1
55755	16	1
55809	16	1
56910	16	1
57552	16	1
58472	16	1
63971	16	1
64127	16	1
64231	16	1
64759	16	1
79008	16	1
79587	16	1
79618	16	1
79665	16	1
79718	16	1
79887	16	1
79961	16	1
80331	16	1
81789	16	1
83442	16	1
83464	16	1
83606	16	1
83879	16	1
84071	16	1
84270	16	1
84330	16	1
89884	16	1
90362	16	1
120892	16	1
123355	16	1
124935	16	1
126308	16	1
130340	16	1
132320	16	1
145501	16	1
150372	16	1
220929	16	1
221656	16	1
285195	16	1
338692	16	1
401548	16	1
548593	16	1
240	15	1
694	15	1
896	15	1
961	15	1
1298	15	1
1432	15	1
1524	15	1
1540	15	1
1778	15	1
1806	15	1
1902	15	1
1915	15	1
1998	15	1
2494	15	1
2820	15	1
3092	15	1
3096	15	1
3267	15	1
3516	15	1
4069	15	1
4126	15	1
4149	15	1
4616	15	1
5306	15	1
5527	15	1
5581	15	1
5611	15	1
5618	15	1
5771	15	1
5829	15	1
5862	15	1
5914	15	1
6118	15	1
6504	15	1
6507	15	1
6688	15	1
6789	15	1
6827	15	1
7112	15	1
7325	15	1
8125	15	1
8303	15	1
8477	15	1
8767	15	1
8804	15	1
8834	15	1
9262	15	1
9365	15	1
9665	15	1
9896	15	1
9967	15	1
10311	15	1
10451	15	1
10875	15	1
11000	15	1
11314	15	1
23062	15	1
23287	15	1
23313	15	1
23515	15	1
23534	15	1
25819	15	1
26112	15	1
27250	15	1
29761	15	1
29928	15	1
29957	15	1
50651	15	1
51477	15	1
51649	15	1
54103	15	1
54880	15	1
55122	15	1
55174	15	1
55328	15	1
55544	15	1
56655	15	1
56984	15	1
64114	15	1
65249	15	1
79567	15	1
79663	15	1
79731	15	1
80205	15	1
80267	15	1
80765	15	1
80820	15	1
83872	15	1
84898	15	1
84957	15	1
125228	15	1
136259	15	1
157697	15	1
170394	15	1
201799	15	1
284695	15	1
284759	15	1
286530	15	1
286676	15	1
342035	15	1
374819	15	1
388403	15	1
401258	15	1
81	14	1
101	14	1
391	14	1
841	14	1
953	14	1
1453	14	1
1601	14	1
1785	14	1
2015	14	1
2309	14	1
2335	14	1
2827	14	1
2869	14	1
3020	14	1
3455	14	1
3553	14	1
3600	14	1
3603	14	1
3778	14	1
4215	14	1
4335	14	1
4602	14	1
4615	14	1
4715	14	1
5452	14	1
5573	14	1
5603	14	1
5880	14	1
6047	14	1
6280	14	1
6311	14	1
6402	14	1
6515	14	1
6573	14	1
6934	14	1
6990	14	1
7060	14	1
7071	14	1
7084	14	1
7114	14	1
7324	14	1
7335	14	1
7405	14	1
7410	14	1
8395	14	1
8411	14	1
8498	14	1
8554	14	1
8650	14	1
8726	14	1
8826	14	1
8994	14	1
9375	14	1
9595	14	1
9654	14	1
9797	14	1
10006	14	1
10010	14	1
10114	14	1
10260	14	1
10270	14	1
10487	14	1
10499	14	1
10673	14	1
10809	14	1
22797	14	1
22992	14	1
23199	14	1
23299	14	1
23533	14	1
25946	14	1
25979	14	1
26034	14	1
26234	14	1
27315	14	1
28998	14	1
29117	14	1
29992	14	1
50615	14	1
51199	14	1
51347	14	1
51762	14	1
53373	14	1
54434	14	1
54980	14	1
54997	14	1
55509	14	1
55654	14	1
55686	14	1
56890	14	1
57085	14	1
57161	14	1
57186	14	1
57419	14	1
57492	14	1
57558	14	1
58513	14	1
79605	14	1
79689	14	1
90268	14	1
90324	14	1
116448	14	1
124599	14	1
126917	14	1
128346	14	1
129285	14	1
152002	14	1
154810	14	1
154881	14	1
221178	14	1
257236	14	1
259230	14	1
283248	14	1
283358	14	1
285550	14	1
347744	14	1
494188	14	1
643836	14	1
768211	14	1
92	13	1
135	13	1
136	13	1
399	13	1
467	13	1
488	13	1
832	13	1
948	13	1
962	13	1
1025	13	1
1593	13	1
2181	13	1
2358	13	1
2768	13	1
2876	13	1
3557	13	1
3663	13	1
3784	13	1
3927	13	1
3985	13	1
4815	13	1
4824	13	1
4947	13	1
5272	13	1
5326	13	1
5530	13	1
6303	13	1
6574	13	1
6720	13	1
6727	13	1
6733	13	1
6894	13	1
7096	13	1
7534	13	1
7709	13	1
7799	13	1
7832	13	1
8013	13	1
8187	13	1
8379	13	1
8460	13	1
8525	13	1
8621	13	1
8829	13	1
8905	13	1
8942	13	1
9240	13	1
9398	13	1
9447	13	1
9516	13	1
9645	13	1
9764	13	1
9781	13	1
10391	13	1
10392	13	1
10912	13	1
11018	13	1
11165	13	1
22821	13	1
22936	13	1
23022	13	1
23158	13	1
23218	13	1
23253	13	1
23366	13	1
27036	13	1
27128	13	1
27309	13	1
29799	13	1
29937	13	1
51074	13	1
51299	13	1
51341	13	1
51455	13	1
51582	13	1
51776	13	1
54838	13	1
54861	13	1
55114	13	1
55160	13	1
55357	13	1
55532	13	1
55650	13	1
55757	13	1
56006	13	1
57589	13	1
57590	13	1
57713	13	1
57724	13	1
58526	13	1
64065	13	1
64682	13	1
64919	13	1
64924	13	1
79642	13	1
79666	13	1
79925	13	1
79960	13	1
80024	13	1
80223	13	1
84320	13	1
88455	13	1
90427	13	1
90957	13	1
91351	13	1
92521	13	1
125111	13	1
131583	13	1
137886	13	1
144699	13	1
146227	13	1
146722	13	1
151393	13	1
151525	13	1
154141	13	1
157777	13	1
162989	13	1
163859	13	1
167826	13	1
192670	13	1
203328	13	1
221472	13	1
221937	13	1
339745	13	1
375057	13	1
388962	13	1
399687	13	1
400954	13	1
404093	13	1
729230	13	1
729515	13	1
157	12	1
273	12	1
301	12	1
302	12	1
388	12	1
602	12	1
665	12	1
894	12	1
942	12	1
1028	12	1
1479	12	1
1849	12	1
2171	12	1
2650	12	1
2745	12	1
2893	12	1
2995	12	1
3082	12	1
3087	12	1
3176	12	1
3656	12	1
3737	12	1
3799	12	1
3903	12	1
4005	12	1
4267	12	1
4330	12	1
4520	12	1
4751	12	1
4942	12	1
5027	12	1
5029	12	1
5045	12	1
5055	12	1
5315	12	1
5578	12	1
5586	12	1
5743	12	1
5745	12	1
5782	12	1
5875	12	1
5921	12	1
5966	12	1
6001	12	1
6233	12	1
6480	12	1
6595	12	1
6615	12	1
6653	12	1
6867	12	1
7132	12	1
7409	12	1
7481	12	1
8564	12	1
8568	12	1
8623	12	1
8766	12	1
8897	12	1
9002	12	1
9133	12	1
9425	12	1
9554	12	1
9647	12	1
9734	12	1
9943	12	1
10056	12	1
10404	12	1
10439	12	1
10512	12	1
10667	12	1
11163	12	1
22809	12	1
22848	12	1
22862	12	1
23023	12	1
23075	12	1
23085	12	1
23141	12	1
23185	12	1
23531	12	1
23786	12	1
26090	12	1
26259	12	1
26523	12	1
27068	12	1
27443	12	1
28959	12	1
28976	12	1
28984	12	1
29079	12	1
29940	12	1
30011	12	1
51218	12	1
51256	12	1
51334	12	1
51635	12	1
51669	12	1
54112	12	1
54545	12	1
54892	12	1
54926	12	1
54928	12	1
55275	12	1
55315	12	1
55352	12	1
55356	12	1
55660	12	1
56886	12	1
56894	12	1
56940	12	1
56980	12	1
57136	12	1
57448	12	1
57600	12	1
60485	12	1
64222	12	1
64768	12	1
64951	12	1
79651	12	1
79693	12	1
79748	12	1
80196	12	1
80232	12	1
80319	12	1
84002	12	1
84188	12	1
84624	12	1
84629	12	1
84678	12	1
84693	12	1
84894	12	1
89846	12	1
89927	12	1
91544	12	1
91869	12	1
94134	12	1
113277	12	1
114134	12	1
128239	12	1
128338	12	1
137209	12	1
137682	12	1
145567	12	1
196394	12	1
196527	12	1
200844	12	1
200933	12	1
220972	12	1
221491	12	1
286053	12	1
375307	12	1
388677	12	1
401494	12	1
643802	12	1
100127889	12	1
160	11	1
181	11	1
272	11	1
274	11	1
317	11	1
375	11	1
379	11	1
526	11	1
656	11	1
696	11	1
719	11	1
752	11	1
777	11	1
780	11	1
801	11	1
822	11	1
846	11	1
864	11	1
998	11	1
1050	11	1
1327	11	1
1438	11	1
1757	11	1
1787	11	1
1827	11	1
2029	11	1
2113	11	1
2182	11	1
2354	11	1
2683	11	1
2710	11	1
2788	11	1
2802	11	1
3140	11	1
3726	11	1
3732	11	1
4076	11	1
4216	11	1
4481	11	1
4928	11	1
4953	11	1
5037	11	1
5138	11	1
5152	11	1
5223	11	1
5265	11	1
5271	11	1
5329	11	1
5599	11	1
5818	11	1
5983	11	1
5997	11	1
6548	11	1
6868	11	1
6935	11	1
7077	11	1
7099	11	1
7100	11	1
7136	11	1
7174	11	1
7187	11	1
7414	11	1
7431	11	1
7477	11	1
7879	11	1
8805	11	1
8832	11	1
8870	11	1
8907	11	1
9441	11	1
9454	11	1
9487	11	1
9592	11	1
9641	11	1
9778	11	1
9907	11	1
9993	11	1
10068	11	1
10092	11	1
10096	11	1
10123	11	1
10188	11	1
10274	11	1
10308	11	1
10326	11	1
10550	11	1
10728	11	1
10785	11	1
10938	11	1
11033	11	1
23097	11	1
23150	11	1
23239	11	1
23307	11	1
23315	11	1
23433	11	1
23635	11	1
23657	11	1
25831	11	1
26088	11	1
26136	11	1
27067	11	1
27342	11	1
29780	11	1
51092	11	1
51246	11	1
51663	11	1
54108	11	1
54187	11	1
54469	11	1
54802	11	1
54896	11	1
55038	11	1
55200	11	1
55284	11	1
55340	11	1
55628	11	1
56888	11	1
56897	11	1
56987	11	1
57007	11	1
57097	11	1
57520	11	1
58475	11	1
58504	11	1
64098	11	1
64218	11	1
64651	11	1
65220	11	1
78996	11	1
79657	11	1
79697	11	1
79833	11	1
80139	11	1
80314	11	1
80380	11	1
80833	11	1
83452	11	1
83608	11	1
84187	11	1
84335	11	1
84440	11	1
84669	11	1
84765	11	1
84838	11	1
85315	11	1
85459	11	1
90871	11	1
91272	11	1
93487	11	1
115827	11	1
117584	11	1
119391	11	1
119559	11	1
124460	11	1
130367	11	1
132989	11	1
133383	11	1
133522	11	1
140691	11	1
143384	11	1
150468	11	1
158293	11	1
166929	11	1
196383	11	1
199990	11	1
201595	11	1
221002	11	1
246175	11	1
253832	11	1
257415	11	1
282996	11	1
375612	11	1
389203	11	1
