# Supplementary material for: Cell type-selective disease-association of genes under high regulatory load
Source: Nucleic Acids Res. 2015 Oct 10;43(18):8839–55. doi: 10.1093/nar/gkv863 (PMC4605313; doi:10.1093/nar/gkv863)
Supplement: SUPPLEMENTARY DATA [file supp_gkv863_nar-01077-z-2015-File011.zip › HighEnhLoad_VenousBlood.Monocyte.C000S5H2_10PCNT_02-Feb-2015.txt]

Entrez Gene ID	Nr Enh	H3K4me3 status
359948	60	1
3720	52	1
9804	52	1
2120	48	1
1130	47	1
4026	47	1
678	46	1
9308	44	1
9839	44	1
677	43	1
6239	42	1
1112	41	1
2908	41	1
54502	41	1
57217	38	1
9938	37	1
51571	36	1
79890	36	1
2185	35	1
5890	35	1
8522	35	1
9759	35	1
23092	35	1
23498	35	1
79730	35	1
123016	35	1
1316	34	1
57591	34	1
1052	32	1
6256	32	1
6446	32	1
23514	32	1
27352	32	1
50807	32	1
64778	32	1
91526	32	1
64115	31	1
80055	31	1
83716	31	1
4067	30	1
4811	30	1
5588	30	1
51274	30	1
81671	30	1
283349	30	1
8632	29	1
9612	29	1
51174	29	1
57178	29	1
123041	29	1
960	28	1
7133	28	1
8111	28	1
9314	28	1
10365	28	1
11031	28	1
11214	28	1
861	27	1
7090	27	1
8289	27	1
9208	27	1
9750	27	1
9792	27	1
10320	27	1
374655	27	1
375387	27	1
440193	27	1
754	26	1
1106	26	1
1508	26	1
1794	26	1
2799	26	1
2889	26	1
3398	26	1
3659	26	1
6224	26	1
9450	26	1
10801	26	1
23590	26	1
50515	26	1
64410	26	1
571	25	1
1289	25	1
1880	25	1
2872	25	1
6482	25	1
6506	25	1
10105	25	1
10806	25	1
22918	25	1
79026	25	1
83549	25	1
117581	25	1
4001	24	1
4155	24	1
5093	24	1
5552	24	1
6430	24	1
9766	24	1
23048	24	1
55959	24	1
64332	24	1
64744	24	1
80709	24	1
156	23	1
1326	23	1
1523	23	1
1955	23	1
2355	23	1
3394	23	1
3570	23	1
5209	23	1
5580	23	1
5873	23	1
6509	23	1
6850	23	1
7582	23	1
10602	23	1
10868	23	1
25816	23	1
29107	23	1
51187	23	1
51322	23	1
57561	23	1
63979	23	1
83786	23	1
414318	23	1
202	22	1
549	22	1
3660	22	1
3689	22	1
4627	22	1
5336	22	1
5788	22	1
6503	22	1
6584	22	1
6745	22	1
7852	22	1
8301	22	1
9695	22	1
9777	22	1
10370	22	1
27086	22	1
51422	22	1
53335	22	1
54476	22	1
55022	22	1
92017	22	1
388677	22	1
313	21	1
753	21	1
929	21	1
3091	21	1
3418	21	1
3454	21	1
5025	21	1
5660	21	1
6624	21	1
7086	21	1
7555	21	1
7776	21	1
9375	21	1
26128	21	1
27439	21	1
51621	21	1
55313	21	1
55625	21	1
56261	21	1
60386	21	1
64072	21	1
92737	21	1
113829	21	1
118788	21	1
126669	21	1
220107	21	1
374786	21	1
641	20	1
1230	20	1
1785	20	1
2114	20	1
3295	20	1
4154	20	1
4258	20	1
7128	20	1
8726	20	1
9051	20	1
9844	20	1
11018	20	1
25939	20	1
54102	20	1
54518	20	1
55144	20	1
55534	20	1
55604	20	1
55654	20	1
56910	20	1
57410	20	1
57580	20	1
57864	20	1
84059	20	1
84940	20	1
92241	20	1
154091	20	1
219972	20	1
255488	20	1
400658	20	1
2313	19	1
2353	19	1
2587	19	1
2885	19	1
3587	19	1
4688	19	1
5583	19	1
5770	19	1
7038	19	1
7159	19	1
7456	19	1
7903	19	1
8021	19	1
8202	19	1
9712	19	1
9962	19	1
22820	19	1
23225	19	1
25797	19	1
28232	19	1
28989	19	1
29887	19	1
56911	19	1
64131	19	1
64784	19	1
121260	19	1
126308	19	1
140885	19	1
338692	19	1
401548	19	1
1843	18	1
2140	18	1
2776	18	1
3635	18	1
3987	18	1
4088	18	1
4739	18	1
5027	18	1
5867	18	1
5879	18	1
6176	18	1
7050	18	1
7097	18	1
8837	18	1
9019	18	1
9267	18	1
9517	18	1
9658	18	1
9679	18	1
9935	18	1
10099	18	1
10221	18	1
10788	18	1
11237	18	1
22898	18	1
23291	18	1
23389	18	1
23613	18	1
27040	18	1
51363	18	1
55054	18	1
55234	18	1
56905	18	1
58513	18	1
79008	18	1
80790	18	1
81553	18	1
83592	18	1
114971	18	1
115123	18	1
151556	18	1
221955	18	1
286336	18	1
345757	18	1
389289	18	1
548593	18	1
965	17	1
1612	17	1
1871	17	1
1992	17	1
2786	17	1
3344	17	1
3705	17	1
3937	17	1
4288	17	1
4967	17	1
5903	17	1
6093	17	1
6404	17	1
6793	17	1
8542	17	1
9473	17	1
9554	17	1
9788	17	1
10603	17	1
10659	17	1
11221	17	1
11240	17	1
11252	17	1
22990	17	1
23406	17	1
23429	17	1
23765	17	1
26286	17	1
51108	17	1
51735	17	1
56935	17	1
58480	17	1
59339	17	1
64077	17	1
80025	17	1
83641	17	1
84062	17	1
84816	17	1
84984	17	1
89849	17	1
112574	17	1
400451	17	1
100144748	17	1
113	16	1
473	16	1
639	16	1
824	16	1
843	16	1
949	16	1
1298	16	1
1479	16	1
2683	16	1
3274	16	1
3460	16	1
3572	16	1
3936	16	1
4209	16	1
4289	16	1
4650	16	1
4851	16	1
4853	16	1
5724	16	1
5791	16	1
6195	16	1
6477	16	1
6573	16	1
7057	16	1
8553	16	1
8869	16	1
9630	16	1
9663	16	1
9960	16	1
10019	16	1
10397	16	1
10533	16	1
22987	16	1
23240	16	1
23307	16	1
23387	16	1
23603	16	1
51278	16	1
54491	16	1
55122	16	1
55207	16	1
55810	16	1
55850	16	1
56940	16	1
57210	16	1
57222	16	1
57533	16	1
57623	16	1
57707	16	1
65249	16	1
79180	16	1
80183	16	1
81502	16	1
81619	16	1
84330	16	1
84441	16	1
116985	16	1
125228	16	1
133522	16	1
256987	16	1
374819	16	1
382	15	1
433	15	1
476	15	1
976	15	1
1318	15	1
1361	15	1
2180	15	1
3055	15	1
3099	15	1
3142	15	1
3185	15	1
3397	15	1
3707	15	1
3965	15	1
4082	15	1
4542	15	1
5142	15	1
5452	15	1
5594	15	1
5795	15	1
6670	15	1
8209	15	1
8624	15	1
8672	15	1
8898	15	1
9202	15	1
9229	15	1
9489	15	1
9683	15	1
9922	15	1
9931	15	1
10114	15	1
10154	15	1
10261	15	1
10472	15	1
10658	15	1
10814	15	1
10912	15	1
11213	15	1
23201	15	1
29058	15	1
55187	15	1
55755	15	1
56889	15	1
56990	15	1
57142	15	1
57162	15	1
60481	15	1
60490	15	1
79932	15	1
80204	15	1
80301	15	1
80853	15	1
83637	15	1
84034	15	1
84159	15	1
128346	15	1
136259	15	1
150372	15	1
167826	15	1
348094	15	1
29	14	1
309	14	1
334	14	1
637	14	1
1102	14	1
1105	14	1
1385	14	1
1445	14	1
1462	14	1
1512	14	1
1514	14	1
1536	14	1
2078	14	1
2219	14	1
2294	14	1
2533	14	1
2534	14	1
2745	14	1
3020	14	1
3092	14	1
3759	14	1
3985	14	1
4179	14	1
4245	14	1
4520	14	1
4609	14	1
4613	14	1
5332	14	1
5500	14	1
5734	14	1
5908	14	1
5912	14	1
6118	14	1
6515	14	1
6533	14	1
6672	14	1
6916	14	1
7060	14	1
7227	14	1
8125	14	1
8609	14	1
8650	14	1
9256	14	1
9262	14	1
9448	14	1
9467	14	1
9770	14	1
9873	14	1
10326	14	1
10762	14	1
10809	14	1
22821	14	1
22978	14	1
23236	14	1
23308	14	1
25885	14	1
27235	14	1
27250	14	1
29094	14	1
29957	14	1
29992	14	1
51134	14	1
51177	14	1
51719	14	1
51733	14	1
55267	14	1
55352	14	1
55729	14	1
55824	14	1
56890	14	1
56986	14	1
57589	14	1
59269	14	1
60675	14	1
63905	14	1
64222	14	1
79712	14	1
79801	14	1
79895	14	1
81611	14	1
84230	14	1
84251	14	1
90324	14	1
92797	14	1
114548	14	1
117289	14	1
120892	14	1
122953	14	1
144423	14	1
149840	14	1
152007	14	1
154141	14	1
162989	14	1
219771	14	1
220213	14	1
253260	14	1
284756	14	1
196	13	1
311	13	1
408	13	1
463	13	1
668	13	1
817	13	1
944	13	1
947	13	1
998	13	1
1615	13	1
1729	13	1
2222	13	1
2771	13	1
2876	13	1
3087	13	1
3516	13	1
3662	13	1
3708	13	1
3716	13	1
3903	13	1
4299	13	1
4616	13	1
4705	13	1
4815	13	1
5326	13	1
5550	13	1
5641	13	1
6233	13	1
6311	13	1
6314	13	1
6548	13	1
6714	13	1
6786	13	1
7112	13	1
7913	13	1
8187	13	1
9100	13	1
9355	13	1
9592	13	1
9686	13	1
10018	13	1
10059	13	1
10260	13	1
10451	13	1
10667	13	1
10783	13	1
10875	13	1
23013	13	1
23312	13	1
26234	13	1
29117	13	1
29789	13	1
50651	13	1
51126	13	1
51290	13	1
51299	13	1
51341	13	1
54918	13	1
55577	13	1
56006	13	1
56655	13	1
56980	13	1
57085	13	1
57448	13	1
64207	13	1
64761	13	1
79567	13	1
84255	13	1
84329	13	1
84957	13	1
90268	13	1
90362	13	1
112495	13	1
124935	13	1
127544	13	1
146712	13	1
163859	13	1
342510	13	1
375057	13	1
388403	13	1
401258	13	1
554251	13	1
19	12	1
81	12	1
87	12	1
92	12	1
204	12	1
604	12	1
734	12	1
832	12	1
841	12	1
2011	12	1
2033	12	1
2081	12	1
2171	12	1
2268	12	1
2289	12	1
2495	12	1
2651	12	1
2841	12	1
3631	12	1
3656	12	1
3667	12	1
4126	12	1
4170	12	1
4205	12	1
4670	12	1
4835	12	1
4947	12	1
5028	12	1
5045	12	1
5108	12	1
5162	12	1
5687	12	1
5757	12	1
5914	12	1
6001	12	1
6310	12	1
6390	12	1
6827	12	1
7071	12	1
7084	12	1
7091	12	1
7099	12	1
7375	12	1
7541	12	1
7832	12	1
7867	12	1
8073	12	1
8204	12	1
8303	12	1
8568	12	1
8660	12	1
8676	12	1
8743	12	1
9056	12	1
9120	12	1
9394	12	1
9516	12	1
9555	12	1
9595	12	1
9797	12	1
9846	12	1
9861	12	1
9993	12	1
10188	12	1
10318	12	1
10391	12	1
10531	12	1
10625	12	1
11033	12	1
22992	12	1
23097	12	1
23214	12	1
23531	12	1
23533	12	1
25771	12	1
26118	12	1
26509	12	1
29072	12	1
30820	12	1
51072	12	1
51316	12	1
51816	12	1
54443	12	1
54815	12	1
55160	12	1
55328	12	1
56606	12	1
57713	12	1
79155	12	1
79718	12	1
79719	12	1
79888	12	1
80196	12	1
80774	12	1
81603	12	1
81704	12	1
83937	12	1
84106	12	1
84270	12	1
84282	12	1
84440	12	1
84678	12	1
90627	12	1
91445	12	1
91748	12	1
115572	12	1
119559	12	1
137886	12	1
145501	12	1
146722	12	1
146850	12	1
196394	12	1
203328	12	1
220416	12	1
223082	12	1
283358	12	1
375307	12	1
445347	12	1
493753	12	1
643246	12	1
27	11	1
240	11	1
273	11	1
392	11	1
597	11	1
687	11	1
953	11	1
962	11	1
1025	11	1
1051	11	1
1240	11	1
1524	11	1
1592	11	1
1778	11	1
1795	11	1
1915	11	1
1997	11	1
2034	11	1
2210	11	1
2309	11	1
2358	11	1
2788	11	1
2879	11	1
2893	11	1
3101	11	1
3241	11	1
3553	11	1
3566	11	1
3643	11	1
4069	11	1
4335	11	1
4715	11	1
4814	11	1
4942	11	1
5018	11	1
5253	11	1
5306	11	1
5339	11	1
5341	11	1
5625	11	1
5829	11	1
5966	11	1
6240	11	1
6452	11	1
6546	11	1
6789	11	1
6990	11	1
7335	11	1
7410	11	1
8411	11	1
8635	11	1
8767	11	1
8932	11	1
8942	11	1
9181	11	1
9447	11	1
9640	11	1
9671	11	1
9778	11	1
9887	11	1
9978	11	1
10010	11	1
10135	11	1
10163	11	1
10672	11	1
11052	11	1
11057	11	1
11165	11	1
23129	11	1
26088	11	1
26112	11	1
29123	11	1
29780	11	1
29928	11	1
30844	11	1
51199	11	1
51218	11	1
51608	11	1
51649	11	1
54103	11	1
54901	11	1
54980	11	1
55173	11	1
55294	11	1
55589	11	1
55636	11	1
55650	11	1
55711	11	1
55739	11	1
56886	11	1
56894	11	1
57186	11	1
57459	11	1
57552	11	1
63892	11	1
64114	11	1
64759	11	1
65258	11	1
79587	11	1
79600	11	1
79666	11	1
79693	11	1
83983	11	1
84260	11	1
84898	11	1
89846	11	1
90007	11	1
91869	11	1
112616	11	1
124599	11	1
146227	11	1
151903	11	1
155435	11	1
158293	11	1
168455	11	1
200933	11	1
203228	11	1
219621	11	1
221184	11	1
221491	11	1
221895	11	1
259230	11	1
284759	11	1
347744	11	1
100113407	11	1
100288142	11	1
181	10	1
217	10	1
302	10	1
351	10	1
388	10	1
665	10	1
705	10	1
752	10	1
896	10	1
948	10	1
1153	10	1
1315	10	1
1436	10	1
1453	10	1
1593	10	1
1757	10	1
1848	10	1
2354	10	1
2643	10	1
2869	10	1
3096	10	1
3098	10	1
3109	10	1
3123	10	1
3184	10	1
3267	10	1
3588	10	1
3603	10	1
3632	10	1
4092	10	1
4149	10	1
4214	10	1
4215	10	1
4217	10	1
4292	10	1
4615	10	1
4790	10	1
4792	10	1
5110	10	1
5295	10	1
5307	10	1
5329	10	1
5527	10	1
5581	10	1
5771	10	1
5862	10	1
5880	10	1
7074	10	1
7408	10	1
7414	10	1
7430	10	1
7518	10	1
7763	10	1
7849	10	1
7869	10	1
8550	10	1
8667	10	1
8698	10	1
8829	10	1
8887	10	1
8994	10	1
9232	10	1
9444	10	1
9445	10	1
9776	10	1
9781	10	1
9815	10	1
9948	10	1
9958	10	1
9967	10	1
10049	10	1
10123	10	1
10129	10	1
10147	10	1
10270	10	1
10512	10	1
10645	10	1
10664	10	1
10673	10	1
10933	10	1
11000	10	1
11201	10	1
11314	10	1
22797	10	1
22891	10	1
23023	10	1
23061	10	1
23064	10	1
23095	10	1
23218	10	1
23313	10	1
23315	10	1
23332	10	1
23347	10	1
23401	10	1
23446	10	1
23473	10	1
23678	10	1
23786	10	1
25831	10	1
25836	10	1
25946	10	1
26034	10	1
27128	10	1
27185	10	1
27315	10	1
29079	10	1
51061	10	1
51332	10	1
51379	10	1
51564	10	1
51582	10	1
54536	10	1
54788	10	1
54838	10	1
54880	10	1
55038	10	1
55277	10	1
55319	10	1
55454	10	1
55809	10	1
55857	10	1
56895	10	1
56963	10	1
57419	10	1
64127	10	1
64855	10	1
64859	10	1
79665	10	1
79731	10	1
80331	10	1
80765	10	1
80851	10	1
81563	10	1
83442	10	1
83872	10	1
83931	10	1
84188	10	1
84629	10	1
84669	10	1
84693	10	1
84890	10	1
85450	10	1
90678	10	1
90957	10	1
92521	10	1
114134	10	1
119391	10	1
124460	10	1
125111	10	1
126917	10	1
127018	10	1
128239	10	1
132864	10	1
137682	10	1
153020	10	1
157697	10	1
192670	10	1
201799	10	1
221937	10	1
222962	10	1
282996	10	1
283248	10	1
285195	10	1
389203	10	1
404093	10	1
404636	10	1
643836	10	1
729230	10	1
101	9	1
123	9	1
157	9	1
205	9	1
216	9	1
366	9	1
391	9	1
466	9	1
467	9	1
486	9	1
522	9	1
602	9	1
694	9	1
728	9	1
771	9	1
1050	9	1
1475	9	1
1488	9	1
1520	9	1
1611	9	1
1859	9	1
2099	9	1
2335	9	1
2512	9	1
2710	9	1
2766	9	1
2769	9	1
3082	9	1
3107	9	1
3162	9	1
3459	9	1
3594	9	1
3717	9	1
3725	9	1
3727	9	1
4012	9	1
4363	9	1
4478	9	1
4782	9	1
5292	9	1
5525	9	1
5579	9	1
5586	9	1
5682	9	1
5718	9	1
5777	9	1
5834	9	1
5836	9	1
5861	9	1
5922	9	1
6283	9	1
6397	9	1
6504	9	1
6574	9	1
6935	9	1
7037	9	1
7040	9	1
7100	9	1
7114	9	1
7127	9	1
7879	9	1
7942	9	1
8178	9	1
8379	9	1
8395	9	1
8826	9	1
8907	9	1
9021	9	1
9218	9	1
9334	9	1
9365	9	1
9435	9	1
9454	9	1
9545	9	1
9665	9	1
9928	9	1
9943	9	1
10043	9	1
10095	9	1
10239	9	1
10274	9	1
10367	9	1
10499	9	1
10657	9	1
10678	9	1
10687	9	1
10890	9	1
10938	9	1
10957	9	1
11331	9	1
22818	9	1
22870	9	1
23075	9	1
23158	9	1
23199	9	1
23223	9	1
23338	9	1
23370	9	1
23478	9	1
23627	9	1
23646	9	1
23761	9	1
25804	9	1
25865	9	1
26130	9	1
26190	9	1
26503	9	1
27440	9	1
28959	9	1
29933	9	1
29937	9	1
29969	9	1
29982	9	1
50615	9	1
51162	9	1
51228	9	1
51256	9	1
51444	9	1
54434	9	1
54541	9	1
54861	9	1
54896	9	1
54899	9	1
54926	9	1
55174	9	1
55200	9	1
55275	9	1
55308	9	1
55640	9	1
55660	9	1
55667	9	1
55686	9	1
55819	9	1
55968	9	1
56897	9	1
56944	9	1
56984	9	1
57132	9	1
57181	9	1
57458	9	1
57492	9	1
57592	9	1
57600	9	1
57602	9	1
57699	9	1
58472	9	1
64768	9	1
65220	9	1
79048	9	1
79618	9	1
79642	9	1
79651	9	1
79657	9	1
79670	9	1
79758	9	1
79887	9	1
80005	9	1
80129	9	1
80205	9	1
80223	9	1
80231	9	1
80314	9	1
81788	9	1
81793	9	1
83593	9	1
83605	9	1
83606	9	1
84071	9	1
84320	9	1
84335	9	1
84458	9	1
84624	9	1
84790	9	1
84879	9	1
91775	9	1
113277	9	1
115207	9	1
116448	9	1
117584	9	1
120425	9	1
124565	9	1
130367	9	1
131583	9	1
144699	9	1
152002	9	1
157983	9	1
196383	9	1
199990	9	1
200424	9	1
200844	9	1
220929	9	1
220972	9	1
254102	9	1
284058	9	1
286223	9	1
339403	9	1
342035	9	1
348180	9	1
387119	9	1
387893	9	1
389337	9	1
400818	9	1
100127889	9	1
100507050	9	1
60	8	1
132	8	1
135	8	1
160	8	1
211	8	1
290	8	1
306	8	1
375	8	1
387	8	1
593	8	1
777	8	1
961	8	1
1028	8	1
1066	8	1
1175	8	1
1509	8	1
1604	8	1
1831	8	1
1889	8	1
1902	8	1
1937	8	1
1939	8	1
2000	8	1
2004	8	1
2023	8	1
2029	8	1
2086	8	1
2124	8	1
2137	8	1
2494	8	1
2590	8	1
2752	8	1
2867	8	1
2957	8	1
3064	8	1
3115	8	1
3600	8	1
3678	8	1
3784	8	1
3958	8	1
3980	8	1
4005	8	1
4010	8	1
4188	8	1
4193	8	1
4200	8	1
4216	8	1
4254	8	1
4330	8	1
4591	8	1
4610	8	1
4751	8	1
4775	8	1
4780	8	1
4798	8	1
4953	8	1
5029	8	1
5152	8	1
5217	8	1
5250	8	1
5265	8	1
5272	8	1
5305	8	1
5530	8	1
5573	8	1
5590	8	1
5745	8	1
5747	8	1
5782	8	1
5894	8	1
5906	8	1
5933	8	1
5997	8	1
6122	8	1
6203	8	1
6208	8	1
6282	8	1
6478	8	1
6510	8	1
6526	8	1
6556	8	1
6648	8	1
6659	8	1
6688	8	1
6782	8	1
6840	8	1
6868	8	1
6894	8	1
7027	8	1
7132	8	1
7136	8	1
7316	8	1
7391	8	1
7405	8	1
7534	8	1
7846	8	1
8452	8	1
8459	8	1
8498	8	1
8560	8	1
8621	8	1
8766	8	1
8804	8	1
8878	8	1
8897	8	1
8986	8	1
9002	8	1
9053	8	1
9147	8	1
9209	8	1
9236	8	1
9315	8	1
9403	8	1
9441	8	1
9474	8	1
9487	8	1
9488	8	1
9522	8	1
9572	8	1
9601	8	1
9654	8	1
9780	8	1
9907	8	1
9911	8	1
9926	8	1
10015	8	1
10090	8	1
10096	8	1
10212	8	1
10311	8	1
10422	8	1
10785	8	1
11016	8	1
11044	8	1
11333	8	1
22809	8	1
22859	8	1
22904	8	1
22936	8	1
23001	8	1
23034	8	1
23043	8	1
23118	8	1
23136	8	1
23140	8	1
23177	8	1
23185	8	1
23253	8	1
23303	8	1
23509	8	1
23528	8	1
23534	8	1
23550	8	1
25896	8	1
26064	8	1
26090	8	1
26253	8	1
27036	8	1
27071	8	1
27309	8	1
27342	8	1
28976	8	1
29066	8	1
29842	8	1
50809	8	1
51043	8	1
51103	8	1
51121	8	1
51246	8	1
51311	8	1
51313	8	1
51347	8	1
51455	8	1
51477	8	1
51497	8	1
51588	8	1
51762	8	1
53353	8	1
53373	8	1
53917	8	1
53981	8	1
54407	8	1
54440	8	1
54665	8	1
54790	8	1
54971	8	1
55075	8	1
55125	8	1
55290	8	1
55291	8	1
55340	8	1
55509	8	1
55603	8	1
55690	8	1
55700	8	1
55780	8	1
55791	8	1
55803	8	1
55833	8	1
55843	8	1
55904	8	1
56301	8	1
56975	8	1
57136	8	1
57520	8	1
57724	8	1
58190	8	1
58526	8	1
60485	8	1
64005	8	1
64092	8	1
64098	8	1
64101	8	1
64231	8	1
64420	8	1
64430	8	1
64771	8	1
64919	8	1
64968	8	1
79109	8	1
79147	8	1
79169	8	1
79689	8	1
79738	8	1
79789	8	1
79833	8	1
79980	8	1
80024	8	1
80207	8	1
80315	8	1
80325	8	1
80781	8	1
81609	8	1
81688	8	1
81789	8	1
83464	8	1
83608	8	1
84272	8	1
84658	8	1
84868	8	1
84869	8	1
84913	8	1
85459	8	1
88455	8	1
89884	8	1
89927	8	1
89932	8	1
91544	8	1
91607	8	1
91663	8	1
92960	8	1
93487	8	1
93978	8	1
94134	8	1
114794	8	1
124783	8	1
130340	8	1
132320	8	1
139818	8	1
140691	8	1
148022	8	1
151194	8	1
151306	8	1
154810	8	1
154881	8	1
162394	8	1
168374	8	1
196527	8	1
196528	8	1
203197	8	1
221037	8	1
222166	8	1
222194	8	1
253143	8	1
256021	8	1
284695	8	1
285148	8	1
285888	8	1
286053	8	1
374907	8	1
388325	8	1
399687	8	1
400954	8	1
643314	8	1
729515	8	1
768211	8	1
