# Supplementary material for: Cell type-selective disease-association of genes under high regulatory load
Source: Nucleic Acids Res. 2015 Oct 10;43(18):8839–55. doi: 10.1093/nar/gkv863 (PMC4605313; doi:10.1093/nar/gkv863)
Supplement: SUPPLEMENTARY DATA [file supp_gkv863_nar-01077-z-2015-File011.zip › HighEnhLoad_VenousBlood.MatureEosinophil.S00BKKH1_10PCNT_02-Feb-2015.txt]

Entrez Gene ID	Nr Enh	H3K4me3 status
6239	71	1
359948	68	1
9804	59	1
10221	58	1
10801	52	1
7852	51	1
55809	50	1
55173	46	1
5336	45	1
51571	41	1
50807	40	1
57210	40	1
678	39	1
4155	39	1
3720	38	1
4627	38	1
91526	38	1
84959	37	1
10365	36	1
51256	36	1
54438	36	1
80055	36	1
140885	36	1
3091	35	1
3398	35	1
22898	35	1
6446	34	1
79890	34	1
64131	33	1
11214	32	1
25828	32	1
8553	31	1
10320	31	1
399	30	1
3344	30	1
4154	30	1
9938	30	1
50515	30	1
56905	30	1
57178	30	1
64410	30	1
122953	30	1
5093	29	1
10912	29	1
23345	29	1
549	28	1
6793	28	1
9873	28	1
23291	28	1
23406	28	1
23498	28	1
57707	28	1
60490	28	1
4616	27	1
5552	27	1
10123	27	1
23214	27	1
79048	27	1
668	26	1
2788	26	1
3631	26	1
9334	26	1
84270	26	1
128346	26	1
146850	26	1
375387	26	1
1230	25	1
1435	25	1
4601	25	1
4739	25	1
6482	25	1
9839	25	1
54788	25	1
55810	25	1
64092	25	1
80790	25	1
493753	25	1
120	24	1
597	24	1
1106	24	1
3659	24	1
8672	24	1
9712	24	1
9759	24	1
9792	24	1
10105	24	1
54541	24	1
55636	24	1
80204	24	1
83641	24	1
154141	24	1
1052	23	1
1316	23	1
2353	23	1
3965	23	1
6584	23	1
7086	23	1
9308	23	1
10659	23	1
23199	23	1
23514	23	1
51341	23	1
51621	23	1
55207	23	1
55275	23	1
55959	23	1
57118	23	1
57580	23	1
58513	23	1
64778	23	1
89849	23	1
87	22	1
140	22	1
1112	22	1
1603	22	1
1880	22	1
2113	22	1
4814	22	1
5580	22	1
9770	22	1
11164	22	1
11237	22	1
23223	22	1
55328	22	1
57533	22	1
203328	22	1
223082	22	1
100144748	22	1
2355	21	1
4650	21	1
5795	21	1
6782	21	1
7050	21	1
8635	21	1
9208	21	1
10868	21	1
23048	21	1
26128	21	1
28232	21	1
56655	21	1
199990	21	1
81	20	1
953	20	1
2872	20	1
4288	20	1
4851	20	1
5500	20	1
5590	20	1
5873	20	1
6310	20	1
9473	20	1
10397	20	1
23604	20	1
25926	20	1
26207	20	1
27436	20	1
51187	20	1
51199	20	1
51649	20	1
55850	20	1
57419	20	1
80228	20	1
83786	20	1
677	19	1
1838	19	1
2313	19	1
3707	19	1
3709	19	1
3987	19	1
4088	19	1
4688	19	1
5305	19	1
5588	19	1
5605	19	1
5867	19	1
6256	19	1
6850	19	1
8482	19	1
9679	19	1
9750	19	1
11057	19	1
22856	19	1
23092	19	1
23533	19	1
25816	19	1
79718	19	1
80820	19	1
83442	19	1
115827	19	1
286530	19	1
719	18	1
832	18	1
894	18	1
1445	18	1
2140	18	1
2908	18	1
3295	18	1
3418	18	1
3660	18	1
4149	18	1
5734	18	1
5788	18	1
5903	18	1
6196	18	1
6509	18	1
6745	18	1
8522	18	1
8925	18	1
9576	18	1
9766	18	1
26286	18	1
51274	18	1
57410	18	1
58480	18	1
60485	18	1
64077	18	1
79705	18	1
92797	18	1
643246	18	1
651746	18	1
204	17	1
1583	17	1
1615	17	1
2766	17	1
2867	17	1
3064	17	1
3092	17	1
4248	17	1
5770	17	1
6430	17	1
6533	17	1
7046	17	1
7048	17	1
7456	17	1
8312	17	1
8623	17	1
9173	17	1
9262	17	1
9489	17	1
9663	17	1
10059	17	1
10129	17	1
10454	17	1
10783	17	1
11213	17	1
11252	17	1
23043	17	1
23080	17	1
23225	17	1
23315	17	1
23505	17	1
25948	17	1
50809	17	1
55893	17	1
57222	17	1
57724	17	1
89846	17	1
124540	17	1
134957	17	1
157638	17	1
286053	17	1
374655	17	1
404093	17	1
241	16	1
734	16	1
976	16	1
1178	16	1
1859	16	1
5791	16	1
5914	16	1
6515	16	1
7057	16	1
7405	16	1
9050	16	1
9445	16	1
10140	16	1
10531	16	1
10806	16	1
22807	16	1
55252	16	1
57591	16	1
59285	16	1
59339	16	1
84984	16	1
92906	16	1
126308	16	1
151556	16	1
220929	16	1
374786	16	1
19	15	1
26	15	1
135	15	1
861	15	1
928	15	1
1438	15	1
1611	15	1
1843	15	1
2000	15	1
2650	15	1
3055	15	1
3090	15	1
3241	15	1
3454	15	1
3568	15	1
3632	15	1
3705	15	1
3985	15	1
4179	15	1
4783	15	1
4967	15	1
5142	15	1
5724	15	1
6118	15	1
6184	15	1
7037	15	1
7039	15	1
7091	15	1
9043	15	1
9595	15	1
9778	15	1
10135	15	1
10166	15	1
10938	15	1
11031	15	1
11314	15	1
23228	15	1
23366	15	1
23429	15	1
26996	15	1
27086	15	1
27352	15	1
28996	15	1
54896	15	1
55051	15	1
57089	15	1
63979	15	1
79712	15	1
81553	15	1
84908	15	1
85450	15	1
123099	15	1
211	14	1
382	14	1
801	14	1
896	14	1
1315	14	1
1326	14	1
1901	14	1
2120	14	1
2342	14	1
2771	14	1
3098	14	1
3937	14	1
4067	14	1
4335	14	1
4363	14	1
4478	14	1
5603	14	1
5880	14	1
6404	14	1
7133	14	1
8440	14	1
8809	14	1
8832	14	1
8907	14	1
9887	14	1
9905	14	1
9922	14	1
9934	14	1
9962	14	1
10154	14	1
10370	14	1
10409	14	1
10472	14	1
23389	14	1
23446	14	1
51134	14	1
51230	14	1
55294	14	1
55843	14	1
64207	14	1
79719	14	1
83606	14	1
91445	14	1
92241	14	1
114836	14	1
125111	14	1
145567	14	1
154881	14	1
161882	14	1
201799	14	1
202309	14	1
286336	14	1
347744	14	1
389289	14	1
100113407	14	1
104	13	1
156	13	1
539	13	1
639	13	1
705	13	1
860	13	1
1051	13	1
1997	13	1
2182	13	1
2185	13	1
2517	13	1
2752	13	1
3148	13	1
3185	13	1
3635	13	1
3676	13	1
4299	13	1
4953	13	1
5029	13	1
5550	13	1
5594	13	1
5682	13	1
5700	13	1
6238	13	1
6304	13	1
6452	13	1
6453	13	1
6513	13	1
6548	13	1
6652	13	1
6653	13	1
6789	13	1
6897	13	1
6907	13	1
7084	13	1
7114	13	1
8021	13	1
9057	13	1
9267	13	1
9516	13	1
9844	13	1
9881	13	1
10487	13	1
10538	13	1
10672	13	1
10809	13	1
11034	13	1
11151	13	1
11240	13	1
11262	13	1
22859	13	1
23075	13	1
23081	13	1
23101	13	1
23293	13	1
26030	13	1
26999	13	1
27202	13	1
27315	13	1
28951	13	1
29079	13	1
51322	13	1
51809	13	1
54108	13	1
54815	13	1
55054	13	1
55277	13	1
57407	13	1
60468	13	1
60675	13	1
63892	13	1
64407	13	1
64750	13	1
65258	13	1
80727	13	1
81788	13	1
83549	13	1
84062	13	1
90871	13	1
113263	13	1
117289	13	1
120425	13	1
124245	13	1
151473	13	1
152007	13	1
168455	13	1
283349	13	1
60	12	1
136	12	1
196	12	1
311	12	1
388	12	1
728	12	1
841	12	1
864	12	1
961	12	1
965	12	1
1130	12	1
1232	12	1
1729	12	1
1785	12	1
1939	12	1
2081	12	1
2268	12	1
2495	12	1
2710	12	1
2776	12	1
3142	12	1
3326	12	1
3455	12	1
3708	12	1
4056	12	1
4170	12	1
5598	12	1
5782	12	1
6176	12	1
6624	12	1
6720	12	1
6809	12	1
6840	12	1
7071	12	1
7090	12	1
7465	12	1
8204	12	1
8527	12	1
8609	12	1
9577	12	1
9612	12	1
9781	12	1
9794	12	1
9896	12	1
9911	12	1
10170	12	1
10392	12	1
10762	12	1
11018	12	1
22905	12	1
23030	12	1
23401	12	1
25842	12	1
25949	12	1
25976	12	1
29965	12	1
51043	12	1
51278	12	1
51282	12	1
51669	12	1
54665	12	1
54918	12	1
55352	12	1
56261	12	1
56910	12	1
57097	12	1
57713	12	1
58190	12	1
64174	12	1
64225	12	1
65249	12	1
79706	12	1
79939	12	1
80017	12	1
80025	12	1
81565	12	1
83593	12	1
83637	12	1
83855	12	1
84680	12	1
89857	12	1
90141	12	1
90362	12	1
112616	12	1
116448	12	1
117584	12	1
119391	12	1
123016	12	1
124599	12	1
131096	12	1
147948	12	1
162466	12	1
170371	12	1
171546	12	1
253143	12	1
253260	12	1
374819	12	1
401258	12	1
123	11	1
240	11	1
309	11	1
391	11	1
473	11	1
476	11	1
637	11	1
641	11	1
752	11	1
805	11	1
1306	11	1
2132	11	1
2354	11	1
2820	11	1
2859	11	1
2876	11	1
3107	11	1
3460	11	1
3980	11	1
4005	11	1
4066	11	1
4146	11	1
4520	11	1
4689	11	1
4775	11	1
4835	11	1
5223	11	1
5293	11	1
5295	11	1
5337	11	1
5525	11	1
5687	11	1
5747	11	1
5757	11	1
5836	11	1
5922	11	1
6208	11	1
6224	11	1
6240	11	1
6397	11	1
6477	11	1
6671	11	1
6768	11	1
6786	11	1
7464	11	1
8303	11	1
8379	11	1
8460	11	1
8766	11	1
9181	11	1
9256	11	1
9487	11	1
9592	11	1
9665	11	1
9779	11	1
9842	11	1
10260	11	1
10311	11	1
10533	11	1
11221	11	1
22990	11	1
23046	11	1
23175	11	1
25896	11	1
27071	11	1
27341	11	1
27342	11	1
29933	11	1
51058	11	1
51316	11	1
51466	11	1
51507	11	1
51582	11	1
51719	11	1
54440	11	1
54469	11	1
54790	11	1
54855	11	1
54948	11	1
54980	11	1
55062	11	1
55308	11	1
55357	11	1
55561	11	1
55654	11	1
56963	11	1
57186	11	1
57602	11	1
57666	11	1
64072	11	1
64744	11	1
79155	11	1
79602	11	1
79657	11	1
79658	11	1
79888	11	1
81704	11	1
84138	11	1
84187	11	1
84514	11	1
84629	11	1
84649	11	1
90799	11	1
91748	11	1
116985	11	1
124783	11	1
126321	11	1
127544	11	1
137886	11	1
196528	11	1
221184	11	1
221895	11	1
256021	11	1
285848	11	1
338692	11	1
348180	11	1
100127889	11	1
290	10	1
313	10	1
408	10	1
901	10	1
1269	10	1
1432	10	1
1831	10	1
1846	10	1
1848	10	1
2034	10	1
2067	10	1
2200	10	1
2533	10	1
2683	10	1
2745	10	1
2799	10	1
2868	10	1
3280	10	1
3384	10	1
3475	10	1
3480	10	1
3607	10	1
4001	10	1
4076	10	1
4092	10	1
4292	10	1
4615	10	1
4792	10	1
4976	10	1
5025	10	1
5573	10	1
5579	10	1
5777	10	1
5875	10	1
5899	10	1
5983	10	1
6195	10	1
6483	10	1
6672	10	1
6688	10	1
6777	10	1
7095	10	1
7136	10	1
7163	10	1
7316	10	1
7375	10	1
7555	10	1
7869	10	1
8187	10	1
8289	10	1
8698	10	1
9209	10	1
9368	10	1
9441	10	1
9686	10	1
9903	10	1
10049	10	1
10257	10	1
10403	10	1
10645	10	1
10813	10	1
10983	10	1
11165	10	1
11339	10	1
22870	10	1
23067	10	1
23157	10	1
23347	10	1
23761	10	1
23764	10	1
26034	10	1
26123	10	1
26191	10	1
27040	10	1
28957	10	1
29094	10	1
29957	10	1
50619	10	1
51162	10	1
51735	10	1
54103	10	1
54149	10	1
54476	10	1
54498	10	1
54806	10	1
55081	10	1
55149	10	1
55267	10	1
55276	10	1
55319	10	1
55544	10	1
55667	10	1
55729	10	1
55794	10	1
56990	10	1
57136	10	1
57169	10	1
57561	10	1
57804	10	1
59340	10	1
60386	10	1
60481	10	1
64115	10	1
65220	10	1
79682	10	1
79792	10	1
79903	10	1
80196	10	1
80205	10	1
80315	10	1
80325	10	1
80758	10	1
83983	10	1
84678	10	1
84909	10	1
90324	10	1
112399	10	1
130589	10	1
131583	10	1
132320	10	1
168374	10	1
200424	10	1
201161	10	1
201973	10	1
220972	10	1
221491	10	1
221504	10	1
222166	10	1
256356	10	1
284207	10	1
387119	10	1
400954	10	1
182	9	1
217	9	1
334	9	1
489	9	1
567	9	1
598	9	1
694	9	1
1475	9	1
1647	9	1
1778	9	1
1820	9	1
2015	9	1
2030	9	1
2203	9	1
2869	9	1
2885	9	1
3104	9	1
3516	9	1
3566	9	1
3597	9	1
3725	9	1
3925	9	1
3955	9	1
4175	9	1
4261	9	1
4683	9	1
4705	9	1
4780	9	1
5051	9	1
5152	9	1
5162	9	1
5226	9	1
5292	9	1
5329	9	1
5467	9	1
5527	9	1
5595	9	1
5613	9	1
6309	9	1
6478	9	1
6573	9	1
6687	9	1
6693	9	1
6711	9	1
6733	9	1
6827	9	1
6916	9	1
7099	9	1
7128	9	1
7414	9	1
7528	9	1
7832	9	1
8073	9	1
8411	9	1
8649	9	1
8676	9	1
8728	9	1
8764	9	1
8837	9	1
9162	9	1
9375	9	1
9394	9	1
9630	9	1
9658	9	1
9683	9	1
9777	9	1
9780	9	1
9811	9	1
9943	9	1
9978	9	1
9993	9	1
10239	9	1
10318	9	1
10451	9	1
10477	9	1
10743	9	1
10875	9	1
10950	9	1
11000	9	1
11033	9	1
11331	9	1
11343	9	1
22820	9	1
22882	9	1
22931	9	1
23061	9	1
23161	9	1
23181	9	1
23186	9	1
23211	9	1
23313	9	1
23369	9	1
23387	9	1
23526	9	1
23603	9	1
23648	9	1
23786	9	1
25886	9	1
25906	9	1
25998	9	1
26130	9	1
27161	9	1
27250	9	1
28231	9	1
29799	9	1
29904	9	1
29928	9	1
51329	9	1
51347	9	1
51635	9	1
54331	9	1
54517	9	1
54518	9	1
54812	9	1
54899	9	1
55069	9	1
55312	9	1
55534	9	1
55603	9	1
55690	9	1
55711	9	1
55726	9	1
55819	9	1
55857	9	1
55922	9	1
56181	9	1
56270	9	1
56829	9	1
56911	9	1
57162	9	1
57459	9	1
57623	9	1
57649	9	1
64420	9	1
78996	9	1
79720	9	1
80213	9	1
81926	9	1
83443	9	1
83605	9	1
83752	9	1
84790	9	1
85395	9	1
91544	9	1
113730	9	1
115207	9	1
124460	9	1
131450	9	1
131831	9	1
152002	9	1
158293	9	1
162989	9	1
166929	9	1
170394	9	1
196385	9	1
200933	9	1
203245	9	1
220988	9	1
221037	9	1
221927	9	1
255488	9	1
256987	9	1
284001	9	1
284415	9	1
284756	9	1
400410	9	1
400658	9	1
440193	9	1
29	8	1
301	8	1
466	8	1
571	8	1
754	8	1
762	8	1
975	8	1
998	8	1
1153	8	1
1241	8	1
1394	8	1
1439	8	1
1453	8	1
1508	8	1
1509	8	1
1523	8	1
1612	8	1
1955	8	1
1992	8	1
2033	8	1
2035	8	1
2124	8	1
2222	8	1
2275	8	1
2537	8	1
2769	8	1
2870	8	1
2934	8	1
3101	8	1
3133	8	1
3155	8	1
3603	8	1
3628	8	1
3687	8	1
3695	8	1
3727	8	1
3837	8	1
4026	8	1
4084	8	1
4217	8	1
4218	8	1
4591	8	1
4602	8	1
4728	8	1
4729	8	1
4751	8	1
4774	8	1
4811	8	1
4898	8	1
5045	8	1
5253	8	1
5281	8	1
5434	8	1
5631	8	1
5829	8	1
5970	8	1
6001	8	1
6047	8	1
6341	8	1
6390	8	1
6526	8	1
6574	8	1
6641	8	1
6732	8	1
6867	8	1
6888	8	1
6894	8	1
6993	8	1
7060	8	1
7328	8	1
7378	8	1
7846	8	1
7867	8	1
7871	8	1
8125	8	1
8550	8	1
8660	8	1
8767	8	1
9026	8	1
9046	8	1
9051	8	1
9169	8	1
9459	8	1
9920	8	1
9926	8	1
10077	8	1
10092	8	1
10188	8	1
10237	8	1
10312	8	1
10628	8	1
10657	8	1
10725	8	1
10972	8	1
11040	8	1
11116	8	1
11120	8	1
11163	8	1
11251	8	1
11261	8	1
22796	8	1
22821	8	1
22936	8	1
23013	8	1
23097	8	1
23112	8	1
23135	8	1
23200	8	1
23201	8	1
23216	8	1
23287	8	1
23484	8	1
23528	8	1
23550	8	1
23590	8	1
25829	8	1
25885	8	1
26051	8	1
26135	8	1
26234	8	1
27128	8	1
28998	8	1
29123	8	1
29982	8	1
29998	8	1
30833	8	1
51290	8	1
51363	8	1
51379	8	1
51460	8	1
51497	8	1
51531	8	1
54093	8	1
54834	8	1
54838	8	1
54842	8	1
54861	8	1
54956	8	1
54958	8	1
54971	8	1
54993	8	1
54997	8	1
55129	8	1
55133	8	1
55765	8	1
55904	8	1
56886	8	1
56897	8	1
56986	8	1
57091	8	1
57132	8	1
57563	8	1
64005	8	1
64761	8	1
64793	8	1
64968	8	1
64979	8	1
65108	8	1
79101	8	1
79605	8	1
79648	8	1
79738	8	1
79899	8	1
79960	8	1
80012	8	1
80342	8	1
80765	8	1
81558	8	1
81619	8	1
83592	8	1
83853	8	1
83931	8	1
83941	8	1
84034	8	1
84188	8	1
84307	8	1
84658	8	1
84669	8	1
84769	8	1
84816	8	1
84875	8	1
84879	8	1
84957	8	1
85459	8	1
91252	8	1
91272	8	1
93663	8	1
94241	8	1
112398	8	1
114883	8	1
115992	8	1
118788	8	1
124565	8	1
125476	8	1
139818	8	1
143384	8	1
147138	8	1
150094	8	1
150468	8	1
157378	8	1
162993	8	1
163227	8	1
166012	8	1
219333	8	1
220074	8	1
222194	8	1
284184	8	1
284273	8	1
285343	8	1
345757	8	1
374907	8	1
388962	8	1
400569	8	1
440836	8	1
554251	8	1
652968	8	1
100128927	8	1
100130311	8	1
100507050	8	1
