# Supplementary material for: Cell type-selective disease-association of genes under high regulatory load
Source: Nucleic Acids Res. 2015 Oct 10;43(18):8839–55. doi: 10.1093/nar/gkv863 (PMC4605313; doi:10.1093/nar/gkv863)
Supplement: SUPPLEMENTARY DATA [file supp_gkv863_nar-01077-z-2015-File011.zip › HighEnhLoad_VenousBlood.InflammatoryMacrophage.S0022IH2_10PCNT_02-Feb-2015.txt]

Entrez Gene ID	Nr Enh	H3K4me3 status
4026	55	1
100506115	37	1
10404	29	1
6446	28	1
9839	28	1
2889	27	1
85453	27	1
6239	26	1
57178	25	1
64072	24	1
83549	24	1
9450	23	1
80301	23	1
348094	22	1
6509	21	1
9792	21	1
55315	21	1
960	20	1
5770	19	1
23312	19	1
64759	19	1
861	18	1
2120	18	1
3689	18	1
9444	18	1
10105	18	1
10533	18	1
57410	18	1
1316	17	1
4286	17	1
6507	17	1
23129	17	1
83786	17	1
754	16	1
1051	16	1
9355	16	1
10783	16	1
50515	16	1
54102	16	1
55686	16	1
342035	16	1
463	15	1
678	15	1
2335	15	1
5093	15	1
6506	15	1
25836	15	1
55277	15	1
84890	15	1
149111	15	1
375387	15	1
597	14	1
1545	14	1
2495	14	1
6688	14	1
9686	14	1
23603	14	1
27180	14	1
50807	14	1
51174	14	1
81671	14	1
140885	14	1
359948	14	1
214	13	1
677	13	1
822	13	1
3720	13	1
9308	13	1
22891	13	1
27128	13	1
604	12	1
1230	12	1
1601	12	1
3660	12	1
6430	12	1
8832	12	1
9522	12	1
9766	12	1
23167	12	1
23313	12	1
27036	12	1
28989	12	1
51177	12	1
51466	12	1
51571	12	1
56889	12	1
64207	12	1
79718	12	1
118788	12	1
414318	12	1
2230	11	1
2934	11	1
3587	11	1
3726	11	1
4023	11	1
9133	11	1
9181	11	1
10184	11	1
10370	11	1
10762	11	1
11343	11	1
54891	11	1
55660	11	1
64225	11	1
80325	11	1
81611	11	1
83592	11	1
114971	11	1
123099	11	1
154091	11	1
167465	11	1
965	10	1
3454	10	1
3927	10	1
6256	10	1
6533	10	1
7050	10	1
7357	10	1
7375	10	1
7832	10	1
8289	10	1
8837	10	1
8869	10	1
9051	10	1
10658	10	1
26286	10	1
29058	10	1
51422	10	1
55352	10	1
56006	10	1
57600	10	1
79730	10	1
84440	10	1
84629	10	1
114793	10	1
389289	10	1
366	9	1
752	9	1
950	9	1
1118	9	1
1476	9	1
2885	9	1
3068	9	1
3783	9	1
4245	9	1
5330	9	1
5890	9	1
6648	9	1
7791	9	1
9563	9	1
9938	9	1
9962	9	1
10099	9	1
10163	9	1
10221	9	1
10806	9	1
11201	9	1
11252	9	1
23225	9	1
23498	9	1
23765	9	1
25780	9	1
25940	9	1
26509	9	1
54103	9	1
54502	9	1
54757	9	1
54980	9	1
60386	9	1
64420	9	1
65249	9	1
79810	9	1
80149	9	1
81619	9	1
83937	9	1
84282	9	1
91252	9	1
116985	9	1
127602	9	1
155185	9	1
400410	9	1
29	8	1
272	8	1
467	8	1
476	8	1
598	8	1
843	8	1
1116	8	1
1436	8	1
1445	8	1
1509	8	1
1512	8	1
1592	8	1
1848	8	1
2081	8	1
2268	8	1
2537	8	1
3570	8	1
3725	8	1
4067	8	1
4688	8	1
5757	8	1
5795	8	1
5908	8	1
5912	8	1
6224	8	1
6452	8	1
7084	8	1
8013	8	1
8301	8	1
8566	8	1
8650	8	1
8828	8	1
8932	8	1
9462	8	1
9555	8	1
9804	8	1
9935	8	1
10019	8	1
10096	8	1
10487	8	1
23013	8	1
27439	8	1
51126	8	1
51361	8	1
51434	8	1
51523	8	1
51524	8	1
55357	8	1
55361	8	1
57217	8	1
64769	8	1
64859	8	1
79155	8	1
81688	8	1
84888	8	1
128338	8	1
133522	8	1
154881	8	1
389792	8	1
53	7	1
202	7	1
488	7	1
595	7	1
868	7	1
1106	7	1
1318	7	1
1508	7	1
2004	7	1
2745	7	1
2752	7	1
2827	7	1
3460	7	1
3687	7	1
3732	7	1
4155	7	1
4205	7	1
4780	7	1
5524	7	1
5580	7	1
5734	7	1
5880	7	1
5937	7	1
5962	7	1
6229	7	1
6482	7	1
7128	7	1
7305	7	1
7316	7	1
7534	7	1
7555	7	1
7763	7	1
8445	7	1
8514	7	1
8632	7	1
8726	7	1
9229	7	1
9267	7	1
9844	7	1
10062	7	1
10116	7	1
10801	7	1
10875	7	1
10952	7	1
11214	7	1
23023	7	1
23102	7	1
23307	7	1
23431	7	1
29928	7	1
29937	7	1
51274	7	1
51313	7	1
53371	7	1
55062	7	1
55111	7	1
55319	7	1
55589	7	1
55647	7	1
55904	7	1
56975	7	1
59339	7	1
64778	7	1
79590	7	1
79651	7	1
79712	7	1
79961	7	1
80045	7	1
80232	7	1
80727	7	1
81789	7	1
83442	7	1
84249	7	1
84444	7	1
84894	7	1
84898	7	1
85457	7	1
89849	7	1
91010	7	1
93663	7	1
114794	7	1
123355	7	1
126669	7	1
132864	7	1
153020	7	1
283349	7	1
313	6	1
535	6	1
687	6	1
953	6	1
967	6	1
1317	6	1
1514	6	1
1593	6	1
1612	6	1
1643	6	1
2022	6	1
2027	6	1
2040	6	1
2356	6	1
2799	6	1
2965	6	1
2969	6	1
3191	6	1
3557	6	1
3659	6	1
3707	6	1
3709	6	1
3988	6	1
4048	6	1
4193	6	1
4218	6	1
4254	6	1
4289	6	1
4302	6	1
5071	6	1
5151	6	1
5216	6	1
5307	6	1
5315	6	1
5329	6	1
5465	6	1
5660	6	1
5788	6	1
6667	6	1
6714	6	1
6793	6	1
6867	6	1
7408	6	1
7431	6	1
8498	6	1
8942	6	1
9023	6	1
9404	6	1
9474	6	1
9589	6	1
9592	6	1
9732	6	1
9873	6	1
9960	6	1
10253	6	1
10472	6	1
10687	6	1
23158	6	1
23207	6	1
23291	6	1
23590	6	1
23616	6	1
23654	6	1
23678	6	1
25885	6	1
27342	6	1
29015	6	1
51100	6	1
51123	6	1
51393	6	1
51552	6	1
54877	6	1
55267	6	1
55803	6	1
55832	6	1
55852	6	1
57018	6	1
57142	6	1
57623	6	1
60370	6	1
63905	6	1
64065	6	1
64114	6	1
64747	6	1
81603	6	1
83706	6	1
84159	6	1
84765	6	1
84984	6	1
124783	6	1
128826	6	1
145389	6	1
146227	6	1
223082	6	1
254102	6	1
283416	6	1
338692	6	1
15	5	1
60	5	1
156	5	1
523	5	1
665	5	1
832	5	1
962	5	1
1687	5	1
1796	5	1
1912	5	1
2017	5	1
2055	5	1
2180	5	1
2207	5	1
2683	5	1
2768	5	1
2771	5	1
2876	5	1
2891	5	1
3142	5	1
3184	5	1
3344	5	1
3398	5	1
3418	5	1
3459	5	1
3588	5	1
3642	5	1
3693	5	1
3842	5	1
3965	5	1
3987	5	1
4091	5	1
4092	5	1
4140	5	1
4615	5	1
4669	5	1
4775	5	1
4790	5	1
4835	5	1
5138	5	1
5228	5	1
5538	5	1
5687	5	1
5777	5	1
5903	5	1
5918	5	1
5990	5	1
6195	5	1
6233	5	1
6483	5	1
6574	5	1
6624	5	1
6678	5	1
6745	5	1
7071	5	1
7127	5	1
7133	5	1
7372	5	1
7444	5	1
7453	5	1
7541	5	1
7779	5	1
8451	5	1
8477	5	1
8500	5	1
8550	5	1
8677	5	1
8754	5	1
8764	5	1
8829	5	1
8870	5	1
9034	5	1
9256	5	1
9258	5	1
9403	5	1
9425	5	1
9473	5	1
9641	5	1
9665	5	1
9859	5	1
10006	5	1
10049	5	1
10092	5	1
10311	5	1
10320	5	1
10455	5	1
10672	5	1
11067	5	1
22820	5	1
22936	5	1
23067	5	1
23081	5	1
23143	5	1
23199	5	1
23405	5	1
23533	5	1
23534	5	1
23612	5	1
25766	5	1
25798	5	1
25943	5	1
26074	5	1
26090	5	1
29887	5	1
29911	5	1
29969	5	1
51081	5	1
51164	5	1
51341	5	1
51582	5	1
51719	5	1
53346	5	1
54207	5	1
54434	5	1
54469	5	1
54957	5	1
55027	5	1
55308	5	1
55313	5	1
55332	5	1
55454	5	1
55608	5	1
55633	5	1
55640	5	1
55704	5	1
55969	5	1
56655	5	1
57455	5	1
57492	5	1
57570	5	1
57602	5	1
57724	5	1
58472	5	1
58504	5	1
64855	5	1
79697	5	1
80019	5	1
80205	5	1
80218	5	1
80829	5	1
83943	5	1
84062	5	1
84173	5	1
84191	5	1
91133	5	1
91544	5	1
91752	5	1
92241	5	1
93109	5	1
94134	5	1
115548	5	1
116988	5	1
127281	5	1
136259	5	1
151011	5	1
151556	5	1
152007	5	1
161291	5	1
161742	5	1
170954	5	1
200933	5	1
221927	5	1
344558	5	1
374655	5	1
387893	5	1
388115	5	1
415116	5	1
643836	5	1
100113407	5	1
100129583	5	1
87	4	1
217	4	1
306	4	1
602	4	1
636	4	1
639	4	1
668	4	1
780	4	1
1030	4	1
1052	4	1
1130	4	1
1152	4	1
1186	4	1
1298	4	1
1350	4	1
1452	4	1
1520	4	1
1808	4	1
1915	4	1
1959	4	1
2011	4	1
2033	4	1
2036	4	1
2098	4	1
2140	4	1
2313	4	1
2353	4	1
2533	4	1
2617	4	1
2636	4	1
2776	4	1
2879	4	1
2908	4	1
3176	4	1
3482	4	1
3619	4	1
3663	4	1
3716	4	1
3916	4	1
3939	4	1
3955	4	1
4035	4	1
4065	4	1
4082	4	1
4088	4	1
4125	4	1
4126	4	1
4154	4	1
4172	4	1
4209	4	1
4217	4	1
4257	4	1
4306	4	1
4318	4	1
4323	4	1
4335	4	1
4430	4	1
4520	4	1
4528	4	1
4650	4	1
4724	4	1
4772	4	1
4792	4	1
4794	4	1
4891	4	1
5017	4	1
5018	4	1
5108	4	1
5144	4	1
5257	4	1
5292	4	1
5337	4	1
5624	4	1
5724	4	1
5834	4	1
5898	4	1
5921	4	1
6046	4	1
6093	4	1
6203	4	1
6282	4	1
6311	4	1
6397	4	1
6584	4	1
6670	4	1
6672	4	1
6720	4	1
6827	4	1
6903	4	1
6935	4	1
7037	4	1
7086	4	1
7090	4	1
7112	4	1
7145	4	1
7165	4	1
7171	4	1
7323	4	1
7456	4	1
7464	4	1
7514	4	1
7709	4	1
8082	4	1
8125	4	1
8449	4	1
8553	4	1
8816	4	1
8848	4	1
9150	4	1
9435	4	1
9448	4	1
9469	4	1
9487	4	1
9554	4	1
9584	4	1
9659	4	1
9689	4	1
9779	4	1
9943	4	1
9990	4	1
10010	4	1
10055	4	1
10208	4	1
10261	4	1
10312	4	1
10390	4	1
10391	4	1
10550	4	1
10809	4	1
10890	4	1
10933	4	1
11000	4	1
11161	4	1
11221	4	1
11234	4	1
11342	4	1
22808	4	1
22821	4	1
22904	4	1
23048	4	1
23061	4	1
23118	4	1
23191	4	1
23211	4	1
23272	4	1
23299	4	1
23357	4	1
23413	4	1
23414	4	1
23604	4	1
23764	4	1
23768	4	1
25831	4	1
25897	4	1
25915	4	1
25948	4	1
26001	4	1
26031	4	1
26088	4	1
26503	4	1
27113	4	1
27131	4	1
28231	4	1
28959	4	1
28984	4	1
29957	4	1
29967	4	1
29992	4	1
30844	4	1
51074	4	1
51226	4	1
51259	4	1
51322	4	1
54461	4	1
54476	4	1
54926	4	1
54971	4	1
55152	4	1
55179	4	1
55234	4	1
55340	4	1
55505	4	1
55573	4	1
55577	4	1
55705	4	1
55717	4	1
55728	4	1
55789	4	1
55819	4	1
55971	4	1
56670	4	1
56890	4	1
56910	4	1
56997	4	1
57181	4	1
57459	4	1
57479	4	1
57514	4	1
57552	4	1
57561	4	1
57705	4	1
57720	4	1
58486	4	1
58490	4	1
63892	4	1
64282	4	1
64374	4	1
64744	4	1
79180	4	1
79658	4	1
79693	4	1
79731	4	1
79789	4	1
79902	4	1
80183	4	1
80207	4	1
80255	4	1
80256	4	1
80279	4	1
80896	4	1
81614	4	1
83855	4	1
83959	4	1
84059	4	1
84441	4	1
84816	4	1
84868	4	1
84910	4	1
84957	4	1
85315	4	1
89796	4	1
89927	4	1
90007	4	1
90324	4	1
90627	4	1
90678	4	1
91369	4	1
91694	4	1
92017	4	1
92667	4	1
112495	4	1
114827	4	1
117583	4	1
122953	4	1
124944	4	1
128346	4	1
130951	4	1
132160	4	1
146850	4	1
154791	4	1
157638	4	1
157777	4	1
162466	4	1
196528	4	1
203228	4	1
219621	4	1
219833	4	1
220416	4	1
221178	4	1
254122	4	1
285195	4	1
285362	4	1
340152	4	1
375057	4	1
375307	4	1
375449	4	1
387521	4	1
387522	4	1
388677	4	1
400451	4	1
401548	4	1
440574	4	1
440836	4	1
645369	4	1
100127889	4	1
100526664	4	1
100532736	4	1
100996928	4	1
30	3	1
71	3	1
123	3	1
133	3	1
135	3	1
205	3	1
221	3	1
273	3	1
290	3	1
301	3	1
309	3	1
311	3	1
382	3	1
391	3	1
408	3	1
444	3	1
468	3	1
567	3	1
571	3	1
641	3	1
771	3	1
811	3	1
817	3	1
836	3	1
867	3	1
975	3	1
989	3	1
998	3	1
1050	3	1
1072	3	1
1102	3	1
1153	3	1
1195	3	1
1211	3	1
1213	3	1
1315	3	1
1479	3	1
1522	3	1
1660	3	1
1786	3	1
1827	3	1
1859	3	1
1871	3	1
1890	3	1
1973	3	1
1992	3	1
2023	3	1
2178	3	1
2203	3	1
2275	3	1
2512	3	1
2551	3	1
2615	3	1
2760	3	1
2769	3	1
2773	3	1
2782	3	1
2820	3	1
2957	3	1
3069	3	1
3105	3	1
3133	3	1
3146	3	1
3383	3	1
3397	3	1
3516	3	1
3566	3	1
3678	3	1
3717	3	1
3727	3	1
3753	3	1
3903	3	1
3936	3	1
3937	3	1
3984	3	1
4034	3	1
4076	3	1
4087	3	1
4234	3	1
4288	3	1
4609	3	1
4643	3	1
4665	3	1
4670	3	1
4715	3	1
4728	3	1
4735	3	1
4751	3	1
4800	3	1
4811	3	1
4814	3	1
4931	3	1
4947	3	1
4967	3	1
5025	3	1
5052	3	1
5128	3	1
5147	3	1
5217	3	1
5339	3	1
5430	3	1
5452	3	1
5467	3	1
5550	3	1
5588	3	1
5594	3	1
5599	3	1
5600	3	1
5603	3	1
5606	3	1
5682	3	1
5688	3	1
5745	3	1
5791	3	1
5814	3	1
5829	3	1
5863	3	1
5872	3	1
5894	3	1
5966	3	1
5987	3	1
5989	3	1
6009	3	1
6047	3	1
6059	3	1
6175	3	1
6319	3	1
6386	3	1
6419	3	1
6427	3	1
6477	3	1
6520	3	1
6546	3	1
6553	3	1
6566	3	1
6634	3	1
6642	3	1
6654	3	1
6772	3	1
6810	3	1
6888	3	1
6892	3	1
6895	3	1
6916	3	1
6925	3	1
7052	3	1
7096	3	1
7097	3	1
7132	3	1
7159	3	1
7185	3	1
7186	3	1
7187	3	1
7291	3	1
7296	3	1
7325	3	1
7335	3	1
7350	3	1
7398	3	1
7409	3	1
7532	3	1
7597	3	1
7633	3	1
7776	3	1
7786	3	1
7879	3	1
7941	3	1
7942	3	1
8031	3	1
8038	3	1
8204	3	1
8439	3	1
8452	3	1
8460	3	1
8540	3	1
8543	3	1
8569	3	1
8613	3	1
8655	3	1
8672	3	1
8714	3	1
8743	3	1
8763	3	1
8773	3	1
8874	3	1
8878	3	1
8898	3	1
8930	3	1
8992	3	1
8994	3	1
9019	3	1
9021	3	1
9053	3	1
9169	3	1
9213	3	1
9232	3	1
9242	3	1
9352	3	1
9365	3	1
9441	3	1
9467	3	1
9526	3	1
9569	3	1
9603	3	1
9612	3	1
9654	3	1
9662	3	1
9695	3	1
9734	3	1
9741	3	1
9759	3	1
9765	3	1
9907	3	1
9909	3	1
9936	3	1
9948	3	1
9958	3	1
9967	3	1
9978	3	1
10078	3	1
10097	3	1
10109	3	1
10114	3	1
10120	3	1
10125	3	1
10127	3	1
10140	3	1
10206	3	1
10211	3	1
10308	3	1
10318	3	1
10333	3	1
10367	3	1
10393	3	1
10399	3	1
10451	3	1
10457	3	1
10461	3	1
10492	3	1
10625	3	1
10635	3	1
10664	3	1
10766	3	1
10802	3	1
10847	3	1
10957	3	1
10963	3	1
11004	3	1
11031	3	1
11097	3	1
11138	3	1
11157	3	1
11247	3	1
11253	3	1
11309	3	1
11325	3	1
11344	3	1
22797	3	1
22846	3	1
22890	3	1
23001	3	1
23097	3	1
23186	3	1
23192	3	1
23201	3	1
23218	3	1
23219	3	1
23239	3	1
23243	3	1
23250	3	1
23384	3	1
23389	3	1
23429	3	1
23473	3	1
25829	3	1
25895	3	1
25946	3	1
25980	3	1
25987	3	1
26005	3	1
26020	3	1
26030	3	1
26039	3	1
26057	3	1
26064	3	1
26118	3	1
26130	3	1
26136	3	1
26175	3	1
26261	3	1
26986	3	1
27013	3	1
27243	3	1
28976	3	1
29066	3	1
29072	3	1
29100	3	1
29109	3	1
29780	3	1
29940	3	1
29966	3	1
29994	3	1
50809	3	1
50865	3	1
51043	3	1
51053	3	1
51065	3	1
51078	3	1
51083	3	1
51088	3	1
51108	3	1
51121	3	1
51187	3	1
51278	3	1
51296	3	1
51306	3	1
51321	3	1
51363	3	1
51371	3	1
51564	3	1
51586	3	1
51592	3	1
51606	3	1
51649	3	1
53335	3	1
54093	3	1
54407	3	1
54622	3	1
54887	3	1
54893	3	1
54918	3	1
54928	3	1
55048	3	1
55069	3	1
55207	3	1
55254	3	1
55291	3	1
55508	3	1
55571	3	1
55585	3	1
55654	3	1
55667	3	1
55700	3	1
55755	3	1
55791	3	1
55850	3	1
55884	3	1
55917	3	1
56260	3	1
56261	3	1
56674	3	1
56980	3	1
57003	3	1
57103	3	1
57222	3	1
57460	3	1
57533	3	1
57569	3	1
57580	3	1
57621	3	1
57659	3	1
57713	3	1
58475	3	1
60675	3	1
63897	3	1
63979	3	1
64098	3	1
64112	3	1
64210	3	1
64222	3	1
64410	3	1
64761	3	1
64768	3	1
64784	3	1
65220	3	1
79024	3	1
79026	3	1
79109	3	1
79137	3	1
79142	3	1
79157	3	1
79158	3	1
79168	3	1
79446	3	1
79591	3	1
79612	3	1
79666	3	1
79831	3	1
79872	3	1
79930	3	1
80010	3	1
80017	3	1
80173	3	1
80198	3	1
80204	3	1
80210	3	1
81502	3	1
81533	3	1
81617	3	1
83479	3	1
83593	3	1
83606	3	1
83637	3	1
84106	3	1
84148	3	1
84270	3	1
84288	3	1
84292	3	1
84320	3	1
84727	3	1
84875	3	1
84919	3	1
85027	3	1
85450	3	1
85463	3	1
90120	3	1
90459	3	1
92565	3	1
92906	3	1
93134	3	1
112616	3	1
114885	3	1
115207	3	1
115761	3	1
115992	3	1
116211	3	1
124446	3	1
124997	3	1
126321	3	1
128239	3	1
143384	3	1
144811	3	1
145376	3	1
150468	3	1
153222	3	1
153830	3	1
157567	3	1
162989	3	1
163702	3	1
170394	3	1
196383	3	1
196394	3	1
197370	3	1
201456	3	1
203245	3	1
219333	3	1
219854	3	1
219855	3	1
220002	3	1
220929	3	1
221443	3	1
222166	3	1
253143	3	1
255488	3	1
256987	3	1
257236	3	1
283248	3	1
283358	3	1
284207	3	1
284352	3	1
284385	3	1
284759	3	1
284996	3	1
285513	3	1
286336	3	1
339448	3	1
339541	3	1
343521	3	1
347734	3	1
348180	3	1
374819	3	1
387923	3	1
388341	3	1
389337	3	1
399687	3	1
400818	3	1
100507050	3	1
100533105	3	1
