# Supplementary material for: Cell type-selective disease-association of genes under high regulatory load
Source: Nucleic Acids Res. 2015 Oct 10;43(18):8839–55. doi: 10.1093/nar/gkv863 (PMC4605313; doi:10.1093/nar/gkv863)
Supplement: SUPPLEMENTARY DATA [file supp_gkv863_nar-01077-z-2015-File011.zip › HighEnhLoad_VenousBlood.InflammatoryMacrophage.S001S7H2_10PCNT_02-Feb-2015.txt]

Entrez Gene ID	Nr Enh	H3K4me3 status
4026	201	1
677	179	1
50807	166	1
6239	151	1
5890	149	1
51571	148	1
960	145	1
3720	137	1
359948	126	1
6446	122	1
9308	118	1
1316	117	1
57178	116	1
9804	106	1
6506	105	1
4092	104	1
9450	104	1
10404	101	1
55686	101	1
100506115	100	1
861	98	1
9612	98	1
2335	94	1
85453	94	1
3725	93	1
79730	93	1
10801	92	1
9811	89	1
11221	89	1
50515	88	1
2889	87	1
64072	87	1
7090	86	1
4609	85	1
5770	84	1
5795	84	1
54502	84	1
3398	83	1
64759	83	1
2908	82	1
7128	82	1
10105	82	1
5937	81	1
149111	81	1
9792	80	1
22891	80	1
83549	80	1
9839	79	1
2120	78	1
678	77	1
6509	77	1
4023	76	1
84890	75	1
9935	74	1
10221	74	1
83592	74	1
5588	73	1
8898	73	1
10783	73	1
3091	72	1
84441	72	1
3660	70	1
5734	70	1
8013	69	1
9425	69	1
55075	69	1
639	68	1
3707	68	1
5583	68	1
6482	68	1
1601	67	1
8553	67	1
59269	67	1
961	66	1
9844	66	1
9938	66	1
10370	66	1
5292	65	1
6310	65	1
10455	65	1
10952	65	1
79890	65	1
23092	64	1
467	63	1
51274	63	1
51422	63	1
56987	63	1
19	62	1
1848	62	1
4286	62	1
11343	62	1
64778	62	1
2766	61	1
3709	61	1
8082	61	1
1847	60	1
4739	60	1
5641	60	1
9355	60	1
133522	60	1
949	59	1
1514	59	1
10602	59	1
23001	59	1
80315	59	1
9053	58	1
29937	58	1
55660	58	1
84062	58	1
313	57	1
463	57	1
2230	57	1
7037	57	1
58504	57	1
114793	57	1
375057	57	1
3142	56	1
4082	56	1
9766	56	1
22936	56	1
55207	56	1
127602	56	1
5599	55	1
8632	55	1
9516	55	1
11031	55	1
64131	55	1
64420	55	1
80325	55	1
283349	55	1
414318	55	1
1512	54	1
5209	54	1
11214	54	1
54102	54	1
4067	53	1
5962	53	1
6430	53	1
23429	53	1
79712	53	1
1523	52	1
2768	52	1
4155	52	1
5550	52	1
8522	52	1
9021	52	1
9759	52	1
55313	52	1
64207	52	1
79658	52	1
79718	52	1
100113407	52	1
3295	51	1
3655	51	1
4217	51	1
4306	51	1
4643	51	1
6224	51	1
6745	51	1
7078	51	1
7227	51	1
10184	51	1
25816	51	1
55315	51	1
59339	51	1
87	50	1
1612	50	1
7357	50	1
10154	50	1
23291	50	1
57623	50	1
64065	50	1
81619	50	1
2140	49	1
2180	49	1
4790	49	1
7145	49	1
10090	49	1
56975	49	1
80301	49	1
92017	49	1
167465	49	1
202	48	1
4091	48	1
7133	48	1
55352	48	1
57460	48	1
161742	48	1
283416	48	1
1112	47	1
1545	47	1
2799	47	1
3642	47	1
4205	47	1
4289	47	1
5468	47	1
5912	47	1
6533	47	1
7050	47	1
10678	47	1
26286	47	1
26585	47	1
81671	47	1
155185	47	1
2934	46	1
5580	46	1
5724	46	1
7048	46	1
9554	46	1
9555	46	1
9679	46	1
25793	46	1
51126	46	1
51174	46	1
57410	46	1
64077	46	1
80210	46	1
102	45	1
3344	45	1
5093	45	1
9334	45	1
11252	45	1
23102	45	1
23274	45	1
23498	45	1
23603	45	1
26509	45	1
56261	45	1
64225	45	1
64859	45	1
84187	45	1
136259	45	1
374819	45	1
571	44	1
1130	44	1
1592	44	1
2034	44	1
2355	44	1
2969	44	1
3055	44	1
3099	44	1
3241	44	1
3557	44	1
6934	44	1
9777	44	1
28989	44	1
51123	44	1
79666	44	1
84440	44	1
85007	44	1
85463	44	1
92565	44	1
118788	44	1
342184	44	1
2353	43	1
3659	43	1
4299	43	1
5788	43	1
5908	43	1
7325	43	1
8038	43	1
8613	43	1
9467	43	1
9522	43	1
64410	43	1
84959	43	1
140885	43	1
255488	43	1
374786	43	1
549	42	1
832	42	1
1436	42	1
1788	42	1
2587	42	1
4088	42	1
4430	42	1
4478	42	1
5660	42	1
6850	42	1
8452	42	1
9258	42	1
9630	42	1
23315	42	1
54093	42	1
56890	42	1
57580	42	1
80790	42	1
83786	42	1
84071	42	1
91522	42	1
123355	42	1
221472	42	1
286053	42	1
753	41	1
1051	41	1
3937	41	1
4363	41	1
4650	41	1
5336	41	1
5921	41	1
6546	41	1
6584	41	1
6793	41	1
8301	41	1
8651	41	1
9953	41	1
10163	41	1
23101	41	1
23272	41	1
51523	41	1
57162	41	1
57492	41	1
79024	41	1
83478	41	1
123016	41	1
154881	41	1
285195	41	1
29	40	1
488	40	1
747	40	1
1508	40	1
2729	40	1
2776	40	1
3418	40	1
3696	40	1
4154	40	1
5966	40	1
6477	40	1
9229	40	1
9232	40	1
9267	40	1
9462	40	1
10788	40	1
29094	40	1
54438	40	1
54757	40	1
55619	40	1
56670	40	1
84159	40	1
374655	40	1
604	39	1
928	39	1
2036	39	1
3454	39	1
3587	39	1
5376	39	1
5578	39	1
5687	39	1
7763	39	1
8829	39	1
8925	39	1
9645	39	1
9788	39	1
9873	39	1
10285	39	1
23127	39	1
23514	39	1
25797	39	1
28984	39	1
51074	39	1
54815	39	1
54880	39	1
55850	39	1
60675	39	1
80380	39	1
83943	39	1
84894	39	1
196	38	1
595	38	1
2081	38	1
2185	38	1
2494	38	1
3705	38	1
6229	38	1
6714	38	1
6867	38	1
7776	38	1
8209	38	1
8412	38	1
9435	38	1
9962	38	1
23048	38	1
23078	38	1
23118	38	1
23129	38	1
23218	38	1
51108	38	1
55704	38	1
56889	38	1
57591	38	1
64115	38	1
84816	38	1
90459	38	1
91272	38	1
94134	38	1
143384	38	1
494188	38	1
771	37	1
953	37	1
1052	37	1
1746	37	1
2040	37	1
2321	37	1
2495	37	1
3096	37	1
3570	37	1
5201	37	1
6624	37	1
7052	37	1
8609	37	1
8672	37	1
10603	37	1
10625	37	1
23180	37	1
23604	37	1
25897	37	1
54788	37	1
57222	37	1
79705	37	1
80055	37	1
340719	37	1
375387	37	1
182	36	1
745	36	1
965	36	1
1106	36	1
1118	36	1
2239	36	1
3516	36	1
3958	36	1
4094	36	1
4288	36	1
5996	36	1
6256	36	1
8445	36	1
8559	36	1
9569	36	1
9683	36	1
9732	36	1
10868	36	1
10912	36	1
11052	36	1
11138	36	1
23446	36	1
23768	36	1
51719	36	1
54980	36	1
55534	36	1
55809	36	1
57713	36	1
63892	36	1
83641	36	1
84034	36	1
116028	36	1
127018	36	1
219931	36	1
223082	36	1
476	35	1
597	35	1
780	35	1
1050	35	1
1230	35	1
1368	35	1
1912	35	1
2309	35	1
2885	35	1
4811	35	1
5782	35	1
6678	35	1
7114	35	1
7534	35	1
8491	35	1
9663	35	1
9797	35	1
10320	35	1
10451	35	1
10658	35	1
22856	35	1
23308	35	1
23590	35	1
25932	35	1
25987	35	1
27352	35	1
29957	35	1
53335	35	1
55187	35	1
55335	35	1
55755	35	1
57217	35	1
60386	35	1
64895	35	1
79731	35	1
83464	35	1
91526	35	1
115572	35	1
125228	35	1
146850	35	1
150094	35	1
641	34	1
868	34	1
1350	34	1
1465	34	1
3460	34	1
3708	34	1
4254	34	1
4258	34	1
6196	34	1
8111	34	1
8870	34	1
9444	34	1
10531	34	1
23143	34	1
51361	34	1
54103	34	1
64784	34	1
84678	34	1
91748	34	1
200728	34	1
388677	34	1
389203	34	1
1785	33	1
1880	33	1
2171	33	1
5025	33	1
5745	33	1
5834	33	1
6397	33	1
6574	33	1
7086	33	1
9019	33	1
9712	33	1
9734	33	1
10019	33	1
10487	33	1
11018	33	1
23201	33	1
23473	33	1
23528	33	1
23657	33	1
26074	33	1
27436	33	1
51256	33	1
55589	33	1
56606	33	1
64332	33	1
80196	33	1
80205	33	1
92106	33	1
93487	33	1
93663	33	1
114971	33	1
168455	33	1
272	32	1
602	32	1
734	32	1
1435	32	1
1808	32	1
1906	32	1
2059	32	1
3280	32	1
3842	32	1
3927	32	1
4627	32	1
4688	32	1
4772	32	1
4792	32	1
5018	32	1
5142	32	1
5155	32	1
5339	32	1
5443	32	1
5791	32	1
5867	32	1
6935	32	1
7071	32	1
7372	32	1
8303	32	1
9659	32	1
9695	32	1
10010	32	1
10318	32	1
10657	32	1
10762	32	1
23075	32	1
23225	32	1
23313	32	1
23533	32	1
27245	32	1
29887	32	1
51134	32	1
51434	32	1
51582	32	1
51621	32	1
54918	32	1
55852	32	1
55904	32	1
56895	32	1
57552	32	1
64866	32	1
80232	32	1
81614	32	1
89857	32	1
90427	32	1
126669	32	1
153020	32	1
253260	32	1
389170	32	1
306	31	1
366	31	1
944	31	1
2533	31	1
2615	31	1
3656	31	1
3759	31	1
4209	31	1
4705	31	1
5579	31	1
6548	31	1
6672	31	1
6925	31	1
8073	31	1
8726	31	1
9950	31	1
9960	31	1
10099	31	1
10252	31	1
10253	31	1
10261	31	1
23191	31	1
25831	31	1
26118	31	1
27242	31	1
27342	31	1
51278	31	1
51363	31	1
54808	31	1
58480	31	1
64078	31	1
64855	31	1
80183	31	1
80204	31	1
81789	31	1
83593	31	1
83872	31	1
83983	31	1
89796	31	1
114836	31	1
157567	31	1
284266	31	1
344558	31	1
399687	31	1
400658	31	1
729515	31	1
205	30	1
273	30	1
864	30	1
947	30	1
1102	30	1
1593	30	1
1795	30	1
2268	30	1
2710	30	1
3716	30	1
4616	30	1
5293	30	1
5307	30	1
5552	30	1
6659	30	1
7074	30	1
7805	30	1
7867	30	1
8507	30	1
8693	30	1
10397	30	1
10533	30	1
23013	30	1
23097	30	1
23362	30	1
54476	30	1
54491	30	1
55062	30	1
55332	30	1
55604	30	1
55647	30	1
55843	30	1
79026	30	1
117581	30	1
128710	30	1
144717	30	1
145567	30	1
149840	30	1
151011	30	1
153733	30	1
154091	30	1
157638	30	1
203100	30	1
123	29	1
668	29	1
687	29	1
1284	29	1
2745	29	1
2752	29	1
3619	29	1
5306	29	1
5880	29	1
6122	29	1
6461	29	1
6641	29	1
8289	29	1
8767	29	1
8869	29	1
9023	29	1
9394	29	1
9686	29	1
10116	29	1
10367	29	1
10505	29	1
11240	29	1
23023	29	1
23189	29	1
23389	29	1
23499	29	1
29058	29	1
50651	29	1
55160	29	1
55173	29	1
55729	29	1
56301	29	1
57018	29	1
57142	29	1
57181	29	1
57533	29	1
57589	29	1
58490	29	1
64744	29	1
79789	29	1
83937	29	1
89849	29	1
89932	29	1
151393	29	1
220416	29	1
643314	29	1
586	28	1
948	28	1
1326	28	1
2117	28	1
2182	28	1
2651	28	1
2683	28	1
2788	28	1
3162	28	1
4149	28	1
4179	28	1
4825	28	1
4953	28	1
5800	28	1
6303	28	1
6480	28	1
6720	28	1
6916	28	1
7046	28	1
7414	28	1
8498	28	1
8743	28	1
8848	28	1
9051	28	1
9644	28	1
10125	28	1
10920	28	1
10938	28	1
11103	28	1
22822	28	1
23405	28	1
23550	28	1
25939	28	1
25976	28	1
30820	28	1
54602	28	1
55122	28	1
55234	28	1
55267	28	1
55636	28	1
55667	28	1
55711	28	1
55832	28	1
56929	28	1
56935	28	1
57161	28	1
57561	28	1
57569	28	1
64101	28	1
79158	28	1
80005	28	1
80267	28	1
81563	28	1
84803	28	1
84957	28	1
92014	28	1
93082	28	1
93109	28	1
112495	28	1
112616	28	1
130733	28	1
131566	28	1
201266	28	1
133	27	1
214	27	1
493	27	1
1479	27	1
2098	27	1
2152	27	1
3566	27	1
3936	27	1
3987	27	1
4729	27	1
5028	27	1
5218	27	1
5581	27	1
5829	27	1
5990	27	1
6990	27	1
7444	27	1
8660	27	1
9056	27	1
11309	27	1
23612	27	1
23648	27	1
25926	27	1
55174	27	1
55785	27	1
56990	27	1
60481	27	1
63905	27	1
64116	27	1
64750	27	1
79810	27	1
81553	27	1
81603	27	1
90550	27	1
90678	27	1
115207	27	1
132864	27	1
154141	27	1
197370	27	1
256987	27	1
285590	27	1
375449	27	1
301	26	1
302	26	1
382	26	1
988	26	1
1315	26	1
1385	26	1
1947	26	1
2737	26	1
3394	26	1
3482	26	1
4126	26	1
4146	26	1
4644	26	1
4976	26	1
5334	26	1
5538	26	1
5903	26	1
6195	26	1
7060	26	1
7181	26	1
8439	26	1
8994	26	1
9619	26	1
10049	26	1
10409	26	1
10461	26	1
11077	26	1
11237	26	1
23034	26	1
23043	26	1
23254	26	1
23406	26	1
26090	26	1
26511	26	1
27086	26	1
28232	26	1
51322	26	1
51347	26	1
51466	26	1
54541	26	1
55254	26	1
57514	26	1
57600	26	1
64761	26	1
79135	26	1
84418	26	1
84898	26	1
84910	26	1
89927	26	1
92181	26	1
124935	26	1
137682	26	1
219621	26	1
283358	26	1
285362	26	1
285513	26	1
100127889	26	1
157	25	1
290	25	1
481	25	1
929	25	1
1794	25	1
1843	25	1
1902	25	1
2744	25	1
3459	25	1
3631	25	1
3654	25	1
4035	25	1
4140	25	1
4967	25	1
5027	25	1
5037	25	1
5337	25	1
5682	25	1
5757	25	1
6311	25	1
6386	25	1
6727	25	1
7879	25	1
8178	25	1
8763	25	1
8792	25	1
8832	25	1
9126	25	1
9148	25	1
9208	25	1
9375	25	1
9474	25	1
9672	25	1
9846	25	1
9881	25	1
10217	25	1
10933	25	1
10971	25	1
10972	25	1
11217	25	1
22821	25	1
22883	25	1
23022	25	1
23177	25	1
23199	25	1
23239	25	1
26052	25	1
26207	25	1
27040	25	1
51290	25	1
51313	25	1
51649	25	1
54838	25	1
54877	25	1
55893	25	1
55959	25	1
57496	25	1
58526	25	1
79180	25	1
79651	25	1
81570	25	1
83716	25	1
84059	25	1
84250	25	1
84251	25	1
90627	25	1
91869	25	1
132989	25	1
144811	25	1
145389	25	1
152007	25	1
196394	25	1
201501	25	1
493753	25	1
754	24	1
962	24	1
1846	24	1
2099	24	1
2797	24	1
3184	24	1
3687	24	1
4853	24	1
4864	24	1
5341	24	1
5500	24	1
5786	24	1
5879	24	1
5914	24	1
5918	24	1
6390	24	1
6419	24	1
6507	24	1
6670	24	1
6696	24	1
7150	24	1
7709	24	1
8440	24	1
8804	24	1
9218	24	1
9469	24	1
9497	24	1
10402	24	1
10472	24	1
10672	24	1
11057	24	1
22848	24	1
23167	24	1
23397	24	1
25780	24	1
25819	24	1
26747	24	1
27128	24	1
29035	24	1
29116	24	1
29928	24	1
51552	24	1
54896	24	1
55092	24	1
55144	24	1
55544	24	1
55819	24	1
57705	24	1
60490	24	1
64283	24	1
81846	24	1
89853	24	1
92241	24	1
113829	24	1
135112	24	1
135114	24	1
137075	24	1
150468	24	1
157378	24	1
161291	24	1
166815	24	1
200734	24	1
206358	24	1
347744	24	1
554251	24	1
100507050	24	1
27	23	1
307	23	1
311	23	1
528	23	1
598	23	1
801	23	1
824	23	1
1116	23	1
1152	23	1
1439	23	1
1849	23	1
2313	23	1
2534	23	1
2643	23	1
3020	23	1
3693	23	1
3732	23	1
4528	23	1
4814	23	1
5527	23	1
5894	23	1
6483	23	1
7159	23	1
7555	23	1
7579	23	1
7849	23	1
8204	23	1
8411	23	1
8464	23	1
8514	23	1
8525	23	1
8635	23	1
9034	23	1
9043	23	1
9162	23	1
9352	23	1
9489	23	1
9563	23	1
9665	23	1
9690	23	1
9896	23	1
9956	23	1
10043	23	1
10135	23	1
10188	23	1
10659	23	1
23158	23	1
23312	23	1
23316	23	1
23395	23	1
23531	23	1
25771	23	1
25836	23	1
25980	23	1
26130	23	1
26133	23	1
27185	23	1
28955	23	1
28976	23	1
30836	23	1
51121	23	1
51321	23	1
51477	23	1
51586	23	1
51660	23	1
51669	23	1
54790	23	1
55357	23	1
55571	23	1
55625	23	1
57707	23	1
64083	23	1
64092	23	1
64222	23	1
64374	23	1
64747	23	1
79772	23	1
80139	23	1
80231	23	1
83637	23	1
83706	23	1
84330	23	1
91461	23	1
92346	23	1
122953	23	1
126969	23	1
127544	23	1
130589	23	1
203228	23	1
219790	23	1
388403	23	1
400954	23	1
768211	23	1
156	22	1
216	22	1
218	22	1
240	22	1
309	22	1
475	22	1
1030	22	1
1240	22	1
1318	22	1
1476	22	1
1737	22	1
1806	22	1
2012	22	1
3397	22	1
3678	22	1
4000	22	1
4012	22	1
4048	22	1
4170	22	1
4542	22	1
4774	22	1
5226	22	1
5294	22	1
5295	22	1
5305	22	1
6233	22	1
6747	22	1
6868	22	1
6894	22	1
7112	22	1
7204	22	1
7324	22	1
7508	22	1
7903	22	1
7913	22	1
8320	22	1
8566	22	1
8738	22	1
8760	22	1
8853	22	1
9020	22	1
9069	22	1
9181	22	1
9242	22	1
9314	22	1
9403	22	1
9448	22	1
9518	22	1
9620	22	1
9689	22	1
9957	22	1
10092	22	1
10140	22	1
10239	22	1
10512	22	1
11000	22	1
11247	22	1
22809	22	1
22820	22	1
23328	22	1
23387	22	1
23515	22	1
26031	22	1
27131	22	1
27235	22	1
29940	22	1
50809	22	1
51100	22	1
51507	22	1
54434	22	1
54443	22	1
55114	22	1
55308	22	1
55319	22	1
55454	22	1
55561	22	1
55633	22	1
55824	22	1
56905	22	1
57091	22	1
57590	22	1
57602	22	1
57724	22	1
57823	22	1
64114	22	1
79109	22	1
79591	22	1
79827	22	1
80024	22	1
81502	22	1
81552	22	1
85413	22	1
92797	22	1
93010	22	1
123099	22	1
124783	22	1
130340	22	1
140688	22	1
150280	22	1
219771	22	1
219972	22	1
221491	22	1
222166	22	1
387923	22	1
389289	22	1
441168	22	1
596	21	1
1021	21	1
1298	21	1
1361	21	1
1786	21	1
1838	21	1
2011	21	1
2181	21	1
2872	21	1
2891	21	1
3098	21	1
3176	21	1
3480	21	1
3594	21	1
4215	21	1
4520	21	1
4715	21	1
4775	21	1
5095	21	1
5272	21	1
5922	21	1
6281	21	1
7097	21	1
7186	21	1
7852	21	1
8460	21	1
8826	21	1
8828	21	1
8905	21	1
9168	21	1
9553	21	1
9564	21	1
9641	21	1
9741	21	1
9830	21	1
10114	21	1
10129	21	1
10454	21	1
10667	21	1
11157	21	1
22904	21	1
22990	21	1
23077	21	1
23307	21	1
23522	21	1
23761	21	1
25940	21	1
26128	21	1
26136	21	1
26985	21	1
27333	21	1
27439	21	1
28996	21	1
29015	21	1
29789	21	1
50615	21	1
51259	21	1
51371	21	1
51379	21	1
54440	21	1
54518	21	1
55603	21	1
55668	21	1
56963	21	1
63898	21	1
65125	21	1
79188	21	1
79665	21	1
79888	21	1
79980	21	1
80765	21	1
80774	21	1
84270	21	1
84309	21	1
84335	21	1
84679	21	1
84869	21	1
85458	21	1
87769	21	1
91351	21	1
91749	21	1
92906	21	1
114991	21	1
117145	21	1
130367	21	1
138151	21	1
150372	21	1
152002	21	1
157657	21	1
196051	21	1
220929	21	1
221184	21	1
255967	21	1
256021	21	1
344148	21	1
375307	21	1
400410	21	1
