# Supplementary material for: Cell type-selective disease-association of genes under high regulatory load
Source: Nucleic Acids Res. 2015 Oct 10;43(18):8839–55. doi: 10.1093/nar/gkv863 (PMC4605313; doi:10.1093/nar/gkv863)
Supplement: SUPPLEMENTARY DATA [file supp_gkv863_nar-01077-z-2015-File011.zip › HighEnhLoad_VenousBlood.InflammatoryMacrophage.S001MJH1_10PCNT_02-Feb-2015.txt]

Entrez Gene ID	Nr Enh	H3K4me3 status
4026	124	1
50807	116	1
6239	110	1
51571	105	1
960	101	1
57178	90	1
3720	87	1
10404	87	1
55277	86	1
677	80	1
2889	80	1
85453	79	1
6506	76	1
10105	75	1
79730	75	1
83549	75	1
54502	74	1
9450	73	1
100506115	72	1
9308	71	1
861	70	1
5890	68	1
6446	67	1
9792	66	1
9839	66	1
4092	65	1
5770	65	1
1316	64	1
64759	64	1
10783	62	1
6509	61	1
9766	61	1
55686	61	1
19	60	1
3725	59	1
6430	59	1
9355	59	1
50515	59	1
149111	57	1
2120	56	1
4286	56	1
64072	56	1
359948	56	1
2335	55	1
10801	55	1
11221	55	1
55660	54	1
22891	53	1
114793	53	1
678	52	1
7090	52	1
11214	52	1
4023	50	1
84890	50	1
9612	49	1
9935	49	1
51274	49	1
3091	48	1
81671	48	1
8632	47	1
10221	47	1
51174	47	1
2934	46	1
64420	46	1
64778	46	1
4609	45	1
7357	45	1
8553	45	1
9804	45	1
9811	45	1
467	44	1
1601	44	1
7128	44	1
57410	44	1
1106	43	1
2908	43	1
5583	43	1
5937	43	1
6310	43	1
6745	43	1
8898	43	1
9938	43	1
11343	43	1
83786	43	1
84441	43	1
3660	42	1
64410	42	1
79890	42	1
80325	42	1
1514	41	1
1848	41	1
3778	41	1
5588	41	1
8013	41	1
29937	41	1
54102	41	1
79712	41	1
80301	41	1
5734	40	1
81619	40	1
155185	40	1
2766	39	1
3398	39	1
5687	39	1
5912	39	1
9462	39	1
10952	39	1
23102	39	1
55075	39	1
64207	39	1
83592	39	1
2180	38	1
4155	38	1
5795	38	1
10370	38	1
10678	38	1
26509	38	1
51126	38	1
51422	38	1
133522	38	1
348094	38	1
463	37	1
2140	37	1
9053	37	1
10184	37	1
23613	37	1
1112	36	1
1130	36	1
1508	36	1
2768	36	1
3142	36	1
5641	36	1
5724	36	1
9267	36	1
10090	36	1
23092	36	1
29957	36	1
51123	36	1
55207	36	1
84894	36	1
114971	36	1
202	35	1
639	35	1
2587	35	1
3570	35	1
3936	35	1
4067	35	1
5292	35	1
5660	35	1
5788	35	1
7227	35	1
9467	35	1
10658	35	1
22936	35	1
23129	35	1
23603	35	1
60386	35	1
80315	35	1
127602	35	1
167465	35	1
283349	35	1
374786	35	1
313	34	1
1102	34	1
1368	34	1
2040	34	1
2268	34	1
2799	34	1
3557	34	1
3709	34	1
4205	34	1
4217	34	1
6224	34	1
8082	34	1
9844	34	1
10451	34	1
55335	34	1
255488	34	1
283416	34	1
1612	33	1
2230	33	1
2359	33	1
3707	33	1
3937	33	1
4792	33	1
5209	33	1
7037	33	1
26585	33	1
55315	33	1
57460	33	1
84940	33	1
123016	33	1
5599	32	1
7145	32	1
8452	32	1
8522	32	1
23127	32	1
55619	32	1
56670	32	1
64065	32	1
126669	32	1
154881	32	1
161742	32	1
597	31	1
2885	31	1
4288	31	1
5468	31	1
6256	31	1
6714	31	1
6934	31	1
7050	31	1
9021	31	1
9232	31	1
9516	31	1
9679	31	1
10163	31	1
10455	31	1
23313	31	1
54788	31	1
58504	31	1
63892	31	1
64784	31	1
80380	31	1
140885	31	1
283999	31	1
342184	31	1
1593	30	1
2171	30	1
2353	30	1
3055	30	1
4082	30	1
4254	30	1
4289	30	1
4299	30	1
4643	30	1
6533	30	1
8498	30	1
9051	30	1
9555	30	1
23446	30	1
51466	30	1
57181	30	1
57217	30	1
57552	30	1
59269	30	1
64077	30	1
64115	30	1
80232	30	1
123355	30	1
29	29	1
868	29	1
1050	29	1
1230	29	1
1512	29	1
1545	29	1
3344	29	1
3418	29	1
3454	29	1
4154	29	1
5578	29	1
6404	29	1
6482	29	1
8289	29	1
8613	29	1
9258	29	1
9425	29	1
9522	29	1
10762	29	1
11252	29	1
23001	29	1
23118	29	1
23201	29	1
23315	29	1
23429	29	1
23473	29	1
26286	29	1
56261	29	1
84159	29	1
136259	29	1
374655	29	1
494188	29	1
476	28	1
965	28	1
1361	28	1
1436	28	1
1536	28	1
2081	28	1
2355	28	1
2495	28	1
3587	28	1
3659	28	1
3927	28	1
4811	28	1
5580	28	1
5791	28	1
5908	28	1
5921	28	1
6477	28	1
7763	28	1
8743	28	1
9683	28	1
9695	28	1
9777	28	1
10367	28	1
11031	28	1
51361	28	1
51523	28	1
54093	28	1
54918	28	1
55589	28	1
57580	28	1
59339	28	1
64744	28	1
64859	28	1
200728	28	1
220416	28	1
223082	28	1
375057	28	1
595	27	1
780	27	1
843	27	1
1476	27	1
2969	27	1
3655	27	1
4650	27	1
5093	27	1
6195	27	1
6867	27	1
7052	27	1
7114	27	1
7372	27	1
8301	27	1
8837	27	1
8870	27	1
9229	27	1
9759	27	1
10010	27	1
10099	27	1
10533	27	1
11052	27	1
25897	27	1
55729	27	1
55850	27	1
56975	27	1
58472	27	1
64225	27	1
80210	27	1
80790	27	1
83937	27	1
118788	27	1
146850	27	1
311	26	1
571	26	1
753	26	1
754	26	1
2651	26	1
2776	26	1
4430	26	1
4825	26	1
6397	26	1
6584	26	1
6624	26	1
8869	26	1
9334	26	1
9630	26	1
10019	26	1
10154	26	1
10625	26	1
11138	26	1
23291	26	1
23312	26	1
23657	26	1
28989	26	1
29887	26	1
51108	26	1
55647	26	1
56890	26	1
56963	26	1
57600	26	1
79651	26	1
79658	26	1
84816	26	1
84957	26	1
112616	26	1
123099	26	1
149840	26	1
347744	26	1
100113407	26	1
366	25	1
734	25	1
1523	25	1
1912	25	1
3656	25	1
3708	25	1
4335	25	1
5336	25	1
5990	25	1
7534	25	1
8445	25	1
8507	25	1
9686	25	1
10318	25	1
23225	25	1
23533	25	1
27128	25	1
27436	25	1
51313	25	1
54815	25	1
54980	25	1
57561	25	1
57705	25	1
84071	25	1
125228	25	1
286053	25	1
182	24	1
214	24	1
306	24	1
949	24	1
1051	24	1
1788	24	1
2729	24	1
3689	24	1
4306	24	1
4316	24	1
5025	24	1
5880	24	1
6678	24	1
6793	24	1
7078	24	1
7133	24	1
8209	24	1
8566	24	1
8942	24	1
10253	24	1
10806	24	1
22856	24	1
23308	24	1
25793	24	1
25816	24	1
27242	24	1
27245	24	1
51074	24	1
51719	24	1
54808	24	1
55187	24	1
55319	24	1
55832	24	1
56889	24	1
57142	24	1
57162	24	1
57222	24	1
57590	24	1
79810	24	1
84803	24	1
93487	24	1
285513	24	1
157	23	1
444	23	1
488	23	1
962	23	1
1298	23	1
2745	23	1
3295	23	1
3566	23	1
3958	23	1
3987	23	1
4149	23	1
4790	23	1
5550	23	1
5903	23	1
8303	23	1
8828	23	1
9208	23	1
9873	23	1
23013	23	1
23272	23	1
23397	23	1
23768	23	1
26031	23	1
28984	23	1
51564	23	1
54757	23	1
55313	23	1
55704	23	1
56301	23	1
58490	23	1
79155	23	1
81789	23	1
83464	23	1
83872	23	1
83943	23	1
84062	23	1
92017	23	1
93082	23	1
115207	23	1
130340	23	1
152007	23	1
153020	23	1
374819	23	1
100507050	23	1
102	22	1
771	22	1
948	22	1
953	22	1
1687	22	1
3482	22	1
3693	22	1
3696	22	1
4179	22	1
4739	22	1
5201	22	1
5329	22	1
5339	22	1
5552	22	1
5782	22	1
5829	22	1
6850	22	1
7086	22	1
7879	22	1
8767	22	1
8832	22	1
9181	22	1
9569	22	1
9962	22	1
10049	22	1
10487	22	1
23023	22	1
23078	22	1
23239	22	1
23362	22	1
23406	22	1
23498	22	1
23550	22	1
23604	22	1
27342	22	1
51552	22	1
54103	22	1
54476	22	1
54602	22	1
54891	22	1
55454	22	1
55667	22	1
57492	22	1
79026	22	1
79666	22	1
79718	22	1
79731	22	1
80055	22	1
80183	22	1
80196	22	1
80204	22	1
80205	22	1
84187	22	1
89849	22	1
91526	22	1
92565	22	1
94134	22	1
154091	22	1
285195	22	1
375307	22	1
375387	22	1
400410	22	1
87	21	1
747	21	1
928	21	1
1315	21	1
1318	21	1
1350	21	1
1746	21	1
1785	21	1
1902	21	1
2012	21	1
3516	21	1
3619	21	1
3759	21	1
3985	21	1
4035	21	1
4209	21	1
4478	21	1
4644	21	1
5337	21	1
5918	21	1
5962	21	1
6233	21	1
6303	21	1
6546	21	1
6672	21	1
7444	21	1
8038	21	1
8491	21	1
8829	21	1
9712	21	1
9732	21	1
9797	21	1
10603	21	1
11018	21	1
11057	21	1
23043	21	1
23307	21	1
23528	21	1
23648	21	1
26130	21	1
28232	21	1
29015	21	1
51278	21	1
54434	21	1
55160	21	1
55352	21	1
55652	21	1
55755	21	1
56895	21	1
57713	21	1
63905	21	1
64078	21	1
79024	21	1
79705	21	1
79980	21	1
83716	21	1
84059	21	1
84765	21	1
93109	21	1
128710	21	1
151011	21	1
157567	21	1
168455	21	1
375449	21	1
473	20	1
2034	20	1
2309	20	1
3176	20	1
3184	20	1
3241	20	1
4245	20	1
4363	20	1
4772	20	1
5142	20	1
5307	20	1
5538	20	1
5682	20	1
5834	20	1
5966	20	1
5987	20	1
5996	20	1
6400	20	1
6461	20	1
6925	20	1
6990	20	1
7185	20	1
8477	20	1
8559	20	1
8925	20	1
9435	20	1
9444	20	1
9830	20	1
10261	20	1
10531	20	1
10788	20	1
11000	20	1
11309	20	1
23590	20	1
25932	20	1
28976	20	1
29058	20	1
29094	20	1
51347	20	1
51434	20	1
54877	20	1
55809	20	1
55852	20	1
57623	20	1
64114	20	1
79109	20	1
79961	20	1
81502	20	1
83593	20	1
83983	20	1
84678	20	1
84898	20	1
84959	20	1
85463	20	1
90459	20	1
91461	20	1
122953	20	1
131566	20	1
219621	20	1
221472	20	1
344558	20	1
643836	20	1
123	19	1
156	19	1
205	19	1
549	19	1
602	19	1
641	19	1
668	19	1
961	19	1
1794	19	1
2036	19	1
2313	19	1
2494	19	1
2872	19	1
3642	19	1
3732	19	1
3842	19	1
4688	19	1
4814	19	1
5341	19	1
5467	19	1
5867	19	1
5922	19	1
6311	19	1
6452	19	1
6574	19	1
6720	19	1
6935	19	1
7481	19	1
7555	19	1
8460	19	1
8564	19	1
8650	19	1
8726	19	1
8826	19	1
9020	19	1
9563	19	1
9734	19	1
9788	19	1
9960	19	1
10116	19	1
10472	19	1
10920	19	1
23101	19	1
23143	19	1
23189	19	1
23218	19	1
23405	19	1
23515	19	1
23612	19	1
25771	19	1
51621	19	1
55114	19	1
55534	19	1
55571	19	1
57569	19	1
57589	19	1
57591	19	1
57655	19	1
57823	19	1
64747	19	1
79789	19	1
84270	19	1
84282	19	1
84330	19	1
91272	19	1
124935	19	1
166815	19	1
196394	19	1
342035	19	1
400451	19	1
401548	19	1
273	18	1
290	18	1
307	18	1
596	18	1
832	18	1
929	18	1
1808	18	1
1847	18	1
2222	18	1
2533	18	1
2537	18	1
2683	18	1
3394	18	1
3397	18	1
3460	18	1
3988	18	1
4094	18	1
4146	18	1
4216	18	1
4522	18	1
4705	18	1
4864	18	1
5037	18	1
5218	18	1
5757	18	1
6507	18	1
7112	18	1
7181	18	1
7805	18	1
7867	18	1
7942	18	1
8073	18	1
8204	18	1
8853	18	1
9023	18	1
9489	18	1
9659	18	1
9690	18	1
9953	18	1
10129	18	1
10657	18	1
11157	18	1
11247	18	1
22797	18	1
22809	18	1
23075	18	1
23514	18	1
25819	18	1
25831	18	1
25836	18	1
25885	18	1
25939	18	1
26136	18	1
50615	18	1
50651	18	1
51134	18	1
51524	18	1
54187	18	1
54407	18	1
54838	18	1
55122	18	1
55173	18	1
55234	18	1
55308	18	1
55332	18	1
55625	18	1
55785	18	1
56606	18	1
57707	18	1
57864	18	1
60675	18	1
64283	18	1
64855	18	1
79135	18	1
79693	18	1
79895	18	1
92014	18	1
93663	18	1
113829	18	1
128346	18	1
137075	18	1
145389	18	1
203228	18	1
222166	18	1
253260	18	1
399687	18	1
729515	18	1
100127889	18	1
15	17	1
54	17	1
481	17	1
523	17	1
598	17	1
687	17	1
745	17	1
1118	17	1
1795	17	1
1806	17	1
2059	17	1
2710	17	1
3459	17	1
3588	17	1
3622	17	1
4258	17	1
4481	17	1
4520	17	1
4528	17	1
4627	17	1
4775	17	1
5027	17	1
5028	17	1
5306	17	1
5376	17	1
6175	17	1
6483	17	1
6556	17	1
6648	17	1
6659	17	1
6916	17	1
7378	17	1
7456	17	1
7464	17	1
7709	17	1
8111	17	1
8412	17	1
8543	17	1
8667	17	1
8763	17	1
9270	17	1
9473	17	1
9474	17	1
9620	17	1
9881	17	1
10161	17	1
10890	17	1
23077	17	1
23097	17	1
23167	17	1
23191	17	1
25940	17	1
25976	17	1
26052	17	1
29919	17	1
51363	17	1
55244	17	1
55357	17	1
55640	17	1
55824	17	1
55904	17	1
56006	17	1
56655	17	1
56987	17	1
56990	17	1
57533	17	1
58480	17	1
81563	17	1
81614	17	1
83478	17	1
84440	17	1
84910	17	1
89927	17	1
90678	17	1
124783	17	1
130733	17	1
143384	17	1
157378	17	1
219790	17	1
389203	17	1
389337	17	1
196	16	1
341	16	1
408	16	1
528	16	1
988	16	1
1030	16	1
1052	16	1
1534	16	1
1843	16	1
2004	16	1
2098	16	1
2099	16	1
2771	16	1
2820	16	1
2827	16	1
2878	16	1
3716	16	1
4193	16	1
4591	16	1
4616	16	1
4782	16	1
5018	16	1
5155	16	1
5226	16	1
5527	16	1
5745	16	1
5800	16	1
5879	16	1
5900	16	1
6229	16	1
6319	16	1
7579	16	1
7832	16	1
7913	16	1
8609	16	1
8672	16	1
8693	16	1
8848	16	1
8905	16	1
9133	16	1
9394	16	1
9403	16	1
9469	16	1
9554	16	1
9619	16	1
9665	16	1
9846	16	1
9957	16	1
10461	16	1
10512	16	1
10659	16	1
22820	16	1
23199	16	1
23220	16	1
23534	16	1
25780	16	1
25829	16	1
26005	16	1
26074	16	1
26118	16	1
27250	16	1
27352	16	1
28996	16	1
29992	16	1
51100	16	1
51141	16	1
51259	16	1
51321	16	1
51582	16	1
55062	16	1
55254	16	1
55604	16	1
55819	16	1
56929	16	1
56935	16	1
56986	16	1
57724	16	1
64116	16	1
64395	16	1
64761	16	1
65249	16	1
80005	16	1
84418	16	1
84790	16	1
90550	16	1
91748	16	1
92521	16	1
112495	16	1
114794	16	1
114991	16	1
127544	16	1
132989	16	1
150372	16	1
154141	16	1
157638	16	1
161291	16	1
197370	16	1
389289	16	1
27	15	1
113	15	1
302	15	1
382	15	1
1605	15	1
1729	15	1
2055	15	1
2178	15	1
2239	15	1
2752	15	1
3092	15	1
3185	15	1
3606	15	1
3838	15	1
3903	15	1
4318	15	1
4542	15	1
4851	15	1
4947	15	1
4967	15	1
5141	15	1
5294	15	1
5443	15	1
6122	15	1
6251	15	1
6281	15	1
6367	15	1
6392	15	1
6641	15	1
7071	15	1
7097	15	1
7409	15	1
7846	15	1
7849	15	1
8514	15	1
8569	15	1
8994	15	1
9043	15	1
9069	15	1
9242	15	1
9249	15	1
9495	15	1
9564	15	1
9592	15	1
10096	15	1
10397	15	1
10402	15	1
10409	15	1
11077	15	1
11103	15	1
22808	15	1
22821	15	1
22843	15	1
23158	15	1
23240	15	1
23499	15	1
23764	15	1
26090	15	1
27439	15	1
29126	15	1
29967	15	1
50809	15	1
51083	15	1
51177	15	1
51341	15	1
53353	15	1
53371	15	1
54491	15	1
55291	15	1
55544	15	1
55711	15	1
55843	15	1
57091	15	1
57514	15	1
57602	15	1
58475	15	1
64222	15	1
80267	15	1
80727	15	1
80774	15	1
83641	15	1
84034	15	1
84106	15	1
84335	15	1
89853	15	1
89857	15	1
91445	15	1
92346	15	1
116985	15	1
127018	15	1
134957	15	1
150094	15	1
151556	15	1
153222	15	1
153733	15	1
201266	15	1
221184	15	1
221491	15	1
221955	15	1
257236	15	1
388403	15	1
554251	15	1
643314	15	1
391	14	1
586	14	1
864	14	1
1040	14	1
1234	14	1
1326	14	1
1509	14	1
1520	14	1
1778	14	1
1786	14	1
1796	14	1
1827	14	1
2342	14	1
2894	14	1
3020	14	1
3480	14	1
3687	14	1
4048	14	1
4170	14	1
4215	14	1
4670	14	1
4953	14	1
5265	14	1
5500	14	1
5594	14	1
5777	14	1
5875	14	1
6196	14	1
6548	14	1
6696	14	1
6747	14	1
7048	14	1
7077	14	1
7150	14	1
7204	14	1
7405	14	1
7541	14	1
8439	14	1
8462	14	1
8542	14	1
8792	14	1
8804	14	1
8932	14	1
9019	14	1
9056	14	1
9497	14	1
9595	14	1
9644	14	1
9645	14	1
9663	14	1
9689	14	1
9967	14	1
10109	14	1
10135	14	1
10239	14	1
10672	14	1
10933	14	1
10971	14	1
11021	14	1
22822	14	1
23034	14	1
23048	14	1
23063	14	1
23431	14	1
23433	14	1
25987	14	1
27086	14	1
27235	14	1
27315	14	1
29969	14	1
30820	14	1
30844	14	1
51043	14	1
51649	14	1
54207	14	1
54518	14	1
54541	14	1
54812	14	1
54971	14	1
55267	14	1
55602	14	1
55633	14	1
55810	14	1
55893	14	1
57018	14	1
57103	14	1
57486	14	1
57563	14	1
64092	14	1
64750	14	1
80017	14	1
80231	14	1
81611	14	1
81846	14	1
83850	14	1
83931	14	1
84284	14	1
91749	14	1
116211	14	1
128338	14	1
130589	14	1
140710	14	1
144717	14	1
144811	14	1
150468	14	1
152485	14	1
157983	14	1
200933	14	1
203245	14	1
220213	14	1
221927	14	1
259230	14	1
284273	14	1
104	13	1
272	13	1
539	13	1
604	13	1
894	13	1
950	13	1
976	13	1
1240	13	1
1385	13	1
1435	13	1
1849	13	1
1955	13	1
2117	13	1
2152	13	1
2182	13	1
2294	13	1
2534	13	1
2615	13	1
2629	13	1
2769	13	1
3096	13	1
3614	13	1
3632	13	1
3688	13	1
3753	13	1
3980	13	1
4012	13	1
4729	13	1
4928	13	1
5151	13	1
5272	13	1
5295	13	1
5452	13	1
5898	13	1
5911	13	1
5914	13	1
5979	13	1
6118	13	1
6160	13	1
6282	13	1
6646	13	1
6744	13	1
6782	13	1
6868	13	1
7084	13	1
7096	13	1
7099	13	1
7187	13	1
7291	13	1
7532	13	1
7852	13	1
7903	13	1
8021	13	1
8202	13	1
8464	13	1
8660	13	1
8754	13	1
8992	13	1
9034	13	1
9615	13	1
10150	13	1
10217	13	1
10320	13	1
10424	13	1
10763	13	1
10859	13	1
10873	13	1
10912	13	1
10982	13	1
11201	13	1
11217	13	1
22848	13	1
22898	13	1
22902	13	1
23061	13	1
23395	13	1
25886	13	1
25926	13	1
25943	13	1
26064	13	1
26224	13	1
26747	13	1
28231	13	1
29117	13	1
29928	13	1
51164	13	1
51253	13	1
51290	13	1
51322	13	1
51507	13	1
51762	13	1
54438	13	1
54509	13	1
54627	13	1
55144	13	1
55603	13	1
55672	13	1
55707	13	1
55717	13	1
55803	13	1
55914	13	1
55930	13	1
55959	13	1
56910	13	1
57459	13	1
57504	13	1
60685	13	1
63897	13	1
64895	13	1
78996	13	1
79831	13	1
79960	13	1
80149	13	1
81552	13	1
81553	13	1
81603	13	1
81704	13	1
81788	13	1
84251	13	1
84337	13	1
84419	13	1
84624	13	1
84888	13	1
89796	13	1
89932	13	1
91869	13	1
114827	13	1
116028	13	1
117289	13	1
117584	13	1
126308	13	1
145567	13	1
157657	13	1
196051	13	1
219931	13	1
220929	13	1
221937	13	1
256987	13	1
282996	13	1
285362	13	1
340719	13	1
389170	13	1
389792	13	1
