# Supplementary material for: Cell type-selective disease-association of genes under high regulatory load
Source: Nucleic Acids Res. 2015 Oct 10;43(18):8839–55. doi: 10.1093/nar/gkv863 (PMC4605313; doi:10.1093/nar/gkv863)
Supplement: SUPPLEMENTARY DATA [file supp_gkv863_nar-01077-z-2015-File011.zip › HighEnhLoad_VenousBlood.CD4+_TCell.S007DDH2_10PCNT_02-Feb-2015.txt]

Entrez Gene ID	Nr Enh	H3K4me3 status
27086	121	1
2113	100	1
1603	86	1
7048	75	1
10801	73	1
960	68	1
64919	68	1
2534	66	1
1880	65	1
399	63	1
3707	62	1
25816	61	1
5788	59	1
3295	58	1
57134	58	1
375057	57	1
3572	56	1
9375	56	1
256021	53	1
9262	52	1
60468	52	1
3091	51	1
10320	51	1
51176	51	1
56990	51	1
91526	51	1
80055	50	1
253260	49	1
7764	48	1
5583	46	1
51735	46	1
63979	46	1
256987	46	1
399665	46	1
8898	45	1
84441	45	1
203245	45	1
203328	45	1
5588	44	1
677	43	1
921	43	1
3033	42	1
4627	42	1
5451	42	1
57190	42	1
919	41	1
7114	41	1
10123	41	1
1236	40	1
9595	40	1
51621	40	1
84417	40	1
894	39	1
22821	39	1
26999	39	1
400954	39	1
923	38	1
1106	38	1
6304	38	1
9267	38	1
9663	38	1
6711	37	1
25926	37	1
57097	37	1
89846	37	1
678	36	1
9750	36	1
11278	36	1
51611	36	1
54861	36	1
112616	36	1
1901	35	1
6497	35	1
11320	35	1
129293	35	1
3097	34	1
3702	34	1
8542	34	1
10868	34	1
26207	34	1
92106	34	1
23048	33	1
23180	33	1
23272	33	1
23498	33	1
55604	33	1
79906	33	1
157638	33	1
4154	32	1
4609	32	1
6001	32	1
8440	32	1
9759	32	1
27334	32	1
57211	32	1
81606	32	1
8111	31	1
9712	31	1
9938	31	1
81619	31	1
283349	31	1
337867	31	1
2289	30	1
5527	30	1
9402	30	1
123099	30	1
3659	29	1
5890	29	1
7097	29	1
8556	29	1
9516	29	1
51466	29	1
57410	29	1
168537	29	1
861	28	1
2799	28	1
2869	28	1
5305	28	1
5922	28	1
10659	28	1
23214	28	1
23240	28	1
28951	28	1
29121	28	1
54518	28	1
114804	28	1
155038	28	1
389289	28	1
694	27	1
6605	27	1
9263	27	1
57713	27	1
83786	27	1
286336	27	1
959	26	1
2308	26	1
6932	26	1
7287	26	1
7852	26	1
9021	26	1
54541	26	1
55744	26	1
79643	26	1
151556	26	1
253558	26	1
440193	26	1
753	25	1
1493	25	1
1788	25	1
5295	25	1
7074	25	1
10365	25	1
23590	25	1
25939	25	1
27040	25	1
27250	25	1
54880	25	1
54918	25	1
55129	25	1
79657	25	1
118426	25	1
148867	25	1
347902	25	1
641	24	1
864	24	1
914	24	1
3575	24	1
6482	24	1
6573	24	1
6584	24	1
7351	24	1
7456	24	1
10125	24	1
10221	24	1
10397	24	1
23175	24	1
57181	24	1
57492	24	1
57511	24	1
63898	24	1
64744	24	1
140688	24	1
283149	24	1
286530	24	1
474344	24	1
940	23	1
1997	23	1
3594	23	1
5209	23	1
5443	23	1
6720	23	1
7185	23	1
22806	23	1
26157	23	1
51274	23	1
55636	23	1
57521	23	1
64784	23	1
80824	23	1
1112	22	1
1778	22	1
2081	22	1
3932	22	1
3983	22	1
5093	22	1
6402	22	1
6504	22	1
8021	22	1
8869	22	1
10166	22	1
51012	22	1
55054	22	1
55294	22	1
58513	22	1
83641	22	1
343990	22	1
688	21	1
1939	21	1
2530	21	1
3570	21	1
4155	21	1
4772	21	1
5339	21	1
5734	21	1
6786	21	1
8821	21	1
8925	21	1
9616	21	1
10055	21	1
26147	21	1
27106	21	1
51074	21	1
51669	21	1
79048	21	1
79831	21	1
162394	21	1
832	20	1
2313	20	1
3587	20	1
5335	20	1
5738	20	1
6239	20	1
6240	20	1
6480	20	1
7534	20	1
9150	20	1
9459	20	1
23275	20	1
25949	20	1
27113	20	1
27436	20	1
51316	20	1
54788	20	1
55187	20	1
55340	20	1
55729	20	1
79925	20	1
79961	20	1
83442	20	1
83593	20	1
84159	20	1
116028	20	1
128553	20	1
130916	20	1
400451	20	1
87	19	1
156	19	1
382	19	1
969	19	1
3936	19	1
5188	19	1
5880	19	1
6503	19	1
6641	19	1
7038	19	1
7443	19	1
8832	19	1
9781	19	1
9844	19	1
10174	19	1
23239	19	1
23291	19	1
23308	19	1
25885	19	1
26119	19	1
27314	19	1
51070	19	1
51571	19	1
51586	19	1
51696	19	1
55734	19	1
56829	19	1
84138	19	1
84892	19	1
84959	19	1
143686	19	1
282996	19	1
596	18	1
1445	18	1
1846	18	1
2872	18	1
3676	18	1
3937	18	1
4289	18	1
4478	18	1
5150	18	1
5293	18	1
5682	18	1
6653	18	1
7832	18	1
8672	18	1
8881	18	1
9057	18	1
9138	18	1
9960	18	1
10758	18	1
10767	18	1
10912	18	1
23225	18	1
23484	18	1
26003	18	1
51322	18	1
51379	18	1
54896	18	1
54900	18	1
55196	18	1
55922	18	1
57162	18	1
64115	18	1
64207	18	1
64837	18	1
83549	18	1
84056	18	1
91544	18	1
123036	18	1
125228	18	1
140609	18	1
200844	18	1
221178	18	1
283807	18	1
338692	18	1
309	17	1
472	17	1
493	17	1
814	17	1
841	17	1
976	17	1
1315	17	1
1889	17	1
3065	17	1
3384	17	1
4179	17	1
4729	17	1
5500	17	1
5795	17	1
6793	17	1
7430	17	1
8303	17	1
8623	17	1
9169	17	1
9214	17	1
9404	17	1
9592	17	1
9874	17	1
10477	17	1
11123	17	1
22859	17	1
23157	17	1
28984	17	1
55690	17	1
64114	17	1
64131	17	1
65249	17	1
80335	17	1
85315	17	1
113791	17	1
114836	17	1
117584	17	1
339210	17	1
1298	16	1
1656	16	1
1831	16	1
3566	16	1
3980	16	1
4092	16	1
4170	16	1
4753	16	1
5128	16	1
5272	16	1
5533	16	1
6196	16	1
7090	16	1
7132	16	1
7805	16	1
8379	16	1
8445	16	1
8553	16	1
9241	16	1
9256	16	1
9710	16	1
9792	16	1
9830	16	1
10049	16	1
10237	16	1
11214	16	1
26112	16	1
28998	16	1
29123	16	1
50615	16	1
50852	16	1
54892	16	1
54980	16	1
57125	16	1
57407	16	1
57488	16	1
57591	16	1
57655	16	1
92558	16	1
113263	16	1
134429	16	1
136259	16	1
256380	16	1
344558	16	1
400818	16	1
567	15	1
843	15	1
868	15	1
1361	15	1
1992	15	1
2051	15	1
2120	15	1
2353	15	1
2995	15	1
3146	15	1
3399	15	1
3455	15	1
3600	15	1
4001	15	1
4602	15	1
5163	15	1
5822	15	1
5937	15	1
6509	15	1
7109	15	1
7128	15	1
8209	15	1
8527	15	1
9249	15	1
9445	15	1
9465	15	1
10198	15	1
10225	15	1
10628	15	1
10667	15	1
22848	15	1
23078	15	1
23293	15	1
23406	15	1
23429	15	1
23670	15	1
26018	15	1
27352	15	1
51341	15	1
51660	15	1
54108	15	1
54187	15	1
55832	15	1
60481	15	1
64332	15	1
79156	15	1
80781	15	1
81539	15	1
83464	15	1
83874	15	1
84230	15	1
84875	15	1
84876	15	1
90141	15	1
90324	15	1
114794	15	1
115123	15	1
115286	15	1
124783	15	1
132160	15	1
220929	15	1
285513	15	1
359948	15	1
387357	15	1
652968	15	1
274	14	1
397	14	1
476	14	1
2355	14	1
3725	14	1
4146	14	1
4194	14	1
4245	14	1
5154	14	1
5292	14	1
5504	14	1
6095	14	1
6310	14	1
6311	14	1
7994	14	1
8675	14	1
8874	14	1
9208	14	1
9679	14	1
9922	14	1
10007	14	1
10140	14	1
10243	14	1
10567	14	1
23348	14	1
26205	14	1
29933	14	1
29965	14	1
50807	14	1
51451	14	1
54476	14	1
54507	14	1
54549	14	1
54584	14	1
55114	14	1
55267	14	1
55608	14	1
57707	14	1
58527	14	1
64215	14	1
64410	14	1
80146	14	1
80762	14	1
80765	14	1
81788	14	1
117583	14	1
125488	14	1
126308	14	1
152189	14	1
158219	14	1
160140	14	1
199990	14	1
221937	14	1
374819	14	1
388753	14	1
752	13	1
915	13	1
1785	13	1
2185	13	1
2304	13	1
2625	13	1
2766	13	1
2821	13	1
3090	13	1
3603	13	1
3655	13	1
3985	13	1
5641	13	1
5829	13	1
5908	13	1
5933	13	1
6500	13	1
6772	13	1
6789	13	1
6827	13	1
7133	13	1
7476	13	1
8028	13	1
8452	13	1
9043	13	1
9448	13	1
9619	13	1
9911	13	1
10019	13	1
10587	13	1
10743	13	1
11018	13	1
11021	13	1
22883	13	1
22919	13	1
23112	13	1
23492	13	1
23515	13	1
25972	13	1
30011	13	1
51299	13	1
51762	13	1
53827	13	1
54910	13	1
54919	13	1
55277	13	1
55303	13	1
55619	13	1
55824	13	1
55904	13	1
57602	13	1
58526	13	1
64077	13	1
65125	13	1
79890	13	1
84265	13	1
84270	13	1
84330	13	1
84940	13	1
92092	13	1
126669	13	1
131096	13	1
143684	13	1
146712	13	1
220042	13	1
222659	13	1
283991	13	1
374786	13	1
387119	13	1
388403	13	1
414318	13	1
619279	13	1
100	12	1
754	12	1
817	12	1
916	12	1
962	12	1
994	12	1
998	12	1
1453	12	1
2004	12	1
2014	12	1
2059	12	1
2124	12	1
2194	12	1
2788	12	1
2908	12	1
3344	12	1
3635	12	1
3708	12	1
3737	12	1
4012	12	1
4068	12	1
4126	12	1
4209	12	1
4293	12	1
5142	12	1
5578	12	1
5579	12	1
5613	12	1
5914	12	1
6164	12	1
6256	12	1
6777	12	1
6907	12	1
7294	12	1
7337	12	1
7528	12	1
8030	12	1
8073	12	1
8703	12	1
9806	12	1
10403	12	1
10473	12	1
10672	12	1
10788	12	1
11040	12	1
11329	12	1
22823	12	1
23144	12	1
23253	12	1
23347	12	1
23499	12	1
23508	12	1
23522	12	1
23648	12	1
27128	12	1
27161	12	1
27245	12	1
28996	12	1
29079	12	1
50619	12	1
51765	12	1
54440	12	1
54509	12	1
54815	12	1
55084	12	1
55144	12	1
55257	12	1
55317	12	1
55352	12	1
55534	12	1
55906	12	1
56262	12	1
56978	12	1
57194	12	1
64072	12	1
79664	12	1
79718	12	1
79758	12	1
81558	12	1
83636	12	1
84514	12	1
90007	12	1
90273	12	1
91461	12	1
91748	12	1
92346	12	1
116832	12	1
118429	12	1
120224	12	1
120227	12	1
155066	12	1
197370	12	1
221184	12	1
284001	12	1
100288142	12	1
120	11	1
132	11	1
322	11	1
329	11	1
330	11	1
663	11	1
1153	11	1
1316	11	1
2055	11	1
3643	11	1
3689	11	1
4033	11	1
4300	11	1
4616	11	1
5334	11	1
5467	11	1
5924	11	1
5987	11	1
6135	11	1
6672	11	1
7416	11	1
7879	11	1
8289	11	1
8498	11	1
8828	11	1
8837	11	1
9770	11	1
9797	11	1
9804	11	1
9840	11	1
9907	11	1
9953	11	1
10095	11	1
10163	11	1
10194	11	1
10550	11	1
10625	11	1
10913	11	1
10938	11	1
11083	11	1
22877	11	1
23030	11	1
23118	11	1
23164	11	1
23181	11	1
23523	11	1
23533	11	1
23568	11	1
24148	11	1
26052	11	1
26986	11	1
27023	11	1
27235	11	1
29094	11	1
29851	11	1
50515	11	1
50651	11	1
50861	11	1
51104	11	1
51123	11	1
51542	11	1
54843	11	1
55007	11	1
55164	11	1
55561	11	1
55633	11	1
55843	11	1
56172	11	1
57584	11	1
57732	11	1
64005	11	1
64400	11	1
64781	11	1
65008	11	1
80228	11	1
80757	11	1
83605	11	1
84456	11	1
84678	11	1
84969	11	1
90268	11	1
91607	11	1
91782	11	1
92370	11	1
114327	11	1
114908	11	1
116448	11	1
117289	11	1
124245	11	1
144404	11	1
150094	11	1
150864	11	1
161882	11	1
201164	11	1
375449	11	1
388650	11	1
415116	11	1
643314	11	1
288	10	1
408	10	1
622	10	1
896	10	1
924	10	1
997	10	1
1025	10	1
1039	10	1
1102	10	1
1606	10	1
1729	10	1
1803	10	1
1871	10	1
2672	10	1
2971	10	1
3184	10	1
3185	10	1
3727	10	1
3845	10	1
3927	10	1
3930	10	1
3945	10	1
4118	10	1
4205	10	1
4258	10	1
4306	10	1
4601	10	1
4773	10	1
4835	10	1
5140	10	1
5152	10	1
5187	10	1
5269	10	1
5631	10	1
5777	10	1
5900	10	1
5934	10	1
6314	10	1
6397	10	1
6446	10	1
6775	10	1
7159	10	1
7322	10	1
8340	10	1
8428	10	1
8559	10	1
8609	10	1
8727	10	1
8766	10	1
8797	10	1
9168	10	1
9572	10	1
9811	10	1
10188	10	1
10260	10	1
10478	10	1
10602	10	1
10732	10	1
10947	10	1
11142	10	1
22870	10	1
22990	10	1
23043	10	1
23152	10	1
23507	10	1
25828	10	1
25842	10	1
25865	10	1
26009	10	1
27101	10	1
29072	10	1
29911	10	1
29982	10	1
51043	10	1
51230	10	1
51429	10	1
51719	10	1
54093	10	1
55230	10	1
55505	10	1
55544	10	1
55634	10	1
55700	10	1
56913	10	1
56937	10	1
57018	10	1
57118	10	1
57216	10	1
57533	10	1
57589	10	1
57649	10	1
63875	10	1
64782	10	1
79174	10	1
79720	10	1
79789	10	1
79813	10	1
80790	10	1
80853	10	1
81537	10	1
83481	10	1
84307	10	1
89857	10	1
91010	10	1
112398	10	1
113277	10	1
120425	10	1
126917	10	1
130026	10	1
146691	10	1
153020	10	1
204851	10	1
221037	10	1
221504	10	1
246175	10	1
256006	10	1
283742	10	1
284273	10	1
493753	10	1
729515	10	1
100506736	10	1
104	9	1
113	9	1
158	9	1
214	9	1
379	9	1
466	9	1
473	9	1
639	9	1
669	9	1
687	9	1
705	9	1
774	9	1
801	9	1
867	9	1
952	9	1
963	9	1
1105	9	1
1107	9	1
1131	9	1
1407	9	1
1844	9	1
2035	9	1
2043	9	1
2776	9	1
3241	9	1
3275	9	1
3337	9	1
3418	9	1
3631	9	1
3632	9	1
3710	9	1
3720	9	1
4063	9	1
4162	9	1
4218	9	1
4798	9	1
4947	9	1
5605	9	1
5912	9	1
6251	9	1
6513	9	1
6840	9	1
6894	9	1
6903	9	1
7040	9	1
7171	9	1
7431	9	1
8227	9	1
8621	9	1
8764	9	1
8801	9	1
8851	9	1
9181	9	1
9320	9	1
9435	9	1
9601	9	1
9711	9	1
9881	9	1
9967	9	1
9990	9	1
10487	9	1
10608	9	1
10657	9	1
10785	9	1
10972	9	1
11221	9	1
11237	9	1
23092	9	1
23101	9	1
23318	9	1
23321	9	1
23731	9	1
25804	9	1
27315	9	1
28232	9	1
28959	9	1
51061	9	1
51108	9	1
51411	9	1
51564	9	1
54834	9	1
55200	9	1
55593	9	1
55613	9	1
56910	9	1
57091	9	1
57185	9	1
57228	9	1
57337	9	1
57486	9	1
57528	9	1
57786	9	1
58486	9	1
59339	9	1
64167	9	1
64841	9	1
64969	9	1
65983	9	1
79031	9	1
79567	9	1
80342	9	1
80742	9	1
80774	9	1
81603	9	1
83855	9	1
83983	9	1
84861	9	1
85450	9	1
90624	9	1
92017	9	1
112840	9	1
128346	9	1
140885	9	1
154075	9	1
154141	9	1
154467	9	1
197322	9	1
220416	9	1
254050	9	1
257236	9	1
261734	9	1
284058	9	1
374655	9	1
389170	9	1
100507050	9	1
100533952	9	1
102	8	1
103	8	1
307	8	1
571	8	1
572	8	1
604	8	1
831	8	1
917	8	1
920	8	1
961	8	1
1380	8	1
2037	8	1
2222	8	1
2319	8	1
2354	8	1
2683	8	1
2745	8	1
3107	8	1
3133	8	1
3656	8	1
3678	8	1
3738	8	1
3987	8	1
4026	8	1
4061	8	1
4124	8	1
4149	8	1
4288	8	1
4642	8	1
4691	8	1
4775	8	1
4790	8	1
4851	8	1
4863	8	1
5025	8	1
5082	8	1
5125	8	1
5165	8	1
5412	8	1
5603	8	1
5704	8	1
5757	8	1
5906	8	1
5989	8	1
6176	8	1
6305	8	1
6404	8	1
6515	8	1
6687	8	1
6733	8	1
6815	8	1
7037	8	1
7260	8	1
7508	8	1
7541	8	1
7738	8	1
7799	8	1
8349	8	1
8407	8	1
8525	8	1
8631	8	1
8651	8	1
8659	8	1
8831	8	1
9240	8	1
9253	8	1
9766	8	1
9861	8	1
9919	8	1
9961	8	1
10010	8	1
10025	8	1
10098	8	1
10396	8	1
10645	8	1
10664	8	1
10735	8	1
10950	8	1
10982	8	1
11322	8	1
11333	8	1
22800	8	1
22900	8	1
22934	8	1
23034	8	1
23102	8	1
23198	8	1
23224	8	1
23274	8	1
23370	8	1
23543	8	1
23548	8	1
23550	8	1
23580	8	1
25942	8	1
25953	8	1
26051	8	1
26088	8	1
26100	8	1
26301	8	1
28976	8	1
29103	8	1
29998	8	1
30844	8	1
51058	8	1
51138	8	1
51202	8	1
51246	8	1
51278	8	1
51321	8	1
51479	8	1
51507	8	1
51537	8	1
51588	8	1
54345	8	1
54407	8	1
54855	8	1
54964	8	1
54971	8	1
55038	8	1
55048	8	1
55080	8	1
55125	8	1
55173	8	1
55180	8	1
55259	8	1
55260	8	1
55841	8	1
55893	8	1
55915	8	1
56655	8	1
57142	8	1
57178	8	1
57472	8	1
57493	8	1
57561	8	1
57571	8	1
57661	8	1
59269	8	1
60386	8	1
60561	8	1
60686	8	1
64062	8	1
64979	8	1
65095	8	1
79050	8	1
79188	8	1
79612	8	1
79665	8	1
79683	8	1
79706	8	1
80011	8	1
80149	8	1
80169	8	1
80305	8	1
80829	8	1
80833	8	1
81615	8	1
81786	8	1
81887	8	1
81926	8	1
83642	8	1
83931	8	1
84255	8	1
84275	8	1
84524	8	1
84816	8	1
85457	8	1
89766	8	1
91978	8	1
93663	8	1
119504	8	1
121551	8	1
122786	8	1
123355	8	1
124961	8	1
145567	8	1
151903	8	1
168374	8	1
170954	8	1
196528	8	1
219790	8	1
257068	8	1
283232	8	1
283358	8	1
283897	8	1
285025	8	1
285195	8	1
388228	8	1
389792	8	1
729085	8	1
100113407	8	1
100144748	8	1
101927322	8	1
