# Supplementary material for: Cell type-selective disease-association of genes under high regulatory load
Source: Nucleic Acids Res. 2015 Oct 10;43(18):8839–55. doi: 10.1093/nar/gkv863 (PMC4605313; doi:10.1093/nar/gkv863)
Supplement: SUPPLEMENTARY DATA [file supp_gkv863_nar-01077-z-2015-File011.zip › HighEnhLoad_VenousBlood.CD4+_TCell.C002TWH1_10PCNT_02-Feb-2015.txt]

Entrez Gene ID	Nr Enh	H3K4me3 status
10801	27	1
678	24	1
23498	23	1
64919	23	1
203328	23	1
27086	22	1
2113	19	1
9375	19	1
1880	18	1
51621	18	1
389289	18	1
10123	17	1
3097	16	1
10365	16	1
89846	16	1
129293	16	1
51012	15	1
83786	15	1
5527	14	1
7852	14	1
9759	14	1
10320	14	1
25939	14	1
58513	14	1
112616	14	1
677	13	1
2995	13	1
57410	13	1
63979	13	1
124783	13	1
140688	13	1
87	12	1
274	12	1
921	12	1
923	12	1
1778	12	1
1889	12	1
3091	12	1
3676	12	1
3707	12	1
4772	12	1
5451	12	1
5583	12	1
5588	12	1
8111	12	1
8672	12	1
8869	12	1
29933	12	1
54918	12	1
55893	12	1
83442	12	1
2534	11	1
5443	11	1
5788	11	1
7185	11	1
9150	11	1
10477	11	1
22821	11	1
22859	11	1
57492	11	1
408	10	1
752	10	1
919	10	1
1603	10	1
1788	10	1
2194	10	1
3726	10	1
3727	10	1
6304	10	1
6720	10	1
7351	10	1
7805	10	1
8881	10	1
23048	10	1
23181	10	1
57134	10	1
81606	10	1
91544	10	1
203245	10	1
960	9	1
1768	9	1
3185	9	1
3659	9	1
4600	9	1
4609	9	1
4627	9	1
5152	9	1
5305	9	1
5734	9	1
5989	9	1
6497	9	1
6903	9	1
9021	9	1
10397	9	1
10868	9	1
25926	9	1
51322	9	1
54861	9	1
54919	9	1
55734	9	1
57097	9	1
57211	9	1
79026	9	1
79906	9	1
84417	9	1
286336	9	1
359948	9	1
440193	9	1
382	8	1
801	8	1
894	8	1
976	8	1
1656	8	1
1831	8	1
2354	8	1
2869	8	1
4146	8	1
4154	8	1
5154	8	1
5933	8	1
6001	8	1
6239	8	1
6482	8	1
6504	8	1
7430	8	1
7456	8	1
7832	8	1
8021	8	1
8187	8	1
8764	8	1
9235	8	1
9663	8	1
9712	8	1
10140	8	1
10785	8	1
11320	8	1
23225	8	1
25885	8	1
26147	8	1
28984	8	1
51329	8	1
51735	8	1
54108	8	1
54815	8	1
55038	8	1
55723	8	1
56990	8	1
57018	8	1
57713	8	1
64207	8	1
64332	8	1
79048	8	1
79831	8	1
79883	8	1
80781	8	1
84270	8	1
128553	8	1
197370	8	1
283643	8	1
284001	8	1
337867	8	1
375057	8	1
399665	8	1
113	7	1
156	7	1
399	7	1
1106	7	1
1236	7	1
1316	7	1
1453	7	1
1803	7	1
1937	7	1
2077	7	1
2289	7	1
2353	7	1
3594	7	1
3669	7	1
4179	7	1
4967	7	1
5093	7	1
6310	7	1
6314	7	1
6605	7	1
7050	7	1
7109	7	1
8635	7	1
8698	7	1
8898	7	1
9043	7	1
9274	7	1
9516	7	1
9792	7	1
10237	7	1
10625	7	1
10659	7	1
10672	7	1
23152	7	1
23240	7	1
23291	7	1
23347	7	1
25804	7	1
26119	7	1
26207	7	1
27128	7	1
27342	7	1
29117	7	1
51608	7	1
53827	7	1
55267	7	1
55294	7	1
55915	7	1
60678	7	1
64072	7	1
64784	7	1
65249	7	1
80853	7	1
81575	7	1
83983	7	1
84230	7	1
84875	7	1
138050	7	1
150094	7	1
151556	7	1
155038	7	1
197322	7	1
253260	7	1
253558	7	1
256006	7	1
338692	7	1
100507050	7	1
476	6	1
641	6	1
687	6	1
753	6	1
924	6	1
1013	6	1
1105	6	1
1396	6	1
1844	6	1
1901	6	1
2081	6	1
2302	6	1
2308	6	1
2313	6	1
2547	6	1
2872	6	1
3312	6	1
3337	6	1
3344	6	1
3480	6	1
3710	6	1
3932	6	1
4289	6	1
4335	6	1
4599	6	1
4691	6	1
5150	6	1
5209	6	1
5500	6	1
5757	6	1
5822	6	1
5880	6	1
5900	6	1
5914	6	1
5987	6	1
6256	6	1
6311	6	1
6397	6	1
6452	6	1
6515	6	1
6584	6	1
6729	6	1
7090	6	1
7097	6	1
7337	6	1
7528	6	1
7799	6	1
8209	6	1
8379	6	1
8440	6	1
8445	6	1
8542	6	1
9169	6	1
9208	6	1
9262	6	1
9830	6	1
9861	6	1
9960	6	1
10019	6	1
10166	6	1
10403	6	1
10476	6	1
10947	6	1
11238	6	1
22823	6	1
22919	6	1
23078	6	1
23492	6	1
23507	6	1
23523	6	1
26112	6	1
26301	6	1
27106	6	1
27430	6	1
27436	6	1
30844	6	1
51202	6	1
51316	6	1
51582	6	1
51646	6	1
54187	6	1
54541	6	1
54663	6	1
54910	6	1
54980	6	1
55129	6	1
55573	6	1
55617	6	1
55810	6	1
57194	6	1
57488	6	1
79188	6	1
79643	6	1
79789	6	1
80824	6	1
81558	6	1
81619	6	1
83641	6	1
83696	6	1
83855	6	1
84255	6	1
84441	6	1
84678	6	1
84891	6	1
91526	6	1
92370	6	1
154791	6	1
168374	6	1
283149	6	1
340152	6	1
343990	6	1
374819	6	1
729515	6	1
100996928	6	1
205	5	1
309	5	1
311	5	1
379	5	1
754	5	1
868	5	1
915	5	1
916	5	1
998	5	1
1390	5	1
1843	5	1
1859	5	1
1915	5	1
1997	5	1
2051	5	1
2908	5	1
3105	5	1
3107	5	1
3212	5	1
3566	5	1
3570	5	1
3575	5	1
3678	5	1
3716	5	1
3955	5	1
3983	5	1
4121	5	1
4155	5	1
4209	5	1
4245	5	1
4300	5	1
4642	5	1
4929	5	1
5187	5	1
5293	5	1
5334	5	1
5335	5	1
5605	5	1
5631	5	1
6184	5	1
6506	5	1
6509	5	1
6548	5	1
6573	5	1
6641	5	1
6711	5	1
6777	5	1
6793	5	1
6856	5	1
7132	5	1
7260	5	1
7322	5	1
7443	5	1
7508	5	1
7534	5	1
8340	5	1
8651	5	1
8832	5	1
8851	5	1
8916	5	1
9020	5	1
9138	5	1
9147	5	1
9592	5	1
9644	5	1
9665	5	1
9689	5	1
9696	5	1
9804	5	1
9907	5	1
9967	5	1
10049	5	1
10163	5	1
10260	5	1
10270	5	1
10311	5	1
10460	5	1
10632	5	1
10664	5	1
10788	5	1
10912	5	1
10938	5	1
10949	5	1
11070	5	1
11177	5	1
11253	5	1
22806	5	1
22882	5	1
22976	5	1
22990	5	1
22992	5	1
23081	5	1
23097	5	1
23112	5	1
23199	5	1
23239	5	1
23254	5	1
23275	5	1
23295	5	1
23308	5	1
23332	5	1
23348	5	1
23361	5	1
23387	5	1
23409	5	1
23471	5	1
23613	5	1
23670	5	1
25771	5	1
25949	5	1
26153	5	1
27235	5	1
29904	5	1
51074	5	1
51084	5	1
51176	5	1
51246	5	1
51321	5	1
51429	5	1
51451	5	1
51507	5	1
51564	5	1
51571	5	1
51586	5	1
51669	5	1
54584	5	1
54880	5	1
54890	5	1
54892	5	1
54900	5	1
55069	5	1
55114	5	1
55257	5	1
55423	5	1
55608	5	1
55636	5	1
55904	5	1
56262	5	1
57407	5	1
57455	5	1
57521	5	1
57533	5	1
57561	5	1
57623	5	1
57655	5	1
57666	5	1
60468	5	1
60481	5	1
60493	5	1
60673	5	1
64979	5	1
78994	5	1
79157	5	1
79706	5	1
79791	5	1
79879	5	1
79890	5	1
80196	5	1
80228	5	1
80762	5	1
80774	5	1
81552	5	1
81930	5	1
83642	5	1
84300	5	1
84307	5	1
84330	5	1
84861	5	1
90268	5	1
91252	5	1
91300	5	1
91452	5	1
91607	5	1
92106	5	1
92305	5	1
112495	5	1
112840	5	1
113277	5	1
113791	5	1
114794	5	1
114804	5	1
116985	5	1
118426	5	1
118429	5	1
123099	5	1
126308	5	1
127281	5	1
131096	5	1
136259	5	1
140609	5	1
140862	5	1
140885	5	1
143684	5	1
143686	5	1
145482	5	1
152006	5	1
154881	5	1
157574	5	1
168537	5	1
196074	5	1
201164	5	1
220074	5	1
221178	5	1
256021	5	1
256380	5	1
256987	5	1
257236	5	1
259230	5	1
261734	5	1
283349	5	1
389170	5	1
400818	5	1
400954	5	1
27	4	1
118	4	1
135	4	1
158	4	1
301	4	1
322	4	1
329	4	1
391	4	1
473	4	1
493	4	1
567	4	1
572	4	1
596	4	1
841	4	1
861	4	1
864	4	1
961	4	1
994	4	1
1112	4	1
1211	4	1
1289	4	1
1298	4	1
1621	4	1
1731	4	1
1757	4	1
1786	4	1
2014	4	1
2033	4	1
2055	4	1
2120	4	1
2146	4	1
2309	4	1
2495	4	1
2782	4	1
2820	4	1
2879	4	1
2965	4	1
3017	4	1
3065	4	1
3164	4	1
3295	4	1
3399	4	1
3601	4	1
3632	4	1
3689	4	1
3838	4	1
3927	4	1
3956	4	1
3964	4	1
3985	4	1
4089	4	1
4092	4	1
4144	4	1
4170	4	1
4306	4	1
4780	4	1
4782	4	1
4790	4	1
4791	4	1
4809	4	1
4835	4	1
4925	4	1
4947	4	1
5073	4	1
5128	4	1
5163	4	1
5188	4	1
5264	4	1
5296	4	1
5339	4	1
5504	4	1
5641	4	1
5698	4	1
5829	4	1
5898	4	1
5908	4	1
5922	4	1
5937	4	1
6047	4	1
6135	4	1
6455	4	1
6520	4	1
6627	4	1
6654	4	1
6670	4	1
6722	4	1
6745	4	1
6760	4	1
6774	4	1
6827	4	1
6840	4	1
6843	4	1
6883	4	1
6932	4	1
6935	4	1
7001	4	1
7008	4	1
7037	4	1
7112	4	1
7128	4	1
7133	4	1
7416	4	1
7483	4	1
7514	4	1
7541	4	1
7582	4	1
7690	4	1
7700	4	1
7738	4	1
7752	4	1
7879	4	1
7994	4	1
8204	4	1
8303	4	1
8310	4	1
8334	4	1
8347	4	1
8407	4	1
8411	4	1
8428	4	1
8453	4	1
8464	4	1
8556	4	1
8609	4	1
8675	4	1
8766	4	1
8795	4	1
8871	4	1
9148	4	1
9254	4	1
9267	4	1
9295	4	1
9404	4	1
9534	4	1
9567	4	1
9600	4	1
9750	4	1
9770	4	1
9833	4	1
9842	4	1
9905	4	1
9922	4	1
10007	4	1
10025	4	1
10106	4	1
10125	4	1
10198	4	1
10370	4	1
10472	4	1
10483	4	1
10492	4	1
10539	4	1
10587	4	1
10667	4	1
10730	4	1
10743	4	1
10766	4	1
10809	4	1
11052	4	1
11083	4	1
11091	4	1
11123	4	1
11214	4	1
11278	4	1
22904	4	1
23063	4	1
23064	4	1
23113	4	1
23137	4	1
23144	4	1
23164	4	1
23180	4	1
23211	4	1
23228	4	1
23265	4	1
23272	4	1
23274	4	1
23293	4	1
23321	4	1
23484	4	1
23508	4	1
23548	4	1
23550	4	1
23590	4	1
23635	4	1
23761	4	1
23765	4	1
25816	4	1
25828	4	1
25836	4	1
25946	4	1
25972	4	1
26012	4	1
26046	4	1
26065	4	1
26088	4	1
26152	4	1
27013	4	1
27040	4	1
27127	4	1
27250	4	1
27315	4	1
28996	4	1
29066	4	1
29072	4	1
29895	4	1
29950	4	1
29952	4	1
29965	4	1
29998	4	1
30815	4	1
50615	4	1
50651	4	1
50807	4	1
51108	4	1
51123	4	1
51141	4	1
51174	4	1
51187	4	1
51274	4	1
51341	4	1
51460	4	1
51696	4	1
54407	4	1
54468	4	1
54476	4	1
54518	4	1
54788	4	1
54877	4	1
54915	4	1
55007	4	1
55054	4	1
55080	4	1
55125	4	1
55180	4	1
55254	4	1
55274	4	1
55288	4	1
55317	4	1
55352	4	1
55422	4	1
55561	4	1
55672	4	1
55700	4	1
55729	4	1
55766	4	1
55780	4	1
55795	4	1
56172	4	1
56829	4	1
57190	4	1
57620	4	1
57649	4	1
58508	4	1
58526	4	1
59339	4	1
60312	4	1
63875	4	1
63898	4	1
64174	4	1
64222	4	1
64333	4	1
64410	4	1
64744	4	1
64763	4	1
64781	4	1
64837	4	1
64853	4	1
64969	4	1
65986	4	1
79024	4	1
79050	4	1
79137	4	1
79155	4	1
79567	4	1
79602	4	1
79716	4	1
79719	4	1
79888	4	1
79925	4	1
80017	4	1
80146	4	1
80169	4	1
80305	4	1
80314	4	1
80764	4	1
81502	4	1
81539	4	1
81926	4	1
83452	4	1
83637	4	1
83707	4	1
83734	4	1
83932	4	1
84232	4	1
84433	4	1
84456	4	1
84532	4	1
84892	4	1
84930	4	1
84959	4	1
85378	4	1
85444	4	1
85450	4	1
85457	4	1
89765	4	1
90324	4	1
91461	4	1
91748	4	1
92017	4	1
92806	4	1
93974	4	1
96459	4	1
113730	4	1
113828	4	1
114821	4	1
115992	4	1
116115	4	1
117289	4	1
121504	4	1
125228	4	1
130916	4	1
140460	4	1
140890	4	1
146198	4	1
146691	4	1
146712	4	1
152007	4	1
162394	4	1
162989	4	1
170394	4	1
171425	4	1
197320	4	1
205717	4	1
219402	4	1
220972	4	1
221785	4	1
221937	4	1
222484	4	1
253143	4	1
254158	4	1
266812	4	1
283232	4	1
283897	4	1
284131	4	1
339210	4	1
375056	4	1
387119	4	1
388650	4	1
400451	4	1
440026	4	1
493753	4	1
643836	4	1
653583	4	1
100288142	4	1
100506581	4	1
100506736	4	1
39	3	1
52	3	1
60	3	1
102	3	1
103	3	1
120	3	1
166	3	1
196	3	1
214	3	1
218	3	1
381	3	1
410	3	1
483	3	1
498	3	1
578	3	1
604	3	1
657	3	1
665	3	1
675	3	1
694	3	1
696	3	1
741	3	1
808	3	1
817	3	1
821	3	1
831	3	1
832	3	1
836	3	1
842	3	1
874	3	1
905	3	1
939	3	1
988	3	1
996	3	1
1027	3	1
1039	3	1
1102	3	1
1131	3	1
1153	3	1
1203	3	1
1327	3	1
1389	3	1
1394	3	1
1407	3	1
1445	3	1
1455	3	1
1604	3	1
1635	3	1
1654	3	1
1662	3	1
1822	3	1
1846	3	1
1849	3	1
1875	3	1
1939	3	1
1974	3	1
1982	3	1
1983	3	1
1992	3	1
2004	3	1
2037	3	1
2049	3	1
2059	3	1
2067	3	1
2086	3	1
2185	3	1
2217	3	1
2224	3	1
2254	3	1
2262	3	1
2314	3	1
2323	3	1
2662	3	1
2683	3	1
2729	3	1
2731	3	1
2744	3	1
2762	3	1
2766	3	1
2778	3	1
2799	3	1
2800	3	1
2801	3	1
2870	3	1
2907	3	1
2914	3	1
2975	3	1
3006	3	1
3007	3	1
3008	3	1
3020	3	1
3033	3	1
3059	3	1
3069	3	1
3090	3	1
3096	3	1
3106	3	1
3141	3	1
3146	3	1
3151	3	1
3159	3	1
3190	3	1
3191	3	1
3275	3	1
3309	3	1
3320	3	1
3329	3	1
3336	3	1
3338	3	1
3384	3	1
3428	3	1
3560	3	1
3572	3	1
3603	3	1
3609	3	1
3621	3	1
3631	3	1
3635	3	1
3660	3	1
3665	3	1
3704	3	1
3709	3	1
3725	3	1
3735	3	1
3738	3	1
3799	3	1
3839	3	1
3842	3	1
3845	3	1
3930	3	1
3939	3	1
3949	3	1
4001	3	1
4012	3	1
4026	3	1
4033	3	1
4034	3	1
4061	3	1
4085	3	1
4118	3	1
4122	3	1
4193	3	1
4194	3	1
4205	3	1
4207	3	1
4214	3	1
4218	3	1
4240	3	1
4247	3	1
4282	3	1
4285	3	1
4288	3	1
4299	3	1
4501	3	1
4601	3	1
4603	3	1
4676	3	1
4694	3	1
4697	3	1
4705	3	1
4735	3	1
4736	3	1
4792	3	1
4799	3	1
4800	3	1
4898	3	1
4953	3	1
4999	3	1
5025	3	1
5034	3	1
5048	3	1
5127	3	1
5142	3	1
5155	3	1
5193	3	1
5210	3	1
5253	3	1
5272	3	1
5281	3	1
5316	3	1
5326	3	1
5413	3	1
5430	3	1
5452	3	1
5467	3	1
5525	3	1
5590	3	1
5594	3	1
5603	3	1
5688	3	1
5689	3	1
5696	3	1
5719	3	1
5781	3	1
5873	3	1
5890	3	1
5927	3	1
5966	3	1
5970	3	1
5991	3	1
5998	3	1
6015	3	1
6046	3	1
6118	3	1
6119	3	1
6124	3	1
6138	3	1
6159	3	1
6166	3	1
6176	3	1
6195	3	1
6205	3	1
6238	3	1
6282	3	1
6293	3	1
6341	3	1
6404	3	1
6427	3	1
6428	3	1
6500	3	1
6513	3	1
6533	3	1
6558	3	1
6597	3	1
6603	3	1
6632	3	1
6655	3	1
6672	3	1
6675	3	1
6687	3	1
6717	3	1
6776	3	1
6786	3	1
6789	3	1
6815	3	1
6829	3	1
6844	3	1
6880	3	1
6882	3	1
6890	3	1
6907	3	1
6938	3	1
6945	3	1
6993	3	1
6996	3	1
7048	3	1
7074	3	1
7122	3	1
7156	3	1
7159	3	1
7174	3	1
7182	3	1
7184	3	1
7227	3	1
7248	3	1
7287	3	1
7316	3	1
7334	3	1
7335	3	1
7375	3	1
7389	3	1
7431	3	1
7458	3	1
7516	3	1
7525	3	1
7532	3	1
7587	3	1
7593	3	1
7597	3	1
7621	3	1
7707	3	1
7737	3	1
7760	3	1
7763	3	1
7791	3	1
7818	3	1
7884	3	1
8233	3	1
8239	3	1
8338	3	1
8349	3	1
8367	3	1
8451	3	1
8498	3	1
8503	3	1
8525	3	1
8527	3	1
8550	3	1
8554	3	1
8559	3	1
8621	3	1
8625	3	1
8643	3	1
8655	3	1
8659	3	1
8666	3	1
8677	3	1
8703	3	1
8718	3	1
8727	3	1
8763	3	1
8767	3	1
8837	3	1
8848	3	1
8907	3	1
8925	3	1
8930	3	1
8976	3	1
8994	3	1
9047	3	1
9051	3	1
9091	3	1
9117	3	1
9123	3	1
9125	3	1
9144	3	1
9205	3	1
9218	3	1
9232	3	1
9240	3	1
9241	3	1
9255	3	1
9256	3	1
9308	3	1
9349	3	1
9364	3	1
9441	3	1
9444	3	1
9445	3	1
9465	3	1
9559	3	1
9584	3	1
9595	3	1
9601	3	1
9611	3	1
9616	3	1
9632	3	1
9639	3	1
9679	3	1
9686	3	1
9692	3	1
9703	3	1
9706	3	1
9710	3	1
9733	3	1
9736	3	1
9748	3	1
9774	3	1
9781	3	1
9797	3	1
9851	3	1
9867	3	1
9883	3	1
9903	3	1
9919	3	1
9938	3	1
9975	3	1
9976	3	1
9993	3	1
10069	3	1
10116	3	1
10120	3	1
10127	3	1
10153	3	1
10154	3	1
10194	3	1
10208	3	1
10210	3	1
10250	3	1
10263	3	1
10283	3	1
10307	3	1
10312	3	1
10328	3	1
10399	3	1
10421	3	1
10432	3	1
10473	3	1
10516	3	1
10523	3	1
10527	3	1
10533	3	1
10534	3	1
10567	3	1
10570	3	1
10589	3	1
10602	3	1
10608	3	1
10614	3	1
10645	3	1
10656	3	1
10681	3	1
10724	3	1
10725	3	1
10758	3	1
10767	3	1
10797	3	1
10804	3	1
10870	3	1
10914	3	1
10972	3	1
10975	3	1
10982	3	1
10983	3	1
11011	3	1
11018	3	1
11033	3	1
11034	3	1
11040	3	1
11097	3	1
11100	3	1
11190	3	1
11243	3	1
11262	3	1
11315	3	1
11325	3	1
11333	3	1
11334	3	1
11336	3	1
22828	3	1
22835	3	1
22848	3	1
22875	3	1
22878	3	1
22883	3	1
22890	3	1
22913	3	1
22927	3	1
22936	3	1
22937	3	1
23013	3	1
23030	3	1
23099	3	1
23107	3	1
23125	3	1
23169	3	1
23172	3	1
23173	3	1
23175	3	1
23178	3	1
23185	3	1
23197	3	1
23210	3	1
23214	3	1
23253	3	1
23283	3	1
23294	3	1
23303	3	1
23338	3	1
23341	3	1
23351	3	1
23379	3	1
23383	3	1
23396	3	1
23412	3	1
23451	3	1
23479	3	1
23518	3	1
23543	3	1
23568	3	1
23586	3	1
23593	3	1
23625	3	1
23731	3	1
25777	3	1
25793	3	1
25865	3	1
25897	3	1
25915	3	1
25940	3	1
25988	3	1
25989	3	1
26020	3	1
26039	3	1
26051	3	1
26118	3	1
26122	3	1
26261	3	1
26277	3	1
26503	3	1
26578	3	1
26747	3	1
26751	3	1
26959	3	1
26986	3	1
26994	3	1
27069	3	1
27079	3	1
27090	3	1
27101	3	1
27161	3	1
27243	3	1
27334	3	1
27351	3	1
28514	3	1
28951	3	1
28976	3	1
28989	3	1
28998	3	1
29058	3	1
29103	3	1
29107	3	1
29121	3	1
29911	3	1
29920	3	1
29928	3	1
29978	3	1
29982	3	1
30011	3	1
30836	3	1
49854	3	1
50618	3	1
50809	3	1
50853	3	1
51056	3	1
51061	3	1
51082	3	1
51092	3	1
51104	3	1
51110	3	1
51112	3	1
51125	3	1
51131	3	1
51134	3	1
51164	3	1
51182	3	1
51227	3	1
51230	3	1
51249	3	1
51283	3	1
51335	3	1
51422	3	1
51430	3	1
51466	3	1
51497	3	1
51522	3	1
51528	3	1
51537	3	1
51542	3	1
51633	3	1
51667	3	1
51690	3	1
53347	3	1
53405	3	1
53616	3	1
54093	3	1
54331	3	1
54386	3	1
54454	3	1
54463	3	1
54472	3	1
54532	3	1
54557	3	1
54619	3	1
54704	3	1
54814	3	1
54816	3	1
54850	3	1
54896	3	1
54904	3	1
54906	3	1
54921	3	1
54956	3	1
54958	3	1
54963	3	1
54965	3	1
54986	3	1
54993	3	1
55012	3	1
55023	3	1
55048	3	1
55051	3	1
55055	3	1
55063	3	1
55074	3	1
55083	3	1
55105	3	1
55113	3	1
55119	3	1
55135	3	1
55152	3	1
55167	3	1
55186	3	1
55187	3	1
55191	3	1
55209	3	1
55219	3	1
55226	3	1
55230	3	1
55234	3	1
55259	3	1
55260	3	1
55308	3	1
55328	3	1
55544	3	1
55634	3	1
55643	3	1
55652	3	1
55658	3	1
55687	3	1
55707	3	1
55832	3	1
55854	3	1
55906	3	1
56252	3	1
56834	3	1
56900	3	1
56928	3	1
56980	3	1
56981	3	1
56985	3	1
56987	3	1
56993	3	1
57003	3	1
57050	3	1
57091	3	1
57136	3	1
57142	3	1
57148	3	1
57161	3	1
57181	3	1
57216	3	1
57222	3	1
57223	3	1
57486	3	1
57563	3	1
57589	3	1
57591	3	1
57602	3	1
57621	3	1
57661	3	1
57680	3	1
57695	3	1
57708	3	1
57805	3	1
58190	3	1
58486	3	1
58509	3	1
58527	3	1
59274	3	1
60313	3	1
60489	3	1
60560	3	1
63977	3	1
64077	3	1
64114	3	1
64115	3	1
64417	3	1
64423	3	1
64754	3	1
64769	3	1
64782	3	1
64788	3	1
64859	3	1
65008	3	1
65258	3	1
65977	3	1
65983	3	1
65992	3	1
79037	3	1
79042	3	1
79073	3	1
79077	3	1
79139	3	1
79143	3	1
79156	3	1
79159	3	1
79177	3	1
79571	3	1
79612	3	1
79618	3	1
79632	3	1
79651	3	1
79654	3	1
79663	3	1
79664	3	1
79668	3	1
79670	3	1
79680	3	1
79718	3	1
79735	3	1
79745	3	1
79814	3	1
79872	3	1
79902	3	1
79922	3	1
79939	3	1
79955	3	1
79960	3	1
79982	3	1
80006	3	1
80010	3	1
80025	3	1
80055	3	1
80153	3	1
80207	3	1
80208	3	1
80213	3	1
80325	3	1
80331	3	1
80335	3	1
80344	3	1
80345	3	1
80742	3	1
80757	3	1
80758	3	1
80765	3	1
80821	3	1
80829	3	1
80833	3	1
80851	3	1
80895	3	1
81030	3	1
81037	3	1
81537	3	1
81550	3	1
81573	3	1
81603	3	1
81610	3	1
81627	3	1
81631	3	1
81671	3	1
81786	3	1
81788	3	1
81858	3	1
81929	3	1
83464	3	1
83475	3	1
83549	3	1
83605	3	1
83636	3	1
83643	3	1
83657	3	1
83706	3	1
83732	3	1
84034	3	1
84057	3	1
84083	3	1
84132	3	1
84140	3	1
84159	3	1
84181	3	1
84216	3	1
84236	3	1
84243	3	1
84274	3	1
84317	3	1
84333	3	1
84447	3	1
84514	3	1
84634	3	1
84766	3	1
84807	3	1
84817	3	1
84876	3	1
84885	3	1
84900	3	1
84916	3	1
84925	3	1
84942	3	1
84954	3	1
84957	3	1
84969	3	1
84984	3	1
85313	3	1
85315	3	1
85416	3	1
85440	3	1
88455	3	1
89927	3	1
90141	3	1
90416	3	1
90525	3	1
90550	3	1
90634	3	1
90678	3	1
91179	3	1
91304	3	1
91663	3	1
91694	3	1
91869	3	1
91978	3	1
92335	3	1
92675	3	1
92856	3	1
92912	3	1
93185	3	1
93627	3	1
112849	3	1
112942	3	1
113189	3	1
113829	3	1
114836	3	1
114908	3	1
114984	3	1
114991	3	1
115294	3	1
115509	3	1
115650	3	1
115708	3	1
116028	3	1
116228	3	1
116412	3	1
119559	3	1
120071	3	1
121441	3	1
123036	3	1
123355	3	1
124245	3	1
124512	3	1
124936	3	1
124944	3	1
125170	3	1
125488	3	1
126074	3	1
126133	3	1
126298	3	1
126328	3	1
126669	3	1
126917	3	1
128153	3	1
128408	3	1
128866	3	1
129285	3	1
130497	3	1
130502	3	1
130752	3	1
130872	3	1
131474	3	1
132160	3	1
133418	3	1
133686	3	1
137994	3	1
140775	3	1
142678	3	1
143279	3	1
144108	3	1
144110	3	1
145389	3	1
145567	3	1
146059	3	1
146664	3	1
149371	3	1
151987	3	1
152877	3	1
152992	3	1
153241	3	1
154075	3	1
154467	3	1
154807	3	1
155061	3	1
155066	3	1
158219	3	1
161882	3	1
162993	3	1
163732	3	1
163859	3	1
164668	3	1
169792	3	1
169981	3	1
170487	3	1
171586	3	1
196528	3	1
197358	3	1
199990	3	1
200205	3	1
201176	3	1
201232	3	1
201965	3	1
202051	3	1
219988	3	1
220213	3	1
221035	3	1
221037	3	1
221150	3	1
221443	3	1
221504	3	1
246175	3	1
253832	3	1
254295	3	1
254394	3	1
257068	3	1
282996	3	1
283130	3	1
283358	3	1
283416	3	1
284058	3	1
284184	3	1
285331	3	1
285498	3	1
285521	3	1
285782	3	1
285971	3	1
317781	3	1
338596	3	1
340061	3	1
347744	3	1
348378	3	1
374786	3	1
386724	3	1
387357	3	1
387521	3	1
387522	3	1
400673	3	1
400863	3	1
403313	3	1
414318	3	1
440574	3	1
441549	3	1
643866	3	1
728661	3	1
729991	3	1
730087	3	1
100144748	3	1
100526737	3	1
100527963	3	1
100529241	3	1
100532731	3	1
100532736	3	1
102157402	3	1
