# Supplementary material for: Cell type-selective disease-association of genes under high regulatory load
Source: Nucleic Acids Res. 2015 Oct 10;43(18):8839–55. doi: 10.1093/nar/gkv863 (PMC4605313; doi:10.1093/nar/gkv863)
Supplement: SUPPLEMENTARY DATA [file supp_gkv863_nar-01077-z-2015-File011.zip › HighEnhLoad_VenousBlood.CD4+_TCell.C002Q1H1_10PCNT_02-Feb-2015.txt]

Entrez Gene ID	Nr Enh	H3K4me3 status
2113	31	1
64919	31	1
10320	28	1
27086	28	1
63979	26	1
83786	25	1
678	23	1
1880	23	1
8111	23	1
10123	23	1
57410	23	1
91526	23	1
677	22	1
51621	22	1
9375	21	1
23498	21	1
80055	21	1
440193	21	1
921	20	1
960	20	1
6720	20	1
112616	20	1
389289	20	1
10801	19	1
51012	19	1
203328	18	1
1603	17	1
5451	17	1
7430	17	1
10365	17	1
84417	17	1
1236	16	1
3097	16	1
5527	16	1
7852	16	1
58513	16	1
919	15	1
923	15	1
2051	15	1
2534	15	1
6605	15	1
9267	15	1
54918	15	1
382	14	1
399	14	1
1831	14	1
3659	14	1
5583	14	1
7185	14	1
9712	14	1
9938	14	1
10659	14	1
23048	14	1
25939	14	1
26207	14	1
89846	14	1
203245	14	1
286336	14	1
87	13	1
1106	13	1
1788	13	1
3091	13	1
3185	13	1
5443	13	1
5900	13	1
8021	13	1
8440	13	1
10868	13	1
25926	13	1
55080	13	1
253260	13	1
283149	13	1
1778	12	1
4627	12	1
5093	12	1
5154	12	1
5293	12	1
7351	12	1
9663	12	1
54861	12	1
57211	12	1
83641	12	1
129293	12	1
283349	12	1
399665	12	1
976	11	1
2353	11	1
2872	11	1
3676	11	1
5588	11	1
5788	11	1
6506	11	1
7109	11	1
7832	11	1
8187	11	1
8542	11	1
8869	11	1
8898	11	1
9595	11	1
10397	11	1
11320	11	1
22821	11	1
22859	11	1
23240	11	1
26147	11	1
26301	11	1
28984	11	1
54919	11	1
57492	11	1
64784	11	1
65249	11	1
84441	11	1
124783	11	1
155038	11	1
168537	11	1
221178	11	1
359948	11	1
1768	10	1
2081	10	1
2799	10	1
3312	10	1
3337	10	1
3575	10	1
4289	10	1
5822	10	1
6314	10	1
6482	10	1
6584	10	1
6843	10	1
6903	10	1
7050	10	1
8632	10	1
9150	10	1
9516	10	1
10140	10	1
10163	10	1
10743	10	1
29121	10	1
51322	10	1
54980	10	1
55294	10	1
55734	10	1
55893	10	1
57134	10	1
64072	10	1
64174	10	1
81606	10	1
123099	10	1
146691	10	1
338692	10	1
156	9	1
493	9	1
694	9	1
998	9	1
1316	9	1
1352	9	1
3344	9	1
3727	9	1
4170	9	1
5305	9	1
8703	9	1
9043	9	1
9169	9	1
9262	9	1
9750	9	1
9861	9	1
9960	9	1
10477	9	1
22883	9	1
23181	9	1
23291	9	1
26112	9	1
29933	9	1
51316	9	1
54815	9	1
54900	9	1
55054	9	1
55129	9	1
55729	9	1
60468	9	1
64115	9	1
79048	9	1
83983	9	1
92106	9	1
128553	9	1
136259	9	1
140688	9	1
261734	9	1
283358	9	1
400451	9	1
414318	9	1
309	8	1
408	8	1
641	8	1
752	8	1
801	8	1
2194	8	1
2289	8	1
3566	8	1
3631	8	1
3669	8	1
3707	8	1
4155	8	1
4179	8	1
4772	8	1
5209	8	1
5989	8	1
6304	8	1
6793	8	1
7456	8	1
7764	8	1
7805	8	1
8556	8	1
8881	8	1
9208	8	1
9679	8	1
9759	8	1
9781	8	1
9792	8	1
10237	8	1
11278	8	1
23180	8	1
23225	8	1
23239	8	1
23670	8	1
26999	8	1
27245	8	1
51074	8	1
51429	8	1
51466	8	1
51611	8	1
51669	8	1
55267	8	1
57018	8	1
57097	8	1
57488	8	1
64077	8	1
80146	8	1
80335	8	1
81539	8	1
84230	8	1
84456	8	1
112840	8	1
117289	8	1
126308	8	1
151556	8	1
256380	8	1
388228	8	1
493753	8	1
103	7	1
113	7	1
379	7	1
596	7	1
643	7	1
687	7	1
915	7	1
916	7	1
994	7	1
1390	7	1
1453	7	1
1656	7	1
1901	7	1
2268	7	1
2495	7	1
2625	7	1
3090	7	1
3384	7	1
3399	7	1
3570	7	1
3689	7	1
3985	7	1
4146	7	1
4154	7	1
4306	7	1
4609	7	1
4835	7	1
4929	7	1
5339	7	1
5631	7	1
5829	7	1
5890	7	1
5914	7	1
5933	7	1
6672	7	1
6711	7	1
6935	7	1
7048	7	1
7097	7	1
7133	7	1
7316	7	1
7514	7	1
7534	7	1
7538	7	1
7541	7	1
7799	7	1
8340	7	1
8609	7	1
8621	7	1
8871	7	1
9020	7	1
10106	7	1
10120	7	1
10972	7	1
23078	7	1
23214	7	1
23293	7	1
23484	7	1
23507	7	1
23515	7	1
25804	7	1
26119	7	1
27040	7	1
29117	7	1
29965	7	1
51321	7	1
53827	7	1
54108	7	1
54187	7	1
54880	7	1
55048	7	1
55173	7	1
55317	7	1
55352	7	1
55593	7	1
55810	7	1
55904	7	1
57194	7	1
57407	7	1
57533	7	1
57602	7	1
58190	7	1
60481	7	1
64131	7	1
64207	7	1
64769	7	1
64837	7	1
79026	7	1
79883	7	1
80765	7	1
80781	7	1
81558	7	1
81575	7	1
83855	7	1
84034	7	1
84440	7	1
84875	7	1
85315	7	1
94120	7	1
113263	7	1
113791	7	1
124936	7	1
157574	7	1
162394	7	1
220929	7	1
256006	7	1
256021	7	1
257236	7	1
283643	7	1
340152	7	1
400954	7	1
494188	7	1
100	6	1
397	6	1
476	6	1
705	6	1
754	6	1
841	6	1
864	6	1
894	6	1
1112	6	1
1315	6	1
1846	6	1
1889	6	1
1937	6	1
1992	6	1
1997	6	1
2077	6	1
2308	6	1
2537	6	1
2744	6	1
2800	6	1
2841	6	1
2995	6	1
3017	6	1
3020	6	1
3033	6	1
3295	6	1
3382	6	1
3603	6	1
3726	6	1
3845	6	1
3983	6	1
4335	6	1
4715	6	1
5187	6	1
5188	6	1
5272	6	1
5335	6	1
5682	6	1
5757	6	1
5880	6	1
5908	6	1
5970	6	1
6046	6	1
6256	6	1
6513	6	1
6573	6	1
6777	6	1
6932	6	1
7114	6	1
7128	6	1
7287	6	1
7528	6	1
7535	6	1
7621	6	1
7994	6	1
8498	6	1
8635	6	1
8672	6	1
8766	6	1
8832	6	1
9051	6	1
9057	6	1
9138	6	1
9214	6	1
9601	6	1
9804	6	1
9806	6	1
9907	6	1
10194	6	1
10209	6	1
10370	6	1
10938	6	1
10947	6	1
11123	6	1
22806	6	1
22823	6	1
23152	6	1
23254	6	1
23347	6	1
23508	6	1
23543	6	1
23590	6	1
25816	6	1
25885	6	1
25949	6	1
25972	6	1
26065	6	1
26205	6	1
27128	6	1
27342	6	1
30844	6	1
50615	6	1
50853	6	1
51104	6	1
51176	6	1
51202	6	1
51274	6	1
51379	6	1
51479	6	1
51608	6	1
54518	6	1
54892	6	1
55187	6	1
55561	6	1
55604	6	1
55617	6	1
55809	6	1
57118	6	1
57463	6	1
57561	6	1
57620	6	1
60493	6	1
79643	6	1
79706	6	1
79906	6	1
80149	6	1
80228	6	1
80762	6	1
80774	6	1
80824	6	1
80833	6	1
81537	6	1
81704	6	1
83442	6	1
83931	6	1
84056	6	1
84959	6	1
90324	6	1
91544	6	1
91748	6	1
93974	6	1
113277	6	1
114327	6	1
116028	6	1
126917	6	1
132160	6	1
140609	6	1
140862	6	1
148867	6	1
152006	6	1
154075	6	1
154467	6	1
167826	6	1
201595	6	1
221937	6	1
284001	6	1
284058	6	1
375748	6	1
389170	6	1
100507050	6	1
274	5	1
301	5	1
567	5	1
572	5	1
780	5	1
832	5	1
861	5	1
896	5	1
924	5	1
961	5	1
1102	5	1
1153	5	1
1298	5	1
1396	5	1
1803	5	1
1843	5	1
1844	5	1
1915	5	1
2033	5	1
2146	5	1
2185	5	1
2323	5	1
2354	5	1
2869	5	1
2879	5	1
2908	5	1
3013	5	1
3191	5	1
3418	5	1
3480	5	1
3619	5	1
3660	5	1
3678	5	1
3688	5	1
3702	5	1
3838	5	1
3956	5	1
4001	5	1
4012	5	1
4063	5	1
4194	5	1
4209	5	1
4293	5	1
4600	5	1
4691	5	1
4947	5	1
4967	5	1
5025	5	1
5292	5	1
5296	5	1
5412	5	1
5500	5	1
5504	5	1
5641	5	1
5734	5	1
5738	5	1
5922	5	1
5937	5	1
5987	5	1
6001	5	1
6095	5	1
6239	5	1
6281	5	1
6282	5	1
6305	5	1
6310	5	1
6455	5	1
6480	5	1
6494	5	1
6497	5	1
6504	5	1
6509	5	1
6515	5	1
6772	5	1
6774	5	1
6789	5	1
7049	5	1
7159	5	1
7337	5	1
7404	5	1
7443	5	1
7508	5	1
8209	5	1
8289	5	1
8317	5	1
8343	5	1
8351	5	1
8357	5	1
8445	5	1
8452	5	1
8453	5	1
8651	5	1
8653	5	1
8675	5	1
8764	5	1
8829	5	1
8837	5	1
8925	5	1
9049	5	1
9147	5	1
9202	5	1
9252	5	1
9263	5	1
9349	5	1
9567	5	1
9592	5	1
9701	5	1
9766	5	1
9830	5	1
9854	5	1
9905	5	1
9922	5	1
9967	5	1
10007	5	1
10198	5	1
10260	5	1
10311	5	1
10403	5	1
10492	5	1
10608	5	1
10628	5	1
10788	5	1
10809	5	1
10962	5	1
11040	5	1
11043	5	1
11052	5	1
11142	5	1
11160	5	1
11238	5	1
11333	5	1
22861	5	1
22990	5	1
23013	5	1
23081	5	1
23099	5	1
23118	5	1
23272	5	1
23275	5	1
23341	5	1
23352	5	1
23387	5	1
23409	5	1
23533	5	1
25771	5	1
25828	5	1
26051	5	1
26057	5	1
26092	5	1
26986	5	1
27235	5	1
27430	5	1
27436	5	1
28989	5	1
28998	5	1
29107	5	1
29982	5	1
30836	5	1
51058	5	1
51134	5	1
51422	5	1
51451	5	1
51564	5	1
51696	5	1
51735	5	1
54407	5	1
54462	5	1
54476	5	1
54507	5	1
54541	5	1
54788	5	1
54850	5	1
55069	5	1
55081	5	1
55114	5	1
55544	5	1
55636	5	1
55650	5	1
55690	5	1
55700	5	1
55723	5	1
55748	5	1
55832	5	1
56262	5	1
56882	5	1
57124	5	1
57125	5	1
57403	5	1
57455	5	1
57649	5	1
57666	5	1
57732	5	1
60561	5	1
63898	5	1
64333	5	1
64744	5	1
64781	5	1
79042	5	1
79143	5	1
79157	5	1
79188	5	1
79657	5	1
79758	5	1
79789	5	1
79791	5	1
79825	5	1
79831	5	1
79879	5	1
79890	5	1
79932	5	1
79961	5	1
80169	5	1
80830	5	1
80853	5	1
81926	5	1
83643	5	1
83667	5	1
84138	5	1
84159	5	1
84269	5	1
84307	5	1
84330	5	1
84514	5	1
84816	5	1
84913	5	1
85013	5	1
90007	5	1
91452	5	1
91607	5	1
91978	5	1
112495	5	1
113828	5	1
114836	5	1
114932	5	1
115286	5	1
124944	5	1
127281	5	1
130502	5	1
131096	5	1
143684	5	1
143686	5	1
145482	5	1
147015	5	1
149478	5	1
154881	5	1
157638	5	1
162993	5	1
163859	5	1
168374	5	1
197322	5	1
200844	5	1
201164	5	1
246175	5	1
253558	5	1
255104	5	1
256987	5	1
283991	5	1
284131	5	1
337867	5	1
343990	5	1
387119	5	1
388753	5	1
389792	5	1
474344	5	1
729515	5	1
132	4	1
202	4	1
288	4	1
391	4	1
472	4	1
473	4	1
483	4	1
696	4	1
843	4	1
868	4	1
914	4	1
1027	4	1
1107	4	1
1201	4	1
1289	4	1
1385	4	1
1445	4	1
1649	4	1
1654	4	1
1655	4	1
1859	4	1
1939	4	1
2014	4	1
2099	4	1
2302	4	1
2309	4	1
2314	4	1
2355	4	1
2530	4	1
2547	4	1
2735	4	1
2766	4	1
2820	4	1
2889	4	1
2957	4	1
2965	4	1
3007	4	1
3032	4	1
3098	4	1
3105	4	1
3107	4	1
3146	4	1
3159	4	1
3178	4	1
3181	4	1
3275	4	1
3561	4	1
3594	4	1
3632	4	1
3638	4	1
3692	4	1
3695	4	1
3716	4	1
3725	4	1
3832	4	1
3930	4	1
3932	4	1
3949	4	1
3980	4	1
4050	4	1
4242	4	1
4245	4	1
4288	4	1
4351	4	1
4642	4	1
4773	4	1
4925	4	1
5008	4	1
5089	4	1
5128	4	1
5151	4	1
5195	4	1
5294	4	1
5467	4	1
5533	4	1
5552	4	1
5603	4	1
5689	4	1
5698	4	1
5791	4	1
5813	4	1
5870	4	1
5875	4	1
5898	4	1
5901	4	1
5903	4	1
6009	4	1
6047	4	1
6195	4	1
6196	4	1
6309	4	1
6311	4	1
6397	4	1
6430	4	1
6446	4	1
6449	4	1
6452	4	1
6500	4	1
6627	4	1
6641	4	1
6653	4	1
6776	4	1
6786	4	1
6827	4	1
6844	4	1
6856	4	1
6890	4	1
6894	4	1
6938	4	1
6945	4	1
6993	4	1
7008	4	1
7037	4	1
7074	4	1
7112	4	1
7158	4	1
7260	4	1
7326	4	1
7416	4	1
7690	4	1
7700	4	1
7752	4	1
8204	4	1
8233	4	1
8303	4	1
8334	4	1
8347	4	1
8349	4	1
8360	4	1
8365	4	1
8366	4	1
8405	4	1
8449	4	1
8460	4	1
8514	4	1
8631	4	1
8659	4	1
8661	4	1
8763	4	1
8851	4	1
8870	4	1
8930	4	1
9021	4	1
9256	4	1
9322	4	1
9404	4	1
9445	4	1
9466	4	1
9600	4	1
9644	4	1
9683	4	1
9736	4	1
9788	4	1
9842	4	1
9898	4	1
9948	4	1
9978	4	1
10019	4	1
10049	4	1
10095	4	1
10099	4	1
10100	4	1
10125	4	1
10154	4	1
10166	4	1
10174	4	1
10208	4	1
10221	4	1
10283	4	1
10472	4	1
10473	4	1
10531	4	1
10534	4	1
10541	4	1
10567	4	1
10625	4	1
10636	4	1
10645	4	1
10672	4	1
10691	4	1
10735	4	1
10755	4	1
10758	4	1
10785	4	1
10943	4	1
10957	4	1
10988	4	1
11018	4	1
11070	4	1
11177	4	1
11212	4	1
11214	4	1
11331	4	1
11332	4	1
11335	4	1
22898	4	1
22904	4	1
22934	4	1
22992	4	1
23067	4	1
23102	4	1
23112	4	1
23113	4	1
23144	4	1
23164	4	1
23175	4	1
23198	4	1
23211	4	1
23228	4	1
23253	4	1
23283	4	1
23308	4	1
23345	4	1
23412	4	1
23468	4	1
23471	4	1
23479	4	1
23492	4	1
23522	4	1
23593	4	1
25777	4	1
25842	4	1
25946	4	1
25948	4	1
26018	4	1
26046	4	1
26157	4	1
27013	4	1
27101	4	1
27161	4	1
27250	4	1
28951	4	1
29920	4	1
29950	4	1
29998	4	1
50515	4	1
50651	4	1
50861	4	1
51043	4	1
51108	4	1
51125	4	1
51138	4	1
51230	4	1
51249	4	1
51411	4	1
51507	4	1
51552	4	1
51586	4	1
51646	4	1
51726	4	1
51752	4	1
54112	4	1
54149	4	1
54331	4	1
54468	4	1
54663	4	1
54814	4	1
54820	4	1
54877	4	1
54890	4	1
54896	4	1
54956	4	1
54964	4	1
55038	4	1
55051	4	1
55084	4	1
55171	4	1
55180	4	1
55194	4	1
55252	4	1
55254	4	1
55257	4	1
55308	4	1
55340	4	1
55422	4	1
55608	4	1
55643	4	1
55646	4	1
55652	4	1
55658	4	1
55911	4	1
56342	4	1
56829	4	1
56963	4	1
56990	4	1
57091	4	1
57122	4	1
57136	4	1
57148	4	1
57161	4	1
57162	4	1
57184	4	1
57198	4	1
57326	4	1
57498	4	1
57521	4	1
57571	4	1
57589	4	1
57623	4	1
57707	4	1
57713	4	1
58500	4	1
58508	4	1
58526	4	1
60312	4	1
60313	4	1
60489	4	1
60673	4	1
60678	4	1
64410	4	1
64417	4	1
64746	4	1
64763	4	1
64853	4	1
65008	4	1
65125	4	1
78994	4	1
79037	4	1
79137	4	1
79159	4	1
79180	4	1
79446	4	1
79612	4	1
79658	4	1
79664	4	1
79931	4	1
80017	4	1
80314	4	1
80829	4	1
80851	4	1
81619	4	1
81786	4	1
83549	4	1
83605	4	1
83696	4	1
83874	4	1
84057	4	1
84140	4	1
84255	4	1
84270	4	1
84271	4	1
84309	4	1
84433	4	1
84532	4	1
84678	4	1
84872	4	1
84876	4	1
84969	4	1
85457	4	1
89765	4	1
90120	4	1
90141	4	1
90390	4	1
90799	4	1
91252	4	1
91300	4	1
91461	4	1
91663	4	1
91694	4	1
92017	4	1
92370	4	1
93185	4	1
94134	4	1
113246	4	1
113802	4	1
114984	4	1
116228	4	1
116985	4	1
117584	4	1
118426	4	1
122786	4	1
125170	4	1
128338	4	1
129285	4	1
133418	4	1
136051	4	1
146664	4	1
152007	4	1
154791	4	1
162989	4	1
167838	4	1
195828	4	1
196074	4	1
196528	4	1
197370	4	1
199990	4	1
219402	4	1
220074	4	1
220972	4	1
221037	4	1
221504	4	1
253143	4	1
256586	4	1
259230	4	1
283130	4	1
284273	4	1
284613	4	1
339448	4	1
340061	4	1
343521	4	1
348378	4	1
373156	4	1
374819	4	1
388650	4	1
400566	4	1
643836	4	1
652968	4	1
692312	4	1
100506581	4	1
100532731	4	1
100996928	4	1
101927322	4	1
23	3	1
39	3	1
98	3	1
120	3	1
135	3	1
225	3	1
307	3	1
378	3	1
388	3	1
439	3	1
539	3	1
657	3	1
663	3	1
669	3	1
753	3	1
808	3	1
829	3	1
831	3	1
836	3	1
842	3	1
898	3	1
939	3	1
944	3	1
959	3	1
972	3	1
987	3	1
996	3	1
1013	3	1
1025	3	1
1039	3	1
1131	3	1
1154	3	1
1195	3	1
1211	3	1
1388	3	1
1394	3	1
1407	3	1
1454	3	1
1487	3	1
1499	3	1
1595	3	1
1601	3	1
1605	3	1
1606	3	1
1616	3	1
1635	3	1
1717	3	1
1731	3	1
1738	3	1
1785	3	1
1786	3	1
1798	3	1
1838	3	1
1974	3	1
1983	3	1
1998	3	1
2023	3	1
2029	3	1
2035	3	1
2055	3	1
2059	3	1
2067	3	1
2100	3	1
2286	3	1
2313	3	1
2483	3	1
2597	3	1
2643	3	1
2665	3	1
2729	3	1
2734	3	1
2773	3	1
2788	3	1
2801	3	1
2971	3	1
3001	3	1
3006	3	1
3024	3	1
3030	3	1
3096	3	1
3111	3	1
3151	3	1
3164	3	1
3184	3	1
3190	3	1
3192	3	1
3212	3	1
3320	3	1
3326	3	1
3329	3	1
3336	3	1
3362	3	1
3422	3	1
3475	3	1
3572	3	1
3587	3	1
3609	3	1
3621	3	1
3622	3	1
3635	3	1
3643	3	1
3665	3	1
3735	3	1
3738	3	1
3749	3	1
3796	3	1
3799	3	1
3833	3	1
3842	3	1
3895	3	1
3936	3	1
3939	3	1
3945	3	1
3955	3	1
3964	3	1
4008	3	1
4033	3	1
4054	3	1
4055	3	1
4077	3	1
4121	3	1
4124	3	1
4149	3	1
4172	3	1
4218	3	1
4282	3	1
4292	3	1
4299	3	1
4528	3	1
4594	3	1
4599	3	1
4601	3	1
4603	3	1
4616	3	1
4729	3	1
4739	3	1
4775	3	1
4792	3	1
4809	3	1
4814	3	1
4853	3	1
4863	3	1
4927	3	1
4953	3	1
5062	3	1
5071	3	1
5073	3	1
5116	3	1
5150	3	1
5152	3	1
5163	3	1
5190	3	1
5191	3	1
5252	3	1
5257	3	1
5269	3	1
5277	3	1
5290	3	1
5333	3	1
5334	3	1
5366	3	1
5413	3	1
5430	3	1
5452	3	1
5463	3	1
5465	3	1
5514	3	1
5528	3	1
5582	3	1
5585	3	1
5607	3	1
5664	3	1
5693	3	1
5704	3	1
5711	3	1
5713	3	1
5719	3	1
5777	3	1
5781	3	1
5795	3	1
5796	3	1
5862	3	1
5873	3	1
5911	3	1
5920	3	1
5926	3	1
5928	3	1
5931	3	1
5936	3	1
5981	3	1
5991	3	1
6015	3	1
6119	3	1
6133	3	1
6135	3	1
6137	3	1
6184	3	1
6193	3	1
6199	3	1
6203	3	1
6205	3	1
6206	3	1
6233	3	1
6240	3	1
6251	3	1
6293	3	1
6294	3	1
6302	3	1
6389	3	1
6402	3	1
6404	3	1
6433	3	1
6477	3	1
6478	3	1
6533	3	1
6574	3	1
6628	3	1
6632	3	1
6633	3	1
6642	3	1
6654	3	1
6670	3	1
6729	3	1
6767	3	1
6801	3	1
6829	3	1
6880	3	1
6882	3	1
6883	3	1
6892	3	1
6907	3	1
6908	3	1
6911	3	1
6996	3	1
7019	3	1
7064	3	1
7090	3	1
7091	3	1
7122	3	1
7124	3	1
7132	3	1
7134	3	1
7155	3	1
7174	3	1
7188	3	1
7284	3	1
7320	3	1
7322	3	1
7334	3	1
7335	3	1
7353	3	1
7375	3	1
7378	3	1
7389	3	1
7408	3	1
7417	3	1
7431	3	1
7476	3	1
7515	3	1
7532	3	1
7536	3	1
7544	3	1
7587	3	1
7593	3	1
7597	3	1
7695	3	1
7705	3	1
7718	3	1
7738	3	1
7760	3	1
7763	3	1
7818	3	1
7873	3	1
7879	3	1
7884	3	1
7975	3	1
8030	3	1
8165	3	1
8175	3	1
8195	3	1
8239	3	1
8318	3	1
8329	3	1
8338	3	1
8346	3	1
8355	3	1
8364	3	1
8379	3	1
8411	3	1
8412	3	1
8507	3	1
8527	3	1
8550	3	1
8553	3	1
8554	3	1
8559	3	1
8568	3	1
8607	3	1
8666	3	1
8677	3	1
8693	3	1
8698	3	1
8718	3	1
8720	3	1
8795	3	1
8801	3	1
8826	3	1
8831	3	1
8880	3	1
8886	3	1
8899	3	1
8915	3	1
8971	3	1
9045	3	1
9063	3	1
9092	3	1
9117	3	1
9120	3	1
9125	3	1
9139	3	1
9148	3	1
9149	3	1
9158	3	1
9159	3	1
9166	3	1
9168	3	1
9181	3	1
9212	3	1
9229	3	1
9235	3	1
9240	3	1
9241	3	1
9254	3	1
9274	3	1
9295	3	1
9354	3	1
9402	3	1
9441	3	1
9444	3	1
9452	3	1
9453	3	1
9459	3	1
9469	3	1
9474	3	1
9489	3	1
9522	3	1
9524	3	1
9526	3	1
9542	3	1
9572	3	1
9589	3	1
9604	3	1
9665	3	1
9667	3	1
9689	3	1
9692	3	1
9703	3	1
9725	3	1
9733	3	1
9774	3	1
9797	3	1
9833	3	1
9840	3	1
9852	3	1
9857	3	1
9867	3	1
9882	3	1
9894	3	1
9961	3	1
9976	3	1
9986	3	1
9987	3	1
9993	3	1
10015	3	1
10025	3	1
10036	3	1
10045	3	1
10068	3	1
10069	3	1
10090	3	1
10114	3	1
10116	3	1
10127	3	1
10153	3	1
10171	3	1
10188	3	1
10193	3	1
10199	3	1
10204	3	1
10210	3	1
10212	3	1
10225	3	1
10274	3	1
10307	3	1
10312	3	1
10316	3	1
10336	3	1
10396	3	1
10418	3	1
10421	3	1
10423	3	1
10432	3	1
10436	3	1
10460	3	1
10475	3	1
10476	3	1
10483	3	1
10499	3	1
10519	3	1
10522	3	1
10539	3	1
10550	3	1
10591	3	1
10602	3	1
10618	3	1
10632	3	1
10654	3	1
10657	3	1
10667	3	1
10681	3	1
10725	3	1
10766	3	1
10771	3	1
10870	3	1
10914	3	1
10920	3	1
10982	3	1
11007	3	1
11019	3	1
11066	3	1
11091	3	1
11100	3	1
11118	3	1
11188	3	1
11190	3	1
11243	3	1
11253	3	1
11273	3	1
11316	3	1
11322	3	1
11334	3	1
22794	3	1
22838	3	1
22853	3	1
22870	3	1
22879	3	1
22882	3	1
22890	3	1
22900	3	1
22913	3	1
22927	3	1
22948	3	1
23029	3	1
23031	3	1
23036	3	1
23043	3	1
23046	3	1
23070	3	1
23080	3	1
23097	3	1
23137	3	1
23140	3	1
23157	3	1
23172	3	1
23186	3	1
23189	3	1
23218	3	1
23224	3	1
23234	3	1
23294	3	1
23295	3	1
23318	3	1
23326	3	1
23332	3	1
23338	3	1
23353	3	1
23360	3	1
23369	3	1
23379	3	1
23383	3	1
23411	3	1
23451	3	1
23499	3	1
23523	3	1
23526	3	1
23550	3	1
23552	3	1
23558	3	1
23559	3	1
23568	3	1
23588	3	1
23625	3	1
23635	3	1
23645	3	1
23658	3	1
23731	3	1
23787	3	1
24148	3	1
25797	3	1
25820	3	1
25824	3	1
25831	3	1
25843	3	1
25850	3	1
25851	3	1
25865	3	1
25874	3	1
25912	3	1
25915	3	1
25989	3	1
26009	3	1
26118	3	1
26122	3	1
26256	3	1
26520	3	1
26578	3	1
26608	3	1
26959	3	1
27010	3	1
27079	3	1
27090	3	1
27106	3	1
27314	3	1
27315	3	1
27334	3	1
28959	3	1
28973	3	1
28988	3	1
29058	3	1
29066	3	1
29079	3	1
29105	3	1
29116	3	1
29123	3	1
29882	3	1
29904	3	1
29911	3	1
29978	3	1
30011	3	1
50619	3	1
50717	3	1
50808	3	1
50852	3	1
50854	3	1
51024	3	1
51061	3	1
51082	3	1
51096	3	1
51098	3	1
51100	3	1
51112	3	1
51131	3	1
51174	3	1
51218	3	1
51246	3	1
51256	3	1
51272	3	1
51283	3	1
51303	3	1
51315	3	1
51341	3	1
51368	3	1
51430	3	1
51504	3	1
51526	3	1
51531	3	1
51571	3	1
51582	3	1
51585	3	1
51601	3	1
51642	3	1
51667	3	1
51690	3	1
51719	3	1
51741	3	1
51742	3	1
53347	3	1
54102	3	1
54386	3	1
54463	3	1
54472	3	1
54496	3	1
54555	3	1
54584	3	1
54704	3	1
54799	3	1
54842	3	1
54843	3	1
54879	3	1
54891	3	1
54904	3	1
54906	3	1
54910	3	1
54915	3	1
54981	3	1
54984	3	1
54991	3	1
54993	3	1
55004	3	1
55007	3	1
55009	3	1
55012	3	1
55023	3	1
55030	3	1
55052	3	1
55083	3	1
55111	3	1
55119	3	1
55147	3	1
55152	3	1
55166	3	1
55167	3	1
55186	3	1
55191	3	1
55209	3	1
55249	3	1
55251	3	1
55291	3	1
55303	3	1
55328	3	1
55362	3	1
55573	3	1
55602	3	1
55619	3	1
55657	3	1
55660	3	1
55664	3	1
55672	3	1
55687	3	1
55704	3	1
55718	3	1
55743	3	1
55777	3	1
55793	3	1
55794	3	1
55827	3	1
55843	3	1
55850	3	1
55852	3	1
55900	3	1
55914	3	1
55915	3	1
55969	3	1
56252	3	1
56254	3	1
56261	3	1
56681	3	1
56834	3	1
56848	3	1
56888	3	1
56897	3	1
56913	3	1
56927	3	1
56928	3	1
56929	3	1
56975	3	1
56981	3	1
56987	3	1
56997	3	1
57035	3	1
57092	3	1
57142	3	1
57190	3	1
57215	3	1
57216	3	1
57223	3	1
57228	3	1
57404	3	1
57459	3	1
57493	3	1
57583	3	1
57591	3	1
57592	3	1
57596	3	1
57621	3	1
57674	3	1
57680	3	1
57695	3	1
57708	3	1
57805	3	1
58478	3	1
59339	3	1
60314	3	1
60436	3	1
60560	3	1
60626	3	1
60686	3	1
63929	3	1
63977	3	1
64005	3	1
64098	3	1
64236	3	1
64324	3	1
64332	3	1
64754	3	1
64782	3	1
64783	3	1
64788	3	1
64841	3	1
64852	3	1
64854	3	1
64921	3	1
64928	3	1
64979	3	1
65056	3	1
65094	3	1
65260	3	1
65986	3	1
79002	3	1
79031	3	1
79035	3	1
79050	3	1
79058	3	1
79134	3	1
79155	3	1
79161	3	1
79174	3	1
79585	3	1
79602	3	1
79654	3	1
79663	3	1
79665	3	1
79716	3	1
79718	3	1
79720	3	1
79725	3	1
79735	3	1
79745	3	1
79893	3	1
79896	3	1
79925	3	1
80006	3	1
80010	3	1
80025	3	1
80153	3	1
80185	3	1
80196	3	1
80204	3	1
80207	3	1
80208	3	1
80305	3	1
80705	3	1
80895	3	1
81030	3	1
81490	3	1
81573	3	1
81610	3	1
81631	3	1
81688	3	1
81788	3	1
81930	3	1
83452	3	1
83591	3	1
83593	3	1
83636	3	1
83642	3	1
83734	3	1
83759	3	1
83852	3	1
83861	3	1
83986	3	1
84105	3	1
84124	3	1
84154	3	1
84191	3	1
84236	3	1
84268	3	1
84296	3	1
84305	3	1
84320	3	1
84333	3	1
84364	3	1
84524	3	1
84640	3	1
84693	3	1
84807	3	1
84861	3	1
84883	3	1
84892	3	1
84925	3	1
84928	3	1
84932	3	1
84947	3	1
84957	3	1
84987	3	1
85235	3	1
85236	3	1
85450	3	1
89766	3	1
90231	3	1
90411	3	1
90416	3	1
90506	3	1
90525	3	1
90637	3	1
91179	3	1
91351	3	1
91419	3	1
91775	3	1
92140	3	1
92241	3	1
92285	3	1
92305	3	1
92335	3	1
92595	3	1
92675	3	1
93349	3	1
93663	3	1
94103	3	1
95681	3	1
112942	3	1
[truncated: 136 more rows]
