# Supplementary material for: Cell type-selective disease-association of genes under high regulatory load
Source: Nucleic Acids Res. 2015 Oct 10;43(18):8839–55. doi: 10.1093/nar/gkv863 (PMC4605313; doi:10.1093/nar/gkv863)
Supplement: SUPPLEMENTARY DATA [file supp_gkv863_nar-01077-z-2015-File011.zip › HighEnhLoad_VenousBlood.AltActMacrophage.S00BS4H1_10PCNT_02-Feb-2015.txt]

Entrez Gene ID	Nr Enh	H3K4me3 status
85453	56	1
677	52	1
55686	51	1
467	50	1
2335	48	1
6239	46	1
29937	45	1
2889	43	1
861	42	1
100506115	42	1
4026	41	1
5890	40	1
125228	40	1
753	39	1
64072	39	1
83549	39	1
4092	38	1
9792	38	1
57178	38	1
54102	37	1
9308	36	1
57410	36	1
6446	35	1
9811	35	1
84890	35	1
1316	34	1
3720	34	1
6509	34	1
50515	34	1
55315	34	1
83786	34	1
2120	33	1
8013	33	1
9450	33	1
359948	33	1
960	32	1
79730	32	1
81671	32	1
22891	31	1
51174	31	1
9938	30	1
10952	30	1
54502	30	1
5770	29	1
6533	29	1
9839	29	1
10783	29	1
6506	28	1
9023	28	1
9804	28	1
10762	28	1
23613	28	1
1230	27	1
8632	27	1
23313	27	1
57217	27	1
1130	26	1
2059	26	1
2729	26	1
5800	26	1
8498	26	1
9355	26	1
10105	26	1
10370	26	1
51523	26	1
55277	26	1
414318	26	1
2353	25	1
2587	25	1
4155	25	1
64207	25	1
375387	25	1
366	24	1
678	24	1
4023	24	1
9444	24	1
9612	24	1
9922	24	1
23225	24	1
28989	24	1
58490	24	1
80301	24	1
597	23	1
4286	23	1
7037	23	1
7052	23	1
8613	23	1
11138	23	1
23022	23	1
23550	23	1
27242	23	1
56975	23	1
84249	23	1
161742	23	1
3398	22	1
3707	22	1
4205	22	1
4811	22	1
5990	22	1
23514	22	1
51123	22	1
84869	22	1
87	21	1
1050	21	1
1051	21	1
1052	21	1
10801	21	1
56895	21	1
64759	21	1
83592	21	1
91768	21	1
145389	21	1
348094	21	1
785	20	1
1476	20	1
3725	20	1
3744	20	1
4216	20	1
7050	20	1
7357	20	1
10184	20	1
51126	20	1
57181	20	1
80315	20	1
167465	20	1
375057	20	1
375449	20	1
1514	19	1
2239	19	1
2321	19	1
2776	19	1
3660	19	1
3958	19	1
5578	19	1
5921	19	1
7090	19	1
9522	19	1
10253	19	1
11214	19	1
23764	19	1
25939	19	1
26225	19	1
51321	19	1
55640	19	1
57600	19	1
64420	19	1
91272	19	1
93487	19	1
161291	19	1
687	18	1
2171	18	1
3557	18	1
5791	18	1
6310	18	1
8289	18	1
9686	18	1
10533	18	1
23648	18	1
51253	18	1
51409	18	1
54602	18	1
60481	18	1
123355	18	1
949	17	1
1102	17	1
1154	17	1
1350	17	1
2034	17	1
2309	17	1
3838	17	1
4245	17	1
4288	17	1
5093	17	1
5468	17	1
7114	17	1
7879	17	1
8491	17	1
8829	17	1
23498	17	1
25829	17	1
27342	17	1
27436	17	1
28976	17	1
51274	17	1
51466	17	1
51571	17	1
54877	17	1
55667	17	1
79718	17	1
123016	17	1
123099	17	1
154881	17	1
463	16	1
961	16	1
1112	16	1
1601	16	1
3032	16	1
3570	16	1
3927	16	1
3987	16	1
5933	16	1
6195	16	1
7555	16	1
8566	16	1
9208	16	1
9267	16	1
10971	16	1
11161	16	1
11343	16	1
28996	16	1
50807	16	1
51422	16	1
54980	16	1
56261	16	1
56301	16	1
58472	16	1
60370	16	1
64859	16	1
79712	16	1
83442	16	1
85413	16	1
152007	16	1
405754	16	1
643836	16	1
29	15	1
123	15	1
262	15	1
355	15	1
549	15	1
948	15	1
1508	15	1
1827	15	1
2081	15	1
2268	15	1
2495	15	1
3732	15	1
4688	15	1
4739	15	1
5294	15	1
5903	15	1
5937	15	1
7071	15	1
7464	15	1
9229	15	1
9489	15	1
9563	15	1
10154	15	1
22820	15	1
22822	15	1
23118	15	1
25831	15	1
55075	15	1
55571	15	1
55634	15	1
55852	15	1
56987	15	1
57222	15	1
58526	15	1
84919	15	1
128346	15	1
140885	15	1
153020	15	1
154790	15	1
200933	15	1
157	14	1
571	14	1
604	14	1
1612	14	1
2036	14	1
2766	14	1
3241	14	1
3454	14	1
3659	14	1
3988	14	1
4335	14	1
5311	14	1
6840	14	1
7088	14	1
7534	14	1
7849	14	1
8792	14	1
9014	14	1
9133	14	1
9232	14	1
9249	14	1
9516	14	1
9564	14	1
10019	14	1
10116	14	1
10267	14	1
11103	14	1
26286	14	1
51371	14	1
54509	14	1
55352	14	1
57509	14	1
57552	14	1
64101	14	1
64778	14	1
80820	14	1
85019	14	1
85457	14	1
91461	14	1
122953	14	1
126669	14	1
130733	14	1
140739	14	1
149111	14	1
389289	14	1
400410	14	1
100113407	14	1
54	13	1
444	13	1
598	13	1
644	13	1
817	13	1
1106	13	1
1315	13	1
1593	13	1
2230	13	1
3091	13	1
3185	13	1
3460	13	1
3705	13	1
3753	13	1
4258	13	1
4299	13	1
4481	13	1
4650	13	1
5339	13	1
5552	13	1
6256	13	1
6272	13	1
6461	13	1
8412	13	1
8559	13	1
8651	13	1
8848	13	1
9043	13	1
9051	13	1
9592	13	1
9630	13	1
9830	13	1
10090	13	1
10221	13	1
10428	13	1
10602	13	1
10628	13	1
11221	13	1
11237	13	1
23191	13	1
23274	13	1
23366	13	1
27250	13	1
51121	13	1
53335	13	1
55111	13	1
55361	13	1
55534	13	1
55704	13	1
55850	13	1
55904	13	1
56929	13	1
56940	13	1
64114	13	1
79789	13	1
79890	13	1
80176	13	1
80205	13	1
80325	13	1
84444	13	1
84679	13	1
116985	13	1
126321	13	1
144404	13	1
153328	13	1
165082	13	1
168455	13	1
399687	13	1
476	12	1
488	12	1
822	12	1
928	12	1
965	12	1
1509	12	1
3098	12	1
3184	12	1
3394	12	1
3482	12	1
3516	12	1
3614	12	1
3682	12	1
3709	12	1
4094	12	1
4170	12	1
4306	12	1
4591	12	1
4627	12	1
4835	12	1
5018	12	1
5108	12	1
5295	12	1
5583	12	1
5682	12	1
6397	12	1
6714	12	1
6745	12	1
6850	12	1
7084	12	1
7185	12	1
7316	12	1
7352	12	1
7738	12	1
7763	12	1
8030	12	1
8204	12	1
8301	12	1
8738	12	1
8816	12	1
9258	12	1
9429	12	1
9462	12	1
9663	12	1
9935	12	1
10487	12	1
10531	12	1
10672	12	1
10806	12	1
11252	12	1
23129	12	1
23272	12	1
23352	12	1
23362	12	1
23405	12	1
26090	12	1
51341	12	1
55092	12	1
55122	12	1
55187	12	1
55313	12	1
55357	12	1
56006	12	1
56911	12	1
58486	12	1
79155	12	1
79639	12	1
79810	12	1
81502	12	1
81614	12	1
84034	12	1
84071	12	1
84440	12	1
84765	12	1
84875	12	1
84940	12	1
91544	12	1
92014	12	1
92017	12	1
134265	12	1
149840	12	1
151011	12	1
153733	12	1
339541	12	1
374786	12	1
374819	12	1
389203	12	1
494188	12	1
311	11	1
668	11	1
805	11	1
1318	11	1
1785	11	1
1788	11	1
1794	11	1
2011	11	1
2040	11	1
2590	11	1
2737	11	1
2797	11	1
3142	11	1
3397	11	1
3459	11	1
3930	11	1
3984	11	1
4193	11	1
4289	11	1
4430	11	1
5151	11	1
5527	11	1
5538	11	1
5581	11	1
5588	11	1
5613	11	1
5757	11	1
5786	11	1
5900	11	1
5912	11	1
5962	11	1
6229	11	1
6233	11	1
6386	11	1
6400	11	1
6452	11	1
6482	11	1
6546	11	1
6667	11	1
6688	11	1
7444	11	1
7453	11	1
7846	11	1
8082	11	1
8340	11	1
8379	11	1
8439	11	1
8514	11	1
8650	11	1
8743	11	1
8854	11	1
9403	11	1
9665	11	1
9689	11	1
9778	11	1
9962	11	1
10049	11	1
10625	11	1
11000	11	1
11018	11	1
11163	11	1
22821	11	1
22843	11	1
22848	11	1
23061	11	1
23087	11	1
23167	11	1
23221	11	1
23239	11	1
23254	11	1
23307	11	1
25938	11	1
27044	11	1
29058	11	1
51100	11	1
51162	11	1
54440	11	1
55647	11	1
55660	11	1
56548	11	1
57018	11	1
57142	11	1
57713	11	1
63905	11	1
64761	11	1
64951	11	1
79024	11	1
79658	11	1
79831	11	1
79961	11	1
81501	11	1
84159	11	1
93663	11	1
114793	11	1
118788	11	1
154091	11	1
219621	11	1
220416	11	1
283349	11	1
344558	11	1
400658	11	1
100506012	11	1
60	10	1
287	10	1
307	10	1
481	10	1
493	10	1
868	10	1
1173	10	1
1326	10	1
1368	10	1
1545	10	1
2017	10	1
2022	10	1
2180	10	1
2313	10	1
2957	10	1
2969	10	1
3274	10	1
3662	10	1
4035	10	1
4072	10	1
4088	10	1
4091	10	1
4218	10	1
4257	10	1
4772	10	1
4851	10	1
5226	10	1
5305	10	1
5834	10	1
5906	10	1
5911	10	1
5914	10	1
6311	10	1
6584	10	1
6916	10	1
7159	10	1
8073	10	1
8740	10	1
8837	10	1
9314	10	1
9467	10	1
9495	10	1
9553	10	1
9576	10	1
9644	10	1
10140	10	1
10455	10	1
10657	10	1
23078	10	1
23097	10	1
23102	10	1
23291	10	1
23312	10	1
23603	10	1
23612	10	1
25987	10	1
26074	10	1
26118	10	1
27090	10	1
27128	10	1
29923	10	1
29928	10	1
30815	10	1
30836	10	1
30844	10	1
51434	10	1
51451	10	1
51752	10	1
53371	10	1
54469	10	1
54498	10	1
54757	10	1
54971	10	1
55324	10	1
55589	10	1
56655	10	1
56670	10	1
56889	10	1
56910	10	1
56935	10	1
57496	10	1
57533	10	1
57561	10	1
57580	10	1
57705	10	1
64410	10	1
79188	10	1
79651	10	1
80019	10	1
80223	10	1
80232	10	1
81545	10	1
84187	10	1
84337	10	1
84790	10	1
84984	10	1
90459	10	1
93109	10	1
134266	10	1
136259	10	1
144811	10	1
163702	10	1
197370	10	1
200845	10	1
219854	10	1
219855	10	1
221178	10	1
282996	10	1
283248	10	1
285513	10	1
120	9	1
202	9	1
214	9	1
288	9	1
290	9	1
605	9	1
836	9	1
942	9	1
999	9	1
1025	9	1
1289	9	1
1656	9	1
2086	9	1
2140	9	1
2615	9	1
2629	9	1
2710	9	1
2771	9	1
2872	9	1
2876	9	1
3642	9	1
3675	9	1
3726	9	1
4154	9	1
4580	9	1
4938	9	1
5073	9	1
5154	9	1
5362	9	1
5594	9	1
5777	9	1
5795	9	1
5829	9	1
5966	9	1
6259	9	1
6281	9	1
6282	9	1
6793	9	1
7074	9	1
7458	9	1
7508	9	1
7532	9	1
7791	9	1
7867	9	1
8187	9	1
8202	9	1
8411	9	1
8453	9	1
8482	9	1
8500	9	1
8553	9	1
9425	9	1
9615	9	1
9844	9	1
9873	9	1
10099	9	1
10283	9	1
10397	9	1
10472	9	1
10678	9	1
11004	9	1
11031	9	1
11044	9	1
22808	9	1
23013	9	1
23023	9	1
23048	9	1
23067	9	1
23199	9	1
23223	9	1
23295	9	1
23397	9	1
25771	9	1
25780	9	1
25828	9	1
25897	9	1
25940	9	1
26064	9	1
26128	9	1
28955	9	1
28984	9	1
29887	9	1
29919	9	1
51497	9	1
51592	9	1
51747	9	1
54148	9	1
54187	9	1
54438	9	1
54892	9	1
55027	9	1
55308	9	1
55330	9	1
55364	9	1
55603	9	1
55654	9	1
55740	9	1
55791	9	1
57459	9	1
59269	9	1
59339	9	1
64225	9	1
64282	9	1
79613	9	1
79670	9	1
79731	9	1
79745	9	1
80005	9	1
80139	9	1
80183	9	1
81619	9	1
83706	9	1
83861	9	1
83872	9	1
83903	9	1
83931	9	1
83937	9	1
84148	9	1
84191	9	1
84265	9	1
84894	9	1
89796	9	1
89927	9	1
92822	9	1
94081	9	1
112495	9	1
113730	9	1
114876	9	1
116211	9	1
116535	9	1
126917	9	1
132989	9	1
140710	9	1
146227	9	1
150094	9	1
151393	9	1
158219	9	1
166815	9	1
203228	9	1
284273	9	1
338692	9	1
374868	9	1
388341	9	1
388403	9	1
400451	9	1
107	8	1
113	8	1
306	8	1
331	8	1
382	8	1
535	8	1
596	8	1
639	8	1
734	8	1
754	8	1
843	8	1
947	8	1
1153	8	1
2055	8	1
2175	8	1
2294	8	1
2308	8	1
2778	8	1
2799	8	1
3344	8	1
3687	8	1
3688	8	1
3759	8	1
4005	8	1
4076	8	1
4144	8	1
4528	8	1
4864	8	1
4919	8	1
4953	8	1
5017	8	1
5051	8	1
5071	8	1
5195	8	1
5293	8	1
5315	8	1
5329	8	1
5500	8	1
5603	8	1
5687	8	1
5788	8	1
5899	8	1
6122	8	1
6160	8	1
6175	8	1
6319	8	1
6367	8	1
6483	8	1
6672	8	1
6693	8	1
6768	8	1
6868	8	1
7128	8	1
7375	8	1
7410	8	1
7776	8	1
7779	8	1
7852	8	1
8303	8	1
8428	8	1
8507	8	1
8522	8	1
8635	8	1
8726	8	1
8767	8	1
8869	8	1
8898	8	1
9256	8	1
9446	8	1
9448	8	1
9473	8	1
9521	8	1
9620	8	1
9659	8	1
9734	8	1
9887	8	1
10095	8	1
10144	8	1
10150	8	1
10512	8	1
10603	8	1
10635	8	1
10735	8	1
10788	8	1
10868	8	1
10890	8	1
10963	8	1
10972	8	1
11333	8	1
22797	8	1
22883	8	1
22936	8	1
23062	8	1
23095	8	1
23211	8	1
23218	8	1
23360	8	1
23429	8	1
23431	8	1
23473	8	1
23678	8	1
23761	8	1
25819	8	1
25953	8	1
25998	8	1
26005	8	1
26130	8	1
26747	8	1
29090	8	1
29953	8	1
29998	8	1
51092	8	1
51256	8	1
51306	8	1
51338	8	1
51393	8	1
51665	8	1
51719	8	1
51762	8	1
51816	8	1
53832	8	1
54880	8	1
55179	8	1
55290	8	1
55331	8	1
55508	8	1
55608	8	1
55626	8	1
55819	8	1
55917	8	1
57492	8	1
57522	8	1
57591	8	1
57602	8	1
57647	8	1
57864	8	1
60685	8	1
63915	8	1
64224	8	1
64283	8	1
64855	8	1
64924	8	1
65249	8	1
79091	8	1
79180	8	1
79605	8	1
79695	8	1
80149	8	1
80196	8	1
80776	8	1
81688	8	1
83464	8	1
83606	8	1
84059	8	1
84700	8	1
84838	8	1
84912	8	1
89766	8	1
90007	8	1
90362	8	1
90678	8	1
91252	8	1
91748	8	1
92241	8	1
114794	8	1
114971	8	1
115273	8	1
117581	8	1
124454	8	1
125476	8	1
126308	8	1
127602	8	1
136332	8	1
137075	8	1
137886	8	1
144577	8	1
144717	8	1
148281	8	1
152006	8	1
154807	8	1
170394	8	1
200734	8	1
220929	8	1
221035	8	1
221937	8	1
256987	8	1
257236	8	1
286336	8	1
401548	8	1
100506581	8	1
136	7	1
196	7	1
215	7	1
301	7	1
466	7	1
572	7	1
593	7	1
595	7	1
824	7	1
950	7	1
976	7	1
1390	7	1
1486	7	1
1512	7	1
1528	7	1
1583	7	1
1649	7	1
1786	7	1
1795	7	1
1912	7	1
1959	7	1
1977	7	1
1998	7	1
2012	7	1
2072	7	1
2117	7	1
2203	7	1
2356	7	1
2537	7	1
2619	7	1
2745	7	1
2760	7	1
2768	7	1
2879	7	1
3020	7	1
3146	7	1
3480	7	1
3566	7	1
3587	7	1
3689	7	1
3783	7	1
3842	7	1
3936	7	1
4061	7	1
4067	7	1
4087	7	1
4209	7	1
4217	7	1
4522	7	1
4609	7	1
4615	7	1
4724	7	1
4725	7	1
4775	7	1
4814	7	1
5028	7	1
5138	7	1
5162	7	1
5170	7	1
5223	7	1
5228	7	1
5292	7	1
5306	7	1
5331	7	1
5550	7	1
5580	7	1
5598	7	1
5660	7	1
5887	7	1
5894	7	1
5918	7	1
6093	7	1
6224	7	1
6249	7	1
6480	7	1
6507	7	1
6526	7	1
6643	7	1
6646	7	1
6654	7	1
6720	7	1
6747	7	1
6827	7	1
6903	7	1
7086	7	1
7325	7	1
7378	7	1
7408	7	1
7431	7	1
7481	7	1
7832	7	1
7871	7	1
8038	7	1
8528	7	1
8676	7	1
8677	7	1
8698	7	1
8764	7	1
8828	7	1
9147	7	1
9148	7	1
9181	7	1
9365	7	1
9554	7	1
9619	7	1
9632	7	1
9683	7	1
9710	7	1
9766	7	1
9833	7	1
9905	7	1
9913	7	1
10055	7	1
10096	7	1
10123	7	1
10174	7	1
10320	7	1
10390	7	1
10402	7	1
10424	7	1
10437	7	1
10505	7	1
10527	7	1
11077	7	1
11174	7	1
11247	7	1
11331	7	1
22905	7	1
23101	7	1
23143	7	1
23177	7	1
23258	7	1
23401	7	1
23523	7	1
23657	7	1
23765	7	1
25804	7	1
25836	7	1
26040	7	1
26136	7	1
26281	7	1
26354	7	1
26509	7	1
26999	7	1
27039	7	1
27040	7	1
27113	7	1
27131	7	1
27439	7	1
29966	7	1
29992	7	1
50853	7	1
51053	7	1
51278	7	1
51347	7	1
51429	7	1
51582	7	1
51588	7	1
51621	7	1
54507	7	1
54627	7	1
54812	7	1
54815	7	1
54891	7	1
55017	7	1
55062	7	1
55093	7	1
55193	7	1
55454	7	1
55577	7	1
55717	7	1
55729	7	1
56926	7	1
57149	7	1
57488	7	1
57594	7	1
57620	7	1
58475	7	1
63892	7	1
63926	7	1
63971	7	1
64065	7	1
64167	7	1
64747	7	1
64895	7	1
64968	7	1
65082	7	1
78994	7	1
79026	7	1
79365	7	1
79602	7	1
79627	7	1
79665	7	1
79697	7	1
79796	7	1
79845	7	1
79902	7	1
79960	7	1
79980	7	1
80018	7	1
80135	7	1
80169	7	1
80185	7	1
80207	7	1
80381	7	1
80714	7	1
81603	7	1
83694	7	1
84056	7	1
84106	7	1
84270	7	1
84441	7	1
84678	7	1
84709	7	1
84868	7	1
89853	7	1
90441	7	1
90550	7	1
90627	7	1
91752	7	1
92565	7	1
92667	7	1
92806	7	1
93082	7	1
94134	7	1
112574	7	1
114757	7	1
114785	7	1
114885	7	1
116255	7	1
117145	7	1
123879	7	1
126859	7	1
130872	7	1
132160	7	1
136319	7	1
147948	7	1
148113	7	1
151556	7	1
154141	7	1
157567	7	1
163859	7	1
168374	7	1
201161	7	1
206358	7	1
219931	7	1
253143	7	1
254122	7	1
255967	7	1
257019	7	1
283358	7	1
284058	7	1
284996	7	1
342035	7	1
347735	7	1
353219	7	1
388325	7	1
401647	7	1
440836	7	1
767558	7	1
2	6	1
71	6	1
90	6	1
156	6	1
205	6	1
302	6	1
313	6	1
406	6	1
408	6	1
567	6	1
706	6	1
757	6	1
801	6	1
832	6	1
963	6	1
1039	6	1
1043	6	1
1054	6	1
1175	6	1
1385	6	1
1523	6	1
1605	6	1
1660	6	1
1727	6	1
1729	6	1
1787	6	1
1796	6	1
1843	6	1
1856	6	1
1937	6	1
1947	6	1
2029	6	1
2037	6	1
2098	6	1
2152	6	1
2222	6	1
2317	6	1
2665	6	1
2669	6	1
2675	6	1
2734	6	1
2752	6	1
2788	6	1
2908	6	1
2934	6	1
3000	6	1
3101	6	1
3156	6	1
3339	6	1
3399	6	1
3609	6	1
3622	6	1
3663	6	1
3727	6	1
3895	6	1
3916	6	1
3925	6	1
4010	6	1
4046	6	1
4054	6	1
4121	6	1
4128	6	1
4146	6	1
4363	6	1
4521	6	1
4600	6	1
4601	6	1
4616	6	1
4660	6	1
4665	6	1
4728	6	1
4729	6	1
4782	6	1
4783	6	1
4947	6	1
5155	6	1
5217	6	1
5250	6	1
5253	6	1
5256	6	1
5269	6	1
5272	6	1
5316	6	1
5330	6	1
5341	6	1
5443	6	1
5467	6	1
5514	6	1
5518	6	1
5519	6	1
5605	6	1
5612	6	1
5641	6	1
5745	6	1
5818	6	1
5861	6	1
5932	6	1
5980	6	1
5989	6	1
6002	6	1
6050	6	1
6184	6	1
6203	6	1
6251	6	1
6303	6	1
6383	6	1
6418	6	1
6430	6	1
6432	6	1
6434	6	1
6449	6	1
6626	6	1
6733	6	1
6809	6	1
6810	6	1
6935	6	1
7008	6	1
7077	6	1
7136	6	1
7150	6	1
7204	6	1
7296	6	1
7305	6	1
7343	6	1
7360	6	1
7372	6	1
7385	6	1
7430	6	1
7456	6	1
7514	6	1
7528	6	1
7690	6	1
7702	6	1
7941	6	1
7975	6	1
8193	6	1
8451	6	1
8477	6	1
8525	6	1
8609	6	1
8660	6	1
8693	6	1
8754	6	1
8763	6	1
8798	6	1
8804	6	1
8834	6	1
8871	6	1
8874	6	1
8935	6	1
8936	6	1
9019	6	1
9056	6	1
9099	6	1
9205	6	1
9242	6	1
9262	6	1
9274	6	1
9497	6	1
9555	6	1
9569	6	1
9637	6	1
9645	6	1
9655	6	1
9658	6	1
9685	6	1
9759	6	1
9819	6	1
9859	6	1
9943	6	1
9956	6	1
9967	6	1
9972	6	1
9990	6	1
10007	6	1
10134	6	1
10239	6	1
10311	6	1
10312	6	1
10333	6	1
10367	6	1
10421	6	1
10457	6	1
10539	6	1
10558	6	1
10908	6	1
10961	6	1
11157	6	1
11244	6	1
22807	6	1
22846	6	1
22856	6	1
22976	6	1
23094	6	1
23111	6	1
23149	6	1
23207	6	1
23220	6	1
23361	6	1
23406	6	1
23503	6	1
23507	6	1
23533	6	1
23604	6	1
23659	6	1
23768	6	1
25885	6	1
25909	6	1
25915	6	1
25926	6	1
25946	6	1
25948	6	1
25949	6	1
25980	6	1
26011	6	1
26088	6	1
26301	6	1
27180	6	1
28964	6	1
29100	6	1
29945	6	1
29957	6	1
29985	6	1
30846	6	1
50651	6	1
50809	6	1
51063	6	1
51099	6	1
51125	6	1
51144	6	1
51154	6	1
51177	6	1
51226	6	1
51317	6	1
51361	6	1
51368	6	1
51465	6	1
51564	6	1
51649	6	1
51684	6	1
53373	6	1
53947	6	1
54206	6	1
54207	6	1
54442	6	1
54455	6	1
54472	6	1
54622	6	1
54664	6	1
54676	6	1
54797	6	1
54849	6	1
54928	6	1
54982	6	1
54986	6	1
54993	6	1
55069	6	1
55109	6	1
55114	6	1
55152	6	1
55174	6	1
55194	6	1
55486	6	1
55505	6	1
55604	6	1
55625	6	1
55718	6	1
55733	6	1
55809	6	1
55893	6	1
56171	6	1
56915	6	1
57103	6	1
57504	6	1
57514	6	1
57559	6	1
57609	6	1
57662	6	1
57707	6	1
57724	6	1
57804	6	1
60675	6	1
60684	6	1
64174	6	1
64682	6	1
64769	6	1
64784	6	1
64839	6	1
65258	6	1
79066	6	1
79109	6	1
79228	6	1
79644	6	1
79647	6	1
79668	6	1
79682	6	1
79720	6	1
79791	6	1
80024	6	1
80210	6	1
80279	6	1
80321	6	1
80742	6	1
80851	6	1
80896	6	1
81611	6	1
81617	6	1
81631	6	1
83440	6	1
83552	6	1
83850	6	1
83855	6	1
83983	6	1
84002	6	1
84173	6	1
84230	6	1
84309	6	1
84330	6	1
84445	6	1
84803	6	1
84888	6	1
84909	6	1
84942	6	1
84946	6	1
84959	6	1
85450	6	1
88455	6	1
89849	6	1
90321	6	1
91351	6	1
91369	6	1
91749	6	1
113277	6	1
114882	6	1
114902	6	1
114907	6	1
115207	6	1
116028	6	1
117289	6	1
117583	6	1
121457	6	1
124773	6	1
124935	6	1
125111	6	1
126282	6	1
126969	6	1
128338	6	1
130589	6	1
133522	6	1
134429	6	1
135112	6	1
139716	6	1
145482	6	1
146395	6	1
150684	6	1
152002	6	1
154791	6	1
155185	6	1
157777	6	1
159686	6	1
162394	6	1
163227	6	1
163486	6	1
165679	6	1
203245	6	1
219402	6	1
219771	6	1
221472	6	1
221981	6	1
254102	6	1
255488	6	1
284325	6	1
285148	6	1
285180	6	1
286053	6	1
339804	6	1
374655	6	1
387893	6	1
389170	6	1
389792	6	1
399512	6	1
415116	6	1
440026	6	1
727910	6	1
731220	6	1
100533106	6	1
100996928	6	1
