# Supplementary material for: Cell type-selective disease-association of genes under high regulatory load
Source: Nucleic Acids Res. 2015 Oct 10;43(18):8839–55. doi: 10.1093/nar/gkv863 (PMC4605313; doi:10.1093/nar/gkv863)
Supplement: SUPPLEMENTARY DATA [file supp_gkv863_nar-01077-z-2015-File011.zip › HighEnhLoad_VenousBlood.AltActMacrophage.S00622H1_10PCNT_02-Feb-2015.txt]

Entrez Gene ID	Nr Enh	H3K4me3 status
6239	90	1
2889	83	1
57178	80	1
83549	80	1
677	77	1
55686	65	1
2335	63	1
85453	62	1
5890	59	1
861	58	1
6446	58	1
10105	58	1
64072	58	1
100506115	58	1
4026	55	1
6509	54	1
7090	54	1
9308	54	1
9792	54	1
10783	54	1
64759	52	1
79730	51	1
678	50	1
8632	50	1
359948	50	1
3720	49	1
5770	49	1
54102	49	1
84890	49	1
22891	48	1
467	47	1
10370	46	1
55075	46	1
9938	45	1
50515	45	1
54502	45	1
55315	45	1
4205	43	1
8013	43	1
9839	43	1
23150	43	1
29937	43	1
6533	42	1
51571	42	1
167465	42	1
4092	41	1
7052	41	1
10801	41	1
9804	40	1
4286	39	1
55277	39	1
57217	39	1
1316	38	1
9267	38	1
9612	38	1
11221	38	1
123355	38	1
2120	37	1
4023	37	1
4064	37	1
4155	37	1
5468	37	1
10952	37	1
23613	37	1
57410	37	1
79890	37	1
5937	36	1
10154	36	1
11214	36	1
51126	36	1
80315	36	1
5578	35	1
9023	35	1
9355	35	1
50807	35	1
51123	35	1
51274	35	1
1130	34	1
3705	34	1
3707	34	1
3958	34	1
4739	34	1
9053	34	1
9811	34	1
81671	34	1
83786	34	1
149111	34	1
375387	34	1
1230	33	1
2239	33	1
5921	33	1
9522	33	1
9844	33	1
23129	33	1
23514	33	1
51174	33	1
56975	33	1
1052	32	1
5093	32	1
6546	32	1
10184	32	1
23225	32	1
58490	32	1
64207	32	1
123099	32	1
87	31	1
949	31	1
960	31	1
1050	31	1
2059	31	1
2321	31	1
4811	31	1
6195	31	1
8289	31	1
8613	31	1
11343	31	1
51466	31	1
80301	31	1
84959	31	1
125228	31	1
375057	31	1
753	30	1
1051	30	1
4217	30	1
4650	30	1
23102	30	1
23498	30	1
23550	30	1
54980	30	1
55647	30	1
91768	30	1
374786	30	1
597	29	1
1593	29	1
3142	29	1
5800	29	1
6461	29	1
7357	29	1
9935	29	1
27242	29	1
51523	29	1
79810	29	1
80325	29	1
92014	29	1
161742	29	1
444	28	1
2171	28	1
3709	28	1
3927	28	1
6506	28	1
8829	28	1
23313	28	1
25939	28	1
55352	28	1
55850	28	1
57181	28	1
64420	28	1
84894	28	1
91272	28	1
93487	28	1
348094	28	1
598	27	1
687	27	1
2180	27	1
3557	27	1
4299	27	1
4627	27	1
5912	27	1
7037	27	1
9051	27	1
10019	27	1
10762	27	1
23221	27	1
23648	27	1
25836	27	1
55187	27	1
55634	27	1
55660	27	1
84187	27	1
84940	27	1
145389	27	1
414318	27	1
311	26	1
366	26	1
488	26	1
1106	26	1
1514	26	1
3398	26	1
4088	26	1
4091	26	1
6507	26	1
9563	26	1
9830	26	1
10221	26	1
10602	26	1
11138	26	1
23023	26	1
23272	26	1
51253	26	1
55852	26	1
56301	26	1
64410	26	1
79961	26	1
140885	26	1
375449	26	1
157	25	1
1112	25	1
1476	25	1
2034	25	1
2081	25	1
2268	25	1
3570	25	1
7050	25	1
8498	25	1
8514	25	1
8566	25	1
28989	25	1
28996	25	1
53371	25	1
84440	25	1
114793	25	1
127602	25	1
153020	25	1
161291	25	1
100113407	25	1
29	24	1
639	24	1
2353	24	1
3659	24	1
3725	24	1
4688	24	1
6720	24	1
6934	24	1
8082	24	1
8301	24	1
8672	24	1
8738	24	1
10487	24	1
29887	24	1
56261	24	1
57580	24	1
64077	24	1
123016	24	1
154881	24	1
123	23	1
1350	23	1
4094	23	1
6714	23	1
6745	23	1
7114	23	1
7464	23	1
8412	23	1
9314	23	1
9679	23	1
22936	23	1
51434	23	1
55313	23	1
55640	23	1
57705	23	1
92017	23	1
154790	23	1
220416	23	1
1601	22	1
3241	22	1
3660	22	1
3744	22	1
4258	22	1
5550	22	1
5552	22	1
5641	22	1
6584	22	1
7048	22	1
7867	22	1
8491	22	1
8650	22	1
9444	22	1
9516	22	1
9555	22	1
10090	22	1
10140	22	1
10533	22	1
23022	22	1
26286	22	1
51371	22	1
54440	22	1
55534	22	1
56895	22	1
57222	22	1
57600	22	1
58526	22	1
59339	22	1
64101	22	1
64114	22	1
64859	22	1
79658	22	1
79712	22	1
126669	22	1
134265	22	1
152007	22	1
283349	22	1
1102	21	1
1788	21	1
1795	21	1
2313	21	1
2729	21	1
2745	21	1
3459	21	1
3516	21	1
4209	21	1
4245	21	1
4772	21	1
5295	21	1
5305	21	1
5538	21	1
5588	21	1
6229	21	1
6281	21	1
7074	21	1
8763	21	1
9043	21	1
9232	21	1
9249	21	1
9394	21	1
9686	21	1
10099	21	1
10920	21	1
11237	21	1
23764	21	1
26509	21	1
27128	21	1
27342	21	1
51422	21	1
56929	21	1
58472	21	1
58486	21	1
63892	21	1
80176	21	1
81502	21	1
81614	21	1
84919	21	1
128346	21	1
136319	21	1
389203	21	1
399687	21	1
400410	21	1
767558	21	1
54	20	1
817	20	1
961	20	1
1368	20	1
1508	20	1
2036	20	1
2040	20	1
2140	20	1
2737	20	1
3098	20	1
3732	20	1
3838	20	1
3988	20	1
4035	20	1
4170	20	1
4306	20	1
5834	20	1
5880	20	1
7534	20	1
9644	20	1
10253	20	1
23291	20	1
23315	20	1
26090	20	1
27245	20	1
27436	20	1
28984	20	1
51108	20	1
51321	20	1
53335	20	1
55619	20	1
55667	20	1
55819	20	1
57018	20	1
57142	20	1
57533	20	1
64778	20	1
85019	20	1
122953	20	1
151393	20	1
153733	20	1
284273	20	1
100507650	20	1
355	19	1
476	19	1
822	19	1
894	19	1
948	19	1
965	19	1
1656	19	1
2230	19	1
2776	19	1
3397	19	1
3460	19	1
3614	19	1
3987	19	1
4288	19	1
5599	19	1
5990	19	1
6233	19	1
6400	19	1
6654	19	1
6672	19	1
7763	19	1
7879	19	1
8379	19	1
8452	19	1
8507	19	1
9489	19	1
9553	19	1
9778	19	1
10628	19	1
10678	19	1
11000	19	1
11018	19	1
11161	19	1
11201	19	1
11252	19	1
22821	19	1
22822	19	1
23199	19	1
23761	19	1
28976	19	1
29923	19	1
51816	19	1
55122	19	1
56006	19	1
56987	19	1
79718	19	1
80019	19	1
81619	19	1
83442	19	1
83592	19	1
84803	19	1
84912	19	1
116985	19	1
134266	19	1
144717	19	1
150094	19	1
157638	19	1
200845	19	1
257019	19	1
284756	19	1
950	18	1
1315	18	1
1318	18	1
1512	18	1
1785	18	1
1794	18	1
1827	18	1
2771	18	1
2797	18	1
2969	18	1
3184	18	1
4430	18	1
4775	18	1
4825	18	1
5786	18	1
5791	18	1
5887	18	1
5903	18	1
7071	18	1
7444	18	1
8204	18	1
8522	18	1
8525	18	1
8564	18	1
8792	18	1
8932	18	1
9133	18	1
9218	18	1
9229	18	1
9403	18	1
9462	18	1
9956	18	1
10116	18	1
10163	18	1
10625	18	1
10806	18	1
10971	18	1
11103	18	1
11247	18	1
23048	18	1
23078	18	1
23097	18	1
23191	18	1
25829	18	1
51100	18	1
54187	18	1
54602	18	1
55704	18	1
55729	18	1
57103	18	1
57492	18	1
58504	18	1
64283	18	1
64924	18	1
80183	18	1
81501	18	1
84765	18	1
84898	18	1
84984	18	1
118788	18	1
125476	18	1
151011	18	1
220929	18	1
389289	18	1
202	17	1
463	17	1
481	17	1
549	17	1
668	17	1
1912	17	1
2167	17	1
2495	17	1
3091	17	1
3394	17	1
3753	17	1
3936	17	1
4005	17	1
4248	17	1
4616	17	1
4643	17	1
4835	17	1
5162	17	1
5307	17	1
5682	17	1
5777	17	1
6256	17	1
6311	17	1
6397	17	1
6793	17	1
6850	17	1
7084	17	1
7128	17	1
7150	17	1
8828	17	1
9124	17	1
9148	17	1
9208	17	1
9258	17	1
9493	17	1
9576	17	1
9663	17	1
9759	17	1
10580	17	1
23061	17	1
23118	17	1
23428	17	1
25819	17	1
25828	17	1
51582	17	1
51719	17	1
54498	17	1
54891	17	1
55571	17	1
57563	17	1
57713	17	1
58511	17	1
64855	17	1
79695	17	1
84034	17	1
84159	17	1
91351	17	1
93109	17	1
93663	17	1
112495	17	1
126282	17	1
126321	17	1
130733	17	1
144811	17	1
147495	17	1
157285	17	1
346389	17	1
400658	17	1
100507050	17	1
156	16	1
571	16	1
868	16	1
928	16	1
976	16	1
1475	16	1
1612	16	1
2011	16	1
2651	16	1
2934	16	1
3454	16	1
4076	16	1
4216	16	1
4289	16	1
4591	16	1
4609	16	1
4938	16	1
5151	16	1
5583	16	1
5660	16	1
5788	16	1
5911	16	1
6482	16	1
6667	16	1
6840	16	1
7375	16	1
7738	16	1
8073	16	1
8340	16	1
8482	16	1
8609	16	1
9014	16	1
9467	16	1
9734	16	1
9960	16	1
9962	16	1
10170	16	1
10531	16	1
10657	16	1
10672	16	1
10868	16	1
11031	16	1
22808	16	1
22843	16	1
23167	16	1
23307	16	1
23768	16	1
25793	16	1
25831	16	1
26118	16	1
27250	16	1
29107	16	1
30836	16	1
51121	16	1
54509	16	1
54797	16	1
54852	16	1
55114	16	1
55357	16	1
56935	16	1
59269	16	1
60370	16	1
63905	16	1
79024	16	1
79155	16	1
79188	16	1
81545	16	1
83872	16	1
83937	16	1
84869	16	1
90459	16	1
91526	16	1
114794	16	1
114885	16	1
114971	16	1
117581	16	1
119391	16	1
130872	16	1
136332	16	1
146395	16	1
152002	16	1
155185	16	1
200933	16	1
221184	16	1
344558	16	1
374819	16	1
100271715	16	1
214	15	1
604	15	1
644	15	1
1729	15	1
1998	15	1
2222	15	1
2308	15	1
2768	15	1
2957	15	1
3101	15	1
3588	15	1
3842	15	1
4311	15	1
4665	15	1
4953	15	1
5292	15	1
5443	15	1
5527	15	1
5580	15	1
5687	15	1
5757	15	1
5914	15	1
5962	15	1
5966	15	1
6093	15	1
6310	15	1
6452	15	1
6688	15	1
7316	15	1
7351	15	1
7378	15	1
9448	15	1
9518	15	1
9569	15	1
9683	15	1
10150	15	1
10261	15	1
10320	15	1
10367	15	1
10788	15	1
10890	15	1
10989	15	1
11052	15	1
22820	15	1
22848	15	1
23201	15	1
23254	15	1
23429	15	1
25897	15	1
26031	15	1
27040	15	1
29928	15	1
51451	15	1
51497	15	1
54815	15	1
54877	15	1
54986	15	1
55092	15	1
55196	15	1
55234	15	1
56606	15	1
56670	15	1
57509	15	1
57552	15	1
64131	15	1
64784	15	1
79693	15	1
79731	15	1
79745	15	1
79960	15	1
80135	15	1
83464	15	1
84337	15	1
84957	15	1
85413	15	1
90678	15	1
91544	15	1
117145	15	1
123041	15	1
136259	15	1
149840	15	1
154141	15	1
166815	15	1
154	14	1
196	14	1
287	14	1
493	14	1
595	14	1
728	14	1
754	14	1
1385	14	1
1847	14	1
1848	14	1
1947	14	1
2012	14	1
2086	14	1
2309	14	1
2675	14	1
2788	14	1
2799	14	1
3020	14	1
3344	14	1
3654	14	1
3675	14	1
4048	14	1
4067	14	1
4154	14	1
4193	14	1
4194	14	1
4335	14	1
4520	14	1
4660	14	1
4670	14	1
5223	14	1
5226	14	1
5293	14	1
5311	14	1
5518	14	1
5519	14	1
5782	14	1
6160	14	1
6367	14	1
6624	14	1
6747	14	1
7078	14	1
7086	14	1
7352	14	1
7372	14	1
7430	14	1
7508	14	1
7532	14	1
7706	14	1
7791	14	1
8439	14	1
8553	14	1
8795	14	1
8837	14	1
8848	14	1
9181	14	1
9334	14	1
9592	14	1
9619	14	1
9766	14	1
9825	14	1
9887	14	1
9967	14	1
10049	14	1
10454	14	1
10658	14	1
10743	14	1
11077	14	1
23101	14	1
23218	14	1
23295	14	1
23473	14	1
23523	14	1
23612	14	1
25926	14	1
26128	14	1
26207	14	1
27235	14	1
27439	14	1
29058	14	1
29919	14	1
50809	14	1
50853	14	1
51218	14	1
51278	14	1
51341	14	1
51762	14	1
54507	14	1
54788	14	1
55017	14	1
55332	14	1
55904	14	1
56886	14	1
56889	14	1
56911	14	1
56940	14	1
57140	14	1
57459	14	1
57602	14	1
57822	14	1
64065	14	1
64769	14	1
79026	14	1
79627	14	1
80055	14	1
80196	14	1
80205	14	1
80232	14	1
83850	14	1
84106	14	1
84265	14	1
84309	14	1
84700	14	1
85457	14	1
89857	14	1
89932	14	1
116028	14	1
116255	14	1
116535	14	1
117247	14	1
128239	14	1
131076	14	1
131583	14	1
150290	14	1
158219	14	1
163702	14	1
167838	14	1
219621	14	1
221178	14	1
253143	14	1
283248	14	1
283358	14	1
284996	14	1
339896	14	1
391059	14	1
400451	14	1
401548	14	1
401647	14	1
643836	14	1
100506012	14	1
262	13	1
307	13	1
331	13	1
408	13	1
771	13	1
832	13	1
1154	13	1
1361	13	1
1583	13	1
1687	13	1
2022	13	1
2146	13	1
2178	13	1
2294	13	1
2356	13	1
2590	13	1
2683	13	1
2766	13	1
3185	13	1
3566	13	1
3662	13	1
3663	13	1
3688	13	1
3689	13	1
4000	13	1
4601	13	1
4864	13	1
5025	13	1
5339	13	1
5467	13	1
5581	13	1
5695	13	1
5933	13	1
6282	13	1
6319	13	1
6386	13	1
6404	13	1
6419	13	1
6477	13	1
6768	13	1
6868	13	1
7133	13	1
7164	13	1
7453	13	1
7456	13	1
7555	13	1
8202	13	1
8526	13	1
8651	13	1
8726	13	1
8826	13	1
9425	13	1
9564	13	1
9659	13	1
10428	13	1
10479	13	1
22856	13	1
23001	13	1
23062	13	1
23087	13	1
23149	13	1
23177	13	1
23223	13	1
23239	13	1
23274	13	1
23405	13	1
23431	13	1
23603	13	1
23657	13	1
23678	13	1
23765	13	1
25938	13	1
25976	13	1
26747	13	1
29099	13	1
51316	13	1
51361	13	1
51564	13	1
51752	13	1
54971	13	1
55111	13	1
55361	13	1
55544	13	1
55589	13	1
55636	13	1
55652	13	1
55785	13	1
55959	13	1
64747	13	1
64951	13	1
79668	13	1
79705	13	1
79789	13	1
79796	13	1
79980	13	1
80005	13	1
80045	13	1
80149	13	1
83694	13	1
84071	13	1
84188	13	1
84191	13	1
84444	13	1
84709	13	1
89766	13	1
90007	13	1
90321	13	1
91461	13	1
91748	13	1
91749	13	1
116984	13	1
126859	13	1
127833	13	1
140710	13	1
144404	13	1
145567	13	1
146227	13	1
154091	13	1
157567	13	1
168374	13	1
168455	13	1
203100	13	1
255967	13	1
256987	13	1
257236	13	1
282996	13	1
284058	13	1
347744	13	1
347902	13	1
374868	13	1
375307	13	1
389170	13	1
205	12	1
223	12	1
302	12	1
382	12	1
596	12	1
605	12	1
757	12	1
801	12	1
836	12	1
902	12	1
947	12	1
1025	12	1
2494	12	1
2894	12	1
3032	12	1
3376	12	1
3399	12	1
3682	12	1
3930	12	1
3937	12	1
4259	12	1
4481	12	1
4729	12	1
4792	12	1
4851	12	1
4919	12	1
5195	12	1
5228	12	1
5315	12	1
5500	12	1
5700	12	1
5745	12	1
5829	12	1
6224	12	1
6430	12	1
6642	12	1
6646	12	1
6693	12	1
6778	12	1
7046	12	1
7181	12	1
7410	12	1
7776	12	1
7832	12	1
8021	12	1
8303	12	1
8740	12	1
8816	12	1
8898	12	1
8935	12	1
9270	12	1
9487	12	1
9601	12	1
9630	12	1
9645	12	1
9709	12	1
9754	12	1
9846	12	1
10397	12	1
10455	12	1
10558	12	1
10728	12	1
10912	12	1
11163	12	1
11331	12	1
23063	12	1
23095	12	1
23175	12	1
23220	12	1
23360	12	1
23362	12	1
23616	12	1
25909	12	1
26005	12	1
26088	12	1
26122	12	1
26130	12	1
27044	12	1
27131	12	1
27247	12	1
29761	12	1
29969	12	1
29982	12	1
30844	12	1
50651	12	1
51134	12	1
51162	12	1
51313	12	1
51368	12	1
51649	12	1
51665	12	1
51735	12	1
54757	12	1
55037	12	1
55179	12	1
55244	12	1
55254	12	1
55267	12	1
55308	12	1
55454	12	1
55603	12	1
55654	12	1
55668	12	1
55717	12	1
55755	12	1
55809	12	1
56659	12	1
57496	12	1
57511	12	1
57514	12	1
57538	12	1
57864	12	1
60481	12	1
63971	12	1
64115	12	1
79657	12	1
79666	12	1
79670	12	1
79831	12	1
79899	12	1
80210	12	1
80223	12	1
80776	12	1
80820	12	1
81617	12	1
83667	12	1
83692	12	1
83706	12	1
83983	12	1
84330	12	1
84678	12	1
84679	12	1
84838	12	1
84875	12	1
84879	12	1
85450	12	1
90993	12	1
128338	12	1
137075	12	1
137964	12	1
138151	12	1
139716	12	1
140739	12	1
151556	12	1
157777	12	1
157848	12	1
159686	12	1
196996	12	1
197370	12	1
200734	12	1
201161	12	1
203859	12	1
219854	12	1
219855	12	1
285513	12	1
286336	12	1
338692	12	1
729967	12	1
60	11	1
120	11	1
136	11	1
151	11	1
211	11	1
306	11	1
341	11	1
473	11	1
535	11	1
593	11	1
705	11	1
805	11	1
841	11	1
953	11	1
998	11	1
1175	11	1
1509	11	1
1807	11	1
1955	11	1
2004	11	1
2017	11	1
2182	11	1
2185	11	1
2203	11	1
2288	11	1
2533	11	1
2539	11	1
2752	11	1
2995	11	1
3096	11	1
3162	11	1
3480	11	1
3482	11	1
3693	11	1
4528	11	1
4774	11	1
4780	11	1
4947	11	1
4967	11	1
5108	11	1
5269	11	1
5294	11	1
5362	11	1
5734	11	1
5795	11	1
5906	11	1
5932	11	1
6135	11	1
6175	11	1
6272	11	1
6314	11	1
6483	11	1
6510	11	1
6867	11	1
6916	11	1
7060	11	1
7077	11	1
7088	11	1
7112	11	1
7159	11	1
7408	11	1
7481	11	1
7869	11	1
8125	11	1
8411	11	1
8542	11	1
8559	11	1
8568	11	1
8602	11	1
8743	11	1
8869	11	1
9256	11	1
9315	11	1
9375	11	1
9429	11	1
9446	11	1
9474	11	1
9620	11	1
9689	11	1
9861	11	1
9931	11	1
9972	11	1
10010	11	1
10144	11	1
10227	11	1
10285	11	1
10390	11	1
10421	11	1
10424	11	1
10458	11	1
10539	11	1
10564	11	1
10735	11	1
10963	11	1
11244	11	1
22859	11	1
22883	11	1
22898	11	1
22992	11	1
23075	11	1
23240	11	1
23309	11	1
23312	11	1
23352	11	1
23397	11	1
23406	11	1
23762	11	1
25980	11	1
25987	11	1
25998	11	1
26190	11	1
28955	11	1
29109	11	1
29940	11	1
29967	11	1
51020	11	1
51063	11	1
51092	11	1
51099	11	1
51164	11	1
51290	11	1
51306	11	1
51409	11	1
51747	11	1
54438	11	1
54455	11	1
54472	11	1
54476	11	1
54840	11	1
54892	11	1
54956	11	1
55269	11	1
55290	11	1
55330	11	1
55608	11	1
55626	11	1
55711	11	1
55733	11	1
55893	11	1
57194	11	1
57448	11	1
57504	11	1
57591	11	1
57804	11	1
60675	11	1
63915	11	1
64895	11	1
65249	11	1
79682	11	1
79697	11	1
79738	11	1
79887	11	1
80142	11	1
80185	11	1
80745	11	1
81603	11	1
84441	11	1
84888	11	1
89796	11	1
89849	11	1
91663	11	1
132864	11	1
134429	11	1
147948	11	1
154807	11	1
162466	11	1
163859	11	1
165679	11	1
196394	11	1
205428	11	1
221037	11	1
221472	11	1
285381	11	1
347735	11	1
374655	11	1
729515	11	1
768211	11	1
100533106	11	1
