# Supplementary material for: Cell type-selective disease-association of genes under high regulatory load
Source: Nucleic Acids Res. 2015 Oct 10;43(18):8839–55. doi: 10.1093/nar/gkv863 (PMC4605313; doi:10.1093/nar/gkv863)
Supplement: SUPPLEMENTARY DATA [file supp_gkv863_nar-01077-z-2015-File011.zip › HighEnhLoad_VenousBlood.AltActMacrophage.S006VIH1_10PCNT_02-Feb-2015.txt]

Entrez Gene ID	Nr Enh	H3K4me3 status
6239	77	1
677	58	1
57178	55	1
2889	49	1
861	47	1
6533	46	1
83549	46	1
4026	44	1
9839	44	1
84890	44	1
85453	44	1
8013	42	1
10783	41	1
5937	40	1
55686	40	1
2335	39	1
5890	39	1
10952	38	1
22891	38	1
50515	38	1
64759	38	1
10105	37	1
467	36	1
100506115	36	1
960	35	1
9938	35	1
29937	35	1
64072	35	1
57410	34	1
123099	34	1
4205	33	1
10762	33	1
83786	33	1
6506	32	1
23313	32	1
23613	32	1
51174	32	1
51466	32	1
81671	32	1
1130	31	1
4286	31	1
6509	31	1
7052	31	1
80301	31	1
80315	31	1
1316	30	1
9023	30	1
11214	30	1
678	29	1
1230	29	1
9308	29	1
9792	29	1
57217	29	1
87	28	1
3720	28	1
4092	28	1
6446	28	1
10184	28	1
55277	28	1
58490	28	1
123355	28	1
167465	28	1
961	27	1
2120	27	1
3707	27	1
9522	27	1
9922	27	1
10370	27	1
51126	27	1
55315	27	1
64207	27	1
79712	27	1
359948	27	1
4155	26	1
4811	26	1
5770	26	1
9612	26	1
28989	26	1
91272	26	1
2353	25	1
7090	25	1
8613	25	1
51274	25	1
55640	25	1
375057	25	1
3744	24	1
4688	24	1
5578	24	1
8289	24	1
8792	24	1
9444	24	1
9811	24	1
23498	24	1
56987	24	1
149111	24	1
29	23	1
2059	23	1
3398	23	1
4023	23	1
23225	23	1
51523	23	1
687	22	1
1051	22	1
1601	22	1
2729	22	1
3958	22	1
5468	22	1
5921	22	1
9208	22	1
11221	22	1
23514	22	1
51571	22	1
123	21	1
1052	21	1
1106	21	1
1593	21	1
2171	21	1
3570	21	1
3988	21	1
5800	21	1
7037	21	1
7050	21	1
10019	21	1
10090	21	1
10801	21	1
11138	21	1
11161	21	1
51123	21	1
55667	21	1
56975	21	1
64778	21	1
79730	21	1
125228	21	1
597	20	1
949	20	1
1514	20	1
2036	20	1
2268	20	1
3927	20	1
4216	20	1
23550	20	1
55852	20	1
56895	20	1
57181	20	1
57600	20	1
79890	20	1
140885	20	1
153020	20	1
157285	20	1
375387	20	1
366	19	1
753	19	1
3241	19	1
3459	19	1
3709	19	1
3725	19	1
4094	19	1
4481	19	1
8412	19	1
9053	19	1
9267	19	1
10625	19	1
23129	19	1
23648	19	1
23764	19	1
27242	19	1
51422	19	1
54502	19	1
84919	19	1
123016	19	1
145389	19	1
1112	18	1
1476	18	1
2081	18	1
2321	18	1
3557	18	1
4217	18	1
6195	18	1
6229	18	1
6256	18	1
7464	18	1
9133	18	1
51253	18	1
55075	18	1
55534	18	1
56929	18	1
58526	18	1
79810	18	1
83592	18	1
93487	18	1
126669	18	1
161742	18	1
374786	18	1
604	17	1
1350	17	1
1508	17	1
2167	17	1
3184	17	1
4258	17	1
4627	17	1
4739	17	1
5093	17	1
5305	17	1
5834	17	1
5912	17	1
7357	17	1
8491	17	1
8498	17	1
9516	17	1
9804	17	1
10144	17	1
10253	17	1
10487	17	1
23603	17	1
25939	17	1
29887	17	1
29928	17	1
50807	17	1
54877	17	1
55352	17	1
60370	17	1
64410	17	1
64859	17	1
152007	17	1
161291	17	1
202	16	1
817	16	1
1102	16	1
1154	16	1
1788	16	1
3142	16	1
3660	16	1
4299	16	1
7879	16	1
8514	16	1
8566	16	1
9563	16	1
9935	16	1
23022	16	1
23291	16	1
23397	16	1
25831	16	1
26090	16	1
27342	16	1
51409	16	1
54980	16	1
58486	16	1
79024	16	1
79961	16	1
83872	16	1
84440	16	1
91768	16	1
144811	16	1
153733	16	1
389289	16	1
311	15	1
1050	15	1
1785	15	1
1827	15	1
2011	15	1
3032	15	1
3987	15	1
4035	15	1
4245	15	1
4335	15	1
4650	15	1
4851	15	1
5527	15	1
5791	15	1
6793	15	1
7088	15	1
7555	15	1
8650	15	1
8651	15	1
8829	15	1
9229	15	1
10154	15	1
10533	15	1
11018	15	1
11237	15	1
22820	15	1
23199	15	1
23221	15	1
25829	15	1
28976	15	1
51108	15	1
51162	15	1
51371	15	1
53335	15	1
53371	15	1
55357	15	1
55660	15	1
57222	15	1
58472	15	1
59339	15	1
79658	15	1
79718	15	1
83442	15	1
84765	15	1
84869	15	1
116985	15	1
122953	15	1
127602	15	1
128346	15	1
130733	15	1
375449	15	1
399687	15	1
54	14	1
214	14	1
382	14	1
598	14	1
644	14	1
822	14	1
948	14	1
2034	14	1
2313	14	1
2495	14	1
3454	14	1
3675	14	1
3753	14	1
4306	14	1
4430	14	1
5292	14	1
5903	14	1
5906	14	1
5990	14	1
6233	14	1
6310	14	1
6311	14	1
6688	14	1
6745	14	1
8082	14	1
9043	14	1
9258	14	1
9686	14	1
9830	14	1
9887	14	1
10602	14	1
11247	14	1
23102	14	1
23118	14	1
23274	14	1
23352	14	1
23429	14	1
23533	14	1
27436	14	1
28996	14	1
30836	14	1
51100	14	1
51341	14	1
51368	14	1
54440	14	1
54498	14	1
54602	14	1
55313	14	1
55647	14	1
56940	14	1
57018	14	1
57509	14	1
60481	14	1
64114	14	1
64420	14	1
79731	14	1
80176	14	1
81545	14	1
85457	14	1
92017	14	1
130872	14	1
150094	14	1
151011	14	1
154881	14	1
166815	14	1
401548	14	1
463	13	1
2239	13	1
2776	13	1
3185	13	1
3659	13	1
3682	13	1
4209	13	1
4288	13	1
5151	13	1
5339	13	1
6272	13	1
6400	13	1
6507	13	1
6667	13	1
7084	13	1
7352	13	1
7360	13	1
7534	13	1
8379	13	1
8439	13	1
8507	13	1
8559	13	1
9232	13	1
9665	13	1
9734	13	1
10116	13	1
10806	13	1
10971	13	1
11077	13	1
25938	13	1
26225	13	1
26286	13	1
28984	13	1
54509	13	1
54897	13	1
55361	13	1
55626	13	1
57614	13	1
57713	13	1
79695	13	1
80139	13	1
80232	13	1
81501	13	1
81502	13	1
81619	13	1
93082	13	1
114793	13	1
126321	13	1
136319	13	1
137075	13	1
200933	13	1
283248	13	1
400410	13	1
767558	13	1
157	12	1
287	12	1
444	12	1
488	12	1
785	12	1
805	12	1
950	12	1
1612	12	1
1912	12	1
2230	12	1
2766	12	1
2771	12	1
3460	12	1
3516	12	1
4193	12	1
5108	12	1
5226	12	1
5311	12	1
5538	12	1
5588	12	1
5757	12	1
5933	12	1
6386	12	1
6397	12	1
6452	12	1
6546	12	1
6720	12	1
6934	12	1
7074	12	1
7114	12	1
7444	12	1
7453	12	1
7738	12	1
8204	12	1
8301	12	1
8482	12	1
8553	12	1
8816	12	1
8869	12	1
9314	12	1
9403	12	1
9592	12	1
9844	12	1
10140	12	1
10890	12	1
11252	12	1
11343	12	1
22822	12	1
22936	12	1
23167	12	1
23239	12	1
23315	12	1
27128	12	1
29919	12	1
29923	12	1
51321	12	1
54757	12	1
55122	12	1
55571	12	1
55589	12	1
55704	12	1
55904	12	1
56963	12	1
57142	12	1
57561	12	1
57864	12	1
60685	12	1
63905	12	1
64101	12	1
64283	12	1
64951	12	1
80196	12	1
80205	12	1
84034	12	1
84330	12	1
84894	12	1
84959	12	1
85019	12	1
89927	12	1
112495	12	1
114876	12	1
140739	12	1
144404	12	1
146227	12	1
219855	12	1
220416	12	1
344558	12	1
643836	12	1
120	11	1
481	11	1
868	11	1
1315	11	1
1318	11	1
1509	11	1
1512	11	1
1794	11	1
1843	11	1
2017	11	1
2022	11	1
2040	11	1
2055	11	1
3020	11	1
3397	11	1
3662	11	1
3705	11	1
4609	11	1
4660	11	1
4665	11	1
4947	11	1
5162	11	1
5295	11	1
5443	11	1
5519	11	1
5660	11	1
5682	11	1
5887	11	1
6461	11	1
6646	11	1
6768	11	1
6850	11	1
7305	11	1
7532	11	1
8340	11	1
8428	11	1
8477	11	1
8522	11	1
8525	11	1
8564	11	1
9014	11	1
9051	11	1
9474	11	1
9564	11	1
9778	11	1
10163	11	1
10267	11	1
10428	11	1
11000	11	1
11044	11	1
23061	11	1
23097	11	1
23254	11	1
23307	11	1
23328	11	1
23405	11	1
25828	11	1
26005	11	1
26509	11	1
27044	11	1
51020	11	1
51434	11	1
51451	11	1
53832	11	1
54892	11	1
55187	11	1
55267	11	1
56006	11	1
56261	11	1
56606	11	1
56935	11	1
57492	11	1
57705	11	1
60675	11	1
64131	11	1
64924	11	1
78996	11	1
79155	11	1
79789	11	1
79796	11	1
79960	11	1
80325	11	1
81614	11	1
83931	11	1
84106	11	1
84159	11	1
84444	11	1
84678	11	1
84868	11	1
84912	11	1
84957	11	1
93109	11	1
114971	11	1
123041	11	1
125476	11	1
126859	11	1
136332	11	1
137886	11	1
146850	11	1
158219	11	1
165082	11	1
219854	11	1
221178	11	1
284273	11	1
100113407	11	1
100506012	11	1
60	10	1
262	10	1
306	10	1
476	10	1
571	10	1
605	10	1
668	10	1
928	10	1
965	10	1
1368	10	1
1959	10	1
1998	10	1
2180	10	1
2222	10	1
2665	10	1
2745	10	1
2957	10	1
3101	10	1
3480	10	1
3614	10	1
3732	10	1
3838	10	1
4072	10	1
4076	10	1
4121	10	1
4149	10	1
4154	10	1
4194	10	1
4580	10	1
4601	10	1
4938	10	1
5195	10	1
5329	10	1
5552	10	1
5603	10	1
5641	10	1
5829	10	1
5914	10	1
6175	10	1
6251	10	1
6482	10	1
6483	10	1
6584	10	1
6714	10	1
6840	10	1
7159	10	1
7164	10	1
7316	10	1
7375	10	1
7791	10	1
8030	10	1
8500	10	1
8568	10	1
8672	10	1
8738	10	1
8848	10	1
9249	10	1
9425	10	1
9446	10	1
9489	10	1
9555	10	1
9644	10	1
9663	10	1
9766	10	1
10261	10	1
10283	10	1
10424	10	1
11103	10	1
22808	10	1
22821	10	1
23023	10	1
23101	10	1
23191	10	1
23192	10	1
23201	10	1
23272	10	1
23678	10	1
25798	10	1
25819	10	1
25836	10	1
25909	10	1
25980	10	1
27131	10	1
27250	10	1
28955	10	1
29992	10	1
50651	10	1
51121	10	1
51719	10	1
54187	10	1
54622	10	1
54627	10	1
54891	10	1
54986	10	1
54993	10	1
55111	10	1
55196	10	1
55308	10	1
55603	10	1
55729	10	1
55755	10	1
55819	10	1
55924	10	1
57140	10	1
57514	10	1
57602	10	1
64747	10	1
79651	10	1
79697	10	1
79745	10	1
79831	10	1
80005	10	1
80149	10	1
81688	10	1
84270	10	1
84320	10	1
84875	10	1
84942	10	1
85413	10	1
90362	10	1
92014	10	1
93663	10	1
113277	10	1
116028	10	1
116535	10	1
119391	10	1
126917	10	1
133522	10	1
134265	10	1
196394	10	1
200845	10	1
221472	10	1
388325	10	1
389203	10	1
100507050	10	1
113	9	1
307	9	1
355	9	1
408	9	1
549	9	1
639	9	1
1545	9	1
1583	9	1
1656	9	1
1796	9	1
2012	9	1
2086	9	1
2152	9	1
2356	9	1
2581	9	1
2768	9	1
2872	9	1
2969	9	1
3376	9	1
3394	9	1
3622	9	1
3688	9	1
3895	9	1
3916	9	1
3936	9	1
4005	9	1
4067	9	1
4091	9	1
4311	9	1
4542	9	1
4615	9	1
4643	9	1
4775	9	1
4814	9	1
4835	9	1
4864	9	1
5306	9	1
5316	9	1
5500	9	1
5518	9	1
5580	9	1
5777	9	1
5795	9	1
5880	9	1
5911	9	1
5962	9	1
6281	9	1
6654	9	1
6747	9	1
6868	9	1
6916	9	1
7086	9	1
7351	9	1
7846	9	1
7867	9	1
8125	9	1
8202	9	1
8452	9	1
8609	9	1
8828	9	1
8834	9	1
8837	9	1
9147	9	1
9148	9	1
9270	9	1
9365	9	1
9429	9	1
9462	9	1
9467	9	1
9495	9	1
9497	9	1
9553	9	1
9620	9	1
9630	9	1
9689	9	1
9825	9	1
9859	9	1
9931	9	1
10099	9	1
10312	9	1
10320	9	1
10455	9	1
10512	9	1
10658	9	1
10672	9	1
10678	9	1
10735	9	1
22848	9	1
23063	9	1
23177	9	1
23211	9	1
23218	9	1
23295	9	1
23523	9	1
23761	9	1
23765	9	1
23768	9	1
25771	9	1
25998	9	1
26128	9	1
26747	9	1
27439	9	1
29058	9	1
29109	9	1
29969	9	1
30815	9	1
50809	9	1
51144	9	1
51306	9	1
51361	9	1
51497	9	1
51762	9	1
51816	9	1
54207	9	1
54438	9	1
54797	9	1
54815	9	1
54971	9	1
55017	9	1
55027	9	1
55092	9	1
55114	9	1
55254	9	1
55330	9	1
55364	9	1
55602	9	1
55608	9	1
55717	9	1
55761	9	1
56301	9	1
56910	9	1
57169	9	1
57459	9	1
57488	9	1
57591	9	1
64282	9	1
64761	9	1
64769	9	1
64855	9	1
65249	9	1
79639	9	1
79895	9	1
79902	9	1
80223	9	1
80380	9	1
80820	9	1
83464	9	1
83706	9	1
83983	9	1
84059	9	1
84148	9	1
84191	9	1
84230	9	1
84337	9	1
84893	9	1
84984	9	1
90321	9	1
90627	9	1
91544	9	1
116255	9	1
118788	9	1
124997	9	1
126208	9	1
126282	9	1
134266	9	1
134429	9	1
151393	9	1
170394	9	1
197370	9	1
221937	9	1
283349	9	1
284611	9	1
286336	9	1
374819	9	1
375341	9	1
400451	9	1
107	8	1
182	8	1
205	8	1
290	8	1
535	8	1
596	8	1
728	8	1
754	8	1
902	8	1
1025	8	1
1054	8	1
1118	8	1
1153	8	1
1795	8	1
1955	8	1
2203	8	1
2355	8	1
2590	8	1
2615	8	1
2629	8	1
2672	8	1
2737	8	1
2778	8	1
2788	8	1
2799	8	1
2894	8	1
3091	8	1
3098	8	1
3176	8	1
3344	8	1
3588	8	1
3689	8	1
3726	8	1
3842	8	1
3930	8	1
4144	8	1
4190	8	1
4257	8	1
4522	8	1
4616	8	1
4670	8	1
4724	8	1
4772	8	1
4953	8	1
5017	8	1
5170	8	1
5293	8	1
5294	8	1
5420	8	1
5499	8	1
5550	8	1
5966	8	1
5987	8	1
6203	8	1
6224	8	1
6282	8	1
6319	8	1
6510	8	1
6624	8	1
6672	8	1
6693	8	1
7128	8	1
7528	8	1
7706	8	1
7832	8	1
7855	8	1
7871	8	1
8073	8	1
8635	8	1
8676	8	1
8935	8	1
9256	8	1
9394	8	1
9448	8	1
9905	8	1
9950	8	1
9962	8	1
9972	8	1
10092	8	1
10150	8	1
10174	8	1
10221	8	1
10397	8	1
10479	8	1
10558	8	1
10628	8	1
10635	8	1
10788	8	1
10870	8	1
10920	8	1
10972	8	1
11157	8	1
11174	8	1
11309	8	1
11331	8	1
23048	8	1
23078	8	1
23081	8	1
23095	8	1
23175	8	1
23207	8	1
23366	8	1
23473	8	1
25780	8	1
25897	8	1
25953	8	1
25976	8	1
25987	8	1
26122	8	1
27039	8	1
27111	8	1
29117	8	1
29967	8	1
29982	8	1
30844	8	1
51078	8	1
51092	8	1
51114	8	1
51592	8	1
54469	8	1
54918	8	1
55179	8	1
55281	8	1
55290	8	1
55508	8	1
55636	8	1
55654	8	1
56655	8	1
56670	8	1
56911	8	1
56986	8	1
57103	8	1
57149	8	1
57496	8	1
57522	8	1
57563	8	1
57580	8	1
59269	8	1
64222	8	1
64224	8	1
64225	8	1
79026	8	1
79613	8	1
80183	8	1
80204	8	1
80776	8	1
83440	8	1
83606	8	1
83694	8	1
83937	8	1
84081	8	1
84622	8	1
84790	8	1
84803	8	1
84807	8	1
89766	8	1
89796	8	1
89857	8	1
89884	8	1
90007	8	1
90459	8	1
90678	8	1
91252	8	1
91748	8	1
92806	8	1
112616	8	1
113802	8	1
114885	8	1
115207	8	1
116988	8	1
123879	8	1
126969	8	1
135112	8	1
144406	8	1
144577	8	1
144717	8	1
147948	8	1
150946	8	1
154091	8	1
155185	8	1
157777	8	1
163702	8	1
168455	8	1
203228	8	1
219771	8	1
253143	8	1
255488	8	1
257019	8	1
283254	8	1
285513	8	1
339541	8	1
374403	8	1
388341	8	1
388403	8	1
389072	8	1
400658	8	1
100271715	8	1
27	7	1
136	7	1
156	7	1
223	7	1
224	7	1
334	7	1
379	7	1
473	7	1
493	7	1
836	7	1
976	7	1
998	7	1
999	7	1
1043	7	1
1173	7	1
1175	7	1
1326	7	1
1520	7	1
1605	7	1
1622	7	1
1841	7	1
1915	7	1
2033	7	1
2273	7	1
2675	7	1
2683	7	1
2797	7	1
2876	7	1
2879	7	1
2908	7	1
3482	7	1
3609	7	1
3654	7	1
3663	7	1
3676	7	1
3687	7	1
3716	7	1
3727	7	1
3984	7	1
4000	7	1
4048	7	1
4061	7	1
4088	7	1
4218	7	1
4259	7	1
4289	7	1
4528	7	1
4715	7	1
4825	7	1
5018	7	1
5028	7	1
5071	7	1
5164	7	1
5228	7	1
5272	7	1
5307	7	1
5315	7	1
5465	7	1
5581	7	1
5594	7	1
5687	7	1
5745	7	1
5786	7	1
5788	7	1
5861	7	1
5878	7	1
5894	7	1
5918	7	1
5989	7	1
6050	7	1
6160	7	1
6184	7	1
6196	7	1
6284	7	1
6430	7	1
6642	7	1
6778	7	1
6867	7	1
7071	7	1
7077	7	1
7150	7	1
7204	7	1
7408	7	1
7410	7	1
7433	7	1
7541	7	1
7702	7	1
7776	7	1
8303	7	1
8320	7	1
8550	7	1
8763	7	1
8798	7	1
8932	7	1
9218	7	1
9242	7	1
9404	7	1
9473	7	1
9554	7	1
9632	7	1
9699	7	1
9728	7	1
9759	7	1
9779	7	1
9805	7	1
9846	7	1
9907	7	1
9957	7	1
9978	7	1
10055	7	1
10062	7	1
10123	7	1
10159	7	1
10239	7	1
10326	7	1
10367	7	1
10390	7	1
10457	7	1
10477	7	1
10531	7	1
10657	7	1
10723	7	1
10868	7	1
10933	7	1
11057	7	1
11132	7	1
11163	7	1
11261	7	1
11333	7	1
22800	7	1
22862	7	1
22883	7	1
22898	7	1
23001	7	1
23075	7	1
23140	7	1
23261	7	1
23312	7	1
23414	7	1
23431	7	1
23478	7	1
23507	7	1
23590	7	1
23598	7	1
23612	7	1
23654	7	1
25885	7	1
25886	7	1
25901	7	1
25942	7	1
25943	7	1
25948	7	1
25979	7	1
26074	7	1
26281	7	1
26503	7	1
26999	7	1
27113	7	1
27244	7	1
29100	7	1
51053	7	1
51081	7	1
51099	7	1
51187	7	1
51296	7	1
51347	7	1
51649	7	1
51692	7	1
51747	7	1
53346	7	1
53373	7	1
54890	7	1
54926	7	1
54958	7	1
55194	7	1
55234	7	1
55244	7	1
55269	7	1
55324	7	1
55349	7	1
55619	7	1
55625	7	1
55671	7	1
55718	7	1
55971	7	1
56889	7	1
56894	7	1
57504	7	1
57552	7	1
57592	7	1
57594	7	1
57804	7	1
63916	7	1
63925	7	1
63971	7	1
64065	7	1
64746	7	1
78990	7	1
79180	7	1
79188	7	1
79365	7	1
79602	7	1
79612	7	1
79627	7	1
79632	7	1
79665	7	1
79666	7	1
80019	7	1
80045	7	1
80745	7	1
80778	7	1
80851	7	1
83850	7	1
84154	7	1
84173	7	1
84187	7	1
84309	7	1
84679	7	1
84816	7	1
84888	7	1
84909	7	1
84961	7	1
85007	7	1
85450	7	1
85464	7	1
91947	7	1
92822	7	1
113791	7	1
114757	7	1
114781	7	1
114789	7	1
114794	7	1
116211	7	1
117145	7	1
117581	7	1
117584	7	1
124935	7	1
126308	7	1
128338	7	1
132864	7	1
132989	7	1
135114	7	1
136853	7	1
143384	7	1
148022	7	1
152006	7	1
153328	7	1
154807	7	1
157567	7	1
162989	7	1
163859	7	1
168374	7	1
170954	7	1
196051	7	1
200844	7	1
221037	7	1
254122	7	1
255967	7	1
259230	7	1
282996	7	1
283358	7	1
284058	7	1
317662	7	1
339487	7	1
347862	7	1
348180	7	1
389170	7	1
404093	7	1
415116	7	1
100507650	7	1
