# Supplementary material for: Cell type-selective disease-association of genes under high regulatory load
Source: Nucleic Acids Res. 2015 Oct 10;43(18):8839–55. doi: 10.1093/nar/gkv863 (PMC4605313; doi:10.1093/nar/gkv863)
Supplement: SUPPLEMENTARY DATA [file supp_gkv863_nar-01077-z-2015-File011.zip › HighEnhLoad_PANC1_10PCNT_02-Feb-2015.txt]

Entrez Gene ID	Nr Enh	H3K4me3 status
1316	235	1
359948	235	1
11103	221	1
57507	220	1
22822	214	1
9804	212	1
79718	204	1
10512	200	1
7025	194	1
83592	192	1
8537	183	1
7764	182	1
23075	173	1
81846	171	1
10370	167	1
5908	166	1
6662	157	1
23389	157	1
201266	154	1
50651	153	1
221981	153	1
154214	148	1
7042	147	1
10252	147	1
154215	145	1
54206	144	1
56890	144	1
127018	143	1
3688	142	1
3778	141	1
677	139	1
8829	136	1
10769	134	1
26136	134	1
84159	134	1
643246	133	1
858	131	1
54101	127	1
5890	124	1
92346	124	1
7113	123	1
10371	123	1
4088	122	1
6934	122	1
26052	122	1
9612	120	1
7090	119	1
6251	116	1
10123	115	1
3082	114	1
4609	114	1
960	113	1
6659	113	1
7227	113	1
9863	113	1
55075	113	1
219621	112	1
399726	112	1
9306	111	1
22943	111	1
54407	111	1
653	110	1
10801	109	1
23243	109	1
2176	107	1
8091	107	1
10529	107	1
9124	106	1
55089	106	1
7837	104	1
9497	104	1
23199	104	1
64420	104	1
10873	103	1
1906	102	1
3977	102	1
22936	102	1
29104	102	1
1021	100	1
57492	100	1
57561	100	1
84909	100	1
390	99	1
4091	99	1
7357	99	1
9249	99	1
27249	99	1
57142	99	1
65983	99	1
221935	98	1
81578	97	1
55187	96	1
1290	95	1
3983	95	1
8654	95	1
51582	95	1
5468	94	1
10920	93	1
400954	93	1
3480	92	1
4085	92	1
10257	92	1
51776	92	1
7071	91	1
23092	91	1
257415	91	1
9180	90	1
9734	90	1
28989	90	1
54511	90	1
8915	89	1
9637	89	1
55205	89	1
91768	89	1
2908	88	1
7048	88	1
7050	88	1
10242	88	1
64759	88	1
134957	88	1
444	87	1
55137	87	1
55573	87	1
64778	87	1
93408	87	1
414318	87	1
9678	86	1
9722	86	1
23576	86	1
2693	85	1
6909	85	1
7204	85	1
54828	84	1
196	83	1
11166	83	1
26010	83	1
6533	82	1
7020	82	1
10533	82	1
80176	82	1
136227	81	1
144165	81	1
9686	80	1
9819	80	1
7104	79	1
51232	79	1
80070	79	1
5099	78	1
51809	78	1
54664	78	1
55534	78	1
84168	78	1
60312	77	1
79747	77	1
667	76	1
2037	76	1
2131	76	1
2673	76	1
51000	76	1
57178	76	1
57596	76	1
83879	76	1
91057	76	1
219333	76	1
1647	75	1
1956	75	1
9723	75	1
84298	75	1
155465	75	1
949	74	1
6840	74	1
8320	74	1
51123	74	1
4258	73	1
5795	73	1
93663	73	1
150094	73	1
2195	72	1
10018	72	1
25937	72	1
26061	72	1
27327	72	1
51316	72	1
53344	72	1
55634	72	1
399	71	1
10580	71	1
130535	71	1
1356	70	1
3280	70	1
3908	70	1
8554	70	1
8626	70	1
55915	70	1
84275	70	1
266977	70	1
3037	69	1
4651	69	1
55214	69	1
79026	69	1
4507	68	1
9590	68	1
10098	68	1
23175	68	1
28951	68	1
116441	68	1
7291	67	1
8871	67	1
10409	67	1
10579	67	1
5784	66	1
8887	66	1
27242	66	1
51074	66	1
51429	66	1
166614	66	1
1435	65	1
2835	65	1
5217	65	1
6160	65	1
6397	65	1
286183	65	1
3667	64	1
4289	64	1
6720	64	1
79365	64	1
80781	64	1
85019	64	1
1007	63	1
4616	63	1
9469	63	1
26579	63	1
50807	63	1
79705	63	1
90701	63	1
7477	62	1
51202	62	1
56180	62	1
57522	62	1
4233	61	1
5155	61	1
8853	61	1
10150	61	1
80746	61	1
221895	61	1
254778	61	1
678	60	1
6338	60	1
8452	60	1
9721	60	1
9743	60	1
10253	60	1
10725	60	1
11138	60	1
22856	60	1
51454	60	1
80777	60	1
639	59	1
1016	59	1
2274	59	1
2317	59	1
3576	59	1
4363	59	1
51474	59	1
57211	59	1
64682	59	1
79446	59	1
90134	59	1
140876	59	1
144577	59	1
154091	59	1
200734	59	1
9229	58	1
57222	58	1
57700	58	1
80820	58	1
144699	58	1
2045	57	1
2788	57	1
3725	57	1
3895	57	1
4919	57	1
25902	57	1
26135	57	1
64207	57	1
90390	57	1
114793	57	1
284948	57	1
153	56	1
595	56	1
3241	56	1
5578	56	1
7763	56	1
9645	56	1
11031	56	1
23001	56	1
27235	56	1
57497	56	1
57608	56	1
91949	56	1
222643	56	1
643314	56	1
5550	55	1
5770	55	1
7857	55	1
9891	55	1
11228	55	1
25814	55	1
51174	55	1
55277	55	1
81671	55	1
84969	55	1
166824	55	1
7049	54	1
9411	54	1
23085	54	1
55660	54	1
56950	54	1
80790	54	1
151525	54	1
152002	54	1
100287036	54	1
1106	53	1
4627	53	1
9020	53	1
9521	53	1
10758	53	1
57493	53	1
84935	53	1
119504	53	1
131583	53	1
154467	53	1
219790	53	1
387882	53	1
115	52	1
382	52	1
8317	52	1
8553	52	1
163732	52	1
400451	52	1
1387	51	1
1503	51	1
2903	51	1
3400	51	1
4144	51	1
5540	51	1
5930	51	1
8767	51	1
9270	51	1
11077	51	1
23499	51	1
27436	51	1
51422	51	1
54463	51	1
54541	51	1
57496	51	1
79633	51	1
157285	51	1
345079	51	1
861	50	1
1946	50	1
3351	50	1
3694	50	1
8870	50	1
10783	50	1
11240	50	1
28231	50	1
55114	50	1
55971	50	1
79191	50	1
85461	50	1
94134	50	1
128826	50	1
203245	50	1
780	49	1
1281	49	1
4773	49	1
4815	49	1
5095	49	1
5980	49	1
7414	49	1
8424	49	1
23279	49	1
25948	49	1
54453	49	1
54602	49	1
2969	48	1
5747	48	1
11098	48	1
23528	48	1
23613	48	1
57591	48	1
80014	48	1
84894	48	1
84959	48	1
91012	48	1
399665	48	1
414899	48	1
3600	47	1
3912	47	1
4976	47	1
6310	47	1
6744	47	1
7324	47	1
7402	47	1
8030	47	1
8821	47	1
10097	47	1
10221	47	1
23275	47	1
29035	47	1
57158	47	1
58486	47	1
64398	47	1
84561	47	1
84632	47	1
92181	47	1
170689	47	1
651746	47	1
182	46	1
3148	46	1
3987	46	1
4133	46	1
5937	46	1
6935	46	1
10531	46	1
10586	46	1
25914	46	1
27258	46	1
50508	46	1
55619	46	1
65056	46	1
136259	46	1
196527	46	1
221035	46	1
285590	46	1
1244	45	1
2247	45	1
3976	45	1
5336	45	1
5903	45	1
5987	45	1
6001	45	1
6009	45	1
6506	45	1
7163	45	1
11057	45	1
23291	45	1
23498	45	1
25798	45	1
25841	45	1
64359	45	1
79068	45	1
79960	45	1
83478	45	1
83699	45	1
220988	45	1
1130	44	1
1490	44	1
2494	44	1
2730	44	1
4026	44	1
4316	44	1
4782	44	1
5292	44	1
7035	44	1
8082	44	1
10105	44	1
54880	44	1
57690	44	1
84059	44	1
84128	44	1
87769	44	1
114883	44	1
130340	44	1
288	43	1
4953	43	1
5687	43	1
6774	43	1
7325	43	1
8140	43	1
8440	43	1
10424	43	1
10927	43	1
23268	43	1
55352	43	1
56034	43	1
64283	43	1
84869	43	1
125476	43	1
368	42	1
658	42	1
1175	42	1
1452	42	1
2034	42	1
2114	42	1
2770	42	1
3084	42	1
3097	42	1
3632	42	1
4603	42	1
4780	42	1
7378	42	1
7416	42	1
8038	42	1
9519	42	1
10234	42	1
11069	42	1
23677	42	1
27352	42	1
51031	42	1
59338	42	1
91748	42	1
221937	42	1
257019	42	1
266727	42	1
283358	42	1
284252	42	1
2587	41	1
2869	41	1
2894	41	1
3170	41	1
3964	41	1
5660	41	1
9388	41	1
10449	41	1
10846	41	1
22898	41	1
26046	41	1
54843	41	1
54978	41	1
56288	41	1
57460	41	1
92154	41	1
222894	41	1
307	40	1
539	40	1
1977	40	1
2766	40	1
4092	40	1
4281	40	1
6303	40	1
8412	40	1
10971	40	1
23080	40	1
54758	40	1
57182	40	1
60481	40	1
93010	40	1
142827	40	1
159090	40	1
283416	40	1
374354	40	1
100	39	1
636	39	1
817	39	1
1859	39	1
1915	39	1
3229	39	1
4155	39	1
4792	39	1
7114	39	1
7738	39	1
10625	39	1
55366	39	1
63970	39	1
79722	39	1
128178	39	1
167691	39	1
221830	39	1
283349	39	1
339896	39	1
351	38	1
805	38	1
2078	38	1
2799	38	1
4325	38	1
6119	38	1
7296	38	1
7335	38	1
7358	38	1
7424	38	1
8633	38	1
22848	38	1
22978	38	1
51121	38	1
54796	38	1
57584	38	1
57630	38	1
64855	38	1
81848	38	1
116987	38	1
221037	38	1
221472	38	1
1456	37	1
1847	37	1
2138	37	1
3592	37	1
4240	37	1
4811	37	1
6875	37	1
8340	37	1
9052	37	1
9749	37	1
10020	37	1
10973	37	1
26002	37	1
26503	37	1
54443	37	1
54491	37	1
65986	37	1
80210	37	1
83988	37	1
85379	37	1
117581	37	1
201176	37	1
220047	37	1
1738	36	1
3685	36	1
4760	36	1
6091	36	1
6857	36	1
8507	36	1
9021	36	1
9262	36	1
9569	36	1
9792	36	1
10049	36	1
10723	36	1
10743	36	1
23551	36	1
29123	36	1
29970	36	1
57419	36	1
59269	36	1
253827	36	1
404093	36	1
1969	35	1
2072	35	1
3708	35	1
4801	35	1
5074	35	1
5311	35	1
5757	35	1
6776	35	1
7181	35	1
7430	35	1
9444	35	1
23327	35	1
27122	35	1
54510	35	1
57181	35	1
57410	35	1
80206	35	1
83786	35	1
83872	35	1
84612	35	1
90678	35	1
91419	35	1
286053	35	1
317762	35	1
100144748	35	1
830	34	1
1534	34	1
5918	34	1
7128	34	1
8672	34	1
8812	34	1
9429	34	1
22877	34	1
22904	34	1
22906	34	1
23161	34	1
23366	34	1
51649	34	1
54986	34	1
55328	34	1
55785	34	1
55809	34	1
57520	34	1
57565	34	1
57658	34	1
79719	34	1
81575	34	1
122786	34	1
145581	34	1
196993	34	1
408	33	1
522	33	1
2768	33	1
2900	33	1
3572	33	1
4071	33	1
4151	33	1
4208	33	1
4923	33	1
4967	33	1
6229	33	1
6509	33	1
8324	33	1
10551	33	1
11259	33	1
23365	33	1
23492	33	1
55173	33	1
55226	33	1
55267	33	1
57217	33	1
57536	33	1
57822	33	1
64168	33	1
79135	33	1
83637	33	1
84319	33	1
91461	33	1
143879	33	1
144501	33	1
157807	33	1
168090	33	1
256021	33	1
389289	33	1
440097	33	1
1787	32	1
2060	32	1
2977	32	1
3433	32	1
3486	32	1
3569	32	1
4072	32	1
4543	32	1
5911	32	1
8204	32	1
8743	32	1
10285	32	1
10363	32	1
10478	32	1
10644	32	1
23321	32	1
23555	32	1
55225	32	1
55854	32	1
56479	32	1
57167	32	1
57600	32	1
64065	32	1
65061	32	1
85479	32	1
89853	32	1
90627	32	1
114327	32	1
114821	32	1
153396	32	1
169792	32	1
200845	32	1
644538	32	1
857	31	1
1634	31	1
1999	31	1
2297	31	1
3052	31	1
3709	31	1
3745	31	1
3777	31	1
4751	31	1
5093	31	1
5212	31	1
5991	31	1
6122	31	1
6453	31	1
6932	31	1
7052	31	1
7168	31	1
7543	31	1
8542	31	1
8738	31	1
9283	31	1
9603	31	1
10079	31	1
11034	31	1
11346	31	1
26985	31	1
51571	31	1
54680	31	1
54788	31	1
81542	31	1
84953	31	1
130589	31	1
145482	31	1
152006	31	1
161142	31	1
162333	31	1
374864	31	1
389602	31	1
3988	30	1
4781	30	1
5150	30	1
6670	30	1
6678	30	1
11141	30	1
11214	30	1
23603	30	1
27199	30	1
29982	30	1
51451	30	1
54093	30	1
57154	30	1
89927	30	1
146691	30	1
153769	30	1
155051	30	1
201895	30	1
220972	30	1
256987	30	1
389170	30	1
101927322	30	1
832	29	1
1040	29	1
1523	29	1
1806	29	1
1889	29	1
2150	29	1
2280	29	1
3491	29	1
4488	29	1
4729	29	1
5257	29	1
5500	29	1
5834	29	1
5867	29	1
6624	29	1
8202	29	1
9338	29	1
9697	29	1
9853	29	1
10019	29	1
10311	29	1
22903	29	1
27161	29	1
27250	29	1
29761	29	1
51523	29	1
54838	29	1
54896	29	1
54897	29	1
56945	29	1
57169	29	1
58490	29	1
79730	29	1
79794	29	1
84343	29	1
84947	29	1
85453	29	1
92521	29	1
93109	29	1
168507	29	1
87	28	1
473	28	1
1060	28	1
1519	28	1
2879	28	1
2888	28	1
3624	28	1
3693	28	1
4784	28	1
4862	28	1
5054	28	1
5090	28	1
5101	28	1
5195	28	1
5581	28	1
5910	28	1
6176	28	1
6208	28	1
6856	28	1
7026	28	1
7060	28	1
7874	28	1
9844	28	1
10509	28	1
10768	28	1
23522	28	1
51621	28	1
56925	28	1
79642	28	1
80255	28	1
83692	28	1
83853	28	1
113263	28	1
114908	28	1
130497	28	1
143187	28	1
152110	28	1
155185	28	1
157680	28	1
284273	28	1
240	27	1
287	27	1
330	27	1
860	27	1
955	27	1
989	27	1
1073	27	1
1345	27	1
1525	27	1
2889	27	1
3418	27	1
4829	27	1
5337	27	1
6461	27	1
8660	27	1
8828	27	1
9166	27	1
9459	27	1
9811	27	1
10477	27	1
11142	27	1
22999	27	1
23139	27	1
23158	27	1
30836	27	1
51375	27	1
54498	27	1
55149	27	1
55638	27	1
55734	27	1
57122	27	1
57552	27	1
57685	27	1
64108	27	1
79683	27	1
80233	27	1
83594	27	1
84504	27	1
126917	27	1
170393	27	1
252884	27	1
262	26	1
1611	26	1
1968	26	1
2649	26	1
3673	26	1
3763	26	1
3797	26	1
4430	26	1
5071	26	1
5740	26	1
5746	26	1
5796	26	1
6469	26	1
6586	26	1
7534	26	1
7760	26	1
8295	26	1
8503	26	1
8527	26	1
8538	26	1
8844	26	1
9462	26	1
10163	26	1
10643	26	1
22821	26	1
23704	26	1
25976	26	1
26240	26	1
28957	26	1
29969	26	1
55094	26	1
58480	26	1
58499	26	1
59343	26	1
64225	26	1
79627	26	1
79720	26	1
79789	26	1
84303	26	1
93986	26	1
115416	26	1
121512	26	1
124783	26	1
154043	26	1
154810	26	1
170394	26	1
221749	26	1
253430	26	1
399979	26	1
401474	26	1
415116	26	1
729515	26	1
220	25	1
286	25	1
302	25	1
388	25	1
665	25	1
668	25	1
1592	25	1
2012	25	1
2139	25	1
2149	25	1
2246	25	1
2535	25	1
3397	25	1
3716	25	1
3856	25	1
4041	25	1
4774	25	1
5236	25	1
5394	25	1
5754	25	1
6233	25	1
6894	25	1
6917	25	1
7328	25	1
7372	25	1
8898	25	1
9242	25	1
9518	25	1
9690	25	1
10772	25	1
11162	25	1
22982	25	1
23232	25	1
23362	25	1
26509	25	1
27106	25	1
56169	25	1
58516	25	1
60673	25	1
63898	25	1
64423	25	1
64928	25	1
79054	25	1
84441	25	1
84937	25	1
85413	25	1
140460	25	1
148398	25	1
219623	25	1
222183	25	1
222235	25	1
340481	25	1
400863	25	1
100506581	25	1
323	24	1
602	24	1
1843	24	1
2625	24	1
3755	24	1
4643	24	1
5205	24	1
5495	24	1
6311	24	1
6414	24	1
6432	24	1
6777	24	1
7003	24	1
7023	24	1
9334	24	1
9358	24	1
9365	24	1
9643	24	1
9644	24	1
10154	24	1
10186	24	1
10771	24	1
10890	24	1
22847	24	1
22932	24	1
25975	24	1
26207	24	1
26298	24	1
27111	24	1
27245	24	1
51084	24	1
51382	24	1
53405	24	1
54839	24	1
54901	24	1
54980	24	1
55653	24	1
55904	24	1
57088	24	1
64073	24	1
79750	24	1
80063	24	1
84249	24	1
84433	24	1
84529	24	1
84946	24	1
91369	24	1
117583	24	1
123811	24	1
137872	24	1
143458	24	1
154881	24	1
157848	24	1
158158	24	1
197257	24	1
254050	24	1
256227	24	1
387921	24	1
729857	24	1
773	23	1
1813	23	1
3251	23	1
4066	23	1
4174	23	1
4297	23	1
4907	23	1
5695	23	1
5932	23	1
6711	23	1
6722	23	1
7112	23	1
7316	23	1
7350	23	1
7422	23	1
7431	23	1
8193	23	1
8460	23	1
8496	23	1
8601	23	1
8714	23	1
8776	23	1
9014	23	1
9208	23	1
9564	23	1
9759	23	1
9926	23	1
10106	23	1
10140	23	1
11252	23	1
23405	23	1
25828	23	1
26286	23	1
26986	23	1
28996	23	1
29099	23	1
29775	23	1
30813	23	1
50515	23	1
51196	23	1
55247	23	1
57210	23	1
57761	23	1
60678	23	1
64063	23	1
83549	23	1
83716	23	1
118429	23	1
121227	23	1
121441	23	1
130502	23	1
201595	23	1
283927	23	1
136	22	1
463	22	1
466	22	1
481	22	1
598	22	1
604	22	1
1026	22	1
1512	22	1
1545	22	1
2040	22	1
2146	22	1
2534	22	1
3437	22	1
3659	22	1
3660	22	1
5597	22	1
5962	22	1
6428	22	1
6446	22	1
7127	22	1
7159	22	1
7871	22	1
8289	22	1
9425	22	1
9663	22	1
9980	22	1
10096	22	1
10184	22	1
10413	22	1
10455	22	1
10657	22	1
10804	22	1
11112	22	1
22828	22	1
22876	22	1
23043	22	1
23239	22	1
23269	22	1
23333	22	1
23406	22	1
25791	22	1
25878	22	1
25926	22	1
51278	22	1
51534	22	1
54733	22	1
55024	22	1
55196	22	1
55602	22	1
56062	22	1
56243	22	1
56990	22	1
57533	22	1
58533	22	1
59285	22	1
79875	22	1
79968	22	1
80117	22	1
81502	22	1
84448	22	1
84978	22	1
85409	22	1
85415	22	1
92565	22	1
103910	22	1
138241	22	1
151963	22	1
162073	22	1
220202	22	1
222234	22	1
374819	22	1
387521	22	1
387522	22	1
1015	21	1
1301	21	1
1975	21	1
2009	21	1
2309	21	1
2904	21	1
2934	21	1
3185	21	1
3315	21	1
3594	21	1
4216	21	1
5734	21	1
5829	21	1
6259	21	1
6588	21	1
6615	21	1
6733	21	1
6905	21	1
7022	21	1
8050	21	1
8073	21	1
8322	21	1
8470	21	1
8609	21	1
8835	21	1
9043	21	1
9576	21	1
9665	21	1
9780	21	1
9886	21	1
10200	21	1
10587	21	1
22925	21	1
26287	21	1
29842	21	1
51421	21	1
54858	21	1
54877	21	1
55084	21	1
55230	21	1
55729	21	1
56937	21	1
57609	21	1
59271	21	1
79836	21	1
80303	21	1
80762	21	1
84057	21	1
84189	21	1
84514	21	1
85450	21	1
90529	21	1
91442	21	1
92014	21	1
94234	21	1
114783	21	1
124220	21	1
143384	21	1
143872	21	1
151742	21	1
154790	21	1
160518	21	1
166378	21	1
256380	21	1
729020	21	1
40	20	1
655	20	1
776	20	1
824	20	1
999	20	1
1119	20	1
1488	20	1
1509	20	1
2030	20	1
2044	20	1
2257	20	1
3092	20	1
3875	20	1
3899	20	1
4338	20	1
4771	20	1
5151	20	1
5162	20	1
5305	20	1
6239	20	1
6319	20	1
6868	20	1
7058	20	1
7514	20	1
7528	20	1
7555	20	1
8491	20	1
8566	20	1
8777	20	1
8839	20	1
9167	20	1
9448	20	1
9563	20	1
9580	20	1
9797	20	1
10203	20	1
10208	20	1
10732	20	1
11044	20	1
22820	20	1
23129	20	1
23338	20	1
26050	20	1
51008	20	1
51108	20	1
54584	20	1
54704	20	1
54971	20	1
55291	20	1
55666	20	1
56603	20	1
56906	20	1
57531	20	1
57707	20	1
60685	20	1
64116	20	1
64318	20	1
79074	20	1
80019	20	1
81844	20	1
83608	20	1
84665	20	1
140290	20	1
147991	20	1
148789	20	1
166379	20	1
197320	20	1
219771	20	1
257236	20	1
259230	20	1
285761	20	1
340719	20	1
344787	20	1
348180	20	1
100127983	20	1
29	19	1
329	19	1
475	19	1
777	19	1
1453	19	1
1983	19	1
2128	19	1
2230	19	1
2300	19	1
2626	19	1
2729	19	1
3181	19	1
3339	19	1
3656	19	1
3658	19	1
4017	19	1
4212	19	1
4242	19	1
5013	19	1
5887	19	1
6238	19	1
7461	19	1
7975	19	1
8028	19	1
8535	19	1
8664	19	1
9592	19	1
9650	19	1
9960	19	1
10017	19	1
10135	19	1
10447	19	1
10603	19	1
11083	19	1
11237	19	1
23094	19	1
23162	19	1
26090	19	1
27314	19	1
51702	19	1
51735	19	1
54476	19	1
54805	19	1
55179	19	1
55257	19	1
57580	19	1
57648	19	1
60559	19	1
63977	19	1
64284	19	1
64342	19	1
81618	19	1
81788	19	1
83941	19	1
84034	19	1
84140	19	1
89758	19	1
90407	19	1
114781	19	1
140628	19	1
140706	19	1
143689	19	1
146177	19	1
169200	19	1
200916	19	1
286343	19	1
100505549	19	1
100507050	19	1
133	18	1
2192	18	1
2262	18	1
3958	18	1
4825	18	1
5037	18	1
5214	18	1
5352	18	1
5420	18	1
6150	18	1
6573	18	1
6611	18	1
6755	18	1
7045	18	1
7532	18	1
7851	18	1
8667	18	1
9578	18	1
10404	18	1
10651	18	1
10653	18	1
11073	18	1
23102	18	1
23189	18	1
23250	18	1
23301	18	1
23308	18	1
23314	18	1
23358	18	1
23515	18	1
26130	18	1
27303	18	1
50674	18	1
51363	18	1
51477	18	1
54434	18	1
54908	18	1
55088	18	1
55207	18	1
55625	18	1
55697	18	1
57636	18	1
57703	18	1
57709	18	1
64750	18	1
79134	18	1
79174	18	1
79658	18	1
84071	18	1
84814	18	1
89796	18	1
89932	18	1
93487	18	1
119391	18	1
123688	18	1
128710	18	1
164832	18	1
220042	18	1
348487	18	1
619279	18	1
100506115	18	1
