# Supplementary material for: Cell type-selective disease-association of genes under high regulatory load
Source: Nucleic Acids Res. 2015 Oct 10;43(18):8839–55. doi: 10.1093/nar/gkv863 (PMC4605313; doi:10.1093/nar/gkv863)
Supplement: SUPPLEMENTARY DATA [file supp_gkv863_nar-01077-z-2015-File011.zip › HighEnhLoad_Osteo_10PCNT_02-Feb-2015.txt]

Entrez Gene ID	Nr Enh	H3K4me3 status
861	123	1
11278	119	1
868	116	1
1316	115	1
3037	115	1
5069	112	1
6925	108	1
29104	106	1
3624	104	1
9079	104	1
64759	103	1
79718	103	1
11221	102	1
127018	102	1
390	101	1
5332	96	1
1009	95	1
54093	95	1
4026	94	1
7424	94	1
7048	93	1
4092	92	1
6897	92	1
677	91	1
4082	91	1
29761	91	1
56288	91	1
2908	90	1
3600	90	1
7227	90	1
23075	90	1
182	89	1
1000	89	1
3082	88	1
5142	88	1
55277	88	1
6662	86	1
10082	86	1
3486	85	1
81846	85	1
11096	84	1
27303	84	1
2308	83	1
5890	83	1
4281	82	1
6641	82	1
50514	82	1
283518	82	1
7091	81	1
8559	81	1
1052	80	1
5139	80	1
8626	80	1
23358	80	1
254827	80	1
1806	79	1
10242	79	1
22882	79	1
57511	79	1
678	78	1
64693	78	1
83592	78	1
1879	77	1
6659	77	1
220107	77	1
639	76	1
23213	76	1
56034	76	1
60685	76	1
79645	76	1
168667	76	1
2034	75	1
4883	75	1
57182	75	1
4254	74	1
7145	74	1
7402	74	1
9353	74	1
1112	73	1
3720	73	1
3778	73	1
79191	73	1
83660	73	1
84251	73	1
688	72	1
4919	72	1
9314	72	1
10252	72	1
23078	72	1
58155	72	1
399947	72	1
28951	71	1
56776	71	1
64388	71	1
3084	70	1
57492	70	1
114781	70	1
169792	70	1
817	69	1
8239	69	1
8777	69	1
10370	69	1
11214	69	1
26137	69	1
89795	69	1
92126	69	1
344148	69	1
1519	68	1
1848	68	1
1902	68	1
5295	68	1
5932	68	1
6310	68	1
6446	68	1
9630	68	1
10512	68	1
89797	68	1
196	67	1
287	67	1
2762	67	1
8829	67	1
79783	67	1
130497	67	1
201475	67	1
2099	66	1
5797	66	1
10221	66	1
22982	66	1
100506581	66	1
463	65	1
5587	65	1
5991	65	1
6840	65	1
8321	65	1
23022	65	1
23362	65	1
65983	65	1
84529	65	1
2195	64	1
5218	64	1
5550	64	1
9037	64	1
9811	64	1
54796	64	1
54880	64	1
55603	64	1
80323	64	1
144699	64	1
4052	63	1
8613	63	1
10533	63	1
23085	63	1
23092	63	1
1638	62	1
3592	62	1
5795	62	1
6546	62	1
8507	62	1
9882	62	1
23001	62	1
2737	61	1
5581	61	1
5921	61	1
8667	61	1
9096	61	1
10090	61	1
23327	61	1
55214	61	1
154881	61	1
202018	61	1
285704	61	1
284	60	1
7090	60	1
7336	60	1
9839	60	1
23657	60	1
29968	60	1
55075	60	1
55247	60	1
83872	60	1
89978	60	1
121536	60	1
132864	60	1
144165	60	1
196074	60	1
549	59	1
2113	59	1
2300	59	1
3298	59	1
4085	59	1
9352	59	1
10000	59	1
27115	59	1
57507	59	1
81624	59	1
81848	59	1
121227	59	1
375287	59	1
351	58	1
781	58	1
2355	58	1
2650	58	1
2697	58	1
4781	58	1
5122	58	1
8821	58	1
9734	58	1
23175	58	1
54510	58	1
54602	58	1
57591	58	1
64283	58	1
79712	58	1
80114	58	1
80790	58	1
83478	58	1
122042	58	1
131566	58	1
5188	57	1
6197	57	1
6695	57	1
7042	57	1
7088	57	1
9201	57	1
23345	57	1
23414	57	1
26002	57	1
63898	57	1
79370	57	1
80157	57	1
147372	57	1
1404	56	1
3725	56	1
8460	56	1
8848	56	1
9612	56	1
10018	56	1
10046	56	1
10253	56	1
10404	56	1
10771	56	1
23199	56	1
29982	56	1
50863	56	1
54901	56	1
55074	56	1
64682	56	1
85453	56	1
91768	56	1
1303	55	1
6935	55	1
8660	55	1
22822	55	1
22903	55	1
23286	55	1
23331	55	1
23429	55	1
27352	55	1
51274	55	1
84708	55	1
401474	55	1
729515	55	1
1534	54	1
1859	54	1
2534	54	1
3052	54	1
3667	54	1
6938	54	1
7058	54	1
8030	54	1
9577	54	1
10123	54	1
10371	54	1
10631	54	1
11103	54	1
23024	54	1
28984	54	1
54495	54	1
91419	54	1
167227	54	1
221895	54	1
399979	54	1
1662	53	1
3142	53	1
4081	53	1
5796	53	1
6586	53	1
9462	53	1
9685	53	1
10769	53	1
11259	53	1
22936	53	1
23143	53	1
23328	53	1
23613	53	1
50651	53	1
54828	53	1
56169	53	1
57214	53	1
80036	53	1
84056	53	1
157680	53	1
387882	53	1
571	52	1
2770	52	1
3093	52	1
5336	52	1
7373	52	1
7764	52	1
8624	52	1
10085	52	1
10424	52	1
23236	52	1
23244	52	1
51375	52	1
54928	52	1
57157	52	1
57496	52	1
79802	52	1
84952	52	1
89932	52	1
116328	52	1
1012	51	1
1345	51	1
1601	51	1
1654	51	1
2766	51	1
4306	51	1
4651	51	1
5101	51	1
5887	51	1
9223	51	1
9861	51	1
10184	51	1
10531	51	1
23522	51	1
51334	51	1
54465	51	1
55313	51	1
64067	51	1
83938	51	1
157638	51	1
157657	51	1
201266	51	1
902	50	1
1183	50	1
1387	50	1
1490	50	1
2070	50	1
2115	50	1
2296	50	1
5412	50	1
6857	50	1
10806	50	1
27161	50	1
55622	50	1
64101	50	1
80139	50	1
80745	50	1
84187	50	1
84457	50	1
92017	50	1
392255	50	1
100526794	50	1
1946	49	1
2120	49	1
2246	49	1
4134	49	1
5734	49	1
8091	49	1
8204	49	1
8767	49	1
8887	49	1
9891	49	1
10873	49	1
23389	49	1
23514	49	1
55068	49	1
55959	49	1
57211	49	1
57619	49	1
64131	49	1
64750	49	1
79698	49	1
79730	49	1
83943	49	1
84869	49	1
94134	49	1
123016	49	1
130340	49	1
345079	49	1
522	48	1
775	48	1
1846	48	1
2114	48	1
2596	48	1
2892	48	1
4299	48	1
4325	48	1
5770	48	1
6934	48	1
7025	48	1
9863	48	1
10409	48	1
10602	48	1
22990	48	1
23002	48	1
26281	48	1
27249	48	1
51735	48	1
55532	48	1
55790	48	1
57724	48	1
84159	48	1
2131	47	1
2288	47	1
5128	47	1
6251	47	1
7291	47	1
7474	47	1
11163	47	1
23184	47	1
51455	47	1
80206	47	1
84319	47	1
85463	47	1
153090	47	1
200844	47	1
220929	47	1
622	46	1
2139	46	1
4774	46	1
5074	46	1
5205	46	1
5217	46	1
5578	46	1
5586	46	1
5860	46	1
6909	46	1
6943	46	1
7414	46	1
8470	46	1
9586	46	1
9760	46	1
10311	46	1
10736	46	1
23760	46	1
24141	46	1
27086	46	1
55711	46	1
92949	46	1
158471	46	1
339896	46	1
388125	46	1
389203	46	1
1289	45	1
1948	45	1
2619	45	1
2835	45	1
4609	45	1
5352	45	1
5806	45	1
8439	45	1
10891	45	1
11174	45	1
22862	45	1
22871	45	1
26040	45	1
27044	45	1
29103	45	1
50515	45	1
54808	45	1
63951	45	1
64784	45	1
79658	45	1
85461	45	1
114793	45	1
116987	45	1
134957	45	1
144577	45	1
166614	45	1
221037	45	1
283171	45	1
414318	45	1
1634	44	1
3516	44	1
4810	44	1
5764	44	1
7534	44	1
8445	44	1
9308	44	1
9686	44	1
10129	44	1
10154	44	1
22907	44	1
23543	44	1
23677	44	1
26511	44	1
51669	44	1
54463	44	1
55133	44	1
79801	44	1
222194	44	1
259282	44	1
400360	44	1
19	43	1
687	43	1
960	43	1
1739	43	1
1906	43	1
4729	43	1
4773	43	1
5519	43	1
8411	43	1
9358	43	1
9585	43	1
9865	43	1
10477	43	1
11237	43	1
22832	43	1
23528	43	1
23768	43	1
26130	43	1
51299	43	1
55294	43	1
55504	43	1
56479	43	1
57688	43	1
64083	43	1
79109	43	1
79659	43	1
79843	43	1
196993	43	1
286343	43	1
401535	43	1
330	42	1
1909	42	1
2290	42	1
2530	42	1
2643	42	1
2887	42	1
4208	42	1
5073	42	1
5376	42	1
6095	42	1
6733	42	1
7587	42	1
8650	42	1
9819	42	1
10395	42	1
11082	42	1
22828	42	1
23194	42	1
23243	42	1
54453	42	1
55205	42	1
55660	42	1
55755	42	1
56895	42	1
57522	42	1
57703	42	1
64410	42	1
79633	42	1
79960	42	1
80070	42	1
84909	42	1
112574	42	1
116372	42	1
117581	42	1
126969	42	1
145389	42	1
154810	42	1
203238	42	1
627	41	1
1295	41	1
1607	41	1
1734	41	1
2632	41	1
3281	41	1
3363	41	1
3398	41	1
3625	41	1
4205	41	1
6256	41	1
6720	41	1
7052	41	1
8738	41	1
9955	41	1
10265	41	1
10667	41	1
22866	41	1
23034	41	1
23230	41	1
26286	41	1
26985	41	1
51339	41	1
54704	41	1
57018	41	1
79966	41	1
83594	41	1
114991	41	1
115286	41	1
116093	41	1
161291	41	1
219621	41	1
286053	41	1
387923	41	1
185	40	1
594	40	1
1525	40	1
2098	40	1
2152	40	1
2241	40	1
2627	40	1
2889	40	1
4783	40	1
5144	40	1
6229	40	1
6239	40	1
7857	40	1
7982	40	1
10283	40	1
23228	40	1
26011	40	1
26037	40	1
26045	40	1
26986	40	1
51454	40	1
57118	40	1
59269	40	1
64332	40	1
64374	40	1
65059	40	1
79068	40	1
79642	40	1
90550	40	1
133015	40	1
145173	40	1
151525	40	1
253827	40	1
284266	40	1
342184	40	1
100130539	40	1
214	39	1
288	39	1
947	39	1
961	39	1
1106	39	1
1523	39	1
2004	39	1
3843	39	1
3998	39	1
6477	39	1
7580	39	1
8654	39	1
9185	39	1
9365	39	1
9411	39	1
9867	39	1
10010	39	1
10075	39	1
10413	39	1
10971	39	1
22954	39	1
25793	39	1
25831	39	1
26136	39	1
27067	39	1
54741	39	1
54806	39	1
55914	39	1
56603	39	1
57536	39	1
57584	39	1
63892	39	1
79646	39	1
79731	39	1
81563	39	1
83439	39	1
84750	39	1
92344	39	1
136332	39	1
139886	39	1
158135	39	1
337876	39	1
949	38	1
2066	38	1
2122	38	1
3097	38	1
3673	38	1
3763	38	1
4330	38	1
4899	38	1
4920	38	1
4982	38	1
5095	38	1
5747	38	1
5782	38	1
7082	38	1
7168	38	1
8325	38	1
8671	38	1
9568	38	1
9693	38	1
23275	38	1
23291	38	1
23498	38	1
23704	38	1
25771	38	1
26747	38	1
27241	38	1
50809	38	1
54206	38	1
54971	38	1
55328	38	1
55632	38	1
55634	38	1
57493	38	1
79024	38	1
80821	38	1
84623	38	1
92196	38	1
117583	38	1
196527	38	1
374819	38	1
596	37	1
1030	37	1
2776	37	1
3251	37	1
3709	37	1
4212	37	1
4285	37	1
4338	37	1
5335	37	1
5558	37	1
5594	37	1
6314	37	1
7078	37	1
7128	37	1
7159	37	1
8082	37	1
8412	37	1
8464	37	1
9014	37	1
9590	37	1
10140	37	1
23161	37	1
26031	37	1
26585	37	1
27430	37	1
29799	37	1
29842	37	1
55089	37	1
55357	37	1
55589	37	1
57161	37	1
57529	37	1
57608	37	1
60412	37	1
60494	37	1
60559	37	1
65997	37	1
84062	37	1
87769	37	1
91057	37	1
91351	37	1
91526	37	1
114899	37	1
117248	37	1
221061	37	1
286238	37	1
100144748	37	1
100287036	37	1
104	36	1
132	36	1
988	36	1
1385	36	1
1665	36	1
1778	36	1
2044	36	1
2259	36	1
3572	36	1
3977	36	1
4216	36	1
5793	36	1
6645	36	1
7328	36	1
8491	36	1
8672	36	1
8838	36	1
9043	36	1
9497	36	1
10049	36	1
10099	36	1
10927	36	1
11031	36	1
11227	36	1
22797	36	1
22800	36	1
22807	36	1
22943	36	1
25814	36	1
26053	36	1
26289	36	1
55604	36	1
56990	36	1
57415	36	1
64924	36	1
79657	36	1
79875	36	1
83641	36	1
84333	36	1
85019	36	1
143279	36	1
151393	36	1
152579	36	1
201595	36	1
256021	36	1
388	35	1
1612	35	1
2317	35	1
3788	35	1
4154	35	1
4853	35	1
5151	35	1
5289	35	1
5898	35	1
5911	35	1
6493	35	1
7049	35	1
7057	35	1
7223	35	1
7292	35	1
7472	35	1
7957	35	1
8651	35	1
8803	35	1
9425	35	1
9736	35	1
9758	35	1
10455	35	1
10586	35	1
11030	35	1
22999	35	1
23030	35	1
23239	35	1
23254	35	1
23268	35	1
29123	35	1
51123	35	1
54926	35	1
55904	35	1
57154	35	1
57187	35	1
57580	35	1
64768	35	1
79613	35	1
80014	35	1
113115	35	1
158046	35	1
201562	35	1
256691	35	1
283349	35	1
284273	35	1
147	34	1
595	34	1
1488	34	1
2182	34	1
2335	34	1
2820	34	1
2959	34	1
3269	34	1
4094	34	1
4916	34	1
5179	34	1
5305	34	1
6484	34	1
6774	34	1
8317	34	1
8621	34	1
9902	34	1
10144	34	1
10603	34	1
10801	34	1
23118	34	1
23137	34	1
23258	34	1
23670	34	1
25819	34	1
25948	34	1
26009	34	1
26010	34	1
27333	34	1
29969	34	1
30011	34	1
51108	34	1
51196	34	1
51390	34	1
54102	34	1
54873	34	1
55534	34	1
55553	34	1
56172	34	1
56890	34	1
57620	34	1
58526	34	1
63895	34	1
83716	34	1
83941	34	1
84128	34	1
84206	34	1
84959	34	1
90701	34	1
114798	34	1
114905	34	1
130733	34	1
143686	34	1
151011	34	1
166336	34	1
219333	34	1
259232	34	1
284058	34	1
344558	34	1
347902	34	1
387755	34	1
541578	34	1
100507096	34	1
113	33	1
306	33	1
323	33	1
598	33	1
652	33	1
1462	33	1
3090	33	1
3096	33	1
3356	33	1
3376	33	1
3842	33	1
3899	33	1
4140	33	1
4223	33	1
4311	33	1
4534	33	1
5156	33	1
6507	33	1
6867	33	1
8301	33	1
8555	33	1
8853	33	1
9077	33	1
10124	33	1
10152	33	1
10558	33	1
10818	33	1
11107	33	1
22801	33	1
22872	33	1
23180	33	1
23215	33	1
23274	33	1
23761	33	1
25780	33	1
26064	33	1
27436	33	1
28989	33	1
51126	33	1
51503	33	1
55686	33	1
55858	33	1
56907	33	1
56987	33	1
57563	33	1
58499	33	1
63027	33	1
64754	33	1
81930	33	1
83657	33	1
83857	33	1
90102	33	1
91584	33	1
134637	33	1
150094	33	1
154091	33	1
157378	33	1
161835	33	1
171024	33	1
202151	33	1
219771	33	1
388121	33	1
414899	33	1
728215	33	1
466	32	1
734	32	1
1635	32	1
2176	32	1
2181	32	1
2252	32	1
2734	32	1
2969	32	1
3910	32	1
3987	32	1
4045	32	1
4149	32	1
4211	32	1
4286	32	1
4363	32	1
4659	32	1
4782	32	1
4803	32	1
5021	32	1
5066	32	1
5125	32	1
5236	32	1
5270	32	1
5602	32	1
5634	32	1
7543	32	1
7582	32	1
8543	32	1
8826	32	1
8932	32	1
9282	32	1
9759	32	1
9853	32	1
9953	32	1
10428	32	1
10438	32	1
10651	32	1
10846	32	1
10867	32	1
23158	32	1
23164	32	1
23283	32	1
23367	32	1
27185	32	1
57181	32	1
64123	32	1
64282	32	1
79670	32	1
79747	32	1
79776	32	1
81578	32	1
84561	32	1
84899	32	1
84957	32	1
91833	32	1
92106	32	1
115123	32	1
144347	32	1
152002	32	1
153768	32	1
154214	32	1
154386	32	1
171023	32	1
259230	32	1
494188	32	1
643155	32	1
146	31	1
154	31	1
831	31	1
1123	31	1
1213	31	1
2037	31	1
2100	31	1
2239	31	1
2668	31	1
2730	31	1
2897	31	1
3280	31	1
3460	31	1
3480	31	1
3593	31	1
4638	31	1
4907	31	1
5137	31	1
5308	31	1
5420	31	1
5500	31	1
5530	31	1
5591	31	1
5891	31	1
5937	31	1
6387	31	1
6444	31	1
6473	31	1
6727	31	1
7417	31	1
7481	31	1
7707	31	1
8295	31	1
8440	31	1
9262	31	1
9397	31	1
9564	31	1
9779	31	1
9935	31	1
10227	31	1
10282	31	1
10650	31	1
10928	31	1
11072	31	1
23235	31	1
23303	31	1
23413	31	1
27152	31	1
29071	31	1
54454	31	1
55312	31	1
55787	31	1
57178	31	1
57630	31	1
79008	31	1
79722	31	1
81693	31	1
81792	31	1
83658	31	1
94240	31	1
131583	31	1
137075	31	1
152485	31	1
220441	31	1
220988	31	1
374462	31	1
548593	31	1
646603	31	1
651746	31	1
120	30	1
286	30	1
636	30	1
1633	30	1
1947	30	1
2042	30	1
2202	30	1
3038	30	1
3141	30	1
3176	30	1
3815	30	1
4643	30	1
4650	30	1
5358	30	1
5479	30	1
5912	30	1
6509	30	1
6533	30	1
6670	30	1
6788	30	1
6902	30	1
7164	30	1
7267	30	1
7372	30	1
8291	30	1
8434	30	1
9019	30	1
9213	30	1
9380	30	1
9444	30	1
9627	30	1
9644	30	1
10257	30	1
10499	30	1
10625	30	1
11016	30	1
11166	30	1
23081	30	1
23266	30	1
23446	30	1
25998	30	1
26052	30	1
26133	30	1
27123	30	1
51651	30	1
51778	30	1
53919	30	1
53944	30	1
53947	30	1
54101	30	1
55781	30	1
55850	30	1
56852	30	1
56937	30	1
57486	30	1
57521	30	1
57553	30	1
57609	30	1
57758	30	1
58489	30	1
60468	30	1
64641	30	1
79733	30	1
79738	30	1
79971	30	1
80025	30	1
84034	30	1
84071	30	1
84171	30	1
84898	30	1
90871	30	1
91272	30	1
92737	30	1
114818	30	1
114907	30	1
115827	30	1
128710	30	1
130872	30	1
145814	30	1
152007	30	1
166815	30	1
196528	30	1
284695	30	1
286223	30	1
340481	30	1
392636	30	1
395	29	1
1266	29	1
1499	29	1
2009	29	1
2589	29	1
2744	29	1
2768	29	1
3028	29	1
3574	29	1
4734	29	1
5209	29	1
5366	29	1
5468	29	1
5737	29	1
5744	29	1
5874	29	1
5903	29	1
5915	29	1
5922	29	1
5998	29	1
6168	29	1
6482	29	1
6508	29	1
6558	29	1
6595	29	1
7043	29	1
7050	29	1
7071	29	1
7187	29	1
8814	29	1
8994	29	1
9100	29	1
9341	29	1
9522	29	1
9569	29	1
9792	29	1
10098	29	1
10131	29	1
10725	29	1
11098	29	1
22927	29	1
23043	29	1
23095	29	1
23129	29	1
23293	29	1
23314	29	1
23387	29	1
27183	29	1
27295	29	1
50807	29	1
51384	29	1
51429	29	1
51474	29	1
51582	29	1
53344	29	1
54674	29	1
54810	29	1
54815	29	1
54861	29	1
55144	29	1
55809	29	1
55833	29	1
57533	29	1
57561	29	1
57600	29	1
57665	29	1
60528	29	1
64328	29	1
64798	29	1
79180	29	1
79974	29	1
80031	29	1
81839	29	1
83737	29	1
84203	29	1
84940	29	1
84978	29	1
90355	29	1
93649	29	1
130399	29	1
144455	29	1
160418	29	1
161742	29	1
162333	29	1
168455	29	1
221416	29	1
389432	29	1
643246	29	1
411	28	1
539	28	1
858	28	1
1040	28	1
1687	28	1
1794	28	1
2313	28	1
2321	28	1
2782	28	1
2862	28	1
2876	28	1
3597	28	1
3799	28	1
4750	28	1
5168	28	1
5201	28	1
5527	28	1
5608	28	1
5611	28	1
6091	28	1
6093	28	1
6240	28	1
6745	28	1
6907	28	1
7026	28	1
7545	28	1
7837	28	1
7874	28	1
7881	28	1
8313	28	1
8320	28	1
8502	28	1
8600	28	1
8743	28	1
9167	28	1
9180	28	1
9306	28	1
9394	28	1
9467	28	1
9475	28	1
9788	28	1
10699	28	1
10810	28	1
10868	28	1
23048	28	1
23177	28	1
23261	28	1
23301	28	1
23635	28	1
25836	28	1
25878	28	1
25914	28	1
25932	28	1
25945	28	1
26135	28	1
26240	28	1
51133	28	1
51280	28	1
51719	28	1
54108	28	1
54757	28	1
55100	28	1
55296	28	1
55347	28	1
55601	28	1
55757	28	1
56905	28	1
56911	28	1
56938	28	1
57590	28	1
58508	28	1
60490	28	1
64839	28	1
64866	28	1
79026	28	1
79627	28	1
79870	28	1
80267	28	1
84186	28	1
84894	28	1
89853	28	1
90627	28	1
92346	28	1
92689	28	1
114801	28	1
123803	28	1
125488	28	1
127544	28	1
134429	28	1
135228	28	1
143684	28	1
157313	28	1
160492	28	1
160851	28	1
201164	28	1
221035	28	1
221955	28	1
222584	28	1
253769	28	1
283416	28	1
386618	28	1
115	27	1
285	27	1
368	27	1
604	27	1
605	27	1
862	27	1
1075	27	1
1399	27	1
1620	27	1
2078	27	1
2146	27	1
3660	27	1
3755	27	1
3831	27	1
4089	27	1
4126	27	1
4289	27	1
4507	27	1
5013	27	1
5136	27	1
5362	27	1
5396	27	1
5663	27	1
5983	27	1
6176	27	1
6249	27	1
6505	27	1
6611	27	1
6747	27	1
6781	27	1
6913	27	1
6926	27	1
7531	27	1
8193	27	1
8202	27	1
8436	27	1
8874	27	1
9202	27	1
9575	27	1
9658	27	1
9833	27	1
10186	27	1
10274	27	1
10391	27	1
10643	27	1
10826	27	1
11077	27	1
11215	27	1
11228	27	1
11252	27	1
22877	27	1
23023	27	1
23093	27	1
23094	27	1
23174	27	1
23198	27	1
25902	27	1
26018	27	1
27342	27	1
51422	27	1
51776	27	1
54148	27	1
55022	27	1
55129	27	1
55173	27	1
57224	27	1
57484	27	1
57520	27	1
60485	27	1
79834	27	1
79968	27	1
79987	27	1
80176	27	1
80325	27	1
83608	27	1
84059	27	1
84320	27	1
90362	27	1
115207	27	1
125476	27	1
140688	27	1
146691	27	1
150223	27	1
157506	27	1
158297	27	1
253260	27	1
374786	27	1
401236	27	1
729920	27	1
