# Supplementary material for: Cell type-selective disease-association of genes under high regulatory load
Source: Nucleic Acids Res. 2015 Oct 10;43(18):8839–55. doi: 10.1093/nar/gkv863 (PMC4605313; doi:10.1093/nar/gkv863)
Supplement: SUPPLEMENTARY DATA [file supp_gkv863_nar-01077-z-2015-File011.zip › HighEnhLoad_NHLF_10PCNT_02-Feb-2015.txt]

Entrez Gene ID	Nr Enh	H3K4me3 status
1316	92	1
677	88	1
861	85	1
100129385	83	1
4026	79	1
83592	73	1
2131	72	1
3037	72	1
8898	71	1
54093	69	1
3667	67	1
10602	67	1
50651	67	1
57178	67	1
5890	66	1
5937	66	1
7145	66	1
10395	66	1
4609	65	1
817	64	1
6310	64	1
678	63	1
8559	62	1
8829	62	1
50807	62	1
54465	62	1
1290	61	1
23362	61	1
28951	61	1
54796	61	1
79645	61	1
122786	61	1
8091	60	1
27086	60	1
3516	59	1
84441	59	1
8428	58	1
54510	58	1
2114	57	1
11221	57	1
6641	56	1
8624	56	1
90390	56	1
4306	55	1
23358	55	1
960	54	1
1293	54	1
2176	54	1
2335	54	1
2908	54	1
4430	54	1
5069	54	1
6935	54	1
11030	54	1
79712	54	1
79960	54	1
2034	53	1
10370	53	1
63898	53	1
473	52	1
5991	52	1
10920	52	1
22882	52	1
26585	52	1
147372	52	1
344148	52	1
729420	52	1
390	51	1
2766	51	1
3624	51	1
6925	51	1
9612	51	1
10105	51	1
23075	51	1
23078	51	1
23677	51	1
84909	51	1
4091	50	1
55277	50	1
55686	50	1
116987	50	1
2195	49	1
5122	49	1
8671	49	1
10252	49	1
27303	49	1
55504	49	1
117581	49	1
287	48	1
8287	48	1
26511	48	1
28984	48	1
79718	48	1
169792	48	1
1052	47	1
1112	47	1
3688	47	1
4088	47	1
6907	47	1
7424	47	1
7764	47	1
9037	47	1
9590	47	1
23175	47	1
29104	47	1
64759	47	1
89797	47	1
11103	46	1
23199	46	1
64750	46	1
64859	46	1
81846	46	1
84869	46	1
342184	46	1
389203	46	1
87	45	1
3480	45	1
7336	45	1
22822	45	1
23001	45	1
23389	45	1
57211	45	1
57492	45	1
84159	45	1
359948	45	1
400360	45	1
100287036	45	1
1879	44	1
2200	44	1
3778	44	1
4092	44	1
4781	44	1
6897	44	1
7049	44	1
10123	44	1
10533	44	1
23092	44	1
23243	44	1
57522	44	1
64778	44	1
144577	44	1
800	43	1
4254	43	1
6662	43	1
7048	43	1
8871	43	1
10631	43	1
23328	43	1
29123	43	1
55534	43	1
57619	43	1
79801	43	1
196993	43	1
345079	43	1
400954	43	1
1021	42	1
1303	42	1
1859	42	1
4211	42	1
6001	42	1
8848	42	1
23657	42	1
26037	42	1
81848	42	1
94134	42	1
114991	42	1
571	41	1
1281	41	1
1289	41	1
2869	41	1
3097	41	1
5295	41	1
10090	41	1
22936	41	1
23498	41	1
79875	41	1
81542	41	1
126969	41	1
127018	41	1
144699	41	1
182	40	1
196	40	1
667	40	1
3082	40	1
3091	40	1
3592	40	1
5581	40	1
5747	40	1
5770	40	1
7090	40	1
9314	40	1
9811	40	1
23002	40	1
27161	40	1
56288	40	1
131566	40	1
220929	40	1
283171	40	1
4052	39	1
4258	39	1
5784	39	1
9630	39	1
9839	39	1
10242	39	1
23327	39	1
25902	39	1
26137	39	1
29970	39	1
54764	39	1
54828	39	1
55075	39	1
59339	39	1
83478	39	1
84056	39	1
166614	39	1
219621	39	1
729515	39	1
1806	38	1
3908	38	1
4008	38	1
4651	38	1
5911	38	1
6909	38	1
8317	38	1
10659	38	1
23414	38	1
23514	38	1
54971	38	1
55915	38	1
57630	38	1
60312	38	1
93663	38	1
130497	38	1
201562	38	1
220441	38	1
1295	37	1
1956	37	1
2776	37	1
2863	37	1
3763	37	1
4082	37	1
4363	37	1
5205	37	1
6867	37	1
7104	37	1
9079	37	1
10221	37	1
10512	37	1
26011	37	1
51571	37	1
54880	37	1
57507	37	1
79642	37	1
79658	37	1
79827	37	1
80745	37	1
84298	37	1
399979	37	1
19	36	1
1488	36	1
1490	36	1
1902	36	1
3720	36	1
4154	36	1
4281	36	1
4638	36	1
6446	36	1
6659	36	1
7003	36	1
7357	36	1
10531	36	1
23085	36	1
23213	36	1
23254	36	1
56034	36	1
57142	36	1
64420	36	1
80139	36	1
84071	36	1
84529	36	1
85453	36	1
100506581	36	1
388	35	1
1009	35	1
1452	35	1
2152	35	1
2246	35	1
2273	35	1
3600	35	1
4064	35	1
5578	35	1
6482	35	1
6506	35	1
6546	35	1
6840	35	1
6938	35	1
7582	35	1
9663	35	1
9759	35	1
10000	35	1
10150	35	1
10404	35	1
22829	35	1
23283	35	1
23543	35	1
56950	35	1
57018	35	1
57591	35	1
64222	35	1
64388	35	1
79731	35	1
79802	35	1
84952	35	1
92126	35	1
112574	35	1
117248	35	1
151393	35	1
414899	35	1
643314	35	1
549	34	1
1130	34	1
1387	34	1
3084	34	1
5128	34	1
7050	34	1
7088	34	1
8613	34	1
8994	34	1
9358	34	1
10098	34	1
10397	34	1
10424	34	1
11214	34	1
22982	34	1
26130	34	1
26747	34	1
29969	34	1
51429	34	1
60485	34	1
79109	34	1
121536	34	1
145389	34	1
375287	34	1
401474	34	1
463	33	1
868	33	1
1848	33	1
2059	33	1
2070	33	1
2288	33	1
4285	33	1
4330	33	1
4773	33	1
5218	33	1
6484	33	1
7026	33	1
7058	33	1
8853	33	1
9462	33	1
9686	33	1
9804	33	1
10371	33	1
23043	33	1
51334	33	1
54495	33	1
57182	33	1
83641	33	1
84034	33	1
84959	33	1
121227	33	1
144347	33	1
161291	33	1
351	32	1
368	32	1
775	32	1
2294	32	1
2309	32	1
2534	32	1
2643	32	1
2737	32	1
4085	32	1
4811	32	1
4883	32	1
4920	32	1
5583	32	1
5887	32	1
6720	32	1
7227	32	1
7430	32	1
8038	32	1
8491	32	1
8777	32	1
9394	32	1
9955	32	1
10154	32	1
10979	32	1
11082	32	1
11096	32	1
23024	32	1
23704	32	1
25937	32	1
55022	32	1
55068	32	1
55634	32	1
56776	32	1
57569	32	1
79890	32	1
84187	32	1
94234	32	1
166336	32	1
862	31	1
1306	31	1
1734	31	1
2770	31	1
3725	31	1
5558	31	1
6256	31	1
6660	31	1
6711	31	1
7025	31	1
8654	31	1
9448	31	1
9516	31	1
9644	31	1
10129	31	1
10409	31	1
10982	31	1
11227	31	1
23034	31	1
25780	31	1
25797	31	1
25925	31	1
27352	31	1
55089	31	1
55755	31	1
57584	31	1
79008	31	1
81578	31	1
84128	31	1
123016	31	1
203069	31	1
408029	31	1
414318	31	1
548593	31	1
100506115	31	1
947	30	1
2300	30	1
2673	30	1
3394	30	1
3673	30	1
3772	30	1
3998	30	1
4017	30	1
4140	30	1
4289	30	1
4593	30	1
4782	30	1
4803	30	1
4898	30	1
5142	30	1
5332	30	1
5588	30	1
5641	30	1
6239	30	1
8452	30	1
8672	30	1
9208	30	1
9353	30	1
9861	30	1
10046	30	1
10891	30	1
23022	30	1
27115	30	1
27190	30	1
51375	30	1
53405	30	1
54206	30	1
55904	30	1
56911	30	1
57493	30	1
60528	30	1
79722	30	1
81563	30	1
84168	30	1
92949	30	1
132864	30	1
151525	30	1
259282	30	1
27	29	1
1519	29	1
1601	29	1
1778	29	1
1854	29	1
3918	29	1
4131	29	1
4134	29	1
4299	29	1
5366	29	1
5800	29	1
5910	29	1
7414	29	1
9315	29	1
9365	29	1
9645	29	1
10010	29	1
10018	29	1
10806	29	1
22990	29	1
23261	29	1
23274	29	1
23760	29	1
26031	29	1
29995	29	1
57709	29	1
57824	29	1
60468	29	1
64410	29	1
64582	29	1
80821	29	1
85461	29	1
91419	29	1
116028	29	1
130733	29	1
149111	29	1
203238	29	1
221895	29	1
257415	29	1
259230	29	1
387923	29	1
389170	29	1
284	28	1
858	28	1
860	28	1
1012	28	1
1634	28	1
1665	28	1
2530	28	1
2820	28	1
2889	28	1
3987	28	1
4233	28	1
5797	28	1
6857	28	1
7042	28	1
8110	28	1
9306	28	1
9425	28	1
9819	28	1
9863	28	1
10052	28	1
10586	28	1
10656	28	1
10771	28	1
22797	28	1
23255	28	1
23275	28	1
23332	28	1
26002	28	1
26985	28	1
27122	28	1
29761	28	1
50863	28	1
51199	28	1
54331	28	1
55247	28	1
60559	28	1
64067	28	1
64283	28	1
64682	28	1
64754	28	1
79024	28	1
80323	28	1
83879	28	1
84319	28	1
113115	28	1
114818	28	1
116328	28	1
253558	28	1
340351	28	1
639	27	1
831	27	1
2078	27	1
2181	27	1
2259	27	1
3312	27	1
3554	27	1
3977	27	1
4212	27	1
4507	27	1
4783	27	1
5139	27	1
5764	27	1
5806	27	1
5932	27	1
5998	27	1
6383	27	1
6624	27	1
7128	27	1
7204	27	1
7520	27	1
7982	27	1
8013	27	1
8411	27	1
8651	27	1
8738	27	1
9308	27	1
9444	27	1
10160	27	1
10184	27	1
10455	27	1
10873	27	1
10952	27	1
23161	27	1
23499	27	1
23522	27	1
25831	27	1
26040	27	1
26136	27	1
26524	27	1
51274	27	1
54704	27	1
55173	27	1
55603	27	1
55809	27	1
57574	27	1
58499	27	1
60561	27	1
64225	27	1
64328	27	1
64641	27	1
79643	27	1
79730	27	1
80005	27	1
80114	27	1
81603	27	1
83716	27	1
83943	27	1
84561	27	1
89978	27	1
92565	27	1
114793	27	1
151011	27	1
153090	27	1
154810	27	1
157285	27	1
168667	27	1
201266	27	1
201475	27	1
222255	27	1
253827	27	1
285195	27	1
339896	27	1
344558	27	1
114	26	1
493	26	1
522	26	1
832	26	1
1183	26	1
1946	26	1
3052	26	1
3572	26	1
4185	26	1
4338	26	1
4853	26	1
5903	26	1
6229	26	1
6653	26	1
8082	26	1
8498	26	1
8915	26	1
9148	26	1
9341	26	1
9435	26	1
10082	26	1
10783	26	1
22821	26	1
22907	26	1
25771	26	1
25814	26	1
26010	26	1
26278	26	1
26286	26	1
27249	26	1
27436	26	1
51719	26	1
51776	26	1
54407	26	1
54477	26	1
54986	26	1
55347	26	1
55660	26	1
55770	26	1
63971	26	1
64101	26	1
65997	26	1
79698	26	1
84417	26	1
89796	26	1
90102	26	1
92014	26	1
92344	26	1
128710	26	1
152002	26	1
200734	26	1
389432	26	1
115	25	1
146	25	1
214	25	1
1152	25	1
1647	25	1
1947	25	1
2796	25	1
3142	25	1
4149	25	1
4205	25	1
4908	25	1
5795	25	1
6461	25	1
6764	25	1
7472	25	1
7857	25	1
8502	25	1
8507	25	1
9209	25	1
9229	25	1
9497	25	1
10644	25	1
22795	25	1
23107	25	1
23127	25	1
23180	25	1
23576	25	1
28989	25	1
29035	25	1
51582	25	1
55187	25	1
55205	25	1
55589	25	1
57217	25	1
57496	25	1
57521	25	1
57616	25	1
57623	25	1
64784	25	1
64866	25	1
79738	25	1
79783	25	1
90799	25	1
92106	25	1
116372	25	1
132320	25	1
143279	25	1
283349	25	1
340481	25	1
651746	25	1
135	24	1
330	24	1
395	24	1
594	24	1
652	24	1
833	24	1
949	24	1
1266	24	1
1345	24	1
1846	24	1
2296	24	1
2317	24	1
3569	24	1
4126	24	1
5087	24	1
5335	24	1
6514	24	1
6733	24	1
6934	24	1
7057	24	1
7168	24	1
7324	24	1
7325	24	1
7335	24	1
7474	24	1
8239	24	1
8321	24	1
8496	24	1
9077	24	1
9352	24	1
9555	24	1
9693	24	1
9734	24	1
10100	24	1
10477	24	1
10971	24	1
22903	24	1
22906	24	1
23118	24	1
23228	24	1
23384	24	1
25932	24	1
26018	24	1
26135	24	1
29103	24	1
30011	24	1
50515	24	1
51669	24	1
54463	24	1
54476	24	1
55619	24	1
55711	24	1
58504	24	1
60625	24	1
80157	24	1
80790	24	1
84457	24	1
84541	24	1
84623	24	1
115825	24	1
157680	24	1
168455	24	1
221937	24	1
285704	24	1
374819	24	1
399726	24	1
401236	24	1
644943	24	1
1106	23	1
1534	23	1
1757	23	1
1948	23	1
2009	23	1
2252	23	1
2355	23	1
2650	23	1
2762	23	1
3090	23	1
3831	23	1
4729	23	1
5188	23	1
5209	23	1
5336	23	1
5412	23	1
5550	23	1
5586	23	1
5599	23	1
6926	23	1
7082	23	1
8193	23	1
8289	23	1
8440	23	1
8460	23	1
8816	23	1
8828	23	1
11163	23	1
22800	23	1
22943	23	1
23236	23	1
23476	23	1
23648	23	1
29982	23	1
51074	23	1
51099	23	1
51637	23	1
54454	23	1
55074	23	1
55083	23	1
55914	23	1
56929	23	1
57161	23	1
57529	23	1
64131	23	1
64342	23	1
64359	23	1
65059	23	1
79627	23	1
79971	23	1
80036	23	1
80781	23	1
81606	23	1
84750	23	1
115286	23	1
118429	23	1
131583	23	1
135228	23	1
151887	23	1
152579	23	1
171024	23	1
254827	23	1
283416	23	1
375449	23	1
104	22	1
113	22	1
241	22	1
306	22	1
323	22	1
595	22	1
596	22	1
622	22	1
1030	22	1
1545	22	1
1847	22	1
2004	22	1
2247	22	1
3098	22	1
3482	22	1
3486	22	1
4053	22	1
4292	22	1
4311	22	1
5201	22	1
5217	22	1
5307	22	1
5587	22	1
5592	22	1
5793	22	1
5898	22	1
6487	22	1
6497	22	1
7372	22	1
7410	22	1
7837	22	1
8204	22	1
8543	22	1
8660	22	1
9262	22	1
9263	22	1
9577	22	1
9659	22	1
9723	22	1
9984	22	1
10097	22	1
10135	22	1
10282	22	1
10413	22	1
10438	22	1
10558	22	1
11259	22	1
11278	22	1
23291	22	1
23293	22	1
23429	22	1
25890	22	1
26009	22	1
26034	22	1
26045	22	1
26064	22	1
30846	22	1
51503	22	1
53407	22	1
54148	22	1
54855	22	1
54861	22	1
55129	22	1
55608	22	1
55650	22	1
55670	22	1
56978	22	1
56999	22	1
57533	22	1
57553	22	1
57563	22	1
59269	22	1
63892	22	1
64282	22	1
64841	22	1
79649	22	1
79974	22	1
80176	22	1
84206	22	1
84251	22	1
84418	22	1
84632	22	1
84935	22	1
90550	22	1
94120	22	1
117178	22	1
134429	22	1
140885	22	1
146395	22	1
150094	22	1
158135	22	1
160418	22	1
200916	22	1
202018	22	1
283518	22	1
387882	22	1
132	21	1
641	21	1
780	21	1
948	21	1
1837	21	1
2099	21	1
2122	21	1
2250	21	1
3146	21	1
3280	21	1
3490	21	1
3625	21	1
3709	21	1
3910	21	1
4009	21	1
4081	21	1
4094	21	1
4643	21	1
4673	21	1
4774	21	1
4810	21	1
4921	21	1
5530	21	1
5621	21	1
6251	21	1
6382	21	1
6422	21	1
6477	21	1
6508	21	1
6774	21	1
6868	21	1
7046	21	1
7534	21	1
7580	21	1
8445	21	1
8555	21	1
8653	21	1
9185	21	1
9249	21	1
9270	21	1
9874	21	1
9972	21	1
10253	21	1
10365	21	1
10650	21	1
11057	21	1
22801	21	1
22934	21	1
23094	21	1
23095	21	1
23331	21	1
23345	21	1
26289	21	1
27044	21	1
28996	21	1
51031	21	1
51253	21	1
51554	21	1
51621	21	1
51705	21	1
54602	21	1
55031	21	1
55335	21	1
55622	21	1
57214	21	1
57415	21	1
59343	21	1
60673	21	1
64855	21	1
79670	21	1
80014	21	1
115827	21	1
116349	21	1
130340	21	1
139886	21	1
140876	21	1
158297	21	1
158471	21	1
161835	21	1
201595	21	1
286053	21	1
388125	21	1
400818	21	1
100505549	21	1
444	20	1
658	20	1
669	20	1
1278	20	1
1292	20	1
1385	20	1
1523	20	1
1525	20	1
2637	20	1
3357	20	1
3398	20	1
3755	20	1
3912	20	1
4208	20	1
4982	20	1
5125	20	1
5358	20	1
5523	20	1
5734	20	1
5796	20	1
5931	20	1
6397	20	1
6670	20	1
6781	20	1
6943	20	1
7068	20	1
7091	20	1
7150	20	1
7159	20	1
7477	20	1
7799	20	1
8379	20	1
8412	20	1
8439	20	1
8603	20	1
8621	20	1
8870	20	1
8887	20	1
9100	20	1
9334	20	1
9915	20	1
10096	20	1
10283	20	1
10603	20	1
10611	20	1
10801	20	1
11069	20	1
11174	20	1
11217	20	1
11237	20	1
22862	20	1
22908	20	1
23184	20	1
23387	20	1
23452	20	1
23613	20	1
23761	20	1
25829	20	1
25926	20	1
26207	20	1
26281	20	1
27327	20	1
29997	20	1
51097	20	1
51384	20	1
51474	20	1
53947	20	1
54102	20	1
54453	20	1
54873	20	1
55082	20	1
55084	20	1
55092	20	1
55103	20	1
55509	20	1
55787	20	1
56895	20	1
56907	20	1
57162	20	1
57460	20	1
57600	20	1
60685	20	1
79631	20	1
79843	20	1
80210	20	1
81035	20	1
84062	20	1
84679	20	1
84953	20	1
84969	20	1
89853	20	1
89932	20	1
91526	20	1
115207	20	1
134957	20	1
136259	20	1
139818	20	1
143458	20	1
154881	20	1
157313	20	1
196527	20	1
220164	20	1
256021	20	1
266812	20	1
494188	20	1
644994	20	1
100130539	20	1
100526794	20	1
382	19	1
624	19	1
830	19	1
1129	19	1
1611	19	1
2017	19	1
2192	19	1
2308	19	1
2596	19	1
2835	19	1
2887	19	1
3096	19	1
3693	19	1
3799	19	1
4534	19	1
4919	19	1
5073	19	1
5090	19	1
5362	19	1
5507	19	1
5631	19	1
5695	19	1
5894	19	1
5921	19	1
5999	19	1
6157	19	1
7123	19	1
7171	19	1
7291	19	1
7511	19	1
7587	19	1
8667	19	1
8801	19	1
8995	19	1
9053	19	1
9223	19	1
9265	19	1
9510	19	1
9685	19	1
9732	19	1
9788	19	1
9891	19	1
10049	19	1
10529	19	1
10658	19	1
10758	19	1
22927	19	1
23194	19	1
23369	19	1
23446	19	1
26091	19	1
26509	19	1
27147	19	1
50809	19	1
51454	19	1
51478	19	1
51665	19	1
51684	19	1
51735	19	1
54491	19	1
54741	19	1
54757	19	1
54834	19	1
54896	19	1
54928	19	1
55604	19	1
55742	19	1
55784	19	1
55790	19	1
57561	19	1
58155	19	1
59277	19	1
63951	19	1
79026	19	1
79705	19	1
79733	19	1
79750	19	1
79815	19	1
81624	19	1
81792	19	1
90701	19	1
91768	19	1
93109	19	1
114299	19	1
114899	19	1
114905	19	1
114971	19	1
116093	19	1
117583	19	1
122961	19	1
144455	19	1
145567	19	1
154790	19	1
200844	19	1
219333	19	1
221037	19	1
253769	19	1
259232	19	1
404093	19	1
445815	19	1
731220	19	1
100	18	1
147	18	1
274	18	1
307	18	1
539	18	1
598	18	1
781	18	1
1123	18	1
1291	18	1
1305	18	1
1404	18	1
1462	18	1
1592	18	1
1687	18	1
1808	18	1
1809	18	1
1906	18	1
2100	18	1
2113	18	1
2202	18	1
2590	18	1
3269	18	1
3281	18	1
3479	18	1
3660	18	1
3672	18	1
3915	18	1
4144	18	1
4147	18	1
4179	18	1
4286	18	1
4300	18	1
4543	18	1
4659	18	1
4790	18	1
5093	18	1
5163	18	1
5212	18	1
5350	18	1
5740	18	1
5918	18	1
5939	18	1
6558	18	1
6575	18	1
6591	18	1
7045	18	1
7052	18	1
7368	18	1
7419	18	1
7517	18	1
8202	18	1
8320	18	1
8553	18	1
8609	18	1
8626	18	1
8821	18	1
9180	18	1
9201	18	1
9397	18	1
9509	18	1
9563	18	1
9655	18	1
9853	18	1
9975	18	1
10131	18	1
10311	18	1
10769	18	1
11034	18	1
11098	18	1
11245	18	1
22898	18	1
22954	18	1
22995	18	1
22999	18	1
23239	18	1
23242	18	1
23266	18	1
23268	18	1
23566	18	1
25819	18	1
25914	18	1
25945	18	1
27131	18	1
27333	18	1
27430	18	1
28998	18	1
29099	18	1
29940	18	1
51108	18	1
51218	18	1
54543	18	1
54810	18	1
55291	18	1
55312	18	1
55357	18	1
55632	18	1
55893	18	1
55959	18	1
56892	18	1
57486	18	1
57688	18	1
58489	18	1
60494	18	1
64324	18	1
64374	18	1
64839	18	1
65983	18	1
79839	18	1
79888	18	1
79906	18	1
80031	18	1
80055	18	1
80267	18	1
83853	18	1
84795	18	1
84894	18	1
84947	18	1
90627	18	1
114879	18	1
126917	18	1
130535	18	1
137075	18	1
146691	18	1
148581	18	1
151963	18	1
153733	18	1
154043	18	1
170689	18	1
219790	18	1
340526	18	1
374462	18	1
643155	18	1
645843	18	1
216	17	1
285	17	1
466	17	1
688	17	1
783	17	1
928	17	1
1004	17	1
1063	17	1
1739	17	1
1909	17	1
2115	17	1
2297	17	1
2710	17	1
2745	17	1
2768	17	1
2788	17	1
2977	17	1
3092	17	1
3597	17	1
3607	17	1
3776	17	1
3781	17	1
3788	17	1
4001	17	1
4217	17	1
4616	17	1
4947	17	1
5021	17	1
5167	17	1
5226	17	1
5337	17	1
5431	17	1
5468	17	1
5594	17	1
5737	17	1
5865	17	1
5915	17	1
6002	17	1
6156	17	1
6563	17	1
6793	17	1
7482	17	1
8030	17	1
8840	17	1
8874	17	1
9019	17	1
9048	17	1
9194	17	1
9575	17	1
9585	17	1
9672	17	1
9698	17	1
9778	17	1
9896	17	1
9967	17	1
10079	17	1
10140	17	1
10285	17	1
10391	17	1
11343	17	1
23169	17	1
23515	17	1
23528	17	1
23531	17	1
23609	17	1
23768	17	1
25793	17	1
27347	17	1
50615	17	1
51201	17	1
54205	17	1
54916	17	1
54926	17	1
55122	17	1
55214	17	1
55273	17	1
55294	17	1
55328	17	1
55352	17	1
55740	17	1
56172	17	1
56241	17	1
56852	17	1
56906	17	1
56910	17	1
59271	17	1
64219	17	1
64768	17	1
64848	17	1
64924	17	1
64928	17	1
79139	17	1
79633	17	1
79747	17	1
79758	17	1
80325	17	1
81618	17	1
83549	17	1
84059	17	1
84141	17	1
84171	17	1
84275	17	1
84440	17	1
84678	17	1
89927	17	1
90141	17	1
90459	17	1
91461	17	1
115123	17	1
116461	17	1
125488	17	1
127602	17	1
130502	17	1
140609	17	1
145508	17	1
147841	17	1
152110	17	1
155185	17	1
157638	17	1
161502	17	1
203100	17	1
219348	17	1
221178	17	1
254778	17	1
375612	17	1
387119	17	1
399947	17	1
441168	17	1
541578	17	1
