# Supplementary material for: Cell type-selective disease-association of genes under high regulatory load
Source: Nucleic Acids Res. 2015 Oct 10;43(18):8839–55. doi: 10.1093/nar/gkv863 (PMC4605313; doi:10.1093/nar/gkv863)
Supplement: SUPPLEMENTARY DATA [file supp_gkv863_nar-01077-z-2015-File011.zip › HighEnhLoad_NHEK_10PCNT_02-Feb-2015.txt]

Entrez Gene ID	Nr Enh	H3K4me3 status
8660	101	1
11278	94	1
50807	91	1
1316	90	1
688	89	1
2131	89	1
51571	84	1
678	78	1
861	77	1
182	74	1
64283	73	1
56288	71	1
8507	70	1
79718	69	1
2317	68	1
3720	68	1
83592	67	1
677	66	1
3624	66	1
157638	66	1
84869	65	1
5069	64	1
10221	64	1
6662	63	1
2908	62	1
4609	62	1
8626	62	1
23327	61	1
55277	61	1
90390	61	1
5188	59	1
4781	57	1
6446	57	1
22903	57	1
344148	57	1
622	56	1
23092	56	1
201595	56	1
4026	55	1
10409	55	1
1739	54	1
2308	54	1
3084	54	1
7357	54	1
8829	54	1
54093	54	1
55214	54	1
79875	54	1
390	53	1
6239	53	1
5295	52	1
9314	52	1
10253	52	1
22882	52	1
23254	52	1
57511	52	1
196	51	1
5890	51	1
7582	51	1
196993	51	1
4254	50	1
5937	50	1
23150	50	1
23286	50	1
23498	50	1
23767	50	1
26011	50	1
57584	50	1
84187	50	1
351	49	1
4092	49	1
23022	49	1
23200	49	1
27086	49	1
50651	49	1
79191	49	1
3725	48	1
2335	47	1
2625	47	1
4651	47	1
8091	47	1
22936	47	1
84959	47	1
1948	46	1
10252	46	1
57492	46	1
64420	46	1
80790	46	1
5362	45	1
22990	45	1
54602	45	1
57529	45	1
57630	45	1
122786	45	1
359948	45	1
1846	44	1
2195	44	1
3667	44	1
9425	44	1
27161	44	1
55686	44	1
64332	44	1
79731	44	1
83657	44	1
639	43	1
2176	43	1
4094	43	1
4774	43	1
6840	43	1
10512	43	1
11214	43	1
127018	43	1
667	42	1
2263	42	1
3037	42	1
8853	42	1
9462	42	1
10455	42	1
22932	42	1
51274	42	1
55294	42	1
55634	42	1
56169	42	1
84909	42	1
90102	42	1
1282	41	1
1859	41	1
3091	41	1
4507	41	1
5530	41	1
6657	41	1
6659	41	1
6670	41	1
7020	41	1
7042	41	1
10123	41	1
10531	41	1
11221	41	1
23657	41	1
28232	41	1
29123	41	1
57182	41	1
80157	41	1
400954	41	1
100287036	41	1
571	40	1
650	40	1
1906	40	1
3486	40	1
3694	40	1
4306	40	1
5550	40	1
6310	40	1
7050	40	1
7587	40	1
8082	40	1
8412	40	1
8898	40	1
9308	40	1
9365	40	1
10018	40	1
10769	40	1
22906	40	1
81578	40	1
84062	40	1
84159	40	1
394	39	1
1946	39	1
3778	39	1
4330	39	1
4729	39	1
5747	39	1
5932	39	1
7871	39	1
10370	39	1
23389	39	1
26040	39	1
51669	39	1
644943	39	1
2762	38	1
3709	38	1
4810	38	1
5583	38	1
7204	38	1
10533	38	1
27249	38	1
79783	38	1
79977	38	1
81542	38	1
115825	38	1
150094	38	1
151525	38	1
157285	38	1
401474	38	1
729515	38	1
3363	37	1
3908	37	1
5205	37	1
5336	37	1
5366	37	1
7799	37	1
23189	37	1
51123	37	1
54463	37	1
64682	37	1
83941	37	1
83943	37	1
89978	37	1
112399	37	1
148641	37	1
201266	37	1
286053	37	1
375449	37	1
1021	36	1
1848	36	1
4131	36	1
5797	36	1
7003	36	1
8777	36	1
9185	36	1
9218	36	1
9819	36	1
11103	36	1
22822	36	1
25814	36	1
28951	36	1
54465	36	1
55347	36	1
55604	36	1
57507	36	1
63971	36	1
79613	36	1
90627	36	1
169792	36	1
344787	36	1
947	35	1
2114	35	1
2737	35	1
3600	35	1
6508	35	1
7088	35	1
8460	35	1
9585	35	1
9811	35	1
23274	35	1
54901	35	1
57211	35	1
58499	35	1
79801	35	1
84319	35	1
85461	35	1
130497	35	1
167227	35	1
201475	35	1
400360	35	1
522	34	1
2355	34	1
3097	34	1
4126	34	1
4919	34	1
5796	34	1
5887	34	1
6461	34	1
6925	34	1
7048	34	1
8030	34	1
9686	34	1
10098	34	1
22883	34	1
23078	34	1
26052	34	1
26136	34	1
55068	34	1
55089	34	1
57496	34	1
79068	34	1
79802	34	1
81832	34	1
93663	34	1
154881	34	1
168667	34	1
868	33	1
1030	33	1
1647	33	1
1776	33	1
1956	33	1
2643	33	1
5991	33	1
7534	33	1
7850	33	1
8624	33	1
9612	33	1
9861	33	1
23261	33	1
23348	33	1
23522	33	1
51719	33	1
55313	33	1
55717	33	1
57142	33	1
57553	33	1
60312	33	1
64410	33	1
79645	33	1
83872	33	1
83879	33	1
84417	33	1
92017	33	1
114793	33	1
200844	33	1
340481	33	1
549	32	1
2770	32	1
5128	32	1
5588	32	1
7068	32	1
7764	32	1
8743	32	1
9270	32	1
9474	32	1
9644	32	1
9804	32	1
10477	32	1
10920	32	1
23768	32	1
26130	32	1
26286	32	1
55959	32	1
57458	32	1
65983	32	1
79109	32	1
84441	32	1
84529	32	1
84632	32	1
85379	32	1
92346	32	1
114818	32	1
116372	32	1
131566	32	1
133015	32	1
171546	32	1
386618	32	1
388753	32	1
642587	32	1
729830	32	1
288	31	1
1112	31	1
1519	31	1
1761	31	1
2122	31	1
3688	31	1
6857	31	1
7090	31	1
7328	31	1
8428	31	1
8440	31	1
8632	31	1
8651	31	1
9758	31	1
9792	31	1
10184	31	1
11252	31	1
22954	31	1
23362	31	1
29761	31	1
55660	31	1
56034	31	1
79658	31	1
80139	31	1
81552	31	1
83716	31	1
85463	31	1
125488	31	1
133522	31	1
143458	31	1
339745	31	1
374819	31	1
399947	31	1
400818	31	1
643314	31	1
330	30	1
406	30	1
858	30	1
1052	30	1
1488	30	1
2113	30	1
2296	30	1
3096	30	1
3592	30	1
4286	30	1
4289	30	1
4478	30	1
4790	30	1
5073	30	1
6299	30	1
6653	30	1
7058	30	1
8239	30	1
8821	30	1
9353	30	1
9577	30	1
10010	30	1
10602	30	1
10611	30	1
11031	30	1
11217	30	1
23034	30	1
23499	30	1
29104	30	1
50863	30	1
54880	30	1
55075	30	1
55647	30	1
55904	30	1
56832	30	1
57591	30	1
79960	30	1
80005	30	1
85439	30	1
143686	30	1
201456	30	1
337867	30	1
147	29	1
473	29	1
493	29	1
1284	29	1
1907	29	1
2078	29	1
2693	29	1
3038	29	1
3772	29	1
4915	29	1
5687	29	1
5983	29	1
6487	29	1
6624	29	1
6934	29	1
7091	29	1
9223	29	1
9957	29	1
10150	29	1
10413	29	1
10424	29	1
10449	29	1
10801	29	1
22807	29	1
23161	29	1
25819	29	1
29099	29	1
51361	29	1
56243	29	1
56911	29	1
57162	29	1
63892	29	1
64778	29	1
80761	29	1
121227	29	1
132864	29	1
145567	29	1
147495	29	1
152002	29	1
153090	29	1
220441	29	1
387882	29	1
19	28	1
241	28	1
374	28	1
652	28	1
658	28	1
1847	28	1
2034	28	1
2766	28	1
2863	28	1
4281	28	1
4430	28	1
4773	28	1
4899	28	1
4953	28	1
5782	28	1
5784	28	1
5910	28	1
6850	28	1
7022	28	1
8559	28	1
8609	28	1
9341	28	1
9522	28	1
9564	28	1
9891	28	1
10090	28	1
10242	28	1
23175	28	1
23224	28	1
23243	28	1
25831	28	1
27023	28	1
27067	28	1
27303	28	1
27352	28	1
29789	28	1
54101	28	1
54477	28	1
55092	28	1
55504	28	1
55970	28	1
56937	28	1
57552	28	1
63951	28	1
79730	28	1
81848	28	1
84750	28	1
89797	28	1
166614	28	1
219790	28	1
202	27	1
302	27	1
1295	27	1
1767	27	1
2100	27	1
2152	27	1
2619	27	1
3480	27	1
5217	27	1
6477	27	1
6507	27	1
6509	27	1
6546	27	1
6558	27	1
6733	27	1
7057	27	1
7227	27	1
9048	27	1
9076	27	1
9229	27	1
9315	27	1
9659	27	1
9972	27	1
10124	27	1
10140	27	1
11259	27	1
23287	27	1
23387	27	1
23543	27	1
26135	27	1
51582	27	1
51776	27	1
54102	27	1
54541	27	1
56895	27	1
57609	27	1
60468	27	1
64131	27	1
64359	27	1
64759	27	1
64864	27	1
80333	27	1
84935	27	1
91057	27	1
92196	27	1
121536	27	1
136259	27	1
219621	27	1
266977	27	1
87	26	1
388	26	1
463	26	1
596	26	1
655	26	1
960	26	1
1746	26	1
2066	26	1
2181	26	1
2246	26	1
2534	26	1
3090	26	1
3176	26	1
3655	26	1
3763	26	1
4149	26	1
4211	26	1
4285	26	1
4299	26	1
4644	26	1
4734	26	1
4739	26	1
5028	26	1
5074	26	1
5137	26	1
5257	26	1
5412	26	1
5581	26	1
5613	26	1
5734	26	1
6091	26	1
7424	26	1
7738	26	1
8204	26	1
8320	26	1
8340	26	1
9630	26	1
9759	26	1
11069	26	1
23002	26	1
23272	26	1
23293	26	1
23446	26	1
26579	26	1
28984	26	1
54491	26	1
54796	26	1
54808	26	1
56950	26	1
58526	26	1
59269	26	1
63898	26	1
64067	26	1
64219	26	1
64750	26	1
79758	26	1
84056	26	1
84071	26	1
91419	26	1
117581	26	1
134429	26	1
140609	26	1
200734	26	1
284695	26	1
342184	26	1
399979	26	1
100526794	26	1
132	25	1
216	25	1
800	25	1
1385	25	1
1665	25	1
2731	25	1
2744	25	1
2776	25	1
2977	25	1
3660	25	1
3799	25	1
4134	25	1
4154	25	1
4300	25	1
4664	25	1
5911	25	1
6240	25	1
6720	25	1
7187	25	1
7336	25	1
8224	25	1
9189	25	1
9215	25	1
9231	25	1
9553	25	1
9683	25	1
9935	25	1
10049	25	1
10371	25	1
10625	25	1
25771	25	1
26053	25	1
28957	25	1
54206	25	1
55534	25	1
55734	25	1
55755	25	1
55930	25	1
57639	25	1
64866	25	1
79024	25	1
79738	25	1
80206	25	1
80224	25	1
83641	25	1
84623	25	1
84952	25	1
91947	25	1
92014	25	1
94134	25	1
147372	25	1
219771	25	1
221749	25	1
222584	25	1
259230	25	1
301	24	1
636	24	1
685	24	1
831	24	1
1244	24	1
1407	24	1
1635	24	1
1734	24	1
2120	24	1
2257	24	1
2729	24	1
3082	24	1
3098	24	1
3593	24	1
4160	24	1
5209	24	1
5358	24	1
5912	24	1
6263	24	1
6482	24	1
6935	24	1
7159	24	1
7324	24	1
7372	24	1
8193	24	1
8452	24	1
8502	24	1
8553	24	1
8621	24	1
8672	24	1
8828	24	1
9394	24	1
9620	24	1
10451	24	1
10644	24	1
10873	24	1
23023	24	1
23112	24	1
23268	24	1
23301	24	1
29842	24	1
30836	24	1
51031	24	1
54407	24	1
54454	24	1
54476	24	1
54986	24	1
55144	24	1
56479	24	1
56913	24	1
56952	24	1
57522	24	1
57703	24	1
63027	24	1
64784	24	1
79071	24	1
79633	24	1
90550	24	1
114883	24	1
126969	24	1
144577	24	1
157567	24	1
160492	24	1
253260	24	1
256691	24	1
284058	24	1
643246	24	1
817	23	1
860	23	1
987	23	1
1012	23	1
1175	23	1
1662	23	1
1950	23	1
2530	23	1
2590	23	1
2957	23	1
3052	23	1
3170	23	1
3983	23	1
4815	23	1
5125	23	1
5289	23	1
5523	23	1
5597	23	1
5744	23	1
5770	23	1
5803	23	1
5898	23	1
6541	23	1
6672	23	1
6786	23	1
7071	23	1
7168	23	1
7430	23	1
7476	23	1
8128	23	1
8202	23	1
9448	23	1
9645	23	1
9732	23	1
9882	23	1
9975	23	1
10285	23	1
10468	23	1
10487	23	1
10971	23	1
23129	23	1
23328	23	1
23480	23	1
26511	23	1
26585	23	1
26986	23	1
27242	23	1
29094	23	1
29103	23	1
29968	23	1
29982	23	1
51256	23	1
51564	23	1
54622	23	1
54790	23	1
54897	23	1
54900	23	1
54971	23	1
55227	23	1
55328	23	1
57224	23	1
59343	23	1
60685	23	1
64101	23	1
79670	23	1
80036	23	1
80267	23	1
84298	23	1
91351	23	1
94234	23	1
114781	23	1
116159	23	1
139886	23	1
145508	23	1
154810	23	1
160418	23	1
168455	23	1
221937	23	1
253827	23	1
256227	23	1
257415	23	1
285704	23	1
339896	23	1
353324	23	1
408029	23	1
214	22	1
466	22	1
604	22	1
1000	22	1
1075	22	1
1603	22	1
2004	22	1
2304	22	1
2309	22	1
2683	22	1
2897	22	1
2904	22	1
3490	22	1
3788	22	1
3909	22	1
4052	22	1
4155	22	1
4205	22	1
4488	22	1
5144	22	1
5154	22	1
5293	22	1
5586	22	1
5792	22	1
5793	22	1
6484	22	1
6566	22	1
6584	22	1
6747	22	1
6897	22	1
7074	22	1
7113	22	1
7128	22	1
7477	22	1
8445	22	1
8767	22	1
8932	22	1
9014	22	1
9037	22	1
9043	22	1
9053	22	1
9263	22	1
9444	22	1
10163	22	1
10428	22	1
10891	22	1
11096	22	1
11174	22	1
22943	22	1
23094	22	1
23118	22	1
23239	22	1
23462	22	1
23514	22	1
23670	22	1
25897	22	1
26010	22	1
26280	22	1
29035	22	1
51363	22	1
51621	22	1
51765	22	1
54704	22	1
55243	22	1
55670	22	1
55705	22	1
55711	22	1
55914	22	1
57007	22	1
57178	22	1
57415	22	1
60481	22	1
64083	22	1
64225	22	1
64859	22	1
64924	22	1
79139	22	1
83439	22	1
84128	22	1
84189	22	1
84708	22	1
113878	22	1
116987	22	1
130340	22	1
130574	22	1
133746	22	1
137075	22	1
140885	22	1
143879	22	1
144699	22	1
151354	22	1
151963	22	1
158135	22	1
166824	22	1
222194	22	1
253782	22	1
283358	22	1
285527	22	1
345079	22	1
345757	22	1
388630	22	1
100288142	22	1
323	21	1
367	21	1
488	21	1
590	21	1
605	21	1
1183	21	1
1409	21	1
1525	21	1
1654	21	1
2098	21	1
2199	21	1
2200	21	1
2494	21	1
2820	21	1
2889	21	1
2890	21	1
3516	21	1
3755	21	1
3930	21	1
4082	21	1
4146	21	1
4216	21	1
4338	21	1
4792	21	1
4803	21	1
5099	21	1
5368	21	1
5525	21	1
5529	21	1
5921	21	1
6430	21	1
6745	21	1
6917	21	1
6938	21	1
7026	21	1
7039	21	1
7464	21	1
8411	21	1
8453	21	1
9148	21	1
9252	21	1
9352	21	1
9388	21	1
9497	21	1
9948	21	1
10311	21	1
22853	21	1
23085	21	1
23186	21	1
23198	21	1
23677	21	1
51320	21	1
54438	21	1
54926	21	1
54989	21	1
55074	21	1
55617	21	1
55832	21	1
56341	21	1
57536	21	1
57589	21	1
57619	21	1
57623	21	1
65979	21	1
79370	21	1
79642	21	1
79660	21	1
79968	21	1
80031	21	1
80712	21	1
80745	21	1
83988	21	1
84940	21	1
89853	21	1
91768	21	1
114907	21	1
114991	21	1
131583	21	1
132625	21	1
143684	21	1
144455	21	1
154091	21	1
154214	21	1
157506	21	1
167838	21	1
200728	21	1
222171	21	1
284252	21	1
375287	21	1
387923	21	1
651746	21	1
100144748	21	1
102	20	1
287	20	1
307	20	1
382	20	1
1016	20	1
1290	20	1
2012	20	1
2043	20	1
2081	20	1
2587	20	1
2745	20	1
2888	20	1
2963	20	1
3269	20	1
3281	20	1
3716	20	1
5013	20	1
5150	20	1
5987	20	1
6314	20	1
6711	20	1
6788	20	1
6885	20	1
7178	20	1
7325	20	1
7857	20	1
8325	20	1
8667	20	1
9194	20	1
9262	20	1
9267	20	1
9750	20	1
9766	20	1
9860	20	1
9956	20	1
10017	20	1
10166	20	1
10283	20	1
10472	20	1
10928	20	1
10979	20	1
22907	20	1
22934	20	1
23001	20	1
23013	20	1
23075	20	1
23081	20	1
23143	20	1
23332	20	1
23369	20	1
23613	20	1
25841	20	1
26256	20	1
26512	20	1
27044	20	1
27327	20	1
51202	20	1
51696	20	1
53405	20	1
54443	20	1
54453	20	1
55729	20	1
55740	20	1
55770	20	1
55915	20	1
56603	20	1
57521	20	1
57604	20	1
60625	20	1
64207	20	1
79657	20	1
79666	20	1
79954	20	1
80314	20	1
80777	20	1
84978	20	1
89796	20	1
90407	20	1
93109	20	1
114798	20	1
115426	20	1
115827	20	1
117583	20	1
118429	20	1
136332	20	1
157680	20	1
161835	20	1
166336	20	1
166378	20	1
221035	20	1
260425	20	1
326340	20	1
401145	20	1
27	19	1
306	19	1
669	19	1
760	19	1
885	19	1
949	19	1
998	19	1
1106	19	1
1303	19	1
1611	19	1
1826	19	1
1909	19	1
2059	19	1
2099	19	1
2196	19	1
2596	19	1
2892	19	1
3569	19	1
3659	19	1
3707	19	1
3796	19	1
4068	19	1
4124	19	1
4864	19	1
4898	19	1
5201	19	1
5228	19	1
5500	19	1
5834	19	1
6095	19	1
6678	19	1
6875	19	1
6926	19	1
7078	19	1
7100	19	1
7164	19	1
7403	19	1
7421	19	1
7881	19	1
8140	19	1
8491	19	1
9124	19	1
9213	19	1
9380	19	1
9414	19	1
9628	19	1
9679	19	1
9688	19	1
9833	19	1
9966	19	1
9989	19	1
10395	19	1
10397	19	1
10438	19	1
10672	19	1
10678	19	1
10725	19	1
10783	19	1
10806	19	1
11030	19	1
11227	19	1
23037	19	1
23199	19	1
23235	19	1
23358	19	1
23704	19	1
23705	19	1
25836	19	1
25932	19	1
26031	19	1
26240	19	1
28989	19	1
51008	19	1
51230	19	1
51271	19	1
51278	19	1
51282	19	1
51434	19	1
51542	19	1
51752	19	1
53335	19	1
53833	19	1
54802	19	1
55234	19	1
55352	19	1
55622	19	1
55687	19	1
55854	19	1
57118	19	1
57509	19	1
57580	19	1
57600	19	1
64077	19	1
64841	19	1
79605	19	1
79628	19	1
79745	19	1
79843	19	1
81553	19	1
81563	19	1
81839	19	1
84251	19	1
84908	19	1
85460	19	1
91833	19	1
114803	19	1
117178	19	1
121551	19	1
123016	19	1
140862	19	1
146223	19	1
158401	19	1
196527	19	1
201501	19	1
223082	19	1
253769	19	1
259282	19	1
283551	19	1
347902	19	1
374786	19	1
399726	19	1
414318	19	1
768211	19	1
100132406	19	1
205	18	1
238	18	1
444	18	1
777	18	1
988	18	1
1009	18	1
1033	18	1
1133	18	1
1368	18	1
1523	18	1
1591	18	1
1806	18	1
1947	18	1
1993	18	1
2019	18	1
2192	18	1
2533	18	1
2581	18	1
2632	18	1
2768	18	1
3094	18	1
3280	18	1
3295	18	1
3398	18	1
3576	18	1
3705	18	1
3708	18	1
3845	18	1
3895	18	1
3976	18	1
4133	18	1
4179	18	1
4616	18	1
4642	18	1
4862	18	1
4883	18	1
4983	18	1
5142	18	1
5145	18	1
5163	18	1
5195	18	1
5634	18	1
5695	18	1
5783	18	1
5818	18	1
5891	18	1
6197	18	1
6382	18	1
6397	18	1
6574	18	1
6894	18	1
7082	18	1
7114	18	1
7181	18	1
7520	18	1
7709	18	1
8464	18	1
8543	18	1
8826	18	1
8874	18	1
8915	18	1
9209	18	1
9603	18	1
9637	18	1
9672	18	1
9690	18	1
9699	18	1
9781	18	1
9899	18	1
9943	18	1
9960	18	1
10250	18	1
10499	18	1
10529	18	1
10631	18	1
10735	18	1
10743	18	1
11052	18	1
11059	18	1
11077	18	1
11138	18	1
22848	18	1
23043	18	1
23291	18	1
23345	18	1
23515	18	1
23576	18	1
26064	18	1
26122	18	1
26230	18	1
29919	18	1
29966	18	1
51084	18	1
51141	18	1
51144	18	1
51232	18	1
51479	18	1
53344	18	1
53832	18	1
54596	18	1
54861	18	1
54874	18	1
55103	18	1
55167	18	1
55247	18	1
55312	18	1
55612	18	1
55625	18	1
55785	18	1
55787	18	1
55809	18	1
55967	18	1
56890	18	1
56999	18	1
57205	18	1
57217	18	1
57574	18	1
57822	18	1
58155	18	1
60485	18	1
64222	18	1
64754	18	1
79810	18	1
80205	18	1
81706	18	1
81846	18	1
83464	18	1
84275	18	1
84561	18	1
84898	18	1
84953	18	1
92126	18	1
92737	18	1
94120	18	1
121601	18	1
124540	18	1
125476	18	1
129642	18	1
130576	18	1
132299	18	1
143187	18	1
143872	18	1
169044	18	1
286343	18	1
389203	18	1
401535	18	1
653602	18	1
729475	18	1
154	17	1
175	17	1
286	17	1
379	17	1
476	17	1
539	17	1
824	17	1
1029	17	1
1040	17	1
1130	17	1
1490	17	1
1838	17	1
1997	17	1
2040	17	1
2073	17	1
2201	17	1
2297	17	1
2395	17	1
2788	17	1
3267	17	1
3693	17	1
3912	17	1
4053	17	1
4121	17	1
4128	17	1
4233	17	1
4258	17	1
4780	17	1
5087	17	1
5214	17	1
5335	17	1
5774	17	1
5908	17	1
5962	17	1
6160	17	1
6256	17	1
6660	17	1
6744	17	1
7249	17	1
7342	17	1
7414	17	1
7474	17	1
7798	17	1
7849	17	1
7879	17	1
8226	17	1
8573	17	1
8601	17	1
8738	17	1
8851	17	1
8871	17	1
9175	17	1
9306	17	1
9334	17	1
9685	17	1
9698	17	1
9788	17	1
9839	17	1
9865	17	1
9867	17	1
10015	17	1
10097	17	1
10135	17	1
10207	17	1
10265	17	1
10804	17	1
10867	17	1
10972	17	1
22821	17	1
22891	17	1
23137	17	1
23275	17	1
23528	17	1
23635	17	1
25797	17	1
25890	17	1
25902	17	1
26953	17	1
27101	17	1
27436	17	1
28976	17	1
28996	17	1
50805	17	1
51422	17	1
51594	17	1
51735	17	1
51809	17	1
54103	17	1
54510	17	1
55205	17	1
55357	17	1
55500	17	1
55553	17	1
55608	17	1
55619	17	1
55626	17	1
55690	17	1
57181	17	1
57464	17	1
57563	17	1
57665	17	1
57721	17	1
60673	17	1
64641	17	1
64768	17	1
64771	17	1
64919	17	1
79627	17	1
79643	17	1
79720	17	1
79956	17	1
80045	17	1
80176	17	1
80331	17	1
81609	17	1
84440	17	1
84517	17	1
84552	17	1
85480	17	1
114882	17	1
121441	17	1
151887	17	1
160851	17	1
161742	17	1
201799	17	1
246175	17	1
347735	17	1
386617	17	1
388125	17	1
388677	17	1
389170	17	1
728780	17	1
