# Supplementary material for: Cell type-selective disease-association of genes under high regulatory load
Source: Nucleic Acids Res. 2015 Oct 10;43(18):8839–55. doi: 10.1093/nar/gkv863 (PMC4605313; doi:10.1093/nar/gkv863)
Supplement: SUPPLEMENTARY DATA [file supp_gkv863_nar-01077-z-2015-File011.zip › HighEnhLoad_NHDFAd_10PCNT_02-Feb-2015.txt]

Entrez Gene ID	Nr Enh	H3K4me3 status
1316	151	1
3037	136	1
5069	127	1
677	118	1
1009	114	1
861	112	1
83592	112	1
5295	103	1
6641	102	1
7058	102	1
6310	101	1
6925	98	1
9314	98	1
5332	95	1
23255	93	1
7227	92	1
50514	92	1
2034	91	1
11096	91	1
22882	91	1
23358	91	1
26037	91	1
29104	91	1
4026	90	1
4609	90	1
55277	90	1
4082	89	1
23760	89	1
26137	89	1
2619	88	1
2195	87	1
678	86	1
1879	86	1
3778	86	1
10371	86	1
23389	86	1
26585	86	1
28951	86	1
4092	85	1
7003	85	1
400360	85	1
29761	84	1
2908	83	1
5890	83	1
9686	83	1
54093	83	1
6897	82	1
84529	82	1
117581	82	1
27303	81	1
196	80	1
220107	80	1
5581	79	1
5911	79	1
8660	79	1
10533	79	1
3624	78	1
9685	78	1
57214	78	1
83660	78	1
64759	77	1
359948	77	1
2766	76	1
23199	76	1
25925	76	1
89797	76	1
287	75	1
817	75	1
1289	75	1
4729	75	1
10370	75	1
23327	75	1
50651	74	1
1846	73	1
8613	73	1
9628	73	1
4081	72	1
10979	72	1
84708	72	1
639	71	1
7048	71	1
22990	71	1
23175	71	1
51429	71	1
51669	71	1
54880	71	1
55068	71	1
130497	71	1
3082	70	1
6935	70	1
7145	70	1
79645	70	1
79670	70	1
92949	70	1
285704	70	1
1806	69	1
3667	69	1
5991	69	1
7764	69	1
9037	69	1
9734	69	1
10252	69	1
23001	69	1
23184	69	1
25780	69	1
51099	69	1
10512	68	1
131566	68	1
1902	67	1
3084	67	1
4330	67	1
6586	67	1
8460	67	1
55534	67	1
121227	67	1
386618	67	1
4052	66	1
5066	66	1
23331	66	1
23657	66	1
27161	66	1
127018	66	1
2099	65	1
7068	65	1
9201	65	1
11278	65	1
23522	65	1
57182	65	1
4651	64	1
7402	64	1
11214	64	1
54510	64	1
56288	64	1
57492	64	1
79801	64	1
79827	64	1
135228	64	1
1052	63	1
3720	63	1
4254	63	1
6256	63	1
7587	63	1
11174	63	1
23345	63	1
117583	63	1
147372	63	1
342184	63	1
100129385	63	1
87	62	1
3486	62	1
3990	62	1
6670	62	1
6840	62	1
7424	62	1
8559	62	1
9804	62	1
10123	62	1
10253	62	1
10395	62	1
10631	62	1
11221	62	1
22982	62	1
25814	62	1
26064	62	1
28984	62	1
57507	62	1
58155	62	1
64067	62	1
868	61	1
2335	61	1
5770	61	1
6446	61	1
6934	61	1
8898	61	1
10283	61	1
55686	61	1
729420	61	1
1112	60	1
3600	60	1
5550	60	1
8667	60	1
8848	60	1
9612	60	1
10150	60	1
50807	60	1
50863	60	1
57178	60	1
80821	60	1
169792	60	1
2530	59	1
4212	59	1
4306	59	1
7078	59	1
7104	59	1
9223	59	1
9759	59	1
11217	59	1
23194	59	1
54602	59	1
64784	59	1
83478	59	1
91768	59	1
2643	58	1
4430	58	1
5205	58	1
5412	58	1
7336	58	1
8624	58	1
8871	58	1
10184	58	1
23078	58	1
23213	58	1
54928	58	1
57584	58	1
79783	58	1
84034	58	1
89978	58	1
90362	58	1
2241	57	1
3776	57	1
5921	57	1
9353	57	1
25937	57	1
54796	57	1
55313	57	1
57591	57	1
65997	57	1
79646	57	1
81848	57	1
85453	57	1
92017	57	1
147495	57	1
401474	57	1
100506581	57	1
1012	56	1
1295	56	1
1345	56	1
7057	56	1
7414	56	1
8828	56	1
11103	56	1
94134	56	1
344148	56	1
473	55	1
2355	55	1
4311	55	1
4773	55	1
9590	55	1
9811	55	1
26040	55	1
27352	55	1
54495	55	1
57142	55	1
92126	55	1
92552	55	1
112574	55	1
143279	55	1
157680	55	1
283171	55	1
2650	54	1
3091	54	1
3788	54	1
5218	54	1
8091	54	1
8411	54	1
9263	54	1
9365	54	1
9663	54	1
11030	54	1
22822	54	1
23034	54	1
55187	54	1
64841	54	1
80114	54	1
84056	54	1
154881	54	1
220929	54	1
1303	53	1
2736	53	1
6001	53	1
6229	53	1
7291	53	1
8224	53	1
8829	53	1
9218	53	1
10424	53	1
10531	53	1
11082	53	1
23429	53	1
26511	53	1
26985	53	1
29103	53	1
64924	53	1
79658	53	1
79718	53	1
80206	53	1
158297	53	1
390	52	1
667	52	1
1490	52	1
2596	52	1
3356	52	1
3592	52	1
4258	52	1
5937	52	1
6482	52	1
9577	52	1
22936	52	1
23514	52	1
23543	52	1
27327	52	1
51334	52	1
54463	52	1
60685	52	1
91584	52	1
152579	52	1
167465	52	1
253558	52	1
463	51	1
652	51	1
2300	51	1
3281	51	1
4638	51	1
5122	51	1
7178	51	1
9975	51	1
10404	51	1
23092	51	1
23283	51	1
26002	51	1
26286	51	1
54465	51	1
56603	51	1
114781	51	1
139886	51	1
201562	51	1
729515	51	1
775	50	1
2288	50	1
2308	50	1
3998	50	1
5795	50	1
6251	50	1
6484	50	1
8110	50	1
8321	50	1
8777	50	1
8803	50	1
9462	50	1
9867	50	1
22800	50	1
23024	50	1
23161	50	1
57553	50	1
65059	50	1
80790	50	1
84441	50	1
116093	50	1
400954	50	1
401535	50	1
182	49	1
594	49	1
831	49	1
2192	49	1
2534	49	1
6239	49	1
7168	49	1
9249	49	1
9308	49	1
9435	49	1
10010	49	1
10090	49	1
10129	49	1
10602	49	1
23002	49	1
51108	49	1
55247	49	1
84457	49	1
84750	49	1
114991	49	1
132	48	1
549	48	1
688	48	1
1739	48	1
2869	48	1
3725	48	1
4134	48	1
4919	48	1
4982	48	1
5139	48	1
5747	48	1
5915	48	1
6546	48	1
9352	48	1
9586	48	1
23075	48	1
23236	48	1
23243	48	1
23254	48	1
29982	48	1
55504	48	1
55603	48	1
57511	48	1
57619	48	1
84251	48	1
84623	48	1
84959	48	1
153090	48	1
387923	48	1
399979	48	1
1306	47	1
1647	47	1
2632	47	1
2835	47	1
5142	47	1
23143	47	1
23328	47	1
24141	47	1
25945	47	1
26130	47	1
57161	47	1
57536	47	1
64328	47	1
79109	47	1
79960	47	1
80036	47	1
80745	47	1
116328	47	1
160492	47	1
221895	47	1
345079	47	1
351	46	1
622	46	1
2114	46	1
4208	46	1
5887	46	1
7042	46	1
7091	46	1
9096	46	1
9209	46	1
9262	46	1
9315	46	1
10099	46	1
10771	46	1
23498	46	1
54971	46	1
57496	46	1
58489	46	1
64750	46	1
64859	46	1
81624	46	1
92344	46	1
115207	46	1
154810	46	1
161742	46	1
221035	46	1
387882	46	1
1387	45	1
1848	45	1
1946	45	1
2317	45	1
3516	45	1
4883	45	1
5336	45	1
7534	45	1
9788	45	1
9915	45	1
10000	45	1
10274	45	1
22907	45	1
22954	45	1
23286	45	1
55604	45	1
79730	45	1
221037	45	1
115	44	1
330	44	1
1385	44	1
1778	44	1
2098	44	1
2113	44	1
4289	44	1
5270	44	1
6788	44	1
8853	44	1
9079	44	1
9475	44	1
9497	44	1
9865	44	1
25771	44	1
29970	44	1
53405	44	1
54101	44	1
54828	44	1
55075	44	1
55670	44	1
55809	44	1
64283	44	1
81846	44	1
83872	44	1
85019	44	1
90550	44	1
91419	44	1
121536	44	1
123016	44	1
158471	44	1
253827	44	1
414899	44	1
643246	44	1
100287036	44	1
862	43	1
1130	43	1
1282	43	1
4085	43	1
4363	43	1
5420	43	1
8291	43	1
9819	43	1
9839	43	1
9891	43	1
10221	43	1
23030	43	1
29969	43	1
51705	43	1
79890	43	1
80139	43	1
116987	43	1
122042	43	1
130502	43	1
158135	43	1
196993	43	1
201475	43	1
19	42	1
1612	42	1
1634	42	1
3480	42	1
4857	42	1
5087	42	1
5096	42	1
8516	42	1
9194	42	1
10018	42	1
10242	42	1
10982	42	1
26289	42	1
27436	42	1
29123	42	1
50809	42	1
55742	42	1
56963	42	1
64388	42	1
81578	42	1
84071	42	1
84319	42	1
157638	42	1
221061	42	1
100130539	42	1
100505549	42	1
114	41	1
388	41	1
2246	41	1
3298	41	1
3688	41	1
3908	41	1
4774	41	1
5217	41	1
6720	41	1
6907	41	1
6909	41	1
7982	41	1
8507	41	1
9180	41	1
9644	41	1
9955	41	1
10810	41	1
10868	41	1
11057	41	1
23048	41	1
23261	41	1
23704	41	1
25878	41	1
26009	41	1
28998	41	1
51133	41	1
54453	41	1
55622	41	1
55930	41	1
60625	41	1
63892	41	1
85316	41	1
85317	41	1
85318	41	1
85319	41	1
134957	41	1
166614	41	1
253769	41	1
100506115	41	1
284	40	1
395	40	1
860	40	1
961	40	1
1948	40	1
3625	40	1
4223	40	1
4543	40	1
5578	40	1
6938	40	1
8313	40	1
8887	40	1
9148	40	1
9444	40	1
9750	40	1
10659	40	1
10801	40	1
11259	40	1
23127	40	1
23129	40	1
23362	40	1
26052	40	1
26747	40	1
27123	40	1
29766	40	1
51454	40	1
54808	40	1
55711	40	1
57561	40	1
79802	40	1
79875	40	1
81792	40	1
83943	40	1
91057	40	1
134429	40	1
153657	40	1
285195	40	1
401236	40	1
285	39	1
902	39	1
949	39	1
1063	39	1
2673	39	1
2737	39	1
4009	39	1
4487	39	1
4803	39	1
4920	39	1
5073	39	1
5308	39	1
8038	39	1
8826	39	1
9394	39	1
9630	39	1
10418	39	1
23414	39	1
25793	39	1
25890	39	1
25902	39	1
26240	39	1
29799	39	1
55328	39	1
55634	39	1
56907	39	1
60312	39	1
63895	39	1
64682	39	1
65983	39	1
79191	39	1
79750	39	1
84168	39	1
93663	39	1
144347	39	1
151011	39	1
254827	39	1
286343	39	1
344558	39	1
389432	39	1
323	38	1
539	38	1
1859	38	1
2697	38	1
2889	38	1
3312	38	1
3977	38	1
4281	38	1
4285	38	1
4292	38	1
4781	38	1
5587	38	1
5594	38	1
5641	38	1
5802	38	1
6492	38	1
6503	38	1
6558	38	1
6662	38	1
7090	38	1
7580	38	1
8609	38	1
8672	38	1
8821	38	1
8869	38	1
10397	38	1
10409	38	1
10413	38	1
10428	38	1
11031	38	1
11227	38	1
25831	38	1
26053	38	1
26524	38	1
27185	38	1
30011	38	1
51665	38	1
55089	38	1
55291	38	1
55970	38	1
57623	38	1
64410	38	1
64866	38	1
79659	38	1
79733	38	1
79834	38	1
84247	38	1
84909	38	1
92014	38	1
94234	38	1
123169	38	1
126969	38	1
168455	38	1
284058	38	1
389203	38	1
643314	38	1
729920	38	1
100144748	38	1
146	37	1
286	37	1
1519	37	1
3098	37	1
3572	37	1
3842	37	1
3912	37	1
4094	37	1
4644	37	1
4853	37	1
4898	37	1
4907	37	1
5067	37	1
5151	37	1
5588	37	1
5797	37	1
5912	37	1
7050	37	1
7481	37	1
8013	37	1
8193	37	1
8932	37	1
9215	37	1
9935	37	1
10650	37	1
10806	37	1
22943	37	1
23081	37	1
23275	37	1
23291	37	1
23515	37	1
25948	37	1
27086	37	1
27249	37	1
28989	37	1
51375	37	1
51752	37	1
58508	37	1
64131	37	1
81555	37	1
83988	37	1
84059	37	1
84128	37	1
84187	37	1
84333	37	1
84952	37	1
125488	37	1
144577	37	1
153020	37	1
414318	37	1
100132406	37	1
214	36	1
216	36	1
241	36	1
571	36	1
596	36	1
1183	36	1
1734	36	1
2131	36	1
2199	36	1
2820	36	1
2932	36	1
2963	36	1
3790	36	1
5530	36	1
5908	36	1
6659	36	1
6745	36	1
6781	36	1
10046	36	1
10152	36	1
10282	36	1
10438	36	1
10971	36	1
11237	36	1
22828	36	1
23022	36	1
23094	36	1
23180	36	1
23613	36	1
26031	36	1
26045	36	1
27115	36	1
51097	36	1
51123	36	1
53407	36	1
56034	36	1
57415	36	1
57493	36	1
57520	36	1
57665	36	1
63027	36	1
64839	36	1
79642	36	1
79643	36	1
79712	36	1
83879	36	1
84062	36	1
87769	36	1
89932	36	1
90102	36	1
112399	36	1
143686	36	1
167227	36	1
222194	36	1
256021	36	1
259230	36	1
388677	36	1
355	35	1
1075	35	1
2309	35	1
3371	35	1
3398	35	1
3799	35	1
4149	35	1
5366	35	1
5621	35	1
5793	35	1
6453	35	1
8239	35	1
8379	35	1
8738	35	1
9060	35	1
9306	35	1
9341	35	1
9425	35	1
9874	35	1
10140	35	1
10920	35	1
10952	35	1
11228	35	1
23095	35	1
23239	35	1
23348	35	1
25932	35	1
29789	35	1
53947	35	1
54901	35	1
55103	35	1
56987	35	1
57217	35	1
57476	35	1
57533	35	1
57616	35	1
60485	35	1
60528	35	1
64359	35	1
84561	35	1
84869	35	1
84870	35	1
132864	35	1
200734	35	1
201134	35	1
387103	35	1
135	34	1
154	34	1
366	34	1
948	34	1
1106	34	1
2009	34	1
2059	34	1
4008	34	1
4782	34	1
5519	34	1
5583	34	1
6095	34	1
6461	34	1
6926	34	1
7335	34	1
8767	34	1
8874	34	1
9043	34	1
9522	34	1
9901	34	1
10455	34	1
10477	34	1
11060	34	1
11163	34	1
22862	34	1
23228	34	1
23677	34	1
30811	34	1
50937	34	1
51503	34	1
55074	34	1
55173	34	1
55205	34	1
55347	34	1
55959	34	1
57211	34	1
58499	34	1
58526	34	1
64083	34	1
64641	34	1
64754	34	1
79024	34	1
80031	34	1
80781	34	1
83439	34	1
92106	34	1
123355	34	1
143458	34	1
145389	34	1
152110	34	1
161291	34	1
221749	34	1
781	33	1
2176	33	1
2977	33	1
3064	33	1
4862	33	1
5188	33	1
5507	33	1
5806	33	1
6397	33	1
7025	33	1
7155	33	1
7472	33	1
9023	33	1
9902	33	1
9933	33	1
10451	33	1
10499	33	1
10558	33	1
10586	33	1
10736	33	1
11252	33	1
23023	33	1
23499	33	1
25926	33	1
25940	33	1
26030	33	1
26207	33	1
26960	33	1
29099	33	1
29995	33	1
51031	33	1
51141	33	1
54826	33	1
55740	33	1
55770	33	1
56169	33	1
56937	33	1
57045	33	1
57522	33	1
64420	33	1
64778	33	1
79068	33	1
79683	33	1
80267	33	1
83658	33	1
85439	33	1
90627	33	1
113115	33	1
114299	33	1
374819	33	1
445815	33	1
100507096	33	1
102	32	1
665	32	1
687	32	1
2006	32	1
2019	32	1
2762	32	1
3052	32	1
3460	32	1
3607	32	1
4155	32	1
4205	32	1
4783	32	1
5209	32	1
5592	32	1
5608	32	1
5669	32	1
5737	32	1
5926	32	1
6160	32	1
6526	32	1
6595	32	1
7046	32	1
7474	32	1
8743	32	1
9014	32	1
9411	32	1
9693	32	1
10135	32	1
10154	32	1
10257	32	1
23268	32	1
23301	32	1
23384	32	1
25998	32	1
54069	32	1
54206	32	1
55083	32	1
55914	32	1
56776	32	1
56852	32	1
56986	32	1
57521	32	1
57621	32	1
63917	32	1
64968	32	1
79810	32	1
80005	32	1
80025	32	1
80205	32	1
81563	32	1
84171	32	1
84541	32	1
84935	32	1
92565	32	1
114793	32	1
140876	32	1
149281	32	1
152007	32	1
259282	32	1
283416	32	1
388394	32	1
641	31	1
947	31	1
1794	31	1
1909	31	1
2181	31	1
4121	31	1
4299	31	1
5479	31	1
5586	31	1
6092	31	1
6299	31	1
6733	31	1
6764	31	1
7088	31	1
7799	31	1
8626	31	1
8654	31	1
9564	31	1
9672	31	1
9698	31	1
10656	31	1
10873	31	1
22903	31	1
23085	31	1
29780	31	1
50515	31	1
51422	31	1
51479	31	1
51523	31	1
51660	31	1
53944	31	1
55619	31	1
55628	31	1
55755	31	1
56655	31	1
56890	31	1
56895	31	1
57529	31	1
57552	31	1
57580	31	1
79628	31	1
79633	31	1
79722	31	1
79815	31	1
80176	31	1
83657	31	1
84107	31	1
85007	31	1
90871	31	1
93034	31	1
114907	31	1
140609	31	1
144455	31	1
144699	31	1
145508	31	1
152002	31	1
158405	31	1
200844	31	1
219333	31	1
220441	31	1
283742	31	1
339896	31	1
100113407	31	1
100131897	31	1
100526794	31	1
120	30	1
290	30	1
1030	30	1
1290	30	1
1452	30	1
1534	30	1
1738	30	1
2070	30	1
2668	30	1
3142	30	1
3815	30	1
3895	30	1
5095	30	1
5335	30	1
5358	30	1
5376	30	1
5734	30	1
5784	30	1
5800	30	1
5998	30	1
6197	30	1
6653	30	1
6902	30	1
7038	30	1
7582	30	1
7957	30	1
8439	30	1
8440	30	1
8491	30	1
8555	30	1
9334	30	1
9358	30	1
9779	30	1
9792	30	1
10928	30	1
23118	30	1
51230	30	1
51637	30	1
51719	30	1
51735	30	1
54102	30	1
55092	30	1
55660	30	1
55744	30	1
56243	30	1
57224	30	1
57589	30	1
57608	30	1
57724	30	1
60559	30	1
64123	30	1
64222	30	1
64582	30	1
81608	30	1
91522	30	1
92346	30	1
114818	30	1
114905	30	1
130814	30	1
143879	30	1
151393	30	1
160418	30	1
170689	30	1
220047	30	1
253260	30	1
389170	30	1
90	29	1
411	29	1
1175	29	1
2115	29	1
2139	29	1
2152	29	1
2637	29	1
3755	29	1
3763	29	1
3910	29	1
3958	29	1
4045	29	1
4124	29	1
4482	29	1
5144	29	1
5163	29	1
5599	29	1
5782	29	1
5796	29	1
5932	29	1
6156	29	1
6447	29	1
6564	29	1
6645	29	1
6867	29	1
7128	29	1
8208	29	1
8776	29	1
8814	29	1
8816	29	1
9229	29	1
9723	29	1
9760	29	1
9778	29	1
9833	29	1
9853	29	1
10725	29	1
23007	29	1
23158	29	1
25819	29	1
51282	29	1
51299	29	1
51621	29	1
54108	29	1
54148	29	1
54757	29	1
54838	29	1
54927	29	1
55100	29	1
55133	29	1
55335	29	1
55608	29	1
56999	29	1
57620	29	1
58504	29	1
65220	29	1
80000	29	1
80762	29	1
81550	29	1
83737	29	1
84940	29	1
94240	29	1
117248	29	1
150094	29	1
151525	29	1
157313	29	1
201266	29	1
221178	29	1
286238	29	1
399947	29	1
27	28	1
1665	28	1
1906	28	1
2259	28	1
2273	28	1
2321	28	1
2483	28	1
2669	28	1
2776	28	1
3096	28	1
3251	28	1
3269	28	1
3554	28	1
3930	28	1
4140	28	1
4147	28	1
4771	28	1
5179	28	1
5226	28	1
5593	28	1
5733	28	1
5860	28	1
5983	28	1
6387	28	1
6497	28	1
6943	28	1
7187	28	1
7337	28	1
8434	28	1
8994	28	1
9555	28	1
10097	28	1
10769	28	1
11069	28	1
11328	28	1
23214	28	1
23258	28	1
27152	28	1
27333	28	1
29968	28	1
51571	28	1
54704	28	1
55022	28	1
55144	28	1
55532	28	1
57703	28	1
60494	28	1
79731	28	1
79974	28	1
80314	28	1
81849	28	1
83857	28	1
83941	28	1
84894	28	1
116159	28	1
128710	28	1
130399	28	1
132720	28	1
136259	28	1
145567	28	1
149111	28	1
158434	28	1
220988	28	1
255743	28	1
256691	28	1
301	27	1
367	27	1
488	27	1
522	27	1
996	27	1
1266	27	1
2782	27	1
3097	27	1
3280	27	1
4734	27	1
4811	27	1
5013	27	1
5558	27	1
5740	27	1
5764	27	1
5898	27	1
6091	27	1
6456	27	1
6869	27	1
7026	27	1
7871	27	1
8301	27	1
8452	27	1
8553	27	1
8651	27	1
8801	27	1
9068	27	1
9231	27	1
9265	27	1
9464	27	1
9482	27	1
9736	27	1
10079	27	1
10243	27	1
10667	27	1
10818	27	1
22795	27	1
22832	27	1
22927	27	1
22978	27	1
23072	27	1
23174	27	1
23476	27	1
23670	27	1
26256	27	1
26509	27	1
30846	27	1
51317	27	1
51384	27	1
51455	27	1
51582	27	1
51778	27	1
54477	27	1
54764	27	1
54810	27	1
55312	27	1
55824	27	1
57157	27	1
57602	27	1
57630	27	1
57758	27	1
79071	27	1
79906	27	1
80232	27	1
84275	27	1
137075	27	1
143684	27	1
153396	27	1
158046	27	1
158158	27	1
171483	27	1
201595	27	1
221937	27	1
353324	27	1
375748	27	1
729857	27	1
