# Supplementary material for: Cell type-selective disease-association of genes under high regulatory load
Source: Nucleic Acids Res. 2015 Oct 10;43(18):8839–55. doi: 10.1093/nar/gkv863 (PMC4605313; doi:10.1093/nar/gkv863)
Supplement: SUPPLEMENTARY DATA [file supp_gkv863_nar-01077-z-2015-File011.zip › HighEnhLoad_NHA_10PCNT_02-Feb-2015.txt]

Entrez Gene ID	Nr Enh	H3K4me3 status
861	120	1
4026	97	1
1316	95	1
27086	90	1
8829	87	1
868	84	1
54093	82	1
1009	81	1
5069	79	1
11221	78	1
6662	77	1
3037	76	1
7145	76	1
127018	76	1
6897	75	1
6925	75	1
1112	74	1
50863	74	1
3624	73	1
8091	72	1
55277	72	1
64067	72	1
1806	71	1
64759	71	1
182	70	1
6659	70	1
22882	70	1
50807	70	1
64283	69	1
84869	69	1
10082	68	1
54880	68	1
2131	67	1
7048	67	1
84909	67	1
344148	67	1
26037	66	1
122786	66	1
2176	65	1
28951	65	1
57507	65	1
157638	65	1
3084	64	1
4330	64	1
8287	64	1
8507	64	1
8559	64	1
23327	64	1
83592	64	1
112399	64	1
169792	64	1
359948	64	1
390	63	1
100506581	63	1
9628	62	1
11214	62	1
79718	62	1
677	61	1
3688	61	1
6310	61	1
1000	60	1
10221	60	1
11278	60	1
23414	60	1
5991	59	1
8898	59	1
10512	59	1
10801	59	1
80790	59	1
2908	58	1
4609	58	1
23002	58	1
23022	58	1
26137	58	1
29761	58	1
50651	58	1
123016	58	1
2335	57	1
4092	57	1
5890	57	1
7582	57	1
8660	57	1
10920	57	1
26585	57	1
56288	57	1
79783	57	1
667	56	1
2300	56	1
3667	56	1
6840	56	1
6857	56	1
10252	56	1
56034	56	1
80745	56	1
345651	56	1
387882	56	1
400360	56	1
643314	56	1
1404	55	1
2355	55	1
10409	55	1
79645	55	1
81578	55	1
342184	55	1
399979	55	1
1290	54	1
2766	54	1
4082	54	1
4883	54	1
10370	54	1
22801	54	1
23362	54	1
26040	54	1
55686	54	1
121227	54	1
652	53	1
817	53	1
1879	53	1
3778	53	1
4338	53	1
8038	53	1
9693	53	1
9891	53	1
23286	53	1
23677	53	1
59269	53	1
678	52	1
6546	52	1
7088	52	1
9804	52	1
10018	52	1
10631	52	1
10891	52	1
22822	52	1
23657	52	1
166614	52	1
1519	51	1
4810	51	1
5144	51	1
51375	51	1
64682	51	1
80323	51	1
84319	51	1
375449	51	1
2120	50	1
2596	50	1
5074	50	1
5336	50	1
7424	50	1
9444	50	1
9577	50	1
23389	50	1
54465	50	1
57584	50	1
92126	50	1
92565	50	1
196	49	1
1739	49	1
2078	49	1
2195	49	1
3600	49	1
5797	49	1
7003	49	1
7227	49	1
9037	49	1
9590	49	1
10533	49	1
54796	49	1
57178	49	1
57619	49	1
201266	49	1
345079	49	1
4651	48	1
7042	48	1
9185	48	1
10242	48	1
22903	48	1
51571	48	1
54510	48	1
64693	48	1
220107	48	1
214	47	1
1012	47	1
3720	47	1
4052	47	1
4781	47	1
6641	47	1
6935	47	1
7336	47	1
9630	47	1
10123	47	1
10253	47	1
11103	47	1
23261	47	1
27161	47	1
29104	47	1
55959	47	1
56895	47	1
57118	47	1
79698	47	1
622	46	1
639	46	1
1293	46	1
1611	46	1
4773	46	1
8428	46	1
11031	46	1
23092	46	1
23175	46	1
23328	46	1
84441	46	1
84952	46	1
90390	46	1
1021	45	1
4254	45	1
4430	45	1
5937	45	1
7474	45	1
8030	45	1
10371	45	1
10531	45	1
26053	45	1
27249	45	1
27303	45	1
51455	45	1
55534	45	1
57630	45	1
58155	45	1
83660	45	1
644943	45	1
4325	44	1
5764	44	1
7091	44	1
8239	44	1
8653	44	1
9263	44	1
10090	44	1
10283	44	1
10395	44	1
11174	44	1
57492	44	1
63951	44	1
85461	44	1
151525	44	1
201475	44	1
1846	43	1
2530	43	1
4208	43	1
9612	43	1
9811	43	1
23075	43	1
23499	43	1
23543	43	1
26511	43	1
56892	43	1
81848	43	1
84298	43	1
84529	43	1
84708	43	1
91419	43	1
92949	43	1
144165	43	1
157285	43	1
688	42	1
1295	42	1
2317	42	1
3486	42	1
3725	42	1
3772	42	1
5101	42	1
5139	42	1
6695	42	1
6938	42	1
7090	42	1
8609	42	1
9079	42	1
9341	42	1
9734	42	1
10000	42	1
10085	42	1
51669	42	1
57182	42	1
64750	42	1
64859	42	1
79191	42	1
79960	42	1
80114	42	1
201456	42	1
399947	42	1
114	41	1
463	41	1
2034	41	1
2673	41	1
2977	41	1
5122	41	1
5550	41	1
5795	41	1
7057	41	1
7372	41	1
8853	41	1
9365	41	1
9839	41	1
10424	41	1
10611	41	1
22982	41	1
22990	41	1
25902	41	1
51339	41	1
54602	41	1
55328	41	1
55711	41	1
64409	41	1
64778	41	1
79731	41	1
84168	41	1
339896	41	1
287	40	1
658	40	1
960	40	1
1948	40	1
3673	40	1
4212	40	1
4258	40	1
4306	40	1
4638	40	1
5588	40	1
5747	40	1
6446	40	1
6934	40	1
8777	40	1
8915	40	1
23704	40	1
29970	40	1
54102	40	1
55074	40	1
63898	40	1
79875	40	1
80005	40	1
80070	40	1
80139	40	1
84159	40	1
94134	40	1
114793	40	1
121536	40	1
196993	40	1
201562	40	1
100144748	40	1
571	39	1
2114	39	1
3091	39	1
3592	39	1
5205	39	1
5932	39	1
6493	39	1
8445	39	1
8671	39	1
9585	39	1
9685	39	1
10769	39	1
10873	39	1
10982	39	1
22999	39	1
23001	39	1
23199	39	1
30011	39	1
54463	39	1
55214	39	1
57580	39	1
64101	39	1
64399	39	1
81846	39	1
85453	39	1
130497	39	1
131566	39	1
167227	39	1
220929	39	1
2308	38	1
2494	38	1
2892	38	1
3516	38	1
4488	38	1
5412	38	1
5784	38	1
6660	38	1
6720	38	1
8204	38	1
8767	38	1
9077	38	1
9686	38	1
10150	38	1
10602	38	1
11030	38	1
23026	38	1
23078	38	1
29995	38	1
57211	38	1
58526	38	1
60468	38	1
81832	38	1
83449	38	1
83643	38	1
126969	38	1
401474	38	1
1794	37	1
2246	37	1
2736	37	1
2776	37	1
3899	37	1
4281	37	1
4803	37	1
5128	37	1
5295	37	1
5332	37	1
6541	37	1
6558	37	1
7050	37	1
7764	37	1
9262	37	1
9462	37	1
10049	37	1
10404	37	1
23043	37	1
23576	37	1
51334	37	1
51705	37	1
55313	37	1
55603	37	1
55660	37	1
64332	37	1
64420	37	1
79627	37	1
79750	37	1
79801	37	1
84056	37	1
89978	37	1
91584	37	1
114798	37	1
203238	37	1
1289	36	1
1635	36	1
1734	36	1
7052	36	1
7168	36	1
7414	36	1
8082	36	1
9096	36	1
11259	36	1
22829	36	1
22936	36	1
23243	36	1
23760	36	1
26130	36	1
51454	36	1
54495	36	1
55970	36	1
57161	36	1
64410	36	1
79109	36	1
80821	36	1
81542	36	1
84251	36	1
84457	36	1
84623	36	1
92017	36	1
124540	36	1
150094	36	1
168667	36	1
257415	36	1
473	35	1
1030	35	1
1385	35	1
1490	35	1
1662	35	1
2200	35	1
2534	35	1
3281	35	1
3298	35	1
3356	35	1
3694	35	1
4124	35	1
4211	35	1
4919	35	1
5142	35	1
5151	35	1
5578	35	1
5581	35	1
5796	35	1
6229	35	1
6251	35	1
6484	35	1
7204	35	1
7587	35	1
8803	35	1
9819	35	1
10100	35	1
10184	35	1
10468	35	1
11217	35	1
26018	35	1
29969	35	1
55089	35	1
55915	35	1
57591	35	1
58499	35	1
79712	35	1
83872	35	1
83943	35	1
84187	35	1
132864	35	1
153090	35	1
153396	35	1
170690	35	1
200844	35	1
286053	35	1
351	34	1
2697	34	1
3363	34	1
3398	34	1
3908	34	1
4045	34	1
5420	34	1
5530	34	1
7291	34	1
7982	34	1
8452	34	1
9497	34	1
9760	34	1
9915	34	1
9955	34	1
10116	34	1
10154	34	1
10586	34	1
23161	34	1
23379	34	1
26286	34	1
27044	34	1
29842	34	1
51274	34	1
53405	34	1
54331	34	1
55137	34	1
55187	34	1
55532	34	1
57224	34	1
79642	34	1
79730	34	1
84750	34	1
84959	34	1
89796	34	1
91057	34	1
112574	34	1
117581	34	1
143879	34	1
166336	34	1
283171	34	1
338645	34	1
651746	34	1
729515	34	1
288	33	1
860	33	1
1665	33	1
2044	33	1
2059	33	1
2113	33	1
2257	33	1
3097	33	1
7472	33	1
7957	33	1
8321	33	1
8325	33	1
8411	33	1
8470	33	1
9229	33	1
9759	33	1
10391	33	1
10659	33	1
10806	33	1
11096	33	1
23498	33	1
25814	33	1
26011	33	1
26031	33	1
26045	33	1
51719	33	1
54206	33	1
55075	33	1
55504	33	1
56950	33	1
57511	33	1
57520	33	1
60685	33	1
64131	33	1
64582	33	1
79776	33	1
89797	33	1
90102	33	1
116328	33	1
117248	33	1
256691	33	1
400818	33	1
414318	33	1
19	32	1
1612	32	1
1848	32	1
1906	32	1
2043	32	1
2122	32	1
3142	32	1
3709	32	1
4091	32	1
4774	32	1
7058	32	1
8412	32	1
8553	32	1
8667	32	1
8738	32	1
10098	32	1
11082	32	1
23213	32	1
23522	32	1
26064	32	1
54453	32	1
55619	32	1
57222	32	1
57521	32	1
60559	32	1
65983	32	1
83478	32	1
83716	32	1
116987	32	1
202018	32	1
389203	32	1
414899	32	1
729420	32	1
147	31	1
549	31	1
1183	31	1
1462	31	1
1601	31	1
1909	31	1
1956	31	1
2770	31	1
3141	31	1
5908	31	1
7837	31	1
8110	31	1
9249	31	1
9448	31	1
9865	31	1
11163	31	1
22934	31	1
23254	31	1
26052	31	1
26985	31	1
29982	31	1
54704	31	1
55622	31	1
56243	31	1
56890	31	1
56937	31	1
64754	31	1
84128	31	1
87769	31	1
115825	31	1
130733	31	1
344558	31	1
388677	31	1
400954	31	1
1106	30	1
1123	30	1
1266	30	1
1305	30	1
1634	30	1
2070	30	1
2737	30	1
4286	30	1
4507	30	1
4729	30	1
4862	30	1
4920	30	1
5125	30	1
5188	30	1
5358	30	1
5366	30	1
5983	30	1
6482	30	1
7082	30	1
8624	30	1
8821	30	1
9314	30	1
9394	30	1
9861	30	1
9957	30	1
10105	30	1
10771	30	1
23528	30	1
25819	30	1
26136	30	1
55312	30	1
60528	30	1
64225	30	1
64328	30	1
79643	30	1
79971	30	1
81624	30	1
90627	30	1
116372	30	1
121512	30	1
135228	30	1
139886	30	1
144699	30	1
151011	30	1
219621	30	1
219790	30	1
221749	30	1
221895	30	1
285704	30	1
642987	30	1
406	29	1
781	29	1
949	29	1
2115	29	1
2762	29	1
2887	29	1
3090	29	1
3096	29	1
3815	29	1
4081	29	1
4094	29	1
4853	29	1
4897	29	1
6387	29	1
6664	29	1
7520	29	1
8208	29	1
9882	29	1
10455	29	1
11057	29	1
22821	29	1
23024	29	1
23236	29	1
23275	29	1
23705	29	1
26240	29	1
27115	29	1
27352	29	1
56776	29	1
57496	29	1
64374	29	1
79658	29	1
80176	29	1
83657	29	1
83879	29	1
84978	29	1
91768	29	1
93663	29	1
114781	29	1
115827	29	1
154810	29	1
158158	29	1
196074	29	1
253827	29	1
374819	29	1
1281	28	1
1534	28	1
1603	28	1
2768	28	1
3755	28	1
4149	28	1
4363	28	1
4659	28	1
4916	28	1
5362	28	1
5770	28	1
5800	28	1
5818	28	1
5910	28	1
5911	28	1
5915	28	1
6256	28	1
6514	28	1
6907	28	1
7025	28	1
7328	28	1
7357	28	1
9352	28	1
9553	28	1
10124	28	1
22954	28	1
23085	28	1
23242	28	1
23281	28	1
23293	28	1
23358	28	1
25780	28	1
25998	28	1
27067	28	1
51735	28	1
51776	28	1
53353	28	1
54477	28	1
55083	28	1
55347	28	1
56990	28	1
57018	28	1
57608	28	1
57620	28	1
57688	28	1
58489	28	1
60485	28	1
64388	28	1
79024	28	1
80036	28	1
81792	28	1
84062	28	1
92346	28	1
121441	28	1
143686	28	1
143872	28	1
154091	28	1
158135	28	1
160418	28	1
200734	28	1
219771	28	1
283416	28	1
100526794	28	1
104	27	1
522	27	1
1004	27	1
1129	27	1
1488	27	1
1767	27	1
1946	27	1
2152	27	1
2290	27	1
2668	27	1
3280	27	1
4088	27	1
4147	27	1
4285	27	1
4790	27	1
4899	27	1
5095	27	1
5099	27	1
5137	27	1
5217	27	1
6095	27	1
6239	27	1
6461	27	1
6506	27	1
6711	27	1
7128	27	1
8379	27	1
8848	27	1
8871	27	1
8887	27	1
9194	27	1
9201	27	1
9270	27	1
9308	27	1
9586	27	1
9659	27	1
9967	27	1
10783	27	1
23326	27	1
23429	27	1
23562	27	1
23613	27	1
23768	27	1
26281	27	1
26960	27	1
27123	27	1
51429	27	1
55022	27	1
55357	27	1
57162	27	1
57561	27	1
65059	27	1
79745	27	1
83439	27	1
83641	27	1
114991	27	1
131583	27	1
137075	27	1
152002	27	1
161835	27	1
162333	27	1
255488	27	1
387923	27	1
389170	27	1
238	26	1
317	26	1
650	26	1
832	26	1
862	26	1
988	26	1
1033	26	1
1052	26	1
1525	26	1
2004	26	1
2181	26	1
2625	26	1
2897	26	1
3176	26	1
3739	26	1
4126	26	1
4216	26	1
4233	26	1
4544	26	1
5305	26	1
5887	26	1
5898	26	1
6563	26	1
8464	26	1
8491	26	1
8651	26	1
9162	26	1
9180	26	1
9215	26	1
9223	26	1
9282	26	1
10449	26	1
10867	26	1
22856	26	1
23274	26	1
23331	26	1
23593	26	1
26002	26	1
27333	26	1
27347	26	1
28984	26	1
29035	26	1
54901	26	1
55100	26	1
55734	26	1
55904	26	1
57157	26	1
57194	26	1
57460	26	1
57529	26	1
60494	26	1
63027	26	1
63971	26	1
79068	26	1
79705	26	1
79890	26	1
79899	26	1
84632	26	1
85463	26	1
90362	26	1
114907	26	1
128710	26	1
158297	26	1
389432	26	1
100131897	26	1
87	25	1
636	25	1
800	25	1
805	25	1
947	25	1
1063	25	1
1345	25	1
1387	25	1
1523	25	1
1809	25	1
2296	25	1
3693	25	1
3912	25	1
3983	25	1
4017	25	1
5209	25	1
6091	25	1
6156	25	1
6624	25	1
6727	25	1
7404	25	1
7874	25	1
8320	25	1
8672	25	1
8874	25	1
9189	25	1
9411	25	1
9425	25	1
9710	25	1
10477	25	1
10736	25	1
22871	25	1
23094	25	1
23118	25	1
23303	25	1
25925	25	1
28989	25	1
29968	25	1
51422	25	1
54986	25	1
55133	25	1
55744	25	1
56603	25	1
56963	25	1
57574	25	1
57689	25	1
63895	25	1
79738	25	1
79968	25	1
80210	25	1
81553	25	1
84275	25	1
84307	25	1
84541	25	1
84898	25	1
90134	25	1
93649	25	1
115286	25	1
140609	25	1
157657	25	1
157680	25	1
158046	25	1
256021	25	1
283080	25	1
340481	25	1
375287	25	1
386618	25	1
100505549	25	1
27	24	1
388	24	1
858	24	1
902	24	1
1303	24	1
1647	24	1
1654	24	1
1859	24	1
2099	24	1
2201	24	1
2590	24	1
2643	24	1
3569	24	1
3632	24	1
3708	24	1
3987	24	1
4085	24	1
4205	24	1
4616	24	1
4978	24	1
5073	24	1
5087	24	1
5218	24	1
5289	24	1
6416	24	1
6653	24	1
6943	24	1
8193	24	1
8439	24	1
8460	24	1
8573	24	1
9353	24	1
9378	24	1
9474	24	1
9522	24	1
9655	24	1
9672	24	1
10079	24	1
10644	24	1
10777	24	1
10979	24	1
11252	24	1
23030	24	1
23034	24	1
23266	24	1
23332	24	1
25771	24	1
26524	24	1
27152	24	1
51196	24	1
51503	24	1
54407	24	1
54806	24	1
54971	24	1
55634	24	1
55755	24	1
55858	24	1
57553	24	1
57575	24	1
57621	24	1
59343	24	1
83594	24	1
84107	24	1
113115	24	1
114801	24	1
144347	24	1
144455	24	1
149111	24	1
151887	24	1
151963	24	1
201595	24	1
221692	24	1
392255	24	1
100287036	24	1
25	23	1
98	23	1
301	23	1
323	23	1
330	23	1
466	23	1
493	23	1
594	23	1
604	23	1
627	23	1
831	23	1
1602	23	1
2202	23	1
2627	23	1
2650	23	1
2744	23	1
3776	23	1
3977	23	1
4154	23	1
4160	23	1
5583	23	1
5734	23	1
5891	23	1
5903	23	1
6383	23	1
7074	23	1
7292	23	1
7325	23	1
7534	23	1
8440	23	1
8654	23	1
8707	23	1
9218	23	1
9315	23	1
9516	23	1
9554	23	1
9698	23	1
9758	23	1
9972	23	1
10438	23	1
10927	23	1
22832	23	1
22943	23	1
23345	23	1
27185	23	1
28232	23	1
50515	23	1
51123	23	1
54790	23	1
54808	23	1
55245	23	1
55352	23	1
55697	23	1
56479	23	1
56929	23	1
56999	23	1
57187	23	1
57600	23	1
57609	23	1
60412	23	1
64222	23	1
79139	23	1
79613	23	1
79618	23	1
79670	23	1
79827	23	1
80206	23	1
80820	23	1
84059	23	1
84141	23	1
84894	23	1
84899	23	1
84935	23	1
91351	23	1
91833	23	1
92344	23	1
115207	23	1
121601	23	1
134429	23	1
146691	23	1
154214	23	1
155185	23	1
157378	23	1
164284	23	1
196051	23	1
221035	23	1
221037	23	1
221061	23	1
221935	23	1
253430	23	1
256227	23	1
100113407	23	1
100133941	23	1
100288142	23	1
284	22	1
394	22	1
734	22	1
1060	22	1
1130	22	1
1452	22	1
1456	22	1
1854	22	1
1912	22	1
2017	22	1
2241	22	1
2888	22	1
3480	22	1
3593	22	1
3799	22	1
3918	22	1
4289	22	1
4478	22	1
4643	22	1
4739	22	1
4783	22	1
4898	22	1
4976	22	1
5586	22	1
5608	22	1
6397	22	1
6477	22	1
6509	22	1
6533	22	1
6670	22	1
6869	22	1
6926	22	1
7068	22	1
7070	22	1
7337	22	1
7477	22	1
7799	22	1
8406	22	1
9124	22	1
9231	22	1
9334	22	1
9358	22	1
9369	22	1
9658	22	1
10010	22	1
10019	22	1
10096	22	1
10558	22	1
10618	22	1
10656	22	1
11069	22	1
22876	22	1
23072	22	1
23095	22	1
23129	22	1
23198	22	1
23291	22	1
25878	22	1
25932	22	1
26010	22	1
26278	22	1
26747	22	1
29123	22	1
50615	22	1
51121	22	1
51199	22	1
54674	22	1
55120	22	1
56160	22	1
57154	22	1
57181	22	1
57217	22	1
57713	22	1
59339	22	1
64084	22	1
64342	22	1
64359	22	1
64784	22	1
79657	22	1
79659	22	1
83891	22	1
84561	22	1
114883	22	1
116028	22	1
121256	22	1
128876	22	1
136332	22	1
143279	22	1
143684	22	1
147495	22	1
171546	22	1
284695	22	1
388125	22	1
401535	22	1
643155	22	1
728215	22	1
100132406	22	1
146	21	1
320	21	1
989	21	1
1070	21	1
1465	21	1
1499	21	1
1501	21	1
2288	21	1
2294	21	1
2313	21	1
2567	21	1
2615	21	1
2632	21	1
2820	21	1
2863	21	1
2903	21	1
3269	21	1
3394	21	1
3400	21	1
3554	21	1
3685	21	1
3696	21	1
4134	21	1
4140	21	1
4628	21	1
4673	21	1
4750	21	1
4948	21	1
5214	21	1
5455	21	1
5802	21	1
5921	21	1
5962	21	1
6507	21	1
6617	21	1
6769	21	1
6781	21	1
6867	21	1
7358	21	1
8202	21	1
8816	21	1
9519	21	1
9568	21	1
9644	21	1
9732	21	1
9886	21	1
10129	21	1
10152	21	1
10234	21	1
10758	21	1
11343	21	1
22828	21	1
22986	21	1
23283	21	1
23446	21	1
23462	21	1
25797	21	1
25948	21	1
27069	21	1
51230	21	1
51232	21	1
51332	21	1
51390	21	1
54108	21	1
54148	21	1
54205	21	1
54928	21	1
55068	21	1
55247	21	1
55294	21	1
55604	21	1
55733	21	1
55742	21	1
55832	21	1
55854	21	1
57007	21	1
57142	21	1
57522	21	1
64123	21	1
79815	21	1
80014	21	1
80031	21	1
80205	21	1
80333	21	1
80781	21	1
81563	21	1
84620	21	1
84940	21	1
85019	21	1
90799	21	1
90871	21	1
114905	21	1
118429	21	1
130340	21	1
134145	21	1
140885	21	1
144577	21	1
145389	21	1
146057	21	1
168455	21	1
220441	21	1
221937	21	1
254778	21	1
259282	21	1
347902	21	1
374786	21	1
399726	21	1
