# Supplementary material for: Cell type-selective disease-association of genes under high regulatory load
Source: Nucleic Acids Res. 2015 Oct 10;43(18):8839–55. doi: 10.1093/nar/gkv863 (PMC4605313; doi:10.1093/nar/gkv863)
Supplement: SUPPLEMENTARY DATA [file supp_gkv863_nar-01077-z-2015-File011.zip › HighEnhLoad_Monocd14ro1746_10PCNT_02-Feb-2015.txt]

Entrez Gene ID	Nr Enh	H3K4me3 status
1112	121	1
10129	111	1
79718	108	1
123016	105	1
4026	96	1
64420	91	1
9314	89	1
388677	89	1
3398	81	1
3720	78	1
6641	75	1
23429	75	1
4853	69	1
5588	69	1
55534	69	1
5209	67	1
10114	67	1
23347	67	1
7090	65	1
10018	65	1
4609	64	1
677	63	1
4092	63	1
596	62	1
4258	62	1
8204	62	1
9308	62	1
7187	61	1
7204	61	1
10370	61	1
22990	61	1
23228	61	1
23239	61	1
84940	61	1
152002	61	1
374786	61	1
5890	60	1
7582	60	1
9779	60	1
23446	60	1
27185	60	1
54491	60	1
54880	60	1
80204	60	1
65125	59	1
1523	58	1
6482	58	1
7227	58	1
28984	58	1
84062	58	1
359948	58	1
1385	57	1
7357	57	1
7764	57	1
8624	57	1
8632	57	1
668	56	1
147495	56	1
374819	56	1
1052	55	1
1316	55	1
9450	55	1
10565	55	1
28998	55	1
29761	55	1
55729	55	1
84034	55	1
8301	54	1
9804	54	1
54815	54	1
79801	54	1
653820	54	1
100132406	54	1
6925	53	1
8897	53	1
10154	53	1
23515	53	1
58508	53	1
637	52	1
5332	52	1
8621	52	1
9554	52	1
23303	52	1
54453	52	1
79618	52	1
5770	51	1
23514	51	1
55604	51	1
64784	51	1
2033	50	1
3716	50	1
6176	50	1
6446	50	1
8667	50	1
9218	50	1
55313	50	1
64682	50	1
83452	50	1
222194	50	1
196	49	1
466	49	1
639	49	1
1106	49	1
4064	49	1
4208	49	1
5150	49	1
8905	49	1
9698	49	1
10221	49	1
10451	49	1
23186	49	1
23236	49	1
57609	49	1
79887	49	1
150280	49	1
8411	48	1
10367	48	1
23077	48	1
23181	48	1
23786	48	1
54822	48	1
445347	48	1
5782	47	1
5867	47	1
5893	47	1
9435	47	1
9867	47	1
55294	47	1
55843	47	1
60685	47	1
131583	47	1
157	46	1
860	46	1
1806	46	1
11177	46	1
57705	46	1
60675	46	1
63917	46	1
83856	46	1
84959	46	1
90634	46	1
114781	46	1
151194	46	1
220107	46	1
351	45	1
463	45	1
2034	45	1
8527	45	1
10603	45	1
53405	45	1
55013	45	1
55291	45	1
55328	45	1
286	44	1
678	44	1
2241	44	1
2534	44	1
3572	44	1
3799	44	1
4205	44	1
5530	44	1
5937	44	1
6938	44	1
7468	44	1
9693	44	1
9811	44	1
9844	44	1
11165	44	1
55686	44	1
57580	44	1
89853	44	1
221895	44	1
285195	44	1
100144748	44	1
1602	43	1
2335	43	1
5687	43	1
6093	43	1
8925	43	1
9650	43	1
10409	43	1
29957	43	1
55790	43	1
58480	43	1
60481	43	1
145748	43	1
1387	42	1
1611	42	1
5894	42	1
9980	42	1
11237	42	1
23078	42	1
51669	42	1
55850	42	1
57600	42	1
90550	42	1
221491	42	1
1846	41	1
2925	41	1
3344	41	1
5734	41	1
5966	41	1
6902	41	1
6907	41	1
7443	41	1
7994	41	1
8623	41	1
9736	41	1
22908	41	1
23064	41	1
23175	41	1
26286	41	1
50651	41	1
51083	41	1
54103	41	1
58155	41	1
63898	41	1
64131	41	1
84458	41	1
92017	41	1
286530	41	1
651746	41	1
3516	40	1
4140	40	1
4650	40	1
5921	40	1
6310	40	1
6934	40	1
7324	40	1
7444	40	1
7481	40	1
7982	40	1
8546	40	1
9267	40	1
9672	40	1
9749	40	1
9962	40	1
10049	40	1
10404	40	1
10801	40	1
23001	40	1
23522	40	1
23613	40	1
55225	40	1
64083	40	1
79682	40	1
83983	40	1
136647	40	1
151525	40	1
222962	40	1
102	39	1
1073	39	1
1326	39	1
5581	39	1
7150	39	1
8792	39	1
8994	39	1
9935	39	1
10875	39	1
22797	39	1
23761	39	1
25939	39	1
26524	39	1
29116	39	1
55833	39	1
57706	39	1
58526	39	1
79712	39	1
80025	39	1
121665	39	1
641	38	1
675	38	1
1152	38	1
3643	38	1
4082	38	1
4363	38	1
4717	38	1
4739	38	1
5125	38	1
5142	38	1
5293	38	1
6653	38	1
9517	38	1
9972	38	1
22849	38	1
23101	38	1
23678	38	1
25831	38	1
56963	38	1
64225	38	1
64332	38	1
79895	38	1
84071	38	1
84513	38	1
90627	38	1
253832	38	1
100506115	38	1
19	37	1
522	37	1
2700	37	1
3091	37	1
5188	37	1
7405	37	1
7430	37	1
8553	37	1
8672	37	1
8932	37	1
9459	37	1
10252	37	1
10397	37	1
10672	37	1
22828	37	1
23095	37	1
25998	37	1
26996	37	1
28951	37	1
51134	37	1
54788	37	1
55122	37	1
55269	37	1
55959	37	1
56986	37	1
83592	37	1
83746	37	1
85453	37	1
89932	37	1
92737	37	1
133522	37	1
201595	37	1
753	36	1
2114	36	1
4012	36	1
5108	36	1
6239	36	1
7750	36	1
9044	36	1
9352	36	1
9365	36	1
9788	36	1
9991	36	1
11329	36	1
22883	36	1
23043	36	1
23272	36	1
50618	36	1
51274	36	1
56895	36	1
83716	36	1
84629	36	1
84952	36	1
100288142	36	1
387	35	1
1848	35	1
2734	35	1
2766	35	1
2876	35	1
2908	35	1
5550	35	1
7414	35	1
7587	35	1
9334	35	1
9750	35	1
10274	35	1
10602	35	1
10868	35	1
23048	35	1
23609	35	1
27040	35	1
51131	35	1
51523	35	1
55603	35	1
57419	35	1
64282	35	1
64328	35	1
65056	35	1
84159	35	1
112574	35	1
220047	35	1
427	34	1
760	34	1
1915	34	1
3600	34	1
3985	34	1
4289	34	1
5037	34	1
5594	34	1
6615	34	1
9394	34	1
9865	34	1
10260	34	1
11163	34	1
22906	34	1
23041	34	1
23185	34	1
23258	34	1
28996	34	1
51347	34	1
55114	34	1
55277	34	1
55589	34	1
56169	34	1
56975	34	1
57492	34	1
79008	34	1
80196	34	1
80315	34	1
84898	34	1
143686	34	1
144699	34	1
153020	34	1
196527	34	1
201627	34	1
548593	34	1
313	33	1
368	33	1
378	33	1
830	33	1
960	33	1
1438	33	1
1654	33	1
2182	33	1
3280	33	1
3772	33	1
5991	33	1
6285	33	1
6477	33	1
6509	33	1
7322	33	1
7335	33	1
8826	33	1
8887	33	1
8898	33	1
9133	33	1
9759	33	1
10090	33	1
11221	33	1
11252	33	1
22913	33	1
23150	33	1
29994	33	1
51103	33	1
51719	33	1
54014	33	1
55023	33	1
55914	33	1
57561	33	1
59269	33	1
79789	33	1
79890	33	1
80017	33	1
84441	33	1
84678	33	1
85413	33	1
92521	33	1
132864	33	1
35	32	1
273	32	1
1345	32	1
1778	32	1
2078	32	1
2309	32	1
2334	32	1
3899	32	1
5096	32	1
5295	32	1
5663	32	1
5922	32	1
7006	32	1
7050	32	1
8321	32	1
9612	32	1
10644	32	1
23129	32	1
26130	32	1
26224	32	1
29969	32	1
51174	32	1
51422	32	1
54904	32	1
55904	32	1
55930	32	1
57758	32	1
79109	32	1
79848	32	1
83449	32	1
85481	32	1
94134	32	1
118429	32	1
136332	32	1
157638	32	1
220929	32	1
222659	32	1
223082	32	1
340419	32	1
214	31	1
944	31	1
1604	31	1
1690	31	1
2098	31	1
2162	31	1
2355	31	1
2494	31	1
2731	31	1
2768	31	1
3597	31	1
4774	31	1
4947	31	1
5145	31	1
5583	31	1
7855	31	1
8111	31	1
8554	31	1
9586	31	1
9662	31	1
10427	31	1
10499	31	1
10531	31	1
22936	31	1
23161	31	1
23312	31	1
23370	31	1
25925	31	1
26256	31	1
26985	31	1
51072	31	1
54545	31	1
54808	31	1
54899	31	1
55332	31	1
55601	31	1
55755	31	1
57552	31	1
57620	31	1
80314	31	1
81671	31	1
83930	31	1
84059	31	1
84250	31	1
84888	31	1
91768	31	1
94120	31	1
145567	31	1
148281	31	1
157680	31	1
196528	31	1
200159	31	1
253143	31	1
643246	31	1
241	30	1
490	30	1
868	30	1
1601	30	1
1612	30	1
2015	30	1
2210	30	1
2308	30	1
2321	30	1
3087	30	1
3480	30	1
3490	30	1
5093	30	1
5500	30	1
5525	30	1
5604	30	1
6383	30	1
6433	30	1
6659	30	1
7112	30	1
7128	30	1
7178	30	1
7528	30	1
8202	30	1
8669	30	1
9444	30	1
9792	30	1
9931	30	1
9967	30	1
10015	30	1
23013	30	1
23075	30	1
27342	30	1
29799	30	1
51299	30	1
51455	30	1
54926	30	1
55068	30	1
56829	30	1
57178	30	1
57511	30	1
59343	30	1
60490	30	1
63892	30	1
79666	30	1
79772	30	1
80205	30	1
83853	30	1
84187	30	1
136259	30	1
140885	30	1
221150	30	1
283514	30	1
375449	30	1
554282	30	1
143	29	1
549	29	1
949	29	1
1545	29	1
1739	29	1
2650	29	1
4976	29	1
5218	29	1
5337	29	1
5431	29	1
5933	29	1
6305	29	1
7325	29	1
7532	29	1
7852	29	1
8239	29	1
8660	29	1
8743	29	1
9229	29	1
9701	29	1
9958	29	1
10131	29	1
10365	29	1
10806	29	1
23143	29	1
23304	29	1
23327	29	1
23369	29	1
23424	29	1
23499	29	1
23670	29	1
26578	29	1
29028	29	1
55275	29	1
56034	29	1
56905	29	1
57724	29	1
79668	29	1
84251	29	1
84628	29	1
130872	29	1
134728	29	1
160335	29	1
405754	29	1
643314	29	1
768211	29	1
132	28	1
382	28	1
613	28	1
864	28	1
961	28	1
1075	28	1
2869	28	1
3092	28	1
3184	28	1
3592	28	1
4094	28	1
5144	28	1
5162	28	1
5205	28	1
5470	28	1
5577	28	1
5618	28	1
6001	28	1
6480	28	1
6546	28	1
6574	28	1
7174	28	1
7850	28	1
9134	28	1
9448	28	1
10048	28	1
10184	28	1
10422	28	1
10477	28	1
10735	28	1
10912	28	1
29103	28	1
51203	28	1
51313	28	1
51582	28	1
55075	28	1
55120	28	1
56913	28	1
57181	28	1
57466	28	1
79729	28	1
83637	28	1
92092	28	1
114883	28	1
153396	28	1
154141	28	1
155185	28	1
259230	28	1
286053	28	1
399	27	1
473	27	1
604	27	1
894	27	1
988	27	1
998	27	1
1040	27	1
1368	27	1
1462	27	1
1519	27	1
2969	27	1
3642	27	1
3667	27	1
5292	27	1
5321	27	1
5527	27	1
5641	27	1
5788	27	1
5912	27	1
7111	27	1
7267	27	1
7469	27	1
7709	27	1
7905	27	1
8452	27	1
8543	27	1
8609	27	1
8732	27	1
8805	27	1
8894	27	1
9202	27	1
9659	27	1
9683	27	1
9692	27	1
9791	27	1
10020	27	1
10159	27	1
10625	27	1
10657	27	1
11320	27	1
22862	27	1
22978	27	1
23091	27	1
23534	27	1
23590	27	1
23657	27	1
25836	27	1
26512	27	1
27440	27	1
30819	27	1
51592	27	1
51765	27	1
55069	27	1
55164	27	1
56261	27	1
57476	27	1
57688	27	1
57713	27	1
79657	27	1
79899	27	1
83872	27	1
84869	27	1
91351	27	1
115207	27	1
121536	27	1
123096	27	1
125228	27	1
133396	27	1
139818	27	1
144245	27	1
144402	27	1
154807	27	1
283416	27	1
285513	27	1
389072	27	1
389203	27	1
401494	27	1
643802	27	1
205	26	1
262	26	1
546	26	1
688	26	1
1657	26	1
2643	26	1
2665	26	1
2957	26	1
3093	26	1
3394	26	1
3708	26	1
4121	26	1
4644	26	1
5168	26	1
5617	26	1
6428	26	1
7074	26	1
7518	26	1
8507	26	1
8728	26	1
9577	26	1
9797	26	1
9933	26	1
9993	26	1
10564	26	1
10788	26	1
10923	26	1
11057	26	1
11085	26	1
11214	26	1
11244	26	1
22891	26	1
23085	26	1
23405	26	1
23768	26	1
30011	26	1
51019	26	1
54726	26	1
55870	26	1
56260	26	1
57094	26	1
57186	26	1
57210	26	1
60412	26	1
63971	26	1
64859	26	1
65220	26	1
79230	26	1
79827	26	1
84946	26	1
116224	26	1
127018	26	1
259282	26	1
283807	26	1
100533105	26	1
100533106	26	1
622	25	1
659	25	1
1475	25	1
1838	25	1
1906	25	1
2252	25	1
2317	25	1
2651	25	1
2803	25	1
2932	25	1
3551	25	1
3624	25	1
3832	25	1
4010	25	1
4214	25	1
4254	25	1
4602	25	1
4850	25	1
4967	25	1
5194	25	1
5226	25	1
5253	25	1
5335	25	1
5468	25	1
5613	25	1
5625	25	1
5700	25	1
6307	25	1
6789	25	1
8208	25	1
8464	25	1
8522	25	1
8776	25	1
8844	25	1
8867	25	1
9100	25	1
9169	25	1
9475	25	1
9619	25	1
9839	25	1
9896	25	1
10140	25	1
10257	25	1
10302	25	1
10311	25	1
10393	25	1
23250	25	1
23317	25	1
23332	25	1
25820	25	1
25926	25	1
26118	25	1
29127	25	1
51363	25	1
51406	25	1
51441	25	1
51780	25	1
51816	25	1
54914	25	1
55074	25	1
55116	25	1
55226	25	1
55619	25	1
57496	25	1
64207	25	1
64215	25	1
64324	25	1
79591	25	1
79746	25	1
83879	25	1
85007	25	1
89857	25	1
91522	25	1
91860	25	1
115426	25	1
130814	25	1
138151	25	1
151393	25	1
171546	25	1
219621	25	1
347902	25	1
401548	25	1
414318	25	1
653140	25	1
729420	25	1
729515	25	1
29	24	1
216	24	1
331	24	1
408	24	1
785	24	1
902	24	1
1399	24	1
1514	24	1
1879	24	1
1902	24	1
2181	24	1
2322	24	1
2353	24	1
2782	24	1
3241	24	1
3707	24	1
4430	24	1
4482	24	1
4542	24	1
5058	24	1
5834	24	1
6390	24	1
6728	24	1
6733	24	1
7409	24	1
7417	24	1
7465	24	1
7541	24	1
7871	24	1
7903	24	1
7913	24	1
8312	24	1
8726	24	1
8853	24	1
9014	24	1
9043	24	1
9208	24	1
9209	24	1
9777	24	1
9781	24	1
10208	24	1
10242	24	1
10277	24	1
10783	24	1
11044	24	1
11138	24	1
22848	24	1
23081	24	1
23158	24	1
23256	24	1
23263	24	1
23387	24	1
25819	24	1
26040	24	1
26122	24	1
26503	24	1
29766	24	1
50809	24	1
51097	24	1
51334	24	1
51338	24	1
51663	24	1
51738	24	1
53344	24	1
54438	24	1
54838	24	1
55230	24	1
55809	24	1
55810	24	1
55862	24	1
57097	24	1
57231	24	1
57623	24	1
64283	24	1
64374	24	1
79643	24	1
79856	24	1
79925	24	1
80024	24	1
80331	24	1
80820	24	1
83941	24	1
84330	24	1
84624	24	1
84709	24	1
84858	24	1
125488	24	1
135112	24	1
150864	24	1
154091	24	1
157697	24	1
160760	24	1
201973	24	1
221035	24	1
283464	24	1
342035	24	1
344787	24	1
494470	24	1
100130733	24	1
100505549	24	1
154	23	1
335	23	1
687	23	1
1026	23	1
1785	23	1
1998	23	1
2004	23	1
2113	23	1
2483	23	1
2956	23	1
3676	23	1
3696	23	1
3800	23	1
4023	23	1
4216	23	1
4306	23	1
4311	23	1
4643	23	1
4678	23	1
4682	23	1
4772	23	1
4898	23	1
5139	23	1
5294	23	1
5305	23	1
5568	23	1
5997	23	1
6526	23	1
6647	23	1
7048	23	1
7145	23	1
7292	23	1
7763	23	1
7849	23	1
8028	23	1
8760	23	1
8829	23	1
9262	23	1
9497	23	1
9992	23	1
10096	23	1
10098	23	1
10253	23	1
10313	23	1
10972	23	1
11154	23	1
11198	23	1
11217	23	1
22934	23	1
23049	23	1
23204	23	1
23244	23	1
23287	23	1
23315	23	1
23528	23	1
25932	23	1
25948	23	1
25976	23	1
26207	23	1
26585	23	1
27309	23	1
29842	23	1
51256	23	1
53373	23	1
54541	23	1
54737	23	1
54806	23	1
54927	23	1
55286	23	1
55628	23	1
55634	23	1
55636	23	1
56894	23	1
64754	23	1
64968	23	1
65998	23	1
79665	23	1
79932	23	1
80012	23	1
84440	23	1
85463	23	1
90871	23	1
91775	23	1
112399	23	1
114876	23	1
119559	23	1
122953	23	1
123041	23	1
123169	23	1
135114	23	1
140609	23	1
151887	23	1
152485	23	1
167227	23	1
168455	23	1
343990	23	1
347744	23	1
388403	23	1
113	22	1
240	22	1
284	22	1
586	22	1
775	22	1
861	22	1
867	22	1
1434	22	1
1479	22	1
1788	22	1
2060	22	1
2099	22	1
2131	22	1
2288	22	1
2729	22	1
2752	22	1
2959	22	1
2990	22	1
3619	22	1
4076	22	1
4292	22	1
4676	22	1
5090	22	1
5578	22	1
5579	22	1
5931	22	1
6229	22	1
6599	22	1
6774	22	1
6776	22	1
6850	22	1
8233	22	1
8460	22	1
9050	22	1
9249	22	1
9315	22	1
9874	22	1
9926	22	1
9978	22	1
10010	22	1
10472	22	1
11275	22	1
22987	22	1
23023	22	1
23294	22	1
23411	22	1
23527	22	1
23635	22	1
25771	22	1
26225	22	1
27163	22	1
27436	22	1
28981	22	1
29079	22	1
29966	22	1
29970	22	1
51429	22	1
51496	22	1
51497	22	1
51611	22	1
51776	22	1
54093	22	1
54206	22	1
54476	22	1
54769	22	1
54778	22	1
54906	22	1
54986	22	1
55051	22	1
55213	22	1
55352	22	1
55787	22	1
55837	22	1
55915	22	1
55922	22	1
56987	22	1
57161	22	1
57162	22	1
57614	22	1
57864	22	1
59350	22	1
64750	22	1
64895	22	1
79658	22	1
79960	22	1
79971	22	1
80267	22	1
80310	22	1
80323	22	1
81552	22	1
83734	22	1
84890	22	1
85459	22	1
93663	22	1
140890	22	1
150209	22	1
150468	22	1
166815	22	1
253260	22	1
254170	22	1
255967	22	1
283383	22	1
284618	22	1
345757	22	1
353324	22	1
375057	22	1
387119	22	1
135	21	1
182	21	1
290	21	1
302	21	1
438	21	1
489	21	1
656	21	1
1499	21	1
2175	21	1
2262	21	1
2289	21	1
2553	21	1
2585	21	1
2857	21	1
3096	21	1
3142	21	1
3459	21	1
3554	21	1
3563	21	1
3646	21	1
4048	21	1
4253	21	1
4335	21	1
4705	21	1
5451	21	1
5479	21	1
6382	21	1
6487	21	1
6515	21	1
6642	21	1
6760	21	1
6935	21	1
6954	21	1
7091	21	1
7104	21	1
7514	21	1
7520	21	1
7543	21	1
8568	21	1
8738	21	1
8774	21	1
9053	21	1
9101	21	1
9189	21	1
9320	21	1
9516	21	1
9601	21	1
9712	21	1
9770	21	1
10512	21	1
10678	21	1
11018	21	1
11157	21	1
11240	21	1
22992	21	1
23092	21	1
23136	21	1
23157	21	1
23269	21	1
23277	21	1
25842	21	1
25896	21	1
25897	21	1
26009	21	1
26031	21	1
50484	21	1
51308	21	1
51608	21	1
53335	21	1
53917	21	1
53944	21	1
54627	21	1
54877	21	1
55083	21	1
55174	21	1
55711	21	1
57533	21	1
57720	21	1
63950	21	1
64109	21	1
64231	21	1
79670	21	1
83608	21	1
84002	21	1
84181	21	1
84708	21	1
84894	21	1
87769	21	1
89766	21	1
92822	21	1
114882	21	1
117584	21	1
122060	21	1
125476	21	1
134957	21	1
137682	21	1
140688	21	1
145501	21	1
150094	21	1
152006	21	1
152559	21	1
200734	21	1
201799	21	1
256356	21	1
342184	21	1
348645	21	1
404636	21	1
728780	21	1
100113407	21	1
367	20	1
488	20	1
801	20	1
953	20	1
1513	20	1
2049	20	1
2081	20	1
2180	20	1
2533	20	1
3037	20	1
3607	20	1
3613	20	1
3663	20	1
3687	20	1
3709	20	1
3725	20	1
4200	20	1
4286	20	1
4601	20	1
4616	20	1
4715	20	1
4790	20	1
4810	20	1
4983	20	1
5564	20	1
5780	20	1
5836	20	1
6122	20	1
6397	20	1
6558	20	1
6801	20	1
7037	20	1
7071	20	1
7181	20	1
7328	20	1
7403	20	1
7534	20	1
7978	20	1
8013	20	1
8303	20	1
8320	20	1
8439	20	1
8650	20	1
9325	20	1
9445	20	1
9474	20	1
9685	20	1
9706	20	1
9953	20	1
10006	20	1
10043	20	1
10124	20	1
10392	20	1
10426	20	1
10492	20	1
10667	20	1
10694	20	1
10699	20	1
11016	20	1
11124	20	1
11216	20	1
22821	20	1
22878	20	1
23002	20	1
23034	20	1
23198	20	1
23279	20	1
23531	20	1
26090	20	1
26091	20	1
26509	20	1
27115	20	1
28989	20	1
29058	20	1
29072	20	1
29951	20	1
51074	20	1
51123	20	1
51339	20	1
51366	20	1
51371	20	1
54536	20	1
54802	20	1
54891	20	1
54980	20	1
55022	20	1
55187	20	1
55196	20	1
55289	20	1
55676	20	1
56683	20	1
57211	20	1
57460	20	1
57521	20	1
64924	20	1
79683	20	1
79689	20	1
79705	20	1
79832	20	1
80351	20	1
81035	20	1
81578	20	1
81603	20	1
81618	20	1
81847	20	1
83478	20	1
83696	20	1
84164	20	1
84675	20	1
91404	20	1
91445	20	1
118788	20	1
200844	20	1
205564	20	1
220972	20	1
221416	20	1
221656	20	1
654463	20	1
100127889	20	1
100507050	20	1
