# Supplementary material for: Cell type-selective disease-association of genes under high regulatory load
Source: Nucleic Acids Res. 2015 Oct 10;43(18):8839–55. doi: 10.1093/nar/gkv863 (PMC4605313; doi:10.1093/nar/gkv863)
Supplement: SUPPLEMENTARY DATA [file supp_gkv863_nar-01077-z-2015-File011.zip › HighEnhLoad_MCF7_10PCNT_02-Feb-2015.txt]

Entrez Gene ID	Nr Enh	H3K4me3 status
2625	86	1
23199	62	1
8537	61	1
55959	57	1
3280	54	1
79977	54	1
7764	52	1
3480	51	1
359948	48	1
4609	47	1
23213	47	1
57580	47	1
11259	46	1
50651	46	1
28989	44	1
51123	44	1
54206	44	1
84319	43	1
414318	43	1
7145	42	1
8202	42	1
64168	42	1
23613	40	1
116328	40	1
203245	40	1
5121	39	1
10920	38	1
57496	38	1
90627	38	1
7227	37	1
1826	36	1
53353	36	1
64207	36	1
8204	35	1
8626	35	1
10451	35	1
57007	35	1
254827	35	1
1907	34	1
1999	34	1
2969	34	1
9283	34	1
5073	33	1
7026	33	1
9314	33	1
9687	33	1
9804	33	1
26130	33	1
57419	33	1
79718	33	1
165679	33	1
861	32	1
6720	32	1
9569	32	1
79109	32	1
140545	32	1
162333	32	1
285386	32	1
399665	32	1
678	31	1
1106	31	1
2099	31	1
3667	31	1
4976	31	1
51765	31	1
80139	31	1
858	30	1
1523	30	1
5770	30	1
169200	30	1
347902	30	1
1846	29	1
7022	29	1
26136	29	1
51669	29	1
54453	29	1
79657	29	1
81539	29	1
400451	29	1
374	28	1
7057	28	1
8667	28	1
8942	28	1
9169	28	1
9365	28	1
54407	28	1
91272	28	1
549	27	1
677	27	1
1316	27	1
8672	27	1
8777	27	1
10124	27	1
29761	27	1
685	26	1
1889	26	1
26579	26	1
51068	26	1
51421	26	1
84937	26	1
197257	26	1
655	25	1
2009	25	1
2122	25	1
4488	25	1
4897	25	1
9819	25	1
10603	25	1
81671	25	1
161835	25	1
3176	24	1
6850	24	1
10771	24	1
51174	24	1
64327	24	1
166336	24	1
387914	24	1
1488	23	1
2176	23	1
2335	23	1
6256	23	1
6461	23	1
8614	23	1
10743	23	1
11030	23	1
55200	23	1
83786	23	1
84909	23	1
200734	23	1
100127983	23	1
463	22	1
471	22	1
2317	22	1
3091	22	1
3418	22	1
3716	22	1
4088	22	1
4773	22	1
51761	22	1
54897	22	1
55686	22	1
57182	22	1
57410	22	1
145497	22	1
171019	22	1
286343	22	1
388	21	1
2060	21	1
2674	21	1
5157	21	1
5583	21	1
6259	21	1
6508	21	1
7357	21	1
8743	21	1
10140	21	1
22943	21	1
23158	21	1
27086	21	1
55160	21	1
57217	21	1
57552	21	1
59269	21	1
113263	21	1
283551	21	1
595	20	1
928	20	1
1175	20	1
1876	20	1
3856	20	1
5217	20	1
5757	20	1
7112	20	1
7350	20	1
7534	20	1
11057	20	1
51015	20	1
55920	20	1
57415	20	1
57758	20	1
121441	20	1
339745	20	1
643246	20	1
960	19	1
2353	19	1
4214	19	1
4781	19	1
26033	19	1
54910	19	1
56999	19	1
57178	19	1
63892	19	1
79633	19	1
80129	19	1
83988	19	1
89797	19	1
144501	19	1
100526794	19	1
961	18	1
1016	18	1
1289	18	1
1509	18	1
2355	18	1
2768	18	1
4616	18	1
5793	18	1
5890	18	1
6301	18	1
6506	18	1
6542	18	1
7090	18	1
7494	18	1
8030	18	1
8140	18	1
9580	18	1
10512	18	1
22854	18	1
29957	18	1
51274	18	1
54880	18	1
55137	18	1
55573	18	1
64332	18	1
64342	18	1
79885	18	1
81563	18	1
92014	18	1
127018	18	1
155465	18	1
256021	18	1
285605	18	1
387129	18	1
1345	17	1
1803	17	1
2034	17	1
3315	17	1
4026	17	1
4211	17	1
5087	17	1
5093	17	1
5241	17	1
5581	17	1
7114	17	1
8821	17	1
9043	17	1
9902	17	1
23389	17	1
54093	17	1
56987	17	1
57282	17	1
58155	17	1
79666	17	1
84159	17	1
168667	17	1
196993	17	1
223082	17	1
415116	17	1
2752	16	1
2788	16	1
3600	16	1
3717	16	1
5305	16	1
5339	16	1
6239	16	1
7042	16	1
7071	16	1
7088	16	1
7776	16	1
8930	16	1
9231	16	1
22807	16	1
22982	16	1
26509	16	1
51133	16	1
51278	16	1
54102	16	1
54502	16	1
54843	16	1
55672	16	1
60673	16	1
79083	16	1
79730	16	1
83592	16	1
84275	16	1
84517	16	1
85479	16	1
140876	16	1
151242	16	1
389602	16	1
400658	16	1
100132074	16	1
107	15	1
288	15	1
476	15	1
1592	15	1
1634	15	1
2013	15	1
2066	15	1
3776	15	1
3778	15	1
5195	15	1
5618	15	1
6382	15	1
6659	15	1
6662	15	1
7168	15	1
9612	15	1
10672	15	1
22874	15	1
26115	15	1
26154	15	1
29984	15	1
51252	15	1
54758	15	1
56937	15	1
80176	15	1
80781	15	1
84187	15	1
92154	15	1
116028	15	1
120237	15	1
150094	15	1
155185	15	1
201266	15	1
220047	15	1
100132406	15	1
81	14	1
196	14	1
382	14	1
999	14	1
1952	14	1
2775	14	1
3624	14	1
3659	14	1
3720	14	1
3755	14	1
3880	14	1
4591	14	1
4982	14	1
5317	14	1
5580	14	1
5937	14	1
6510	14	1
6513	14	1
7050	14	1
8408	14	1
9052	14	1
9394	14	1
10171	14	1
10298	14	1
10370	14	1
10531	14	1
10769	14	1
10905	14	1
11254	14	1
22996	14	1
23138	14	1
23522	14	1
23620	14	1
28232	14	1
51806	14	1
64374	14	1
79026	14	1
84171	14	1
84795	14	1
84919	14	1
114883	14	1
116987	14	1
123099	14	1
221035	14	1
115	13	1
205	13	1
267	13	1
604	13	1
2820	13	1
3382	13	1
3625	13	1
3705	13	1
4170	13	1
4326	13	1
4685	13	1
5412	13	1
5983	13	1
6119	13	1
6533	13	1
6894	13	1
7068	13	1
7139	13	1
7532	13	1
8502	13	1
8660	13	1
9516	13	1
9577	13	1
9592	13	1
9620	13	1
10049	13	1
10268	13	1
10560	13	1
23218	13	1
23275	13	1
23345	13	1
25950	13	1
51523	13	1
51555	13	1
51776	13	1
54541	13	1
57535	13	1
57619	13	1
57623	13	1
64225	13	1
64420	13	1
79956	13	1
83716	13	1
84056	13	1
84189	13	1
85004	13	1
85457	13	1
90678	13	1
286144	13	1
340481	13	1
345079	13	1
374819	13	1
388677	13	1
466	12	1
602	12	1
965	12	1
1601	12	1
2114	12	1
3098	12	1
3312	12	1
3694	12	1
3775	12	1
4092	12	1
4289	12	1
5914	12	1
6229	12	1
6584	12	1
6670	12	1
6840	12	1
7225	12	1
7328	12	1
7465	12	1
8379	12	1
8412	12	1
8535	12	1
8538	12	1
8848	12	1
9014	12	1
9497	12	1
9741	12	1
10097	12	1
10509	12	1
10801	12	1
10972	12	1
11069	12	1
11320	12	1
22978	12	1
22992	12	1
23023	12	1
23429	12	1
23580	12	1
27333	12	1
29923	12	1
51202	12	1
51422	12	1
51649	12	1
54790	12	1
54815	12	1
55625	12	1
55640	12	1
55784	12	1
57529	12	1
57804	12	1
64855	12	1
79755	12	1
80303	12	1
80315	12	1
83594	12	1
83657	12	1
83872	12	1
84128	12	1
84722	12	1
84898	12	1
89927	12	1
92196	12	1
115572	12	1
124540	12	1
127845	12	1
136259	12	1
171546	12	1
201562	12	1
219621	12	1
284352	12	1
342897	12	1
343990	12	1
404093	12	1
776	11	1
780	11	1
1495	11	1
1591	11	1
1717	11	1
1740	11	1
1847	11	1
1960	11	1
2153	11	1
2737	11	1
3308	11	1
3993	11	1
4000	11	1
4071	11	1
4091	11	1
4602	11	1
4638	11	1
4792	11	1
5074	11	1
5136	11	1
5150	11	1
5295	11	1
5447	11	1
5570	11	1
5867	11	1
5932	11	1
6281	11	1
6405	11	1
6478	11	1
6548	11	1
6744	11	1
7104	11	1
7163	11	1
7329	11	1
8507	11	1
8624	11	1
8829	11	1
9630	11	1
9678	11	1
9722	11	1
9975	11	1
9980	11	1
10529	11	1
10551	11	1
10912	11	1
11103	11	1
11214	11	1
11249	11	1
22821	11	1
22822	11	1
23261	11	1
23338	11	1
23555	11	1
23677	11	1
29887	11	1
54961	11	1
55191	11	1
55224	11	1
55352	11	1
55486	11	1
55604	11	1
55697	11	1
55707	11	1
56243	11	1
56288	11	1
56906	11	1
57522	11	1
57584	11	1
58480	11	1
64798	11	1
65249	11	1
79020	11	1
79925	11	1
80267	11	1
80757	11	1
80824	11	1
84612	11	1
85415	11	1
89874	11	1
91369	11	1
112399	11	1
114815	11	1
114904	11	1
116441	11	1
120224	11	1
131831	11	1
137682	11	1
144100	11	1
144347	11	1
146760	11	1
151613	11	1
157680	11	1
163732	11	1
201595	11	1
219931	11	1
221927	11	1
222166	11	1
375449	11	1
401474	11	1
607	10	1
801	10	1
1503	10	1
1545	10	1
2040	10	1
2049	10	1
2139	10	1
2255	10	1
2257	10	1
2530	10	1
2888	10	1
3020	10	1
3313	10	1
3397	10	1
3398	10	1
3614	10	1
3660	10	1
3688	10	1
4931	10	1
5083	10	1
5155	10	1
5292	10	1
5337	10	1
5520	10	1
5687	10	1
5734	10	1
5745	10	1
5792	10	1
6117	10	1
6482	10	1
6856	10	1
6857	10	1
7031	10	1
7132	10	1
7372	10	1
7373	10	1
8320	10	1
8560	10	1
8805	10	1
8839	10	1
8870	10	1
8935	10	1
9184	10	1
9308	10	1
9341	10	1
9690	10	1
9694	10	1
9750	10	1
9811	10	1
9861	10	1
10010	10	1
10018	10	1
10221	10	1
10285	10	1
10538	10	1
10890	10	1
10944	10	1
10971	10	1
22843	10	1
23099	10	1
23129	10	1
23225	10	1
23254	10	1
23431	10	1
25897	10	1
27092	10	1
27250	10	1
51097	10	1
51108	10	1
51582	10	1
54806	10	1
54858	10	1
54874	10	1
54971	10	1
54978	10	1
55075	10	1
55112	10	1
55349	10	1
55687	10	1
55729	10	1
55897	10	1
56886	10	1
57504	10	1
57575	10	1
57761	10	1
57795	10	1
58478	10	1
64283	10	1
65220	10	1
65268	10	1
65986	10	1
79174	10	1
79719	10	1
80319	10	1
80853	10	1
84133	10	1
84144	10	1
84888	10	1
89866	10	1
91442	10	1
91683	10	1
91768	10	1
91869	10	1
130574	10	1
132720	10	1
144577	10	1
221981	10	1
283149	10	1
284353	10	1
285220	10	1
389289	10	1
399726	10	1
643008	10	1
87	9	1
102	9	1
481	9	1
571	9	1
653	9	1
805	9	1
845	9	1
1183	9	1
1326	9	1
1365	9	1
1501	9	1
1611	9	1
1832	9	1
1942	9	1
1944	9	1
1997	9	1
2011	9	1
2023	9	1
2036	9	1
2194	9	1
2914	9	1
2934	9	1
3037	9	1
3097	9	1
3185	9	1
3229	9	1
3399	9	1
3607	9	1
3632	9	1
4010	9	1
4072	9	1
4335	9	1
4430	9	1
4710	9	1
4889	9	1
5029	9	1
5151	9	1
5522	9	1
5911	9	1
6397	9	1
6574	9	1
6605	9	1
6641	9	1
6788	9	1
6827	9	1
6909	9	1
7037	9	1
7162	9	1
7358	9	1
7434	9	1
7466	9	1
7516	9	1
7760	9	1
8139	9	1
8500	9	1
8621	9	1
8714	9	1
9166	9	1
9215	9	1
9423	9	1
9482	9	1
9518	9	1
9531	9	1
9886	9	1
9922	9	1
9923	9	1
10057	9	1
10079	9	1
10105	9	1
10150	9	1
10166	9	1
10317	9	1
10657	9	1
11031	9	1
11077	9	1
11098	9	1
11343	9	1
22898	9	1
23030	9	1
23081	9	1
23094	9	1
23105	9	1
23211	9	1
23242	9	1
23258	9	1
23268	9	1
23367	9	1
23473	9	1
23515	9	1
25800	9	1
25803	9	1
25841	9	1
25984	9	1
26058	9	1
26298	9	1
27249	9	1
27342	9	1
51741	9	1
53344	9	1
54552	9	1
54952	9	1
54991	9	1
55105	9	1
55197	9	1
55313	9	1
55577	9	1
55653	9	1
55841	9	1
57211	9	1
58508	9	1
60312	9	1
60678	9	1
64651	9	1
64682	9	1
64746	9	1
64768	9	1
79047	9	1
79679	9	1
79888	9	1
81619	9	1
81839	9	1
83879	9	1
84249	9	1
84255	9	1
84300	9	1
84629	9	1
85461	9	1
93487	9	1
117145	9	1
151525	9	1
151963	9	1
157638	9	1
157753	9	1
158158	9	1
163882	9	1
170394	9	1
196913	9	1
201895	9	1
256987	9	1
282996	9	1
284611	9	1
286223	9	1
340359	9	1
440585	9	1
441027	9	1
768206	9	1
132	8	1
152	8	1
162	8	1
302	8	1
430	8	1
473	8	1
734	8	1
771	8	1
793	8	1
868	8	1
1104	8	1
1364	8	1
1453	8	1
1604	8	1
1757	8	1
1848	8	1
1975	8	1
2104	8	1
2495	8	1
2629	8	1
2909	8	1
2932	8	1
3321	8	1
3570	8	1
3638	8	1
3788	8	1
3797	8	1
3799	8	1
3875	8	1
4070	8	1
4286	8	1
4299	8	1
4853	8	1
4899	8	1
5887	8	1
6122	8	1
6176	8	1
6387	8	1
6469	8	1
6733	8	1
7113	8	1
7286	8	1
7325	8	1
7410	8	1
7477	8	1
8193	8	1
8209	8	1
8224	8	1
8445	8	1
8706	8	1
8720	8	1
8767	8	1
8772	8	1
8871	8	1
8915	8	1
9120	8	1
9205	8	1
9698	8	1
9792	8	1
9907	8	1
9955	8	1
9960	8	1
10181	8	1
10276	8	1
10311	8	1
10392	8	1
10564	8	1
10565	8	1
10610	8	1
10633	8	1
10927	8	1
11091	8	1
22876	8	1
22904	8	1
23013	8	1
23286	8	1
23315	8	1
23405	8	1
23549	8	1
25793	8	1
25814	8	1
25976	8	1
26118	8	1
26986	8	1
27076	8	1
27113	8	1
28957	8	1
30061	8	1
51020	8	1
51043	8	1
51066	8	1
51205	8	1
51559	8	1
54511	8	1
54788	8	1
54805	8	1
54892	8	1
54894	8	1
54958	8	1
55164	8	1
55225	8	1
55226	8	1
55267	8	1
55435	8	1
55647	8	1
55690	8	1
55832	8	1
55915	8	1
56270	8	1
56884	8	1
57488	8	1
57520	8	1
57609	8	1
60561	8	1
64410	8	1
64641	8	1
64759	8	1
64837	8	1
64924	8	1
79658	8	1
79720	8	1
79827	8	1
80314	8	1
80325	8	1
80790	8	1
81609	8	1
83862	8	1
83874	8	1
84071	8	1
84894	8	1
84951	8	1
89796	8	1
90025	8	1
90390	8	1
90557	8	1
91368	8	1
112840	8	1
114569	8	1
114783	8	1
114788	8	1
116461	8	1
121227	8	1
124872	8	1
143098	8	1
145567	8	1
146712	8	1
148281	8	1
148423	8	1
153241	8	1
157378	8	1
158219	8	1
202915	8	1
219902	8	1
220988	8	1
222255	8	1
222256	8	1
255027	8	1
259230	8	1
284001	8	1
285489	8	1
317762	8	1
338596	8	1
339896	8	1
404550	8	1
652968	8	1
729857	8	1
100287036	8	1
100506658	8	1
55	7	1
156	7	1
364	7	1
389	7	1
403	7	1
598	7	1
644	7	1
687	7	1
885	7	1
1389	7	1
1452	7	1
1465	7	1
1606	7	1
1665	7	1
1906	7	1
1969	7	1
1983	7	1
2033	7	1
2072	7	1
2309	7	1
2637	7	1
2852	7	1
2887	7	1
3005	7	1
3337	7	1
3673	7	1
3725	7	1
3726	7	1
3728	7	1
3949	7	1
3958	7	1
3964	7	1
4209	7	1
4285	7	1
4338	7	1
4929	7	1
4967	7	1
5062	7	1
5253	7	1
5336	7	1
5352	7	1
5515	7	1
5747	7	1
5782	7	1
5898	7	1
5916	7	1
5917	7	1
5922	7	1
5991	7	1
6414	7	1
6433	7	1
6445	7	1
6450	7	1
6487	7	1
6635	7	1
6775	7	1
6814	7	1
6990	7	1
7003	7	1
7023	7	1
7033	7	1
7078	7	1
7086	7	1
7422	7	1
7555	7	1
7702	7	1
7750	7	1
7799	7	1
7837	7	1
7869	7	1
8050	7	1
8073	7	1
8237	7	1
8322	7	1
8428	7	1
8613	7	1
8646	7	1
8853	7	1
9048	7	1
9080	7	1
9208	7	1
9368	7	1
9564	7	1
9682	7	1
9780	7	1
9788	7	1
9813	7	1
9860	7	1
9873	7	1
9905	7	1
9906	7	1
9978	7	1
10015	7	1
10123	7	1
10128	7	1
10202	7	1
10363	7	1
10755	7	1
10765	7	1
10826	7	1
10873	7	1
10884	7	1
10901	7	1
10906	7	1
11018	7	1
22885	7	1
22906	7	1
23043	7	1
23108	7	1
23118	7	1
23171	7	1
23230	7	1
23243	7	1
23308	7	1
23353	7	1
23446	7	1
23514	7	1
23635	7	1
25804	7	1
25962	7	1
26030	7	1
26061	7	1
26994	7	1
27023	7	1
27091	7	1
27230	7	1
28977	7	1
28983	7	1
28996	7	1
29094	7	1
29993	7	1
29995	7	1
51250	7	1
51305	7	1
51313	7	1
51592	7	1
51608	7	1
54101	7	1
54465	7	1
54507	7	1
54828	7	1
54855	7	1
54901	7	1
55103	7	1
55214	7	1
55230	7	1
55269	7	1
55278	7	1
55308	7	1
55330	7	1
55422	7	1
55504	7	1
55638	7	1
55863	7	1
56925	7	1
57094	7	1
57497	7	1
57509	7	1
57648	7	1
57658	7	1
60598	7	1
64087	7	1
64284	7	1
64699	7	1
64747	7	1
64769	7	1
64863	7	1
64979	7	1
79443	7	1
80169	7	1
80349	7	1
81552	7	1
81556	7	1
83481	7	1
83667	7	1
83696	7	1
83734	7	1
83983	7	1
84448	7	1
84875	7	1
84947	7	1
84985	7	1
91039	7	1
91419	7	1
92017	7	1
92312	7	1
103910	7	1
116985	7	1
118980	7	1
123036	7	1
124359	7	1
125058	7	1
130576	7	1
131149	7	1
135398	7	1
137075	7	1
145873	7	1
148741	7	1
151742	7	1
153571	7	1
154141	7	1
154791	7	1
157567	7	1
157657	7	1
158401	7	1
196527	7	1
196528	7	1
200424	7	1
221178	7	1
260425	7	1
283248	7	1
283349	7	1
285368	7	1
286183	7	1
342538	7	1
344148	7	1
374655	7	1
389792	7	1
402778	7	1
552889	7	1
644943	7	1
654463	7	1
728340	7	1
100996928	7	1
60	6	1
159	6	1
219	6	1
226	6	1
249	6	1
323	6	1
390	6	1
408	6	1
444	6	1
493	6	1
622	6	1
664	6	1
665	6	1
669	6	1
753	6	1
760	6	1
799	6	1
832	6	1
914	6	1
949	6	1
994	6	1
1010	6	1
1052	6	1
1130	6	1
1352	6	1
1397	6	1
1456	6	1
1748	6	1
1785	6	1
1812	6	1
1831	6	1
2029	6	1
2050	6	1
2534	6	1
2539	6	1
2568	6	1
2669	6	1
2700	6	1
2744	6	1
2799	6	1
2821	6	1
2863	6	1
2891	6	1
3064	6	1
3081	6	1
3169	6	1
3170	6	1
3191	6	1
3241	6	1
3376	6	1
3400	6	1
3603	6	1
3707	6	1
3777	6	1
3860	6	1
3866	6	1
3911	6	1
3955	6	1
4043	6	1
4059	6	1
4149	6	1
4179	6	1
4193	6	1
4306	6	1
4343	6	1
4357	6	1
4363	6	1
4580	6	1
4603	6	1
4739	6	1
4774	6	1
4776	6	1
4891	6	1
5205	6	1
5420	6	1
5500	6	1
5525	6	1
5611	6	1
5738	6	1
5796	6	1
5802	6	1
5909	6	1
6224	6	1
6249	6	1
6304	6	1
6430	6	1
6483	6	1
6509	6	1
6573	6	1
6619	6	1
6654	6	1
6692	6	1
6867	6	1
7048	6	1
7107	6	1
7127	6	1
7164	6	1
7170	6	1
7260	6	1
7316	6	1
7379	6	1
7431	6	1
7538	6	1
7871	6	1
8187	6	1
8289	6	1
8303	6	1
8404	6	1
8416	6	1
8553	6	1
8812	6	1
8835	6	1
8925	6	1
8976	6	1
9026	6	1
9060	6	1
9181	6	1
9425	6	1
9467	6	1
9496	6	1
9557	6	1
9572	6	1
9665	6	1
9686	6	1
9725	6	1
9742	6	1
9766	6	1
9778	6	1
9858	6	1
9899	6	1
9935	6	1
10090	6	1
10184	6	1
10188	6	1
10438	6	1
10478	6	1
10681	6	1
10753	6	1
10758	6	1
10761	6	1
10772	6	1
10809	6	1
10994	6	1
11201	6	1
22820	6	1
22836	6	1
23002	6	1
23016	6	1
23101	6	1
23135	6	1
23164	6	1
23317	6	1
23352	6	1
23369	6	1
23383	6	1
23528	6	1
23553	6	1
23576	6	1
23657	6	1
25788	6	1
25926	6	1
25948	6	1
25980	6	1
26019	6	1
26151	6	1
26286	6	1
27075	6	1
27314	6	1
29035	6	1
29099	6	1
29123	6	1
29841	6	1
29948	6	1
29956	6	1
50807	6	1
51018	6	1
51121	6	1
51265	6	1
51322	6	1
51341	6	1
51430	6	1
51571	6	1
51606	6	1
51650	6	1
51665	6	1
51809	6	1
53373	6	1
53630	6	1
54212	6	1
54361	6	1
54442	6	1
54509	6	1
54517	6	1
54663	6	1
54677	6	1
54812	6	1
54848	6	1
54919	6	1
54956	6	1
54980	6	1
55048	6	1
55069	6	1
55070	6	1
55223	6	1
55277	6	1
55450	6	1
55568	6	1
55684	6	1
55780	6	1
55802	6	1
56155	6	1
56474	6	1
56913	6	1
56967	6	1
56979	6	1
57117	6	1
57186	6	1
57563	6	1
57608	6	1
57620	6	1
57655	6	1
57674	6	1
58499	6	1
64065	6	1
64073	6	1
64131	6	1
64241	6	1
64689	6	1
64951	6	1
65059	6	1
65084	6	1
79155	6	1
79173	6	1
79613	6	1
79733	6	1
79789	6	1
79794	6	1
79875	6	1
80045	6	1
80149	6	1
80210	6	1
80232	6	1
80765	6	1
81493	6	1
81502	6	1
81553	6	1
83451	6	1
83637	6	1
83639	6	1
83941	6	1
84181	6	1
84262	6	1
84310	6	1
84693	6	1
84936	6	1
85379	6	1
89891	6	1
90407	6	1
91012	6	1
91584	6	1
91748	6	1
92906	6	1
94134	6	1
113230	6	1
114789	6	1
114803	6	1
114907	6	1
115825	6	1
118426	6	1
124790	6	1
124936	6	1
124976	6	1
126868	6	1
128153	6	1
128272	6	1
129642	6	1
129787	6	1
131096	6	1
137209	6	1
143458	6	1
146691	6	1
147841	6	1
148398	6	1
149111	6	1
152926	6	1
154790	6	1
158293	6	1
162979	6	1
169841	6	1
170850	6	1
171177	6	1
196074	6	1
200879	6	1
205564	6	1
219623	6	1
220042	6	1
221002	6	1
221937	6	1
222183	6	1
222194	6	1
222484	6	1
222584	6	1
283078	6	1
283383	6	1
284565	6	1
339479	6	1
346689	6	1
348180	6	1
375757	6	1
388743	6	1
389170	6	1
390205	6	1
401934	6	1
727897	6	1
729830	6	1
100128927	6	1
100129697	6	1
100505549	6	1
100506581	6	1
100861412	6	1
