# Supplementary material for: Cell type-selective disease-association of genes under high regulatory load
Source: Nucleic Acids Res. 2015 Oct 10;43(18):8839–55. doi: 10.1093/nar/gkv863 (PMC4605313; doi:10.1093/nar/gkv863)
Supplement: SUPPLEMENTARY DATA [file supp_gkv863_nar-01077-z-2015-File011.zip › HighEnhLoad_K562_10PCNT_02-Feb-2015.txt]

Entrez Gene ID	Nr Enh	H3K4me3 status
100423062	113	1
3053	102	1
3720	98	1
861	86	1
23414	82	1
140469	79	1
6239	76	1
84062	76	1
259230	74	1
51429	73	1
29799	72	1
9839	71	1
54880	69	1
2781	68	1
10221	66	1
84187	65	1
8940	63	1
55589	63	1
2776	62	1
3280	62	1
4091	62	1
4609	62	1
79801	62	1
23255	61	1
23429	61	1
51586	61	1
79712	61	1
1859	60	1
4729	57	1
7026	57	1
9308	57	1
728215	57	1
677	56	1
5028	56	1
9788	56	1
130507	56	1
168455	56	1
283518	56	1
359948	56	1
5579	55	1
7587	55	1
5594	54	1
9922	53	1
23199	53	1
23613	53	1
4774	52	1
8553	52	1
10370	52	1
80315	52	1
306	51	1
5577	51	1
5770	51	1
28951	51	1
339145	51	1
729857	51	1
7122	50	1
4001	49	1
8871	49	1
57529	49	1
80790	49	1
10018	48	1
23175	48	1
23389	48	1
54093	48	1
64682	48	1
4208	47	1
7414	47	1
221416	47	1
5987	46	1
7050	46	1
10049	46	1
10135	46	1
29116	46	1
79960	46	1
283383	46	1
4976	45	1
5336	45	1
10082	45	1
23043	45	1
57533	45	1
79718	45	1
286053	45	1
5294	44	1
7328	44	1
8218	44	1
10253	44	1
64754	44	1
577	43	1
3763	43	1
3981	43	1
4154	43	1
5305	43	1
6533	43	1
9804	43	1
27086	43	1
2317	42	1
5890	42	1
50807	42	1
55187	42	1
133522	42	1
645843	42	1
641	41	1
678	41	1
4088	41	1
6433	41	1
9846	41	1
10257	41	1
11166	41	1
57178	41	1
57492	41	1
83941	41	1
5297	40	1
6733	40	1
7534	40	1
9053	40	1
9663	40	1
54622	40	1
55357	40	1
112399	40	1
729515	40	1
3096	39	1
5588	39	1
8844	39	1
9645	39	1
9778	39	1
26959	39	1
64420	39	1
4920	38	1
5334	38	1
5912	38	1
7422	38	1
7582	38	1
9555	38	1
10105	38	1
10424	38	1
10801	38	1
23225	38	1
51735	38	1
57142	38	1
84059	38	1
5413	37	1
7332	37	1
8289	37	1
8925	37	1
9612	37	1
10163	37	1
10611	37	1
11031	37	1
23186	37	1
27152	37	1
51571	37	1
91272	37	1
140883	37	1
4899	36	1
5649	36	1
7159	36	1
11237	36	1
23348	36	1
26985	36	1
27258	36	1
58526	36	1
64778	36	1
115123	36	1
200734	36	1
100287036	36	1
1523	35	1
4602	35	1
5093	35	1
5151	35	1
5292	35	1
5599	35	1
6430	35	1
6461	35	1
7068	35	1
7164	35	1
7738	35	1
8476	35	1
9380	35	1
9712	35	1
11163	35	1
23200	35	1
23759	35	1
29967	35	1
54541	35	1
54901	35	1
55622	35	1
57498	35	1
57561	35	1
58504	35	1
79683	35	1
84186	35	1
84203	35	1
92014	35	1
129642	35	1
140766	35	1
389058	35	1
2262	34	1
4217	34	1
5101	34	1
5307	34	1
7003	34	1
9766	34	1
29982	34	1
51274	34	1
144699	34	1
150223	34	1
337867	34	1
1399	33	1
1871	33	1
3708	33	1
4067	33	1
8030	33	1
8340	33	1
9249	33	1
23060	33	1
23275	33	1
26064	33	1
26118	33	1
50515	33	1
64215	33	1
127665	33	1
136319	33	1
767558	33	1
90	32	1
571	32	1
668	32	1
760	32	1
1316	32	1
1514	32	1
2176	32	1
2247	32	1
2766	32	1
3248	32	1
4140	32	1
4703	32	1
5744	32	1
5922	32	1
6480	32	1
8624	32	1
10150	32	1
10586	32	1
11057	32	1
22934	32	1
23274	32	1
55196	32	1
55904	32	1
84034	32	1
643246	32	1
643314	32	1
949	31	1
1052	31	1
2146	31	1
2483	31	1
4052	31	1
4783	31	1
4948	31	1
6745	31	1
8994	31	1
9262	31	1
9435	31	1
9695	31	1
10311	31	1
23101	31	1
23303	31	1
23499	31	1
25948	31	1
27044	31	1
51123	31	1
54487	31	1
55553	31	1
56895	31	1
57609	31	1
64924	31	1
80781	31	1
92906	31	1
166379	31	1
1129	30	1
3339	30	1
4092	30	1
4216	30	1
4478	30	1
7443	30	1
7982	30	1
8202	30	1
8550	30	1
8738	30	1
9166	30	1
9444	30	1
9904	30	1
10097	30	1
10744	30	1
51594	30	1
54892	30	1
55129	30	1
56670	30	1
56894	30	1
63971	30	1
81706	30	1
84529	30	1
113828	30	1
152002	30	1
286204	30	1
389434	30	1
102	29	1
466	29	1
473	29	1
622	29	1
1106	29	1
1306	29	1
2114	29	1
2752	29	1
2897	29	1
3660	29	1
4685	29	1
5295	29	1
5527	29	1
6240	29	1
7525	29	1
9231	29	1
9334	29	1
9948	29	1
9975	29	1
10252	29	1
10603	29	1
10678	29	1
55207	29	1
55650	29	1
58490	29	1
64211	29	1
79657	29	1
84830	29	1
84937	29	1
137209	29	1
221037	29	1
375611	29	1
400954	29	1
395	28	1
1021	28	1
3241	28	1
4289	28	1
4715	28	1
4724	28	1
4773	28	1
5551	28	1
6161	28	1
6514	28	1
6938	28	1
7052	28	1
8651	28	1
9568	28	1
9603	28	1
9819	28	1
9972	28	1
10015	28	1
10154	28	1
10159	28	1
51312	28	1
51809	28	1
54806	28	1
55144	28	1
55556	28	1
57713	28	1
58508	28	1
89978	28	1
118429	28	1
131583	28	1
139818	28	1
219333	28	1
221472	28	1
338596	28	1
347902	28	1
651746	28	1
636	27	1
3052	27	1
3732	27	1
5660	27	1
6925	27	1
7037	27	1
7090	27	1
7532	27	1
8301	27	1
9124	27	1
9425	27	1
23327	27	1
23462	27	1
25831	27	1
29072	27	1
29123	27	1
50651	27	1
54407	27	1
55083	27	1
55089	27	1
55672	27	1
56999	27	1
57558	27	1
60529	27	1
64850	27	1
83592	27	1
84206	27	1
91057	27	1
145567	27	1
200424	27	1
253461	27	1
653602	27	1
116	26	1
1152	26	1
1452	26	1
1647	26	1
2035	26	1
2908	26	1
3597	26	1
4131	26	1
4311	26	1
4792	26	1
5018	26	1
5687	26	1
5909	26	1
6224	26	1
6660	26	1
7006	26	1
7128	26	1
7227	26	1
7357	26	1
8805	26	1
9229	26	1
9370	26	1
9829	26	1
9874	26	1
23080	26	1
23240	26	1
23604	26	1
27245	26	1
51765	26	1
57181	26	1
150160	26	1
151531	26	1
157378	26	1
388394	26	1
414318	26	1
100130880	26	1
288	25	1
996	25	1
2693	25	1
3098	25	1
4179	25	1
4211	25	1
4627	25	1
4642	25	1
5145	25	1
5205	25	1
5316	25	1
5335	25	1
5525	25	1
5799	25	1
5900	25	1
6907	25	1
7046	25	1
7150	25	1
7187	25	1
8411	25	1
8788	25	1
9375	25	1
10184	25	1
10279	25	1
22798	25	1
23078	25	1
23107	25	1
23603	25	1
25816	25	1
26031	25	1
27161	25	1
28957	25	1
29842	25	1
54498	25	1
55291	25	1
56990	25	1
57584	25	1
64067	25	1
79618	25	1
80323	25	1
83716	25	1
124912	25	1
130589	25	1
133121	25	1
134957	25	1
151525	25	1
151648	25	1
153020	25	1
153657	25	1
253260	25	1
256076	25	1
388962	25	1
440073	25	1
366	24	1
780	24	1
793	24	1
1233	24	1
1345	24	1
1379	24	1
1778	24	1
2994	24	1
3418	24	1
3912	24	1
4240	24	1
4299	24	1
6233	24	1
6670	24	1
7290	24	1
7335	24	1
8001	24	1
8239	24	1
9253	24	1
9779	24	1
10495	24	1
10644	24	1
10971	24	1
23092	24	1
23413	24	1
23585	24	1
25925	24	1
26019	24	1
26225	24	1
28989	24	1
51366	24	1
54517	24	1
54788	24	1
57460	24	1
57591	24	1
64784	24	1
83853	24	1
83943	24	1
84803	24	1
84894	24	1
122416	24	1
136259	24	1
140688	24	1
157680	24	1
169200	24	1
285343	24	1
387694	24	1
389558	24	1
801	23	1
824	23	1
1880	23	1
2000	23	1
2140	23	1
2590	23	1
2996	23	1
4947	23	1
5045	23	1
5911	23	1
6509	23	1
6566	23	1
6747	23	1
6786	23	1
6899	23	1
7294	23	1
7386	23	1
7528	23	1
7871	23	1
7879	23	1
8028	23	1
8870	23	1
9960	23	1
10260	23	1
10783	23	1
23139	23	1
23332	23	1
23514	23	1
23532	23	1
23633	23	1
28976	23	1
28984	23	1
51317	23	1
55277	23	1
57596	23	1
57620	23	1
84940	23	1
89894	23	1
90550	23	1
115572	23	1
115677	23	1
136332	23	1
140876	23	1
153396	23	1
197257	23	1
200728	23	1
200916	23	1
219771	23	1
222223	23	1
284805	23	1
285527	23	1
374786	23	1
654463	23	1
87	22	1
205	22	1
286	22	1
805	22	1
1312	22	1
1435	22	1
1611	22	1
2321	22	1
2889	22	1
3157	22	1
3211	22	1
3659	22	1
3755	22	1
4094	22	1
4121	22	1
4281	22	1
4953	22	1
5253	22	1
6195	22	1
6624	22	1
6693	22	1
7178	22	1
7356	22	1
7472	22	1
8204	22	1
8503	22	1
8568	22	1
9097	22	1
9672	22	1
9811	22	1
9917	22	1
9938	22	1
10188	22	1
10455	22	1
10826	22	1
22822	22	1
23085	22	1
23112	22	1
23254	22	1
23760	22	1
54741	22	1
55120	22	1
55366	22	1
55653	22	1
56997	22	1
57143	22	1
57600	22	1
59343	22	1
60468	22	1
63027	22	1
78999	22	1
79746	22	1
84920	22	1
93663	22	1
114883	22	1
139886	22	1
140290	22	1
149840	22	1
154214	22	1
257415	22	1
284467	22	1
326340	22	1
389289	22	1
113	21	1
216	21	1
476	21	1
639	21	1
771	21	1
987	21	1
1958	21	1
2034	21	1
2530	21	1
2643	21	1
3092	21	1
3148	21	1
3176	21	1
3295	21	1
3344	21	1
3398	21	1
3796	21	1
4072	21	1
4134	21	1
5013	21	1
5091	21	1
6310	21	1
6404	21	1
6548	21	1
6574	21	1
6615	21	1
7071	21	1
8073	21	1
8111	21	1
8425	21	1
8454	21	1
8898	21	1
9218	21	1
9464	21	1
9792	21	1
9984	21	1
10171	21	1
10531	21	1
11221	21	1
25803	21	1
25896	21	1
26579	21	1
27230	21	1
51634	21	1
51701	21	1
54861	21	1
54874	21	1
55326	21	1
55532	21	1
57410	21	1
57488	21	1
57706	21	1
64072	21	1
64092	21	1
79632	21	1
79680	21	1
79956	21	1
80014	21	1
80205	21	1
84002	21	1
84056	21	1
84181	21	1
84441	21	1
84726	21	1
84909	21	1
114880	21	1
116224	21	1
117583	21	1
152559	21	1
153339	21	1
154091	21	1
200159	21	1
220988	21	1
223082	21	1
256227	21	1
284695	21	1
402160	21	1
643853	21	1
119	20	1
321	20	1
399	20	1
777	20	1
868	20	1
988	20	1
1350	20	1
1612	20	1
3268	20	1
3358	20	1
3460	20	1
3788	20	1
3799	20	1
4047	20	1
4068	20	1
4363	20	1
4772	20	1
5578	20	1
5747	20	1
6576	20	1
7133	20	1
7403	20	1
8428	20	1
8464	20	1
9014	20	1
9189	20	1
9223	20	1
9342	20	1
9588	20	1
9679	20	1
9993	20	1
10144	20	1
10509	20	1
10580	20	1
10657	20	1
10868	20	1
11103	20	1
11165	20	1
23048	20	1
23331	20	1
25771	20	1
26003	20	1
29761	20	1
29789	20	1
51176	20	1
51384	20	1
55014	20	1
55313	20	1
55342	20	1
55636	20	1
55763	20	1
55902	20	1
57157	20	1
57703	20	1
63917	20	1
79974	20	1
80853	20	1
83597	20	1
84952	20	1
85235	20	1
93035	20	1
125476	20	1
158405	20	1
167359	20	1
171546	20	1
282996	20	1
283416	20	1
104	19	1
364	19	1
421	19	1
538	19	1
875	19	1
965	19	1
1370	19	1
1508	19	1
2181	19	1
2957	19	1
3184	19	1
3315	19	1
4124	19	1
4212	19	1
4664	19	1
4898	19	1
5154	19	1
5361	19	1
6526	19	1
6652	19	1
6885	19	1
7021	19	1
7039	19	1
7049	19	1
7057	19	1
7431	19	1
8318	19	1
8491	19	1
8575	19	1
8736	19	1
8802	19	1
8853	19	1
9213	19	1
9882	19	1
10203	19	1
10675	19	1
10982	19	1
22907	19	1
22908	19	1
23071	19	1
23181	19	1
23239	19	1
23428	19	1
23648	19	1
25930	19	1
25932	19	1
26119	19	1
26301	19	1
26995	19	1
27156	19	1
27250	19	1
27352	19	1
51020	19	1
51390	19	1
54165	19	1
54187	19	1
54465	19	1
55608	19	1
55970	19	1
56261	19	1
56832	19	1
56905	19	1
56945	19	1
57496	19	1
57666	19	1
64968	19	1
79026	19	1
79095	19	1
79731	19	1
80063	19	1
80817	19	1
81606	19	1
81610	19	1
81619	19	1
83657	19	1
84255	19	1
84814	19	1
85460	19	1
89796	19	1
92017	19	1
96459	19	1
103910	19	1
116987	19	1
124540	19	1
127018	19	1
128989	19	1
129080	19	1
143686	19	1
152877	19	1
155435	19	1
166614	19	1
197322	19	1
200081	19	1
203245	19	1
219681	19	1
253782	19	1
256021	19	1
257236	19	1
342667	19	1
353088	19	1
389432	19	1
399474	19	1
400818	19	1
644150	19	1
249	18	1
595	18	1
858	18	1
863	18	1
1604	18	1
1634	18	1
1997	18	1
1998	18	1
2060	18	1
2185	18	1
2195	18	1
2335	18	1
2533	18	1
2649	18	1
3607	18	1
3654	18	1
3716	18	1
3775	18	1
4005	18	1
4013	18	1
5337	18	1
5534	18	1
5625	18	1
5788	18	1
5908	18	1
5932	18	1
6047	18	1
6414	18	1
6446	18	1
6469	18	1
6482	18	1
6599	18	1
6659	18	1
6782	18	1
7991	18	1
8317	18	1
8658	18	1
8660	18	1
8726	18	1
8727	18	1
8774	18	1
9100	18	1
9282	18	1
9314	18	1
9414	18	1
9644	18	1
9690	18	1
9698	18	1
9759	18	1
10874	18	1
11181	18	1
22821	18	1
22823	18	1
23180	18	1
23312	18	1
23395	18	1
23583	18	1
23731	18	1
26986	18	1
27067	18	1
27113	18	1
28981	18	1
29106	18	1
29916	18	1
50484	18	1
51334	18	1
53831	18	1
54584	18	1
54815	18	1
54984	18	1
55112	18	1
55536	18	1
55647	18	1
55869	18	1
56952	18	1
57148	18	1
57161	18	1
57210	18	1
60490	18	1
63874	18	1
64077	18	1
64121	18	1
64225	18	1
65979	18	1
79442	18	1
79605	18	1
79692	18	1
80204	18	1
81848	18	1
83464	18	1
83734	18	1
84307	18	1
84626	18	1
84961	18	1
85463	18	1
128553	18	1
154141	18	1
166815	18	1
221061	18	1
284565	18	1
353274	18	1
388650	18	1
399665	18	1
399687	18	1
400891	18	1
441024	18	1
100996634	18	1
109	17	1
240	17	1
483	17	1
539	17	1
586	17	1
660	17	1
754	17	1
1512	17	1
1739	17	1
1983	17	1
2107	17	1
2182	17	1
2627	17	1
2920	17	1
3091	17	1
3454	17	1
3569	17	1
3725	17	1
3987	17	1
3992	17	1
4061	17	1
4149	17	1
4204	17	1
4815	17	1
4952	17	1
4956	17	1
4985	17	1
5479	17	1
5746	17	1
5795	17	1
5914	17	1
6018	17	1
6573	17	1
6711	17	1
6788	17	1
6894	17	1
7127	17	1
7158	17	1
7464	17	1
8242	17	1
8473	17	1
8554	17	1
8763	17	1
8970	17	1
8974	17	1
9019	17	1
9021	17	1
9154	17	1
9261	17	1
9402	17	1
9522	17	1
9711	17	1
9736	17	1
10019	17	1
10487	17	1
10587	17	1
10625	17	1
10650	17	1
11214	17	1
11322	17	1
22995	17	1
22996	17	1
23034	17	1
23096	17	1
23127	17	1
23253	17	1
23315	17	1
23476	17	1
23522	17	1
23607	17	1
25805	17	1
26135	17	1
29966	17	1
30061	17	1
51099	17	1
51253	17	1
51278	17	1
51761	17	1
54798	17	1
54855	17	1
55164	17	1
55296	17	1
55686	17	1
55707	17	1
56171	17	1
56890	17	1
60412	17	1
60487	17	1
64771	17	1
79071	17	1
79631	17	1
79660	17	1
79666	17	1
79738	17	1
83549	17	1
83872	17	1
83879	17	1
84230	17	1
84270	17	1
84320	17	1
84612	17	1
90993	17	1
91584	17	1
91749	17	1
91768	17	1
94134	17	1
125111	17	1
130399	17	1
135112	17	1
135114	17	1
137682	17	1
146712	17	1
150165	17	1
150468	17	1
150946	17	1
151903	17	1
154810	17	1
168374	17	1
169841	17	1
201475	17	1
219654	17	1
253558	17	1
254427	17	1
256356	17	1
283349	17	1
286223	17	1
339745	17	1
344387	17	1
348013	17	1
389170	17	1
389362	17	1
400863	17	1
414152	17	1
729920	17	1
100288142	17	1
38	16	1
81	16	1
204	16	1
301	16	1
374	16	1
382	16	1
388	16	1
1060	16	1
1104	16	1
1326	16	1
1488	16	1
1635	16	1
1656	16	1
1729	16	1
1759	16	1
1977	16	1
2017	16	1
2117	16	1
2237	16	1
2241	16	1
2353	16	1
2712	16	1
2745	16	1
2768	16	1
2799	16	1
2800	16	1
2820	16	1
2872	16	1
3757	16	1
3925	16	1
3929	16	1
4076	16	1
4248	16	1
4780	16	1
4781	16	1
4782	16	1
5037	16	1
5073	16	1
5727	16	1
5733	16	1
5903	16	1
6050	16	1
6176	16	1
6720	16	1
7029	16	1
7109	16	1
7707	16	1
7818	16	1
8312	16	1
8566	16	1
8667	16	1
8672	16	1
8766	16	1
8851	16	1
8854	16	1
9148	16	1
9156	16	1
9508	16	1
9536	16	1
9583	16	1
9618	16	1
9647	16	1
9867	16	1
9958	16	1
9988	16	1
9991	16	1
10124	16	1
10213	16	1
10217	16	1
10335	16	1
10558	16	1
10767	16	1
11174	16	1
22832	16	1
22954	16	1
22976	16	1
23008	16	1
23013	16	1
23039	16	1
23473	16	1
23635	16	1
25819	16	1
25976	16	1
26136	16	1
27094	16	1
27229	16	1
51008	16	1
51108	16	1
51174	16	1
51466	16	1
51719	16	1
54838	16	1
54842	16	1
54856	16	1
54997	16	1
55113	16	1
55285	16	1
55584	16	1
55626	16	1
55697	16	1
55858	16	1
56978	16	1
57187	16	1
57418	16	1
57472	16	1
57563	16	1
57732	16	1
57787	16	1
64222	16	1
64928	16	1
79109	16	1
79719	16	1
79747	16	1
79813	16	1
79836	16	1
80025	16	1
81570	16	1
83478	16	1
83891	16	1
84243	16	1
84319	16	1
84617	16	1
89874	16	1
90427	16	1
91752	16	1
92104	16	1
92565	16	1
112609	16	1
123016	16	1
123606	16	1
124245	16	1
127343	16	1
127544	16	1
127933	16	1
130872	16	1
137392	16	1
140691	16	1
149297	16	1
220972	16	1
253832	16	1
285362	16	1
285668	16	1
340481	16	1
345778	16	1
375387	16	1
389792	16	1
400451	16	1
100131211	16	1
120	15	1
284	15	1
394	15	1
1465	15	1
1785	15	1
1879	15	1
1906	15	1
2054	15	1
2274	15	1
2395	15	1
2921	15	1
2937	15	1
3033	15	1
3360	15	1
3565	15	1
3572	15	1
3815	15	1
4041	15	1
4601	15	1
4660	15	1
4799	15	1
4837	15	1
5453	15	1
5562	15	1
5874	15	1
5980	15	1
6001	15	1
6006	15	1
6144	15	1
6397	15	1
6419	15	1
6487	15	1
6718	15	1
6916	15	1
7097	15	1
7709	15	1
7748	15	1
8412	15	1
8507	15	1
8525	15	1
8850	15	1
8874	15	1
8989	15	1
9162	15	1
9180	15	1
9325	15	1
9355	15	1
9575	15	1
9697	15	1
9754	15	1
9967	15	1
10055	15	1
10274	15	1
10299	15	1
10361	15	1
10564	15	1
10616	15	1
10787	15	1
10838	15	1
10890	15	1
10914	15	1
10933	15	1
11159	15	1
23030	15	1
23095	15	1
23219	15	1
23228	15	1
23301	15	1
23452	15	1
23543	15	1
23670	15	1
26022	15	1
26130	15	1
27091	15	1
27143	15	1
27302	15	1
51194	15	1
51256	15	1
51406	15	1
51451	15	1
51592	15	1
54476	15	1
54980	15	1
55069	15	1
55183	15	1
55718	15	1
55731	15	1
55805	15	1
56907	15	1
57045	15	1
57091	15	1
57222	15	1
57403	15	1
57720	15	1
59271	15	1
60626	15	1
60672	15	1
64131	15	1
64761	15	1
65078	15	1
79695	15	1
79729	15	1
81553	15	1
81614	15	1
81671	15	1
83786	15	1
84128	15	1
84912	15	1
85439	15	1
89927	15	1
91464	15	1
92304	15	1
117157	15	1
130940	15	1
139735	15	1
140545	15	1
148641	15	1
150350	15	1
157506	15	1
166378	15	1
171425	15	1
220134	15	1
220416	15	1
221491	15	1
339500	15	1
387103	15	1
387119	15	1
440193	15	1
