# Supplementary material for: Cell type-selective disease-association of genes under high regulatory load
Source: Nucleic Acids Res. 2015 Oct 10;43(18):8839–55. doi: 10.1093/nar/gkv863 (PMC4605313; doi:10.1093/nar/gkv863)
Supplement: SUPPLEMENTARY DATA [file supp_gkv863_nar-01077-z-2015-File011.zip › HighEnhLoad_HepG2_10PCNT_02-Feb-2015.txt]

Entrez Gene ID	Nr Enh	H3K4me3 status
50651	81	1
84909	78	1
2176	77	1
4609	71	1
5629	71	1
678	70	1
4026	59	1
26750	58	1
10801	57	1
79722	56	1
9365	53	1
2908	52	1
54206	52	1
23498	51	1
90627	51	1
1112	50	1
3169	50	1
7582	50	1
5867	49	1
23327	49	1
677	48	1
55277	48	1
400954	48	1
463	47	1
6662	47	1
25831	47	1
58480	47	1
22936	46	1
123016	46	1
2114	45	1
8805	45	1
10252	45	1
64283	45	1
2317	44	1
2335	44	1
8507	44	1
8624	44	1
57178	44	1
201266	44	1
473	42	1
3667	42	1
8204	42	1
9882	42	1
10580	42	1
115825	42	1
1124	41	1
23092	41	1
140432	41	1
222171	41	1
5073	40	1
6934	40	1
9448	40	1
55686	40	1
57496	40	1
2308	39	1
5687	39	1
8428	39	1
8460	39	1
10129	39	1
10395	39	1
27086	39	1
64778	39	1
359948	39	1
861	38	1
4301	38	1
6160	38	1
11030	38	1
22978	38	1
23613	38	1
5797	37	1
6711	37	1
8287	37	1
51361	37	1
57511	37	1
3572	36	1
4774	36	1
6197	36	1
7048	36	1
26286	36	1
54407	36	1
60312	36	1
79758	36	1
79801	36	1
201475	36	1
257397	36	1
622	35	1
2182	35	1
4289	35	1
6641	35	1
8224	35	1
8829	35	1
9124	35	1
10404	35	1
11214	35	1
29761	35	1
55089	35	1
79068	35	1
124540	35	1
1525	34	1
6310	34	1
7850	34	1
7855	34	1
54102	34	1
54805	34	1
79191	34	1
80063	34	1
116987	34	1
8411	33	1
8537	33	1
9612	33	1
9804	33	1
10221	33	1
11163	33	1
23081	33	1
23129	33	1
84457	33	1
150094	33	1
168374	33	1
652	32	1
2516	32	1
5983	32	1
7372	32	1
9663	32	1
11252	32	1
22822	32	1
51274	32	1
56288	32	1
57533	32	1
80005	32	1
80315	32	1
83941	32	1
84441	32	1
92017	32	1
2649	31	1
2719	31	1
7078	31	1
8898	31	1
10154	31	1
11103	31	1
26031	31	1
55313	31	1
57509	31	1
90665	31	1
136259	31	1
157285	31	1
466	30	1
613	30	1
1997	30	1
3480	30	1
4088	30	1
5046	30	1
5095	30	1
5205	30	1
5578	30	1
5770	30	1
6397	30	1
10140	30	1
25897	30	1
81578	30	1
84952	30	1
196	29	1
949	29	1
2195	29	1
7003	29	1
8774	29	1
11259	29	1
54545	29	1
55504	29	1
63895	29	1
64420	29	1
83696	29	1
83856	29	1
84187	29	1
87769	29	1
115701	29	1
154881	29	1
644943	29	1
100287036	29	1
394	28	1
667	28	1
2766	28	1
7764	28	1
8672	28	1
9644	28	1
10018	28	1
11138	28	1
23263	28	1
23446	28	1
23705	28	1
25902	28	1
26130	28	1
51741	28	1
54901	28	1
57609	28	1
64682	28	1
64759	28	1
80144	28	1
84319	28	1
143187	28	1
145814	28	1
768239	28	1
4205	27	1
5144	27	1
5292	27	1
5890	27	1
5911	27	1
6751	27	1
7204	27	1
7803	27	1
10105	27	1
27324	27	1
54986	27	1
57211	27	1
79109	27	1
91057	27	1
220164	27	1
1106	26	1
1316	26	1
1490	26	1
1523	26	1
2181	26	1
2710	26	1
2903	26	1
3660	26	1
3688	26	1
3709	26	1
4091	26	1
4134	26	1
5796	26	1
8313	26	1
9148	26	1
9334	26	1
9590	26	1
10499	26	1
25938	26	1
51735	26	1
79718	26	1
80114	26	1
80820	26	1
200728	26	1
379	25	1
2637	25	1
3099	25	1
3990	25	1
4285	25	1
5167	25	1
5922	25	1
5991	25	1
6720	25	1
6926	25	1
7088	25	1
8082	25	1
8202	25	1
8284	25	1
8871	25	1
9043	25	1
10166	25	1
10603	25	1
23366	25	1
28957	25	1
80224	25	1
84159	25	1
89927	25	1
117581	25	1
257236	25	1
389072	25	1
87	24	1
338	24	1
388	24	1
476	24	1
1033	24	1
2239	24	1
4092	24	1
5074	24	1
5924	24	1
6229	24	1
6461	24	1
6594	24	1
6659	24	1
8412	24	1
9215	24	1
9249	24	1
9686	24	1
9722	24	1
10397	24	1
10461	24	1
22907	24	1
23023	24	1
23225	24	1
25841	24	1
27295	24	1
29123	24	1
53407	24	1
54880	24	1
55187	24	1
57507	24	1
64083	24	1
80781	24	1
80790	24	1
84133	24	1
154807	24	1
157567	24	1
286053	24	1
100133941	24	1
100506115	24	1
19	23	1
817	23	1
2673	23	1
2731	23	1
3607	23	1
4739	23	1
6192	23	1
8379	23	1
8470	23	1
9167	23	1
10449	23	1
10533	23	1
23075	23	1
23189	23	1
23250	23	1
25793	23	1
27161	23	1
27242	23	1
54491	23	1
55796	23	1
60685	23	1
84869	23	1
84910	23	1
85407	23	1
91272	23	1
145282	23	1
348174	23	1
157	22	1
481	22	1
1183	22	1
1409	22	1
2745	22	1
3097	22	1
3398	22	1
3983	22	1
4124	22	1
4616	22	1
5096	22	1
5295	22	1
7350	22	1
7587	22	1
8503	22	1
9166	22	1
9306	22	1
9665	22	1
10274	22	1
10678	22	1
22943	22	1
23158	22	1
23619	22	1
27237	22	1
27436	22	1
51523	22	1
55959	22	1
56172	22	1
64410	22	1
79135	22	1
84168	22	1
92014	22	1
140862	22	1
152189	22	1
201562	22	1
253461	22	1
339896	22	1
414318	22	1
643314	22	1
648791	22	1
24	21	1
306	21	1
1021	21	1
1160	21	1
1729	21	1
3280	21	1
3418	21	1
3705	21	1
5257	21	1
5336	21	1
5519	21	1
5825	21	1
6303	21	1
6509	21	1
7068	21	1
7104	21	1
7871	21	1
8736	21	1
8743	21	1
8994	21	1
8997	21	1
9263	21	1
9637	21	1
9732	21	1
10049	21	1
10257	21	1
22908	21	1
23139	21	1
23199	21	1
23367	21	1
23469	21	1
23499	21	1
23677	21	1
28989	21	1
29966	21	1
51174	21	1
51649	21	1
54757	21	1
55226	21	1
64129	21	1
64921	21	1
79602	21	1
79613	21	1
81671	21	1
81846	21	1
83943	21	1
114327	21	1
114781	21	1
114793	21	1
116224	21	1
130589	21	1
171546	21	1
219771	21	1
257415	21	1
1499	20	1
1739	20	1
2131	20	1
3176	20	1
4638	20	1
4645	20	1
4792	20	1
4862	20	1
5799	20	1
6091	20	1
6383	20	1
6514	20	1
6727	20	1
6857	20	1
7168	20	1
7360	20	1
8491	20	1
8553	20	1
8727	20	1
8738	20	1
9394	20	1
9411	20	1
9697	20	1
9844	20	1
9922	20	1
9975	20	1
10743	20	1
11166	20	1
22906	20	1
23239	20	1
25937	20	1
26010	20	1
27297	20	1
54103	20	1
54541	20	1
55634	20	1
56270	20	1
56990	20	1
57187	20	1
57552	20	1
63892	20	1
65084	20	1
80213	20	1
80333	20	1
80824	20	1
84632	20	1
84858	20	1
84915	20	1
84947	20	1
90871	20	1
91768	20	1
126917	20	1
158405	20	1
168667	20	1
169792	20	1
102	19	1
287	19	1
330	19	1
331	19	1
604	19	1
753	19	1
1687	19	1
1757	19	1
2099	19	1
2152	19	1
2534	19	1
2730	19	1
2869	19	1
3141	19	1
3241	19	1
4947	19	1
4976	19	1
6256	19	1
6482	19	1
6493	19	1
6559	19	1
7086	19	1
7163	19	1
7178	19	1
7357	19	1
7544	19	1
9223	19	1
9688	19	1
9692	19	1
9741	19	1
9759	19	1
9989	19	1
10082	19	1
10260	19	1
10413	19	1
10867	19	1
11060	19	1
11278	19	1
22876	19	1
22934	19	1
23218	19	1
23389	19	1
23522	19	1
23603	19	1
25770	19	1
25771	19	1
26960	19	1
29117	19	1
29919	19	1
51542	19	1
55638	19	1
55660	19	1
55690	19	1
56950	19	1
57584	19	1
60625	19	1
63976	19	1
79026	19	1
85019	19	1
89797	19	1
90390	19	1
92181	19	1
94234	19	1
112399	19	1
112616	19	1
114991	19	1
118426	19	1
151987	19	1
157638	19	1
158326	19	1
166647	19	1
171023	19	1
201134	19	1
201895	19	1
283820	19	1
339145	19	1
339745	19	1
389289	19	1
404093	19	1
642987	19	1
262	18	1
596	18	1
1073	18	1
1288	18	1
1647	18	1
1964	18	1
2059	18	1
2590	18	1
2788	18	1
3708	18	1
4131	18	1
4281	18	1
4487	18	1
4627	18	1
4729	18	1
5093	18	1
5151	18	1
5157	18	1
5649	18	1
5887	18	1
5998	18	1
6001	18	1
6249	18	1
6382	18	1
6430	18	1
6432	18	1
6654	18	1
6736	18	1
6745	18	1
6840	18	1
6938	18	1
7025	18	1
7410	18	1
9555	18	1
9620	18	1
9788	18	1
9926	18	1
10124	18	1
10150	18	1
10163	18	1
10227	18	1
10473	18	1
10611	18	1
10644	18	1
10785	18	1
23731	18	1
25814	18	1
27245	18	1
50807	18	1
50937	18	1
51100	18	1
51429	18	1
51571	18	1
51621	18	1
54328	18	1
54877	18	1
57460	18	1
57669	18	1
59341	18	1
64342	18	1
64849	18	1
79729	18	1
83641	18	1
84440	18	1
89853	18	1
115201	18	1
122416	18	1
123355	18	1
130535	18	1
133584	18	1
140767	18	1
158219	18	1
254427	18	1
259230	18	1
389177	18	1
654429	18	1
118	17	1
182	17	1
368	17	1
668	17	1
1207	17	1
1889	17	1
1955	17	1
2034	17	1
2119	17	1
3037	17	1
3659	17	1
4267	17	1
4898	17	1
5152	17	1
6513	17	1
7365	17	1
7528	17	1
8322	17	1
9267	17	1
9371	17	1
9403	17	1
9414	17	1
9792	17	1
9811	17	1
9917	17	1
10160	17	1
10184	17	1
10494	17	1
10656	17	1
10765	17	1
10982	17	1
11057	17	1
11077	17	1
22837	17	1
22882	17	1
23007	17	1
23034	17	1
23236	17	1
23301	17	1
23543	17	1
25930	17	1
26018	17	1
28996	17	1
28998	17	1
30011	17	1
51232	17	1
51663	17	1
51669	17	1
55234	17	1
55335	17	1
55352	17	1
55603	17	1
55740	17	1
55915	17	1
56624	17	1
56886	17	1
57561	17	1
57591	17	1
64093	17	1
79783	17	1
80777	17	1
84726	17	1
85379	17	1
90550	17	1
115416	17	1
126969	17	1
127018	17	1
136306	17	1
140688	17	1
221037	17	1
221937	17	1
353219	17	1
389170	17	1
128	16	1
152	16	1
216	16	1
595	16	1
1407	16	1
1453	16	1
1690	16	1
1846	16	1
1956	16	1
2192	16	1
2267	16	1
2643	16	1
3091	16	1
3170	16	1
3799	16	1
3839	16	1
3912	16	1
3954	16	1
4153	16	1
4299	16	1
5305	16	1
5307	16	1
5332	16	1
5747	16	1
5987	16	1
6335	16	1
6650	16	1
6714	16	1
6786	16	1
6894	16	1
7738	16	1
8091	16	1
8644	16	1
8788	16	1
8853	16	1
9139	16	1
9208	16	1
9209	16	1
9364	16	1
9711	16	1
9874	16	1
9991	16	1
10643	16	1
11046	16	1
11261	16	1
11339	16	1
22927	16	1
23043	16	1
23275	16	1
23593	16	1
25948	16	1
25998	16	1
26049	16	1
26137	16	1
27190	16	1
27241	16	1
27333	16	1
27347	16	1
29995	16	1
54205	16	1
54346	16	1
54828	16	1
55122	16	1
55755	16	1
55770	16	1
55841	16	1
55854	16	1
56606	16	1
56998	16	1
57224	16	1
57410	16	1
57493	16	1
57553	16	1
57630	16	1
57643	16	1
58490	16	1
64207	16	1
64328	16	1
65124	16	1
79632	16	1
79789	16	1
79799	16	1
80014	16	1
80222	16	1
84249	16	1
84418	16	1
84814	16	1
115827	16	1
121512	16	1
134429	16	1
144195	16	1
152006	16	1
153339	16	1
154790	16	1
197257	16	1
201595	16	1
203245	16	1
283349	16	1
344387	16	1
345222	16	1
347735	16	1
387129	16	1
388753	16	1
647309	16	1
100861519	16	1
285	15	1
334	15	1
549	15	1
1659	15	1
1876	15	1
2013	15	1
2098	15	1
2261	15	1
2395	15	1
2538	15	1
2752	15	1
3038	15	1
3069	15	1
3344	15	1
3554	15	1
4363	15	1
5128	15	1
5154	15	1
5201	15	1
5362	15	1
5745	15	1
5819	15	1
5981	15	1
6095	15	1
6239	15	1
6240	15	1
6323	15	1
6414	15	1
6624	15	1
6792	15	1
6909	15	1
7035	15	1
7052	15	1
7335	15	1
7358	15	1
8455	15	1
8915	15	1
9231	15	1
9397	15	1
9462	15	1
9736	15	1
9766	15	1
9778	15	1
10079	15	1
10096	15	1
10788	15	1
10928	15	1
23107	15	1
23143	15	1
23144	15	1
23173	15	1
23186	15	1
23528	15	1
25828	15	1
25984	15	1
26225	15	1
26524	15	1
27352	15	1
51097	15	1
51134	15	1
54476	15	1
54874	15	1
55291	15	1
55304	15	1
55342	15	1
55607	15	1
55670	15	1
55672	15	1
55744	15	1
56655	15	1
56963	15	1
57128	15	1
57222	15	1
57628	15	1
64284	15	1
64837	15	1
79370	15	1
79605	15	1
79796	15	1
80146	15	1
80821	15	1
81603	15	1
83699	15	1
83716	15	1
84059	15	1
84458	15	1
115286	15	1
116255	15	1
121551	15	1
128864	15	1
154043	15	1
158135	15	1
167691	15	1
200734	15	1
221178	15	1
221749	15	1
283416	15	1
286204	15	1
349667	15	1
388403	15	1
731220	15	1
768211	15	1
100113407	15	1
48	14	1
286	14	1
965	14	1
2004	14	1
2081	14	1
2309	14	1
2631	14	1
2782	14	1
2799	14	1
2889	14	1
3267	14	1
3482	14	1
3693	14	1
3716	14	1
4001	14	1
4121	14	1
4715	14	1
4751	14	1
4773	14	1
4790	14	1
5075	14	1
5335	14	1
5445	14	1
5447	14	1
5580	14	1
5723	14	1
5754	14	1
5775	14	1
5800	14	1
5877	14	1
6017	14	1
6157	14	1
6210	14	1
6434	14	1
6515	14	1
6575	14	1
6653	14	1
7416	14	1
7419	14	1
7464	14	1
8340	14	1
8518	14	1
8554	14	1
8566	14	1
8650	14	1
8654	14	1
8792	14	1
8910	14	1
9061	14	1
9274	14	1
9690	14	1
9712	14	1
9727	14	1
9767	14	1
9833	14	1
9967	14	1
10097	14	1
10144	14	1
10270	14	1
10509	14	1
10579	14	1
11177	14	1
22856	14	1
22990	14	1
23002	14	1
23078	14	1
23142	14	1
23185	14	1
23248	14	1
23362	14	1
23516	14	1
23760	14	1
26003	14	1
26019	14	1
26034	14	1
26064	14	1
27131	14	1
27342	14	1
29091	14	1
30836	14	1
50636	14	1
51084	14	1
51313	14	1
51329	14	1
51665	14	1
54462	14	1
54583	14	1
54892	14	1
54997	14	1
55075	14	1
55083	14	1
55144	14	1
57142	14	1
57213	14	1
57418	14	1
57492	14	1
57504	14	1
57706	14	1
57728	14	1
57826	14	1
58493	14	1
59343	14	1
63898	14	1
64222	14	1
65220	14	1
79665	14	1
79730	14	1
80314	14	1
83539	14	1
83658	14	1
84141	14	1
84263	14	1
84275	14	1
84706	14	1
84894	14	1
84937	14	1
84957	14	1
93663	14	1
113277	14	1
128710	14	1
129285	14	1
130872	14	1
137075	14	1
139886	14	1
144100	14	1
152110	14	1
152579	14	1
199920	14	1
256764	14	1
256987	14	1
284695	14	1
284805	14	1
353189	14	1
388282	14	1
399665	14	1
401546	14	1
100506658	14	1
98	13	1
205	13	1
323	13	1
438	13	1
843	13	1
1022	13	1
1266	13	1
1435	13	1
1452	13	1
1500	13	1
1808	13	1
1999	13	1
2494	13	1
2495	13	1
2626	13	1
2768	13	1
2821	13	1
2835	13	1
2888	13	1
2900	13	1
2969	13	1
3175	13	1
3183	13	1
3556	13	1
3625	13	1
3720	13	1
3725	13	1
4040	13	1
4059	13	1
4066	13	1
4094	13	1
4154	13	1
4651	13	1
4734	13	1
4784	13	1
4798	13	1
4864	13	1
4967	13	1
5163	13	1
5170	13	1
5244	13	1
5352	13	1
5444	13	1
5603	13	1
5782	13	1
5832	13	1
5891	13	1
5917	13	1
6907	13	1
7090	13	1
7128	13	1
7187	13	1
7267	13	1
7403	13	1
8239	13	1
8450	13	1
8498	13	1
8501	13	1
8653	13	1
8848	13	1
8926	13	1
8927	13	1
8975	13	1
9189	13	1
9569	13	1
9855	13	1
10171	13	1
10311	13	1
10455	13	1
10725	13	1
10758	13	1
10783	13	1
10826	13	1
10901	13	1
10950	13	1
10979	13	1
11021	13	1
11217	13	1
11223	13	1
22829	13	1
22937	13	1
23080	13	1
23272	13	1
23286	13	1
23361	13	1
23368	13	1
23550	13	1
23568	13	1
23576	13	1
23648	13	1
23670	13	1
26230	13	1
26511	13	1
28981	13	1
28984	13	1
29028	13	1
29035	13	1
29777	13	1
50809	13	1
51435	13	1
51514	13	1
54453	13	1
54463	13	1
54933	13	1
55092	13	1
55422	13	1
55553	13	1
55617	13	1
55626	13	1
55734	13	1
56243	13	1
56888	13	1
56894	13	1
56905	13	1
56907	13	1
57448	13	1
57580	13	1
57583	13	1
60490	13	1
64841	13	1
65268	13	1
65981	13	1
65997	13	1
79643	13	1
79648	13	1
79664	13	1
79956	13	1
80205	13	1
83549	13	1
83637	13	1
84071	13	1
84328	13	1
85415	13	1
89932	13	1
90362	13	1
90634	13	1
91133	13	1
91442	13	1
91833	13	1
114908	13	1
116113	13	1
125228	13	1
128637	13	1
130733	13	1
132949	13	1
135112	13	1
135114	13	1
137886	13	1
151126	13	1
153090	13	1
199857	13	1
221935	13	1
353324	13	1
388125	13	1
389602	13	1
389692	13	1
403314	13	1
403341	13	1
404672	13	1
619279	13	1
645369	13	1
729515	13	1
81	12	1
91	12	1
316	12	1
488	12	1
518	12	1
659	12	1
688	12	1
732	12	1
830	12	1
864	12	1
924	12	1
1104	12	1
1119	12	1
1267	12	1
1326	12	1
1345	12	1
1432	12	1
1605	12	1
1803	12	1
1820	12	1
1837	12	1
1848	12	1
1859	12	1
2035	12	1
2037	12	1
2040	12	1
2086	12	1
2107	12	1
2120	12	1
2149	12	1
2627	12	1
2678	12	1
2683	12	1
2762	12	1
2878	12	1
2977	12	1
3002	12	1
3294	12	1
3613	12	1
3748	12	1
3856	12	1
3930	12	1
4212	12	1
4218	12	1
4233	12	1
4298	12	1
4300	12	1
4330	12	1
4543	12	1
4835	12	1
5001	12	1
5253	12	1
5468	12	1
5583	12	1
6480	12	1
6660	12	1
6722	12	1
6726	12	1
6744	12	1
6764	12	1
6783	12	1
6920	12	1
6932	12	1
7014	12	1
7057	12	1
7150	12	1
7316	12	1
7322	12	1
7760	12	1
8289	12	1
8395	12	1
8495	12	1
8535	12	1
8555	12	1
8614	12	1
8658	12	1
8930	12	1
9068	12	1
9100	12	1
9104	12	1
9217	12	1
9270	12	1
9315	12	1
9475	12	1
9516	12	1
9531	12	1
9553	12	1
9564	12	1
9580	12	1
9655	12	1
9673	12	1
9687	12	1
9689	12	1
9698	12	1
9779	12	1
9828	12	1
9865	12	1
9891	12	1
9962	12	1
10014	12	1
10099	12	1
10123	12	1
10200	12	1
10202	12	1
10367	12	1
10452	12	1
10745	12	1
10944	12	1
11031	12	1
11159	12	1
11174	12	1
22818	12	1
23243	12	1
23254	12	1
23352	12	1
23462	12	1
23476	12	1
23657	12	1
25932	12	1
27101	12	1
51008	12	1
51061	12	1
51379	12	1
53944	12	1
55103	12	1
55253	12	1
55596	12	1
55636	12	1
55647	12	1
55697	12	1
55787	12	1
55857	12	1
56180	12	1
56892	12	1
56913	12	1
57186	12	1
59339	12	1
64754	12	1
64762	12	1
64859	12	1
65258	12	1
65986	12	1
79746	12	1
79892	12	1
80235	12	1
80856	12	1
81848	12	1
84034	12	1
84062	12	1
84298	12	1
84433	12	1
84529	12	1
84678	12	1
84881	12	1
90268	12	1
91404	12	1
92154	12	1
93109	12	1
94134	12	1
114883	12	1
126868	12	1
130340	12	1
132989	12	1
140290	12	1
144404	12	1
147495	12	1
148789	12	1
149840	12	1
151258	12	1
152002	12	1
160622	12	1
168002	12	1
200845	12	1
219333	12	1
219790	12	1
220988	12	1
221035	12	1
221416	12	1
222255	12	1
253832	12	1
257019	12	1
283431	12	1
284058	12	1
284340	12	1
285761	12	1
340351	12	1
387882	12	1
388272	12	1
441027	12	1
100506581	12	1
100507203	12	1
25	11	1
113	11	1
123	11	1
185	11	1
444	11	1
634	11	1
658	11	1
731	11	1
780	11	1
832	11	1
836	11	1
928	11	1
960	11	1
1175	11	1
1191	11	1
1244	11	1
1289	11	1
1457	11	1
1495	11	1
1512	11	1
1528	11	1
1611	11	1
1738	11	1
1781	11	1
1992	11	1
2017	11	1
2150	11	1
2355	11	1
2665	11	1
2729	11	1
2776	11	1
2885	11	1
2934	11	1
3052	11	1
3064	11	1
3315	11	1
3397	11	1
3481	11	1
3588	11	1
3619	11	1
3654	11	1
3656	11	1
3915	11	1
3920	11	1
4041	11	1
4128	11	1
4253	11	1
4292	11	1
4482	11	1
4643	11	1
4775	11	1
4780	11	1
5013	11	1
5092	11	1
5289	11	1
5467	11	1
5479	11	1
5530	11	1
5533	11	1
5597	11	1
5994	11	1
6047	11	1
6483	11	1
6547	11	1
6615	11	1
6627	11	1
6867	11	1
6917	11	1
7468	11	1
7532	11	1
7779	11	1
7844	11	1
7994	11	1
8050	11	1
8178	11	1
8549	11	1
8604	11	1
8760	11	1
8942	11	1
8976	11	1
9153	11	1
9563	11	1
9679	11	1
9797	11	1
9846	11	1
9853	11	1
9873	11	1
9886	11	1
9910	11	1
9955	11	1
9960	11	1
9971	11	1
9972	11	1
10203	11	1
10229	11	1
10460	11	1
10526	11	1
10531	11	1
10809	11	1
10840	11	1
10890	11	1
10938	11	1
11034	11	1
11118	11	1
11329	11	1
22828	11	1
22866	11	1
22913	11	1
23030	11	1
23095	11	1
23127	11	1
23174	11	1
23256	11	1
23315	11	1
23333	11	1
23345	11	1
23373	11	1
23484	11	1
27185	11	1
29072	11	1
29090	11	1
30811	11	1
51121	11	1
51250	11	1
51253	11	1
51406	11	1
51474	11	1
51477	11	1
51555	11	1
51592	11	1
51608	11	1
51684	11	1
51700	11	1
51703	11	1
54069	11	1
54502	11	1
54504	11	1
54537	11	1
54677	11	1
54737	11	1
54788	11	1
54820	11	1
54885	11	1
54980	11	1
55062	11	1
55200	11	1
55224	11	1
55256	11	1
55278	11	1
55286	11	1
55326	11	1
55571	11	1
55616	11	1
55707	11	1
55719	11	1
57120	11	1
57154	11	1
57162	11	1
57521	11	1
57666	11	1
58478	11	1
60481	11	1
60528	11	1
60561	11	1
60678	11	1
63971	11	1
64795	11	1
65979	11	1
79683	11	1
79685	11	1
79741	11	1
79813	11	1
79834	11	1
79905	11	1
80139	11	1
80196	11	1
80853	11	1
81543	11	1
81565	11	1
81610	11	1
83548	11	1
83737	11	1
84181	11	1
84309	11	1
84541	11	1
84811	11	1
84959	11	1
85414	11	1
91012	11	1
92558	11	1
92906	11	1
114821	11	1
115353	11	1
115426	11	1
116028	11	1
120224	11	1
121643	11	1
123169	11	1
123803	11	1
126695	11	1
127435	11	1
128553	11	1
130497	11	1
130502	11	1
131583	11	1
143379	11	1
145781	11	1
151195	11	1
151516	11	1
153769	11	1
157680	11	1
157695	11	1
163486	11	1
166378	11	1
195828	11	1
199990	11	1
201164	11	1
202018	11	1
219899	11	1
223082	11	1
283248	11	1
283383	11	1
285590	11	1
374819	11	1
388630	11	1
388633	11	1
399474	11	1
400451	11	1
408029	11	1
440275	11	1
727936	11	1
100505549	11	1
100820829	11	1
