# Supplementary material for: Cell type-selective disease-association of genes under high regulatory load
Source: Nucleic Acids Res. 2015 Oct 10;43(18):8839–55. doi: 10.1093/nar/gkv863 (PMC4605313; doi:10.1093/nar/gkv863)
Supplement: SUPPLEMENTARY DATA [file supp_gkv863_nar-01077-z-2015-File011.zip › HighEnhLoad_HeLaS3_10PCNT_02-Feb-2015.txt]

Entrez Gene ID	Nr Enh	H3K4me3 status
688	76	1
7587	74	1
8660	68	1
1846	63	1
677	62	1
11278	62	1
51669	61	1
4289	58	1
5890	58	1
10221	56	1
79801	55	1
157638	55	1
11221	54	1
1316	50	1
5122	49	1
5139	48	1
4088	47	1
5770	47	1
10409	47	1
11031	47	1
861	46	1
63898	46	1
7090	45	1
150094	45	1
678	44	1
2262	43	1
54880	43	1
64784	43	1
1601	42	1
4883	42	1
6897	42	1
11214	42	1
1523	41	1
2176	41	1
3486	41	1
139886	41	1
6446	40	1
22998	40	1
1956	39	1
5144	39	1
50807	39	1
51809	39	1
64083	39	1
83592	39	1
84909	39	1
136259	39	1
23327	38	1
51571	38	1
54502	38	1
140609	38	1
100506115	38	1
196	37	1
2034	37	1
5205	37	1
80031	37	1
84203	37	1
3037	36	1
4026	36	1
4609	36	1
6239	36	1
56892	36	1
116987	36	1
121536	36	1
345651	36	1
831	35	1
10891	35	1
54465	35	1
56905	35	1
60490	35	1
64778	35	1
79875	35	1
359948	35	1
2908	34	1
5795	34	1
7078	34	1
8092	34	1
22936	34	1
23362	34	1
80139	34	1
84187	34	1
641	33	1
960	33	1
3142	33	1
3624	33	1
5151	33	1
5462	33	1
5581	33	1
7357	33	1
55634	33	1
79191	33	1
157855	33	1
2308	32	1
4810	32	1
7534	32	1
9612	32	1
10603	32	1
29761	32	1
57161	32	1
84894	32	1
1008	31	1
1030	31	1
4091	31	1
5069	31	1
5588	31	1
5932	31	1
6907	31	1
6934	31	1
7003	31	1
7474	31	1
9180	31	1
10371	31	1
23268	31	1
55790	31	1
79742	31	1
112399	31	1
639	30	1
667	30	1
1244	30	1
1848	30	1
3895	30	1
4651	30	1
7050	30	1
8848	30	1
10018	30	1
11077	30	1
23022	30	1
23102	30	1
23358	30	1
26137	30	1
51123	30	1
51274	30	1
57511	30	1
79718	30	1
473	29	1
2152	29	1
4982	29	1
5214	29	1
7048	29	1
8291	29	1
8537	29	1
10769	29	1
57561	29	1
63951	29	1
64682	29	1
64693	29	1
64759	29	1
79024	29	1
91768	29	1
124359	29	1
127018	29	1
171546	29	1
401474	29	1
651746	29	1
25	28	1
2070	28	1
3705	28	1
4254	28	1
5099	28	1
5468	28	1
5930	28	1
5937	28	1
7022	28	1
7582	28	1
9185	28	1
9569	28	1
10873	28	1
22862	28	1
25793	28	1
54093	28	1
57178	28	1
80790	28	1
114788	28	1
131583	28	1
152002	28	1
949	27	1
2619	27	1
4507	27	1
5087	27	1
6533	27	1
8038	27	1
8898	27	1
9425	27	1
9450	27	1
9759	27	1
9804	27	1
10512	27	1
10971	27	1
23242	27	1
54206	27	1
56603	27	1
57619	27	1
79827	27	1
91272	27	1
344148	27	1
1021	26	1
1983	26	1
2355	26	1
2762	26	1
3977	26	1
4154	26	1
4258	26	1
5867	26	1
7071	26	1
7127	26	1
8672	26	1
8829	26	1
9014	26	1
22978	26	1
23677	26	1
25831	26	1
29103	26	1
51582	26	1
53405	26	1
54463	26	1
55068	26	1
55534	26	1
55603	26	1
55799	26	1
59339	26	1
64850	26	1
79960	26	1
89927	26	1
196993	26	1
444	25	1
463	25	1
2131	25	1
2887	25	1
3600	25	1
6310	25	1
6482	25	1
9314	25	1
9811	25	1
10880	25	1
23161	25	1
23261	25	1
23480	25	1
55075	25	1
55144	25	1
55214	25	1
55277	25	1
57181	25	1
58480	25	1
60312	25	1
64866	25	1
79670	25	1
80315	25	1
83943	25	1
84570	25	1
126969	25	1
286053	25	1
347148	25	1
374819	25	1
604	24	1
868	24	1
2114	24	1
2296	24	1
2932	24	1
5420	24	1
5747	24	1
6176	24	1
6507	24	1
7042	24	1
7543	24	1
7764	24	1
8239	24	1
8470	24	1
9341	24	1
9750	24	1
10370	24	1
10424	24	1
22990	24	1
23043	24	1
23379	24	1
25814	24	1
25998	24	1
54602	24	1
54805	24	1
55734	24	1
57142	24	1
57496	24	1
79068	24	1
80005	24	1
84441	24	1
151525	24	1
157285	24	1
168455	24	1
400954	24	1
2122	23	1
2294	23	1
3725	23	1
5507	23	1
5550	23	1
5734	23	1
5757	23	1
5987	23	1
6662	23	1
7049	23	1
8202	23	1
8613	23	1
8632	23	1
8743	23	1
10455	23	1
22882	23	1
22903	23	1
23286	23	1
25897	23	1
27161	23	1
51701	23	1
54545	23	1
57580	23	1
60492	23	1
60506	23	1
64420	23	1
83439	23	1
84125	23	1
84159	23	1
90627	23	1
116372	23	1
119765	23	1
143279	23	1
144245	23	1
160492	23	1
253260	23	1
257415	23	1
283551	23	1
494143	23	1
100506581	23	1
622	22	1
860	22	1
1665	22	1
1767	22	1
2300	22	1
3688	22	1
3983	22	1
4008	22	1
4739	22	1
7020	22	1
7204	22	1
7477	22	1
8853	22	1
8925	22	1
9229	22	1
9334	22	1
9469	22	1
9663	22	1
9891	22	1
9957	22	1
10252	22	1
10438	22	1
10846	22	1
10920	22	1
23092	22	1
23613	22	1
51429	22	1
54101	22	1
54498	22	1
57493	22	1
63982	22	1
64093	22	1
79802	22	1
80176	22	1
83857	22	1
84168	22	1
84869	22	1
85461	22	1
90102	22	1
91351	22	1
94234	22	1
201266	22	1
201595	22	1
284695	22	1
729420	22	1
379	21	1
382	21	1
549	21	1
1289	21	1
1611	21	1
1654	21	1
2182	21	1
2483	21	1
2673	21	1
2770	21	1
4627	21	1
5188	21	1
5578	21	1
6382	21	1
6781	21	1
7025	21	1
7068	21	1
9308	21	1
9577	21	1
9588	21	1
9620	21	1
10397	21	1
11103	21	1
22822	21	1
25841	21	1
26286	21	1
55604	21	1
57118	21	1
57222	21	1
57584	21	1
64750	21	1
83641	21	1
91057	21	1
91461	21	1
93663	21	1
114818	21	1
151056	21	1
153090	21	1
286183	21	1
387882	21	1
466	20	1
1488	20	1
2113	20	1
2247	20	1
2969	20	1
4092	20	1
4128	20	1
4211	20	1
4363	20	1
5336	20	1
6622	20	1
6641	20	1
8869	20	1
9231	20	1
9580	20	1
9637	20	1
9645	20	1
9806	20	1
10105	20	1
10253	20	1
10533	20	1
11237	20	1
22876	20	1
23348	20	1
23657	20	1
26030	20	1
26118	20	1
26747	20	1
51316	20	1
54491	20	1
55347	20	1
55584	20	1
57182	20	1
57609	20	1
57670	20	1
83872	20	1
84726	20	1
92565	20	1
143187	20	1
158135	20	1
166614	20	1
201501	20	1
388630	20	1
414318	20	1
100	19	1
490	19	1
493	19	1
1525	19	1
1831	19	1
1946	19	1
2255	19	1
3099	19	1
3990	19	1
4144	19	1
4233	19	1
4330	19	1
4967	19	1
5500	19	1
5797	19	1
5983	19	1
6256	19	1
6456	19	1
6659	19	1
6744	19	1
6909	19	1
7052	19	1
7324	19	1
7328	19	1
8411	19	1
8844	19	1
9975	19	1
10135	19	1
10150	19	1
23037	19	1
23522	19	1
26136	19	1
27086	19	1
28989	19	1
29969	19	1
51474	19	1
54828	19	1
55687	19	1
56888	19	1
57007	19	1
57529	19	1
57630	19	1
83862	19	1
84056	19	1
92949	19	1
114793	19	1
115825	19	1
157567	19	1
158401	19	1
201475	19	1
353324	19	1
643314	19	1
330	18	1
830	18	1
858	18	1
928	18	1
1409	18	1
1604	18	1
2202	18	1
2863	18	1
3280	18	1
3799	18	1
4299	18	1
5101	18	1
5209	18	1
5447	18	1
6160	18	1
7037	18	1
7159	18	1
7335	18	1
7532	18	1
8317	18	1
8803	18	1
8935	18	1
8994	18	1
9052	18	1
9306	18	1
9590	18	1
9697	18	1
9741	18	1
9792	18	1
10010	18	1
10531	18	1
11252	18	1
22934	18	1
23224	18	1
23243	18	1
23272	18	1
23389	18	1
23499	18	1
23576	18	1
23603	18	1
27258	18	1
50514	18	1
51232	18	1
54704	18	1
55161	18	1
55332	18	1
55660	18	1
55915	18	1
56180	18	1
56288	18	1
57167	18	1
57492	18	1
57552	18	1
57713	18	1
79895	18	1
84517	18	1
84953	18	1
84959	18	1
90550	18	1
93109	18	1
94134	18	1
123169	18	1
135112	18	1
137075	18	1
147339	18	1
259230	18	1
388125	18	1
400950	18	1
202	17	1
231	17	1
302	17	1
374	17	1
390	17	1
1282	17	1
1734	17	1
1889	17	1
1907	17	1
2627	17	1
2889	17	1
2934	17	1
3480	17	1
3710	17	1
4478	17	1
4616	17	1
4705	17	1
4799	17	1
4983	17	1
5911	17	1
6119	17	1
6259	17	1
6615	17	1
6720	17	1
7104	17	1
7738	17	1
8412	17	1
8915	17	1
9282	17	1
9760	17	1
9819	17	1
10413	17	1
10611	17	1
22906	17	1
22932	17	1
22954	17	1
23213	17	1
23767	17	1
25938	17	1
26130	17	1
26207	17	1
26240	17	1
26986	17	1
27250	17	1
53344	17	1
54454	17	1
55608	17	1
55770	17	1
57217	17	1
57491	17	1
57563	17	1
59271	17	1
79613	17	1
79719	17	1
83637	17	1
84561	17	1
90390	17	1
90865	17	1
91419	17	1
92126	17	1
114883	17	1
115416	17	1
121227	17	1
135114	17	1
151011	17	1
344558	17	1
389874	17	1
654463	17	1
100113407	17	1
331	16	1
650	16	1
1075	16	1
1435	16	1
1968	16	1
2200	16	1
2534	16	1
2869	16	1
3092	16	1
3176	16	1
3269	16	1
3572	16	1
3696	16	1
3775	16	1
3959	16	1
4774	16	1
5073	16	1
5128	16	1
5337	16	1
5999	16	1
6001	16	1
6493	16	1
6509	16	1
6546	16	1
6938	16	1
7023	16	1
7039	16	1
7079	16	1
7086	16	1
7414	16	1
7803	16	1
8624	16	1
8777	16	1
9263	16	1
9355	16	1
9367	16	1
9516	16	1
9554	16	1
10002	16	1
10188	16	1
10477	16	1
10643	16	1
10868	16	1
10884	16	1
11138	16	1
11163	16	1
11228	16	1
23048	16	1
23129	16	1
23175	16	1
23543	16	1
25937	16	1
26035	16	1
26152	16	1
27242	16	1
27303	16	1
27436	16	1
29104	16	1
51121	16	1
51719	16	1
54986	16	1
55117	16	1
55120	16	1
55226	16	1
55647	16	1
55839	16	1
56929	16	1
57605	16	1
58489	16	1
64207	16	1
64410	16	1
64771	16	1
65056	16	1
79109	16	1
79683	16	1
80777	16	1
83716	16	1
84128	16	1
84920	16	1
85019	16	1
87178	16	1
114821	16	1
116349	16	1
125476	16	1
125488	16	1
132864	16	1
200734	16	1
203245	16	1
221895	16	1
284948	16	1
337867	16	1
729515	16	1
100131211	16	1
301	15	1
323	15	1
368	15	1
476	15	1
571	15	1
574	15	1
613	15	1
644	15	1
947	15	1
996	15	1
1130	15	1
1284	15	1
1288	15	1
1605	15	1
1612	15	1
1729	15	1
1739	15	1
1778	15	1
1788	15	1
1806	15	1
1955	15	1
2012	15	1
2040	15	1
2100	15	1
2192	15	1
2590	15	1
2637	15	1
2820	15	1
2915	15	1
3720	15	1
3772	15	1
4149	15	1
4811	15	1
4851	15	1
4862	15	1
4929	15	1
5253	15	1
5316	15	1
5687	15	1
6433	15	1
6624	15	1
6672	15	1
6857	15	1
6867	15	1
7092	15	1
7325	15	1
7372	15	1
7514	15	1
7789	15	1
8303	15	1
8340	15	1
8553	15	1
8609	15	1
8736	15	1
8738	15	1
8942	15	1
9124	15	1
9245	15	1
9315	15	1
9358	15	1
9489	15	1
9619	15	1
9689	15	1
9989	15	1
10046	15	1
10618	15	1
10783	15	1
11098	15	1
22795	15	1
23075	15	1
23452	15	1
25836	15	1
25885	15	1
25926	15	1
26050	15	1
26960	15	1
27133	15	1
27295	15	1
50515	15	1
51141	15	1
51202	15	1
51230	15	1
51621	15	1
53353	15	1
54407	15	1
54541	15	1
54877	15	1
54901	15	1
55267	15	1
55602	15	1
55755	15	1
55857	15	1
56853	15	1
56986	15	1
57211	15	1
57451	15	1
57623	15	1
57703	15	1
63971	15	1
64332	15	1
64863	15	1
79026	15	1
79096	15	1
79810	15	1
80746	15	1
81839	15	1
83594	15	1
83657	15	1
84066	15	1
84275	15	1
84976	15	1
89797	15	1
91012	15	1
91748	15	1
113263	15	1
117581	15	1
120224	15	1
130502	15	1
137492	15	1
144577	15	1
145376	15	1
153733	15	1
154386	15	1
154810	15	1
157378	15	1
158038	15	1
169200	15	1
219333	15	1
219771	15	1
220929	15	1
221416	15	1
221937	15	1
255027	15	1
286343	15	1
339745	15	1
100131897	15	1
100144748	15	1
19	14	1
115	14	1
132	14	1
182	14	1
288	14	1
306	14	1
539	14	1
594	14	1
685	14	1
771	14	1
1454	14	1
1503	14	1
1741	14	1
1838	14	1
1847	14	1
1854	14	1
2295	14	1
2353	14	1
2530	14	1
3091	14	1
3267	14	1
3312	14	1
3569	14	1
4053	14	1
4430	14	1
4488	14	1
4664	14	1
4729	14	1
4899	14	1
4931	14	1
5074	14	1
5201	14	1
5311	14	1
5321	14	1
5327	14	1
5412	14	1
5520	14	1
5530	14	1
5584	14	1
5660	14	1
5962	14	1
6197	14	1
6233	14	1
6397	14	1
6453	14	1
6498	14	1
6558	14	1
6632	14	1
6711	14	1
6733	14	1
6926	14	1
7091	14	1
7178	14	1
7424	14	1
8030	14	1
8460	14	1
8560	14	1
8767	14	1
8826	14	1
9076	14	1
9270	14	1
9467	14	1
9536	14	1
9553	14	1
9615	14	1
9655	14	1
9935	14	1
10129	14	1
10216	14	1
10281	14	1
11343	14	1
22880	14	1
22907	14	1
22992	14	1
23078	14	1
23108	14	1
23186	14	1
23225	14	1
23274	14	1
23321	14	1
23338	14	1
23367	14	1
25941	14	1
26031	14	1
26064	14	1
27235	14	1
29766	14	1
29968	14	1
51099	14	1
51422	14	1
51608	14	1
53947	14	1
55227	14	1
55234	14	1
55294	14	1
55796	14	1
55809	14	1
56952	14	1
57522	14	1
57533	14	1
57648	14	1
57700	14	1
58526	14	1
60481	14	1
64321	14	1
64859	14	1
65983	14	1
79400	14	1
79628	14	1
79666	14	1
79783	14	1
80325	14	1
80745	14	1
81570	14	1
81846	14	1
83643	14	1
83660	14	1
83894	14	1
84071	14	1
84140	14	1
84163	14	1
84908	14	1
84918	14	1
84969	14	1
90407	14	1
92181	14	1
93986	14	1
114327	14	1
114783	14	1
115201	14	1
118611	14	1
129787	14	1
130340	14	1
132430	14	1
140876	14	1
145773	14	1
159090	14	1
163732	14	1
169792	14	1
171586	14	1
196074	14	1
202151	14	1
283518	14	1
389170	14	1
399665	14	1
401551	14	1
494188	14	1
494470	14	1
154	13	1
214	13	1
394	13	1
406	13	1
627	13	1
965	13	1
1029	13	1
1052	13	1
1104	13	1
1112	13	1
1303	13	1
1385	13	1
1387	13	1
1456	13	1
1583	13	1
1906	13	1
2274	13	1
2494	13	1
2516	13	1
2745	13	1
2768	13	1
3097	13	1
3098	13	1
3198	13	1
3574	13	1
3659	13	1
3660	13	1
3693	13	1
4087	13	1
4134	13	1
4205	13	1
4222	13	1
4688	13	1
4734	13	1
4782	13	1
5093	13	1
5155	13	1
5212	13	1
5268	13	1
5289	13	1
5525	13	1
5580	13	1
5597	13	1
5874	13	1
5894	13	1
5922	13	1
6303	13	1
6477	13	1
6536	13	1
6584	13	1
6695	13	1
7100	13	1
7430	13	1
7763	13	1
8507	13	1
8542	13	1
8554	13	1
8651	13	1
8821	13	1
8839	13	1
8887	13	1
9060	13	1
9120	13	1
9241	13	1
9429	13	1
9448	13	1
9474	13	1
9683	13	1
9778	13	1
9821	13	1
9915	13	1
9966	13	1
10049	13	1
10124	13	1
10140	13	1
10484	13	1
10538	13	1
10564	13	1
10725	13	1
10863	13	1
11069	13	1
11261	13	1
11339	13	1
22821	13	1
22883	13	1
22908	13	1
23002	13	1
23023	13	1
23135	13	1
23174	13	1
23255	13	1
23413	13	1
23514	13	1
23604	13	1
23648	13	1
23762	13	1
25902	13	1
25913	13	1
26298	13	1
28232	13	1
29107	13	1
30011	13	1
30846	13	1
51421	13	1
54758	13	1
54796	13	1
54852	13	1
54874	13	1
55160	13	1
55366	13	1
55787	13	1
57018	13	1
57158	13	1
57187	13	1
57509	13	1
64225	13	1
64283	13	1
65979	13	1
79574	13	1
79605	13	1
79646	13	1
79745	13	1
79758	13	1
79853	13	1
79980	13	1
80314	13	1
83549	13	1
83941	13	1
84246	13	1
84364	13	1
84418	13	1
84816	13	1
84952	13	1
84985	13	1
85379	13	1
94240	13	1
122953	13	1
135228	13	1
140710	13	1
145482	13	1
148641	13	1
149840	13	1
154467	13	1
199990	13	1
201456	13	1
203238	13	1
221035	13	1
221749	13	1
222171	13	1
255324	13	1
266727	13	1
283807	13	1
284217	13	1
284565	13	1
285590	13	1
342184	13	1
347404	13	1
388282	13	1
100288801	13	1
27	12	1
102	12	1
104	12	1
308	12	1
595	12	1
653	12	1
654	12	1
1012	12	1
1028	12	1
1033	12	1
1306	12	1
1453	12	1
1499	12	1
1514	12	1
1647	12	1
1659	12	1
1718	12	1
1827	12	1
2009	12	1
2036	12	1
2078	12	1
2199	12	1
2304	12	1
2309	12	1
2649	12	1
2683	12	1
2888	12	1
3075	12	1
3141	12	1
3162	12	1
3551	12	1
3592	12	1
3655	12	1
3987	12	1
4082	12	1
4129	12	1
4179	12	1
4288	12	1
4773	12	1
4790	12	1
4792	12	1
4835	12	1
4864	12	1
4898	12	1
4947	12	1
5110	12	1
5127	12	1
5136	12	1
5138	12	1
5166	12	1
5292	12	1
5362	12	1
5529	12	1
5573	12	1
5727	12	1
5787	12	1
5791	12	1
5903	12	1
5917	12	1
5931	12	1
6249	12	1
6281	12	1
6404	12	1
6578	12	1
6635	12	1
6764	12	1
6801	12	1
6935	12	1
7035	12	1
7077	12	1
7098	12	1
7114	12	1
7317	12	1
7356	12	1
7410	12	1
7422	12	1
7434	12	1
7760	12	1
7837	12	1
8140	12	1
8301	12	1
8774	12	1
8871	12	1
9053	12	1
9175	12	1
9201	12	1
9218	12	1
9662	12	1
9665	12	1
9754	12	1
9875	12	1
9990	12	1
10116	12	1
10154	12	1
10184	12	1
10509	12	1
10579	12	1
10602	12	1
10801	12	1
10947	12	1
11021	12	1
11112	12	1
11227	12	1
22856	12	1
23105	12	1
23189	12	1
23228	12	1
23244	12	1
23279	12	1
23331	12	1
23336	12	1
23370	12	1
23431	12	1
23469	12	1
23473	12	1
23515	12	1
23528	12	1
23555	12	1
25816	12	1
25829	12	1
27067	12	1
27069	12	1
27115	12	1
27249	12	1
28957	12	1
29088	12	1
29978	12	1
51019	12	1
51278	12	1
51282	12	1
51514	12	1
51678	12	1
51765	12	1
51776	12	1
54205	12	1
54751	12	1
54764	12	1
54855	12	1
54892	12	1
54926	12	1
54971	12	1
55074	12	1
55114	12	1
55200	12	1
55612	12	1
55690	12	1
55751	12	1
56169	12	1
56951	12	1
56956	12	1
57186	12	1
57591	12	1
57596	12	1
57822	12	1
58155	12	1
58490	12	1
58516	12	1
60559	12	1
64116	12	1
64837	12	1
64951	12	1
79008	12	1
79582	12	1
79657	12	1
79705	12	1
79888	12	1
80820	12	1
81930	12	1
83464	12	1
83696	12	1
83853	12	1
84247	12	1
84679	12	1
85395	12	1
90293	12	1
90411	12	1
90993	12	1
91147	12	1
92014	12	1
92521	12	1
92737	12	1
114899	12	1
124540	12	1
145741	12	1
146227	12	1
148398	12	1
154807	12	1
154881	12	1
157657	12	1
160518	12	1
170690	12	1
219790	12	1
256006	12	1
256021	12	1
284207	12	1
286451	12	1
347735	12	1
387718	12	1
389136	12	1
399726	12	1
548593	12	1
729830	12	1
