# Supplementary material for: Cell type-selective disease-association of genes under high regulatory load
Source: Nucleic Acids Res. 2015 Oct 10;43(18):8839–55. doi: 10.1093/nar/gkv863 (PMC4605313; doi:10.1093/nar/gkv863)
Supplement: SUPPLEMENTARY DATA [file supp_gkv863_nar-01077-z-2015-File011.zip › HighEnhLoad_HUVEC_10PCNT_02-Feb-2015.txt]

Entrez Gene ID	Nr Enh	H3K4me3 status
1316	79	1
4781	79	1
3091	72	1
677	69	1
6925	66	1
3084	65	1
83592	65	1
50807	63	1
4609	62	1
6659	62	1
64750	62	1
5583	61	1
2034	60	1
4651	60	1
23348	60	1
2122	59	1
50651	59	1
2308	58	1
54880	58	1
57178	58	1
351	57	1
4774	57	1
27086	57	1
64283	57	1
182	56	1
10395	56	1
55534	56	1
84952	56	1
23001	55	1
84750	55	1
652	54	1
2335	54	1
5420	54	1
5890	54	1
10253	54	1
11214	54	1
57511	54	1
157638	54	1
729420	54	1
2113	53	1
4026	53	1
23414	53	1
1806	52	1
8653	52	1
23043	52	1
29761	52	1
83943	52	1
2131	51	1
8829	51	1
25925	51	1
81624	51	1
400360	51	1
678	50	1
8091	50	1
8559	50	1
8777	50	1
9630	50	1
79801	50	1
89797	50	1
8507	49	1
10252	49	1
10801	49	1
55959	49	1
522	48	1
6564	48	1
7204	48	1
28951	48	1
2887	47	1
4092	47	1
5581	47	1
23328	47	1
57182	47	1
2908	46	1
4052	46	1
4258	46	1
9444	46	1
23092	46	1
27303	46	1
55277	46	1
84517	46	1
116987	46	1
131566	46	1
144165	46	1
387882	46	1
1846	45	1
6840	45	1
9353	45	1
9612	45	1
10221	45	1
55686	45	1
64778	45	1
9732	44	1
11217	44	1
23150	44	1
57211	44	1
57507	44	1
83478	44	1
2776	43	1
5336	43	1
5362	43	1
6482	43	1
10242	43	1
51571	43	1
80790	43	1
84959	43	1
91584	43	1
100506581	43	1
1601	42	1
22829	42	1
23327	42	1
27161	42	1
51669	42	1
344558	42	1
2355	41	1
4330	41	1
5139	41	1
10105	41	1
10370	41	1
80323	41	1
151525	41	1
473	40	1
947	40	1
2321	40	1
3097	40	1
5747	40	1
6938	40	1
8609	40	1
9891	40	1
25902	40	1
57492	40	1
79718	40	1
81848	40	1
85461	40	1
127018	40	1
152002	40	1
167227	40	1
650	39	1
1946	39	1
1948	39	1
2176	39	1
2762	39	1
4082	39	1
5937	39	1
7088	39	1
9079	39	1
9365	39	1
10123	39	1
10586	39	1
26064	39	1
54491	39	1
84319	39	1
90390	39	1
131583	39	1
151011	39	1
196074	39	1
220929	39	1
643314	39	1
658	38	1
667	38	1
3725	38	1
5128	38	1
6695	38	1
6935	38	1
7424	38	1
9448	38	1
10018	38	1
23075	38	1
55133	38	1
55622	38	1
56288	38	1
81578	38	1
91768	38	1
359948	38	1
390	37	1
861	37	1
4254	37	1
5028	37	1
7357	37	1
8672	37	1
8828	37	1
8848	37	1
9590	37	1
9760	37	1
23677	37	1
27249	37	1
29104	37	1
54465	37	1
55711	37	1
64067	37	1
64682	37	1
84909	37	1
153090	37	1
340481	37	1
374819	37	1
135	36	1
862	36	1
2300	36	1
2317	36	1
2494	36	1
3688	36	1
4091	36	1
4773	36	1
6461	36	1
6514	36	1
7026	36	1
7404	36	1
8660	36	1
9411	36	1
9686	36	1
9693	36	1
10203	36	1
10736	36	1
11259	36	1
11278	36	1
22822	36	1
22903	36	1
54463	36	1
57580	36	1
90627	36	1
90799	36	1
92949	36	1
166614	36	1
87	35	1
1848	35	1
4281	35	1
5608	35	1
7048	35	1
9425	35	1
9577	35	1
10455	35	1
11103	35	1
56603	35	1
56999	35	1
57608	35	1
84210	35	1
121227	35	1
121512	35	1
100287036	35	1
1012	34	1
1033	34	1
4289	34	1
5784	34	1
5922	34	1
8898	34	1
10769	34	1
26136	34	1
26137	34	1
51274	34	1
51705	34	1
56950	34	1
64420	34	1
79730	34	1
81846	34	1
115207	34	1
121536	34	1
151112	34	1
221061	34	1
255967	34	1
345757	34	1
644943	34	1
323	33	1
1295	33	1
1603	33	1
1906	33	1
4286	33	1
4306	33	1
4729	33	1
5787	33	1
5983	33	1
8411	33	1
9262	33	1
9645	33	1
9811	33	1
9957	33	1
10397	33	1
10533	33	1
10611	33	1
10920	33	1
23362	33	1
23499	33	1
29970	33	1
51429	33	1
57222	33	1
84298	33	1
84441	33	1
84869	33	1
220441	33	1
221143	33	1
104	32	1
858	32	1
2869	32	1
3572	32	1
5151	32	1
6446	32	1
6857	32	1
7042	32	1
7544	32	1
7582	32	1
8436	32	1
10234	32	1
10409	32	1
10602	32	1
22828	32	1
22934	32	1
23768	32	1
26118	32	1
26286	32	1
51375	32	1
57520	32	1
64399	32	1
79742	32	1
81567	32	1
94134	32	1
112399	32	1
133015	32	1
158135	32	1
729857	32	1
196	31	1
2200	31	1
2246	31	1
2296	31	1
3709	31	1
3983	31	1
5205	31	1
5806	31	1
6622	31	1
7003	31	1
9397	31	1
9839	31	1
10424	31	1
10472	31	1
10651	31	1
11082	31	1
11221	31	1
23268	31	1
26130	31	1
29123	31	1
54901	31	1
55904	31	1
56203	31	1
64321	31	1
79109	31	1
80821	31	1
127795	31	1
143458	31	1
400954	31	1
659	30	1
1183	30	1
1647	30	1
2004	30	1
2290	30	1
3592	30	1
3600	30	1
3660	30	1
5295	30	1
5358	30	1
5742	30	1
5770	30	1
6251	30	1
7050	30	1
7481	30	1
7587	30	1
8853	30	1
8995	30	1
9804	30	1
10257	30	1
11228	30	1
22918	30	1
22943	30	1
23175	30	1
23243	30	1
23389	30	1
23498	30	1
25780	30	1
55634	30	1
80031	30	1
80070	30	1
89795	30	1
90102	30	1
92126	30	1
117583	30	1
145781	30	1
220107	30	1
285513	30	1
729515	30	1
100820829	30	1
463	29	1
800	29	1
949	29	1
1112	29	1
1244	29	1
2120	29	1
2909	29	1
3280	29	1
3791	29	1
4154	29	1
4233	29	1
5289	29	1
5332	29	1
5530	29	1
5734	29	1
7090	29	1
7450	29	1
8111	29	1
8439	29	1
9435	29	1
23034	29	1
23242	29	1
25771	29	1
26747	29	1
27115	29	1
55089	29	1
57018	29	1
64410	29	1
64759	29	1
64859	29	1
79658	29	1
84062	29	1
92014	29	1
145567	29	1
161198	29	1
219621	29	1
286144	29	1
389432	29	1
399947	29	1
2643	28	1
3037	28	1
3624	28	1
4211	28	1
6001	28	1
6711	28	1
7025	28	1
7091	28	1
8239	28	1
8613	28	1
8869	28	1
9194	28	1
9223	28	1
10484	28	1
11163	28	1
23266	28	1
23275	28	1
23384	28	1
23613	28	1
25932	28	1
26509	28	1
54796	28	1
55082	28	1
56034	28	1
63971	28	1
83641	28	1
85379	28	1
91419	28	1
92017	28	1
112574	28	1
121441	28	1
124359	28	1
144347	28	1
202018	28	1
283349	28	1
375449	28	1
636	27	1
1000	27	1
1290	27	1
1525	27	1
1592	27	1
1602	27	1
4128	27	1
4223	27	1
4299	27	1
5932	27	1
5991	27	1
6397	27	1
7057	27	1
7405	27	1
8082	27	1
8412	27	1
9096	27	1
10365	27	1
10371	27	1
10644	27	1
23194	27	1
23236	27	1
23239	27	1
23261	27	1
23543	27	1
26960	27	1
27067	27	1
51611	27	1
54206	27	1
54536	27	1
55075	27	1
55144	27	1
55313	27	1
55347	27	1
57007	27	1
57477	27	1
64328	27	1
79633	27	1
79705	27	1
79960	27	1
83872	27	1
84159	27	1
89796	27	1
93663	27	1
153657	27	1
220988	27	1
399979	27	1
1040	26	1
1879	26	1
2257	26	1
3082	26	1
3778	26	1
4131	26	1
4338	26	1
4857	26	1
4897	26	1
5142	26	1
5144	26	1
6558	26	1
7145	26	1
8202	26	1
8291	26	1
8470	26	1
8626	26	1
9352	26	1
9972	26	1
10000	26	1
10531	26	1
10873	26	1
23303	26	1
23760	26	1
27430	26	1
29103	26	1
54602	26	1
55068	26	1
55970	26	1
57161	26	1
63898	26	1
64754	26	1
79645	26	1
80036	26	1
83941	26	1
84128	26	1
84632	26	1
84910	26	1
84935	26	1
115827	26	1
117248	26	1
140609	26	1
150094	26	1
167465	26	1
219771	26	1
256227	26	1
285195	26	1
286053	26	1
25	25	1
216	25	1
306	25	1
367	25	1
1854	25	1
1859	25	1
1889	25	1
2766	25	1
2770	25	1
3281	25	1
4088	25	1
5962	25	1
6310	25	1
6456	25	1
6733	25	1
7168	25	1
7324	25	1
7336	25	1
8428	25	1
8767	25	1
9124	25	1
9314	25	1
9341	25	1
9462	25	1
9553	25	1
10098	25	1
11141	25	1
22906	25	1
23022	25	1
23174	25	1
27185	25	1
29088	25	1
29107	25	1
54093	25	1
54407	25	1
54861	25	1
54891	25	1
55247	25	1
57496	25	1
57630	25	1
59343	25	1
60312	25	1
64101	25	1
80243	25	1
83657	25	1
84275	25	1
114991	25	1
168374	25	1
196527	25	1
201475	25	1
219623	25	1
257415	25	1
343990	25	1
375248	25	1
401474	25	1
651746	25	1
654	24	1
801	24	1
868	24	1
1021	24	1
1106	24	1
1662	24	1
1788	24	1
1901	24	1
2114	24	1
2534	24	1
3298	24	1
3486	24	1
3842	24	1
3908	24	1
4017	24	1
4507	24	1
4616	24	1
5209	24	1
5588	24	1
5796	24	1
6533	24	1
7325	24	1
7328	24	1
8208	24	1
8573	24	1
9315	24	1
9788	24	1
9853	24	1
9871	24	1
9948	24	1
10046	24	1
10135	24	1
11166	24	1
23002	24	1
23078	24	1
23358	24	1
26045	24	1
28984	24	1
55074	24	1
55536	24	1
55636	24	1
55915	24	1
57224	24	1
57584	24	1
57730	24	1
58155	24	1
63951	24	1
64332	24	1
79659	24	1
80176	24	1
81615	24	1
84251	24	1
84894	24	1
85019	24	1
87769	24	1
113115	24	1
115286	24	1
123016	24	1
221178	24	1
222234	24	1
340351	24	1
729920	24	1
539	23	1
549	23	1
753	23	1
1105	23	1
1385	23	1
1514	23	1
2596	23	1
2637	23	1
2650	23	1
2697	23	1
2799	23	1
2863	23	1
3673	23	1
4288	23	1
4739	23	1
4983	23	1
5795	23	1
6196	23	1
6509	23	1
8743	23	1
8915	23	1
8994	23	1
9270	23	1
9467	23	1
9517	23	1
9771	23	1
9819	23	1
10090	23	1
10402	23	1
10650	23	1
11320	23	1
22856	23	1
22936	23	1
23648	23	1
26031	23	1
26585	23	1
27044	23	1
27123	23	1
51454	23	1
51602	23	1
54704	23	1
55291	23	1
55628	23	1
56907	23	1
57162	23	1
57688	23	1
58504	23	1
58526	23	1
60494	23	1
64693	23	1
79008	23	1
79618	23	1
79643	23	1
79968	23	1
84953	23	1
90523	23	1
115548	23	1
116328	23	1
122786	23	1
128710	23	1
168455	23	1
253827	23	1
342184	23	1
344148	23	1
441061	23	1
548593	23	1
571	22	1
817	22	1
832	22	1
1009	22	1
1030	22	1
1266	22	1
1284	22	1
1289	22	1
1404	22	1
1488	22	1
1612	22	1
2632	22	1
2744	22	1
2768	22	1
2820	22	1
3090	22	1
3098	22	1
3569	22	1
3707	22	1
3720	22	1
3918	22	1
4053	22	1
4205	22	1
4643	22	1
4837	22	1
4899	22	1
5122	22	1
5163	22	1
5201	22	1
5305	22	1
5352	22	1
5587	22	1
5599	22	1
6453	22	1
6897	22	1
7092	22	1
7372	22	1
7520	22	1
7837	22	1
8204	22	1
8553	22	1
8871	22	1
9414	22	1
9734	22	1
9792	22	1
10049	22	1
10184	22	1
10783	22	1
10982	22	1
11030	22	1
11174	22	1
11215	22	1
22832	22	1
23112	22	1
23302	22	1
23576	22	1
25831	22	1
27145	22	1
55129	22	1
55214	22	1
55225	22	1
55754	22	1
56892	22	1
57142	22	1
57480	22	1
57561	22	1
57574	22	1
57600	22	1
57721	22	1
59269	22	1
59271	22	1
64784	22	1
64841	22	1
79738	22	1
80333	22	1
84187	22	1
84250	22	1
84529	22	1
85463	22	1
134728	22	1
150864	22	1
154043	22	1
157378	22	1
160492	22	1
170692	22	1
203069	22	1
221981	22	1
345079	22	1
353324	22	1
400451	22	1
728215	22	1
100133941	22	1
154	21	1
374	21	1
928	21	1
961	21	1
1534	21	1
1847	21	1
2313	21	1
2625	21	1
2788	21	1
3142	21	1
3654	21	1
3895	21	1
3910	21	1
4134	21	1
4325	21	1
4907	21	1
4976	21	1
5071	21	1
5629	21	1
5915	21	1
5998	21	1
6160	21	1
6239	21	1
6256	21	1
6546	21	1
6720	21	1
6781	21	1
7541	21	1
8460	21	1
9162	21	1
9229	21	1
9564	21	1
9663	21	1
9886	21	1
10283	21	1
10285	21	1
11069	21	1
22876	21	1
23094	21	1
23293	21	1
23671	21	1
25924	21	1
26052	21	1
27295	21	1
50863	21	1
51660	21	1
51735	21	1
53947	21	1
54438	21	1
54877	21	1
55137	21	1
55187	21	1
55603	21	1
55647	21	1
56911	21	1
57521	21	1
64855	21	1
65084	21	1
79683	21	1
79772	21	1
84059	21	1
84230	21	1
84708	21	1
84978	21	1
89978	21	1
91351	21	1
93109	21	1
134265	21	1
146395	21	1
221395	21	1
387923	21	1
408029	21	1
285	20	1
596	20	1
1282	20	1
2000	20	1
2040	20	1
2395	20	1
2917	20	1
3655	20	1
3708	20	1
3912	20	1
4008	20	1
4048	20	1
4430	20	1
4478	20	1
4782	20	1
5337	20	1
5797	20	1
6095	20	1
6229	20	1
6497	20	1
6624	20	1
6641	20	1
7112	20	1
7410	20	1
7412	20	1
7707	20	1
7871	20	1
8193	20	1
8925	20	1
9249	20	1
9413	20	1
9678	20	1
9685	20	1
9710	20	1
9759	20	1
9846	20	1
10099	20	1
10449	20	1
10461	20	1
10867	20	1
10979	20	1
11157	20	1
11252	20	1
11343	20	1
22836	20	1
22982	20	1
23077	20	1
23081	20	1
23127	20	1
23136	20	1
23287	20	1
23528	20	1
23657	20	1
26018	20	1
27199	20	1
28989	20	1
29116	20	1
29982	20	1
29995	20	1
30011	20	1
54495	20	1
54926	20	1
55612	20	1
55734	20	1
56172	20	1
57621	20	1
58472	20	1
60685	20	1
63892	20	1
63895	20	1
64123	20	1
79628	20	1
79649	20	1
79966	20	1
80325	20	1
80781	20	1
90678	20	1
90871	20	1
114781	20	1
114793	20	1
137075	20	1
139886	20	1
221037	20	1
284273	20	1
320	19	1
408	19	1
665	19	1
857	19	1
960	19	1
1063	19	1
1303	19	1
1519	19	1
1523	19	1
1634	19	1
2043	19	1
2099	19	1
2181	19	1
2273	19	1
2888	19	1
3241	19	1
3251	19	1
3480	19	1
3490	19	1
3763	19	1
3977	19	1
3987	19	1
4086	19	1
4204	19	1
4862	19	1
5073	19	1
5074	19	1
5188	19	1
5898	19	1
5903	19	1
5912	19	1
6645	19	1
6907	19	1
7035	19	1
7903	19	1
8313	19	1
8325	19	1
8491	19	1
8621	19	1
8816	19	1
8862	19	1
8874	19	1
9358	19	1
9758	19	1
10010	19	1
10079	19	1
10085	19	1
10217	19	1
10282	19	1
10512	19	1
10603	19	1
10806	19	1
11237	19	1
22871	19	1
22907	19	1
22999	19	1
23107	19	1
23272	19	1
23274	19	1
23345	19	1
23562	19	1
26511	19	1
27122	19	1
27436	19	1
29035	19	1
29099	19	1
50853	19	1
51121	19	1
51554	19	1
51809	19	1
54476	19	1
54510	19	1
55901	19	1
55930	19	1
56169	19	1
57448	19	1
57522	19	1
60468	19	1
64374	19	1
64839	19	1
79810	19	1
80005	19	1
80777	19	1
83464	19	1
84870	19	1
115123	19	1
134429	19	1
135228	19	1
144577	19	1
145814	19	1
154807	19	1
154810	19	1
154881	19	1
157506	19	1
168667	19	1
169792	19	1
196051	19	1
201595	19	1
414318	19	1
643155	19	1
100288142	19	1
158	18	1
214	18	1
301	18	1
622	18	1
687	18	1
688	18	1
1175	18	1
1654	18	1
1838	18	1
1956	18	1
2066	18	1
2590	18	1
2627	18	1
2673	18	1
2889	18	1
3739	18	1
4300	18	1
4613	18	1
4644	18	1
4673	18	1
4734	18	1
4915	18	1
4935	18	1
5101	18	1
5218	18	1
5687	18	1
5825	18	1
5860	18	1
6002	18	1
6192	18	1
6934	18	1
7143	18	1
7227	18	1
7414	18	1
8110	18	1
8476	18	1
8774	18	1
9267	18	1
9586	18	1
9655	18	1
9863	18	1
9865	18	1
9882	18	1
10165	18	1
10771	18	1
10928	18	1
10988	18	1
11031	18	1
11077	18	1
22898	18	1
22932	18	1
23291	18	1
23593	18	1
23682	18	1
23767	18	1
26002	18	1
27235	18	1
27314	18	1
50515	18	1
51313	18	1
51719	18	1
54453	18	1
54462	18	1
54627	18	1
54896	18	1
55246	18	1
55357	18	1
55568	18	1
55589	18	1
55601	18	1
55660	18	1
55705	18	1
56990	18	1
57217	18	1
57381	18	1
57552	18	1
57563	18	1
57589	18	1
57623	18	1
79627	18	1
79644	18	1
79712	18	1
80014	18	1
84168	18	1
84541	18	1
84679	18	1
84899	18	1
90411	18	1
92346	18	1
125228	18	1
130340	18	1
130733	18	1
145501	18	1
158471	18	1
196528	18	1
196993	18	1
199857	18	1
220042	18	1
253260	18	1
255488	18	1
283416	18	1
387103	18	1
389170	18	1
400818	18	1
27	17	1
118	17	1
406	17	1
594	17	1
685	17	1
734	17	1
816	17	1
998	17	1
1052	17	1
1305	17	1
1465	17	1
1627	17	1
1757	17	1
1809	17	1
2078	17	1
2100	17	1
2149	17	1
2821	17	1
3087	17	1
3176	17	1
3554	17	1
3659	17	1
3755	17	1
4126	17	1
4790	17	1
4947	17	1
5066	17	1
5095	17	1
5154	17	1
5520	17	1
5578	17	1
5743	17	1
6091	17	1
6492	17	1
6493	17	1
6653	17	1
6660	17	1
6727	17	1
7010	17	1
7049	17	1
7068	17	1
7082	17	1
7181	17	1
7430	17	1
7704	17	1
7982	17	1
8284	17	1
8321	17	1
8600	17	1
8624	17	1
8651	17	1
8727	17	1
8851	17	1
9020	17	1
9077	17	1
9100	17	1
9208	17	1
9231	17	1
9263	17	1
9497	17	1
9712	17	1
9873	17	1
10972	17	1
22801	17	1
22848	17	1
23189	17	1
23228	17	1
23230	17	1
23704	17	1
25819	17	1
25885	17	1
25948	17	1
28996	17	1
29799	17	1
51253	17	1
51316	17	1
51361	17	1
51422	17	1
51435	17	1
51474	17	1
53344	17	1
54765	17	1
54808	17	1
54873	17	1
55275	17	1
55740	17	1
55785	17	1
56884	17	1
56925	17	1
57458	17	1
57531	17	1
57609	17	1
65983	17	1
79024	17	1
79731	17	1
79746	17	1
79827	17	1
80210	17	1
81488	17	1
81542	17	1
81555	17	1
83604	17	1
84570	17	1
84957	17	1
85395	17	1
112616	17	1
114803	17	1
115426	17	1
118429	17	1
124989	17	1
125488	17	1
129804	17	1
143279	17	1
147841	17	1
168090	17	1
203102	17	1
221035	17	1
221937	17	1
284695	17	1
392636	17	1
113	16	1
466	16	1
488	16	1
493	16	1
767	16	1
988	16	1
1198	16	1
1363	16	1
1452	16	1
1490	16	1
1611	16	1
1910	16	1
2044	16	1
2150	16	1
2872	16	1
2891	16	1
3092	16	1
3141	16	1
3357	16	1
3685	16	1
3696	16	1
3909	16	1
4001	16	1
4040	16	1
4267	16	1
4642	16	1
4752	16	1
4953	16	1
5099	16	1
5125	16	1
5137	16	1
5228	16	1
5321	16	1
5500	16	1
5550	16	1
5594	16	1
5801	16	1
6009	16	1
6059	16	1
6541	16	1
6617	16	1
6747	16	1
6954	16	1
7472	16	1
7532	16	1
7534	16	1
7881	16	1
8295	16	1
8452	16	1
8464	16	1
8540	16	1
8801	16	1
8805	16	1
8814	16	1
8826	16	1
9061	16	1
9209	16	1
9282	16	1
9388	16	1
9568	16	1
9616	16	1
9644	16	1
9674	16	1
9736	16	1
9844	16	1
9874	16	1
9933	16	1
9984	16	1
10116	16	1
10124	16	1
10391	16	1
10428	16	1
10438	16	1
10678	16	1
10943	16	1
22887	16	1
23048	16	1
23060	16	1
23101	16	1
23224	16	1
23233	16	1
23283	16	1
23514	16	1
23556	16	1
25797	16	1
25829	16	1
26579	16	1
27074	16	1
27113	16	1
29780	16	1
29967	16	1
51123	16	1
51256	16	1
51312	16	1
51434	16	1
51701	16	1
51733	16	1
53342	16	1
54532	16	1
54874	16	1
54986	16	1
55227	16	1
55591	16	1
55717	16	1
56895	16	1
57088	16	1
57118	16	1
57154	16	1
57186	16	1
57591	16	1
57665	16	1
57709	16	1
64083	16	1
64097	16	1
64582	16	1
79605	16	1
79642	16	1
79733	16	1
79783	16	1
79834	16	1
79870	16	1
80762	16	1
81035	16	1
83439	16	1
84056	16	1
84068	16	1
84561	16	1
85460	16	1
90268	16	1
91012	16	1
92154	16	1
92737	16	1
127544	16	1
130497	16	1
130872	16	1
132720	16	1
136259	16	1
140688	16	1
153339	16	1
154790	16	1
166336	16	1
201176	16	1
219790	16	1
221895	16	1
256021	16	1
284058	16	1
375612	16	1
541578	16	1
619279	16	1
730094	16	1
768211	16	1
100113407	16	1
