# Supplementary material for: Cell type-selective disease-association of genes under high regulatory load
Source: Nucleic Acids Res. 2015 Oct 10;43(18):8839–55. doi: 10.1093/nar/gkv863 (PMC4605313; doi:10.1093/nar/gkv863)
Supplement: SUPPLEMENTARY DATA [file supp_gkv863_nar-01077-z-2015-File011.zip › HighEnhLoad_HSMM_10PCNT_02-Feb-2015.txt]

Entrez Gene ID	Nr Enh	H3K4me3 status
861	131	1
677	101	1
8287	100	1
3037	93	1
4026	87	1
1316	86	1
64759	85	1
90665	84	1
2131	80	1
8660	80	1
83660	80	1
400360	80	1
2908	79	1
4684	79	1
6641	78	1
10242	78	1
57507	78	1
79718	78	1
50807	77	1
5890	76	1
55277	76	1
55691	76	1
4609	75	1
89797	75	1
6925	74	1
23092	73	1
11221	72	1
23286	72	1
387882	72	1
868	71	1
64283	71	1
182	70	1
90390	70	1
7048	69	1
54093	68	1
3667	67	1
5069	67	1
11096	67	1
1295	66	1
5332	66	1
7145	66	1
8507	66	1
9891	66	1
11278	66	1
1846	65	1
3778	65	1
3084	64	1
57178	64	1
3600	63	1
6546	63	1
6662	63	1
7003	63	1
83592	63	1
124540	63	1
1859	62	1
23001	62	1
26137	62	1
50651	62	1
54102	62	1
55089	62	1
56034	62	1
2534	61	1
4092	61	1
7091	61	1
27303	61	1
51571	61	1
80157	61	1
92126	61	1
4088	60	1
10252	60	1
10867	60	1
23704	60	1
50514	60	1
65983	60	1
6897	59	1
9612	59	1
28951	59	1
51669	59	1
729420	59	1
1012	58	1
6310	58	1
8829	58	1
10370	58	1
23199	58	1
23328	58	1
26585	58	1
667	57	1
1519	57	1
6935	57	1
7587	57	1
8445	57	1
9811	57	1
83478	57	1
2195	56	1
4208	56	1
9839	56	1
54880	56	1
3720	55	1
7090	55	1
9628	55	1
10253	55	1
23213	55	1
81578	55	1
92949	55	1
100506581	55	1
390	54	1
3486	54	1
10395	54	1
22882	54	1
50863	54	1
2619	53	1
2650	53	1
4082	53	1
11217	53	1
29970	53	1
79645	53	1
79801	53	1
116987	53	1
131566	53	1
359948	53	1
1289	52	1
2308	52	1
3624	52	1
7168	52	1
7204	52	1
23389	52	1
64778	52	1
143458	52	1
1000	51	1
3763	51	1
8204	51	1
8559	51	1
9444	51	1
23002	51	1
23327	51	1
23362	51	1
26037	51	1
29761	51	1
64067	51	1
80745	51	1
147372	51	1
2766	50	1
4651	50	1
7058	50	1
10920	50	1
23175	50	1
54602	50	1
64410	50	1
79783	50	1
84623	50	1
158471	50	1
220929	50	1
342184	50	1
400954	50	1
639	49	1
1282	49	1
3281	49	1
3592	49	1
7042	49	1
9314	49	1
11214	49	1
55313	49	1
57511	49	1
79712	49	1
122786	49	1
201633	49	1
287	48	1
1009	48	1
4330	48	1
8828	48	1
10018	48	1
10424	48	1
22982	48	1
55733	48	1
79802	48	1
84692	48	1
127018	48	1
168090	48	1
644943	48	1
678	47	1
1112	47	1
1638	47	1
2200	47	1
4306	47	1
7336	47	1
7764	47	1
10082	47	1
23261	47	1
53405	47	1
64682	47	1
79670	47	1
79960	47	1
84319	47	1
90362	47	1
93663	47	1
94134	47	1
130497	47	1
463	46	1
817	46	1
2355	46	1
3908	46	1
6664	46	1
7424	46	1
23254	46	1
26010	46	1
27161	46	1
54407	46	1
157638	46	1
860	45	1
1806	45	1
2113	45	1
2300	45	1
6239	45	1
8091	45	1
8898	45	1
9804	45	1
23358	45	1
55068	45	1
116328	45	1
166614	45	1
201266	45	1
652	44	1
800	44	1
3756	44	1
4094	44	1
4131	44	1
4781	44	1
6446	44	1
10801	44	1
22903	44	1
22936	44	1
27249	44	1
51274	44	1
56288	44	1
57630	44	1
79191	44	1
79627	44	1
92017	44	1
285704	44	1
399979	44	1
147	43	1
1293	43	1
1499	43	1
4124	43	1
7088	43	1
7857	43	1
9341	43	1
9577	43	1
10090	43	1
10154	43	1
10221	43	1
25932	43	1
26579	43	1
54796	43	1
58526	43	1
80821	43	1
81553	43	1
144347	43	1
389432	43	1
442247	43	1
196	42	1
1946	42	1
2059	42	1
5295	42	1
5784	42	1
9308	42	1
26053	42	1
29099	42	1
55075	42	1
56895	42	1
57194	42	1
64101	42	1
64409	42	1
80114	42	1
80139	42	1
84159	42	1
117583	42	1
87	41	1
1021	41	1
2070	41	1
2335	41	1
4916	41	1
5188	41	1
5550	41	1
5793	41	1
6907	41	1
7227	41	1
8738	41	1
8821	41	1
10512	41	1
10736	41	1
27086	41	1
56341	41	1
144699	41	1
169792	41	1
220107	41	1
283518	41	1
388125	41	1
729993	41	1
473	40	1
1854	40	1
2176	40	1
2590	40	1
4289	40	1
6508	40	1
7050	40	1
7474	40	1
9630	40	1
10184	40	1
10744	40	1
10769	40	1
10891	40	1
23078	40	1
24141	40	1
27185	40	1
29968	40	1
54986	40	1
55915	40	1
57616	40	1
64859	40	1
84909	40	1
139886	40	1
201562	40	1
643365	40	1
214	39	1
1303	39	1
4281	39	1
4638	39	1
5122	39	1
5588	39	1
5991	39	1
7025	39	1
7057	39	1
8038	39	1
25771	39	1
25814	39	1
25925	39	1
54463	39	1
54495	39	1
56603	39	1
58499	39	1
79658	39	1
80070	39	1
84441	39	1
219771	39	1
594	38	1
688	38	1
1052	38	1
2034	38	1
2890	38	1
3688	38	1
3725	38	1
4430	38	1
9352	38	1
9448	38	1
9882	38	1
10105	38	1
23429	38	1
55133	38	1
56950	38	1
57415	38	1
81848	38	1
84457	38	1
84570	38	1
144165	38	1
219770	38	1
386618	38	1
622	37	1
1404	37	1
1490	37	1
2181	37	1
5800	37	1
8464	37	1
8853	37	1
8874	37	1
9215	37	1
9223	37	1
9435	37	1
10000	37	1
23657	37	1
26286	37	1
54206	37	1
54970	37	1
54971	37	1
56479	37	1
84187	37	1
92565	37	1
145389	37	1
221895	37	1
256691	37	1
351	36	1
988	36	1
1956	36	1
2072	36	1
3480	36	1
4883	36	1
5362	36	1
6484	36	1
7799	36	1
8239	36	1
8452	36	1
8838	36	1
9358	36	1
10010	36	1
10979	36	1
22999	36	1
51339	36	1
54465	36	1
54491	36	1
57521	36	1
80323	36	1
151011	36	1
161291	36	1
168667	36	1
344558	36	1
388677	36	1
104	35	1
367	35	1
1123	35	1
1266	35	1
1948	35	1
2043	35	1
4853	35	1
5128	35	1
5770	35	1
8777	35	1
9693	35	1
10409	35	1
10531	35	1
10533	35	1
10771	35	1
22821	35	1
22822	35	1
22941	35	1
23085	35	1
23514	35	1
27044	35	1
29103	35	1
29104	35	1
51232	35	1
55634	35	1
55686	35	1
56999	35	1
57142	35	1
57211	35	1
64222	35	1
64750	35	1
79605	35	1
84750	35	1
84952	35	1
117248	35	1
128710	35	1
145814	35	1
157285	35	1
166336	35	1
257415	35	1
285195	35	1
345079	35	1
642987	35	1
100287036	35	1
960	34	1
1456	34	1
1739	34	1
3097	34	1
3593	34	1
4091	34	1
4919	34	1
4983	34	1
5747	34	1
5937	34	1
6492	34	1
6541	34	1
6938	34	1
7078	34	1
7325	34	1
7372	34	1
8313	34	1
8887	34	1
8915	34	1
9792	34	1
10123	34	1
22891	34	1
22990	34	1
23613	34	1
29123	34	1
51299	34	1
51375	34	1
54453	34	1
54510	34	1
55294	34	1
57118	34	1
57584	34	1
57619	34	1
60559	34	1
81542	34	1
115207	34	1
115825	34	1
123016	34	1
145567	34	1
150094	34	1
414899	34	1
323	33	1
1290	33	1
1612	33	1
1734	33	1
3423	33	1
5101	33	1
5209	33	1
6857	33	1
6943	33	1
7099	33	1
7337	33	1
8110	33	1
8436	33	1
9637	33	1
9644	33	1
9819	33	1
10129	33	1
10602	33	1
11103	33	1
23243	33	1
23281	33	1
26064	33	1
29842	33	1
60312	33	1
64850	33	1
79731	33	1
121227	33	1
125488	33	1
126969	33	1
167465	33	1
401535	33	1
100132406	33	1
92	32	1
216	32	1
571	32	1
801	32	1
949	32	1
1002	32	1
1130	32	1
1665	32	1
2246	32	1
2637	32	1
2776	32	1
3990	32	1
4052	32	1
5144	32	1
6229	32	1
6509	32	1
6659	32	1
8193	32	1
9096	32	1
9861	32	1
10150	32	1
22906	32	1
23107	32	1
23303	32	1
23414	32	1
23576	32	1
25780	32	1
27115	32	1
51334	32	1
55603	32	1
55619	32	1
79730	32	1
91419	32	1
114991	32	1
158297	32	1
200734	32	1
219621	32	1
219790	32	1
221749	32	1
340351	32	1
392255	32	1
399947	32	1
401474	32	1
595	31	1
1134	31	1
1847	31	1
2139	31	1
2259	31	1
2317	31	1
3052	31	1
4008	31	1
4053	31	1
5581	31	1
5734	31	1
6533	31	1
7046	31	1
8291	31	1
8412	31	1
8553	31	1
9162	31	1
9249	31	1
9262	31	1
9462	31	1
9586	31	1
9590	31	1
9645	31	1
9686	31	1
9967	31	1
10046	31	1
10659	31	1
10846	31	1
11237	31	1
23094	31	1
23143	31	1
23189	31	1
26033	31	1
54928	31	1
57182	31	1
57496	31	1
57529	31	1
59269	31	1
79024	31	1
79643	31	1
79733	31	1
83657	31	1
83716	31	1
84708	31	1
84894	31	1
114907	31	1
117581	31	1
157657	31	1
157807	31	1
643314	31	1
1030	30	1
1291	30	1
1601	30	1
1647	30	1
1902	30	1
2098	30	1
2674	30	1
3799	30	1
3998	30	1
4064	30	1
4311	30	1
4729	30	1
5217	30	1
5420	30	1
6256	30	1
6461	30	1
6507	30	1
6720	30	1
7104	30	1
8030	30	1
8428	30	1
8491	30	1
8672	30	1
8848	30	1
9201	30	1
9365	30	1
10667	30	1
22829	30	1
22943	30	1
23034	30	1
23275	30	1
26289	30	1
51809	30	1
55187	30	1
55755	30	1
60468	30	1
63027	30	1
63951	30	1
64084	30	1
79068	30	1
83643	30	1
90102	30	1
112399	30	1
112574	30	1
114818	30	1
140432	30	1
196074	30	1
387914	30	1
651746	30	1
27	29	1
658	29	1
1306	29	1
1465	29	1
1879	29	1
2114	29	1
2643	29	1
3142	29	1
3280	29	1
3625	29	1
3709	29	1
4081	29	1
5073	29	1
5125	29	1
5205	29	1
5887	29	1
7477	29	1
8082	29	1
8609	29	1
9497	29	1
9658	29	1
9679	29	1
9758	29	1
9955	29	1
10404	29	1
10477	29	1
10486	29	1
10758	29	1
10827	29	1
10971	29	1
23129	29	1
23543	29	1
23677	29	1
23760	29	1
25948	29	1
26011	29	1
54498	29	1
56776	29	1
57018	29	1
57522	29	1
64332	29	1
64388	29	1
64420	29	1
64784	29	1
83539	29	1
84056	29	1
84869	29	1
92014	29	1
114800	29	1
144577	29	1
201501	29	1
203238	29	1
253558	29	1
113	28	1
284	28	1
1523	28	1
1634	28	1
2334	28	1
3398	28	1
3490	28	1
3516	28	1
3796	28	1
4811	28	1
5305	28	1
5412	28	1
5587	28	1
5911	28	1
8224	28	1
8411	28	1
8470	28	1
8667	28	1
9425	28	1
10098	28	1
23118	28	1
23161	28	1
23239	28	1
23348	28	1
23671	28	1
25937	28	1
25945	28	1
26009	28	1
26031	28	1
26130	28	1
27063	28	1
55824	28	1
60685	28	1
63898	28	1
65059	28	1
79109	28	1
79719	28	1
80005	28	1
80206	28	1
83641	28	1
84333	28	1
84898	28	1
85463	28	1
132864	28	1
136259	28	1
136332	28	1
161835	28	1
253827	28	1
374819	28	1
114	27	1
1106	27	1
1435	27	1
1717	27	1
1909	27	1
2099	27	1
2596	27	1
2889	27	1
3090	27	1
3170	27	1
4773	27	1
5308	27	1
5335	27	1
5578	27	1
5795	27	1
6653	27	1
6695	27	1
6711	27	1
6909	27	1
7068	27	1
8320	27	1
8613	27	1
8995	27	1
9014	27	1
10455	27	1
10472	27	1
10806	27	1
10873	27	1
10912	27	1
11252	27	1
22986	27	1
23024	27	1
23080	27	1
23137	27	1
23164	27	1
23268	27	1
54828	27	1
55504	27	1
57408	27	1
57460	27	1
57553	27	1
57688	27	1
59339	27	1
60412	27	1
64077	27	1
64328	27	1
79642	27	1
81792	27	1
84128	27	1
91768	27	1
114299	27	1
200844	27	1
201595	27	1
283416	27	1
339896	27	1
389170	27	1
445815	27	1
858	26	1
1488	26	1
1906	26	1
2290	26	1
2835	26	1
3554	26	1
3915	26	1
4286	26	1
4338	26	1
4593	26	1
4908	26	1
5074	26	1
6176	26	1
6444	26	1
6867	26	1
7004	26	1
7082	26	1
7178	26	1
7534	26	1
7580	26	1
8379	26	1
8632	26	1
9053	26	1
9148	26	1
9659	26	1
9685	26	1
9865	26	1
9975	26	1
10049	26	1
10311	26	1
10468	26	1
10611	26	1
11174	26	1
22801	26	1
23043	26	1
23075	26	1
23150	26	1
23194	26	1
23236	26	1
23274	26	1
23293	26	1
23345	26	1
25890	26	1
28984	26	1
51761	26	1
55137	26	1
55357	26	1
55742	26	1
57492	26	1
57536	26	1
63892	26	1
79618	26	1
79758	26	1
79827	26	1
80036	26	1
80790	26	1
81563	26	1
83857	26	1
84679	26	1
90523	26	1
90627	26	1
114781	26	1
130574	26	1
151525	26	1
259282	26	1
400451	26	1
400818	26	1
596	25	1
1385	25	1
2037	25	1
2530	25	1
4782	25	1
4803	25	1
5336	25	1
5764	25	1
5796	25	1
5921	25	1
6503	25	1
6506	25	1
7292	25	1
7324	25	1
7335	25	1
7414	25	1
8626	25	1
8651	25	1
9270	25	1
9553	25	1
9588	25	1
9886	25	1
10076	25	1
10250	25	1
10603	25	1
22832	25	1
22998	25	1
23332	25	1
23499	25	1
25793	25	1
25902	25	1
26002	25	1
26524	25	1
27241	25	1
27250	25	1
29091	25	1
29995	25	1
51422	25	1
55959	25	1
55970	25	1
56243	25	1
57161	25	1
57419	25	1
57458	25	1
57493	25	1
57583	25	1
63876	25	1
64393	25	1
81846	25	1
85453	25	1
85461	25	1
92293	25	1
123624	25	1
168455	25	1
201164	25	1
219333	25	1
619279	25	1
654463	25	1
100526794	25	1
288	24	1
330	24	1
549	24	1
832	24	1
947	24	1
1462	24	1
1534	24	1
1767	24	1
2120	24	1
2887	24	1
4205	24	1
4217	24	1
4337	24	1
4774	24	1
4976	24	1
5142	24	1
5151	24	1
5154	24	1
5218	24	1
5366	24	1
5431	24	1
5530	24	1
5797	24	1
5898	24	1
5983	24	1
6095	24	1
6840	24	1
7052	24	1
7070	24	1
7410	24	1
8440	24	1
8624	24	1
8767	24	1
9734	24	1
9915	24	1
10085	24	1
10283	24	1
11031	24	1
11082	24	1
11259	24	1
23030	24	1
25878	24	1
26040	24	1
26136	24	1
26511	24	1
27131	24	1
28998	24	1
51196	24	1
54331	24	1
54815	24	1
55312	24	1
55832	24	1
57214	24	1
57222	24	1
79722	24	1
79729	24	1
79738	24	1
79890	24	1
84181	24	1
84561	24	1
89927	24	1
91584	24	1
114882	24	1
121536	24	1
129450	24	1
130733	24	1
137886	24	1
143872	24	1
157378	24	1
340359	24	1
389136	24	1
389203	24	1
522	23	1
1244	23	1
1387	23	1
2006	23	1
2806	23	1
3096	23	1
3732	23	1
4507	23	1
4613	23	1
4673	23	1
4837	23	1
5500	23	1
5998	23	1
6913	23	1
7074	23	1
7164	23	1
7291	23	1
7837	23	1
8439	23	1
8653	23	1
8994	23	1
9282	23	1
9698	23	1
9846	23	1
10097	23	1
10265	23	1
10656	23	1
11163	23	1
22807	23	1
22862	23	1
23023	23	1
26747	23	1
27122	23	1
27295	23	1
51123	23	1
51439	23	1
51778	23	1
54764	23	1
54808	23	1
55608	23	1
55614	23	1
55625	23	1
55636	23	1
56929	23	1
57580	23	1
58489	23	1
60528	23	1
63971	23	1
64582	23	1
64841	23	1
79810	23	1
84071	23	1
84632	23	1
84969	23	1
89796	23	1
93109	23	1
130502	23	1
140609	23	1
152002	23	1
153090	23	1
414318	23	1
100133941	23	1
150	22	1
274	22	1
301	22	1
388	22	1
406	22	1
411	22	1
637	22	1
1278	22	1
1603	22	1
2004	22	1
2668	22	1
2737	22	1
2762	22	1
2820	22	1
2900	22	1
3755	22	1
4149	22	1
4211	22	1
4216	22	1
4254	22	1
4363	22	1
4953	22	1
5289	22	1
5361	22	1
5523	22	1
5737	22	1
5740	22	1
5910	22	1
6334	22	1
6387	22	1
6595	22	1
6850	22	1
7273	22	1
7544	22	1
8321	22	1
9124	22	1
9218	22	1
9229	22	1
9241	22	1
9315	22	1
9638	22	1
9672	22	1
9750	22	1
9759	22	1
9760	22	1
10365	22	1
10438	22	1
10810	22	1
11057	22	1
23180	22	1
23184	22	1
23331	22	1
23498	22	1
25841	22	1
26045	22	1
26135	22	1
26960	22	1
27352	22	1
28957	22	1
51230	22	1
54810	22	1
55328	22	1
55347	22	1
56548	22	1
57520	22	1
57608	22	1
58155	22	1
60675	22	1
64924	22	1
66000	22	1
79968	22	1
80176	22	1
84171	22	1
84935	22	1
84953	22	1
84978	22	1
90139	22	1
91272	22	1
115827	22	1
118663	22	1
130535	22	1
135228	22	1
137735	22	1
147495	22	1
166647	22	1
285268	22	1
286053	22	1
339745	22	1
340481	22	1
387923	22	1
643246	22	1
729515	22	1
100144748	22	1
100288142	22	1
90	21	1
395	21	1
604	21	1
1305	21	1
1662	21	1
2288	21	1
2353	21	1
2745	21	1
2817	21	1
2888	21	1
2963	21	1
2977	21	1
3098	21	1
3344	21	1
3912	21	1
3983	21	1
4233	21	1
4616	21	1
4862	21	1
5095	21	1
5818	21	1
6456	21	1
6558	21	1
6611	21	1
6764	21	1
7038	21	1
8165	21	1
8728	21	1
8729	21	1
8851	21	1
9019	21	1
9077	21	1
9411	21	1
9522	21	1
9683	21	1
10282	21	1
10285	21	1
10371	21	1
10644	21	1
11227	21	1
23102	21	1
23200	21	1
23390	21	1
23462	21	1
23670	21	1
25769	21	1
26118	21	1
26240	21	1
26985	21	1
51099	21	1
51282	21	1
51363	21	1
51384	21	1
51621	21	1
53407	21	1
54704	21	1
54806	21	1
55253	21	1
55604	21	1
56905	21	1
56911	21	1
57561	21	1
60490	21	1
65997	21	1
83879	21	1
84062	21	1
84440	21	1
85019	21	1
85395	21	1
87769	21	1
92106	21	1
94031	21	1
116159	21	1
121512	21	1
134429	21	1
145508	21	1
146395	21	1
147841	21	1
158135	21	1
200159	21	1
201475	21	1
223082	21	1
253769	21	1
255743	21	1
283349	21	1
387103	21	1
442721	21	1
541578	21	1
643236	21	1
729475	21	1
102	20	1
146	20	1
238	20	1
241	20	1
394	20	1
641	20	1
650	20	1
775	20	1
983	20	1
1620	20	1
2012	20	1
2044	20	1
2066	20	1
2152	20	1
2247	20	1
2309	20	1
3569	20	1
3655	20	1
3705	20	1
3708	20	1
3772	20	1
3909	20	1
4126	20	1
4644	20	1
4664	20	1
4898	20	1
6251	20	1
6397	20	1
6660	20	1
6670	20	1
7128	20	1
7159	20	1
7328	20	1
7357	20	1
7511	20	1
7982	20	1
8128	20	1
8460	20	1
8502	20	1
9231	20	1
9474	20	1
9554	20	1
9655	20	1
9948	20	1
9972	20	1
10391	20	1
10413	20	1
10631	20	1
10699	20	1
10783	20	1
23095	20	1
23242	20	1
23326	20	1
25819	20	1
27258	20	1
27347	20	1
28996	20	1
29035	20	1
29799	20	1
29982	20	1
30011	20	1
50615	20	1
51097	20	1
51649	20	1
53947	20	1
54108	20	1
54765	20	1
54769	20	1
54896	20	1
54984	20	1
55227	20	1
55352	20	1
55740	20	1
57157	20	1
57158	20	1
57533	20	1
57591	20	1
57703	20	1
60481	20	1
64207	20	1
64359	20	1
64754	20	1
65084	20	1
79745	20	1
79974	20	1
80777	20	1
80781	20	1
81606	20	1
81624	20	1
81839	20	1
83464	20	1
84059	20	1
84206	20	1
84303	20	1
84539	20	1
113115	20	1
116349	20	1
137872	20	1
145748	20	1
151887	20	1
199857	20	1
200916	20	1
202151	20	1
221830	20	1
221935	20	1
253782	20	1
256021	20	1
282996	20	1
286238	20	1
374462	20	1
375287	20	1
388121	20	1
389289	20	1
494188	20	1
643155	20	1
19	19	1
154	19	1
444	19	1
476	19	1
831	19	1
961	19	1
1281	19	1
1301	19	1
1611	19	1
1635	19	1
1687	19	1
1757	19	1
1848	19	1
1947	19	1
2040	19	1
2100	19	1
2258	19	1
2934	19	1
3241	19	1
3315	19	1
3613	19	1
3693	19	1
3707	19	1
3842	19	1
4258	19	1
4300	19	1
4790	19	1
4852	19	1
4899	19	1
5163	19	1
5167	19	1
5214	19	1
5908	19	1
6445	19	1
6493	19	1
6513	19	1
6514	19	1
6588	19	1
6624	19	1
6745	19	1
6754	19	1
6760	19	1
6934	19	1
7472	19	1
7532	19	1
7704	19	1
7789	19	1
8310	19	1
8324	19	1
8496	19	1
8671	19	1
8776	19	1
8803	19	1
9509	19	1
9510	19	1
9576	19	1
9712	19	1
9788	19	1
9853	19	1
9867	19	1
10152	19	1
10188	19	1
10973	19	1
10982	19	1
11077	19	1
22800	19	1
23228	19	1
23291	19	1
23522	19	1
23635	19	1
23682	19	1
23768	19	1
25998	19	1
26059	19	1
26278	19	1
26509	19	1
27436	19	1
29107	19	1
54622	19	1
54861	19	1
54873	19	1
55022	19	1
55100	19	1
55296	19	1
55315	19	1
55326	19	1
55904	19	1
55909	19	1
55930	19	1
56172	19	1
56203	19	1
56937	19	1
57007	19	1
57181	19	1
57205	19	1
57497	19	1
57502	19	1
57620	19	1
57665	19	1
57678	19	1
57709	19	1
59343	19	1
65061	19	1
79071	19	1
79628	19	1
80205	19	1
83894	19	1
83983	19	1
84247	19	1
84251	19	1
84298	19	1
84668	19	1
84959	19	1
89853	19	1
90871	19	1
91523	19	1
91833	19	1
115286	19	1
122961	19	1
130576	19	1
137075	19	1
143279	19	1
143879	19	1
151393	19	1
153396	19	1
153733	19	1
154214	19	1
154790	19	1
154810	19	1
166378	19	1
167227	19	1
171024	19	1
196527	19	1
201134	19	1
254778	19	1
259232	19	1
344148	19	1
348938	19	1
353324	19	1
404093	19	1
100113407	19	1
