# Supplementary material for: Cell type-selective disease-association of genes under high regulatory load
Source: Nucleic Acids Res. 2015 Oct 10;43(18):8839–55. doi: 10.1093/nar/gkv863 (PMC4605313; doi:10.1093/nar/gkv863)
Supplement: SUPPLEMENTARY DATA [file supp_gkv863_nar-01077-z-2015-File011.zip › HighEnhLoad_HMEC_10PCNT_02-Feb-2015.txt]

Entrez Gene ID	Nr Enh	H3K4me3 status
861	107	1
157638	90	1
182	86	1
3624	85	1
2131	83	1
4609	82	1
11278	82	1
23092	80	1
1316	79	1
688	78	1
677	77	1
2908	77	1
3037	77	1
56288	77	1
64283	77	1
54093	74	1
6662	73	1
8507	72	1
22882	72	1
57584	71	1
55277	69	1
90390	69	1
8660	68	1
79718	68	1
8626	67	1
23327	67	1
6446	66	1
84869	66	1
130497	66	1
390	65	1
7227	64	1
11221	64	1
644943	64	1
8829	63	1
83592	63	1
1846	62	1
9462	62	1
678	61	1
3778	60	1
5890	60	1
22903	60	1
122786	60	1
5295	58	1
51669	58	1
80157	58	1
639	57	1
650	57	1
2308	57	1
4026	57	1
10221	57	1
57211	57	1
3097	56	1
11214	56	1
196	55	1
4781	55	1
7068	55	1
50807	55	1
57511	55	1
2195	54	1
196993	54	1
351	53	1
2113	53	1
22936	53	1
23022	53	1
79191	53	1
7003	52	1
10512	52	1
50651	52	1
667	51	1
2317	51	1
10769	51	1
5188	50	1
9314	50	1
10253	50	1
26037	50	1
55214	50	1
359948	50	1
7048	49	1
57507	49	1
1948	48	1
4254	48	1
8777	48	1
23286	48	1
27086	48	1
55634	48	1
79875	48	1
200844	48	1
3720	47	1
8898	47	1
28951	47	1
57178	47	1
84909	47	1
112399	47	1
868	46	1
2335	46	1
3084	46	1
4094	46	1
5937	46	1
6239	46	1
6840	46	1
8412	46	1
9474	46	1
22906	46	1
27249	46	1
57630	46	1
60312	46	1
64778	46	1
81542	46	1
81578	46	1
83879	46	1
114793	46	1
622	45	1
5550	45	1
5991	45	1
7204	45	1
9811	45	1
51571	45	1
54602	45	1
89797	45	1
150094	45	1
157285	45	1
1739	44	1
2034	44	1
2176	44	1
2737	44	1
3091	44	1
4289	44	1
5069	44	1
5336	44	1
5797	44	1
10602	44	1
23389	44	1
26137	44	1
56243	44	1
65983	44	1
79645	44	1
79783	44	1
84159	44	1
148641	44	1
3725	43	1
6659	43	1
8821	43	1
22990	43	1
51776	43	1
80790	43	1
84187	43	1
127018	43	1
100526794	43	1
2762	42	1
3600	42	1
7088	42	1
8091	42	1
9975	42	1
10252	42	1
26040	42	1
55686	42	1
55714	42	1
3480	41	1
5583	41	1
5983	41	1
6857	41	1
7587	41	1
8082	41	1
8239	41	1
23767	41	1
51123	41	1
55660	41	1
58499	41	1
64410	41	1
136259	41	1
169792	41	1
1956	40	1
3363	40	1
6897	40	1
7050	40	1
10123	40	1
11030	40	1
11103	40	1
22822	40	1
23150	40	1
55089	40	1
64067	40	1
79068	40	1
84441	40	1
201475	40	1
388753	40	1
399947	40	1
400954	40	1
1012	39	1
1946	39	1
2120	39	1
4088	39	1
7020	39	1
7042	39	1
9804	39	1
9861	39	1
23498	39	1
26011	39	1
26511	39	1
64759	39	1
64859	39	1
79977	39	1
80005	39	1
80036	39	1
151525	39	1
652	38	1
1662	38	1
2152	38	1
3694	38	1
5932	38	1
7534	38	1
8667	38	1
23078	38	1
26585	38	1
56034	38	1
64332	38	1
79370	38	1
84632	38	1
84959	38	1
121227	38	1
201266	38	1
203447	38	1
100287036	38	1
394	37	1
658	37	1
1647	37	1
2181	37	1
2619	37	1
3280	37	1
3592	37	1
4430	37	1
4507	37	1
5205	37	1
5366	37	1
5770	37	1
6310	37	1
10010	37	1
10242	37	1
10533	37	1
10801	37	1
23362	37	1
26136	37	1
29970	37	1
50863	37	1
55970	37	1
63027	37	1
79627	37	1
84708	37	1
85461	37	1
126969	37	1
201501	37	1
201595	37	1
344148	37	1
214	36	1
2263	36	1
2625	36	1
3486	36	1
3667	36	1
3709	36	1
4092	36	1
4281	36	1
4651	36	1
4774	36	1
4919	36	1
5101	36	1
10455	36	1
10920	36	1
23002	36	1
23189	36	1
51274	36	1
51361	36	1
56999	36	1
57496	36	1
79801	36	1
84319	36	1
84623	36	1
256691	36	1
549	35	1
1021	35	1
1848	35	1
3688	35	1
4729	35	1
5530	35	1
5581	35	1
7328	35	1
7424	35	1
9425	35	1
9882	35	1
10477	35	1
23670	35	1
54101	35	1
54102	35	1
57182	35	1
83657	35	1
84056	35	1
143458	35	1
375449	35	1
643314	35	1
3772	34	1
4205	34	1
5218	34	1
5734	34	1
6546	34	1
7336	34	1
8767	34	1
9957	34	1
10409	34	1
23043	34	1
23175	34	1
23657	34	1
26960	34	1
29123	34	1
29842	34	1
54491	34	1
63971	34	1
79192	34	1
91419	34	1
132864	34	1
266977	34	1
387882	34	1
729830	34	1
374	33	1
406	33	1
858	33	1
1519	33	1
2066	33	1
2078	33	1
2114	33	1
2296	33	1
2776	33	1
4915	33	1
5921	33	1
8321	33	1
8440	33	1
8559	33	1
9263	33	1
9553	33	1
9686	33	1
10611	33	1
23200	33	1
25814	33	1
26286	33	1
54206	33	1
55604	33	1
83439	33	1
83943	33	1
139886	33	1
154214	33	1
201562	33	1
253782	33	1
286053	33	1
342184	33	1
345079	33	1
2081	32	1
4899	32	1
5073	32	1
5137	32	1
5362	32	1
5500	32	1
5887	32	1
8170	32	1
8204	32	1
9037	32	1
9448	32	1
9630	32	1
10018	32	1
10105	32	1
10124	32	1
11252	32	1
22943	32	1
23001	32	1
29761	32	1
56169	32	1
57224	32	1
57591	32	1
64420	32	1
79731	32	1
84952	32	1
85463	32	1
125488	32	1
153090	32	1
166336	32	1
167227	32	1
171546	32	1
388677	32	1
202	31	1
571	31	1
685	31	1
1295	31	1
2122	31	1
2355	31	1
4233	31	1
5074	31	1
6508	31	1
6657	31	1
6850	31	1
7025	31	1
7026	31	1
7582	31	1
8624	31	1
9585	31	1
9698	31	1
9891	31	1
10531	31	1
10873	31	1
22800	31	1
22999	31	1
23161	31	1
23245	31	1
23287	31	1
27303	31	1
28984	31	1
51719	31	1
55294	31	1
55717	31	1
55832	31	1
57492	31	1
57553	31	1
60468	31	1
64225	31	1
64919	31	1
80206	31	1
83942	31	1
91057	31	1
339745	31	1
389170	31	1
522	30	1
1282	30	1
1806	30	1
1826	30	1
1906	30	1
2246	30	1
2770	30	1
3696	30	1
4976	30	1
6934	30	1
7091	30	1
7168	30	1
7357	30	1
8828	30	1
10184	30	1
22807	30	1
23499	30	1
26010	30	1
51320	30	1
54901	30	1
55915	30	1
79628	30	1
83872	30	1
84529	30	1
90102	30	1
91768	30	1
116987	30	1
131566	30	1
140609	30	1
144165	30	1
219621	30	1
253827	30	1
114	29	1
146	29	1
800	29	1
1030	29	1
4638	29	1
4734	29	1
4739	29	1
6299	29	1
6624	29	1
6670	29	1
6720	29	1
6925	29	1
6938	29	1
7082	29	1
8030	29	1
8428	29	1
8632	29	1
8743	29	1
9229	29	1
9554	29	1
9659	29	1
9693	29	1
9758	29	1
10098	29	1
10371	29	1
10413	29	1
10468	29	1
11217	29	1
23266	29	1
23348	29	1
23522	29	1
23768	29	1
25831	29	1
51232	29	1
54463	29	1
54465	29	1
54986	29	1
55075	29	1
57536	29	1
58155	29	1
63898	29	1
64682	29	1
64864	29	1
79642	29	1
80224	29	1
89978	29	1
92126	29	1
114798	29	1
114818	29	1
114907	29	1
128710	29	1
158135	29	1
257415	29	1
643246	29	1
100506115	29	1
87	28	1
960	28	1
1499	28	1
1907	28	1
2888	28	1
3398	28	1
4082	28	1
4128	28	1
4338	28	1
4664	28	1
5621	28	1
5774	28	1
6745	28	1
7113	28	1
7764	28	1
9308	28	1
9522	28	1
9612	28	1
10499	28	1
10644	28	1
11096	28	1
23261	28	1
51421	28	1
54874	28	1
55137	28	1
55930	28	1
55959	28	1
56952	28	1
57458	28	1
57619	28	1
59343	28	1
79730	28	1
116159	28	1
160492	28	1
166614	28	1
219790	28	1
221749	28	1
259282	28	1
330	27	1
817	27	1
2072	27	1
2596	27	1
2766	27	1
2889	27	1
3908	27	1
3983	27	1
4126	27	1
4478	27	1
5125	27	1
5257	27	1
5412	27	1
5608	27	1
5747	27	1
6256	27	1
6461	27	1
7078	27	1
7128	27	1
8325	27	1
8445	27	1
8452	27	1
8609	27	1
9683	27	1
9956	27	1
10090	27	1
10449	27	1
10971	27	1
11228	27	1
23243	27	1
23274	27	1
27023	27	1
27242	27	1
27352	27	1
55852	27	1
57162	27	1
57703	27	1
64359	27	1
64924	27	1
79670	27	1
80267	27	1
80821	27	1
81848	27	1
83941	27	1
84062	27	1
84128	27	1
85379	27	1
91351	27	1
137075	27	1
143384	27	1
154881	27	1
158038	27	1
283777	27	1
401474	27	1
401535	27	1
642587	27	1
729515	27	1
302	26	1
885	26	1
1040	26	1
1290	26	1
1534	26	1
1859	26	1
2530	26	1
2744	26	1
3788	26	1
4052	26	1
4087	26	1
4790	26	1
4810	26	1
5588	26	1
6259	26	1
6314	26	1
6382	26	1
6487	26	1
8491	26	1
9185	26	1
9213	26	1
9231	26	1
9577	26	1
9628	26	1
9644	26	1
9948	26	1
10000	26	1
10370	26	1
10487	26	1
22862	26	1
22932	26	1
23075	26	1
23112	26	1
23328	26	1
26130	26	1
28232	26	1
54407	26	1
54674	26	1
55612	26	1
56341	26	1
56479	26	1
56888	26	1
57623	26	1
57822	26	1
59269	26	1
64101	26	1
79109	26	1
79633	26	1
79660	26	1
80745	26	1
81488	26	1
114815	26	1
155465	26	1
158158	26	1
221895	26	1
341640	26	1
100132406	26	1
154	25	1
287	25	1
301	25	1
669	25	1
1052	25	1
1075	25	1
2824	25	1
3176	25	1
3281	25	1
3796	25	1
3909	25	1
4053	25	1
4299	25	1
4330	25	1
4883	25	1
5782	25	1
6653	25	1
6711	25	1
7092	25	1
7164	25	1
7178	25	1
7738	25	1
7857	25	1
8340	25	1
8553	25	1
9223	25	1
9315	25	1
9972	25	1
10150	25	1
10424	25	1
10451	25	1
11031	25	1
11259	25	1
22934	25	1
22954	25	1
23081	25	1
23268	25	1
23321	25	1
23514	25	1
23613	25	1
25797	25	1
26002	25	1
26052	25	1
29104	25	1
29982	25	1
51031	25	1
54704	25	1
54880	25	1
55107	25	1
55534	25	1
55755	25	1
57522	25	1
57795	25	1
80070	25	1
80333	25	1
83716	25	1
84879	25	1
115825	25	1
123355	25	1
134429	25	1
144577	25	1
166824	25	1
221035	25	1
389362	25	1
288	24	1
473	24	1
493	24	1
760	24	1
1130	24	1
1488	24	1
1612	24	1
1746	24	1
2012	24	1
2534	24	1
2643	24	1
4010	24	1
4616	24	1
5095	24	1
5144	24	1
5151	24	1
5910	24	1
6484	24	1
6492	24	1
6514	24	1
6672	24	1
7074	24	1
8411	24	1
8453	24	1
8776	24	1
8848	24	1
8853	24	1
9014	24	1
9048	24	1
9076	24	1
9077	24	1
9124	24	1
9365	24	1
9564	24	1
9586	24	1
9645	24	1
9672	24	1
9792	24	1
9819	24	1
10140	24	1
10725	24	1
23137	24	1
23198	24	1
23213	24	1
23254	24	1
23272	24	1
23301	24	1
23332	24	1
23593	24	1
27161	24	1
28957	24	1
51474	24	1
51569	24	1
51582	24	1
55670	24	1
56603	24	1
56895	24	1
56911	24	1
56937	24	1
57181	24	1
63951	24	1
64282	24	1
79719	24	1
79789	24	1
80761	24	1
81563	24	1
81846	24	1
84071	24	1
84417	24	1
84898	24	1
85460	24	1
90871	24	1
116255	24	1
118429	24	1
130502	24	1
137970	24	1
140885	24	1
143686	24	1
144245	24	1
151354	24	1
160418	24	1
196074	24	1
283171	24	1
283551	24	1
284252	24	1
286343	24	1
339896	24	1
374378	24	1
401546	24	1
729993	24	1
19	23	1
147	23	1
476	23	1
832	23	1
1112	23	1
1407	23	1
1490	23	1
1654	23	1
2202	23	1
2300	23	1
3094	23	1
3655	23	1
3660	23	1
4149	23	1
4154	23	1
4160	23	1
4286	23	1
4853	23	1
4953	23	1
5128	23	1
5335	23	1
5578	23	1
5744	23	1
5796	23	1
5911	23	1
5912	23	1
5922	23	1
6477	23	1
6509	23	1
6586	23	1
6641	23	1
6788	23	1
7039	23	1
7436	23	1
7871	23	1
7957	23	1
8320	23	1
8460	23	1
8481	23	1
8621	23	1
8672	23	1
10743	23	1
11069	23	1
23034	23	1
23387	23	1
23429	23	1
23543	23	1
23705	23	1
25897	23	1
27067	23	1
29968	23	1
51099	23	1
51256	23	1
51555	23	1
51649	23	1
54438	23	1
54453	23	1
54896	23	1
55347	23	1
55619	23	1
55729	23	1
57217	23	1
63892	23	1
79657	23	1
79960	23	1
80176	23	1
80777	23	1
81706	23	1
84935	23	1
114991	23	1
117581	23	1
133522	23	1
144699	23	1
168455	23	1
219771	23	1
223082	23	1
337867	23	1
340481	23	1
353324	23	1
375287	23	1
388630	23	1
399979	23	1
729420	23	1
92	22	1
323	22	1
388	22	1
463	22	1
466	22	1
860	22	1
947	22	1
949	22	1
1183	22	1
1289	22	1
1385	22	1
1515	22	1
2040	22	1
2820	22	1
3308	22	1
3490	22	1
3895	22	1
4311	22	1
4773	22	1
5087	22	1
5289	22	1
5597	22	1
5825	22	1
5898	22	1
5903	22	1
6482	22	1
6558	22	1
6566	22	1
6926	22	1
7057	22	1
7325	22	1
8202	22	1
8496	22	1
8651	22	1
8915	22	1
9043	22	1
9249	22	1
9282	22	1
9341	22	1
9723	22	1
9741	22	1
9839	22	1
9863	22	1
9867	22	1
10129	22	1
10311	22	1
10625	22	1
10672	22	1
11077	22	1
23118	22	1
23164	22	1
23671	22	1
26030	22	1
26240	22	1
27044	22	1
27347	22	1
29099	22	1
53405	22	1
54454	22	1
54476	22	1
54477	22	1
54510	22	1
54897	22	1
55068	22	1
55144	22	1
55173	22	1
55187	22	1
55809	22	1
57007	22	1
57552	22	1
57609	22	1
64131	22	1
64399	22	1
64582	22	1
79733	22	1
79968	22	1
84133	22	1
84750	22	1
85439	22	1
87769	22	1
90627	22	1
91012	22	1
92014	22	1
92346	22	1
127665	22	1
130733	22	1
136332	22	1
147372	22	1
149111	22	1
169200	22	1
284695	22	1
285704	22	1
344787	22	1
347902	22	1
374819	22	1
414318	22	1
100506581	22	1
604	21	1
857	21	1
961	21	1
1009	21	1
1033	21	1
1350	21	1
1602	21	1
1630	21	1
1734	21	1
2730	21	1
2957	21	1
3987	21	1
4258	21	1
4603	21	1
5028	21	1
5288	21	1
5321	21	1
6251	21	1
6263	21	1
6507	21	1
7022	21	1
8038	21	1
8224	21	1
8874	21	1
8935	21	1
9411	21	1
9516	21	1
9732	21	1
9760	21	1
9781	21	1
9821	21	1
9913	21	1
9935	21	1
10944	21	1
23013	21	1
23085	21	1
23233	21	1
23576	21	1
23677	21	1
27327	21	1
29035	21	1
51375	21	1
55243	21	1
55247	21	1
55366	21	1
55854	21	1
56906	21	1
57608	21	1
57689	21	1
60481	21	1
64866	21	1
79024	21	1
83988	21	1
84189	21	1
84320	21	1
84978	21	1
93663	21	1
116372	21	1
121551	21	1
151613	21	1
153020	21	1
154091	21	1
157567	21	1
162333	21	1
163702	21	1
166647	21	1
220988	21	1
253769	21	1
337876	21	1
347735	21	1
399726	21	1
404093	21	1
132	20	1
488	20	1
596	20	1
613	20	1
767	20	1
1015	20	1
1847	20	1
2059	20	1
2200	20	1
2309	20	1
2581	20	1
2683	20	1
2904	20	1
2934	20	1
3142	20	1
3423	20	1
3576	20	1
3705	20	1
3799	20	1
4306	20	1
4644	20	1
4645	20	1
4750	20	1
4947	20	1
5155	20	1
5358	20	1
5917	20	1
5962	20	1
6096	20	1
6307	20	1
6513	20	1
6875	20	1
7090	20	1
7324	20	1
8193	20	1
8554	20	1
9026	20	1
9148	20	1
9194	20	1
9253	20	1
9267	20	1
9497	20	1
9620	20	1
9637	20	1
9690	20	1
9788	20	1
9874	20	1
10529	20	1
10806	20	1
10867	20	1
22898	20	1
23094	20	1
23101	20	1
23105	20	1
23240	20	1
23462	20	1
25925	20	1
25976	20	1
26135	20	1
26986	20	1
29978	20	1
51334	20	1
51479	20	1
51621	20	1
54495	20	1
54900	20	1
55074	20	1
55092	20	1
55225	20	1
55734	20	1
55893	20	1
57419	20	1
57600	20	1
57709	20	1
64129	20	1
64374	20	1
79866	20	1
80114	20	1
83857	20	1
84457	20	1
89853	20	1
91947	20	1
117178	20	1
130535	20	1
133418	20	1
144100	20	1
151011	20	1
168667	20	1
200734	20	1
222584	20	1
284756	20	1
344558	20	1
400818	20	1
595	19	1
777	19	1
801	19	1
965	19	1
988	19	1
1106	19	1
1266	19	1
1284	19	1
1545	19	1
1601	19	1
1603	19	1
1909	19	1
2019	19	1
2099	19	1
2115	19	1
2192	19	1
2201	19	1
2306	19	1
2590	19	1
2650	19	1
2668	19	1
2729	19	1
3170	19	1
3400	19	1
3739	19	1
3976	19	1
4008	19	1
4211	19	1
4293	19	1
4316	19	1
5013	19	1
5058	19	1
5150	19	1
5201	19	1
5217	19	1
5613	19	1
5634	19	1
5737	19	1
5803	19	1
5908	19	1
5998	19	1
6506	19	1
6885	19	1
7114	19	1
7372	19	1
7447	19	1
7477	19	1
7709	19	1
7776	19	1
8464	19	1
8738	19	1
9019	19	1
9699	19	1
9734	19	1
9750	19	1
9759	19	1
9865	19	1
9989	19	1
10285	19	1
10972	19	1
22856	19	1
23072	19	1
23405	19	1
23414	19	1
23760	19	1
25841	19	1
25902	19	1
25937	19	1
25975	19	1
29094	19	1
30011	19	1
30836	19	1
51542	19	1
51564	19	1
51765	19	1
51809	19	1
54765	19	1
54788	19	1
55103	19	1
55647	19	1
55742	19	1
55904	19	1
56852	19	1
57142	19	1
57154	19	1
57583	19	1
60412	19	1
64784	19	1
79646	19	1
79758	19	1
80205	19	1
84440	19	1
84908	19	1
87178	19	1
92196	19	1
94234	19	1
114801	19	1
114883	19	1
115426	19	1
132720	19	1
143684	19	1
145508	19	1
151393	19	1
222194	19	1
260425	19	1
285268	19	1
285527	19	1
382	18	1
655	18	1
1363	18	1
1503	18	1
1813	18	1
2042	18	1
2274	18	1
2290	18	1
2632	18	1
2697	18	1
2731	18	1
2932	18	1
2969	18	1
3298	18	1
3460	18	1
3708	18	1
3755	18	1
3763	18	1
3815	18	1
4134	18	1
4543	18	1
4803	18	1
4811	18	1
4916	18	1
5066	18	1
5093	18	1
5332	18	1
5520	18	1
5586	18	1
5602	18	1
5764	18	1
5800	18	1
5987	18	1
6229	18	1
6595	18	1
6622	18	1
6764	18	1
6769	18	1
7097	18	1
7159	18	1
7368	18	1
7414	18	1
7474	18	1
8301	18	1
8502	18	1
8887	18	1
9053	18	1
9352	18	1
9569	18	1
9685	18	1
9915	18	1
9966	18	1
10015	18	1
10049	18	1
10076	18	1
10265	18	1
10418	18	1
10699	18	1
10735	18	1
10783	18	1
10818	18	1
11174	18	1
22848	18	1
22883	18	1
23275	18	1
23635	18	1
25816	18	1
25829	18	1
26280	18	1
26509	18	1
26747	18	1
27012	18	1
27122	18	1
27152	18	1
27333	18	1
29103	18	1
51141	18	1
51390	18	1
51454	18	1
54329	18	1
54443	18	1
54541	18	1
54810	18	1
54815	18	1
55205	18	1
55352	18	1
55423	18	1
55601	18	1
55608	18	1
55697	18	1
55705	18	1
55914	18	1
56606	18	1
56905	18	1
56913	18	1
56987	18	1
57205	18	1
57521	18	1
57685	18	1
59339	18	1
60490	18	1
60559	18	1
60685	18	1
64854	18	1
79038	18	1
79643	18	1
79677	18	1
79810	18	1
79827	18	1
80232	18	1
81792	18	1
81832	18	1
83464	18	1
83861	18	1
84002	18	1
84498	18	1
84920	18	1
84953	18	1
85019	18	1
92565	18	1
92949	18	1
112616	18	1
114299	18	1
114781	18	1
116028	18	1
128553	18	1
130340	18	1
137209	18	1
154386	18	1
161742	18	1
163732	18	1
200916	18	1
201456	18	1
203228	18	1
254778	18	1
255488	18	1
285513	18	1
326340	18	1
338809	18	1
340719	18	1
346389	18	1
442213	18	1
445815	18	1
25	17	1
81	17	1
90	17	1
379	17	1
636	17	1
793	17	1
810	17	1
902	17	1
1016	17	1
1113	17	1
1315	17	1
1453	17	1
1514	17	1
1592	17	1
1756	17	1
1825	17	1
1959	17	1
1993	17	1
2098	17	1
2247	17	1
2262	17	1
2334	17	1
2637	17	1
2649	17	1
2788	17	1
2863	17	1
3052	17	1
3098	17	1
3295	17	1
3340	17	1
3485	17	1
3593	17	1
3716	17	1
4133	17	1
4146	17	1
4780	17	1
4862	17	1
5337	17	1
5376	17	1
5783	17	1
5915	17	1
6157	17	1
6240	17	1
6541	17	1
6678	17	1
6695	17	1
6744	17	1
7071	17	1
7099	17	1
7150	17	1
7692	17	1
8128	17	1
8295	17	1
8425	17	1
8436	17	1
8942	17	1
9162	17	1
9394	17	1
9603	17	1
9655	17	1
9689	17	1
9901	17	1
9953	17	1
10438	17	1
10472	17	1
10590	17	1
10678	17	1
10927	17	1
10928	17	1
11057	17	1
11163	17	1
11227	17	1
11275	17	1
22837	17	1
22885	17	1
22891	17	1
22907	17	1
23167	17	1
23239	17	1
23299	17	1
23358	17	1
23480	17	1
23516	17	1
23528	17	1
25793	17	1
25938	17	1
25998	17	1
26031	17	1
26064	17	1
26578	17	1
29969	17	1
51363	17	1
51434	17	1
51735	17	1
51761	17	1
54331	17	1
54891	17	1
55031	17	1
55226	17	1
55304	17	1
55312	17	1
56963	17	1
57018	17	1
57509	17	1
57563	17	1
57580	17	1
57604	17	1
57620	17	1
58526	17	1
60625	17	1
64084	17	1
64207	17	1
64219	17	1
64328	17	1
65244	17	1
65979	17	1
79071	17	1
79365	17	1
79613	17	1
79659	17	1
79698	17	1
79705	17	1
79720	17	1
79956	17	1
80031	17	1
83478	17	1
83549	17	1
83658	17	1
83692	17	1
84275	17	1
84561	17	1
84940	17	1
89874	17	1
90134	17	1
91523	17	1
116328	17	1
123016	17	1
124540	17	1
132299	17	1
134637	17	1
143872	17	1
145567	17	1
152485	17	1
153768	17	1
154664	17	1
161835	17	1
200728	17	1
253260	17	1
255324	17	1
340351	17	1
340706	17	1
387923	17	1
389432	17	1
402117	17	1
100131378	17	1
