# Supplementary material for: Cell type-selective disease-association of genes under high regulatory load
Source: Nucleic Acids Res. 2015 Oct 10;43(18):8839–55. doi: 10.1093/nar/gkv863 (PMC4605313; doi:10.1093/nar/gkv863)
Supplement: SUPPLEMENTARY DATA [file supp_gkv863_nar-01077-z-2015-File011.zip › HighEnhLoad_HCT116_10PCNT_02-Feb-2015.txt]

Entrez Gene ID	Nr Enh	H3K4me3 status
11103	93	1
22822	93	1
10221	80	1
3667	66	1
677	62	1
5890	57	1
8091	55	1
55130	55	1
4289	54	1
286053	50	1
136259	49	1
54206	48	1
50651	46	1
7430	41	1
55634	40	1
157638	40	1
253827	38	1
28989	37	1
94120	35	1
23022	34	1
652	29	1
6934	29	1
7025	29	1
26137	29	1
55347	29	1
858	28	1
54704	28	1
90102	28	1
93663	28	1
26136	26	1
6662	25	1
6744	25	1
80777	25	1
7328	24	1
7857	24	1
9957	24	1
91351	23	1
374	22	1
10725	22	1
4088	21	1
4507	21	1
4609	21	1
5530	21	1
143187	21	1
201266	21	1
4899	20	1
9590	19	1
79613	19	1
667	18	1
1523	18	1
3363	18	1
6720	18	1
9585	18	1
84869	18	1
131566	18	1
678	17	1
3038	17	1
4233	17	1
25902	17	1
57410	17	1
64207	17	1
84298	17	1
151242	17	1
685	16	1
861	16	1
2195	16	1
9411	16	1
10603	16	1
54407	16	1
94134	16	1
130340	16	1
148418	16	1
780	15	1
830	15	1
1371	15	1
1846	15	1
2012	15	1
4091	15	1
5142	15	1
5757	15	1
5825	15	1
8537	15	1
8821	15	1
26509	15	1
54880	15	1
64750	15	1
80821	15	1
83786	15	1
126969	15	1
688	14	1
1015	14	1
1033	14	1
1244	14	1
1592	14	1
1969	14	1
2152	14	1
5567	14	1
6303	14	1
6461	14	1
8660	14	1
8870	14	1
10150	14	1
23268	14	1
51571	14	1
57217	14	1
81848	14	1
116987	14	1
374819	14	1
1316	13	1
1915	13	1
4488	13	1
6310	13	1
6508	13	1
7048	13	1
7050	13	1
9306	13	1
10743	13	1
10801	13	1
23199	13	1
51669	13	1
79135	13	1
91147	13	1
92014	13	1
285	12	1
598	12	1
1106	12	1
1948	12	1
2176	12	1
2246	12	1
2770	12	1
2904	12	1
3280	12	1
5066	12	1
5073	12	1
5770	12	1
5887	12	1
7074	12	1
7534	12	1
7738	12	1
7957	12	1
9569	12	1
55601	12	1
57496	12	1
382	11	1
1453	11	1
1848	11	1
2766	11	1
2872	11	1
3600	11	1
4026	11	1
4092	11	1
4121	11	1
4254	11	1
5013	11	1
5087	11	1
5911	11	1
5987	11	1
6239	11	1
6659	11	1
6935	11	1
7760	11	1
8340	11	1
9253	11	1
9792	11	1
23301	11	1
23389	11	1
23677	11	1
25945	11	1
50807	11	1
51649	11	1
51703	11	1
57507	11	1
64359	11	1
79632	11	1
80790	11	1
84959	11	1
127018	11	1
157285	11	1
404093	11	1
100287036	11	1
323	10	1
999	10	1
1176	10	1
1488	10	1
1956	10	1
2034	10	1
2069	10	1
2908	10	1
4616	10	1
4851	10	1
7042	10	1
7204	10	1
8425	10	1
8672	10	1
8871	10	1
9612	10	1
9645	10	1
10611	10	1
26503	10	1
27347	10	1
51384	10	1
54901	10	1
55326	10	1
55608	10	1
56034	10	1
56950	10	1
58499	10	1
79637	10	1
81578	10	1
81930	10	1
84056	10	1
90007	10	1
124540	10	1
203245	10	1
221035	10	1
643314	10	1
466	9	1
627	9	1
1021	9	1
1153	9	1
1519	9	1
1847	9	1
1999	9	1
2023	9	1
3397	9	1
3691	9	1
4134	9	1
4773	9	1
5095	9	1
5201	9	1
5305	9	1
5339	9	1
5588	9	1
5784	9	1
6513	9	1
6857	9	1
7178	9	1
8412	9	1
8496	9	1
9052	9	1
10512	9	1
10769	9	1
11031	9	1
11315	9	1
22898	9	1
22943	9	1
23362	9	1
23613	9	1
25831	9	1
51031	9	1
51123	9	1
51174	9	1
51422	9	1
51523	9	1
54093	9	1
54541	9	1
55809	9	1
55893	9	1
55915	9	1
55971	9	1
57178	9	1
64429	9	1
64759	9	1
64866	9	1
79719	9	1
79738	9	1
81619	9	1
81671	9	1
85457	9	1
153090	9	1
158135	9	1
257415	9	1
100506115	9	1
71	8	1
182	8	1
473	8	1
622	8	1
2059	8	1
2354	8	1
2637	8	1
2734	8	1
2762	8	1
3026	8	1
3091	8	1
3984	8	1
4144	8	1
4154	8	1
4363	8	1
4627	8	1
4643	8	1
4651	8	1
4729	8	1
5093	8	1
5151	8	1
5209	8	1
5292	8	1
5366	8	1
5468	8	1
5581	8	1
5583	8	1
5914	8	1
6256	8	1
6397	8	1
6509	8	1
6827	8	1
7003	8	1
7090	8	1
8460	8	1
8631	8	1
8767	8	1
8848	8	1
8853	8	1
9223	8	1
9229	8	1
9249	8	1
9341	8	1
9580	8	1
9592	8	1
9759	8	1
10010	8	1
10285	8	1
10335	8	1
10447	8	1
10458	8	1
10531	8	1
10657	8	1
11214	8	1
22877	8	1
22907	8	1
23092	8	1
23243	8	1
23261	8	1
23416	8	1
23499	8	1
25798	8	1
25984	8	1
29115	8	1
29123	8	1
29966	8	1
51274	8	1
51429	8	1
51809	8	1
54894	8	1
54980	8	1
55173	8	1
55187	8	1
55200	8	1
56288	8	1
56888	8	1
57597	8	1
58516	8	1
63892	8	1
65056	8	1
65244	8	1
65249	8	1
79026	8	1
81502	8	1
84418	8	1
84909	8	1
85235	8	1
87769	8	1
114783	8	1
128272	8	1
167227	8	1
196993	8	1
221336	8	1
283551	8	1
387694	8	1
389792	8	1
643246	8	1
102	7	1
463	7	1
817	7	1
960	7	1
1001	7	1
1030	7	1
1175	7	1
1299	7	1
1591	7	1
1662	7	1
1812	7	1
1889	7	1
2115	7	1
2150	7	1
2317	7	1
2355	7	1
2530	7	1
2649	7	1
2771	7	1
2788	7	1
2820	7	1
2863	7	1
2969	7	1
3052	7	1
3148	7	1
3241	7	1
3659	7	1
3799	7	1
3856	7	1
4131	7	1
4149	7	1
4155	7	1
4281	7	1
4673	7	1
4772	7	1
4782	7	1
4835	7	1
4992	7	1
5007	7	1
5154	7	1
5336	7	1
5420	7	1
5792	7	1
5795	7	1
5800	7	1
5829	7	1
5910	7	1
5912	7	1
6624	7	1
6670	7	1
6722	7	1
7014	7	1
7020	7	1
7023	7	1
7071	7	1
7132	7	1
7162	7	1
7343	7	1
7357	7	1
7414	7	1
7461	7	1
7849	7	1
8202	7	1
8365	7	1
8553	7	1
8651	7	1
8826	7	1
9021	7	1
9121	7	1
9123	7	1
9231	7	1
9564	7	1
9620	7	1
9655	7	1
10025	7	1
10049	7	1
10098	7	1
10123	7	1
10124	7	1
10163	7	1
10209	7	1
10455	7	1
10509	7	1
10971	7	1
11118	7	1
11278	7	1
22821	7	1
22883	7	1
22904	7	1
23078	7	1
23129	7	1
23164	7	1
23274	7	1
23522	7	1
25771	7	1
26579	7	1
27245	7	1
27297	7	1
29916	7	1
51058	7	1
51202	7	1
51322	7	1
51454	7	1
51582	7	1
54491	7	1
54815	7	1
54971	7	1
54986	7	1
55074	7	1
55075	7	1
55160	7	1
55257	7	1
55643	7	1
55653	7	1
55740	7	1
56180	7	1
57492	7	1
57509	7	1
57521	7	1
57533	7	1
57609	7	1
57630	7	1
64420	7	1
64784	7	1
64855	7	1
79413	7	1
79643	7	1
79943	7	1
84249	7	1
84629	7	1
84947	7	1
84953	7	1
84978	7	1
89927	7	1
90678	7	1
115416	7	1
125488	7	1
128710	7	1
140460	7	1
154881	7	1
160518	7	1
199990	7	1
203069	7	1
257236	7	1
345079	7	1
375790	7	1
387893	7	1
401934	7	1
729920	7	1
60	6	1
220	6	1
272	6	1
286	6	1
368	6	1
388	6	1
476	6	1
604	6	1
824	6	1
928	6	1
949	6	1
965	6	1
976	6	1
1104	6	1
1174	6	1
1286	6	1
1382	6	1
1397	6	1
1398	6	1
1452	6	1
1474	6	1
1675	6	1
1778	6	1
1843	6	1
1907	6	1
2077	6	1
2261	6	1
2296	6	1
2316	6	1
2817	6	1
2869	6	1
3005	6	1
3092	6	1
3097	6	1
3185	6	1
3398	6	1
3400	6	1
3688	6	1
3720	6	1
3895	6	1
3949	6	1
3976	6	1
4017	6	1
4160	6	1
4170	6	1
4223	6	1
4335	6	1
4810	6	1
4923	6	1
4929	6	1
5028	6	1
5328	6	1
5412	6	1
5524	6	1
5600	6	1
5747	6	1
5753	6	1
5932	6	1
5937	6	1
5962	6	1
6001	6	1
6160	6	1
6259	6	1
6507	6	1
6840	6	1
7026	6	1
7039	6	1
7123	6	1
7458	6	1
7532	6	1
7869	6	1
8050	6	1
8073	6	1
8140	6	1
8291	6	1
8379	6	1
8428	6	1
8482	6	1
8573	6	1
8874	6	1
8887	6	1
9166	6	1
9168	6	1
9185	6	1
9266	6	1
9270	6	1
9314	6	1
9375	6	1
9553	6	1
9601	6	1
9628	6	1
9637	6	1
9644	6	1
9696	6	1
9782	6	1
9811	6	1
9833	6	1
10018	6	1
10052	6	1
10079	6	1
10105	6	1
10188	6	1
10250	6	1
10296	6	1
10449	6	1
10460	6	1
10643	6	1
10890	6	1
11078	6	1
22906	6	1
23023	6	1
23030	6	1
23152	6	1
23167	6	1
23184	6	1
23186	6	1
23250	6	1
23286	6	1
23333	6	1
23338	6	1
23654	6	1
25828	6	1
25926	6	1
25948	6	1
26031	6	1
26207	6	1
26298	6	1
26986	6	1
27113	6	1
29035	6	1
29766	6	1
29904	6	1
30836	6	1
50859	6	1
51232	6	1
51278	6	1
51474	6	1
51586	6	1
51719	6	1
54463	6	1
54788	6	1
54808	6	1
55107	6	1
55207	6	1
55226	6	1
55315	6	1
55353	6	1
55672	6	1
55707	6	1
55914	6	1
56650	6	1
56945	6	1
57486	6	1
57561	6	1
57621	6	1
57654	6	1
59269	6	1
59271	6	1
79024	6	1
79446	6	1
79718	6	1
79778	6	1
79888	6	1
79890	6	1
79968	6	1
80781	6	1
83592	6	1
83855	6	1
84133	6	1
84236	6	1
84529	6	1
84612	6	1
84875	6	1
84951	6	1
85379	6	1
89978	6	1
90407	6	1
90411	6	1
90627	6	1
91012	6	1
113277	6	1
114794	6	1
114801	6	1
114827	6	1
122416	6	1
123169	6	1
143872	6	1
144699	6	1
146227	6	1
146691	6	1
147841	6	1
153339	6	1
153396	6	1
153769	6	1
162073	6	1
171546	6	1
196074	6	1
196394	6	1
200728	6	1
200734	6	1
200879	6	1
220988	6	1
221037	6	1
221955	6	1
222584	6	1
254050	6	1
255349	6	1
284186	6	1
339896	6	1
348487	6	1
359948	6	1
389289	6	1
399665	6	1
399687	6	1
399726	6	1
415116	6	1
441381	6	1
619279	6	1
643365	6	1
651746	6	1
100130370	6	1
25	5	1
29	5	1
81	5	1
87	5	1
132	5	1
133	5	1
136	5	1
287	5	1
306	5	1
379	5	1
406	5	1
549	5	1
595	5	1
602	5	1
649	5	1
705	5	1
805	5	1
857	5	1
996	5	1
1028	5	1
1029	5	1
1040	5	1
1051	5	1
1108	5	1
1291	5	1
1292	5	1
1364	5	1
1462	5	1
1464	5	1
1647	5	1
1849	5	1
1912	5	1
1937	5	1
1978	5	1
1992	5	1
2048	5	1
2067	5	1
2114	5	1
2119	5	1
2137	5	1
2149	5	1
2194	5	1
2260	5	1
2289	5	1
2729	5	1
2738	5	1
2799	5	1
2801	5	1
2963	5	1
3020	5	1
3105	5	1
3141	5	1
3146	5	1
3315	5	1
3418	5	1
3606	5	1
3655	5	1
3693	5	1
3716	5	1
3727	5	1
3728	5	1
3755	5	1
3838	5	1
3911	5	1
3930	5	1
3993	5	1
4072	5	1
4277	5	1
4288	5	1
4299	5	1
4316	5	1
4487	5	1
4641	5	1
4645	5	1
4665	5	1
4791	5	1
4801	5	1
4907	5	1
4920	5	1
4953	5	1
4976	5	1
5054	5	1
5152	5	1
5195	5	1
5205	5	1
5210	5	1
5551	5	1
5590	5	1
5601	5	1
5604	5	1
5652	5	1
5687	5	1
5727	5	1
5754	5	1
5867	5	1
5879	5	1
5917	5	1
5997	5	1
5998	5	1
6015	5	1
6217	5	1
6229	5	1
6392	5	1
6487	5	1
6497	5	1
6584	5	1
6653	5	1
6667	5	1
6745	5	1
6755	5	1
6794	5	1
6903	5	1
6938	5	1
7037	5	1
7084	5	1
7086	5	1
7106	5	1
7159	5	1
7296	5	1
7322	5	1
7342	5	1
7372	5	1
7422	5	1
7444	5	1
7477	5	1
7528	5	1
7871	5	1
7874	5	1
7976	5	1
8061	5	1
8187	5	1
8239	5	1
8242	5	1
8289	5	1
8313	5	1
8462	5	1
8527	5	1
8566	5	1
8568	5	1
8714	5	1
8728	5	1
8744	5	1
8754	5	1
8787	5	1
8795	5	1
8844	5	1
8915	5	1
8971	5	1
9020	5	1
9043	5	1
9048	5	1
9070	5	1
9124	5	1
9147	5	1
9263	5	1
9274	5	1
9322	5	1
9474	5	1
9516	5	1
9518	5	1
9520	5	1
9577	5	1
9618	5	1
9686	5	1
9743	5	1
9779	5	1
9849	5	1
9913	5	1
9948	5	1
10014	5	1
10055	5	1
10140	5	1
10198	5	1
10213	5	1
10225	5	1
10311	5	1
10347	5	1
10402	5	1
10473	5	1
10476	5	1
10529	5	1
10602	5	1
10644	5	1
10771	5	1
10813	5	1
11083	5	1
11135	5	1
11138	5	1
11227	5	1
11339	5	1
22859	5	1
22982	5	1
22992	5	1
23001	5	1
23052	5	1
23085	5	1
23094	5	1
23107	5	1
23108	5	1
23118	5	1
23135	5	1
23218	5	1
23263	5	1
23275	5	1
23327	5	1
23361	5	1
23365	5	1
23367	5	1
23369	5	1
23383	5	1
23463	5	1
23526	5	1
23576	5	1
23603	5	1
25804	5	1
25821	5	1
25836	5	1
25841	5	1
25914	5	1
25932	5	1
25937	5	1
25998	5	1
26063	5	1
26130	5	1
26173	5	1
26747	5	1
26750	5	1
26985	5	1
27143	5	1
27175	5	1
27237	5	1
28996	5	1
29928	5	1
29937	5	1
29998	5	1
30833	5	1
30834	5	1
50515	5	1
51074	5	1
51108	5	1
51421	5	1
51530	5	1
51608	5	1
51651	5	1
51665	5	1
51750	5	1
53407	5	1
54205	5	1
54758	5	1
54877	5	1
54897	5	1
54919	5	1
54952	5	1
54978	5	1
55120	5	1
55143	5	1
55245	5	1
55267	5	1
55277	5	1
55308	5	1
55357	5	1
55561	5	1
55625	5	1
55638	5	1
55729	5	1
55780	5	1
55785	5	1
55850	5	1
55920	5	1
55970	5	1
56241	5	1
56603	5	1
56963	5	1
56970	5	1
56998	5	1
57018	5	1
57118	5	1
57211	5	1
57214	5	1
57222	5	1
57455	5	1
57522	5	1
57648	5	1
57661	5	1
57688	5	1
57719	5	1
57761	5	1
58480	5	1
59343	5	1
60312	5	1
63898	5	1
64225	5	1
64651	5	1
64718	5	1
64859	5	1
65983	5	1
78999	5	1
79016	5	1
79109	5	1
79180	5	1
79639	5	1
79720	5	1
79746	5	1
79792	5	1
79838	5	1
79971	5	1
79974	5	1
79990	5	1
79991	5	1
80000	5	1
80135	5	1
80205	5	1
80820	5	1
81622	5	1
81788	5	1
81875	5	1
83451	5	1
83594	5	1
83696	5	1
83715	5	1
83716	5	1
84057	5	1
84059	5	1
84132	5	1
84159	5	1
84187	5	1
84919	5	1
85377	5	1
85463	5	1
90987	5	1
91368	5	1
91369	5	1
91768	5	1
92140	5	1
93109	5	1
93487	5	1
103910	5	1
112616	5	1
113146	5	1
114799	5	1
114876	5	1
115572	5	1
117178	5	1
122961	5	1
125111	5	1
125476	5	1
129685	5	1
131583	5	1
132989	5	1
135228	5	1
136853	5	1
137075	5	1
137994	5	1
140876	5	1
144577	5	1
146712	5	1
151011	5	1
152002	5	1
152006	5	1
152189	5	1
152485	5	1
155382	5	1
159090	5	1
170394	5	1
201475	5	1
203068	5	1
219333	5	1
219621	5	1
221416	5	1
221895	5	1
221927	5	1
221937	5	1
222255	5	1
254102	5	1
257364	5	1
283349	5	1
286077	5	1
338596	5	1
346389	5	1
348645	5	1
408029	5	1
440957	5	1
441024	5	1
642475	5	1
643338	5	1
647024	5	1
730094	5	1
100287177	5	1
100506581	5	1
27	4	1
115	4	1
152	4	1
166	4	1
205	4	1
214	4	1
221	4	1
301	4	1
302	4	1
311	4	1
394	4	1
421	4	1
435	4	1
444	4	1
467	4	1
539	4	1
752	4	1
822	4	1
826	4	1
864	4	1
896	4	1
993	4	1
994	4	1
1026	4	1
1119	4	1
1213	4	1
1266	4	1
1303	4	1
1312	4	1
1365	4	1
1390	4	1
1445	4	1
1486	4	1
1489	4	1
1500	4	1
1503	4	1
1534	4	1
1605	4	1
1611	4	1
1654	4	1
1717	4	1
1729	4	1
1739	4	1
1741	4	1
1746	4	1
1795	4	1
1871	4	1
1975	4	1
2004	4	1
2014	4	1
2035	4	1
2036	4	1
2055	4	1
2057	4	1
2063	4	1
2109	4	1
2222	4	1
2230	4	1
2241	4	1
2248	4	1
2297	4	1
2309	4	1
2318	4	1
2353	4	1
2395	4	1
2524	4	1
2547	4	1
2621	4	1
2629	4	1
2643	4	1
2700	4	1
2782	4	1
2885	4	1
2886	4	1
2900	4	1
2914	4	1
2936	4	1
2961	4	1
3099	4	1
3269	4	1
3320	4	1
3326	4	1
3339	4	1
3460	4	1
3480	4	1
3486	4	1
3491	4	1
3570	4	1
3593	4	1
3607	4	1
3621	4	1
3643	4	1
3673	4	1
3714	4	1
3725	4	1
3783	4	1
3875	4	1
3909	4	1
3958	4	1
3980	4	1
3983	4	1
4000	4	1
4054	4	1
4174	4	1
4185	4	1
4188	4	1
4192	4	1
4208	4	1
4218	4	1
4282	4	1
4430	4	1
4482	4	1
4580	4	1
4603	4	1
4650	4	1
4664	4	1
4728	4	1
4771	4	1
4780	4	1
4792	4	1
4825	4	1
4832	4	1
4836	4	1
4898	4	1
4942	4	1
4967	4	1
5076	4	1
5091	4	1
5097	4	1
5129	4	1
5141	4	1
5155	4	1
5170	4	1
5187	4	1
5214	4	1
5270	4	1
5272	4	1
5274	4	1
5295	4	1
5316	4	1
5451	4	1
5479	4	1
5493	4	1
5500	4	1
5520	4	1
5525	4	1
5570	4	1
5580	4	1
5586	4	1
5598	4	1
5605	4	1
5638	4	1
5641	4	1
5777	4	1
5794	4	1
5900	4	1
5916	4	1
5939	4	1
5970	4	1
5991	4	1
6009	4	1
6175	4	1
6205	4	1
6206	4	1
6237	4	1
6319	4	1
6382	4	1
6418	4	1
6453	4	1
6483	4	1
6493	4	1
6548	4	1
6573	4	1
6574	4	1
6599	4	1
6633	4	1
6635	4	1
6672	4	1
6774	4	1
6778	4	1
6804	4	1
6856	4	1
6868	4	1
6888	4	1
6929	4	1
6932	4	1
6993	4	1
7005	4	1
7068	4	1
7082	4	1
7112	4	1
7171	4	1
7181	4	1
7187	4	1
7249	4	1
7262	4	1
7316	4	1
7324	4	1
7358	4	1
7360	4	1
7403	4	1
7425	4	1
7431	4	1
7464	4	1
7543	4	1
7582	4	1
7750	4	1
7755	4	1
7763	4	1
7803	4	1
7855	4	1
7867	4	1
8027	4	1
8045	4	1
8139	4	1
8193	4	1
8204	4	1
8440	4	1
8450	4	1
8453	4	1
8463	4	1
8507	4	1
8541	4	1
8543	4	1
8611	4	1
8614	4	1
8727	4	1
8771	4	1
8812	4	1
8817	4	1
8829	4	1
8861	4	1
8912	4	1
8970	4	1
9014	4	1
9044	4	1
9066	4	1
9112	4	1
9120	4	1
9212	4	1
9295	4	1
9308	4	1
9334	4	1
9353	4	1
9397	4	1
9425	4	1
9462	4	1
9469	4	1
9536	4	1
9543	4	1
9555	4	1
9572	4	1
9578	4	1
9600	4	1
9656	4	1
9682	4	1
9690	4	1
9698	4	1
9711	4	1
9722	4	1
9736	4	1
9804	4	1
9858	4	1
9905	4	1
9910	4	1
9911	4	1
9919	4	1
9967	4	1
9972	4	1
9975	4	1
10007	4	1
10076	4	1
10090	4	1
10097	4	1
10207	4	1
10229	4	1
10239	4	1
10272	4	1
10300	4	1
10302	4	1
10331	4	1
10336	4	1
10362	4	1
10363	4	1
10371	4	1
10398	4	1
10413	4	1
10422	4	1
10461	4	1
10485	4	1
10533	4	1
10539	4	1
10558	4	1
10609	4	1
10626	4	1
10651	4	1
10672	4	1
10678	4	1
10691	4	1
10732	4	1
10783	4	1
10785	4	1
10867	4	1
10884	4	1
11004	4	1
11007	4	1
11030	4	1
11047	4	1
11100	4	1
11140	4	1
11184	4	1
11261	4	1
11331	4	1
11332	4	1
22876	4	1
22882	4	1
22905	4	1
22932	4	1
22978	4	1
22990	4	1
23013	4	1
23034	4	1
23043	4	1
23080	4	1
23081	4	1
23093	4	1
23162	4	1
23175	4	1
23221	4	1
23237	4	1
23240	4	1
23242	4	1
23254	4	1
23265	4	1
23277	4	1
23279	4	1
23314	4	1
23321	4	1
23328	4	1
23366	4	1
23368	4	1
23370	4	1
23371	4	1
23403	4	1
23412	4	1
23473	4	1
23543	4	1
23551	4	1
23624	4	1
23645	4	1
25901	4	1
25942	4	1
25949	4	1
25987	4	1
26010	4	1
26030	4	1
26061	4	1
26093	4	1
26118	4	1
26147	4	1
26286	4	1
26287	4	1
27079	4	1
27102	4	1
27120	4	1
27131	4	1
27161	4	1
27342	4	1
28514	4	1
28951	4	1
29775	4	1
29789	4	1
29842	4	1
29927	4	1
29982	4	1
30846	4	1
50809	4	1
51008	4	1
51084	4	1
51085	4	1
51246	4	1
51247	4	1
51312	4	1
51317	4	1
51321	4	1
51333	4	1
51363	4	1
51379	4	1
51386	4	1
51435	4	1
51451	4	1
51684	4	1
51760	4	1
51765	4	1
54101	4	1
54108	4	1
54328	4	1
54468	4	1
54476	4	1
54502	4	1
54509	4	1
54619	4	1
54680	4	1
54785	4	1
54816	4	1
54874	4	1
54902	4	1
54926	4	1
54932	4	1
54956	4	1
54963	4	1
54991	4	1
55100	4	1
55108	4	1
55140	4	1
55163	4	1
55194	4	1
55224	4	1
55227	4	1
55230	4	1
55296	4	1
55317	4	1
55331	4	1
55352	4	1
55454	4	1
55568	4	1
55633	4	1
55650	4	1
55670	4	1
55719	4	1
55731	4	1
55744	4	1
55749	4	1
55755	4	1
55869	4	1
55890	4	1
55959	4	1
56155	4	1
56548	4	1
56655	4	1
56894	4	1
57158	4	1
57182	4	1
57460	4	1
57602	4	1
57620	4	1
57636	4	1
57674	4	1
57822	4	1
59339	4	1
60370	4	1
60561	4	1
60673	4	1
63027	4	1
63971	4	1
64063	4	1
64114	4	1
64129	4	1
64342	4	1
64374	4	1
64411	4	1
64598	4	1
64682	4	1
64746	4	1
64778	4	1
64852	4	1
64854	4	1
64856	4	1
64928	4	1
64979	4	1
65078	4	1
65979	4	1
65986	4	1
78994	4	1
79077	4	1
79083	4	1
79174	4	1
79191	4	1
79230	4	1
79629	4	1
79644	4	1
79648	4	1
79660	4	1
79683	4	1
79685	4	1
79729	4	1
79739	4	1
79789	4	1
79791	4	1
79956	4	1
80005	4	1
80023	4	1
80028	4	1
80176	4	1
80196	4	1
80305	4	1
80314	4	1
80746	4	1
80761	4	1
80818	4	1
81559	4	1
81573	4	1
81603	4	1
81618	4	1
81621	4	1
81839	4	1
83481	4	1
83637	4	1
83638	4	1
83658	4	1
83879	4	1
83931	4	1
83932	4	1
84271	4	1
84275	4	1
84440	4	1
84444	4	1
84464	4	1
84572	4	1
84679	4	1
84727	4	1
84792	4	1
84803	4	1
84858	4	1
84908	4	1
84910	4	1
84913	4	1
84926	4	1
84936	4	1
84937	4	1
84942	4	1
85026	4	1
85027	4	1
85415	4	1
85460	4	1
90025	4	1
90459	4	1
90990	4	1
91039	4	1
91272	4	1
91300	4	1
91404	4	1
91419	4	1
91748	4	1
92579	4	1
93974	4	1
112479	4	1
114049	4	1
114327	4	1
114789	4	1
114882	4	1
114883	4	1
114971	4	1
115353	4	1
115704	4	1
116113	4	1
116349	4	1
116441	4	1
117584	4	1
118881	4	1
118987	4	1
119391	4	1
119392	4	1
119504	4	1
121227	4	1
123016	4	1
123355	4	1
123879	4	1
124790	4	1
124935	4	1
125228	4	1
128876	4	1
132299	4	1
134429	4	1
135398	4	1
138311	4	1
138429	4	1
138639	4	1
140576	4	1
143384	4	1
143686	4	1
145389	4	1
147912	4	1
148014	4	1
148223	4	1
148398	4	1
148789	4	1
151525	4	1
154075	4	1
154467	4	1
157574	4	1
157922	4	1
160851	4	1
161882	4	1
168455	4	1
169714	4	1
169792	4	1
169841	4	1
170954	4	1
196383	4	1
196527	4	1
197320	4	1
200159	4	1
201176	4	1
203062	4	1
219699	4	1
221002	4	1
221061	4	1
221150	4	1
221749	4	1
222183	4	1
253143	4	1
253260	4	1
253832	4	1
254427	4	1
255057	4	1
256987	4	1
266727	4	1
266977	4	1
283149	4	1
283416	4	1
284001	4	1
284273	4	1
285527	4	1
317762	4	1
337867	4	1
339229	4	1
339230	4	1
339541	4	1
347404	4	1
352954	4	1
353324	4	1
374868	4	1
376497	4	1
388341	4	1
388394	4	1
388407	4	1
388591	4	1
388610	4	1
389170	4	1
389602	4	1
643008	4	1
645843	4	1
646262	4	1
727800	4	1
729515	4	1
729830	4	1
100288413	4	1
100463486	4	1
100505549	4	1
100506658	4	1
100532731	4	1
