# Supplementary material for: Cell type-selective disease-association of genes under high regulatory load
Source: Nucleic Acids Res. 2015 Oct 10;43(18):8839–55. doi: 10.1093/nar/gkv863 (PMC4605313; doi:10.1093/nar/gkv863)
Supplement: SUPPLEMENTARY DATA [file supp_gkv863_nar-01077-z-2015-File011.zip › HighEnhLoad_H1hESC_10PCNT_02-Feb-2015.txt]

Entrez Gene ID	Nr Enh	H3K4me3 status
22829	130	1
80157	83	1
8653	82	1
90665	80	1
7587	70	1
6473	64	1
9229	64	1
287	61	1
7404	61	1
677	59	1
100133941	59	1
1859	58	1
3763	58	1
7050	58	1
79801	57	1
5890	55	1
64409	54	1
3720	50	1
9189	49	1
11030	49	1
1112	48	1
9087	47	1
137970	47	1
6659	46	1
90871	46	1
7090	45	1
25817	45	1
56288	45	1
57194	44	1
80036	44	1
2308	43	1
26960	43	1
5789	42	1
28227	42	1
60312	42	1
81624	42	1
121512	42	1
636	41	1
5799	41	1
50863	41	1
108	40	1
4330	40	1
4781	40	1
9844	40	1
10049	40	1
25769	40	1
55205	40	1
2321	39	1
2895	39	1
26037	39	1
729993	39	1
351	38	1
1809	38	1
9308	38	1
10090	38	1
10603	38	1
29035	38	1
80144	38	1
83698	38	1
84529	38	1
1523	37	1
2562	37	1
6095	37	1
8193	37	1
29761	37	1
2072	36	1
7443	36	1
23081	36	1
23094	36	1
23239	36	1
55959	36	1
57492	36	1
57511	36	1
84894	36	1
84952	36	1
123016	36	1
221935	36	1
256987	36	1
861	35	1
3480	35	1
5188	35	1
5747	35	1
10801	35	1
22954	35	1
23242	35	1
54880	35	1
55750	35	1
57161	35	1
57507	35	1
306	34	1
7764	34	1
11252	34	1
22941	34	1
26286	34	1
79730	34	1
112399	34	1
139886	34	1
340481	34	1
399726	34	1
182	33	1
1620	33	1
2114	33	1
5125	33	1
10253	33	1
11214	33	1
23670	33	1
28232	33	1
55345	33	1
57561	33	1
171425	33	1
8537	32	1
10678	32	1
23118	32	1
23261	32	1
23359	32	1
51454	32	1
54596	32	1
64410	32	1
79718	32	1
81848	32	1
84059	32	1
89978	32	1
90701	32	1
112885	32	1
596	31	1
817	31	1
2534	31	1
3091	31	1
4609	31	1
5152	31	1
6653	31	1
7060	31	1
7474	31	1
8128	31	1
10529	31	1
23092	31	1
23327	31	1
57157	31	1
85416	31	1
134121	31	1
1052	30	1
1525	30	1
2176	30	1
2835	30	1
3778	30	1
4289	30	1
5453	30	1
6566	30	1
7074	30	1
7582	30	1
9341	30	1
9628	30	1
9630	30	1
10207	30	1
23275	30	1
23389	30	1
25814	30	1
27161	30	1
29968	30	1
55691	30	1
64083	30	1
89853	30	1
157638	30	1
220108	30	1
222255	30	1
255967	30	1
414318	30	1
81	29	1
574	29	1
4091	29	1
8204	29	1
8224	29	1
8624	29	1
8660	29	1
54093	29	1
54715	29	1
54796	29	1
56160	29	1
56963	29	1
60561	29	1
81550	29	1
84909	29	1
114991	29	1
136227	29	1
256536	29	1
284058	29	1
1106	28	1
1635	28	1
1826	28	1
2889	28	1
5983	28	1
9537	28	1
9569	28	1
23245	28	1
23543	28	1
26059	28	1
26064	28	1
55075	28	1
57706	28	1
63978	28	1
79813	28	1
84062	28	1
91768	28	1
346389	28	1
359948	28	1
390598	28	1
399979	28	1
774	27	1
1289	27	1
1788	27	1
1946	27	1
2483	27	1
2908	27	1
5087	27	1
5558	27	1
6938	27	1
7337	27	1
7837	27	1
10252	27	1
23075	27	1
30811	27	1
51429	27	1
54502	27	1
58499	27	1
79639	27	1
83696	27	1
341640	27	1
104	26	1
105	26	1
1501	26	1
2903	26	1
3895	26	1
5358	26	1
5578	26	1
6764	26	1
8239	26	1
9215	26	1
9922	26	1
23030	26	1
23291	26	1
51274	26	1
51305	26	1
55182	26	1
64121	26	1
64784	26	1
144245	26	1
202374	26	1
286204	26	1
100131827	26	1
522	25	1
1123	25	1
1515	25	1
2120	25	1
2317	25	1
5420	25	1
5802	25	1
6656	25	1
6925	25	1
8284	25	1
8470	25	1
8559	25	1
9223	25	1
9263	25	1
9516	25	1
10018	25	1
10368	25	1
10982	25	1
22990	25	1
23254	25	1
23266	25	1
27443	25	1
51582	25	1
54986	25	1
55536	25	1
55697	25	1
57556	25	1
64207	25	1
84898	25	1
94134	25	1
124540	25	1
161835	25	1
196993	25	1
259230	25	1
283518	25	1
678	24	1
1612	24	1
2899	24	1
4281	24	1
4544	24	1
4919	24	1
5095	24	1
5412	24	1
5583	24	1
5991	24	1
6433	24	1
6526	24	1
7436	24	1
8826	24	1
8848	24	1
9079	24	1
9462	24	1
9712	24	1
10129	24	1
23186	24	1
23263	24	1
23362	24	1
23705	24	1
25925	24	1
54069	24	1
55225	24	1
55312	24	1
57533	24	1
57619	24	1
60412	24	1
64968	24	1
80781	24	1
84056	24	1
85019	24	1
121536	24	1
136332	24	1
157697	24	1
158405	24	1
203062	24	1
219333	24	1
220107	24	1
221937	24	1
387914	24	1
494470	24	1
729830	24	1
100507421	24	1
549	23	1
622	23	1
999	23	1
2100	23	1
2897	23	1
3397	23	1
4092	23	1
4293	23	1
4613	23	1
5073	23	1
5588	23	1
6176	23	1
6239	23	1
6256	23	1
6496	23	1
7091	23	1
7168	23	1
7260	23	1
7360	23	1
7477	23	1
7547	23	1
9378	23	1
9394	23	1
9612	23	1
9638	23	1
10184	23	1
10912	23	1
23102	23	1
23189	23	1
23225	23	1
23255	23	1
23367	23	1
23446	23	1
23452	23	1
23544	23	1
25945	23	1
28989	23	1
51761	23	1
54602	23	1
54768	23	1
56999	23	1
57496	23	1
57580	23	1
57591	23	1
57634	23	1
64881	23	1
64919	23	1
79660	23	1
81846	23	1
83439	23	1
84284	23	1
87769	23	1
91584	23	1
157807	23	1
201595	23	1
222183	23	1
256130	23	1
340485	23	1
345079	23	1
401535	23	1
571	22	1
652	22	1
801	22	1
1400	22	1
1717	22	1
1837	22	1
1947	22	1
2017	22	1
2246	22	1
5998	22	1
6299	22	1
6456	22	1
6850	22	1
7082	22	1
7113	22	1
7187	22	1
7410	22	1
8611	22	1
8766	22	1
8926	22	1
9750	22	1
9771	22	1
10449	22	1
10659	22	1
22884	22	1
23001	22	1
23078	22	1
23112	22	1
23199	22	1
23224	22	1
23429	22	1
23648	22	1
23779	22	1
25926	22	1
51809	22	1
54477	22	1
54984	22	1
55294	22	1
55504	22	1
55534	22	1
55604	22	1
55636	22	1
55672	22	1
56967	22	1
57162	22	1
58493	22	1
64101	22	1
79698	22	1
79823	22	1
79977	22	1
80003	22	1
80727	22	1
83733	22	1
84811	22	1
145567	22	1
200728	22	1
317781	22	1
644943	22	1
100506581	22	1
25	21	1
31	21	1
214	21	1
323	21	1
598	21	1
657	21	1
862	21	1
1000	21	1
1133	21	1
1757	21	1
2009	21	1
2078	21	1
2172	21	1
2589	21	1
3398	21	1
4627	21	1
4685	21	1
4772	21	1
5443	21	1
5579	21	1
5586	21	1
5887	21	1
6096	21	1
6263	21	1
6493	21	1
6533	21	1
6897	21	1
7058	21	1
7204	21	1
7223	21	1
7386	21	1
7414	21	1
8428	21	1
8554	21	1
8805	21	1
9698	21	1
10391	21	1
10667	21	1
10810	21	1
10867	21	1
11103	21	1
11278	21	1
22903	21	1
23250	21	1
23508	21	1
25942	21	1
27044	21	1
50651	21	1
51031	21	1
51678	21	1
54101	21	1
55809	21	1
63876	21	1
64359	21	1
64839	21	1
79047	21	1
79109	21	1
79621	21	1
79960	21	1
121441	21	1
122786	21	1
196483	21	1
400451	21	1
729515	21	1
288	20	1
1499	20	1
1761	20	1
3141	20	1
4010	20	1
4190	20	1
4212	20	1
4255	20	1
4325	20	1
4729	20	1
4948	20	1
5292	20	1
5591	20	1
5727	20	1
6595	20	1
6721	20	1
7422	20	1
8202	20	1
8412	20	1
8658	20	1
9314	20	1
9603	20	1
10221	20	1
10424	20	1
10499	20	1
10758	20	1
10927	20	1
22822	20	1
22906	20	1
22934	20	1
23072	20	1
23321	20	1
23338	20	1
23580	20	1
23677	20	1
26353	20	1
26574	20	1
27023	20	1
27113	20	1
27347	20	1
27352	20	1
51250	20	1
51299	20	1
54956	20	1
55082	20	1
55173	20	1
55668	20	1
57178	20	1
57182	20	1
57460	20	1
64094	20	1
64328	20	1
64411	20	1
79596	20	1
79613	20	1
79774	20	1
80031	20	1
81502	20	1
83608	20	1
84133	20	1
84181	20	1
84920	20	1
145748	20	1
157695	20	1
261734	20	1
375748	20	1
387923	20	1
388125	20	1
389549	20	1
302	19	1
473	19	1
688	19	1
1452	19	1
1665	19	1
1948	19	1
2137	19	1
2263	19	1
2643	19	1
2650	19	1
2820	19	1
2969	19	1
3096	19	1
3516	19	1
3632	19	1
3660	19	1
4009	19	1
4067	19	1
4085	19	1
4088	19	1
4258	19	1
4482	19	1
4756	19	1
5015	19	1
5090	19	1
5093	19	1
5793	19	1
5797	19	1
6157	19	1
6309	19	1
6649	19	1
6658	19	1
7003	19	1
7372	19	1
8030	19	1
8573	19	1
8609	19	1
8777	19	1
8829	19	1
9053	19	1
9442	19	1
9874	19	1
9923	19	1
9951	19	1
10257	19	1
10439	19	1
10472	19	1
11245	19	1
22828	19	1
22871	19	1
23034	19	1
23230	19	1
23316	19	1
26524	19	1
27324	19	1
27333	19	1
29116	19	1
54463	19	1
54549	19	1
54892	19	1
54901	19	1
54916	19	1
55277	19	1
55352	19	1
55584	19	1
55930	19	1
56341	19	1
58526	19	1
64062	19	1
64067	19	1
64131	19	1
64219	19	1
65983	19	1
79633	19	1
79758	19	1
79805	19	1
80014	19	1
80210	19	1
81792	19	1
84440	19	1
85379	19	1
85395	19	1
92949	19	1
115825	19	1
116028	19	1
116987	19	1
145581	19	1
153090	19	1
155185	19	1
201475	19	1
202018	19	1
340527	19	1
643314	19	1
1002	18	1
1854	18	1
2122	18	1
2138	18	1
2254	18	1
2257	18	1
2288	18	1
2530	18	1
2731	18	1
2887	18	1
3052	18	1
3175	18	1
3799	18	1
4149	18	1
4300	18	1
4301	18	1
4651	18	1
4753	18	1
4916	18	1
4947	18	1
4986	18	1
5336	18	1
6564	18	1
6840	18	1
6907	18	1
6935	18	1
7078	18	1
7227	18	1
7465	18	1
7544	18	1
8125	18	1
8340	18	1
8555	18	1
8618	18	1
8672	18	1
9150	18	1
9413	18	1
9444	18	1
9465	18	1
9659	18	1
9723	18	1
9804	18	1
9904	18	1
10021	18	1
10154	18	1
10868	18	1
22876	18	1
23002	18	1
23024	18	1
23213	18	1
23243	18	1
23382	18	1
23613	18	1
23760	18	1
25771	18	1
26065	18	1
26118	18	1
27445	18	1
51479	18	1
51606	18	1
54407	18	1
54989	18	1
55111	18	1
55344	18	1
55920	18	1
56853	18	1
57536	18	1
57583	18	1
57685	18	1
58516	18	1
64420	18	1
79155	18	1
79888	18	1
80206	18	1
80762	18	1
81553	18	1
83478	18	1
83992	18	1
84206	18	1
84444	18	1
84465	18	1
84869	18	1
85007	18	1
91522	18	1
136259	18	1
154881	18	1
158471	18	1
167227	18	1
221416	18	1
344787	18	1
400818	18	1
390	17	1
528	17	1
687	17	1
775	17	1
1456	17	1
1740	17	1
1993	17	1
2239	17	1
2262	17	1
2768	17	1
2824	17	1
3418	17	1
3460	17	1
3791	17	1
4081	17	1
4285	17	1
4299	17	1
4363	17	1
5013	17	1
5074	17	1
5587	17	1
5625	17	1
5818	17	1
5987	17	1
6092	17	1
6259	17	1
6727	17	1
6781	17	1
7328	17	1
7976	17	1
8111	17	1
8289	17	1
8760	17	1
8803	17	1
8828	17	1
9242	17	1
9282	17	1
9317	17	1
9586	17	1
9811	17	1
9861	17	1
9865	17	1
9933	17	1
10076	17	1
10123	17	1
10371	17	1
10454	17	1
10565	17	1
10785	17	1
10788	17	1
10920	17	1
11166	17	1
22927	17	1
23101	17	1
23105	17	1
23331	17	1
23499	17	1
23522	17	1
23603	17	1
26049	17	1
26130	17	1
27086	17	1
29104	17	1
29998	17	1
51123	17	1
51816	17	1
54838	17	1
54874	17	1
55357	17	1
56913	17	1
56987	17	1
57167	17	1
57494	17	1
57521	17	1
57673	17	1
59343	17	1
60685	17	1
64215	17	1
80013	17	1
80205	17	1
84146	17	1
89874	17	1
93010	17	1
112616	17	1
116328	17	1
117583	17	1
128710	17	1
158135	17	1
171546	17	1
221037	17	1
221178	17	1
257236	17	1
283416	17	1
348980	17	1
642587	17	1
493	16	1
655	16	1
777	16	1
1113	16	1
1282	16	1
1284	16	1
1291	16	1
1462	16	1
1488	16	1
1495	16	1
1729	16	1
1739	16	1
1778	16	1
1795	16	1
1906	16	1
1994	16	1
2131	16	1
2146	16	1
2192	16	1
2300	16	1
2590	16	1
2619	16	1
2776	16	1
2847	16	1
2900	16	1
3705	16	1
4001	16	1
4205	16	1
4920	16	1
5069	16	1
5083	16	1
5097	16	1
5527	16	1
5530	16	1
5602	16	1
5803	16	1
5834	16	1
6091	16	1
6229	16	1
6480	16	1
6487	16	1
6660	16	1
6774	16	1
6857	16	1
7088	16	1
7324	16	1
8028	16	1
8214	16	1
8226	16	1
8291	16	1
8664	16	1
8871	16	1
9043	16	1
9124	16	1
9231	16	1
9315	16	1
9451	16	1
9620	16	1
9781	16	1
9833	16	1
9901	16	1
9953	16	1
10568	16	1
10579	16	1
10585	16	1
11031	16	1
11060	16	1
23023	16	1
23048	16	1
23090	16	1
23129	16	1
23228	16	1
23332	16	1
23413	16	1
26084	16	1
26207	16	1
28984	16	1
29068	16	1
29094	16	1
51253	16	1
51586	16	1
53344	16	1
54148	16	1
54361	16	1
54543	16	1
54545	16	1
55089	16	1
55196	16	1
55313	16	1
55857	16	1
56603	16	1
56895	16	1
57186	16	1
57415	16	1
57464	16	1
57575	16	1
57620	16	1
57623	16	1
57713	16	1
64225	16	1
64800	16	1
79603	16	1
79827	16	1
79890	16	1
80223	16	1
80315	16	1
80821	16	1
81542	16	1
81570	16	1
84247	16	1
84448	16	1
84899	16	1
85462	16	1
90993	16	1
91653	16	1
92017	16	1
92521	16	1
114821	16	1
143686	16	1
145270	16	1
146395	16	1
149111	16	1
152485	16	1
152789	16	1
154091	16	1
158038	16	1
166336	16	1
169200	16	1
219699	16	1
219899	16	1
256158	16	1
340526	16	1
375567	16	1
389072	16	1
440829	16	1
19	15	1
152	15	1
157	15	1
445	15	1
474	15	1
758	15	1
805	15	1
1021	15	1
1033	15	1
1040	15	1
1080	15	1
1387	15	1
1404	15	1
1838	15	1
2272	15	1
2494	15	1
2567	15	1
2786	15	1
2890	15	1
2925	15	1
3308	15	1
3725	15	1
3772	15	1
3781	15	1
3916	15	1
4128	15	1
4211	15	1
4326	15	1
4337	15	1
4829	15	1
4842	15	1
4898	15	1
4899	15	1
5139	15	1
5214	15	1
5376	15	1
5757	15	1
5770	15	1
5780	15	1
6446	15	1
6497	15	1
6547	15	1
6555	15	1
6657	15	1
6664	15	1
6801	15	1
7071	15	1
7086	15	1
7159	15	1
7178	15	1
7738	15	1
7855	15	1
8218	15	1
8460	15	1
8471	15	1
8615	15	1
8621	15	1
8874	15	1
9334	15	1
9588	15	1
9672	15	1
9699	15	1
9832	15	1
10055	15	1
10140	15	1
10243	15	1
10369	15	1
10478	15	1
10509	15	1
10531	15	1
10549	15	1
11217	15	1
22862	15	1
23095	15	1
23143	15	1
23180	15	1
23229	15	1
23283	15	1
23286	15	1
23302	15	1
23348	15	1
23405	15	1
25828	15	1
26053	15	1
26278	15	1
26585	15	1
27067	15	1
29091	15	1
30846	15	1
51134	15	1
51320	15	1
51569	15	1
51704	15	1
53407	15	1
53944	15	1
54221	15	1
54622	15	1
54832	15	1
54886	15	1
55092	15	1
55120	15	1
55289	15	1
55291	15	1
55614	15	1
55647	15	1
55711	15	1
55734	15	1
55754	15	1
56852	15	1
56888	15	1
57097	15	1
57222	15	1
57497	15	1
57626	15	1
58508	15	1
64072	15	1
64778	15	1
65249	15	1
79024	15	1
79643	15	1
79670	15	1
79683	15	1
79705	15	1
79906	15	1
79922	15	1
83539	15	1
83549	15	1
83856	15	1
84140	15	1
84216	15	1
85457	15	1
91272	15	1
114798	15	1
116832	15	1
122416	15	1
128674	15	1
129787	15	1
134429	15	1
168374	15	1
170691	15	1
203228	15	1
219771	15	1
221035	15	1
257415	15	1
285382	15	1
374868	15	1
87	14	1
103	14	1
196	14	1
539	14	1
832	14	1
894	14	1
961	14	1
987	14	1
996	14	1
1009	14	1
1316	14	1
1630	14	1
2098	14	1
2115	14	1
2139	14	1
2596	14	1
2778	14	1
2806	14	1
2959	14	1
3084	14	1
3148	14	1
3280	14	1
3315	14	1
3363	14	1
3592	14	1
3624	14	1
3693	14	1
3984	14	1
4087	14	1
4131	14	1
4147	14	1
4208	14	1
4216	14	1
4267	14	1
4644	14	1
4710	14	1
4724	14	1
5151	14	1
5165	14	1
5521	14	1
5611	14	1
5740	14	1
5754	14	1
5795	14	1
6047	14	1
6224	14	1
6507	14	1
6617	14	1
6624	14	1
6722	14	1
6793	14	1
7022	14	1
7057	14	1
7357	14	1
7368	14	1
7514	14	1
7534	14	1
7799	14	1
8021	14	1
8303	14	1
8481	14	1
9021	14	1
9184	14	1
9202	14	1
9208	14	1
9543	14	1
9601	14	1
9649	14	1
10085	14	1
10131	14	1
10363	14	1
10586	14	1
10618	14	1
10643	14	1
10718	14	1
10732	14	1
11021	14	1
11083	14	1
22821	14	1
22856	14	1
22976	14	1
22987	14	1
23022	14	1
23080	14	1
23093	14	1
23287	14	1
23355	14	1
23387	14	1
23498	14	1
25948	14	1
26010	14	1
26090	14	1
26137	14	1
26985	14	1
28982	14	1
29103	14	1
29842	14	1
29982	14	1
30011	14	1
51128	14	1
51366	14	1
51379	14	1
51421	14	1
54541	14	1
54877	14	1
54971	14	1
55068	14	1
55290	14	1
55568	14	1
55608	14	1
55632	14	1
55634	14	1
55660	14	1
55755	14	1
55819	14	1
55966	14	1
56204	14	1
56660	14	1
57168	14	1
57214	14	1
57338	14	1
57504	14	1
60485	14	1
64792	14	1
79192	14	1
79953	14	1
79968	14	1
80824	14	1
81543	14	1
81618	14	1
81796	14	1
83637	14	1
83988	14	1
84057	14	1
84186	14	1
84187	14	1
84530	14	1
84678	14	1
89796	14	1
90134	14	1
91057	14	1
113263	14	1
114793	14	1
116224	14	1
118426	14	1
127833	14	1
132430	14	1
137075	14	1
140876	14	1
144717	14	1
145781	14	1
148281	14	1
153339	14	1
158326	14	1
169792	14	1
170302	14	1
200150	14	1
221833	14	1
253714	14	1
253832	14	1
256691	14	1
286046	14	1
342184	14	1
388394	14	1
389136	14	1
401494	14	1
440275	14	1
728215	14	1
100820829	14	1
379	13	1
613	13	1
949	13	1
1001	13	1
1012	13	1
1051	13	1
1592	13	1
1687	13	1
2011	13	1
2651	13	1
2697	13	1
2849	13	1
2863	13	1
2894	13	1
3281	13	1
3313	13	1
3339	13	1
3454	13	1
3455	13	1
3607	13	1
3609	13	1
3975	13	1
4026	13	1
4045	13	1
4072	13	1
4134	13	1
4174	13	1
4248	13	1
4335	13	1
4645	13	1
4857	13	1
4978	13	1
5079	13	1
5218	13	1
5289	13	1
5295	13	1
5366	13	1
5495	13	1
5607	13	1
5738	13	1
5774	13	1
5784	13	1
5860	13	1
5908	13	1
6150	13	1
6251	13	1
6422	13	1
6457	13	1
6515	13	1
6520	13	1
6573	13	1
6641	13	1
7046	13	1
7049	13	1
7163	13	1
7325	13	1
7408	13	1
7444	13	1
7520	13	1
7702	13	1
7873	13	1
8013	13	1
8110	13	1
8500	13	1
8556	13	1
8613	13	1
8654	13	1
8898	13	1
8905	13	1
9048	13	1
9070	13	1
9086	13	1
9249	13	1
9322	13	1
9365	13	1
9375	13	1
9380	13	1
9568	13	1
9690	13	1
9759	13	1
9767	13	1
9774	13	1
9821	13	1
9848	13	1
9860	13	1
9956	13	1
10128	13	1
10277	13	1
10311	13	1
10498	13	1
10539	13	1
10588	13	1
10644	13	1
10650	13	1
10681	13	1
10762	13	1
10806	13	1
10826	13	1
10863	13	1
10950	13	1
10979	13	1
11101	13	1
11107	13	1
22803	13	1
22898	13	1
22913	13	1
23025	13	1
23139	13	1
23200	13	1
23293	13	1
23406	13	1
23492	13	1
23515	13	1
23517	13	1
23528	13	1
23551	13	1
23608	13	1
23762	13	1
25932	13	1
26011	13	1
26052	13	1
26061	13	1
26122	13	1
27242	13	1
27303	13	1
28957	13	1
29117	13	1
29123	13	1
50937	13	1
51024	13	1
51083	13	1
51108	13	1
51230	13	1
51317	13	1
51334	13	1
51339	13	1
51422	13	1
51665	13	1
54212	13	1
54758	13	1
54815	13	1
54914	13	1
54927	13	1
55144	13	1
55151	13	1
55315	13	1
55353	13	1
55501	13	1
55687	13	1
55745	13	1
55787	13	1
56270	13	1
56905	13	1
56950	13	1
56981	13	1
57101	13	1
57118	13	1
57476	13	1
57540	13	1
57584	13	1
57600	13	1
57674	13	1
57701	13	1
57707	13	1
60468	13	1
60560	13	1
64116	13	1
64374	13	1
64478	13	1
64854	13	1
79648	13	1
79731	13	1
79892	13	1
80067	13	1
80204	13	1
80267	13	1
80319	13	1
80323	13	1
80820	13	1
83259	13	1
83464	13	1
83643	13	1
83716	13	1
83989	13	1
84312	13	1
84433	13	1
84623	13	1
84750	13	1
84891	13	1
84978	13	1
89797	13	1
89884	13	1
89932	13	1
90459	13	1
91947	13	1
92106	13	1
113828	13	1
114876	13	1
116159	13	1
123355	13	1
132204	13	1
139411	13	1
145407	13	1
146059	13	1
158158	13	1
160777	13	1
161291	13	1
168002	13	1
196527	13	1
197021	13	1
221895	13	1
256227	13	1
259232	13	1
285590	13	1
286053	13	1
286144	13	1
286499	13	1
341880	13	1
347744	13	1
375287	13	1
387921	13	1
389058	13	1
389649	13	1
389658	13	1
389792	13	1
400863	13	1
401145	13	1
