# Supplementary material for: Cell type-selective disease-association of genes under high regulatory load
Source: Nucleic Acids Res. 2015 Oct 10;43(18):8839–55. doi: 10.1093/nar/gkv863 (PMC4605313; doi:10.1093/nar/gkv863)
Supplement: SUPPLEMENTARY DATA [file supp_gkv863_nar-01077-z-2015-File011.zip › HighEnhLoad_GM12878_10PCNT_02-Feb-2015.txt]

Entrez Gene ID	Nr Enh	H3K4me3 status
79730	75	1
2908	71	1
677	65	1
50651	65	1
7582	60	1
5890	59	1
51274	59	1
26053	58	1
54502	58	1
64420	58	1
55636	56	1
9365	55	1
23522	55	1
63895	54	1
8537	53	1
26037	53	1
54880	53	1
641	52	1
2530	52	1
6239	52	1
8774	52	1
9712	52	1
11214	52	1
23092	52	1
57492	52	1
473	51	1
1907	51	1
4609	51	1
7764	51	1
8626	51	1
3720	50	1
10221	50	1
23429	50	1
57591	50	1
59269	50	1
1021	49	1
1112	49	1
3398	49	1
64131	49	1
10184	48	1
55294	48	1
57458	48	1
1523	47	1
7090	47	1
8925	47	1
22990	47	1
1879	46	1
5336	46	1
6938	46	1
25897	46	1
25926	46	1
27352	46	1
55959	46	1
79718	46	1
84102	46	1
359948	46	1
9215	45	1
9628	45	1
257415	45	1
4208	44	1
7587	44	1
9833	44	1
50515	44	1
54901	44	1
55277	44	1
84441	44	1
1316	43	1
5295	43	1
6659	43	1
10242	43	1
26207	43	1
79801	43	1
1788	42	1
4289	42	1
7357	42	1
8898	42	1
9844	42	1
23327	42	1
28951	42	1
57118	42	1
92017	42	1
123016	42	1
2034	41	1
6310	41	1
6653	41	1
8559	41	1
9804	41	1
23239	41	1
23291	41	1
55313	41	1
84062	41	1
4478	40	1
8651	40	1
10603	40	1
22856	40	1
51719	40	1
79658	40	1
80790	40	1
157285	40	1
286204	40	1
678	39	1
868	39	1
960	39	1
2766	39	1
4739	39	1
5579	39	1
5581	39	1
6595	39	1
10678	39	1
22906	39	1
51134	39	1
55504	39	1
60685	39	1
90627	39	1
729515	39	1
7443	38	1
9262	38	1
23274	38	1
55967	38	1
57580	38	1
57706	38	1
64332	38	1
64393	38	1
79705	38	1
645843	38	1
1838	37	1
3091	37	1
5188	37	1
5218	37	1
7150	37	1
8553	37	1
9450	37	1
9792	37	1
51571	37	1
64410	37	1
64784	37	1
83988	37	1
114781	37	1
136259	37	1
152485	37	1
959	36	1
5028	36	1
5079	36	1
5588	36	1
5788	36	1
10801	36	1
23060	36	1
137075	36	1
323	35	1
639	35	1
2788	35	1
3090	35	1
3660	35	1
4306	35	1
4643	35	1
7481	35	1
8202	35	1
10499	35	1
26137	35	1
29982	35	1
50807	35	1
51735	35	1
57630	35	1
79977	35	1
113263	35	1
124540	35	1
286053	35	1
1687	34	1
2885	34	1
3643	34	1
4067	34	1
6001	34	1
8239	34	1
8554	34	1
9435	34	1
9779	34	1
11157	34	1
23118	34	1
23175	34	1
23293	34	1
64101	34	1
151888	34	1
132	33	1
596	33	1
817	33	1
3676	33	1
3725	33	1
6662	33	1
6935	33	1
7405	33	1
7982	33	1
9874	33	1
10257	33	1
23078	33	1
23081	33	1
23228	33	1
23534	33	1
26040	33	1
53335	33	1
55122	33	1
57162	33	1
57520	33	1
83643	33	1
84187	33	1
116224	33	1
283807	33	1
651746	33	1
1846	32	1
4616	32	1
5568	32	1
6733	32	1
7128	32	1
7472	32	1
8440	32	1
10260	32	1
10477	32	1
23180	32	1
23224	32	1
54148	32	1
64778	32	1
116449	32	1
490	31	1
1611	31	1
2176	31	1
2308	31	1
2317	31	1
2869	31	1
3707	31	1
3708	31	1
3709	31	1
4001	31	1
4149	31	1
4249	31	1
4285	31	1
4947	31	1
5037	31	1
9882	31	1
10090	31	1
11217	31	1
53940	31	1
55342	31	1
57713	31	1
60386	31	1
92483	31	1
115825	31	1
201266	31	1
667	30	1
961	30	1
1268	30	1
4092	30	1
4299	30	1
5045	30	1
6509	30	1
7050	30	1
9846	30	1
10154	30	1
22934	30	1
23112	30	1
30819	30	1
51347	30	1
57476	30	1
79746	30	1
84159	30	1
92106	30	1
94134	30	1
152940	30	1
157567	30	1
157638	30	1
221037	30	1
1052	29	1
1946	29	1
2799	29	1
3093	29	1
4126	29	1
4790	29	1
5641	29	1
5795	29	1
6240	29	1
7738	29	1
8082	29	1
8452	29	1
9263	29	1
9612	29	1
10659	29	1
11221	29	1
22882	29	1
23012	29	1
23094	29	1
51299	29	1
51669	29	1
54491	29	1
56905	29	1
57824	29	1
79758	29	1
84894	29	1
114818	29	1
285195	29	1
390598	29	1
214	28	1
2100	28	1
2296	28	1
4300	28	1
4602	28	1
5894	28	1
6925	28	1
7204	28	1
7324	28	1
8193	28	1
8379	28	1
8766	28	1
9873	28	1
10667	28	1
10725	28	1
10875	28	1
23047	28	1
51765	28	1
54454	28	1
54790	28	1
55226	28	1
55291	28	1
55328	28	1
55573	28	1
55843	28	1
55930	28	1
56990	28	1
57459	28	1
57496	28	1
63892	28	1
65125	28	1
79643	28	1
115416	28	1
259230	28	1
283349	28	1
182	27	1
287	27	1
652	27	1
753	27	1
1130	27	1
1859	27	1
1906	27	1
2182	27	1
3097	27	1
3572	27	1
5335	27	1
6672	27	1
6786	27	1
7026	27	1
8013	27	1
8110	27	1
8340	27	1
9459	27	1
11000	27	1
22807	27	1
23332	27	1
23604	27	1
26031	27	1
27044	27	1
27314	27	1
28984	27	1
51316	27	1
51320	27	1
54986	27	1
55144	27	1
55619	27	1
57589	27	1
63978	27	1
79890	27	1
91768	27	1
253782	27	1
340348	27	1
100144748	27	1
101927581	27	1
622	26	1
774	26	1
864	26	1
2047	26	1
2321	26	1
3096	26	1
3751	26	1
3778	26	1
4154	26	1
4772	26	1
5209	26	1
5305	26	1
5921	26	1
5980	26	1
6433	26	1
6573	26	1
9308	26	1
9522	26	1
9781	26	1
11163	26	1
11166	26	1
22936	26	1
23389	26	1
25841	26	1
26286	26	1
27235	26	1
50618	26	1
57507	26	1
57521	26	1
57609	26	1
60490	26	1
64282	26	1
64924	26	1
80315	26	1
91749	26	1
155435	26	1
284273	26	1
780	25	1
861	25	1
998	25	1
2768	25	1
4811	25	1
5150	25	1
6047	25	1
6095	25	1
6119	25	1
6224	25	1
6555	25	1
6745	25	1
7903	25	1
8301	25	1
9693	25	1
10643	25	1
10767	25	1
10952	25	1
11259	25	1
11278	25	1
23002	25	1
23272	25	1
23609	25	1
23761	25	1
28957	25	1
54438	25	1
55809	25	1
55904	25	1
56987	25	1
79139	25	1
79591	25	1
80821	25	1
84230	25	1
84679	25	1
84869	25	1
84909	25	1
114883	25	1
131566	25	1
139886	25	1
200844	25	1
414318	25	1
100113407	25	1
102	24	1
411	24	1
688	24	1
1545	24	1
1778	24	1
2534	24	1
3516	24	1
4345	24	1
4898	24	1
5128	24	1
5862	24	1
6176	24	1
8204	24	1
8226	24	1
8503	24	1
8507	24	1
8611	24	1
9576	24	1
9960	24	1
10243	24	1
10531	24	1
10602	24	1
10666	24	1
23199	24	1
23244	24	1
23554	24	1
29035	24	1
29842	24	1
51256	24	1
55068	24	1
55075	24	1
55568	24	1
55608	24	1
56548	24	1
56995	24	1
57511	24	1
57556	24	1
64225	24	1
79685	24	1
79731	24	1
79813	24	1
84458	24	1
91526	24	1
150094	24	1
151011	24	1
220042	24	1
223082	24	1
344558	24	1
374819	24	1
113	23	1
157	23	1
196	23	1
463	23	1
1106	23	1
1350	23	1
2146	23	1
2241	23	1
2650	23	1
2889	23	1
3659	23	1
3705	23	1
4064	23	1
4086	23	1
4267	23	1
4644	23	1
5527	23	1
5583	23	1
5770	23	1
5834	23	1
6788	23	1
7325	23	1
8028	23	1
8732	23	1
8870	23	1
11021	23	1
11252	23	1
11343	23	1
23268	23	1
27067	23	1
27101	23	1
27333	23	1
51072	23	1
51278	23	1
51678	23	1
54758	23	1
55054	23	1
55205	23	1
56479	23	1
57529	23	1
58526	23	1
59339	23	1
60625	23	1
64121	23	1
79230	23	1
79960	23	1
80055	23	1
80323	23	1
80380	23	1
83478	23	1
84319	23	1
90871	23	1
149297	23	1
153396	23	1
160518	23	1
200424	23	1
255967	23	1
286410	23	1
345757	23	1
389170	23	1
100287036	23	1
406	22	1
976	22	1
987	22	1
1739	22	1
1794	22	1
2731	22	1
2745	22	1
3423	22	1
4155	22	1
4205	22	1
4773	22	1
4775	22	1
5073	22	1
5366	22	1
5443	22	1
5451	22	1
5453	22	1
5529	22	1
5893	22	1
5908	22	1
5966	22	1
5983	22	1
7410	22	1
8321	22	1
8411	22	1
8445	22	1
8522	22	1
8726	22	1
8874	22	1
9231	22	1
9258	22	1
9467	22	1
10655	22	1
10672	22	1
11165	22	1
23139	22	1
23303	22	1
23387	22	1
26090	22	1
26996	22	1
29091	22	1
29103	22	1
51582	22	1
54103	22	1
54984	22	1
55253	22	1
55589	22	1
55729	22	1
55744	22	1
55824	22	1
57211	22	1
57533	22	1
57623	22	1
58516	22	1
64083	22	1
79666	22	1
79739	22	1
81618	22	1
83549	22	1
84636	22	1
84890	22	1
85019	22	1
128434	22	1
132864	22	1
133522	22	1
134429	22	1
140469	22	1
150684	22	1
168374	22	1
169981	22	1
201799	22	1
220107	22	1
221491	22	1
283383	22	1
400451	22	1
103	21	1
158	21	1
286	21	1
306	21	1
466	21	1
571	21	1
1075	21	1
1608	21	1
1612	21	1
1654	21	1
1880	21	1
1901	21	1
2066	21	1
2131	21	1
2820	21	1
2867	21	1
2900	21	1
2903	21	1
3987	21	1
4216	21	1
6314	21	1
6624	21	1
6902	21	1
7037	21	1
7187	21	1
8648	21	1
9162	21	1
9334	21	1
9585	21	1
9861	21	1
9957	21	1
10015	21	1
10018	21	1
10099	21	1
10320	21	1
10365	21	1
22848	21	1
22883	21	1
22913	21	1
23254	21	1
23452	21	1
23590	21	1
23613	21	1
25932	21	1
26278	21	1
29978	21	1
51809	21	1
54407	21	1
54765	21	1
55214	21	1
55604	21	1
55670	21	1
56894	21	1
57186	21	1
64283	21	1
79668	21	1
79712	21	1
84056	21	1
84253	21	1
84561	21	1
84940	21	1
90557	21	1
91272	21	1
92552	21	1
112399	21	1
116028	21	1
118788	21	1
127124	21	1
128710	21	1
143458	21	1
171546	21	1
219333	21	1
219771	21	1
221937	21	1
221955	21	1
282996	21	1
388962	21	1
389203	21	1
100130880	21	1
25	20	1
92	20	1
970	20	1
1385	20	1
1500	20	1
1630	20	1
2335	20	1
2762	20	1
3280	20	1
3344	20	1
3568	20	1
3642	20	1
3796	20	1
4134	20	1
5603	20	1
5660	20	1
6397	20	1
6774	20	1
6869	20	1
7006	20	1
7326	20	1
7403	20	1
7444	20	1
8650	20	1
9375	20	1
9380	20	1
9586	20	1
10159	20	1
10213	20	1
10451	20	1
22859	20	1
22891	20	1
23077	20	1
23102	20	1
23462	20	1
26003	20	1
27250	20	1
51074	20	1
51542	20	1
51621	20	1
54206	20	1
54815	20	1
55173	20	1
55626	20	1
55686	20	1
57142	20	1
57178	20	1
57493	20	1
58508	20	1
58513	20	1
64215	20	1
64771	20	1
80319	20	1
81796	20	1
83449	20	1
84708	20	1
84969	20	1
115123	20	1
121441	20	1
122953	20	1
125488	20	1
128866	20	1
140688	20	1
143686	20	1
145748	20	1
145773	20	1
151556	20	1
152573	20	1
166785	20	1
201595	20	1
374786	20	1
389840	20	1
401124	20	1
241	19	1
1102	19	1
1729	19	1
1757	19	1
1776	19	1
2073	19	1
2353	19	1
2932	19	1
3092	19	1
3394	19	1
3460	19	1
3782	19	1
4140	19	1
4217	19	1
4293	19	1
4915	19	1
5151	19	1
5292	19	1
6135	19	1
6249	19	1
6309	19	1
6584	19	1
6693	19	1
6720	19	1
6850	19	1
6856	19	1
7292	19	1
7436	19	1
7852	19	1
8289	19	1
8428	19	1
8621	19	1
8631	19	1
9051	19	1
9124	19	1
9315	19	1
9420	19	1
9663	19	1
9679	19	1
9867	19	1
10068	19	1
10135	19	1
10163	19	1
22823	19	1
23250	19	1
23263	19	1
23405	19	1
23514	19	1
23767	19	1
27342	19	1
28989	19	1
28996	19	1
29123	19	1
51187	19	1
51339	19	1
51366	19	1
53917	19	1
54102	19	1
54518	19	1
54541	19	1
55870	19	1
57584	19	1
64109	19	1
64324	19	1
64754	19	1
79618	19	1
79789	19	1
80777	19	1
80824	19	1
81610	19	1
81693	19	1
83856	19	1
84186	19	1
84280	19	1
84433	19	1
85463	19	1
89849	19	1
90362	19	1
93663	19	1
144699	19	1
149840	19	1
157680	19	1
200728	19	1
253832	19	1
257397	19	1
284058	19	1
285527	19	1
346389	19	1
374470	19	1
375057	19	1
400954	19	1
401546	19	1
415116	19	1
619279	19	1
729420	19	1
657	18	1
777	18	1
814	18	1
1152	18	1
1198	18	1
1326	18	1
1345	18	1
1387	18	1
1432	18	1
1514	18	1
2672	18	1
2835	18	1
3382	18	1
3418	18	1
5195	18	1
5201	18	1
5368	18	1
5550	18	1
5687	18	1
5727	18	1
6617	18	1
6776	18	1
7049	18	1
7371	18	1
7799	18	1
8317	18	1
8527	18	1
8848	18	1
9053	18	1
9184	18	1
9474	18	1
9588	18	1
9674	18	1
9797	18	1
9922	18	1
9935	18	1
9991	18	1
10010	18	1
10171	18	1
10370	18	1
10972	18	1
11016	18	1
11138	18	1
23186	18	1
23370	18	1
23528	18	1
23589	18	1
25758	18	1
25797	18	1
25849	18	1
25937	18	1
26002	18	1
26511	18	1
28232	18	1
30011	18	1
51250	18	1
54469	18	1
54517	18	1
54897	18	1
55164	18	1
55196	18	1
55207	18	1
57583	18	1
57705	18	1
60485	18	1
64077	18	1
81542	18	1
84333	18	1
84504	18	1
85021	18	1
87769	18	1
89857	18	1
89932	18	1
137886	18	1
152002	18	1
167465	18	1
201176	18	1
219899	18	1
283820	18	1
401474	18	1
780776	18	1
307	17	1
395	17	1
549	17	1
597	17	1
1070	17	1
1456	17	1
1847	17	1
2081	17	1
2113	17	1
2117	17	1
2140	17	1
2590	17	1
2627	17	1
2649	17	1
2710	17	1
2956	17	1
3454	17	1
3592	17	1
3635	17	1
3716	17	1
4008	17	1
4033	17	1
4729	17	1
4899	17	1
5013	17	1
5130	17	1
5412	17	1
5534	17	1
5586	17	1
5903	17	1
5982	17	1
6506	17	1
6793	17	1
6875	17	1
7372	17	1
7514	17	1
7543	17	1
7776	17	1
7798	17	1
8140	17	1
8546	17	1
8573	17	1
8623	17	1
8660	17	1
8672	17	1
9044	17	1
9314	17	1
9672	17	1
9698	17	1
9750	17	1
10105	17	1
10131	17	1
10402	17	1
10538	17	1
10586	17	1
10971	17	1
22849	17	1
22907	17	1
22996	17	1
23008	17	1
23039	17	1
23075	17	1
23315	17	1
23406	17	1
23499	17	1
23603	17	1
23630	17	1
25914	17	1
25925	17	1
25939	17	1
25949	17	1
25976	17	1
26130	17	1
26512	17	1
27247	17	1
27334	17	1
50484	17	1
50615	17	1
50808	17	1
51141	17	1
51608	17	1
54361	17	1
54476	17	1
54808	17	1
55114	17	1
55319	17	1
55634	17	1
55647	17	1
55653	17	1
55690	17	1
55805	17	1
55922	17	1
56889	17	1
56902	17	1
57222	17	1
57410	17	1
57504	17	1
57534	17	1
57536	17	1
57639	17	1
58504	17	1
64072	17	1
79155	17	1
79596	17	1
79805	17	1
80063	17	1
80206	17	1
80267	17	1
80325	17	1
81550	17	1
81793	17	1
83891	17	1
83983	17	1
84181	17	1
84418	17	1
84457	17	1
85460	17	1
93010	17	1
114991	17	1
125228	17	1
144402	17	1
152006	17	1
154807	17	1
168455	17	1
197322	17	1
201895	17	1
221472	17	1
285025	17	1
345930	17	1
643314	17	1
785	16	1
1286	16	1
1439	16	1
1592	16	1
2181	16	1
2334	16	1
2782	16	1
2959	16	1
3363	16	1
3551	16	1
3600	16	1
3607	16	1
3656	16	1
3663	16	1
3755	16	1
3775	16	1
3985	16	1
4255	16	1
5019	16	1
5093	16	1
5144	16	1
5257	16	1
5293	16	1
5358	16	1
5533	16	1
5879	16	1
6160	16	1
6404	16	1
6477	16	1
6505	16	1
6660	16	1
6670	16	1
6674	16	1
6789	16	1
7071	16	1
8454	16	1
8568	16	1
8600	16	1
8667	16	1
8776	16	1
8826	16	1
8844	16	1
8856	16	1
8994	16	1
9150	16	1
9229	16	1
9425	16	1
9495	16	1
9542	16	1
9578	16	1
9650	16	1
9683	16	1
9686	16	1
9811	16	1
9907	16	1
9928	16	1
10125	16	1
10274	16	1
10311	16	1
10912	16	1
11227	16	1
22898	16	1
22978	16	1
23028	16	1
23072	16	1
23101	16	1
23198	16	1
23200	16	1
23261	16	1
23471	16	1
23533	16	1
25836	16	1
25902	16	1
26225	16	1
26509	16	1
27086	16	1
27161	16	1
29094	16	1
29116	16	1
29969	16	1
51084	16	1
51429	16	1
51479	16	1
51496	16	1
53947	16	1
54805	16	1
55125	16	1
55320	16	1
56888	16	1
57018	16	1
57097	16	1
57181	16	1
57561	16	1
57724	16	1
64092	16	1
64207	16	1
64837	16	1
65108	16	1
79980	16	1
80012	16	1
80114	16	1
80204	16	1
80210	16	1
80232	16	1
81603	16	1
83416	16	1
83641	16	1
83879	16	1
83903	16	1
84141	16	1
84529	16	1
91464	16	1
92181	16	1
116984	16	1
118426	16	1
127544	16	1
131583	16	1
132989	16	1
140710	16	1
144245	16	1
146850	16	1
151194	16	1
152579	16	1
161142	16	1
200734	16	1
207063	16	1
220929	16	1
220972	16	1
222223	16	1
253558	16	1
256021	16	1
257236	16	1
284618	16	1
285051	16	1
286530	16	1
387694	16	1
388650	16	1
389058	16	1
100288801	16	1
105	15	1
135	15	1
143	15	1
636	15	1
754	15	1
896	15	1
949	15	1
1114	15	1
1390	15	1
2060	15	1
2072	15	1
2119	15	1
2180	15	1
2200	15	1
2294	15	1
2643	15	1
2827	15	1
3020	15	1
3065	15	1
3148	15	1
3632	15	1
3965	15	1
4041	15	1
4363	15	1
4522	15	1
5058	15	1
5095	15	1
5142	15	1
5205	15	1
5272	15	1
5337	15	1
5362	15	1
5530	15	1
5664	15	1
5747	15	1
5771	15	1
5991	15	1
6195	15	1
6256	15	1
6643	15	1
6867	15	1
6928	15	1
7046	15	1
7133	15	1
7163	15	1
7322	15	1
7474	15	1
7528	15	1
7871	15	1
8467	15	1
8676	15	1
8728	15	1
8851	15	1
8940	15	1
9043	15	1
9168	15	1
9189	15	1
9516	15	1
9517	15	1
9601	15	1
9603	15	1
9658	15	1
9685	15	1
9770	15	1
9771	15	1
9806	15	1
9910	15	1
9926	15	1
10140	15	1
10250	15	1
10294	15	1
10361	15	1
10620	15	1
10656	15	1
10743	15	1
10906	15	1
11033	15	1
22884	15	1
22992	15	1
23034	15	1
23043	15	1
23085	15	1
23105	15	1
23149	15	1
23181	15	1
23225	15	1
23243	15	1
23287	15	1
23313	15	1
23394	15	1
23498	15	1
23635	15	1
25930	15	1
26043	15	1
26505	15	1
27040	15	1
29063	15	1
51108	15	1
51132	15	1
51199	15	1
51611	15	1
53407	15	1
55120	15	1
55187	15	1
55332	15	1
55509	15	1
55832	15	1
55833	15	1
56097	15	1
56259	15	1
56660	15	1
56890	15	1
56938	15	1
56984	15	1
57563	15	1
64062	15	1
64327	15	1
64328	15	1
64374	15	1
65082	15	1
65220	15	1
65997	15	1
79109	15	1
79682	15	1
79683	15	1
79823	15	1
79956	15	1
81624	15	1
81792	15	1
84236	15	1
84250	15	1
84928	15	1
89978	15	1
90407	15	1
90701	15	1
112840	15	1
113201	15	1
115426	15	1
116349	15	1
130340	15	1
131096	15	1
132320	15	1
137682	15	1
140545	15	1
140609	15	1
143279	15	1
143684	15	1
145814	15	1
147372	15	1
155185	15	1
169792	15	1
196394	15	1
219972	15	1
220988	15	1
284252	15	1
285800	15	1
286046	15	1
387119	15	1
400863	15	1
