# Supplementary material for: Cell type-selective disease-association of genes under high regulatory load
Source: Nucleic Acids Res. 2015 Oct 10;43(18):8839–55. doi: 10.1093/nar/gkv863 (PMC4605313; doi:10.1093/nar/gkv863)
Supplement: SUPPLEMENTARY DATA [file supp_gkv863_nar-01077-z-2015-File011.zip › HighEnhLoad_Dnd41_10PCNT_02-Feb-2015.txt]

Entrez Gene ID	Nr Enh	H3K4me3 status
8287	165	1
8653	129	1
8284	126	1
57575	112	1
90665	96	1
7404	95	1
1000	91	1
5734	89	1
100133941	83	1
132430	80	1
5588	79	1
4311	77	1
10018	76	1
6659	75	1
56963	75	1
2530	73	1
3720	73	1
9086	71	1
8464	70	1
8573	70	1
139886	70	1
988	69	1
1901	68	1
2334	67	1
28951	67	1
2483	66	1
10154	66	1
613	64	1
54221	64	1
79718	64	1
1316	63	1
90871	63	1
3543	62	1
80055	62	1
55784	61	1
57713	60	1
1523	59	1
23118	59	1
10015	58	1
54880	58	1
91526	58	1
7386	57	1
9087	57	1
7443	56	1
54901	56	1
64682	56	1
6239	55	1
10243	55	1
6096	54	1
22990	54	1
23760	54	1
53335	54	1
643246	54	1
4128	53	1
8204	53	1
10777	53	1
23175	53	1
80745	53	1
639	52	1
2632	52	1
7088	52	1
7587	52	1
8738	52	1
64407	52	1
658	51	1
2332	51	1
9308	51	1
56990	51	1
284252	51	1
4026	50	1
23389	50	1
60468	50	1
143879	50	1
144245	50	1
6840	49	1
8624	49	1
9779	49	1
10603	49	1
23228	49	1
27067	49	1
55906	49	1
1946	48	1
4092	48	1
23590	48	1
145508	48	1
677	47	1
2114	47	1
5209	47	1
5687	47	1
79801	47	1
1315	46	1
2100	46	1
5332	46	1
10049	46	1
23224	46	1
26152	46	1
55277	46	1
494470	46	1
1806	45	1
5937	45	1
9348	45	1
51735	45	1
55294	45	1
80821	45	1
1879	44	1
3398	44	1
5295	44	1
10090	44	1
301	43	1
2820	43	1
3423	43	1
4094	43	1
4300	43	1
5188	43	1
6745	43	1
29761	43	1
64784	43	1
113263	43	1
129787	43	1
132321	43	1
5530	42	1
9685	42	1
25945	42	1
64092	42	1
64374	42	1
133418	42	1
2317	41	1
4124	41	1
5550	41	1
27086	41	1
51363	41	1
140688	41	1
257194	41	1
641	40	1
2719	40	1
7074	40	1
8611	40	1
10478	40	1
55613	40	1
4790	39	1
9839	39	1
23236	39	1
25771	39	1
54518	39	1
133022	39	1
283537	39	1
10611	38	1
23291	38	1
55133	38	1
57161	38	1
57591	38	1
147339	38	1
1846	37	1
5558	37	1
9263	37	1
9844	37	1
22800	37	1
55196	37	1
57181	37	1
81832	37	1
118429	37	1
313	36	1
2113	36	1
5527	36	1
7048	36	1
7544	36	1
8898	36	1
23446	36	1
27352	36	1
54808	36	1
55227	36	1
56288	36	1
57609	36	1
284805	36	1
473	35	1
1859	35	1
4205	35	1
5732	35	1
7090	35	1
7227	35	1
22883	35	1
286530	35	1
1778	34	1
2239	34	1
2625	34	1
5293	34	1
6119	34	1
7150	34	1
10225	34	1
10531	34	1
55672	34	1
57492	34	1
114788	34	1
121536	34	1
129080	34	1
285527	34	1
940	33	1
2831	33	1
4772	33	1
5890	33	1
6793	33	1
6934	33	1
8829	33	1
8871	33	1
22856	33	1
26053	33	1
55626	33	1
79191	33	1
84441	33	1
90390	33	1
256021	33	1
2034	32	1
5910	32	1
6304	32	1
6782	32	1
7037	32	1
9241	32	1
9380	32	1
22821	32	1
23078	32	1
30011	32	1
55781	32	1
57623	32	1
84920	32	1
153339	32	1
201456	32	1
466	31	1
1060	31	1
2321	31	1
2672	31	1
4126	31	1
6907	31	1
9189	31	1
10010	31	1
10801	31	1
22807	31	1
51669	31	1
83734	31	1
84186	31	1
140609	31	1
651746	31	1
729515	31	1
438	30	1
636	30	1
678	30	1
868	30	1
2800	30	1
3280	30	1
5096	30	1
5101	30	1
5128	30	1
5729	30	1
6627	30	1
10274	30	1
10480	30	1
23081	30	1
54407	30	1
57544	30	1
64919	30	1
112616	30	1
121441	30	1
146850	30	1
1603	29	1
4258	29	1
5093	29	1
5125	29	1
9406	29	1
10973	29	1
23272	29	1
55534	29	1
55634	29	1
58526	29	1
64399	29	1
79071	29	1
116113	29	1
134429	29	1
157506	29	1
201595	29	1
255967	29	1
3688	28	1
3899	28	1
4363	28	1
5581	28	1
6573	28	1
7029	28	1
7582	28	1
9692	28	1
10099	28	1
10451	28	1
22862	28	1
23254	28	1
23303	28	1
26031	28	1
27303	28	1
51571	28	1
54816	28	1
54838	28	1
57580	28	1
57620	28	1
79668	28	1
79794	28	1
83999	28	1
122786	28	1
171023	28	1
196527	28	1
286205	28	1
1106	27	1
2355	27	1
2762	27	1
4121	27	1
4552	27	1
9218	27	1
9953	27	1
11237	27	1
23150	27	1
23429	27	1
23522	27	1
27334	27	1
55843	27	1
79068	27	1
84062	27	1
147495	27	1
222484	27	1
375449	27	1
1075	26	1
3344	26	1
3676	26	1
6484	26	1
7903	26	1
10927	26	1
28989	26	1
57584	26	1
60412	26	1
64839	26	1
79712	26	1
91768	26	1
112399	26	1
123355	26	1
136332	26	1
154796	26	1
283349	26	1
387914	26	1
2313	25	1
2885	25	1
3298	25	1
4160	25	1
4288	25	1
6672	25	1
8613	25	1
8623	25	1
10311	25	1
10320	25	1
10667	25	1
10868	25	1
11163	25	1
22934	25	1
23048	25	1
23194	25	1
29799	25	1
54443	25	1
65059	25	1
79834	25	1
80146	25	1
80853	25	1
83943	25	1
92369	25	1
140862	25	1
150094	25	1
152100	25	1
196528	25	1
219402	25	1
105	24	1
222	24	1
574	24	1
2011	24	1
2131	24	1
2272	24	1
3097	24	1
3673	24	1
4255	24	1
4853	24	1
5150	24	1
5713	24	1
6875	24	1
7015	24	1
7789	24	1
8111	24	1
8218	24	1
8320	24	1
8411	24	1
8445	24	1
8660	24	1
8743	24	1
9262	24	1
9867	24	1
27023	24	1
29978	24	1
54918	24	1
55167	24	1
57497	24	1
57531	24	1
80012	24	1
83696	24	1
84957	24	1
92344	24	1
94134	24	1
153020	24	1
165055	24	1
375287	24	1
100132406	24	1
1687	23	1
3091	23	1
4534	23	1
4792	23	1
5214	23	1
5306	23	1
5834	23	1
5893	23	1
5924	23	1
6938	23	1
7290	23	1
7799	23	1
8021	23	1
8994	23	1
9150	23	1
9577	23	1
9612	23	1
10477	23	1
10806	23	1
10982	23	1
23244	23	1
23648	23	1
54477	23	1
55284	23	1
57142	23	1
57496	23	1
60561	23	1
64215	23	1
64924	23	1
65125	23	1
84255	23	1
84969	23	1
87769	23	1
119559	23	1
219771	23	1
220929	23	1
222255	23	1
286336	23	1
400863	23	1
586	22	1
622	22	1
1611	22	1
1788	22	1
3093	22	1
3184	22	1
4068	22	1
5095	22	1
5573	22	1
5607	22	1
6482	22	1
9833	22	1
22822	22	1
23005	22	1
23112	22	1
26260	22	1
51611	22	1
51719	22	1
51741	22	1
53918	22	1
54476	22	1
55628	22	1
55796	22	1
60386	22	1
63892	22	1
79618	22	1
79783	22	1
79831	22	1
120227	22	1
125488	22	1
129285	22	1
151525	22	1
163486	22	1
167826	22	1
168374	22	1
220988	22	1
283248	22	1
284565	22	1
387119	22	1
404636	22	1
731220	22	1
768211	22	1
605	21	1
1785	21	1
1838	21	1
2737	21	1
3725	21	1
4087	21	1
4091	21	1
4149	21	1
5073	21	1
5152	21	1
5366	21	1
5533	21	1
6526	21	1
6574	21	1
7091	21	1
7163	21	1
7187	21	1
8313	21	1
9120	21	1
9465	21	1
9686	21	1
11018	21	1
11146	21	1
22823	21	1
23201	21	1
23348	21	1
26578	21	1
51108	21	1
51455	21	1
54916	21	1
55329	21	1
64968	21	1
83856	21	1
84307	21	1
84629	21	1
84678	21	1
85007	21	1
131096	21	1
140890	21	1
149111	21	1
223082	21	1
256356	21	1
359948	21	1
374819	21	1
387357	21	1
100288142	21	1
87	20	1
549	20	1
960	20	1
1615	20	1
2081	20	1
2146	20	1
2889	20	1
3459	20	1
3632	20	1
4925	20	1
4947	20	1
5682	20	1
6446	20	1
6885	20	1
7534	20	1
7852	20	1
8028	20	1
9169	20	1
9933	20	1
10221	20	1
10392	20	1
10499	20	1
11085	20	1
11103	20	1
22913	20	1
22919	20	1
23102	20	1
23269	20	1
23338	20	1
26090	20	1
30012	20	1
51134	20	1
51427	20	1
55617	20	1
55619	20	1
56171	20	1
57118	20	1
60625	20	1
64410	20	1
79960	20	1
80205	20	1
84071	20	1
114781	20	1
153129	20	1
388650	20	1
780	19	1
843	19	1
900	19	1
949	19	1
996	19	1
1326	19	1
1827	19	1
2000	19	1
2023	19	1
2054	19	1
2181	19	1
2590	19	1
2752	19	1
3936	19	1
3985	19	1
4001	19	1
5140	19	1
5335	19	1
5757	19	1
5996	19	1
6935	19	1
7697	19	1
8452	19	1
8535	19	1
8553	19	1
8669	19	1
9315	19	1
9448	19	1
9821	19	1
9935	19	1
10213	19	1
10565	19	1
10735	19	1
10875	19	1
23157	19	1
23239	19	1
23405	19	1
23670	19	1
26040	19	1
28227	19	1
29035	19	1
29969	19	1
51123	19	1
51274	19	1
54462	19	1
54899	19	1
55247	19	1
55707	19	1
57520	19	1
58508	19	1
60685	19	1
65056	19	1
79925	19	1
80820	19	1
129563	19	1
150468	19	1
152006	19	1
171425	19	1
171546	19	1
339896	19	1
374868	19	1
400954	19	1
442319	19	1
132	18	1
241	18	1
351	18	1
688	18	1
963	18	1
1794	18	1
2152	18	1
2241	18	1
2957	18	1
3638	18	1
3709	18	1
4088	18	1
4188	18	1
5013	18	1
5162	18	1
5594	18	1
5795	18	1
5903	18	1
6228	18	1
7182	18	1
8522	18	1
8776	18	1
8853	18	1
8870	18	1
9232	18	1
9375	18	1
9450	18	1
9588	18	1
9732	18	1
9816	18	1
9841	18	1
10048	18	1
10174	18	1
10533	18	1
10651	18	1
10771	18	1
11221	18	1
11278	18	1
22877	18	1
23181	18	1
23517	18	1
27044	18	1
27249	18	1
51321	18	1
51555	18	1
54331	18	1
54549	18	1
55164	18	1
55636	18	1
55969	18	1
57154	18	1
57724	18	1
60481	18	1
64768	18	1
65983	18	1
79582	18	1
80005	18	1
80196	18	1
80765	18	1
81622	18	1
81624	18	1
83853	18	1
84174	18	1
92370	18	1
114907	18	1
124935	18	1
129642	18	1
145748	18	1
149951	18	1
154807	18	1
220416	18	1
253260	18	1
285704	18	1
388125	18	1
100131827	18	1
81	17	1
307	17	1
476	17	1
860	17	1
925	17	1
2120	17	1
2176	17	1
2309	17	1
2768	17	1
2982	17	1
3015	17	1
3382	17	1
3594	17	1
3838	17	1
3895	17	1
4134	17	1
4175	17	1
5525	17	1
5754	17	1
5780	17	1
5793	17	1
5914	17	1
5991	17	1
6727	17	1
7112	17	1
7477	17	1
8295	17	1
9229	17	1
9619	17	1
9650	17	1
9874	17	1
22848	17	1
22909	17	1
23200	17	1
23299	17	1
23358	17	1
23514	17	1
23533	17	1
26057	17	1
27106	17	1
27113	17	1
28957	17	1
28996	17	1
29110	17	1
29766	17	1
29967	17	1
51131	17	1
51586	17	1
54927	17	1
55054	17	1
55252	17	1
55832	17	1
57552	17	1
57553	17	1
64420	17	1
79974	17	1
80025	17	1
80183	17	1
80204	17	1
80208	17	1
84909	17	1
84947	17	1
91272	17	1
116028	17	1
148789	17	1
152189	17	1
200734	17	1
219333	17	1
284273	17	1
339210	17	1
339862	17	1
345757	17	1
388394	17	1
388677	17	1
727936	17	1
104	16	1
408	16	1
637	16	1
833	16	1
1361	16	1
1657	16	1
1719	16	1
1998	16	1
2932	16	1
3575	16	1
3603	16	1
3607	16	1
3707	16	1
4289	16	1
4338	16	1
5154	16	1
5316	16	1
5534	16	1
5578	16	1
5887	16	1
6047	16	1
6622	16	1
6721	16	1
7430	16	1
7468	16	1
7535	16	1
8440	16	1
8559	16	1
8787	16	1
8814	16	1
8826	16	1
8894	16	1
9436	16	1
9445	16	1
9459	16	1
9711	16	1
9804	16	1
9811	16	1
10472	16	1
10567	16	1
10785	16	1
11214	16	1
22832	16	1
22854	16	1
22907	16	1
23047	16	1
23395	16	1
23418	16	1
27316	16	1
51592	16	1
54165	16	1
54498	16	1
55093	16	1
55213	16	1
55744	16	1
57504	16	1
57636	16	1
57670	16	1
57720	16	1
64785	16	1
79657	16	1
79966	16	1
81539	16	1
81603	16	1
84320	16	1
85019	16	1
90355	16	1
128710	16	1
144404	16	1
158586	16	1
196394	16	1
199953	16	1
220441	16	1
221037	16	1
284756	16	1
337867	16	1
344787	16	1
347902	16	1
389289	16	1
405754	16	1
100506581	16	1
102	15	1
109	15	1
142	15	1
571	15	1
865	15	1
965	15	1
1848	15	1
3384	15	1
3418	15	1
3635	15	1
3708	15	1
4715	15	1
4862	15	1
5305	15	1
5422	15	1
5711	15	1
6722	15	1
7050	15	1
7178	15	1
7185	15	1
7253	15	1
7334	15	1
7436	15	1
8379	15	1
8453	15	1
8881	15	1
9138	15	1
9474	15	1
9688	15	1
9781	15	1
9962	15	1
10097	15	1
10166	15	1
23143	15	1
23366	15	1
23387	15	1
25930	15	1
26130	15	1
26286	15	1
27347	15	1
28960	15	1
28976	15	1
29079	15	1
51074	15	1
51104	15	1
51128	15	1
51379	15	1
51406	15	1
55313	15	1
55339	15	1
55697	15	1
55824	15	1
55922	15	1
56902	15	1
56956	15	1
64207	15	1
79024	15	1
79109	15	1
79648	15	1
79980	15	1
80063	15	1
80232	15	1
80262	15	1
80315	15	1
83643	15	1
84275	15	1
84303	15	1
84650	15	1
84910	15	1
89853	15	1
90624	15	1
93594	15	1
123803	15	1
125058	15	1
140883	15	1
144406	15	1
146712	15	1
197370	15	1
200014	15	1
219623	15	1
284992	15	1
285513	15	1
400818	15	1
135	14	1
335	14	1
604	14	1
694	14	1
861	14	1
961	14	1
1112	14	1
1119	14	1
1345	14	1
2004	14	1
2037	14	1
2098	14	1
2769	14	1
3038	14	1
3475	14	1
3586	14	1
3925	14	1
4012	14	1
4267	14	1
4299	14	1
4690	14	1
4771	14	1
4780	14	1
5599	14	1
5604	14	1
6305	14	1
6328	14	1
6477	14	1
6566	14	1
6720	14	1
7292	14	1
7700	14	1
7760	14	1
8073	14	1
8503	14	1
8848	14	1
8973	14	1
9330	14	1
9372	14	1
9394	14	1
9601	14	1
9690	14	1
9701	14	1
9873	14	1
9886	14	1
10188	14	1
10270	14	1
10979	14	1
22884	14	1
22978	14	1
23042	14	1
23077	14	1
23214	14	1
23293	14	1
23613	14	1
25766	14	1
25814	14	1
25816	14	1
25836	14	1
25842	14	1
25926	14	1
26003	14	1
26207	14	1
26512	14	1
29123	14	1
29982	14	1
50615	14	1
51061	14	1
51096	14	1
51097	14	1
51460	14	1
54205	14	1
54536	14	1
54805	14	1
54875	14	1
54956	14	1
55090	14	1
55755	14	1
55914	14	1
57094	14	1
57728	14	1
64393	14	1
64750	14	1
64781	14	1
64841	14	1
80833	14	1
81542	14	1
81570	14	1
81577	14	1
83879	14	1
84146	14	1
84940	14	1
89849	14	1
115294	14	1
140838	14	1
149281	14	1
150223	14	1
150864	14	1
152002	14	1
163227	14	1
167227	14	1
200030	14	1
221078	14	1
246175	14	1
348094	14	1
399687	14	1
643314	14	1
594	13	1
864	13	1
970	13	1
1870	13	1
2587	13	1
2799	13	1
3090	13	1
3251	13	1
3397	13	1
3716	13	1
3987	13	1
4172	13	1
4430	13	1
4478	13	1
4601	13	1
4739	13	1
5051	13	1
5479	13	1
5770	13	1
5939	13	1
6059	13	1
6192	13	1
6233	13	1
6256	13	1
6402	13	1
6461	13	1
6483	13	1
6509	13	1
6541	13	1
6670	13	1
6676	13	1
6693	13	1
6744	13	1
7086	13	1
7905	13	1
8125	13	1
8303	13	1
8477	13	1
8540	13	1
8554	13	1
8732	13	1
8744	13	1
8837	13	1
9467	13	1
9736	13	1
9760	13	1
9792	13	1
9910	13	1
9989	13	1
10006	13	1
10198	13	1
10302	13	1
10400	13	1
10672	13	1
11215	13	1
22906	13	1
22981	13	1
22992	13	1
23186	13	1
23190	13	1
23534	13	1
23635	13	1
25828	13	1
25896	13	1
26224	13	1
27436	13	1
29919	13	1
51253	13	1
51316	13	1
55013	13	1
55308	13	1
55556	13	1
55604	13	1
55791	13	1
55841	13	1
56243	13	1
56704	13	1
56913	13	1
56952	13	1
56987	13	1
57498	13	1
57634	13	1
58488	13	1
58499	13	1
59339	13	1
64780	13	1
64850	13	1
65998	13	1
79659	13	1
79791	13	1
79956	13	1
80017	13	1
83700	13	1
83989	13	1
84141	13	1
84181	13	1
84187	13	1
84950	13	1
84991	13	1
85416	13	1
85461	13	1
90427	13	1
91010	13	1
93349	13	1
113791	13	1
115825	13	1
118980	13	1
127703	13	1
128408	13	1
143187	13	1
151742	13	1
151987	13	1
152559	13	1
155038	13	1
157680	13	1
162655	13	1
201501	13	1
221491	13	1
221895	13	1
255403	13	1
256987	13	1
261734	13	1
317781	13	1
339122	13	1
353088	13	1
374655	13	1
