# Supplementary material for: Cell type-selective disease-association of genes under high regulatory load
Source: Nucleic Acids Res. 2015 Oct 10;43(18):8839–55. doi: 10.1093/nar/gkv863 (PMC4605313; doi:10.1093/nar/gkv863)
Supplement: SUPPLEMENTARY DATA [file supp_gkv863_nar-01077-z-2015-File011.zip › HighEnhLoad_CordBlood.Neutrophil.C004GDH1_10PCNT_02-Feb-2015.txt]

Entrez Gene ID	Nr Enh	H3K4me3 status
51571	169	1
50807	152	1
5336	126	1
9844	121	1
11031	105	1
79890	104	1
5588	98	1
9334	95	1
677	94	1
5209	94	1
6239	93	1
9759	92	1
3720	89	1
5795	88	1
87	87	1
80790	87	1
359948	86	1
10801	83	1
64778	82	1
3480	81	1
4627	80	1
140885	79	1
3398	78	1
3772	78	1
4026	78	1
25816	77	1
2040	75	1
2934	75	1
861	74	1
1052	74	1
9938	74	1
57178	74	1
79705	74	1
79895	74	1
83641	74	1
3295	73	1
2693	72	1
7090	72	1
678	70	1
22856	70	1
57210	70	1
57580	70	1
26286	68	1
2078	67	1
3660	67	1
146395	67	1
23214	66	1
117581	66	1
22898	65	1
5641	64	1
23291	64	1
56986	64	1
2185	63	1
2776	63	1
6840	63	1
9804	63	1
11252	62	1
51719	62	1
54102	62	1
604	61	1
1112	61	1
9873	61	1
10221	61	1
3344	60	1
10105	60	1
221184	60	1
4478	59	1
55843	59	1
91526	59	1
283349	59	1
9630	58	1
9679	58	1
10409	58	1
23514	58	1
55959	58	1
57591	58	1
3516	57	1
7852	57	1
8111	57	1
2120	56	1
27352	56	1
64077	56	1
80055	56	1
4289	55	1
6793	55	1
7456	55	1
23102	55	1
23429	55	1
54518	55	1
54815	55	1
89849	55	1
89853	55	1
4010	54	1
6482	54	1
7357	54	1
9308	54	1
10320	54	1
11237	54	1
23498	54	1
23590	54	1
27086	54	1
55054	54	1
136259	54	1
313	53	1
8609	53	1
10318	53	1
29123	53	1
151556	53	1
1316	52	1
1785	52	1
2799	52	1
5093	52	1
5873	52	1
6503	52	1
7850	52	1
7879	52	1
8672	52	1
11018	52	1
23315	52	1
57533	52	1
60481	52	1
84894	52	1
2908	51	1
3635	51	1
4155	51	1
7464	51	1
8542	51	1
10912	51	1
1326	50	1
2313	50	1
6176	50	1
6653	50	1
6670	50	1
10783	50	1
23092	50	1
54788	50	1
54918	50	1
651746	50	1
473	49	1
5580	49	1
5770	49	1
8289	49	1
8632	49	1
9777	49	1
51735	49	1
118788	49	1
1955	48	1
2355	48	1
6533	48	1
122953	48	1
1130	47	1
5226	47	1
10602	47	1
28976	47	1
30011	47	1
51187	47	1
55790	47	1
55809	47	1
56261	47	1
112574	47	1
123016	47	1
1523	46	1
2140	46	1
2587	46	1
2745	46	1
3418	46	1
4154	46	1
10154	46	1
23240	46	1
23389	46	1
55129	46	1
79730	46	1
112616	46	1
374655	46	1
1106	45	1
5937	45	1
6240	45	1
6256	45	1
6786	45	1
7086	45	1
9766	45	1
50515	45	1
56889	45	1
100144748	45	1
4815	44	1
6430	44	1
6573	44	1
7048	44	1
8660	44	1
10365	44	1
54502	44	1
54861	44	1
79718	44	1
203328	44	1
339896	44	1
272	43	1
4601	43	1
9448	43	1
9712	43	1
9792	43	1
10397	43	1
10625	43	1
11057	43	1
11177	43	1
23048	43	1
55275	43	1
63898	43	1
64101	43	1
400954	43	1
549	42	1
953	42	1
3659	42	1
4067	42	1
4650	42	1
4739	42	1
6850	42	1
7443	42	1
9750	42	1
10659	42	1
23604	42	1
26034	42	1
28996	42	1
55328	42	1
55636	42	1
57724	42	1
79048	42	1
80011	42	1
123041	42	1
146850	42	1
389203	42	1
309	41	1
6584	41	1
7776	41	1
10603	41	1
23218	41	1
23223	41	1
23569	41	1
26030	41	1
55850	41	1
60675	41	1
64420	41	1
84071	41	1
84330	41	1
93517	41	1
116985	41	1
154790	41	1
387755	41	1
100113407	41	1
2533	40	1
3055	40	1
3570	40	1
5788	40	1
5890	40	1
7097	40	1
9050	40	1
9314	40	1
9839	40	1
10868	40	1
55173	40	1
55824	40	1
80204	40	1
80301	40	1
83872	40	1
150372	40	1
120	39	1
241	39	1
3937	39	1
5594	39	1
6224	39	1
8291	39	1
9658	39	1
10531	39	1
10533	39	1
50651	39	1
51621	39	1
56905	39	1
57410	39	1
63979	39	1
83983	39	1
253260	39	1
494188	39	1
1453	38	1
1611	38	1
2011	38	1
2353	38	1
3274	38	1
3985	38	1
4332	38	1
5782	38	1
6310	38	1
6672	38	1
7027	38	1
7038	38	1
7128	38	1
8522	38	1
9051	38	1
10487	38	1
23533	38	1
55544	38	1
55755	38	1
56990	38	1
64115	38	1
65220	38	1
79712	38	1
80315	38	1
83879	38	1
90550	38	1
92241	38	1
132320	38	1
149840	38	1
400658	38	1
1432	37	1
3091	37	1
3927	37	1
4542	37	1
5603	37	1
8925	37	1
23401	37	1
51256	37	1
53335	37	1
57142	37	1
83786	37	1
84417	37	1
240	36	1
960	36	1
1289	36	1
2766	36	1
3566	36	1
3707	36	1
4082	36	1
5293	36	1
5552	36	1
5724	36	1
5745	36	1
5879	36	1
5894	36	1
6446	36	1
10367	36	1
23186	36	1
51312	36	1
54443	36	1
60490	36	1
167826	36	1
201799	36	1
220972	36	1
634	35	1
843	35	1
1439	35	1
2885	35	1
4084	35	1
5867	35	1
6195	35	1
6548	35	1
6745	35	1
7133	35	1
23001	35	1
23095	35	1
54103	35	1
55294	35	1
58480	35	1
79960	35	1
80820	35	1
80853	35	1
221491	35	1
221955	35	1
440193	35	1
154	34	1
754	34	1
3625	34	1
4001	34	1
4057	34	1
4149	34	1
4688	34	1
6711	34	1
7187	34	1
9830	34	1
11165	34	1
22978	34	1
26037	34	1
51108	34	1
54438	34	1
59339	34	1
60386	34	1
79887	34	1
256021	34	1
283248	34	1
374786	34	1
290	33	1
965	33	1
1536	33	1
1794	33	1
2180	33	1
2342	33	1
2872	33	1
4258	33	1
5028	33	1
5579	33	1
6509	33	1
8440	33	1
9267	33	1
10814	33	1
22918	33	1
51134	33	1
51274	33	1
51290	33	1
57707	33	1
80025	33	1
81619	33	1
84940	33	1
89846	33	1
115572	33	1
283358	33	1
1073	32	1
2889	32	1
5583	32	1
5899	32	1
9778	32	1
10370	32	1
10806	32	1
23295	32	1
23609	32	1
26578	32	1
29107	32	1
55276	32	1
55277	32	1
56603	32	1
56963	32	1
57162	32	1
80267	32	1
83549	32	1
83716	32	1
84255	32	1
126669	32	1
286053	32	1
374819	32	1
762	31	1
832	31	1
1435	31	1
2113	31	1
2830	31	1
3185	31	1
5538	31	1
7091	31	1
7227	31	1
9123	31	1
9770	31	1
9797	31	1
10099	31	1
10645	31	1
11240	31	1
22883	31	1
22990	31	1
23254	31	1
26128	31	1
29982	31	1
51322	31	1
55534	31	1
58513	31	1
64207	31	1
80005	31	1
84062	31	1
84309	31	1
476	30	1
637	30	1
668	30	1
847	30	1
1998	30	1
2878	30	1
3689	30	1
3732	30	1
4288	30	1
4616	30	1
5292	30	1
5836	30	1
5914	30	1
6480	30	1
9034	30	1
9663	30	1
9781	30	1
9922	30	1
10404	30	1
23225	30	1
23287	30	1
23406	30	1
23765	30	1
27436	30	1
54541	30	1
54790	30	1
55729	30	1
57602	30	1
79668	30	1
80781	30	1
81603	30	1
84957	30	1
100127889	30	1
204	29	1
311	29	1
571	29	1
801	29	1
1615	29	1
1859	29	1
2081	29	1
4899	29	1
5125	29	1
5144	29	1
5500	29	1
5530	29	1
5768	29	1
6309	29	1
6624	29	1
7328	29	1
8553	29	1
8837	29	1
9887	29	1
9896	29	1
10368	29	1
11320	29	1
22936	29	1
23067	29	1
23603	29	1
25828	29	1
25841	29	1
51564	29	1
54476	29	1
54896	29	1
55810	29	1
57419	29	1
64332	29	1
79657	29	1
79888	29	1
80017	29	1
85453	29	1
116496	29	1
145567	29	1
284756	29	1
81	28	1
1992	28	1
1997	28	1
2683	28	1
3142	28	1
3576	28	1
3577	28	1
4092	28	1
4170	28	1
4299	28	1
4851	28	1
5029	28	1
5294	28	1
5909	28	1
6477	28	1
8021	28	1
8073	28	1
8125	28	1
8178	28	1
9686	28	1
10059	28	1
10135	28	1
23112	28	1
23550	28	1
26996	28	1
27044	28	1
27128	28	1
51174	28	1
51199	28	1
51316	28	1
51477	28	1
55357	28	1
55650	28	1
55711	28	1
64092	28	1
81704	28	1
84669	28	1
84935	28	1
118429	28	1
120425	28	1
127665	28	1
131583	28	1
221037	28	1
306	27	1
841	27	1
1729	27	1
1848	27	1
1889	27	1
2114	27	1
2309	27	1
2788	27	1
4217	27	1
4775	27	1
5201	27	1
5527	27	1
5903	27	1
6390	27	1
6506	27	1
6732	27	1
6782	27	1
8623	27	1
8816	27	1
9019	27	1
9208	27	1
9960	27	1
10129	27	1
10166	27	1
10239	27	1
10296	27	1
10472	27	1
10809	27	1
23201	27	1
23528	27	1
25777	27	1
26999	27	1
29072	27	1
29094	27	1
50809	27	1
51363	27	1
54491	27	1
55604	27	1
57561	27	1
57705	27	1
80331	27	1
81671	27	1
91748	27	1
117289	27	1
128869	27	1
152002	27	1
222194	27	1
255488	27	1
286336	27	1
286530	27	1
414318	27	1
249	26	1
613	26	1
1604	26	1
2268	26	1
2650	26	1
2782	26	1
3454	26	1
3684	26	1
4005	26	1
4705	26	1
5341	26	1
5573	26	1
5997	26	1
6531	26	1
6733	26	1
6990	26	1
7114	26	1
7414	26	1
8218	26	1
8834	26	1
8897	26	1
9053	26	1
9567	26	1
9683	26	1
9936	26	1
10391	26	1
23299	26	1
25797	26	1
25819	26	1
27185	26	1
27439	26	1
28232	26	1
28989	26	1
54665	26	1
55122	26	1
55589	26	1
57654	26	1
57699	26	1
85007	26	1
344148	26	1
401258	26	1
554251	26	1
643246	26	1
182	25	1
597	25	1
602	25	1
818	25	1
894	25	1
1102	25	1
1912	25	1
2015	25	1
2023	25	1
2494	25	1
2752	25	1
3162	25	1
3579	25	1
3631	25	1
3687	25	1
3987	25	1
5023	25	1
5660	25	1
6184	25	1
6397	25	1
6452	25	1
6484	25	1
6774	25	1
9262	25	1
9355	25	1
9375	25	1
9447	25	1
9488	25	1
9489	25	1
9516	25	1
9695	25	1
10019	25	1
10170	25	1
10261	25	1
10890	25	1
10938	25	1
11214	25	1
23030	25	1
23366	25	1
23390	25	1
23523	25	1
29799	25	1
50853	25	1
51582	25	1
55207	25	1
55234	25	1
64131	25	1
79758	25	1
80774	25	1
84059	25	1
113263	25	1
115123	25	1
117584	25	1
127544	25	1
137682	25	1
219348	25	1
493753	25	1
646627	25	1
641	24	1
671	24	1
1230	24	1
1385	24	1
1438	24	1
2000	24	1
3382	24	1
3397	24	1
3460	24	1
3654	24	1
3656	24	1
4967	24	1
5025	24	1
5045	24	1
5142	24	1
5339	24	1
5525	24	1
5791	24	1
5829	24	1
5908	24	1
6483	24	1
7290	24	1
7805	24	1
8301	24	1
8303	24	1
8509	24	1
8525	24	1
8624	24	1
8728	24	1
9811	24	1
9846	24	1
9948	24	1
10163	24	1
10451	24	1
10538	24	1
23515	24	1
25979	24	1
26190	24	1
29957	24	1
55164	24	1
55904	24	1
56890	24	1
57563	24	1
64225	24	1
79932	24	1
80824	24	1
81615	24	1
81618	24	1
83931	24	1
84128	24	1
84270	24	1
85450	24	1
90324	24	1
114883	24	1
129285	24	1
151903	24	1
200424	24	1
201266	24	1
347902	24	1
391723	24	1
896	23	1
1050	23	1
1362	23	1
1946	23	1
2219	23	1
2289	23	1
2786	23	1
2879	23	1
3632	23	1
4012	23	1
4208	23	1
4311	23	1
5100	23	1
5453	23	1
6233	23	1
6311	23	1
6776	23	1
7799	23	1
9861	23	1
10043	23	1
10657	23	1
22904	23	1
23786	23	1
27235	23	1
27342	23	1
30061	23	1
51006	23	1
54769	23	1
55069	23	1
55075	23	1
55308	23	1
56301	23	1
57136	23	1
60485	23	1
63971	23	1
64121	23	1
64410	23	1
79666	23	1
84251	23	1
84624	23	1
89884	23	1
91272	23	1
115207	23	1
119391	23	1
128710	23	1
134957	23	1
144699	23	1
157638	23	1
168455	23	1
219771	23	1
222487	23	1
202	22	1
211	22	1
639	22	1
705	22	1
752	22	1
944	22	1
2629	22	1
2762	22	1
3241	22	1
3242	22	1
3267	22	1
3597	22	1
3903	22	1
3980	22	1
4218	22	1
4811	22	1
4824	22	1
4835	22	1
5337	22	1
5818	22	1
6894	22	1
7409	22	1
7832	22	1
8667	22	1
8778	22	1
9120	22	1
9202	22	1
9261	22	1
9537	22	1
9555	22	1
9825	22	1
9989	22	1
10049	22	1
10260	22	1
10672	22	1
10875	22	1
11163	22	1
22931	22	1
23108	22	1
23228	22	1
23761	22	1
27154	22	1
29035	22	1
53829	22	1
54989	22	1
56910	22	1
56975	22	1
80223	22	1
81502	22	1
83853	22	1
84229	22	1
84250	22	1
84418	22	1
114882	22	1
118426	22	1
118987	22	1
157983	22	1
257236	22	1
343990	22	1
768211	22	1
118	21	1
135	21	1
158	21	1
466	21	1
734	21	1
860	21	1
943	21	1
1315	21	1
1488	21	1
2876	21	1
3107	21	1
3428	21	1
3459	21	1
3557	21	1
3976	21	1
4298	21	1
4482	21	1
4751	21	1
4783	21	1
5306	21	1
5682	21	1
5695	21	1
6229	21	1
6404	21	1
6515	21	1
6662	21	1
6738	21	1
7040	21	1
8411	21	1
8530	21	1
8676	21	1
8766	21	1
9236	21	1
9534	21	1
9926	21	1
9943	21	1
9972	21	1
10499	21	1
10762	21	1
22913	21	1
23013	21	1
23036	21	1
23332	21	1
25930	21	1
26523	21	1
26985	21	1
51246	21	1
51341	21	1
51406	21	1
51507	21	1
54498	21	1
55062	21	1
55194	21	1
55833	21	1
56341	21	1
57498	21	1
57623	21	1
57655	21	1
64127	21	1
64761	21	1
64781	21	1
79639	21	1
79689	21	1
80183	21	1
80254	21	1
83464	21	1
83606	21	1
83696	21	1
84106	21	1
84298	21	1
84959	21	1
90273	21	1
114794	21	1
126308	21	1
192670	21	1
220929	21	1
221002	21	1
340526	21	1
340527	21	1
301	20	1
408	20	1
489	20	1
962	20	1
1520	20	1
1612	20	1
1906	20	1
2152	20	1
2352	20	1
3096	20	1
3930	20	1
3949	20	1
4146	20	1
5058	20	1
5138	20	1
5687	20	1
5747	20	1
5922	20	1
6314	20	1
6455	20	1
6574	20	1
6789	20	1
6907	20	1
7070	20	1
7132	20	1
7422	20	1
7867	20	1
8187	20	1
8527	20	1
8732	20	1
9181	20	1
9517	20	1
9704	20	1
9935	20	1
10957	20	1
11213	20	1
11221	20	1
23064	20	1
29842	20	1
51099	20	1
51379	20	1
54108	20	1
55654	20	1
55794	20	1
55852	20	1
57097	20	1
57222	20	1
64072	20	1
64859	20	1
65056	20	1
65977	20	1
79772	20	1
80207	20	1
83637	20	1
84034	20	1
84514	20	1
84557	20	1
84766	20	1
92797	20	1
113791	20	1
114548	20	1
126969	20	1
129642	20	1
133418	20	1
139716	20	1
150468	20	1
201176	20	1
253143	20	1
100526739	20	1
683	19	1
688	19	1
1089	19	1
1514	19	1
1843	19	1
2099	19	1
2280	19	1
2495	19	1
3099	19	1
4076	19	1
4215	19	1
4670	19	1
4689	19	1
4915	19	1
5734	19	1
5906	19	1
7408	19	1
7520	19	1
8204	19	1
9043	19	1
9167	19	1
9445	19	1
9467	19	1
9473	19	1
9665	19	1
9764	19	1
9794	19	1
9967	19	1
10048	19	1
10140	19	1
10274	19	1
10972	19	1
23216	19	1
23239	19	1
23345	19	1
23347	19	1
23387	19	1
25790	19	1
26118	19	1
51304	19	1
53405	19	1
54331	19	1
54926	19	1
55332	19	1
55529	19	1
55625	19	1
55924	19	1
57448	19	1
57592	19	1
57609	19	1
58190	19	1
58526	19	1
60672	19	1
64400	19	1
64783	19	1
65018	19	1
79180	19	1
79364	19	1
79616	19	1
79623	19	1
79939	19	1
80758	19	1
84709	19	1
89978	19	1
91663	19	1
94134	19	1
115827	19	1
124783	19	1
151011	19	1
151393	19	1
154386	19	1
221416	19	1
221504	19	1
223082	19	1
344558	19	1
344758	19	1
345757	19	1
441168	19	1
29	18	1
102	18	1
103	18	1
399	18	1
403	18	1
719	18	1
864	18	1
976	18	1
978	18	1
1051	18	1
1540	18	1
1795	18	1
1870	18	1
2060	18	1
2181	18	1
2319	18	1
2773	18	1
3482	18	1
3670	18	1
3716	18	1
3759	18	1
3763	18	1
4036	18	1
4126	18	1
4140	18	1
4144	18	1
4520	18	1
4659	18	1
4778	18	1
4790	18	1
5210	18	1
5253	18	1
5604	18	1
6777	18	1
7095	18	1
7403	18	1
7462	18	1
7849	18	1
7903	18	1
8269	18	1
8460	18	1
8554	18	1
8613	18	1
8726	18	1
8763	18	1
8898	18	1
9020	18	1
9100	18	1
9577	18	1
9857	18	1
9927	18	1
9962	18	1
9984	18	1
9993	18	1
10010	18	1
10095	18	1
10100	18	1
10302	18	1
10326	18	1
10643	18	1
10920	18	1
11151	18	1
22821	18	1
22834	18	1
22862	18	1
23505	18	1
26112	18	1
26205	18	1
27101	18	1
27258	18	1
27284	18	1
29928	18	1
51637	18	1
51643	18	1
51649	18	1
54210	18	1
54440	18	1
54520	18	1
54536	18	1
54838	18	1
54963	18	1
55187	18	1
55695	18	1
57085	18	1
57118	18	1
57649	18	1
59269	18	1
64744	18	1
65125	18	1
79720	18	1
80232	18	1
80851	18	1
81577	18	1
83478	18	1
84164	18	1
84187	18	1
84441	18	1
84629	18	1
84898	18	1
84969	18	1
90141	18	1
91445	18	1
116448	18	1
158293	18	1
162461	18	1
162466	18	1
196383	18	1
257019	18	1
284058	18	1
339855	18	1
374308	18	1
415116	18	1
100507050	18	1
596	17	1
665	17	1
771	17	1
780	17	1
961	17	1
1152	17	1
1445	17	1
1608	17	1
1656	17	1
1778	17	1
1827	17	1
1831	17	1
2171	17	1
2597	17	1
2820	17	1
2827	17	1
3020	17	1
3036	17	1
3101	17	1
3554	17	1
3563	17	1
3837	17	1
3952	17	1
4179	17	1
4192	17	1
4214	17	1
4254	17	1
4292	17	1
4430	17	1
4780	17	1
5223	17	1
5305	17	1
5326	17	1
5329	17	1
5359	17	1
5586	17	1
5966	17	1
6301	17	1
6478	17	1
6546	17	1
6688	17	1
7037	17	1
7050	17	1
7057	17	1
7071	17	1
7260	17	1
8569	17	1
8794	17	1
8870	17	1
9169	17	1
9189	17	1
9368	17	1
9371	17	1
9444	17	1
9755	17	1
9914	17	1
10018	17	1
10613	17	1
10678	17	1
10970	17	1
22794	17	1
23313	17	1
23473	17	1
23509	17	1
25948	17	1
26284	17	1
27111	17	1
27189	17	1
51162	17	1
51305	17	1
51361	17	1
51367	17	1
51465	17	1
51552	17	1
51762	17	1
54407	17	1
54434	17	1
54517	17	1
54805	17	1
54961	17	1
55196	17	1
55454	17	1
55652	17	1
64114	17	1
65258	17	1
79155	17	1
79621	17	1
79747	17	1
80045	17	1
80228	17	1
80325	17	1
83593	17	1
84056	17	1
84159	17	1
84954	17	1
88455	17	1
89927	17	1
91775	17	1
91869	17	1
96459	17	1
121260	17	1
122416	17	1
124460	17	1
124935	17	1
125111	17	1
137886	17	1
139818	17	1
150223	17	1
151525	17	1
154881	17	1
196528	17	1
203100	17	1
221937	17	1
1040	16	1
1113	16	1
1116	16	1
1509	16	1
1654	16	1
1871	16	1
2018	16	1
2029	16	1
2052	16	1
2357	16	1
2932	16	1
3705	16	1
3753	16	1
4066	16	1
4205	16	1
4335	16	1
4814	16	1
4853	16	1
4898	16	1
5108	16	1
5150	16	1
5162	16	1
5295	16	1
5595	16	1
5606	16	1
5611	16	1
5880	16	1
6118	16	1
6402	16	1
6504	16	1
6556	16	1
6720	16	1
6809	16	1
6916	16	1
7046	16	1
7332	16	1
7405	16	1
7763	16	1
7913	16	1
8514	16	1
8773	16	1
8807	16	1
9441	16	1
9628	16	1
9725	16	1
9749	16	1
9881	16	1
9921	16	1
10171	16	1
10188	16	1
10217	16	1
10311	16	1
10458	16	1
10484	16	1
10728	16	1
11314	16	1
11333	16	1
23023	16	1
23046	16	1
23253	16	1
23312	16	1
23383	16	1
23446	16	1
25771	16	1
25946	16	1
25949	16	1
26018	16	1
26191	16	1
27245	16	1
29789	16	1
29994	16	1
51205	16	1
51218	16	1
51311	16	1
51411	16	1
51540	16	1
51669	16	1
54807	16	1
54899	16	1
55144	16	1
55182	16	1
55352	16	1
55561	16	1
56655	16	1
57161	16	1
57228	16	1
57507	16	1
57520	16	1
57535	16	1
63978	16	1
79627	16	1
79818	16	1
81035	16	1
81553	16	1
83442	16	1
84816	16	1
84946	16	1
85413	16	1
90268	16	1
91522	16	1
91662	16	1
94241	16	1
115286	16	1
115416	16	1
119559	16	1
126208	16	1
128866	16	1
162989	16	1
163859	16	1
255394	16	1
256356	16	1
375387	16	1
388284	16	1
389289	16	1
643802	16	1
100506581	16	1
