# Supplementary material for: Cell type-selective disease-association of genes under high regulatory load
Source: Nucleic Acids Res. 2015 Oct 10;43(18):8839–55. doi: 10.1093/nar/gkv863 (PMC4605313; doi:10.1093/nar/gkv863)
Supplement: SUPPLEMENTARY DATA [file supp_gkv863_nar-01077-z-2015-File011.zip › HighEnhLoad_CordBlood.Neutrophil.C00184H2_10PCNT_02-Feb-2015.txt]

Entrez Gene ID	Nr Enh	H3K4me3 status
51571	240	1
50807	203	1
11031	141	1
5336	140	1
9844	135	1
6239	131	1
9334	129	1
64778	126	1
3720	124	1
4026	122	1
677	120	1
3480	120	1
79890	119	1
2693	118	1
5209	110	1
5588	105	1
3772	104	1
79895	103	1
4627	101	1
51719	98	1
6840	94	1
7090	94	1
359948	94	1
10801	92	1
87	91	1
56986	91	1
283349	91	1
861	90	1
10221	90	1
25816	90	1
51735	90	1
2078	89	1
3295	89	1
3398	89	1
5795	89	1
80790	89	1
27086	88	1
9873	86	1
55054	85	1
2120	84	1
4478	84	1
5740	84	1
91526	84	1
140885	84	1
57178	83	1
2799	82	1
79705	82	1
3635	81	1
30011	81	1
79718	81	1
604	80	1
2934	80	1
9938	80	1
22856	80	1
1112	79	1
80055	79	1
2040	78	1
2908	78	1
9759	78	1
23214	78	1
678	77	1
3660	77	1
22898	77	1
55843	77	1
57580	77	1
2185	76	1
10409	76	1
23429	76	1
146395	76	1
10105	75	1
11237	75	1
54102	75	1
54815	75	1
55755	75	1
89849	75	1
9804	74	1
23092	73	1
55959	73	1
1785	72	1
2776	72	1
8672	72	1
9308	72	1
29123	72	1
11018	71	1
57210	71	1
100144748	71	1
3516	70	1
4067	70	1
7879	70	1
55328	70	1
1130	69	1
3344	69	1
5873	69	1
7852	69	1
23291	69	1
23389	69	1
55129	69	1
83641	69	1
1052	68	1
8289	68	1
8609	68	1
23498	67	1
54518	67	1
54861	67	1
3091	66	1
5641	66	1
6224	66	1
9630	66	1
23315	66	1
55636	66	1
56990	66	1
60675	66	1
651746	66	1
4155	65	1
8111	65	1
10625	65	1
549	64	1
7456	64	1
7850	64	1
23590	64	1
57724	64	1
122953	64	1
1955	63	1
4154	63	1
4739	63	1
6482	63	1
6786	63	1
9658	63	1
9679	63	1
10318	63	1
10602	63	1
51187	63	1
64077	63	1
89853	63	1
2140	62	1
5093	62	1
6850	62	1
8542	62	1
9750	62	1
10320	62	1
10912	62	1
50515	62	1
55790	62	1
83983	62	1
92241	62	1
1326	61	1
2313	61	1
2533	61	1
6176	61	1
6240	61	1
6310	61	1
9766	61	1
9792	61	1
54788	61	1
57591	61	1
60481	61	1
151556	61	1
253260	61	1
2587	60	1
3985	60	1
7464	60	1
9050	60	1
23102	60	1
26286	60	1
55275	60	1
5226	59	1
5890	59	1
6430	59	1
6533	59	1
9839	59	1
27352	59	1
313	58	1
2766	58	1
4010	58	1
8632	58	1
9712	58	1
11240	58	1
112574	58	1
241	57	1
1316	57	1
3937	57	1
4601	57	1
5782	57	1
10154	57	1
10659	57	1
55809	57	1
56261	57	1
79730	57	1
6672	56	1
7048	56	1
7357	56	1
10397	56	1
23001	56	1
51621	56	1
55534	56	1
84894	56	1
123016	56	1
123041	56	1
150280	56	1
400954	56	1
1106	55	1
4258	55	1
4650	55	1
5580	55	1
5594	55	1
9777	55	1
10783	55	1
63898	55	1
79712	55	1
117581	55	1
221184	55	1
339896	55	1
387755	55	1
100113407	55	1
120	54	1
473	54	1
1536	54	1
2885	54	1
6503	54	1
6793	54	1
8660	54	1
11252	54	1
23186	54	1
64420	54	1
80315	54	1
93517	54	1
118987	54	1
286053	54	1
953	53	1
2180	53	1
3274	53	1
5770	53	1
23095	53	1
28976	53	1
54790	53	1
55850	53	1
60386	53	1
64115	53	1
203328	53	1
2353	52	1
7086	52	1
9019	52	1
10533	52	1
23514	52	1
83872	52	1
960	51	1
1611	51	1
5724	51	1
5894	51	1
6390	51	1
8291	51	1
23240	51	1
51108	51	1
54502	51	1
55824	51	1
84062	51	1
256021	51	1
387694	51	1
3418	50	1
4289	50	1
5293	50	1
5788	50	1
6584	50	1
6653	50	1
7443	50	1
9314	50	1
9448	50	1
10365	50	1
50809	50	1
64101	50	1
80853	50	1
84071	50	1
149840	50	1
272	49	1
634	49	1
668	49	1
843	49	1
2355	49	1
3732	49	1
5583	49	1
5937	49	1
6670	49	1
7187	49	1
11057	49	1
50651	49	1
51322	49	1
53335	49	1
55173	49	1
79048	49	1
90550	49	1
118788	49	1
374655	49	1
309	48	1
762	48	1
2745	48	1
3055	48	1
3659	48	1
6745	48	1
7091	48	1
9051	48	1
9797	48	1
26578	48	1
54918	48	1
84669	48	1
136259	48	1
284756	48	1
204	47	1
754	47	1
3570	47	1
5530	47	1
6256	47	1
7097	47	1
7227	47	1
10367	47	1
11177	47	1
63979	47	1
80267	47	1
221491	47	1
389203	47	1
154	46	1
1432	46	1
2114	46	1
4288	46	1
4542	46	1
5125	46	1
5603	46	1
26037	46	1
29982	46	1
51312	46	1
55729	46	1
84330	46	1
84940	46	1
222194	46	1
2889	45	1
6573	45	1
8522	45	1
10814	45	1
11165	45	1
65220	45	1
80005	45	1
80025	45	1
374786	45	1
832	44	1
1848	44	1
2113	44	1
2650	44	1
3689	44	1
5552	44	1
23048	44	1
26034	44	1
29107	44	1
55544	44	1
56905	44	1
64092	44	1
79887	44	1
84417	44	1
116496	44	1
146850	44	1
894	43	1
1615	43	1
1794	43	1
1992	43	1
3597	43	1
4082	43	1
4688	43	1
5028	43	1
6195	43	1
6509	43	1
8440	43	1
22883	43	1
22918	43	1
23223	43	1
23401	43	1
28232	43	1
51316	43	1
54103	43	1
54443	43	1
56169	43	1
56889	43	1
57533	43	1
112616	43	1
150372	43	1
220972	43	1
221955	43	1
240	42	1
1523	42	1
3566	42	1
4084	42	1
5579	42	1
5687	42	1
5908	42	1
6446	42	1
7128	42	1
7414	42	1
8301	42	1
10099	42	1
10806	42	1
27436	42	1
51134	42	1
54896	42	1
55277	42	1
56890	42	1
57410	42	1
64131	42	1
80204	42	1
145567	42	1
152002	42	1
414152	42	1
801	41	1
1453	41	1
5292	41	1
5867	41	1
6184	41	1
6733	41	1
6782	41	1
8073	41	1
8178	41	1
9686	41	1
10868	41	1
22936	41	1
22990	41	1
23609	41	1
25828	41	1
29799	41	1
29957	41	1
51290	41	1
55904	41	1
56603	41	1
57498	41	1
57707	41	1
58480	41	1
65056	41	1
80820	41	1
84255	41	1
84957	41	1
129642	41	1
283358	41	1
641	40	1
1289	40	1
3625	40	1
4057	40	1
4149	40	1
4332	40	1
5142	40	1
5791	40	1
5818	40	1
5879	40	1
8624	40	1
9663	40	1
10261	40	1
10370	40	1
10487	40	1
22978	40	1
23254	40	1
23604	40	1
50853	40	1
51582	40	1
55604	40	1
55650	40	1
55711	40	1
57162	40	1
81704	40	1
83549	40	1
84251	40	1
89846	40	1
92797	40	1
221037	40	1
1439	39	1
1729	39	1
1997	39	1
2000	39	1
3099	39	1
3142	39	1
5660	39	1
6711	39	1
8218	39	1
9263	39	1
10451	39	1
23112	39	1
23533	39	1
23603	39	1
26030	39	1
51465	39	1
51477	39	1
51733	39	1
54541	39	1
57142	39	1
59339	39	1
60490	39	1
79666	39	1
81618	39	1
81619	39	1
117584	39	1
134957	39	1
154664	39	1
202	38	1
1073	38	1
2876	38	1
8837	38	1
8897	38	1
9208	38	1
9770	38	1
10645	38	1
11214	38	1
23218	38	1
25797	38	1
29094	38	1
54491	38	1
55234	38	1
55357	38	1
64207	38	1
80011	38	1
83879	38	1
126669	38	1
132320	38	1
139818	38	1
100127889	38	1
81	37	1
182	37	1
3162	37	1
3185	37	1
3576	37	1
3976	37	1
5899	37	1
5909	37	1
6990	37	1
7070	37	1
8925	37	1
9034	37	1
9516	37	1
10010	37	1
10531	37	1
11213	37	1
23225	37	1
23406	37	1
23528	37	1
51363	37	1
55122	37	1
56963	37	1
57222	37	1
57561	37	1
58513	37	1
64225	37	1
79668	37	1
83786	37	1
167826	37	1
602	36	1
841	36	1
2015	36	1
2018	36	1
2683	36	1
3241	36	1
3707	36	1
3927	36	1
4616	36	1
4899	36	1
6624	36	1
6732	36	1
9781	36	1
9922	36	1
23201	36	1
23287	36	1
25819	36	1
26996	36	1
51174	36	1
55744	36	1
64410	36	1
79758	36	1
79960	36	1
80331	36	1
83716	36	1
84059	36	1
85007	36	1
90324	36	1
115572	36	1
127544	36	1
201266	36	1
348094	36	1
440193	36	1
965	35	1
1998	35	1
2219	35	1
2342	35	1
2494	35	1
3397	35	1
3460	35	1
3687	35	1
4299	35	1
4311	35	1
5045	35	1
5745	35	1
6506	35	1
6548	35	1
7038	35	1
7114	35	1
7328	35	1
9489	35	1
9989	35	1
10043	35	1
10166	35	1
27235	35	1
51199	35	1
57118	35	1
80223	35	1
83478	35	1
117289	35	1
120425	35	1
128869	35	1
131583	35	1
637	34	1
2011	34	1
2309	34	1
2830	34	1
5029	34	1
5538	34	1
6774	34	1
7133	34	1
8834	34	1
9123	34	1
10368	34	1
25979	34	1
27044	34	1
51274	34	1
54476	34	1
55075	34	1
80017	34	1
80301	34	1
83931	34	1
84935	34	1
133418	34	1
137682	34	1
200424	34	1
219771	34	1
255488	34	1
344148	34	1
374819	34	1
494188	34	1
643246	34	1
476	33	1
613	33	1
1859	33	1
2786	33	1
2788	33	1
2872	33	1
3631	33	1
3936	33	1
4001	33	1
4005	33	1
4780	33	1
4811	33	1
4835	33	1
5201	33	1
5341	33	1
5734	33	1
5997	33	1
7409	33	1
7994	33	1
8525	33	1
9043	33	1
9262	33	1
9683	33	1
9887	33	1
10140	33	1
10890	33	1
23515	33	1
26128	33	1
26999	33	1
28996	33	1
54331	33	1
56655	33	1
81671	33	1
84034	33	1
118429	33	1
144423	33	1
151903	33	1
400658	33	1
493753	33	1
646627	33	1
301	32	1
306	32	1
311	32	1
2280	32	1
3454	32	1
3987	32	1
4170	32	1
4824	32	1
5903	32	1
6477	32	1
7027	32	1
7776	32	1
8553	32	1
8898	32	1
9053	32	1
9267	32	1
9830	32	1
9861	32	1
9896	32	1
9936	32	1
10049	32	1
10538	32	1
10603	32	1
11320	32	1
23366	32	1
23569	32	1
29072	32	1
55589	32	1
57419	32	1
80781	32	1
84441	32	1
96459	32	1
113263	32	1
114883	32	1
115207	32	1
116985	32	1
121260	32	1
129285	32	1
158471	32	1
283248	32	1
375057	32	1
375387	32	1
408	31	1
1435	31	1
2099	31	1
3654	31	1
3656	31	1
3980	31	1
4126	31	1
4217	31	1
4967	31	1
5144	31	1
5527	31	1
5906	31	1
5922	31	1
7290	31	1
8125	31	1
9167	31	1
9695	31	1
9935	31	1
10059	31	1
10170	31	1
22913	31	1
23239	31	1
23446	31	1
25841	31	1
51406	31	1
54498	31	1
55294	31	1
55352	31	1
57136	31	1
57649	31	1
80183	31	1
81502	31	1
91445	31	1
119587	31	1
154790	31	1
249	30	1
286	30	1
597	30	1
1488	30	1
2033	30	1
2081	30	1
2782	30	1
3684	30	1
4851	30	1
5337	30	1
5768	30	1
5914	30	1
6397	30	1
9355	30	1
9473	30	1
9537	30	1
23345	30	1
23765	30	1
23786	30	1
27111	30	1
29994	30	1
54769	30	1
55207	30	1
55276	30	1
55290	30	1
55810	30	1
59269	30	1
79621	30	1
79888	30	1
84270	30	1
84440	30	1
84514	30	1
91272	30	1
91748	30	1
113791	30	1
128674	30	1
151525	30	1
219348	30	1
414318	30	1
554251	30	1
619279	30	1
19	29	1
158	29	1
290	29	1
528	29	1
571	29	1
688	29	1
780	29	1
1385	29	1
2334	29	1
3554	29	1
3705	29	1
3759	29	1
4192	29	1
4254	29	1
4790	29	1
4792	29	1
5747	29	1
6314	29	1
7095	29	1
7799	29	1
8667	29	1
8743	29	1
8870	29	1
9943	29	1
9962	29	1
10326	29	1
10972	29	1
11329	29	1
22904	29	1
22931	29	1
23347	29	1
25948	29	1
29887	29	1
51271	29	1
51564	29	1
55164	29	1
55833	29	1
55924	29	1
64332	29	1
80254	29	1
84309	29	1
84557	29	1
90665	29	1
128710	29	1
221416	29	1
391723	29	1
118	28	1
387	28	1
596	28	1
752	28	1
1088	28	1
1113	28	1
1604	28	1
2268	28	1
2762	28	1
2878	28	1
3382	28	1
3459	28	1
3482	28	1
3577	28	1
4076	28	1
4092	28	1
4520	28	1
4659	28	1
5025	28	1
5339	28	1
5573	28	1
6480	28	1
6484	28	1
6662	28	1
6710	28	1
6777	28	1
7422	28	1
7832	28	1
8411	28	1
8530	28	1
9467	28	1
9704	28	1
10019	28	1
10135	28	1
10270	28	1
10391	28	1
10404	28	1
10472	28	1
10809	28	1
11221	28	1
23030	28	1
23067	28	1
23295	28	1
25777	28	1
26985	28	1
27068	28	1
27185	28	1
27342	28	1
51256	28	1
51637	28	1
51649	28	1
54989	28	1
55069	28	1
55194	28	1
55332	28	1
57097	28	1
57563	28	1
64121	28	1
64744	28	1
79657	28	1
80851	28	1
83637	28	1
132864	28	1
157638	28	1
157983	28	1
201799	28	1
339855	28	1
211	27	1
466	27	1
1361	27	1
1545	27	1
1946	27	1
2629	27	1
2773	27	1
3107	27	1
3267	27	1
3423	27	1
3837	27	1
4609	27	1
4775	27	1
5294	27	1
5836	27	1
6309	27	1
6452	27	1
6546	27	1
6571	27	1
6574	27	1
7403	27	1
8303	27	1
8509	27	1
8676	27	1
8807	27	1
8816	27	1
9120	27	1
9375	27	1
9567	27	1
9846	27	1
9960	27	1
10048	27	1
10095	27	1
10875	27	1
23299	27	1
23550	27	1
26118	27	1
51552	27	1
51738	27	1
54901	27	1
54926	27	1
55144	27	1
56897	27	1
57186	27	1
57654	27	1
60485	27	1
79720	27	1
80709	27	1
81603	27	1
81615	27	1
84056	27	1
84418	27	1
84816	27	1
84959	27	1
85453	27	1
89884	27	1
91522	27	1
94134	27	1
114882	27	1
128866	27	1
144699	27	1
220416	27	1
220988	27	1
223082	27	1
400451	27	1
135	26	1
847	26	1
1118	26	1
1315	26	1
2182	26	1
2879	26	1
3096	26	1
3799	26	1
4215	26	1
4751	26	1
4778	26	1
5100	26	1
5525	26	1
5611	26	1
6311	26	1
6483	26	1
6809	26	1
7150	26	1
7867	26	1
7913	26	1
8653	26	1
8728	26	1
9261	26	1
9488	26	1
9555	26	1
9825	26	1
10217	26	1
10762	26	1
23013	26	1
25930	26	1
26234	26	1
27128	26	1
27439	26	1
28989	26	1
54434	26	1
54438	26	1
58528	26	1
64784	26	1
79682	26	1
79689	26	1
80774	26	1
84187	26	1
89978	26	1
115827	26	1
168455	26	1
196383	26	1
284058	26	1
344758	26	1
388962	26	1
401258	26	1
100506581	26	1
102	25	1
156	25	1
665	25	1
864	25	1
1230	25	1
1795	25	1
1871	25	1
1889	25	1
2495	25	1
2752	25	1
4783	25	1
5453	25	1
5606	25	1
5934	25	1
6404	25	1
6531	25	1
6776	25	1
7046	25	1
8527	25	1
8778	25	1
9181	25	1
9755	25	1
9778	25	1
9794	25	1
9993	25	1
10129	25	1
10208	25	1
10274	25	1
10296	25	1
10565	25	1
10920	25	1
10938	25	1
11163	25	1
11275	25	1
23046	25	1
23080	25	1
23101	25	1
23387	25	1
23473	25	1
25949	25	1
54805	25	1
54963	25	1
55308	25	1
55852	25	1
57161	25	1
57655	25	1
64127	25	1
64761	25	1
65258	25	1
83442	25	1
83464	25	1
84002	25	1
84624	25	1
90141	25	1
114971	25	1
220929	25	1
284996	25	1
388677	25	1
643802	25	1
100507050	25	1
683	24	1
818	24	1
998	24	1
1362	24	1
1838	24	1
1906	24	1
2060	24	1
2289	24	1
3579	24	1
3903	24	1
4208	24	1
4853	24	1
5359	24	1
5625	24	1
5682	24	1
5829	24	1
6208	24	1
6307	24	1
6738	24	1
7040	24	1
7057	24	1
8187	24	1
8554	24	1
8732	24	1
8804	24	1
9545	24	1
9967	24	1
10018	24	1
10213	24	1
10313	24	1
10499	24	1
10658	24	1
10672	24	1
22862	24	1
22992	24	1
23043	24	1
23228	24	1
23312	24	1
23657	24	1
27348	24	1
51341	24	1
54108	24	1
55196	24	1
55757	24	1
56301	24	1
57126	24	1
57602	24	1
57609	24	1
64400	24	1
79639	24	1
79747	24	1
83606	24	1
84898	24	1
85450	24	1
91869	24	1
92293	24	1
122416	24	1
126208	24	1
147015	24	1
151393	24	1
192670	24	1
196528	24	1
345757	24	1
347902	24	1
348938	24	1
404093	24	1
414236	24	1
671	23	1
944	23	1
961	23	1
1050	23	1
1102	23	1
2181	23	1
2710	23	1
2820	23	1
3146	23	1
3725	23	1
4012	23	1
4705	23	1
4915	23	1
5253	23	1
5272	23	1
5861	23	1
6789	23	1
6907	23	1
7178	23	1
7375	23	1
7805	23	1
7903	23	1
9368	23	1
9445	23	1
9899	23	1
9958	23	1
10260	23	1
10302	23	1
10509	23	1
10512	23	1
10657	23	1
10678	23	1
11151	23	1
11333	23	1
23293	23	1
23307	23	1
25771	23	1
26190	23	1
27067	23	1
28988	23	1
51177	23	1
51379	23	1
54210	23	1
54440	23	1
55529	23	1
55794	23	1
56910	23	1
57007	23	1
57705	23	1
58190	23	1
80765	23	1
81611	23	1
83853	23	1
84969	23	1
84984	23	1
119391	23	1
220047	23	1
255394	23	1
285550	23	1
285852	23	1
387893	23	1
100130357	23	1
55	22	1
896	22	1
929	22	1
1089	22	1
1843	22	1
2867	22	1
3082	22	1
3090	22	1
3101	22	1
5520	22	1
5577	22	1
6301	22	1
6894	22	1
7071	22	1
7132	22	1
7404	22	1
7763	22	1
8021	22	1
8808	22	1
9026	22	1
9100	22	1
9202	22	1
9236	22	1
9447	22	1
9517	22	1
9640	22	1
9665	22	1
9857	22	1
9972	22	1
9978	22	1
23036	22	1
25801	22	1
26130	22	1
26523	22	1
29035	22	1
30820	22	1
51019	22	1
51162	22	1
51347	22	1
51507	22	1
51762	22	1
54812	22	1
55187	22	1
55654	22	1
56917	22	1
57448	22	1
57535	22	1
57623	22	1
57699	22	1
58526	22	1
64072	22	1
64750	22	1
64781	22	1
64783	22	1
65125	22	1
79693	22	1
85365	22	1
91860	22	1
113829	22	1
115123	22	1
115825	22	1
116448	22	1
126308	22	1
143686	22	1
150468	22	1
221656	22	1
286336	22	1
340526	22	1
340527	22	1
343990	22	1
344558	22	1
347240	22	1
441168	22	1
351	21	1
952	21	1
1040	21	1
1509	21	1
2300	21	1
3020	21	1
3242	21	1
3670	21	1
3763	21	1
3787	21	1
4069	21	1
4146	21	1
4204	21	1
4343	21	1
4482	21	1
4580	21	1
4953	21	1
5500	21	1
5604	21	1
5695	21	1
5743	21	1
6372	21	1
6515	21	1
6518	21	1
6556	21	1
7405	21	1
7849	21	1
8428	21	1
8439	21	1
8724	21	1
8726	21	1
8794	21	1
9576	21	1
9926	21	1
10239	21	1
10312	21	1
10403	21	1
10439	21	1
11164	21	1
22818	21	1
23189	21	1
23313	21	1
23526	21	1
26151	21	1
27101	21	1
27161	21	1
27258	21	1
29058	21	1
29842	21	1
51006	21	1
51099	21	1
51218	21	1
51311	21	1
54407	21	1
55252	21	1
55625	21	1
57085	21	1
57507	21	1
64757	21	1
65998	21	1
79587	21	1
79616	21	1
79623	21	1
79932	21	1
80758	21	1
81577	21	1
83989	21	1
84250	21	1
84709	21	1
89932	21	1
90268	21	1
90273	21	1
90459	21	1
114548	21	1
114794	21	1
116028	21	1
124783	21	1
140876	21	1
154386	21	1
163859	21	1
199990	21	1
221002	21	1
221178	21	1
257236	21	1
768211	21	1
30	20	1
103	20	1
734	20	1
1051	20	1
1119	20	1
1298	20	1
1445	20	1
1479	20	1
1602	20	1
1735	20	1
2215	20	1
2319	20	1
2357	20	1
2672	20	1
2957	20	1
3036	20	1
3557	20	1
3603	20	1
3613	20	1
3667	20	1
3716	20	1
3797	20	1
3930	20	1
3949	20	1
4048	20	1
4140	20	1
4814	20	1
5058	20	1
5150	20	1
5305	20	1
5326	20	1
6093	20	1
6118	20	1
6233	20	1
6720	20	1
6916	20	1
7096	20	1
7101	20	1
7204	20	1
7520	20	1
8128	20	1
8556	20	1
8776	20	1
9021	20	1
9169	20	1
9218	20	1
9534	20	1
9577	20	1
9883	20	1
10068	20	1
10096	20	1
10253	20	1
10311	20	1
10957	20	1
23108	20	1
23118	20	1
23253	20	1
23370	20	1
23761	20	1
51542	20	1
54517	20	1
54825	20	1
55313	20	1
55633	20	1
55695	20	1
55739	20	1
57169	20	1
57459	20	1
63939	20	1
64114	20	1
64147	20	1
79364	20	1
79772	20	1
79961	20	1
80824	20	1
80856	20	1
83592	20	1
84078	20	1
84106	20	1
84128	20	1
84229	20	1
84629	20	1
89927	20	1
94241	20	1
119559	20	1
124460	20	1
130940	20	1
139716	20	1
144195	20	1
154881	20	1
158293	20	1
220074	20	1
222487	20	1
256356	20	1
374907	20	1
387338	20	1
415116	20	1
