# Supplementary material for: Cell type-selective disease-association of genes under high regulatory load
Source: Nucleic Acids Res. 2015 Oct 10;43(18):8839–55. doi: 10.1093/nar/gkv863 (PMC4605313; doi:10.1093/nar/gkv863)
Supplement: SUPPLEMENTARY DATA [file supp_gkv863_nar-01077-z-2015-File011.zip › HighEnhLoad_CordBlood.Monocyte.S000RDH2_10PCNT_02-Feb-2015.txt]

Entrez Gene ID	Nr Enh	H3K4me3 status
5336	83	1
80790	77	1
79890	73	1
359948	71	1
6239	68	1
51571	68	1
9759	67	1
50807	64	1
2120	62	1
57217	60	1
9839	58	1
9804	57	1
7764	56	1
54502	56	1
1130	55	1
2908	55	1
677	54	1
678	54	1
57178	53	1
3720	52	1
4026	52	1
4627	51	1
1052	50	1
9308	50	1
9450	50	1
11214	50	1
64410	50	1
2355	49	1
2693	49	1
7086	49	1
23092	49	1
23514	49	1
5580	48	1
10105	48	1
64778	48	1
123041	48	1
8522	47	1
55959	47	1
117581	47	1
1794	46	1
91526	46	1
8542	45	1
22918	45	1
57580	45	1
56986	44	1
83637	44	1
4967	43	1
9938	43	1
80055	43	1
1230	42	1
8289	42	1
9051	42	1
9679	42	1
79895	42	1
2889	41	1
5594	41	1
8111	41	1
50515	41	1
79730	41	1
10320	40	1
23225	40	1
29107	40	1
55054	40	1
64077	40	1
83549	40	1
23603	39	1
92241	39	1
440193	39	1
313	38	1
3635	38	1
9750	38	1
23498	38	1
23590	38	1
5890	37	1
8632	37	1
9612	37	1
9922	37	1
10762	37	1
6256	36	1
10801	36	1
2185	35	1
2313	35	1
3660	35	1
5770	35	1
9019	35	1
10533	35	1
10659	35	1
23313	35	1
23406	35	1
63979	35	1
960	34	1
1316	34	1
4688	34	1
7090	34	1
9712	34	1
51274	34	1
4155	33	1
6404	33	1
10099	33	1
10788	33	1
11237	33	1
51621	33	1
54443	33	1
57591	33	1
571	32	1
1289	32	1
1523	32	1
2140	32	1
9314	32	1
9686	32	1
11031	32	1
64759	32	1
83716	32	1
414318	32	1
1112	31	1
5093	31	1
9555	31	1
55625	31	1
57707	31	1
81704	31	1
140885	31	1
549	30	1
754	30	1
4811	30	1
9792	30	1
23291	30	1
27352	30	1
54518	30	1
55755	30	1
83786	30	1
374655	30	1
113	29	1
843	29	1
861	29	1
1955	29	1
3418	29	1
3707	29	1
4001	29	1
4088	29	1
5641	29	1
5724	29	1
6745	29	1
7430	29	1
8837	29	1
9777	29	1
10365	29	1
10603	29	1
28989	29	1
79758	29	1
123016	29	1
220107	29	1
1508	28	1
1785	28	1
3274	28	1
3295	28	1
3394	28	1
3570	28	1
5788	28	1
6311	28	1
7456	28	1
7852	28	1
11018	28	1
26286	28	1
27086	28	1
51422	28	1
54491	28	1
79180	28	1
81619	28	1
115825	28	1
151556	28	1
1778	27	1
1880	27	1
2587	27	1
2786	27	1
3689	27	1
4214	27	1
5025	27	1
5588	27	1
6670	27	1
6793	27	1
6850	27	1
7133	27	1
10019	27	1
10783	27	1
10814	27	1
11252	27	1
25816	27	1
57410	27	1
57561	27	1
64115	27	1
2771	26	1
3099	26	1
3705	26	1
6482	26	1
6506	26	1
6653	26	1
9993	26	1
22987	26	1
27439	26	1
29117	26	1
54815	26	1
55904	26	1
56911	26	1
79026	26	1
81553	26	1
126669	26	1
375057	26	1
1102	25	1
2353	25	1
4739	25	1
5552	25	1
5734	25	1
6195	25	1
6509	25	1
9181	25	1
9473	25	1
10806	25	1
51126	25	1
54102	25	1
84059	25	1
374786	25	1
375387	25	1
949	24	1
1113	24	1
1436	24	1
3587	24	1
3659	24	1
4705	24	1
5295	24	1
5527	24	1
5660	24	1
5879	24	1
7057	24	1
7867	24	1
8869	24	1
9844	24	1
10221	24	1
22898	24	1
23307	24	1
27040	24	1
29799	24	1
51363	24	1
55604	24	1
56910	24	1
57222	24	1
79008	24	1
79048	24	1
79155	24	1
83983	24	1
84940	24	1
92521	24	1
115123	24	1
221955	24	1
286336	24	1
548593	24	1
29	23	1
1106	23	1
1318	23	1
1462	23	1
1795	23	1
1843	23	1
2534	23	1
2776	23	1
3055	23	1
3344	23	1
3454	23	1
3460	23	1
4258	23	1
5315	23	1
5625	23	1
6430	23	1
6446	23	1
7050	23	1
7464	23	1
9120	23	1
9208	23	1
9355	23	1
9658	23	1
9695	23	1
9770	23	1
10370	23	1
10602	23	1
22990	23	1
23013	23	1
23061	23	1
55819	23	1
56905	23	1
64072	23	1
80025	23	1
81502	23	1
81671	23	1
84034	23	1
408	22	1
1992	22	1
2268	22	1
3397	22	1
3631	22	1
4609	22	1
5339	22	1
6452	22	1
6533	22	1
6584	22	1
7227	22	1
7869	22	1
9766	22	1
9887	22	1
9960	22	1
23429	22	1
25771	22	1
26234	22	1
51108	22	1
51187	22	1
54918	22	1
55144	22	1
55173	22	1
55809	22	1
56261	22	1
57602	22	1
59339	22	1
60675	22	1
64744	22	1
64784	22	1
65220	22	1
79719	22	1
81789	22	1
122953	22	1
473	21	1
604	21	1
753	21	1
1848	21	1
2222	21	1
3603	21	1
4126	21	1
4613	21	1
4790	21	1
5292	21	1
5307	21	1
5791	21	1
6624	21	1
6840	21	1
7555	21	1
9267	21	1
9663	21	1
23765	21	1
51174	21	1
54476	21	1
55187	21	1
55534	21	1
79712	21	1
79888	21	1
80765	21	1
83641	21	1
91748	21	1
94120	21	1
112616	21	1
219771	21	1
283349	21	1
389289	21	1
493753	21	1
87	20	1
637	20	1
2219	20	1
2294	20	1
2495	20	1
4092	20	1
4254	20	1
4288	20	1
5306	20	1
5873	20	1
5914	20	1
7097	20	1
7159	20	1
7204	20	1
7913	20	1
8021	20	1
8609	20	1
9444	20	1
9489	20	1
9577	20	1
9630	20	1
9788	20	1
10163	20	1
23240	20	1
23613	20	1
26128	20	1
27128	20	1
55313	20	1
55357	20	1
56655	20	1
60490	20	1
64131	20	1
83937	20	1
89846	20	1
92017	20	1
92737	20	1
124935	20	1
150372	20	1
152007	20	1
203328	20	1
494188	20	1
102	19	1
202	19	1
641	19	1
965	19	1
1385	19	1
2081	19	1
2799	19	1
3185	19	1
3937	19	1
4154	19	1
4815	19	1
5500	19	1
6176	19	1
9467	19	1
9640	19	1
9647	19	1
10397	19	1
10645	19	1
22891	19	1
23189	19	1
23387	19	1
23761	19	1
29928	19	1
51322	19	1
55650	19	1
55654	19	1
57142	19	1
58513	19	1
80301	19	1
80774	19	1
83442	19	1
84890	19	1
89849	19	1
114548	19	1
117289	19	1
121260	19	1
125111	19	1
146722	19	1
149840	19	1
158293	19	1
219972	19	1
221184	19	1
284759	19	1
339896	19	1
342510	19	1
348094	19	1
100507050	19	1
156	18	1
476	18	1
752	18	1
953	18	1
1514	18	1
1612	18	1
2782	18	1
3098	18	1
3398	18	1
3572	18	1
3663	18	1
3927	18	1
4209	18	1
4299	18	1
5908	18	1
5912	18	1
6240	18	1
6548	18	1
6786	18	1
7027	18	1
7518	18	1
7763	18	1
8202	18	1
8525	18	1
8743	18	1
9202	18	1
9218	18	1
9375	18	1
9517	18	1
9935	18	1
10129	18	1
11213	18	1
22820	18	1
23299	18	1
25885	18	1
28232	18	1
51341	18	1
55319	18	1
57533	18	1
64114	18	1
64127	18	1
79605	18	1
84270	18	1
84984	18	1
114794	18	1
115572	18	1
120425	18	1
125228	18	1
129285	18	1
157697	18	1
196996	18	1
219931	18	1
221656	18	1
694	17	1
705	17	1
824	17	1
896	17	1
1298	17	1
1545	17	1
2590	17	1
2827	17	1
4067	17	1
4814	17	1
4835	17	1
5108	17	1
5162	17	1
5253	17	1
5452	17	1
5573	17	1
6118	17	1
7776	17	1
9448	17	1
10018	17	1
10123	17	1
10875	17	1
23214	17	1
23533	17	1
26118	17	1
29780	17	1
29887	17	1
51564	17	1
54434	17	1
55022	17	1
55160	17	1
56889	17	1
60386	17	1
64225	17	1
79932	17	1
84260	17	1
84898	17	1
90324	17	1
113829	17	1
116985	17	1
118788	17	1
221472	17	1
223082	17	1
338692	17	1
375307	17	1
643246	17	1
100113407	17	1
101	16	1
433	16	1
734	16	1
929	16	1
944	16	1
1051	16	1
1445	16	1
1806	16	1
2650	16	1
2885	16	1
4005	16	1
4217	16	1
4289	16	1
4478	16	1
4650	16	1
6047	16	1
6283	16	1
6531	16	1
7048	16	1
7084	16	1
7791	16	1
9256	16	1
9962	16	1
10261	16	1
10625	16	1
11163	16	1
22856	16	1
23272	16	1
23303	16	1
25939	16	1
51316	16	1
51735	16	1
53335	16	1
54861	16	1
55589	16	1
56935	16	1
57649	16	1
63892	16	1
64098	16	1
64761	16	1
79705	16	1
80183	16	1
83592	16	1
92293	16	1
137209	16	1
146395	16	1
146850	16	1
147495	16	1
151525	16	1
153020	16	1
201595	16	1
221491	16	1
284756	16	1
729230	16	1
100127889	16	1
334	15	1
832	15	1
1601	15	1
1729	15	1
2114	15	1
2872	15	1
3091	15	1
3101	15	1
3516	15	1
3588	15	1
3667	15	1
3965	15	1
4069	15	1
4149	15	1
4215	15	1
4942	15	1
5209	15	1
5603	15	1
5829	15	1
6310	15	1
6916	15	1
7534	15	1
7541	15	1
7709	15	1
8379	15	1
8411	15	1
8498	15	1
8660	15	1
8826	15	1
8992	15	1
9229	15	1
9776	15	1
9846	15	1
9873	15	1
10154	15	1
10188	15	1
10200	15	1
10296	15	1
10472	15	1
10531	15	1
11221	15	1
22883	15	1
23287	15	1
23389	15	1
23473	15	1
27036	15	1
50651	15	1
51043	15	1
51218	15	1
54892	15	1
54971	15	1
55729	15	1
56606	15	1
56990	15	1
57161	15	1
57623	15	1
57654	15	1
64768	15	1
64924	15	1
79618	15	1
79789	15	1
83872	15	1
83879	15	1
84230	15	1
84629	15	1
84816	15	1
84957	15	1
84959	15	1
91544	15	1
116448	15	1
120892	15	1
132320	15	1
136259	15	1
153222	15	1
162989	15	1
284273	15	1
348180	15	1
204	14	1
301	14	1
309	14	1
388	14	1
392	14	1
463	14	1
683	14	1
771	14	1
864	14	1
1050	14	1
1432	14	1
1540	14	1
1859	14	1
2683	14	1
2745	14	1
2752	14	1
2788	14	1
2995	14	1
3064	14	1
4332	14	1
4616	14	1
4670	14	1
4851	14	1
5272	14	1
5757	14	1
5880	14	1
5937	14	1
6595	14	1
6935	14	1
7335	14	1
8301	14	1
8553	14	1
8667	14	1
8672	14	1
8942	14	1
9053	14	1
9240	14	1
9595	14	1
9811	14	1
9967	14	1
10092	14	1
10114	14	1
10260	14	1
10487	14	1
10499	14	1
11165	14	1
22913	14	1
23048	14	1
23118	14	1
23158	14	1
23786	14	1
26030	14	1
27235	14	1
29058	14	1
29072	14	1
29789	14	1
51230	14	1
54108	14	1
54520	14	1
54838	14	1
55234	14	1
55850	14	1
57488	14	1
57538	14	1
57713	14	1
59269	14	1
63905	14	1
64231	14	1
64855	14	1
65249	14	1
79961	14	1
80820	14	1
83605	14	1
83931	14	1
90678	14	1
112574	14	1
114971	14	1
115207	14	1
126917	14	1
128346	14	1
146227	14	1
154091	14	1
203228	14	1
220416	14	1
283358	14	1
285550	14	1
353324	14	1
400658	14	1
768211	14	1
81	13	1
160	13	1
240	13	1
274	13	1
1512	13	1
1915	13	1
2015	13	1
2308	13	1
2309	13	1
2766	13	1
2869	13	1
3087	13	1
3184	13	1
3241	13	1
3566	13	1
3600	13	1
3708	13	1
3726	13	1
3955	13	1
3987	13	1
4064	13	1
4082	13	1
4192	13	1
4205	13	1
4293	13	1
4330	13	1
4542	13	1
5045	13	1
5144	13	1
5271	13	1
5293	13	1
5326	13	1
5579	13	1
5583	13	1
5834	13	1
5867	13	1
5982	13	1
6224	13	1
6281	13	1
6556	13	1
6827	13	1
7375	13	1
7903	13	1
8125	13	1
8187	13	1
8209	13	1
8428	13	1
8805	13	1
8834	13	1
8994	13	1
9262	13	1
9931	13	1
9972	13	1
10161	13	1
10658	13	1
11052	13	1
22821	13	1
22978	13	1
23097	13	1
23201	13	1
23295	13	1
23312	13	1
23347	13	1
23352	13	1
23369	13	1
23534	13	1
23678	13	1
25797	13	1
25831	13	1
26136	13	1
29992	13	1
29994	13	1
51199	13	1
51278	13	1
51669	13	1
51719	13	1
54498	13	1
54625	13	1
54790	13	1
54896	13	1
55038	13	1
55277	13	1
55454	13	1
55739	13	1
56895	13	1
57136	13	1
57492	13	1
60481	13	1
63971	13	1
64092	13	1
64207	13	1
64332	13	1
79091	13	1
79587	13	1
79651	13	1
79663	13	1
79960	13	1
80204	13	1
80315	13	1
80342	13	1
83481	13	1
84329	13	1
84330	13	1
84669	13	1
84913	13	1
92797	13	1
94134	13	1
119391	13	1
126308	13	1
127544	13	1
157983	13	1
168455	13	1
200424	13	1
203100	13	1
399687	13	1
400451	13	1
18	12	1
382	12	1
391	12	1
397	12	1
427	12	1
639	12	1
841	12	1
976	12	1
998	12	1
1326	12	1
1615	12	1
1808	12	1
1831	12	1
2078	12	1
2597	12	1
2876	12	1
3142	12	1
3455	12	1
3643	12	1
3687	12	1
3727	12	1
3936	12	1
3985	12	1
4076	12	1
4122	12	1
4170	12	1
4218	12	1
4245	12	1
4298	12	1
4335	12	1
4520	12	1
4610	12	1
4629	12	1
5341	12	1
5467	12	1
5903	12	1
6001	12	1
6093	12	1
6433	12	1
6641	12	1
7040	12	1
7112	12	1
7136	12	1
7410	12	1
7414	12	1
7436	12	1
7832	12	1
8204	12	1
8568	12	1
8624	12	1
8726	12	1
8894	12	1
9447	12	1
9469	12	1
9665	12	1
9704	12	1
9814	12	1
9815	12	1
9948	12	1
9958	12	1
10006	12	1
10059	12	1
10239	12	1
10312	12	1
10766	12	1
10785	12	1
10868	12	1
11033	12	1
22797	12	1
23136	12	1
23186	12	1
23401	12	1
25926	12	1
25979	12	1
26005	12	1
26112	12	1
26130	12	1
27342	12	1
27347	12	1
28996	12	1
29015	12	1
29933	12	1
50615	12	1
51228	12	1
51312	12	1
51497	12	1
51733	12	1
51816	12	1
54187	12	1
54820	12	1
54980	12	1
55075	12	1
55122	12	1
55577	12	1
55711	12	1
55968	12	1
56006	12	1
57162	12	1
57688	12	1
58480	12	1
64080	12	1
64218	12	1
79887	12	1
80223	12	1
80254	12	1
80314	12	1
81603	12	1
84188	12	1
84309	12	1
84624	12	1
90007	12	1
90627	12	1
93487	12	1
127018	12	1
137886	12	1
145501	12	1
155185	12	1
157695	12	1
220972	12	1
221927	12	1
222194	12	1
285343	12	1
286053	12	1
340526	12	1
340527	12	1
388677	12	1
389203	12	1
554251	12	1
100144748	12	1
196	11	1
286	11	1
290	11	1
306	11	1
311	11	1
366	11	1
597	11	1
613	11	1
665	11	1
668	11	1
1105	11	1
1315	11	1
1524	11	1
1757	11	1
1846	11	1
1849	11	1
1889	11	1
1912	11	1
1939	11	1
2011	11	1
2342	11	1
3384	11	1
3654	11	1
3716	11	1
3799	11	1
3949	11	1
3958	11	1
4792	11	1
5027	11	1
5150	11	1
5152	11	1
5332	11	1
5468	11	1
5687	11	1
5894	11	1
5997	11	1
6251	11	1
6282	11	1
6477	11	1
6574	11	1
6672	11	1
6688	11	1
6733	11	1
6738	11	1
6768	11	1
6782	11	1
6894	11	1
7009	11	1
7037	11	1
7071	11	1
7077	11	1
7127	11	1
7431	11	1
7453	11	1
7462	11	1
8178	11	1
8417	11	1
8507	11	1
8514	11	1
8666	11	1
8763	11	1
8766	11	1
8898	11	1
9100	11	1
9133	11	1
9394	11	1
9553	11	1
9592	11	1
9645	11	1
9683	11	1
9764	11	1
9780	11	1
9830	11	1
10049	11	1
10090	11	1
10404	11	1
10657	11	1
10809	11	1
10826	11	1
10912	11	1
10933	11	1
11177	11	1
11234	11	1
22809	11	1
23030	11	1
23108	11	1
23148	11	1
23199	11	1
23218	11	1
23236	11	1
23250	11	1
23308	11	1
23370	11	1
25946	11	1
26034	11	1
26090	11	1
26985	11	1
27131	11	1
27185	11	1
27309	11	1
27315	11	1
28998	11	1
29094	11	1
50619	11	1
51134	11	1
51177	11	1
51246	11	1
51338	11	1
51466	11	1
51477	11	1
51586	11	1
51649	11	1
51780	11	1
54788	11	1
54802	11	1
54899	11	1
55069	11	1
55129	11	1
55276	11	1
55284	11	1
55294	11	1
55636	11	1
55652	11	1
55700	11	1
55810	11	1
56301	11	1
56829	11	1
56894	11	1
56963	11	1
57459	11	1
57545	11	1
57864	11	1
60485	11	1
60685	11	1
64420	11	1
79446	11	1
79657	11	1
79693	11	1
79731	11	1
79906	11	1
80196	11	1
80228	11	1
81611	11	1
81688	11	1
83593	11	1
84071	11	1
84106	11	1
84251	11	1
85450	11	1
91272	11	1
91445	11	1
112495	11	1
114781	11	1
114785	11	1
117145	11	1
123099	11	1
124460	11	1
124783	11	1
133383	11	1
146712	11	1
150468	11	1
151194	11	1
154790	11	1
154810	11	1
159989	11	1
170393	11	1
170394	11	1
170591	11	1
201799	11	1
220213	11	1
220929	11	1
221178	11	1
284207	11	1
345757	11	1
347744	11	1
388962	11	1
400954	11	1
401548	11	1
404093	11	1
15	10	1
103	10	1
216	10	1
217	10	1
526	10	1
593	10	1
773	10	1
928	10	1
948	10	1
952	10	1
961	10	1
1025	10	1
1153	10	1
1361	10	1
1499	10	1
1522	10	1
1593	10	1
1611	10	1
1786	10	1
1844	10	1
1870	10	1
1871	10	1
2004	10	1
2034	10	1
2180	10	1
2207	10	1
2768	10	1
2769	10	1
2778	10	1
2830	10	1
3005	10	1
3059	10	1
3092	10	1
3459	10	1
3632	10	1
3763	10	1
3980	10	1
4046	10	1
4048	10	1
4174	10	1
4179	10	1
4326	10	1
4780	10	1
4824	10	1
4947	10	1
5029	10	1
5210	10	1
5226	10	1
5250	10	1
5531	10	1
5631	10	1
5782	10	1
5925	10	1
5987	10	1
6175	10	1
6184	10	1
6203	10	1
6233	10	1
6238	10	1
6279	10	1
6314	10	1
6515	10	1
6546	10	1
6573	10	1
6720	10	1
6727	10	1
6772	10	1
6789	10	1
7187	10	1
7351	10	1
7528	10	1
7879	10	1
8073	10	1
8269	10	1
8550	10	1
8635	10	1
8649	10	1
8764	10	1
8905	10	1
9056	10	1
9441	10	1
9620	10	1
9654	10	1
9778	10	1
10010	10	1
10043	10	1
10135	10	1
10237	10	1
10274	10	1
10318	10	1
10391	10	1
10392	10	1
10439	10	1
10512	10	1
10672	10	1
10728	10	1
10890	10	1
11057	10	1
11078	10	1
11103	10	1
11333	10	1
22992	10	1
23001	10	1
23181	10	1
23223	10	1
23366	10	1
23395	10	1
23569	10	1
23609	10	1
26002	10	1
27071	10	1
27161	10	1
27440	10	1
28984	10	1
29123	10	1
29957	10	1
30820	10	1
51074	10	1
51138	10	1
51308	10	1
51588	10	1
51608	10	1
54469	10	1
54757	10	1
54901	10	1
54997	10	1
55048	10	1
55062	10	1
55640	10	1
55843	10	1
55852	10	1
56890	10	1
56917	10	1
56940	10	1
56944	10	1
56980	10	1
56984	10	1
57511	10	1
57589	10	1
57701	10	1
57720	10	1
57724	10	1
63978	10	1
64005	10	1
64682	10	1
64781	10	1
64859	10	1
79109	10	1
79168	10	1
79602	10	1
79869	10	1
79939	10	1
80005	10	1
80199	10	1
80205	10	1
80232	10	1
80851	10	1
83440	10	1
83606	10	1
83861	10	1
84441	10	1
84444	10	1
84678	10	1
85453	10	1
89927	10	1
90362	10	1
92999	10	1
94097	10	1
115827	10	1
128239	10	1
130399	10	1
131408	10	1
136319	10	1
151903	10	1
170954	10	1
196394	10	1
196527	10	1
196528	10	1
200845	10	1
201176	10	1
219855	10	1
222962	10	1
257236	10	1
283248	10	1
283807	10	1
284695	10	1
286676	10	1
374819	10	1
391723	10	1
767558	10	1
60	9	1
118	9	1
272	9	1
302	9	1
317	9	1
467	9	1
706	9	1
762	9	1
831	9	1
942	9	1
943	9	1
947	9	1
1073	9	1
1234	9	1
1327	9	1
1475	9	1
1787	9	1
1827	9	1
2016	9	1
2033	9	1
2041	9	1
2055	9	1
2242	9	1
2289	9	1
2651	9	1
2665	9	1
2803	9	1
2841	9	1
2932	9	1
3096	9	1
3105	9	1
3482	9	1
3556	9	1
3619	9	1
3930	9	1
4208	9	1
4210	9	1
4261	9	1
4683	9	1
4684	9	1
4953	9	1
5018	9	1
5028	9	1
5071	9	1
5142	9	1
5337	9	1
5538	9	1
5618	9	1
5682	9	1
5743	9	1
5745	9	1
5747	9	1
5771	9	1
5777	9	1
5906	9	1
5966	9	1
5990	9	1
6390	9	1
6497	9	1
6714	9	1
6868	9	1
6993	9	1
7074	9	1
7079	9	1
7091	9	1
7095	9	1
7128	9	1
7538	9	1
7706	9	1
8031	9	1
8439	9	1
8452	9	1
8527	9	1
8566	9	1
8621	9	1
8659	9	1
8676	9	1
8767	9	1
8829	9	1
8887	9	1
9057	9	1
9217	9	1
9522	9	1
9736	9	1
9781	9	1
9861	9	1
9896	9	1
9907	9	1
10095	9	1
10140	9	1
10184	9	1
10418	9	1
10451	9	1
10458	9	1
10460	9	1
10564	9	1
10587	9	1
10870	9	1
11116	9	1
11314	9	1
11331	9	1
22838	9	1
22861	9	1
22862	9	1
22870	9	1
22936	9	1
23077	9	1
23081	9	1
23102	9	1
23112	9	1
23135	9	1
23211	9	1
23253	9	1
23327	9	1
23405	9	1
23478	9	1
23550	9	1
23551	9	1
23654	9	1
25804	9	1
25841	9	1
25886	9	1
25949	9	1
26053	9	1
26190	9	1
26207	9	1
26259	9	1
26509	9	1
26986	9	1
27044	9	1
27101	9	1
27180	9	1
27250	9	1
27287	9	1
27430	9	1
28976	9	1
28988	9	1
29924	9	1
29937	9	1
29966	9	1
29982	9	1
30844	9	1
51123	9	1
51162	9	1
51164	9	1
51259	9	1
51290	9	1
51393	9	1
51455	9	1
51531	9	1
51582	9	1
55111	9	1
55207	9	1
55226	9	1
55267	9	1
55269	9	1
55275	9	1
55281	9	1
55290	9	1
55315	9	1
55352	9	1
55532	9	1
55780	9	1
56886	9	1
56897	9	1
57169	9	1
57181	9	1
57592	9	1
57596	9	1
57600	9	1
57639	9	1
58508	9	1
63935	9	1
64771	9	1
64866	9	1
78996	9	1
79643	9	1
79665	9	1
79716	9	1
79718	9	1
80139	9	1
80331	9	1
80727	9	1
80853	9	1
81558	9	1
81788	9	1
83707	9	1
84196	9	1
84197	9	1
84335	9	1
84440	9	1
84693	9	1
84807	9	1
84869	9	1
84879	9	1
84894	9	1
89766	9	1
90268	9	1
90427	9	1
90634	9	1
91351	9	1
92667	9	1
92960	9	1
93517	9	1
114134	9	1
117584	9	1
131583	9	1
138050	9	1
148281	9	1
152002	9	1
154881	9	1
161742	9	1
163859	9	1
166012	9	1
168537	9	1
197320	9	1
200933	9	1
219348	9	1
255488	9	1
353274	9	1
374907	9	1
387521	9	1
387522	9	1
388403	9	1
415116	9	1
729515	9	1
100996634	9	1
