# Supplementary material for: Cell type-selective disease-association of genes under high regulatory load
Source: Nucleic Acids Res. 2015 Oct 10;43(18):8839–55. doi: 10.1093/nar/gkv863 (PMC4605313; doi:10.1093/nar/gkv863)
Supplement: SUPPLEMENTARY DATA [file supp_gkv863_nar-01077-z-2015-File011.zip › HighEnhLoad_CordBlood.Monocyte.C005PSH2_10PCNT_02-Feb-2015.txt]

Entrez Gene ID	Nr Enh	H3K4me3 status
6239	103	1
359948	92	1
3720	87	1
678	80	1
2908	80	1
79890	78	1
9804	76	1
1130	75	1
9450	75	1
23092	75	1
9308	74	1
9839	74	1
64778	74	1
4026	72	1
51571	66	1
50807	63	1
5336	62	1
9938	62	1
11214	62	1
960	61	1
9759	61	1
80790	61	1
2185	60	1
2889	60	1
10370	60	1
54502	60	1
57178	60	1
2120	59	1
7090	59	1
9314	59	1
64410	59	1
83549	59	1
677	58	1
64131	58	1
9844	57	1
79730	57	1
10221	55	1
27086	55	1
91526	54	1
1052	52	1
8522	52	1
80055	52	1
861	51	1
51274	51	1
6446	50	1
7227	50	1
10602	50	1
23514	50	1
123041	50	1
571	49	1
1316	49	1
9712	49	1
9750	48	1
5788	47	1
6745	47	1
10659	47	1
1112	46	1
7852	46	1
23590	46	1
92241	46	1
313	45	1
1955	45	1
2355	45	1
10105	45	1
220107	45	1
4258	44	1
9792	44	1
23498	44	1
29107	44	1
549	43	1
4088	43	1
9612	43	1
22918	43	1
51422	43	1
55959	43	1
283349	43	1
2786	42	1
3398	42	1
10129	42	1
10801	42	1
55144	42	1
55534	42	1
79758	42	1
2114	41	1
3394	41	1
5937	41	1
6506	41	1
6850	41	1
8289	41	1
9679	41	1
25816	41	1
57217	41	1
1462	40	1
1794	40	1
3295	40	1
4154	40	1
5770	40	1
5890	40	1
6482	40	1
10788	40	1
64077	40	1
3344	39	1
4155	39	1
4289	39	1
4739	39	1
5867	39	1
8301	39	1
9019	39	1
9051	39	1
11237	39	1
51108	39	1
55604	39	1
58480	39	1
81671	39	1
115825	39	1
123016	39	1
2799	38	1
4001	38	1
4627	38	1
5580	38	1
5588	38	1
10806	38	1
50515	38	1
51621	38	1
57591	38	1
64115	38	1
375387	38	1
100113407	38	1
2776	37	1
5028	37	1
8632	37	1
10320	37	1
51174	37	1
54102	37	1
56911	37	1
64784	37	1
136259	37	1
140885	37	1
641	36	1
1102	36	1
1523	36	1
2313	36	1
7057	36	1
7128	36	1
8111	36	1
9788	36	1
10603	36	1
11221	36	1
23429	36	1
25797	36	1
27352	36	1
54518	36	1
57580	36	1
79712	36	1
81553	36	1
117581	36	1
196	35	1
5093	35	1
5594	35	1
8542	35	1
8624	35	1
11031	35	1
51187	35	1
54918	35	1
55904	35	1
81704	35	1
4688	34	1
4811	34	1
5641	34	1
5734	34	1
7456	34	1
23603	34	1
55755	34	1
55809	34	1
63892	34	1
64759	34	1
81619	34	1
6509	33	1
9218	33	1
10365	33	1
55173	33	1
79719	33	1
80204	33	1
83716	33	1
84230	33	1
89849	33	1
115123	33	1
1230	32	1
2353	32	1
2587	32	1
3091	32	1
3142	32	1
3635	32	1
4609	32	1
4967	32	1
5660	32	1
5912	32	1
7086	32	1
8609	32	1
8660	32	1
8837	32	1
9658	32	1
28232	32	1
54790	32	1
57222	32	1
63979	32	1
112616	32	1
151556	32	1
440193	32	1
949	31	1
3937	31	1
5025	31	1
5879	31	1
6256	31	1
7133	31	1
8553	31	1
9630	31	1
54443	31	1
55054	31	1
57561	31	1
60386	31	1
83637	31	1
147495	31	1
374786	31	1
843	30	1
1106	30	1
1326	30	1
1615	30	1
2140	30	1
2294	30	1
3274	30	1
3454	30	1
3572	30	1
5552	30	1
5873	30	1
6503	30	1
7159	30	1
8452	30	1
9695	30	1
9777	30	1
9935	30	1
10010	30	1
10019	30	1
10404	30	1
10783	30	1
22990	30	1
55075	30	1
113	29	1
202	29	1
1508	29	1
3099	29	1
3570	29	1
4082	29	1
4217	29	1
4613	29	1
5583	29	1
5724	29	1
6176	29	1
6195	29	1
7518	29	1
7763	29	1
9663	29	1
9770	29	1
9960	29	1
10018	29	1
10261	29	1
51322	29	1
51735	29	1
56261	29	1
56905	29	1
83641	29	1
84441	29	1
84816	29	1
84940	29	1
114548	29	1
118788	29	1
221955	29	1
1385	28	1
1785	28	1
2885	28	1
4214	28	1
4478	28	1
5142	28	1
7850	28	1
8128	28	1
8898	28	1
9053	28	1
9846	28	1
9873	28	1
10762	28	1
22891	28	1
22898	28	1
22987	28	1
23291	28	1
29957	28	1
51126	28	1
54491	28	1
55022	28	1
55207	28	1
55625	28	1
55819	28	1
80025	28	1
83592	28	1
83786	28	1
84059	28	1
84898	28	1
92737	28	1
286053	28	1
374655	28	1
604	27	1
1289	27	1
1436	27	1
1545	27	1
2745	27	1
3460	27	1
4092	27	1
5468	27	1
6310	27	1
6670	27	1
7776	27	1
7903	27	1
8202	27	1
10451	27	1
10625	27	1
10645	27	1
11018	27	1
11057	27	1
23101	27	1
23389	27	1
25939	27	1
54815	27	1
56986	27	1
57142	27	1
64225	27	1
79895	27	1
80315	27	1
84034	27	1
84251	27	1
122953	27	1
126669	27	1
348094	27	1
824	26	1
1445	26	1
2533	26	1
3418	26	1
3660	26	1
4067	26	1
4208	26	1
4705	26	1
5209	26	1
5603	26	1
6404	26	1
6624	26	1
6641	26	1
7038	26	1
8743	26	1
9444	26	1
9447	26	1
9555	26	1
9811	26	1
10099	26	1
11213	26	1
23061	26	1
23387	26	1
28989	26	1
55122	26	1
55619	26	1
55729	26	1
56889	26	1
56990	26	1
60490	26	1
60675	26	1
64072	26	1
79180	26	1
84984	26	1
151525	26	1
253260	26	1
256021	26	1
339896	26	1
414318	26	1
643246	26	1
754	25	1
1871	25	1
1880	25	1
2268	25	1
2335	25	1
2534	25	1
2710	25	1
2766	25	1
3587	25	1
5295	25	1
5341	25	1
5795	25	1
6793	25	1
7097	25	1
9267	25	1
9355	25	1
9467	25	1
10239	25	1
10814	25	1
10875	25	1
23225	25	1
23627	25	1
26234	25	1
27439	25	1
51669	25	1
55686	25	1
57410	25	1
57623	25	1
64332	25	1
80301	25	1
83937	25	1
85453	25	1
92797	25	1
149840	25	1
29	24	1
87	24	1
156	24	1
290	24	1
309	24	1
734	24	1
944	24	1
965	24	1
1432	24	1
3659	24	1
3936	24	1
6430	24	1
6840	24	1
7913	24	1
8411	24	1
8942	24	1
9208	24	1
9766	24	1
9887	24	1
10154	24	1
10533	24	1
29117	24	1
57162	24	1
57864	24	1
84890	24	1
112574	24	1
114971	24	1
219972	24	1
345757	24	1
400658	24	1
400954	24	1
408	23	1
433	23	1
473	23	1
639	23	1
753	23	1
1997	23	1
2081	23	1
2872	23	1
3241	23	1
4209	23	1
4332	23	1
4616	23	1
4790	23	1
5292	23	1
6224	23	1
6311	23	1
6584	23	1
6653	23	1
6786	23	1
7048	23	1
7430	23	1
8726	23	1
9120	23	1
9181	23	1
9683	23	1
9686	23	1
23013	23	1
23048	23	1
23303	23	1
23307	23	1
23406	23	1
23657	23	1
23765	23	1
51582	23	1
55234	23	1
56895	23	1
57181	23	1
57448	23	1
57533	23	1
79618	23	1
79668	23	1
132864	23	1
203228	23	1
219771	23	1
223082	23	1
389289	23	1
554251	23	1
100144748	23	1
597	22	1
831	22	1
929	22	1
953	22	1
1318	22	1
1524	22	1
1843	22	1
1846	22	1
2180	22	1
2788	22	1
3055	22	1
3965	22	1
4126	22	1
5791	22	1
6477	22	1
6546	22	1
7050	22	1
7335	22	1
8204	22	1
9448	22	1
10114	22	1
10326	22	1
10409	22	1
10658	22	1
22797	22	1
23313	22	1
26128	22	1
27040	22	1
29799	22	1
51363	22	1
57707	22	1
59339	22	1
64744	22	1
79008	22	1
79731	22	1
80765	22	1
80774	22	1
83872	22	1
84071	22	1
84624	22	1
116985	22	1
117289	22	1
137209	22	1
221656	22	1
284756	22	1
286336	22	1
548593	22	1
81	21	1
154	21	1
463	21	1
942	21	1
1051	21	1
1361	21	1
1514	21	1
1806	21	1
2078	21	1
3603	21	1
4288	21	1
4330	21	1
4650	21	1
5339	21	1
5500	21	1
5829	21	1
6240	21	1
7071	21	1
7555	21	1
8021	21	1
8667	21	1
9489	21	1
9517	21	1
9922	21	1
10090	21	1
10163	21	1
23186	21	1
23201	21	1
23236	21	1
51074	21	1
54103	21	1
54476	21	1
54901	21	1
55277	21	1
55711	21	1
57602	21	1
58513	21	1
64092	21	1
64231	21	1
79155	21	1
79888	21	1
80231	21	1
84159	21	1
84957	21	1
113829	21	1
121260	21	1
125228	21	1
127544	21	1
120	20	1
204	20	1
476	20	1
668	20	1
1859	20	1
2222	20	1
2876	20	1
3101	20	1
3667	20	1
3705	20	1
3987	20	1
4069	20	1
4170	20	1
4205	20	1
4601	20	1
4670	20	1
5315	20	1
5332	20	1
5550	20	1
5573	20	1
5782	20	1
5903	20	1
6556	20	1
6782	20	1
7204	20	1
8125	20	1
8525	20	1
9262	20	1
9334	20	1
9375	20	1
9473	20	1
9577	20	1
10367	20	1
10397	20	1
10402	20	1
10809	20	1
10868	20	1
11033	20	1
22820	20	1
22856	20	1
23001	20	1
23118	20	1
25819	20	1
25976	20	1
26118	20	1
27185	20	1
28998	20	1
50651	20	1
51278	20	1
54788	20	1
55294	20	1
55454	20	1
55850	20	1
56606	20	1
56910	20	1
56963	20	1
60481	20	1
79026	20	1
80205	20	1
81789	20	1
83983	20	1
84062	20	1
90627	20	1
91272	20	1
91351	20	1
153396	20	1
157983	20	1
220213	20	1
255488	20	1
256987	20	1
401548	20	1
100287036	20	1
382	19	1
637	19	1
1612	19	1
2841	19	1
3185	19	1
3516	19	1
3689	19	1
5055	19	1
5307	19	1
5834	19	1
6452	19	1
7187	19	1
7541	19	1
8209	19	1
8767	19	1
9202	19	1
9645	19	1
9734	19	1
10135	19	1
10472	19	1
10499	19	1
10673	19	1
11163	19	1
23129	19	1
23214	19	1
23218	19	1
23240	19	1
23312	19	1
23613	19	1
26112	19	1
26286	19	1
27068	19	1
29094	19	1
29994	19	1
51134	19	1
51218	19	1
51290	19	1
51719	19	1
53335	19	1
54434	19	1
54838	19	1
57713	19	1
64682	19	1
79705	19	1
79887	19	1
79932	19	1
80139	19	1
83442	19	1
84002	19	1
93487	19	1
126308	19	1
153020	19	1
154091	19	1
168455	19	1
201595	19	1
201799	19	1
286676	19	1
338692	19	1
375307	19	1
100127889	19	1
100507050	19	1
102	18	1
665	18	1
705	18	1
771	18	1
1848	18	1
1849	18	1
2219	18	1
2683	18	1
2827	18	1
2957	18	1
3459	18	1
3566	18	1
3597	18	1
3600	18	1
3707	18	1
3958	18	1
4520	18	1
5045	18	1
6314	18	1
6548	18	1
6573	18	1
6615	18	1
6672	18	1
7060	18	1
7534	18	1
7867	18	1
8379	18	1
8829	18	1
9229	18	1
9435	18	1
9445	18	1
10123	18	1
10318	18	1
10391	18	1
10487	18	1
11052	18	1
23189	18	1
23308	18	1
23473	18	1
26136	18	1
27309	18	1
28984	18	1
29123	18	1
51256	18	1
51316	18	1
51608	18	1
54108	18	1
54861	18	1
55313	18	1
55319	18	1
55328	18	1
55589	18	1
55810	18	1
56940	18	1
57161	18	1
57552	18	1
58526	18	1
64207	18	1
79693	18	1
79789	18	1
80183	18	1
83478	18	1
84959	18	1
89846	18	1
90324	18	1
90362	18	1
92017	18	1
115572	18	1
120425	18	1
120892	18	1
128346	18	1
139818	18	1
152007	18	1
203328	18	1
221472	18	1
284273	18	1
284759	18	1
342510	18	1
399	17	1
602	17	1
1601	17	1
1729	17	1
1778	17	1
1870	17	1
1902	17	1
2011	17	1
2495	17	1
3397	17	1
3670	17	1
3696	17	1
3708	17	1
4245	17	1
4254	17	1
4299	17	1
4835	17	1
4953	17	1
5527	17	1
5687	17	1
5745	17	1
6386	17	1
7091	17	1
7464	17	1
8303	17	1
8439	17	1
8826	17	1
9861	17	1
9958	17	1
9962	17	1
10161	17	1
10672	17	1
10938	17	1
11252	17	1
11314	17	1
23022	17	1
23097	17	1
23136	17	1
23287	17	1
25836	17	1
26034	17	1
27235	17	1
28959	17	1
28996	17	1
29058	17	1
29079	17	1
29887	17	1
51313	17	1
51341	17	1
54407	17	1
55276	17	1
55622	17	1
55824	17	1
55843	17	1
55852	17	1
56655	17	1
57419	17	1
64083	17	1
79718	17	1
79961	17	1
80853	17	1
81502	17	1
84106	17	1
84330	17	1
85007	17	1
89857	17	1
112495	17	1
116448	17	1
131566	17	1
150094	17	1
150372	17	1
154141	17	1
196528	17	1
220929	17	1
285195	17	1
388677	17	1
240	16	1
301	16	1
387	16	1
392	16	1
694	16	1
832	16	1
896	16	1
998	16	1
1479	16	1
1593	16	1
1795	16	1
1998	16	1
2289	16	1
2309	16	1
2771	16	1
2893	16	1
3096	16	1
3184	16	1
3428	16	1
3556	16	1
3656	16	1
3716	16	1
4215	16	1
4542	16	1
4715	16	1
4780	16	1
4792	16	1
4815	16	1
5305	16	1
5306	16	1
5326	16	1
5618	16	1
5894	16	1
5908	16	1
5914	16	1
6533	16	1
7114	16	1
7375	16	1
7414	16	1
7481	16	1
8477	16	1
8564	16	1
8649	16	1
8869	16	1
9256	16	1
9576	16	1
9595	16	1
9797	16	1
10166	16	1
10531	16	1
10643	16	1
22848	16	1
22862	16	1
22936	16	1
23223	16	1
23294	16	1
23315	16	1
23327	16	1
25831	16	1
27128	16	1
29072	16	1
29789	16	1
30820	16	1
54545	16	1
54892	16	1
55650	16	1
56890	16	1
56935	16	1
57705	16	1
63905	16	1
63971	16	1
64065	16	1
64114	16	1
64866	16	1
90268	16	1
91748	16	1
91749	16	1
115207	16	1
133383	16	1
134957	16	1
170591	16	1
284695	16	1
374819	16	1
387119	16	1
389203	16	1
729230	16	1
157	15	1
306	15	1
334	15	1
388	15	1
397	15	1
841	15	1
846	15	1
864	15	1
976	15	1
1298	15	1
1362	15	1
1536	15	1
1831	15	1
1992	15	1
2590	15	1
3082	15	1
3127	15	1
3631	15	1
3985	15	1
4179	15	1
4192	15	1
4814	15	1
5530	15	1
5625	15	1
5880	15	1
5900	15	1
5966	15	1
6203	15	1
6283	15	1
6789	15	1
6916	15	1
7084	15	1
7405	15	1
7706	15	1
7709	15	1
8073	15	1
8672	15	1
8905	15	1
9169	15	1
9522	15	1
9640	15	1
9948	15	1
9972	15	1
9993	15	1
10006	15	1
10184	15	1
10550	15	1
23199	15	1
23228	15	1
23253	15	1
23347	15	1
23401	15	1
23533	15	1
25771	15	1
25842	15	1
25949	15	1
26090	15	1
26130	15	1
27161	15	1
29982	15	1
54331	15	1
54520	15	1
54541	15	1
54625	15	1
54802	15	1
54880	15	1
55038	15	1
55129	15	1
55340	15	1
55357	15	1
55577	15	1
55654	15	1
55660	15	1
57488	15	1
65220	15	1
83464	15	1
83605	15	1
84255	15	1
84270	15	1
84282	15	1
92521	15	1
94120	15	1
117145	15	1
124935	15	1
137886	15	1
146712	15	1
146850	15	1
154790	15	1
160364	15	1
196996	15	1
205428	15	1
219790	15	1
220047	15	1
220988	15	1
259230	15	1
375057	15	1
388403	15	1
493753	15	1
494188	15	1
19	14	1
92	14	1
273	14	1
311	14	1
467	14	1
780	14	1
894	14	1
962	14	1
1050	14	1
1475	14	1
2034	14	1
2162	14	1
2171	14	1
2494	14	1
2651	14	1
2869	14	1
2897	14	1
3064	14	1
3122	14	1
3123	14	1
3176	14	1
3455	14	1
3553	14	1
3763	14	1
4012	14	1
4149	14	1
4335	14	1
4602	14	1
4942	14	1
5027	14	1
5144	14	1
5329	14	1
5452	14	1
6047	14	1
6118	14	1
6515	14	1
6868	14	1
6894	14	1
7027	14	1
7037	14	1
7074	14	1
7100	14	1
7132	14	1
8013	14	1
8178	14	1
8428	14	1
8870	14	1
9394	14	1
9545	14	1
9554	14	1
9619	14	1
9776	14	1
9931	14	1
10260	14	1
10477	14	1
10678	14	1
10920	14	1
22821	14	1
22822	14	1
23075	14	1
23085	14	1
23161	14	1
23678	14	1
23786	14	1
25885	14	1
25886	14	1
26031	14	1
26190	14	1
27071	14	1
27315	14	1
29035	14	1
29928	14	1
29937	14	1
30011	14	1
51177	14	1
51347	14	1
54438	14	1
55160	14	1
55196	14	1
56006	14	1
56301	14	1
57007	14	1
57492	14	1
57688	14	1
60673	14	1
79587	14	1
79663	14	1
79747	14	1
80223	14	1
80727	14	1
81611	14	1
83879	14	1
84187	14	1
124599	14	1
127018	14	1
128710	14	1
129285	14	1
145567	14	1
146227	14	1
148281	14	1
151194	14	1
151903	14	1
154881	14	1
157638	14	1
158293	14	1
167838	14	1
192670	14	1
220416	14	1
220972	14	1
221037	14	1
222194	14	1
285550	14	1
389170	14	1
400410	14	1
400451	14	1
401258	14	1
768211	14	1
135	13	1
182	13	1
241	13	1
366	13	1
391	13	1
683	13	1
947	13	1
961	13	1
1499	13	1
1520	13	1
1604	13	1
2015	13	1
2124	13	1
2181	13	1
2729	13	1
2891	13	1
3162	13	1
3588	13	1
3663	13	1
3687	13	1
3737	13	1
3779	13	1
3799	13	1
3927	13	1
4005	13	1
4035	13	1
4311	13	1
4802	13	1
4851	13	1
4947	13	1
5018	13	1
5108	13	1
5253	13	1
5337	13	1
5538	13	1
5631	13	1
5747	13	1
5997	13	1
6001	13	1
6229	13	1
6281	13	1
6433	13	1
6480	13	1
6574	13	1
6711	13	1
6733	13	1
6827	13	1
6935	13	1
6990	13	1
7079	13	1
7832	13	1
7849	13	1
7879	13	1
8460	13	1
8498	13	1
8550	13	1
8804	13	1
8887	13	1
8907	13	1
9133	13	1
9516	13	1
9553	13	1
9647	13	1
9654	13	1
9830	13	1
10015	13	1
10059	13	1
10140	13	1
10392	13	1
10422	13	1
10657	13	1
10728	13	1
10912	13	1
10971	13	1
11016	13	1
11103	13	1
11177	13	1
23023	13	1
23158	13	1
23175	13	1
23272	13	1
23405	13	1
23433	13	1
23446	13	1
23550	13	1
23761	13	1
26005	13	1
26225	13	1
26523	13	1
27101	13	1
29969	13	1
51043	13	1
51121	13	1
51312	13	1
51477	13	1
51497	13	1
51733	13	1
51752	13	1
51762	13	1
54093	13	1
54440	13	1
54806	13	1
54812	13	1
54896	13	1
54980	13	1
55187	13	1
55350	13	1
55561	13	1
55647	13	1
55739	13	1
57097	13	1
57589	13	1
57590	13	1
57649	13	1
64080	13	1
64222	13	1
64747	13	1
64761	13	1
65249	13	1
79048	13	1
79567	13	1
79621	13	1
79925	13	1
80232	13	1
80254	13	1
80331	13	1
80342	13	1
80746	13	1
80781	13	1
81563	13	1
84709	13	1
84765	13	1
89766	13	1
90957	13	1
91445	13	1
91522	13	1
91869	13	1
94134	13	1
114793	13	1
114794	13	1
115827	13	1
124460	13	1
132320	13	1
144699	13	1
145748	13	1
149297	13	1
155435	13	1
168537	13	1
196394	13	1
200933	13	1
221035	13	1
221491	13	1
221937	13	1
257236	13	1
257415	13	1
283248	13	1
286530	13	1
340526	13	1
340527	13	1
344758	13	1
388780	13	1
445347	13	1
444	12	1
526	12	1
528	12	1
1073	12	1
1075	12	1
1089	12	1
1327	12	1
1368	12	1
1393	12	1
1404	12	1
1687	12	1
1808	12	1
1912	12	1
1915	12	1
2023	12	1
2029	12	1
2033	12	1
2768	12	1
2879	12	1
3098	12	1
3384	12	1
3480	12	1
3554	12	1
3576	12	1
3643	12	1
3725	12	1
3787	12	1
3903	12	1
4010	12	1
4292	12	1
4644	12	1
4899	12	1
4928	12	1
5162	12	1
5294	12	1
5581	12	1
5682	12	1
5771	12	1
5777	12	1
5921	12	1
6039	12	1
6233	12	1
6402	12	1
6504	12	1
6507	12	1
6595	12	1
6648	12	1
6714	12	1
6720	12	1
6747	12	1
6954	12	1
7046	12	1
7351	12	1
7474	12	1
8031	12	1
8187	12	1
8556	12	1
8623	12	1
8738	12	1
9020	12	1
9043	12	1
9236	12	1
9365	12	1
9488	12	1
9967	12	1
10043	12	1
10095	12	1
10213	12	1
10667	12	1
23167	12	1
23369	12	1
23534	12	1
25979	12	1
26030	12	1
26509	12	1
26985	12	1
27247	12	1
27430	12	1
28951	12	1
28976	12	1
29761	12	1
29933	12	1
29992	12	1
30844	12	1
51061	12	1
51444	12	1
51455	12	1
51588	12	1
51649	12	1
51776	12	1
53353	12	1
53373	12	1
54112	12	1
54891	12	1
54928	12	1
54971	12	1
55061	12	1
55062	12	1
55114	12	1
55200	12	1
55284	12	1
55290	12	1
55308	12	1
55332	12	1
55603	12	1
55616	12	1
55636	12	1
55667	12	1
55862	12	1
57136	12	1
57458	12	1
57545	12	1
57596	12	1
57724	12	1
58190	12	1
58472	12	1
59269	12	1
64127	12	1
64282	12	1
64768	12	1
64855	12	1
64859	12	1
64924	12	1
79109	12	1
79605	12	1
79651	12	1
79657	12	1
79665	12	1
79670	12	1
80267	12	1
80314	12	1
81603	12	1
81609	12	1
83481	12	1
83606	12	1
84669	12	1
84913	12	1
84947	12	1
85463	12	1
90427	12	1
118429	12	1
119391	12	1
119559	12	1
125111	12	1
128239	12	1
130340	12	1
131408	12	1
138151	12	1
146722	12	1
151393	12	1
152002	12	1
154810	12	1
157777	12	1
161742	12	1
162989	12	1
163859	12	1
171546	12	1
196383	12	1
197370	12	1
200424	12	1
221178	12	1
222255	12	1
283358	12	1
285268	12	1
286183	12	1
342035	12	1
347744	12	1
399687	12	1
404636	12	1
643836	12	1
647309	12	1
100506581	12	1
