# Supplementary material for: Cell type-selective disease-association of genes under high regulatory load
Source: Nucleic Acids Res. 2015 Oct 10;43(18):8839–55. doi: 10.1093/nar/gkv863 (PMC4605313; doi:10.1093/nar/gkv863)
Supplement: SUPPLEMENTARY DATA [file supp_gkv863_nar-01077-z-2015-File011.zip › HighEnhLoad_CordBlood.Monocyte.C00264H1_10PCNT_02-Feb-2015.txt]

Entrez Gene ID	Nr Enh	H3K4me3 status
359948	61	1
3720	58	1
678	57	1
4026	56	1
9308	50	1
9804	50	1
2908	48	1
9839	48	1
7090	47	1
571	43	1
5788	43	1
51571	42	1
677	41	1
6239	40	1
50807	40	1
7227	39	1
10221	39	1
23092	39	1
54502	39	1
79730	39	1
1130	37	1
4154	37	1
6446	37	1
7057	37	1
960	36	1
9844	36	1
56911	36	1
79890	36	1
1316	35	1
2120	35	1
5770	35	1
1052	34	1
9450	34	1
57178	34	1
64778	34	1
220107	34	1
2355	33	1
10602	33	1
549	32	1
4289	32	1
8632	32	1
9792	32	1
9938	32	1
91526	32	1
283349	32	1
196	31	1
861	31	1
3660	31	1
9612	31	1
22891	31	1
23498	31	1
23514	31	1
81671	31	1
1230	30	1
3936	30	1
5890	30	1
9314	30	1
9759	30	1
27086	30	1
51174	30	1
80055	30	1
136259	30	1
2185	29	1
5588	29	1
7133	29	1
11214	29	1
11221	29	1
22918	29	1
50515	29	1
51422	29	1
55022	29	1
3091	28	1
4739	28	1
5937	28	1
64410	28	1
92737	28	1
2353	27	1
2889	27	1
5734	27	1
5912	27	1
6482	27	1
6509	27	1
6850	27	1
7903	27	1
10105	27	1
10806	27	1
63892	27	1
3142	26	1
4811	26	1
7128	26	1
23603	26	1
29107	26	1
79895	26	1
84890	26	1
301	25	1
3099	25	1
4155	25	1
5583	25	1
7763	25	1
9960	25	1
25797	25	1
28989	25	1
56905	25	1
57142	25	1
64332	25	1
83549	25	1
414318	25	1
202	24	1
1112	24	1
1361	24	1
4082	24	1
7852	24	1
8301	24	1
8522	24	1
9788	24	1
10370	24	1
23429	24	1
55075	24	1
55319	24	1
56986	24	1
57217	24	1
57561	24	1
64784	24	1
79712	24	1
345757	24	1
965	23	1
2114	23	1
2140	23	1
3344	23	1
4208	23	1
5093	23	1
5660	23	1
6506	23	1
9695	23	1
10404	23	1
51187	23	1
54102	23	1
55207	23	1
56261	23	1
60490	23	1
220416	23	1
641	22	1
949	22	1
1880	22	1
2180	22	1
2534	22	1
2799	22	1
5142	22	1
6310	22	1
8204	22	1
10010	22	1
55959	22	1
57580	22	1
57623	22	1
64092	22	1
80183	22	1
83786	22	1
84251	22	1
84816	22	1
89849	22	1
400658	22	1
313	21	1
597	21	1
604	21	1
771	21	1
1106	21	1
1462	21	1
1997	21	1
2766	21	1
4258	21	1
6176	21	1
6404	21	1
6670	21	1
6782	21	1
7518	21	1
7541	21	1
8553	21	1
9489	21	1
10625	21	1
23136	21	1
51274	21	1
55534	21	1
57410	21	1
83641	21	1
83716	21	1
84059	21	1
85453	21	1
476	20	1
734	20	1
3398	20	1
4299	20	1
4688	20	1
5209	20	1
5724	20	1
5873	20	1
7776	20	1
8767	20	1
11031	20	1
22990	20	1
23101	20	1
23387	20	1
23389	20	1
51322	20	1
56655	20	1
57162	20	1
79888	20	1
81704	20	1
83592	20	1
84441	20	1
123016	20	1
123041	20	1
154091	20	1
219972	20	1
286053	20	1
374655	20	1
639	19	1
843	19	1
1806	19	1
3572	19	1
3667	19	1
3937	19	1
4088	19	1
4217	19	1
4332	19	1
4967	19	1
5552	19	1
8898	19	1
9958	19	1
51108	19	1
51278	19	1
51719	19	1
64115	19	1
64131	19	1
79026	19	1
81553	19	1
120892	19	1
149840	19	1
203228	19	1
388677	19	1
643246	19	1
100113407	19	1
19	18	1
1508	18	1
2078	18	1
2181	18	1
2533	18	1
3454	18	1
3576	18	1
4609	18	1
4616	18	1
6256	18	1
6503	18	1
9577	18	1
9712	18	1
9935	18	1
10099	18	1
10261	18	1
10659	18	1
10875	18	1
22898	18	1
22936	18	1
23001	18	1
23118	18	1
27040	18	1
54838	18	1
55625	18	1
60675	18	1
79008	18	1
80315	18	1
117581	18	1
140885	18	1
153020	18	1
168455	18	1
548593	18	1
1102	17	1
1326	17	1
1523	17	1
1612	17	1
1843	17	1
3418	17	1
3603	17	1
5025	17	1
5292	17	1
5295	17	1
5332	17	1
5339	17	1
6430	17	1
6916	17	1
7050	17	1
8609	17	1
8672	17	1
8837	17	1
8942	17	1
9053	17	1
9218	17	1
9262	17	1
9267	17	1
9554	17	1
9595	17	1
9663	17	1
9683	17	1
9766	17	1
10090	17	1
10135	17	1
10409	17	1
10788	17	1
22862	17	1
23236	17	1
23533	17	1
23590	17	1
23657	17	1
26234	17	1
27128	17	1
54790	17	1
55122	17	1
55187	17	1
57222	17	1
80765	17	1
83872	17	1
84898	17	1
120425	17	1
122953	17	1
151525	17	1
221955	17	1
309	16	1
463	16	1
637	16	1
1289	16	1
1385	16	1
1514	16	1
1604	16	1
2081	16	1
2776	16	1
2788	16	1
3587	16	1
4627	16	1
5468	16	1
5618	16	1
5641	16	1
5879	16	1
6624	16	1
6672	16	1
6745	16	1
6786	16	1
7097	16	1
7555	16	1
8073	16	1
8624	16	1
8667	16	1
9447	16	1
9873	16	1
10018	16	1
10801	16	1
11314	16	1
22797	16	1
23161	16	1
29094	16	1
29761	16	1
29957	16	1
30820	16	1
51290	16	1
51363	16	1
54518	16	1
55144	16	1
55904	16	1
83637	16	1
84002	16	1
84159	16	1
92797	16	1
113829	16	1
115207	16	1
134957	16	1
253260	16	1
256987	16	1
348094	16	1
374819	16	1
389289	16	1
29	15	1
87	15	1
157	15	1
929	15	1
948	15	1
1445	15	1
1545	15	1
1794	15	1
2495	15	1
2710	15	1
2745	15	1
3184	15	1
3460	15	1
4170	15	1
4650	15	1
4790	15	1
4853	15	1
5341	15	1
5594	15	1
5997	15	1
6546	15	1
7084	15	1
7159	15	1
7430	15	1
7534	15	1
8013	15	1
8660	15	1
8726	15	1
9051	15	1
9208	15	1
9448	15	1
9467	15	1
9473	15	1
9777	15	1
10019	15	1
10129	15	1
10166	15	1
10451	15	1
10603	15	1
10672	15	1
11213	15	1
23048	15	1
23075	15	1
23240	15	1
23291	15	1
23312	15	1
25771	15	1
25816	15	1
29789	15	1
51313	15	1
51582	15	1
51621	15	1
51735	15	1
54103	15	1
54476	15	1
55277	15	1
55711	15	1
56895	15	1
56935	15	1
60386	15	1
64225	15	1
64744	15	1
64761	15	1
64859	15	1
79155	15	1
79718	15	1
79719	15	1
80204	15	1
80301	15	1
80790	15	1
124935	15	1
137209	15	1
146850	15	1
147495	15	1
152007	15	1
196394	15	1
220213	15	1
284759	15	1
342510	15	1
554251	15	1
523	14	1
602	14	1
944	14	1
1615	14	1
2885	14	1
3055	14	1
3092	14	1
3295	14	1
3394	14	1
3459	14	1
3553	14	1
4126	14	1
4254	14	1
4330	14	1
4613	14	1
5306	14	1
5336	14	1
6240	14	1
6477	14	1
6793	14	1
7913	14	1
8542	14	1
8743	14	1
8887	14	1
9555	14	1
9679	14	1
9962	14	1
10123	14	1
10274	14	1
10472	14	1
10809	14	1
11103	14	1
22820	14	1
23013	14	1
25819	14	1
26128	14	1
28996	14	1
29058	14	1
29982	14	1
54407	14	1
54491	14	1
54815	14	1
55604	14	1
55809	14	1
55824	14	1
56990	14	1
57600	14	1
63905	14	1
64077	14	1
79789	14	1
79925	14	1
84034	14	1
116255	14	1
118788	14	1
125228	14	1
128710	14	1
153396	14	1
201595	14	1
221895	14	1
256021	14	1
102	13	1
120	13	1
334	13	1
382	13	1
467	13	1
753	13	1
817	13	1
847	13	1
961	13	1
1105	13	1
1536	13	1
1848	13	1
2124	13	1
2268	13	1
3096	13	1
3482	13	1
3570	13	1
3659	13	1
3716	13	1
3903	13	1
3987	13	1
4012	13	1
4067	13	1
4076	13	1
4705	13	1
4835	13	1
5028	13	1
5452	13	1
5500	13	1
5580	13	1
5782	13	1
5903	13	1
5908	13	1
5966	13	1
6233	13	1
6574	13	1
7375	13	1
8021	13	1
8202	13	1
8209	13	1
8289	13	1
8676	13	1
8829	13	1
9120	13	1
9229	13	1
9375	13	1
9445	13	1
9750	13	1
9846	13	1
9887	13	1
10114	13	1
10260	13	1
10531	13	1
10920	13	1
11052	13	1
23307	13	1
23433	13	1
23446	13	1
23613	13	1
26136	13	1
28232	13	1
29079	13	1
29937	13	1
29994	13	1
51074	13	1
54788	13	1
54918	13	1
55850	13	1
56929	13	1
56963	13	1
57864	13	1
60481	13	1
63971	13	1
79180	13	1
79747	13	1
80205	13	1
83464	13	1
84187	13	1
91749	13	1
93487	13	1
114548	13	1
146227	13	1
162989	13	1
221037	13	1
255488	13	1
285550	13	1
286676	13	1
375307	13	1
375387	13	1
182	12	1
444	12	1
526	12	1
694	12	1
824	12	1
864	12	1
1831	12	1
1992	12	1
2289	12	1
2309	12	1
2354	12	1
2683	12	1
2768	12	1
2872	12	1
2893	12	1
3185	12	1
3428	12	1
3656	12	1
3696	12	1
3708	12	1
3779	12	1
3958	12	1
4005	12	1
4069	12	1
4245	12	1
4481	12	1
4601	12	1
4615	12	1
5027	12	1
5144	12	1
5194	12	1
5337	12	1
5682	12	1
5757	12	1
6224	12	1
6303	12	1
6452	12	1
6515	12	1
6584	12	1
6840	12	1
7060	12	1
7079	12	1
7091	12	1
7114	12	1
7204	12	1
7335	12	1
7422	12	1
8452	12	1
8477	12	1
9398	12	1
9444	12	1
9770	12	1
9972	12	1
10096	12	1
10154	12	1
10184	12	1
10239	12	1
10318	12	1
10320	12	1
10477	12	1
10499	12	1
10657	12	1
10783	12	1
10868	12	1
10952	12	1
22856	12	1
22987	12	1
23129	12	1
23175	12	1
23308	12	1
23473	12	1
23678	12	1
23786	12	1
25939	12	1
25946	12	1
26112	12	1
27309	12	1
27342	12	1
29887	12	1
51256	12	1
51334	12	1
51669	12	1
51762	12	1
54434	12	1
54541	12	1
54980	12	1
55173	12	1
55234	12	1
55654	12	1
55729	12	1
55843	12	1
55862	12	1
57161	12	1
57181	12	1
57602	12	1
59339	12	1
64207	12	1
64682	12	1
64866	12	1
79657	12	1
79670	12	1
80853	12	1
81619	12	1
83442	12	1
83478	12	1
83983	12	1
84062	12	1
93663	12	1
112616	12	1
114134	12	1
124599	12	1
127018	12	1
127544	12	1
131566	12	1
132864	12	1
146722	12	1
157983	12	1
205428	12	1
219621	12	1
221656	12	1
286336	12	1
342035	12	1
400410	12	1
441168	12	1
493753	12	1
204	11	1
216	11	1
366	11	1
586	11	1
668	11	1
1051	11	1
1298	11	1
1318	11	1
1479	11	1
1509	11	1
1601	11	1
1859	11	1
1879	11	1
1889	11	1
1939	11	1
1998	11	1
2494	11	1
2651	11	1
2879	11	1
3020	11	1
3162	11	1
3241	11	1
3554	11	1
3631	11	1
3678	11	1
3985	11	1
4048	11	1
4092	11	1
4209	11	1
4814	11	1
5045	11	1
5307	11	1
5534	11	1
5550	11	1
5579	11	1
5791	11	1
6195	11	1
6251	11	1
6556	11	1
7456	11	1
7538	11	1
7709	11	1
8411	11	1
8550	11	1
8564	11	1
8650	11	1
8766	11	1
9100	11	1
9133	11	1
9181	11	1
9516	11	1
9522	11	1
9630	11	1
9658	11	1
9734	11	1
9797	11	1
9896	11	1
10163	11	1
10170	11	1
10365	11	1
10402	11	1
10762	11	1
11237	11	1
22822	11	1
23225	11	1
23243	11	1
23347	11	1
23405	11	1
23406	11	1
23528	11	1
27250	11	1
28984	11	1
29928	11	1
29940	11	1
29969	11	1
51126	11	1
51134	11	1
51312	11	1
51341	11	1
54331	11	1
54625	11	1
54762	11	1
55196	11	1
55454	11	1
55647	11	1
55810	11	1
56889	11	1
57007	11	1
57448	11	1
57520	11	1
57713	11	1
58475	11	1
58526	11	1
64127	11	1
64759	11	1
79567	11	1
79663	11	1
79668	11	1
79705	11	1
79961	11	1
80231	11	1
84071	11	1
84230	11	1
91272	11	1
91351	11	1
114794	11	1
116985	11	1
117145	11	1
117289	11	1
121260	11	1
126669	11	1
151556	11	1
153733	11	1
170954	11	1
221472	11	1
223082	11	1
374786	11	1
400451	11	1
400954	11	1
401548	11	1
101	10	1
123	10	1
205	10	1
397	10	1
399	10	1
528	10	1
1315	10	1
1499	10	1
1520	10	1
1593	10	1
1757	10	1
1785	10	1
1846	10	1
1915	10	1
1955	10	1
2294	10	1
2313	10	1
2729	10	1
2786	10	1
2957	10	1
3556	10	1
3600	10	1
3654	10	1
3687	10	1
3759	10	1
4001	10	1
4205	10	1
4288	10	1
4335	10	1
4715	10	1
4824	10	1
5096	10	1
5294	10	1
5573	10	1
5631	10	1
5914	10	1
6118	10	1
6281	10	1
6386	10	1
6533	10	1
6573	10	1
6648	10	1
6660	10	1
6738	10	1
6990	10	1
7048	10	1
7071	10	1
7095	10	1
7316	10	1
7410	10	1
8178	10	1
8439	10	1
9256	10	1
9334	10	1
9355	10	1
9435	10	1
9469	10	1
9517	10	1
9665	10	1
9922	10	1
9943	10	1
9957	10	1
10092	10	1
10188	10	1
11018	10	1
23022	10	1
23218	10	1
23228	10	1
23253	10	1
23362	10	1
25949	10	1
26031	10	1
26088	10	1
26286	10	1
28951	10	1
51123	10	1
51164	10	1
51347	10	1
51776	10	1
55294	10	1
55357	10	1
55589	10	1
55667	10	1
55791	10	1
55819	10	1
55914	10	1
56910	10	1
57533	10	1
57707	10	1
63898	10	1
64065	10	1
65249	10	1
79642	10	1
79731	10	1
79758	10	1
81611	10	1
81688	10	1
81846	10	1
81847	10	1
83593	10	1
84255	10	1
84270	10	1
84624	10	1
84669	10	1
84913	10	1
84940	10	1
85463	10	1
90362	10	1
90427	10	1
90627	10	1
91445	10	1
91869	10	1
92017	10	1
124783	10	1
128346	10	1
129285	10	1
137994	10	1
150280	10	1
154141	10	1
154881	10	1
157638	10	1
161742	10	1
163859	10	1
196528	10	1
220929	10	1
221035	10	1
259230	10	1
339745	10	1
339896	10	1
388780	10	1
415116	10	1
643836	10	1
81	9	1
113	9	1
136	9	1
156	9	1
241	9	1
272	9	1
290	9	1
355	9	1
473	9	1
483	9	1
780	9	1
841	9	1
928	9	1
942	9	1
953	9	1
962	9	1
998	9	1
1362	9	1
1453	9	1
1611	9	1
1687	9	1
1778	9	1
2004	9	1
2171	9	1
2219	9	1
2222	9	1
2335	9	1
2769	9	1
2841	9	1
2876	9	1
3064	9	1
3101	9	1
3140	9	1
3176	9	1
3384	9	1
3455	9	1
3516	9	1
3597	9	1
3663	9	1
3676	9	1
3688	9	1
3707	9	1
4144	9	1
4214	9	1
4354	9	1
4602	9	1
4783	9	1
5272	9	1
5329	9	1
5527	9	1
5586	9	1
5687	9	1
5732	9	1
5743	9	1
5880	9	1
5991	9	1
6311	9	1
6548	9	1
6653	9	1
6714	9	1
6727	9	1
6868	9	1
6907	9	1
7038	9	1
7086	9	1
7100	9	1
7405	9	1
7444	9	1
7832	9	1
8125	9	1
8303	9	1
8498	9	1
8698	9	1
8764	9	1
8826	9	1
8869	9	1
8870	9	1
9315	9	1
9474	9	1
9619	9	1
9654	9	1
9685	9	1
9881	9	1
10015	9	1
10043	9	1
10144	9	1
10326	9	1
10397	9	1
10643	9	1
10645	9	1
10673	9	1
10870	9	1
10957	9	1
11010	9	1
11057	9	1
11252	9	1
22809	9	1
23085	9	1
23220	9	1
23287	9	1
23313	9	1
23315	9	1
23332	9	1
23534	9	1
23710	9	1
23761	9	1
25831	9	1
25836	9	1
26030	9	1
26118	9	1
26190	9	1
26509	9	1
26986	9	1
27101	9	1
27235	9	1
29117	9	1
50651	9	1
51177	9	1
51311	9	1
51455	9	1
51477	9	1
51744	9	1
51816	9	1
53335	9	1
53353	9	1
54108	9	1
54469	9	1
54802	9	1
55069	9	1
55313	9	1
55636	9	1
55660	9	1
55686	9	1
55968	9	1
56890	9	1
56902	9	1
57458	9	1
57486	9	1
57563	9	1
57591	9	1
57649	9	1
63978	9	1
64114	9	1
64430	9	1
79602	9	1
79618	9	1
79833	9	1
80223	9	1
80314	9	1
81502	9	1
83734	9	1
83943	9	1
84335	9	1
84629	9	1
84984	9	1
85459	9	1
89766	9	1
89857	9	1
90324	9	1
90957	9	1
91775	9	1
93978	9	1
94134	9	1
112574	9	1
113277	9	1
115827	9	1
126308	9	1
128239	9	1
132320	9	1
132989	9	1
134429	9	1
136332	9	1
137886	9	1
139818	9	1
144423	9	1
145748	9	1
146712	9	1
150094	9	1
150468	9	1
157697	9	1
157777	9	1
167838	9	1
219790	9	1
220988	9	1
253143	9	1
284058	9	1
284273	9	1
285195	9	1
340526	9	1
340527	9	1
347744	9	1
440193	9	1
647309	9	1
729230	9	1
132	8	1
135	8	1
217	8	1
240	8	1
306	8	1
388	8	1
665	8	1
687	8	1
831	8	1
860	8	1
868	8	1
1519	8	1
1540	8	1
1910	8	1
1946	8	1
2069	8	1
2308	8	1
2358	8	1
2483	8	1
2537	8	1
2650	8	1
2752	8	1
2827	8	1
2869	8	1
2896	8	1
2897	8	1
2995	8	1
3159	8	1
3397	8	1
3566	8	1
3725	8	1
4084	8	1
4122	8	1
4193	8	1
4430	8	1
4478	8	1
4610	8	1
4780	8	1
4792	8	1
4825	8	1
4851	8	1
4923	8	1
4942	8	1
4953	8	1
5018	8	1
5023	8	1
5037	8	1
5055	8	1
5141	8	1
5265	8	1
5269	8	1
5376	8	1
5745	8	1
5771	8	1
5795	8	1
5867	8	1
5980	8	1
5990	8	1
6038	8	1
6433	8	1
6615	8	1
6688	8	1
6747	8	1
6935	8	1
7046	8	1
7185	8	1
7337	8	1
7431	8	1
7782	8	1
8187	8	1
8269	8	1
8395	8	1
8500	8	1
8525	8	1
8792	8	1
8804	8	1
8905	8	1
8994	8	1
9169	8	1
9194	8	1
9365	8	1
9394	8	1
9403	8	1
9647	8	1
9659	8	1
9764	8	1
9928	8	1
9931	8	1
9948	8	1
9953	8	1
10161	8	1
10203	8	1
10213	8	1
10311	8	1
10367	8	1
10512	8	1
10667	8	1
10678	8	1
10950	8	1
11163	8	1
11193	8	1
11331	8	1
22821	8	1
22902	8	1
22978	8	1
22992	8	1
23012	8	1
23023	8	1
23061	8	1
23081	8	1
23097	8	1
23135	8	1
23158	8	1
23189	8	1
23214	8	1
23303	8	1
23401	8	1
23478	8	1
23654	8	1
23768	8	1
25976	8	1
26061	8	1
26064	8	1
26130	8	1
26503	8	1
27180	8	1
27352	8	1
29072	8	1
29110	8	1
29992	8	1
30011	8	1
51588	8	1
54507	8	1
54877	8	1
54880	8	1
54971	8	1
55257	8	1
55290	8	1
55308	8	1
55350	8	1
55500	8	1
55509	8	1
55577	8	1
55603	8	1
55619	8	1
56034	8	1
56980	8	1
56987	8	1
57419	8	1
57688	8	1
58155	8	1
58480	8	1
58513	8	1
59269	8	1
60468	8	1
63979	8	1
64098	8	1
64174	8	1
64218	8	1
64781	8	1
65258	8	1
79605	8	1
79627	8	1
79817	8	1
80025	8	1
80213	8	1
80232	8	1
80820	8	1
81552	8	1
81563	8	1
83481	8	1
83606	8	1
83879	8	1
84250	8	1
84282	8	1
84419	8	1
84709	8	1
84807	8	1
84876	8	1
84879	8	1
84957	8	1
84959	8	1
90678	8	1
91544	8	1
91607	8	1
91748	8	1
93109	8	1
114971	8	1
115572	8	1
115825	8	1
116448	8	1
117247	8	1
122060	8	1
125111	8	1
125476	8	1
131965	8	1
132321	8	1
144699	8	1
145389	8	1
150372	8	1
151393	8	1
151742	8	1
222194	8	1
282996	8	1
283358	8	1
284611	8	1
284695	8	1
285268	8	1
285362	8	1
375057	8	1
375449	8	1
387755	8	1
388403	8	1
389668	8	1
445347	8	1
100127889	8	1
100144748	8	1
