# Supplementary material for: Cell type-selective disease-association of genes under high regulatory load
Source: Nucleic Acids Res. 2015 Oct 10;43(18):8839–55. doi: 10.1093/nar/gkv863 (PMC4605313; doi:10.1093/nar/gkv863)
Supplement: SUPPLEMENTARY DATA [file supp_gkv863_nar-01077-z-2015-File011.zip › HighEnhLoad_CordBlood.Megakaryocyte.S004BTH2_10PCNT_02-Feb-2015.txt]

Entrez Gene ID	Nr Enh	H3K4me3 status
9788	52	1
7057	39	1
10105	37	1
57178	37	1
8672	36	1
2120	35	1
4627	35	1
4052	34	1
5908	34	1
57584	34	1
9839	31	1
10257	31	1
56905	31	1
2957	30	1
6239	30	1
7050	30	1
7372	30	1
55622	30	1
4363	29	1
56890	29	1
60490	29	1
134957	29	1
10019	28	1
10217	28	1
80790	28	1
3720	27	1
4155	27	1
6311	27	1
7704	27	1
10049	27	1
84959	27	1
23603	26	1
51097	26	1
55604	26	1
83992	26	1
85463	26	1
598	25	1
8997	25	1
83786	25	1
928	24	1
1611	24	1
3987	24	1
4211	24	1
54465	24	1
56946	24	1
64407	24	1
359948	24	1
102	23	1
3632	23	1
5903	23	1
64114	23	1
85439	23	1
4217	22	1
10252	22	1
10260	22	1
10678	22	1
25828	22	1
50809	22	1
961	21	1
4154	21	1
4208	21	1
5912	21	1
7431	21	1
10018	21	1
23199	21	1
23446	21	1
28996	21	1
55534	21	1
116349	21	1
801	20	1
4609	20	1
5757	20	1
10370	20	1
25816	20	1
28232	20	1
64682	20	1
79890	20	1
93663	20	1
259230	20	1
338596	20	1
2040	19	1
3295	19	1
3480	19	1
4792	19	1
5577	19	1
8766	19	1
9053	19	1
9628	19	1
9663	19	1
23097	19	1
25976	19	1
29967	19	1
59339	19	1
79772	19	1
83856	19	1
84062	19	1
112495	19	1
145567	19	1
408	18	1
2149	18	1
2776	18	1
5588	18	1
5874	18	1
6240	18	1
6786	18	1
8110	18	1
8553	18	1
8821	18	1
23414	18	1
25793	18	1
58513	18	1
80325	18	1
84250	18	1
91748	18	1
125228	18	1
2081	17	1
5093	17	1
7006	17	1
11343	17	1
22821	17	1
23140	17	1
51108	17	1
54815	17	1
57161	17	1
65249	17	1
79720	17	1
163882	17	1
705	16	1
753	16	1
1889	16	1
2309	16	1
3384	16	1
3398	16	1
4000	16	1
5777	16	1
5782	16	1
6867	16	1
6886	16	1
7048	16	1
7375	16	1
7456	16	1
8832	16	1
8837	16	1
9415	16	1
10602	16	1
11057	16	1
11331	16	1
23118	16	1
51123	16	1
54407	16	1
54788	16	1
55129	16	1
64207	16	1
79718	16	1
81671	16	1
124790	16	1
151556	16	1
441024	16	1
112	15	1
641	15	1
896	15	1
1871	15	1
2590	15	1
2752	15	1
3727	15	1
4613	15	1
5687	15	1
6654	15	1
8428	15	1
8440	15	1
10166	15	1
26286	15	1
26959	15	1
51174	15	1
54916	15	1
54997	15	1
55291	15	1
57591	15	1
57649	15	1
84071	15	1
153396	15	1
205428	15	1
1523	14	1
2313	14	1
3566	14	1
3708	14	1
4076	14	1
4835	14	1
5045	14	1
6515	14	1
7532	14	1
8436	14	1
8764	14	1
8925	14	1
9844	14	1
9948	14	1
23211	14	1
50615	14	1
57419	14	1
151393	14	1
223082	14	1
284695	14	1
388677	14	1
651746	14	1
87	13	1
861	13	1
1746	13	1
2876	13	1
2934	13	1
3185	13	1
3655	13	1
3688	13	1
5341	13	1
6482	13	1
6745	13	1
7114	13	1
7414	13	1
8498	13	1
8649	13	1
9262	13	1
9467	13	1
9792	13	1
10395	13	1
10672	13	1
11214	13	1
11252	13	1
23358	13	1
23429	13	1
23473	13	1
26259	13	1
29094	13	1
51535	13	1
54434	13	1
54541	13	1
55810	13	1
57142	13	1
57489	13	1
79666	13	1
90324	13	1
135228	13	1
554251	13	1
549	12	1
1106	12	1
4005	12	1
4084	12	1
4091	12	1
4520	12	1
5028	12	1
5294	12	1
5315	12	1
5990	12	1
6430	12	1
6627	12	1
6916	12	1
7534	12	1
8624	12	1
9124	12	1
9646	12	1
9690	12	1
9778	12	1
9804	12	1
10311	12	1
10367	12	1
22908	12	1
25909	12	1
27101	12	1
27352	12	1
29126	12	1
51256	12	1
51322	12	1
55589	12	1
57407	12	1
57533	12	1
59343	12	1
116985	12	1
157657	12	1
196527	12	1
100132406	12	1
734	11	1
868	11	1
1647	11	1
1729	11	1
1849	11	1
3638	11	1
4299	11	1
4976	11	1
5525	11	1
6533	11	1
7040	11	1
8853	11	1
9270	11	1
10499	11	1
10982	11	1
26118	11	1
27032	11	1
27040	11	1
27113	11	1
27342	11	1
51507	11	1
51621	11	1
54438	11	1
54958	11	1
55069	11	1
57492	11	1
64928	11	1
80228	11	1
80230	11	1
90550	11	1
92312	11	1
144165	11	1
219333	11	1
284001	11	1
374786	11	1
374819	11	1
182	10	1
205	10	1
523	10	1
699	10	1
904	10	1
1778	10	1
2114	10	1
2194	10	1
2766	10	1
2802	10	1
2920	10	1
2921	10	1
2983	10	1
3344	10	1
3726	10	1
4067	10	1
4087	10	1
4149	10	1
4209	10	1
4218	10	1
5742	10	1
6001	10	1
6100	10	1
6397	10	1
6403	10	1
6478	10	1
6714	10	1
8548	10	1
8773	10	1
8816	10	1
8878	10	1
8939	10	1
8994	10	1
9050	10	1
9475	10	1
10868	10	1
23013	10	1
26052	10	1
29982	10	1
51251	10	1
51274	10	1
54758	10	1
54877	10	1
55111	10	1
55793	10	1
56897	10	1
56951	10	1
56965	10	1
57091	10	1
57162	10	1
57724	10	1
83931	10	1
84898	10	1
85457	10	1
134429	10	1
221037	10	1
374354	10	1
729515	10	1
196	9	1
306	9	1
1112	9	1
1439	9	1
1488	9	1
1796	9	1
2014	9	1
2308	9	1
2495	9	1
2683	9	1
2781	9	1
3418	9	1
4170	9	1
4729	9	1
4967	9	1
6233	9	1
6813	9	1
7128	9	1
7150	9	1
7316	9	1
7528	9	1
8204	9	1
8543	9	1
9002	9	1
9612	9	1
9712	9	1
9766	9	1
9972	9	1
10055	9	1
10163	9	1
10171	9	1
10188	9	1
10221	9	1
10487	9	1
10890	9	1
11237	9	1
22846	9	1
22898	9	1
23507	9	1
27430	9	1
28989	9	1
50618	9	1
50848	9	1
51347	9	1
51439	9	1
54812	9	1
55697	9	1
55743	9	1
58508	9	1
64420	9	1
64423	9	1
65979	9	1
79101	9	1
81027	9	1
84068	9	1
84444	9	1
92346	9	1
124936	9	1
127281	9	1
130814	9	1
147948	9	1
219771	9	1
222166	9	1
253260	9	1
286053	9	1
389119	9	1
647309	9	1
473	8	1
481	8	1
586	8	1
1445	8	1
1499	8	1
1859	8	1
2029	8	1
2791	8	1
2982	8	1
3187	8	1
3241	8	1
3308	8	1
3656	8	1
3707	8	1
3937	8	1
4335	8	1
5128	8	1
5257	8	1
5269	8	1
5527	8	1
5586	8	1
5725	8	1
5894	8	1
6304	8	1
6455	8	1
6491	8	1
6660	8	1
6777	8	1
6882	8	1
7171	8	1
7422	8	1
8031	8	1
8407	8	1
8792	8	1
8805	8	1
9070	8	1
9150	8	1
9315	8	1
9414	8	1
9517	8	1
10059	8	1
10625	8	1
11157	8	1
22915	8	1
23048	8	1
23081	8	1
23198	8	1
23272	8	1
25896	8	1
25949	8	1
26984	8	1
26985	8	1
27109	8	1
27245	8	1
51185	8	1
51411	8	1
55062	8	1
55234	8	1
55342	8	1
55789	8	1
55904	8	1
56829	8	1
57551	8	1
58190	8	1
64077	8	1
64651	8	1
65080	8	1
78994	8	1
79706	8	1
79906	8	1
80301	8	1
81603	8	1
84807	8	1
91768	8	1
91947	8	1
149951	8	1
166793	8	1
196383	8	1
253143	8	1
255967	8	1
387893	8	1
397	7	1
463	7	1
830	7	1
965	7	1
969	7	1
1021	7	1
1108	7	1
1163	7	1
1788	7	1
1848	7	1
1915	7	1
1978	7	1
2033	7	1
2146	7	1
2275	7	1
2289	7	1
3097	7	1
3635	7	1
3690	7	1
4012	7	1
4124	7	1
4288	7	1
4690	7	1
4725	7	1
5272	7	1
5295	7	1
5305	7	1
5335	7	1
5529	7	1
5613	7	1
5695	7	1
5770	7	1
5795	7	1
6184	7	1
6224	7	1
6464	7	1
6509	7	1
6713	7	1
7277	7	1
7307	7	1
7461	7	1
7514	7	1
7538	7	1
7690	7	1
7709	7	1
7982	7	1
7994	7	1
8027	7	1
8202	7	1
8289	7	1
8660	7	1
8777	7	1
8780	7	1
8803	7	1
9169	7	1
9445	7	1
9679	7	1
9861	7	1
9895	7	1
9937	7	1
9967	7	1
10006	7	1
10010	7	1
10048	7	1
10421	7	1
10451	7	1
10484	7	1
10488	7	1
10490	7	1
10659	7	1
10745	7	1
11282	7	1
22870	7	1
22877	7	1
23002	7	1
23052	7	1
23239	7	1
23327	7	1
23590	7	1
25885	7	1
25902	7	1
27086	7	1
27156	7	1
28984	7	1
29109	7	1
29919	7	1
51067	7	1
51290	7	1
51341	7	1
51406	7	1
51479	7	1
51669	7	1
51684	7	1
54790	7	1
55308	7	1
55636	7	1
55727	7	1
55924	7	1
56889	7	1
57169	7	1
64216	7	1
64342	7	1
64786	7	1
64853	7	1
79939	7	1
80745	7	1
84333	7	1
84447	7	1
84876	7	1
96459	7	1
113263	7	1
132660	7	1
132864	7	1
136319	7	1
152006	7	1
152579	7	1
154881	7	1
200933	7	1
201562	7	1
219402	7	1
222658	7	1
286343	7	1
374655	7	1
375449	7	1
401494	7	1
767558	7	1
81	6	1
208	6	1
378	6	1
476	6	1
987	6	1
1153	6	1
1182	6	1
1379	6	1
1385	6	1
1399	6	1
1432	6	1
1615	6	1
1785	6	1
1958	6	1
2035	6	1
2872	6	1
3572	6	1
3660	6	1
3674	6	1
3717	6	1
4673	6	1
4710	6	1
4782	6	1
4851	6	1
4853	6	1
4898	6	1
5214	6	1
5270	6	1
5332	6	1
5467	6	1
5534	6	1
5567	6	1
5578	6	1
5594	6	1
5689	6	1
5698	6	1
5906	6	1
6015	6	1
6144	6	1
6249	6	1
6314	6	1
6487	6	1
6526	6	1
6548	6	1
6575	6	1
6670	6	1
6727	6	1
6794	6	1
6915	6	1
6938	6	1
7335	6	1
7409	6	1
7419	6	1
7541	6	1
8323	6	1
8527	6	1
8540	6	1
8621	6	1
8848	6	1
8869	6	1
8881	6	1
9039	6	1
9217	6	1
9263	6	1
9413	6	1
9444	6	1
9487	6	1
9519	6	1
9592	6	1
9695	6	1
9793	6	1
9833	6	1
9863	6	1
9867	6	1
9874	6	1
9897	6	1
10015	6	1
10282	6	1
10392	6	1
10472	6	1
10620	6	1
10766	6	1
10806	6	1
10867	6	1
11163	6	1
22978	6	1
22990	6	1
23042	6	1
23067	6	1
23186	6	1
23200	6	1
23243	6	1
23253	6	1
23484	6	1
23558	6	1
23635	6	1
25893	6	1
25932	6	1
26127	6	1
26503	6	1
29079	6	1
29920	6	1
50808	6	1
51144	6	1
51552	6	1
51582	6	1
51586	6	1
51768	6	1
54665	6	1
54676	6	1
54828	6	1
54919	6	1
54969	6	1
55031	6	1
55122	6	1
55568	6	1
55608	6	1
55652	6	1
55711	6	1
56478	6	1
56848	6	1
56990	6	1
57148	6	1
57563	6	1
58486	6	1
60673	6	1
64147	6	1
64689	6	1
64747	6	1
64924	6	1
64968	6	1
79590	6	1
79960	6	1
79993	6	1
80204	6	1
80315	6	1
80739	6	1
81539	6	1
81689	6	1
81839	6	1
83443	6	1
83637	6	1
83855	6	1
83930	6	1
84514	6	1
85459	6	1
90007	6	1
91300	6	1
92092	6	1
113444	6	1
115294	6	1
116931	6	1
123036	6	1
123803	6	1
130507	6	1
135112	6	1
140739	6	1
147015	6	1
148932	6	1
154791	6	1
157680	6	1
157697	6	1
163227	6	1
168455	6	1
196528	6	1
197370	6	1
222194	6	1
255252	6	1
283635	6	1
339448	6	1
440193	6	1
493856	6	1
100996928	6	1
