# Supplementary material for: Cell type-selective disease-association of genes under high regulatory load
Source: Nucleic Acids Res. 2015 Oct 10;43(18):8839–55. doi: 10.1093/nar/gkv863 (PMC4605313; doi:10.1093/nar/gkv863)
Supplement: SUPPLEMENTARY DATA [file supp_gkv863_nar-01077-z-2015-File011.zip › HighEnhLoad_CordBlood.Erythroblast.S002S3H1_10PCNT_02-Feb-2015.txt]

Entrez Gene ID	Nr Enh	H3K4me3 status
4774	101	1
3720	98	1
9679	84	1
64077	83	1
83941	80	1
4609	68	1
6239	68	1
116224	67	1
259230	66	1
51312	64	1
678	63	1
10257	60	1
200424	59	1
10171	58	1
63027	58	1
11166	55	1
23613	55	1
51621	55	1
83786	55	1
55589	54	1
81606	54	1
6513	53	1
3965	52	1
359948	52	1
388962	52	1
389362	52	1
5305	51	1
9922	51	1
286	50	1
4001	50	1
7037	50	1
115123	50	1
5292	49	1
9576	49	1
84062	49	1
2590	48	1
9308	48	1
57410	48	1
9829	47	1
79632	47	1
5205	46	1
5295	46	1
253558	46	1
4154	45	1
79605	45	1
6584	44	1
23321	44	1
54997	44	1
84034	44	1
1183	43	1
6483	43	1
55308	43	1
283450	43	1
2035	42	1
4121	42	1
7050	42	1
10260	42	1
10424	42	1
23327	42	1
51058	42	1
598	41	1
9425	41	1
9663	41	1
26259	41	1
55054	41	1
80315	41	1
2776	40	1
3635	40	1
4066	40	1
4784	40	1
896	39	1
8301	39	1
10906	39	1
81558	39	1
705	38	1
2745	38	1
51108	38	1
54541	38	1
79960	38	1
124245	38	1
161882	38	1
10678	37	1
11237	37	1
23200	37	1
54165	37	1
1213	36	1
64924	36	1
205	35	1
2309	35	1
4627	35	1
6311	35	1
9583	35	1
9712	35	1
22936	35	1
51651	35	1
57533	35	1
84196	35	1
91748	35	1
1514	34	1
2768	34	1
3257	34	1
3659	34	1
4005	34	1
6720	34	1
8131	34	1
10019	34	1
10370	34	1
23225	34	1
66008	34	1
2766	33	1
2995	33	1
4299	33	1
4715	33	1
5909	33	1
6404	33	1
6478	33	1
8395	33	1
9229	33	1
9788	33	1
10237	33	1
10270	33	1
23067	33	1
23358	33	1
50808	33	1
131831	33	1
149840	33	1
200728	33	1
965	32	1
3242	32	1
4076	32	1
6482	32	1
6521	32	1
6745	32	1
9334	32	1
10799	32	1
84071	32	1
113828	32	1
306	31	1
3717	31	1
6256	31	1
8027	31	1
8726	31	1
9839	31	1
10124	31	1
23648	31	1
54788	31	1
55568	31	1
55841	31	1
63979	31	1
84937	31	1
476	30	1
2994	30	1
8482	30	1
9141	30	1
9414	30	1
10397	30	1
50515	30	1
51271	30	1
51429	30	1
56261	30	1
79712	30	1
84079	30	1
861	29	1
871	29	1
1106	29	1
1997	29	1
4350	29	1
6894	29	1
9881	29	1
10320	29	1
10801	29	1
23761	29	1
79685	29	1
80025	29	1
84187	29	1
223082	29	1
999	28	1
1871	28	1
3480	28	1
4601	28	1
6397	28	1
9240	28	1
10098	28	1
23603	28	1
51218	28	1
55030	28	1
84669	28	1
91612	28	1
100529261	28	1
1488	27	1
2040	27	1
3676	27	1
3995	27	1
7150	27	1
8031	27	1
9645	27	1
22863	27	1
23081	27	1
51253	27	1
57142	27	1
57492	27	1
60481	27	1
65125	27	1
79109	27	1
81577	27	1
91272	27	1
162466	27	1
255738	27	1
274	26	1
1633	26	1
4140	26	1
4967	26	1
5028	26	1
5335	26	1
5606	26	1
6693	26	1
9804	26	1
11142	26	1
26130	26	1
27113	26	1
51735	26	1
53335	26	1
54509	26	1
79613	26	1
151525	26	1
100	25	1
1432	25	1
1983	25	1
2081	25	1
2729	25	1
3398	25	1
5577	25	1
6520	25	1
7159	25	1
7422	25	1
7805	25	1
8542	25	1
8871	25	1
9814	25	1
10150	25	1
10454	25	1
11018	25	1
11163	25	1
23429	25	1
54901	25	1
57610	25	1
79646	25	1
80790	25	1
143686	25	1
153020	25	1
389289	25	1
729515	25	1
641	24	1
3098	24	1
5336	24	1
5603	24	1
5795	24	1
5911	24	1
6430	24	1
6827	24	1
6929	24	1
7779	24	1
9415	24	1
10422	24	1
22978	24	1
23291	24	1
23350	24	1
54815	24	1
79660	24	1
81544	24	1
154091	24	1
157680	24	1
222166	24	1
100527978	24	1
113	23	1
1345	23	1
1843	23	1
2395	23	1
2934	23	1
3631	23	1
5893	23	1
6886	23	1
7343	23	1
8140	23	1
9402	23	1
9766	23	1
9917	23	1
10166	23	1
10743	23	1
22834	23	1
22877	23	1
23731	23	1
51571	23	1
54969	23	1
55544	23	1
57136	23	1
57222	23	1
79363	23	1
152559	23	1
256987	23	1
283358	23	1
399474	23	1
948	22	1
1736	22	1
1859	22	1
2235	22	1
2319	22	1
2495	22	1
2996	22	1
3184	22	1
4824	22	1
5770	22	1
6233	22	1
6708	22	1
8289	22	1
9778	22	1
9779	22	1
10890	22	1
23039	22	1
23240	22	1
54758	22	1
54834	22	1
54855	22	1
56829	22	1
58513	22	1
79657	22	1
80895	22	1
83637	22	1
84532	22	1
84617	22	1
144404	22	1
493753	22	1
824	21	1
1185	21	1
1379	21	1
1785	21	1
2752	21	1
3594	21	1
3669	21	1
3732	21	1
4354	21	1
4363	21	1
5046	21	1
5912	21	1
6161	21	1
7067	21	1
9435	21	1
9518	21	1
9695	21	1
9958	21	1
10361	21	1
10365	21	1
10938	21	1
25853	21	1
29015	21	1
29780	21	1
55144	21	1
56894	21	1
83983	21	1
133522	21	1
157922	21	1
221895	21	1
347902	21	1
123	20	1
1154	20	1
3344	20	1
3688	20	1
6310	20	1
6536	20	1
7086	20	1
7982	20	1
8411	20	1
8568	20	1
9025	20	1
23228	20	1
23531	20	1
25816	20	1
26284	20	1
27106	20	1
51099	20	1
51341	20	1
54108	20	1
55196	20	1
55363	20	1
55466	20	1
60675	20	1
79720	20	1
79746	20	1
81619	20	1
84301	20	1
90268	20	1
130507	20	1
131408	20	1
150946	20	1
221468	20	1
257236	20	1
636	19	1
1508	19	1
2033	19	1
4179	19	1
5534	19	1
5900	19	1
6574	19	1
6627	19	1
7078	19	1
10499	19	1
25831	19	1
25987	19	1
26301	19	1
27161	19	1
27343	19	1
51174	19	1
54805	19	1
54877	19	1
55326	19	1
55355	19	1
55718	19	1
55831	19	1
56905	19	1
57563	19	1
58526	19	1
64222	19	1
65249	19	1
79602	19	1
81671	19	1
83855	19	1
85461	19	1
150468	19	1
151176	19	1
163227	19	1
221037	19	1
284695	19	1
81	18	1
212	18	1
378	18	1
571	18	1
1371	18	1
1977	18	1
2803	18	1
2872	18	1
4775	18	1
4835	18	1
5093	18	1
5128	18	1
6005	18	1
7351	18	1
8021	18	1
8945	18	1
9562	18	1
9572	18	1
10868	18	1
10939	18	1
23413	18	1
25950	18	1
26003	18	1
27086	18	1
51274	18	1
51393	18	1
51400	18	1
51523	18	1
54498	18	1
54741	18	1
54880	18	1
55177	18	1
56172	18	1
57498	18	1
57552	18	1
64114	18	1
84985	18	1
85450	18	1
91433	18	1
92597	18	1
254050	18	1
283208	18	1
286336	18	1
353088	18	1
375387	18	1
553158	18	1
120	17	1
427	17	1
493	17	1
843	17	1
847	17	1
961	17	1
1611	17	1
1612	17	1
2222	17	1
2908	17	1
2993	17	1
3185	17	1
3660	17	1
4000	17	1
4778	17	1
5045	17	1
5296	17	1
5918	17	1
6240	17	1
6793	17	1
7097	17	1
8328	17	1
9328	17	1
9473	17	1
9978	17	1
10163	17	1
10644	17	1
10975	17	1
11235	17	1
11252	17	1
23052	17	1
23092	17	1
23112	17	1
26286	17	1
26499	17	1
27075	17	1
27301	17	1
28951	17	1
51409	17	1
54455	17	1
54487	17	1
54902	17	1
55596	17	1
55622	17	1
55777	17	1
57455	17	1
57494	17	1
60490	17	1
79071	17	1
79683	17	1
80199	17	1
80204	17	1
84514	17	1
90459	17	1
90871	17	1
92092	17	1
200205	17	1
201626	17	1
220001	17	1
256356	17	1
338596	17	1
374819	17	1
651746	17	1
136	16	1
382	16	1
1182	16	1
1992	16	1
2353	16	1
2549	16	1
3295	16	1
3953	16	1
4248	16	1
4300	16	1
5757	16	1
6314	16	1
6455	16	1
6583	16	1
6774	16	1
6777	16	1
6786	16	1
7029	16	1
7431	16	1
8073	16	1
8428	16	1
8467	16	1
8727	16	1
8743	16	1
8766	16	1
8837	16	1
8925	16	1
9819	16	1
10196	16	1
10767	16	1
10788	16	1
10900	16	1
23048	16	1
23152	16	1
23175	16	1
23456	16	1
23585	16	1
26122	16	1
27342	16	1
29123	16	1
29904	16	1
29920	16	1
29966	16	1
50865	16	1
51194	16	1
51256	16	1
51537	16	1
51701	16	1
55660	16	1
55746	16	1
57536	16	1
79718	16	1
80205	16	1
83442	16	1
91057	16	1
140688	16	1
219333	16	1
220972	16	1
221955	16	1
256302	16	1
344838	16	1
347240	16	1
441459	16	1
160	15	1
334	15	1
665	15	1
1316	15	1
1870	15	1
2039	15	1
2354	15	1
3326	15	1
3384	15	1
3607	15	1
3949	15	1
4052	15	1
4205	15	1
4209	15	1
4289	15	1
5580	15	1
5886	15	1
5888	15	1
5987	15	1
6249	15	1
6446	15	1
6782	15	1
7006	15	1
7095	15	1
7335	15	1
7532	15	1
8814	15	1
8939	15	1
9070	15	1
9792	15	1
9861	15	1
10018	15	1
10446	15	1
10490	15	1
10541	15	1
10657	15	1
10659	15	1
22913	15	1
23170	15	1
26019	15	1
26118	15	1
26959	15	1
27245	15	1
27250	15	1
28969	15	1
29107	15	1
29982	15	1
51317	15	1
51646	15	1
55081	15	1
55593	15	1
55615	15	1
55626	15	1
55667	15	1
56902	15	1
56913	15	1
57171	15	1
64759	15	1
79741	15	1
80232	15	1
80349	15	1
84033	15	1
84895	15	1
85007	15	1
91543	15	1
114789	15	1
128989	15	1
132989	15	1
145748	15	1
147841	15	1
154881	15	1
169714	15	1
254048	15	1
283234	15	1
285368	15	1
388931	15	1
389610	15	1
100506581	15	1
60	14	1
156	14	1
644	14	1
987	14	1
1104	14	1
2038	14	1
2146	14	1
2615	14	1
2623	14	1
3280	14	1
3601	14	1
3609	14	1
3768	14	1
4676	14	1
4779	14	1
5393	14	1
5529	14	1
5605	14	1
6776	14	1
6917	14	1
7328	14	1
7571	14	1
7874	14	1
8473	14	1
8775	14	1
8850	14	1
9662	14	1
9672	14	1
10437	14	1
10455	14	1
10643	14	1
10988	14	1
22880	14	1
22926	14	1
23013	14	1
23102	14	1
23107	14	1
23304	14	1
23582	14	1
23762	14	1
25903	14	1
27109	14	1
30061	14	1
30815	14	1
51573	14	1
51752	14	1
51762	14	1
55062	14	1
55127	14	1
55366	14	1
55616	14	1
55633	14	1
55852	14	1
56990	14	1
57118	14	1
57472	14	1
57761	14	1
59349	14	1
60625	14	1
64682	14	1
64782	14	1
64784	14	1
64951	14	1
80206	14	1
80304	14	1
83592	14	1
84954	14	1
90355	14	1
93589	14	1
96459	14	1
114883	14	1
123169	14	1
124997	14	1
135112	14	1
169200	14	1
201163	14	1
203245	14	1
206358	14	1
222236	14	1
254394	14	1
283254	14	1
440193	14	1
324	13	1
949	13	1
1021	13	1
1052	13	1
1153	13	1
1181	13	1
1387	13	1
2014	13	1
2022	13	1
2055	13	1
3716	13	1
3757	13	1
3815	13	1
3930	13	1
4122	13	1
4124	13	1
4146	13	1
4155	13	1
4194	13	1
4898	13	1
5108	13	1
5294	13	1
5498	13	1
5591	13	1
6195	13	1
6541	13	1
6790	13	1
6794	13	1
7290	13	1
7314	13	1
7316	13	1
8218	13	1
8314	13	1
8601	13	1
8672	13	1
8763	13	1
8833	13	1
9256	13	1
9258	13	1
9519	13	1
9759	13	1
9781	13	1
9852	13	1
10049	13	1
10055	13	1
10058	13	1
10131	13	1
10135	13	1
10140	13	1
10311	13	1
10625	13	1
10672	13	1
10728	13	1
11133	13	1
23041	13	1
23199	13	1
23211	13	1
23389	13	1
23657	13	1
25897	13	1
26005	13	1
26093	13	1
26502	13	1
27090	13	1
27230	13	1
29110	13	1
50618	13	1
51094	13	1
54522	13	1
54858	13	1
55114	13	1
55207	13	1
55362	13	1
55650	13	1
55670	13	1
56006	13	1
57143	13	1
59343	13	1
64097	13	1
64207	13	1
64771	13	1
65998	13	1
79682	13	1
79980	13	1
79989	13	1
80853	13	1
81029	13	1
81610	13	1
81788	13	1
83667	13	1
84629	13	1
90007	13	1
90324	13	1
90634	13	1
93594	13	1
93663	13	1
114793	13	1
114991	13	1
119391	13	1
122416	13	1
129642	13	1
136319	13	1
140876	13	1
150383	13	1
162427	13	1
254102	13	1
283464	13	1
374659	13	1
375061	13	1
375298	13	1
494143	13	1
767558	13	1
38	12	1
375	12	1
753	12	1
754	12	1
831	12	1
960	12	1
996	12	1
1112	12	1
1628	12	1
1647	12	1
1998	12	1
2030	12	1
2289	12	1
2571	12	1
2730	12	1
3093	12	1
3105	12	1
3178	12	1
3964	12	1
4170	12	1
4659	12	1
4677	12	1
4891	12	1
5073	12	1
5465	12	1
5564	12	1
5588	12	1
5660	12	1
5879	12	1
5929	12	1
6001	12	1
6477	12	1
6654	12	1
6772	12	1
7087	12	1
7106	12	1
7371	12	1
7504	12	1
7534	12	1
7538	12	1
7728	12	1
7832	12	1
8501	12	1
8553	12	1
8703	12	1
8894	12	1
9382	12	1
9665	12	1
9797	12	1
9821	12	1
9910	12	1
9967	12	1
9973	12	1
10107	12	1
10188	12	1
10285	12	1
10432	12	1
10477	12	1
10512	12	1
10951	12	1
11031	12	1
23097	12	1
23130	12	1
23218	12	1
23256	12	1
23275	12	1
23457	12	1
25793	12	1
25852	12	1
25930	12	1
25948	12	1
25953	12	1
26112	12	1
26994	12	1
27175	12	1
29946	12	1
30849	12	1
30968	12	1
51043	12	1
51251	12	1
51347	12	1
51531	12	1
51719	12	1
53616	12	1
54663	12	1
54842	12	1
54980	12	1
55437	12	1
55534	12	1
55604	12	1
55755	12	1
55898	12	1
56848	12	1
56925	12	1
57720	12	1
58476	12	1
64423	12	1
64801	12	1
64864	12	1
65258	12	1
79573	12	1
79856	12	1
80004	12	1
80314	12	1
80325	12	1
83464	12	1
83594	12	1
84942	12	1
93974	12	1
118987	12	1
123016	12	1
128239	12	1
140628	12	1
143684	12	1
149297	12	1
149603	12	1
151648	12	1
152002	12	1
155061	12	1
168455	12	1
219899	12	1
283349	12	1
283373	12	1
347744	12	1
349667	12	1
387893	12	1
643853	12	1
100526737	12	1
39	11	1
50	11	1
208	11	1
309	11	1
445	11	1
538	11	1
682	11	1
706	11	1
767	11	1
863	11	1
1198	11	1
1378	11	1
1453	11	1
1690	11	1
1788	11	1
1978	11	1
1981	11	1
1994	11	1
2186	11	1
2356	11	1
2530	11	1
2534	11	1
3329	11	1
3418	11	1
3572	11	1
3783	11	1
3987	11	1
4144	11	1
4670	11	1
4729	11	1
4751	11	1
4860	11	1
5479	11	1
5598	11	1
5788	11	1
5908	11	1
6615	11	1
6717	11	1
7390	11	1
7414	11	1
7465	11	1
8344	11	1
8533	11	1
8607	11	1
8861	11	1
9055	11	1
9169	11	1
9202	11	1
9522	11	1
9736	11	1
9911	11	1
9948	11	1
9990	11	1
10048	11	1
10154	11	1
10184	11	1
10313	11	1
10554	11	1
10982	11	1
10989	11	1
11040	11	1
11091	11	1
11097	11	1
11322	11	1
22821	11	1
22848	11	1
22905	11	1
22948	11	1
23054	11	1
23239	11	1
23515	11	1
25828	11	1
26993	11	1
27153	11	1
28984	11	1
29099	11	1
29117	11	1
29766	11	1
29927	11	1
51278	11	1
51406	11	1
51430	11	1
51451	11	1
51560	11	1
51582	11	1
51588	11	1
53344	11	1
53944	11	1
54958	11	1
54993	11	1
55111	11	1
55125	11	1
55193	11	1
55275	11	1
55291	11	1
55561	11	1
55591	11	1
55795	11	1
55796	11	1
55904	11	1
57153	11	1
57178	11	1
57708	11	1
57826	11	1
58490	11	1
64744	11	1
78992	11	1
79158	11	1
79169	11	1
79442	11	1
79726	11	1
79932	11	1
80219	11	1
80267	11	1
80781	11	1
80821	11	1
81603	11	1
81926	11	1
83931	11	1
84164	11	1
84236	11	1
84255	11	1
84307	11	1
84919	11	1
84923	11	1
84947	11	1
92014	11	1
116151	11	1
117584	11	1
130617	11	1
134147	11	1
134957	11	1
135114	11	1
137075	11	1
140710	11	1
143458	11	1
144699	11	1
148229	11	1
148534	11	1
152877	11	1
201164	11	1
201229	11	1
221504	11	1
257415	11	1
337867	11	1
402055	11	1
440957	11	1
647087	11	1
100505549	11	1
210	10	1
473	10	1
535	10	1
677	10	1
687	10	1
695	10	1
890	10	1
1133	10	1
1326	10	1
1509	10	1
1545	10	1
2004	10	1
2054	10	1
2184	10	1
2185	10	1
2242	10	1
2308	10	1
2931	10	1
3047	10	1
3181	10	1
3300	10	1
3482	10	1
3613	10	1
3638	10	1
3656	10	1
3799	10	1
3980	10	1
4217	10	1
4343	10	1
4524	10	1
4602	10	1
4642	10	1
4772	10	1
4863	10	1
4946	10	1
5725	10	1
5866	10	1
5890	10	1
5903	10	1
6206	10	1
6263	10	1
6434	10	1
6464	10	1
6491	10	1
6510	10	1
6721	10	1
7040	10	1
7052	10	1
7090	10	1
7109	10	1
7262	10	1
7514	10	1
7702	10	1
8204	10	1
8379	10	1
8444	10	1
8451	10	1
8738	10	1
8773	10	1
9019	10	1
9159	10	1
9217	10	1
9261	10	1
9352	10	1
9413	10	1
9444	10	1
9474	10	1
9480	10	1
9526	10	1
9612	10	1
9780	10	1
9848	10	1
9874	10	1
9895	10	1
9972	10	1
10128	10	1
10213	10	1
10274	10	1
10498	10	1
10509	10	1
10606	10	1
10723	10	1
11113	10	1
11193	10	1
11343	10	1
23078	10	1
23169	10	1
23186	10	1
23198	10	1
23244	10	1
23253	10	1
23394	10	1
23468	10	1
23580	10	1
25778	10	1
25824	10	1
25874	10	1
25926	10	1
25996	10	1
26153	10	1
27247	10	1
27430	10	1
29116	10	1
29796	10	1
29937	10	1
51123	10	1
51379	10	1
51768	10	1
51809	10	1
54033	10	1
54438	10	1
54812	10	1
54977	10	1
55069	10	1
55132	10	1
55209	10	1
55225	10	1
55260	10	1
55361	10	1
55526	10	1
55657	10	1
55676	10	1
55686	10	1
55697	10	1
56916	10	1
57140	10	1
57553	10	1
57561	10	1
57630	10	1
60370	10	1
64098	10	1
64225	10	1
64747	10	1
64760	10	1
66005	10	1
78996	10	1
79038	10	1
79637	10	1
79639	10	1
79778	10	1
79791	10	1
80142	10	1
80344	10	1
81627	10	1
81689	10	1
81932	10	1
83752	10	1
83787	10	1
84181	10	1
84188	10	1
84268	10	1
84333	10	1
84444	10	1
84918	10	1
84984	10	1
85465	10	1
90120	10	1
92154	10	1
92312	10	1
116115	10	1
116349	10	1
122481	10	1
122953	10	1
123099	10	1
129080	10	1
131583	10	1
131601	10	1
135398	10	1
149420	10	1
157567	10	1
159090	10	1
159686	10	1
171568	10	1
200933	10	1
201973	10	1
204851	10	1
219771	10	1
267002	10	1
282996	10	1
284058	10	1
317671	10	1
100131211	10	1
