# Supplementary material for: Cell type-selective disease-association of genes under high regulatory load
Source: Nucleic Acids Res. 2015 Oct 10;43(18):8839–55. doi: 10.1093/nar/gkv863 (PMC4605313; doi:10.1093/nar/gkv863)
Supplement: SUPPLEMENTARY DATA [file supp_gkv863_nar-01077-z-2015-File011.zip › HighEnhLoad_CordBlood.Erythroblast.S002R5H1_10PCNT_02-Feb-2015.txt]

Entrez Gene ID	Nr Enh	H3K4me3 status
3720	116	1
4774	103	1
9679	99	1
64077	98	1
4609	89	1
51621	89	1
6239	88	1
5292	80	1
83941	79	1
85462	79	1
63027	78	1
678	76	1
51312	75	1
116224	73	1
23498	71	1
4001	70	1
23321	70	1
115123	70	1
389362	68	1
2590	67	1
286	65	1
10801	64	1
79605	64	1
81606	64	1
359948	61	1
9308	60	1
54997	60	1
80315	60	1
200424	60	1
2035	59	1
26259	59	1
57410	59	1
7037	58	1
598	57	1
9922	57	1
23613	57	1
10257	56	1
6397	55	1
84062	55	1
149840	55	1
6584	54	1
83786	54	1
388962	54	1
9788	53	1
9829	53	1
54541	53	1
259230	53	1
1183	51	1
3242	51	1
4066	51	1
4715	51	1
6483	51	1
7422	51	1
9576	51	1
10171	51	1
55308	51	1
55589	51	1
161882	51	1
283450	51	1
2768	50	1
3635	50	1
5305	50	1
6513	50	1
10906	50	1
23067	50	1
55054	50	1
124245	50	1
4784	49	1
9663	49	1
11166	49	1
55568	49	1
4299	48	1
9425	48	1
10135	48	1
50515	48	1
57533	48	1
79685	48	1
6256	47	1
6482	47	1
54509	47	1
54815	47	1
1488	46	1
4121	46	1
9881	46	1
51429	46	1
2766	45	1
4627	45	1
10397	45	1
10678	45	1
79632	45	1
81558	45	1
221416	45	1
253558	45	1
4154	44	1
8301	44	1
84034	44	1
399474	44	1
3398	43	1
3659	43	1
5205	43	1
5295	43	1
5909	43	1
6478	43	1
10019	43	1
144404	43	1
205	42	1
2309	42	1
10237	42	1
11237	42	1
23358	42	1
66008	42	1
91748	42	1
8289	41	1
10370	41	1
51108	41	1
54788	41	1
83983	41	1
84071	41	1
91272	41	1
151525	41	1
896	40	1
6404	40	1
6745	40	1
10270	40	1
23291	40	1
55841	40	1
131831	40	1
200728	40	1
705	39	1
6311	39	1
8131	39	1
8395	39	1
10260	39	1
84079	39	1
113	38	1
1514	38	1
7050	38	1
9141	38	1
22877	38	1
51571	38	1
56261	38	1
84937	38	1
283358	38	1
1106	37	1
2995	37	1
6720	37	1
8542	37	1
9583	37	1
9712	37	1
10454	37	1
10799	37	1
23761	37	1
27161	37	1
1114	36	1
2319	36	1
4363	36	1
4824	36	1
5795	36	1
9917	36	1
10098	36	1
23327	36	1
23429	36	1
23648	36	1
53335	36	1
56905	36	1
57142	36	1
81577	36	1
85461	36	1
999	35	1
6521	35	1
6536	35	1
6856	35	1
8027	35	1
8140	35	1
23199	35	1
25987	35	1
50807	35	1
51058	35	1
51564	35	1
63979	35	1
79363	35	1
84187	35	1
84196	35	1
162466	35	1
6430	34	1
6929	34	1
7150	34	1
11018	34	1
11163	34	1
27113	34	1
54758	34	1
60481	34	1
80025	34	1
133522	34	1
1432	33	1
2040	33	1
2752	33	1
4005	33	1
4967	33	1
5603	33	1
7805	33	1
9240	33	1
9766	33	1
9779	33	1
10938	33	1
23225	33	1
23603	33	1
26284	33	1
54165	33	1
83637	33	1
114789	33	1
255738	33	1
306	32	1
871	32	1
1785	32	1
2745	32	1
3995	32	1
4350	32	1
5335	32	1
6161	32	1
6310	32	1
8428	32	1
9229	32	1
9804	32	1
9839	32	1
22863	32	1
26130	32	1
29107	32	1
51271	32	1
54498	32	1
57580	32	1
60675	32	1
81544	32	1
257236	32	1
476	31	1
1997	31	1
2222	31	1
3480	31	1
4601	31	1
9645	31	1
10320	31	1
23200	31	1
23413	31	1
51218	31	1
51253	31	1
51409	31	1
51651	31	1
51735	31	1
55030	31	1
57563	31	1
64115	31	1
64924	31	1
79109	31	1
375387	31	1
389289	31	1
1154	30	1
1213	30	1
1508	30	1
2081	30	1
2934	30	1
3257	30	1
4076	30	1
4140	30	1
6233	30	1
6693	30	1
10424	30	1
23228	30	1
23731	30	1
51523	30	1
56894	30	1
57455	30	1
57610	30	1
79682	30	1
79683	30	1
79712	30	1
79960	30	1
80790	30	1
81619	30	1
84669	30	1
641	29	1
861	29	1
965	29	1
1633	29	1
2180	29	1
2994	29	1
4052	29	1
4248	29	1
5336	29	1
5998	29	1
6574	29	1
6894	29	1
7086	29	1
8482	29	1
9518	29	1
9778	29	1
9814	29	1
10890	29	1
10975	29	1
57552	29	1
79613	29	1
114991	29	1
153020	29	1
1453	28	1
1871	28	1
4155	28	1
5045	28	1
6793	28	1
7343	28	1
8411	28	1
9328	28	1
9958	28	1
10868	28	1
22834	28	1
22936	28	1
29780	28	1
54901	28	1
55363	28	1
55466	28	1
55544	28	1
55622	28	1
56829	28	1
57492	28	1
60490	28	1
79646	28	1
79720	28	1
91612	28	1
140688	28	1
283234	28	1
100529261	28	1
636	27	1
3717	27	1
5580	27	1
5660	27	1
8328	27	1
8743	27	1
9025	27	1
10490	27	1
10743	27	1
50808	27	1
54108	27	1
54834	27	1
54855	27	1
54969	27	1
64222	27	1
122416	27	1
150468	27	1
254050	27	1
427	26	1
1583	26	1
2235	26	1
3184	26	1
3344	26	1
4179	26	1
5046	26	1
8021	26	1
8726	26	1
9258	26	1
10049	26	1
10166	26	1
29123	26	1
54455	26	1
57118	26	1
80781	26	1
81671	26	1
92092	26	1
131408	26	1
150946	26	1
154091	26	1
286336	26	1
100527978	26	1
2495	25	1
3660	25	1
3676	25	1
3732	25	1
5093	25	1
5577	25	1
5770	25	1
5911	25	1
7078	25	1
7335	25	1
8031	25	1
8871	25	1
9414	25	1
9695	25	1
10124	25	1
10188	25	1
23039	25	1
23240	25	1
26286	25	1
29982	25	1
54487	25	1
55652	25	1
65125	25	1
79660	25	1
80142	25	1
80204	25	1
85450	25	1
220972	25	1
221037	25	1
221468	25	1
440193	25	1
120	24	1
274	24	1
1788	24	1
1843	24	1
1983	24	1
2729	24	1
2887	24	1
3631	24	1
4091	24	1
4670	24	1
4835	24	1
5534	24	1
5606	24	1
5757	24	1
5900	24	1
6455	24	1
6520	24	1
6708	24	1
7982	24	1
8672	24	1
9750	24	1
9780	24	1
9852	24	1
10150	24	1
23048	24	1
25831	24	1
25853	24	1
51174	24	1
55633	24	1
57136	24	1
57222	24	1
137075	24	1
200205	24	1
100287932	24	1
156	23	1
1859	23	1
2615	23	1
2872	23	1
3669	23	1
5108	23	1
8568	23	1
8727	23	1
9334	23	1
9415	23	1
9612	23	1
10018	23	1
10131	23	1
10163	23	1
10422	23	1
11252	23	1
23186	23	1
23275	23	1
29015	23	1
29117	23	1
51256	23	1
51274	23	1
51341	23	1
55196	23	1
55604	23	1
64682	23	1
79602	23	1
84985	23	1
90459	23	1
163227	23	1
256302	23	1
353088	23	1
493753	23	1
729515	23	1
81	22	1
100	22	1
123	22	1
212	22	1
240	22	1
677	22	1
843	22	1
1612	22	1
1977	22	1
2931	22	1
3185	22	1
4146	22	1
5598	22	1
5893	22	1
5918	22	1
6583	22	1
6627	22	1
6886	22	1
7159	22	1
8111	22	1
9572	22	1
9672	22	1
9978	22	1
10499	22	1
11142	22	1
22905	22	1
23350	22	1
25816	22	1
26118	22	1
26301	22	1
29904	22	1
51099	22	1
51393	22	1
51646	22	1
55561	22	1
55643	22	1
56172	22	1
58526	22	1
64114	22	1
64744	22	1
64771	22	1
78996	22	1
84033	22	1
84532	22	1
84954	22	1
113828	22	1
128989	22	1
223082	22	1
284695	22	1
400451	22	1
571	21	1
754	21	1
1379	21	1
2030	21	1
2033	21	1
2908	21	1
3280	21	1
3326	21	1
4891	21	1
5296	21	1
5443	21	1
6195	21	1
6446	21	1
6533	21	1
6827	21	1
7090	21	1
8379	21	1
8837	21	1
8945	21	1
9630	21	1
10055	21	1
10365	21	1
10541	21	1
10633	21	1
10644	21	1
22913	21	1
22978	21	1
23013	21	1
23081	21	1
23218	21	1
25950	21	1
27245	21	1
27342	21	1
27343	21	1
29796	21	1
51573	21	1
51701	21	1
55650	21	1
58513	21	1
64097	21	1
65998	21	1
79071	21	1
79746	21	1
79943	21	1
80199	21	1
81788	21	1
83643	21	1
84795	21	1
84984	21	1
129080	21	1
143686	21	1
157922	21	1
201164	21	1
219333	21	1
374819	21	1
387893	21	1
60	20	1
160	20	1
378	20	1
493	20	1
682	20	1
1182	20	1
1185	20	1
1736	20	1
1994	20	1
2038	20	1
2395	20	1
2776	20	1
2996	20	1
3601	20	1
4144	20	1
4354	20	1
4778	20	1
5028	20	1
6541	20	1
7097	20	1
7779	20	1
8766	20	1
9473	20	1
9759	20	1
9911	20	1
22821	20	1
23041	20	1
23112	20	1
23170	20	1
23762	20	1
27301	20	1
29946	20	1
54741	20	1
54880	20	1
55144	20	1
55718	20	1
55831	20	1
55852	20	1
56889	20	1
80895	20	1
84617	20	1
90268	20	1
124997	20	1
201294	20	1
203245	20	1
220001	20	1
338596	20	1
348180	20	1
101	19	1
324	19	1
1316	19	1
1387	19	1
1870	19	1
2022	19	1
2353	19	1
3098	19	1
3295	19	1
3594	19	1
3607	19	1
3936	19	1
4067	19	1
4122	19	1
4602	19	1
4676	19	1
4775	19	1
5594	19	1
5890	19	1
5912	19	1
7067	19	1
7431	19	1
8073	19	1
8775	19	1
8925	19	1
9792	19	1
10313	19	1
11133	19	1
22926	19	1
23030	19	1
23070	19	1
27106	19	1
29099	19	1
51194	19	1
51257	19	1
51400	19	1
54522	19	1
55626	19	1
57171	19	1
57553	19	1
57720	19	1
57761	19	1
59343	19	1
65249	19	1
79856	19	1
80267	19	1
80853	19	1
83855	19	1
83931	19	1
84164	19	1
84236	19	1
92597	19	1
119391	19	1
124540	19	1
143458	19	1
147841	19	1
148229	19	1
151176	19	1
196383	19	1
222166	19	1
256987	19	1
344838	19	1
347240	19	1
440585	19	1
553158	19	1
136	18	1
384	18	1
863	18	1
976	18	1
1371	18	1
1889	18	1
2242	18	1
2993	18	1
3418	18	1
3482	18	1
3609	18	1
3949	18	1
4000	18	1
4170	18	1
4289	18	1
5866	18	1
6249	18	1
6480	18	1
6615	18	1
6776	18	1
6794	18	1
7465	18	1
7532	18	1
7534	18	1
8607	18	1
8651	18	1
8894	18	1
9681	18	1
10140	18	1
10212	18	1
10509	18	1
10657	18	1
10900	18	1
22880	18	1
23092	18	1
23152	18	1
23164	18	1
23281	18	1
23457	18	1
23582	18	1
25930	18	1
26005	18	1
26499	18	1
26993	18	1
27175	18	1
29966	18	1
51317	18	1
54507	18	1
54902	18	1
55616	18	1
55670	18	1
56902	18	1
56990	18	1
57178	18	1
64759	18	1
80349	18	1
84255	18	1
84895	18	1
132989	18	1
149473	18	1
152559	18	1
154467	18	1
206358	18	1
283464	18	1
347902	18	1
100506581	18	1
119	17	1
408	17	1
665	17	1
824	17	1
1153	17	1
1198	17	1
2186	17	1
2549	17	1
3384	17	1
3727	17	1
4521	17	1
4976	17	1
5142	17	1
5372	17	1
5465	17	1
5529	17	1
5588	17	1
5745	17	1
5888	17	1
5914	17	1
6224	17	1
6786	17	1
7039	17	1
7052	17	1
7071	17	1
7087	17	1
7316	17	1
7439	17	1
8467	17	1
8473	17	1
8861	17	1
9181	17	1
9567	17	1
10184	17	1
10672	17	1
11235	17	1
23102	17	1
23175	17	1
23274	17	1
23657	17	1
25777	17	1
25824	17	1
25903	17	1
28951	17	1
29927	17	1
51043	17	1
55177	17	1
55207	17	1
56006	17	1
56913	17	1
57498	17	1
59271	17	1
64960	17	1
79567	17	1
79657	17	1
79778	17	1
79838	17	1
80232	17	1
84301	17	1
84514	17	1
84957	17	1
90427	17	1
113263	17	1
152002	17	1
152877	17	1
157680	17	1
220047	17	1
221895	17	1
221955	17	1
255057	17	1
283212	17	1
284439	17	1
50	16	1
644	16	1
706	16	1
1052	16	1
1104	16	1
1298	16	1
1345	16	1
1361	16	1
2055	16	1
2354	16	1
2803	16	1
3107	16	1
3757	16	1
3985	16	1
5209	16	1
5747	16	1
6650	16	1
6777	16	1
6782	16	1
7095	16	1
7290	16	1
7571	16	1
7709	16	1
7832	16	1
8218	16	1
8224	16	1
8850	16	1
9043	16	1
9402	16	1
9435	16	1
9526	16	1
9704	16	1
9907	16	1
9967	16	1
10025	16	1
10274	16	1
10455	16	1
10659	16	1
10723	16	1
10767	16	1
11057	16	1
22992	16	1
23075	16	1
23078	16	1
25804	16	1
25953	16	1
26093	16	1
27247	16	1
27250	16	1
29886	16	1
50865	16	1
51123	16	1
54438	16	1
54805	16	1
54858	16	1
55062	16	1
55127	16	1
55593	16	1
55697	16	1
56848	16	1
56951	16	1
58490	16	1
64098	16	1
64207	16	1
79038	16	1
79643	16	1
79791	16	1
81029	16	1
84894	16	1
90007	16	1
92014	16	1
93487	16	1
96459	16	1
116349	16	1
118788	16	1
123016	16	1
135112	16	1
135114	16	1
149603	16	1
168455	16	1
169714	16	1
171568	16	1
201626	16	1
219402	16	1
220988	16	1
254102	16	1
254394	16	1
256356	16	1
283373	16	1
285368	16	1
374659	16	1
441459	16	1
100507050	16	1
182	15	1
208	15	1
604	15	1
1112	15	1
1133	15	1
1181	15	1
1628	15	1
1778	15	1
2077	15	1
2597	15	1
2624	15	1
3300	15	1
3382	15	1
3619	15	1
3688	15	1
3964	15	1
4343	15	1
4520	15	1
4924	15	1
5073	15	1
5393	15	1
5715	15	1
6240	15	1
6263	15	1
6624	15	1
6721	15	1
7060	15	1
7106	15	1
8291	15	1
8501	15	1
8939	15	1
9019	15	1
9123	15	1
9394	15	1
9562	15	1
9698	15	1
9895	15	1
10154	15	1
10446	15	1
10531	15	1
10982	15	1
10988	15	1
11322	15	1
22848	15	1
23107	15	1
23130	15	1
23201	15	1
23250	15	1
23304	15	1
23531	15	1
26502	15	1
26959	15	1
27086	15	1
28984	15	1
29090	15	1
29116	15	1
29799	15	1
30061	15	1
30815	15	1
51537	15	1
51588	15	1
53344	15	1
53947	15	1
54663	15	1
54980	15	1
55291	15	1
55361	15	1
55366	15	1
55615	15	1
55660	15	1
55672	15	1
56925	15	1
57143	15	1
60370	15	1
60625	15	1
79641	15	1
80344	15	1
81603	15	1
83442	15	1
90120	15	1
90678	15	1
92154	15	1
93589	15	1
116115	15	1
118987	15	1
146712	15	1
154881	15	1
162989	15	1
219771	15	1
267002	15	1
283208	15	1
284058	15	1
388588	15	1
388931	15	1
162	14	1
645	14	1
961	14	1
1175	14	1
1267	14	1
1385	14	1
1388	14	1
1439	14	1
1523	14	1
1528	14	1
1647	14	1
1981	14	1
2771	14	1
2885	14	1
2936	14	1
3105	14	1
3310	14	1
3397	14	1
3783	14	1
3953	14	1
4124	14	1
4209	14	1
4300	14	1
4335	14	1
4642	14	1
4729	14	1
4773	14	1
4779	14	1
4780	14	1
4783	14	1
4947	14	1
5058	14	1
5294	14	1
5306	14	1
5341	14	1
5527	14	1
5742	14	1
5830	14	1
5910	14	1
5929	14	1
5987	14	1
6001	14	1
6484	14	1
6642	14	1
7109	14	1
7328	14	1
7371	14	1
7430	14	1
8694	14	1
8848	14	1
9253	14	1
9522	14	1
9524	14	1
9644	14	1
9662	14	1
9674	14	1
9905	14	1
9910	14	1
10460	14	1
10498	14	1
10625	14	1
10951	14	1
11031	14	1
23052	14	1
26019	14	1
26173	14	1
28976	14	1
29920	14	1
29937	14	1
50618	14	1
51278	14	1
53635	14	1
54877	14	1
55069	14	1
55114	14	1
55168	14	1
55281	14	1
55355	14	1
55362	14	1
55596	14	1
55657	14	1
55686	14	1
56926	14	1
57153	14	1
57647	14	1
57706	14	1
63891	14	1
64718	14	1
64747	14	1
79169	14	1
79666	14	1
79726	14	1
79741	14	1
79932	14	1
80205	14	1
80304	14	1
80325	14	1
81502	14	1
81565	14	1
81575	14	1
81689	14	1
81857	14	1
83667	14	1
83694	14	1
84572	14	1
84629	14	1
84933	14	1
85007	14	1
85019	14	1
90324	14	1
91057	14	1
91768	14	1
92312	14	1
93663	14	1
112398	14	1
116496	14	1
123099	14	1
126208	14	1
138151	14	1
140876	14	1
144699	14	1
149297	14	1
171023	14	1
201229	14	1
221937	14	1
221960	14	1
349667	14	1
100129094	14	1
100913187	14	1
38	13	1
226	13	1
249	13	1
382	13	1
473	13	1
639	13	1
669	13	1
753	13	1
1021	13	1
1051	13	1
1397	13	1
1978	13	1
2185	13	1
2961	13	1
3162	13	1
3178	13	1
3297	13	1
3572	13	1
3654	13	1
3707	13	1
3768	13	1
3927	13	1
3958	13	1
4084	13	1
4665	13	1
4677	13	1
4782	13	1
4796	13	1
5008	13	1
5128	13	1
5331	13	1
5886	13	1
6047	13	1
6314	13	1
6429	13	1
6461	13	1
6497	13	1
6553	13	1
6612	13	1
6653	13	1
6727	13	1
6774	13	1
6872	13	1
7006	13	1
7029	13	1
7351	13	1
7533	13	1
8110	13	1
8187	13	1
8314	13	1
8553	13	1
8878	13	1
9048	13	1
9070	13	1
9112	13	1
9114	13	1
9132	13	1
9260	13	1
9314	13	1
9444	13	1
9555	13	1
9665	13	1
9736	13	1
9948	13	1
10312	13	1
10318	13	1
10437	13	1
10616	13	1
10728	13	1
10788	13	1
10865	13	1
10939	13	1
22818	13	1
22937	13	1
23043	13	1
23071	13	1
23214	13	1
23352	13	1
23368	13	1
23580	13	1
24146	13	1
25778	13	1
25807	13	1
25819	13	1
25948	13	1
26003	13	1
26994	13	1
27090	13	1
27102	13	1
27202	13	1
27315	13	1
30833	13	1
30849	13	1
50809	13	1
51460	13	1
51582	13	1
51809	13	1
54806	13	1
55081	13	1
55147	13	1
55275	13	1
55326	13	1
55571	13	1
55667	13	1
55833	13	1
55898	13	1
56886	13	1
57496	13	1
57521	13	1
57592	13	1
58190	13	1
60386	13	1
60672	13	1
64282	13	1
64855	13	1
66005	13	1
78992	13	1
78999	13	1
79906	13	1
80153	13	1
80821	13	1
81027	13	1
81610	13	1
83999	13	1
84171	13	1
90634	13	1
90993	13	1
114793	13	1
114885	13	1
130507	13	1
136259	13	1
147015	13	1
151648	13	1
162427	13	1
169200	13	1
220074	13	1
253143	13	1
338692	13	1
339122	13	1
374786	13	1
375298	13	1
386724	13	1
