# Supplementary material for: Cell type-selective disease-association of genes under high regulatory load
Source: Nucleic Acids Res. 2015 Oct 10;43(18):8839–55. doi: 10.1093/nar/gkv863 (PMC4605313; doi:10.1093/nar/gkv863)
Supplement: SUPPLEMENTARY DATA [file supp_gkv863_nar-01077-z-2015-File011.zip › HighEnhLoad_CordBlood.CD8+_naive.C002YMH1_10PCNT_02-Feb-2015.txt]

Entrez Gene ID	Nr Enh	H3K4me3 status
2113	113	1
51176	111	1
9750	106	1
3091	103	1
3033	100	1
5583	100	1
91526	97	1
80055	92	1
5788	88	1
10320	87	1
27086	85	1
64919	82	1
253260	81	1
1603	72	1
84417	71	1
3707	70	1
5305	68	1
63979	68	1
677	66	1
9576	66	1
375057	66	1
256987	65	1
440193	63	1
7764	62	1
339896	62	1
7048	61	1
123099	61	1
10801	60	1
113828	60	1
8111	59	1
8440	59	1
56990	58	1
60468	58	1
7060	57	1
2534	56	1
10868	56	1
23048	55	1
960	54	1
25926	54	1
26207	54	1
399	53	1
10507	53	1
25816	53	1
51466	53	1
55604	53	1
54674	51	1
3295	50	1
4627	49	1
9402	49	1
26999	49	1
51735	49	1
10125	48	1
399665	48	1
3676	47	1
3937	46	1
23112	46	1
23272	46	1
8542	45	1
11320	45	1
23180	45	1
84441	45	1
4154	44	1
8898	44	1
9263	44	1
55744	44	1
92106	44	1
387357	44	1
9267	43	1
51621	43	1
203245	43	1
9262	42	1
9712	42	1
79657	42	1
753	41	1
5588	41	1
8632	41	1
10659	41	1
347902	41	1
678	40	1
5335	40	1
6932	40	1
283742	40	1
8556	39	1
79048	39	1
84166	39	1
203328	39	1
2308	38	1
5890	38	1
6506	38	1
22807	38	1
23498	38	1
80709	38	1
1880	37	1
6304	37	1
22806	37	1
23291	37	1
54112	37	1
1106	36	1
2886	36	1
6793	36	1
9663	36	1
10123	36	1
57134	36	1
1112	35	1
5293	35	1
81619	35	1
158	34	1
3097	34	1
5150	34	1
8452	34	1
9938	34	1
23240	34	1
51611	34	1
79961	34	1
1901	33	1
3702	33	1
54518	33	1
57511	33	1
919	32	1
925	32	1
5451	32	1
5734	32	1
6480	32	1
23590	32	1
54861	32	1
55619	32	1
81606	32	1
84034	32	1
157638	32	1
283349	32	1
864	31	1
4609	31	1
23214	31	1
55824	31	1
57211	31	1
79643	31	1
116832	31	1
129293	31	1
1236	30	1
3185	30	1
3983	30	1
5937	30	1
6482	30	1
7097	30	1
11278	30	1
57521	30	1
84632	30	1
125228	30	1
2799	29	1
9057	29	1
9595	29	1
10397	29	1
11214	29	1
22883	29	1
27250	29	1
51586	29	1
84138	29	1
89846	29	1
112616	29	1
151556	29	1
221184	29	1
87	28	1
309	28	1
1939	28	1
6001	28	1
6240	28	1
7114	28	1
9375	28	1
10487	28	1
56829	28	1
83593	28	1
253558	28	1
400954	28	1
619279	28	1
472	27	1
1768	27	1
1788	27	1
2313	27	1
4012	27	1
5443	27	1
6641	27	1
6653	27	1
10477	27	1
56253	27	1
91748	27	1
160140	27	1
705	26	1
896	26	1
3936	26	1
6711	26	1
6786	26	1
7456	26	1
10365	26	1
23181	26	1
23648	26	1
28998	26	1
64410	26	1
79718	26	1
343990	26	1
2841	25	1
2869	25	1
3575	25	1
3603	25	1
3720	25	1
9650	25	1
10667	25	1
26112	25	1
51316	25	1
55636	25	1
55832	25	1
64784	25	1
80765	25	1
83943	25	1
134429	25	1
283149	25	1
814	24	1
894	24	1
5527	24	1
9781	24	1
23239	24	1
23533	24	1
51523	24	1
55054	24	1
55129	24	1
57713	24	1
83641	24	1
92092	24	1
150864	24	1
359948	24	1
313	23	1
1316	23	1
1361	23	1
2185	23	1
2587	23	1
3932	23	1
4155	23	1
5093	23	1
6500	23	1
6789	23	1
7351	23	1
11123	23	1
54918	23	1
55144	23	1
83786	23	1
389289	23	1
596	22	1
914	22	1
921	22	1
3659	22	1
4753	22	1
6285	22	1
7128	22	1
7832	22	1
10758	22	1
25939	22	1
51253	22	1
56171	22	1
57410	22	1
64115	22	1
79890	22	1
130026	22	1
130916	22	1
162394	22	1
256380	22	1
388650	22	1
694	21	1
1445	21	1
1778	21	1
3065	21	1
3399	21	1
3631	21	1
4170	21	1
4478	21	1
5140	21	1
5538	21	1
5641	21	1
5908	21	1
5922	21	1
6239	21	1
8498	21	1
9169	21	1
9256	21	1
9840	21	1
9844	21	1
10678	21	1
22914	21	1
23406	21	1
25949	21	1
50615	21	1
51299	21	1
54331	21	1
55423	21	1
57580	21	1
57707	21	1
120227	21	1
140688	21	1
146850	21	1
168537	21	1
256021	21	1
282996	21	1
493753	21	1
641	20	1
2035	20	1
5796	20	1
6135	20	1
6720	20	1
7294	20	1
10225	20	1
23225	20	1
26119	20	1
51669	20	1
54980	20	1
55084	20	1
64744	20	1
64837	20	1
128338	20	1
374786	20	1
474344	20	1
382	19	1
476	19	1
923	19	1
998	19	1
1606	19	1
2625	19	1
4205	19	1
4289	19	1
5880	19	1
5906	19	1
7322	19	1
7852	19	1
9308	19	1
9448	19	1
9806	19	1
27040	19	1
27334	19	1
28951	19	1
29123	19	1
51637	19	1
55650	19	1
55904	19	1
57190	19	1
64332	19	1
81539	19	1
83605	19	1
84230	19	1
85315	19	1
114908	19	1
117289	19	1
123016	19	1
200728	19	1
284058	19	1
337867	19	1
329	18	1
868	18	1
915	18	1
1117	18	1
1846	18	1
2766	18	1
5125	18	1
5154	18	1
6584	18	1
6772	18	1
7430	18	1
7443	18	1
7805	18	1
9208	18	1
9240	18	1
9445	18	1
9616	18	1
9759	18	1
22877	18	1
23228	18	1
23347	18	1
23499	18	1
23522	18	1
29121	18	1
54507	18	1
55196	18	1
56963	18	1
79668	18	1
84940	18	1
221178	18	1
284805	18	1
375298	18	1
387119	18	1
399474	18	1
643314	18	1
861	17	1
1656	17	1
2066	17	1
2302	17	1
3098	17	1
3566	17	1
4068	17	1
4775	17	1
5682	17	1
5738	17	1
6310	17	1
6402	17	1
6503	17	1
6827	17	1
7038	17	1
7337	17	1
8021	17	1
8869	17	1
8925	17	1
9516	17	1
10221	17	1
23118	17	1
23387	17	1
51012	17	1
51411	17	1
55340	17	1
55690	17	1
57488	17	1
57520	17	1
79925	17	1
84876	17	1
129563	17	1
166815	17	1
200844	17	1
286336	17	1
339122	17	1
400451	17	1
832	16	1
1785	16	1
1997	16	1
2908	16	1
2995	16	1
4126	16	1
4907	16	1
5142	16	1
7416	16	1
7994	16	1
8289	16	1
8766	16	1
9960	16	1
10550	16	1
10672	16	1
10938	16	1
23102	16	1
25777	16	1
26157	16	1
51070	16	1
51074	16	1
51429	16	1
51564	16	1
55294	16	1
55729	16	1
57194	16	1
57333	16	1
57492	16	1
64207	16	1
65249	16	1
80146	16	1
83874	16	1
84251	16	1
84894	16	1
121536	16	1
136259	16	1
140609	16	1
167826	16	1
221937	16	1
254050	16	1
285513	16	1
414318	16	1
100130451	16	1
100526767	16	1
100	15	1
156	15	1
274	15	1
466	15	1
688	15	1
916	15	1
940	15	1
2023	15	1
2124	15	1
2889	15	1
3344	15	1
4194	15	1
5028	15	1
5209	15	1
5900	15	1
6404	15	1
6745	15	1
8187	15	1
8609	15	1
9249	15	1
9469	15	1
9567	15	1
9779	15	1
9792	15	1
9797	15	1
9804	15	1
9922	15	1
10109	15	1
10166	15	1
11018	15	1
22848	15	1
23175	15	1
23484	15	1
25972	15	1
28984	15	1
51138	15	1
51379	15	1
51571	15	1
53335	15	1
54407	15	1
54476	15	1
54919	15	1
55187	15	1
55959	15	1
57231	15	1
57591	15	1
79664	15	1
79758	15	1
80342	15	1
114327	15	1
114804	15	1
117584	15	1
131096	15	1
155038	15	1
400818	15	1
445347	15	1
652968	15	1
214	14	1
841	14	1
843	14	1
962	14	1
963	14	1
976	14	1
3980	14	1
4026	14	1
5128	14	1
5777	14	1
5934	14	1
6095	14	1
6490	14	1
6605	14	1
6777	14	1
7185	14	1
7528	14	1
8464	14	1
9572	14	1
9907	14	1
10099	14	1
10767	14	1
10912	14	1
23157	14	1
23190	14	1
23518	14	1
23550	14	1
25771	14	1
27352	14	1
27436	14	1
29079	14	1
30011	14	1
50619	14	1
54815	14	1
54896	14	1
55013	14	1
55303	14	1
55312	14	1
55561	14	1
57609	14	1
64167	14	1
65125	14	1
80011	14	1
80314	14	1
83549	14	1
84159	14	1
84456	14	1
84959	14	1
90268	14	1
92241	14	1
113263	14	1
148867	14	1
154075	14	1
158219	14	1
284695	14	1
375748	14	1
494188	14	1
567	13	1
988	13	1
1352	13	1
2014	13	1
2289	13	1
2745	13	1
3183	13	1
3572	13	1
3635	13	1
3727	13	1
3927	13	1
3945	13	1
4146	13	1
4214	13	1
4306	13	1
4790	13	1
4947	13	1
5272	13	1
5467	13	1
6397	13	1
6504	13	1
6624	13	1
6774	13	1
7391	13	1
7534	13	1
8631	13	1
9043	13	1
9051	13	1
9619	13	1
9679	13	1
10140	13	1
10163	13	1
10260	13	1
10311	13	1
10743	13	1
11221	13	1
22823	13	1
22990	13	1
23508	13	1
26122	13	1
26147	13	1
50807	13	1
51274	13	1
51332	13	1
53827	13	1
54102	13	1
54443	13	1
54892	13	1
55652	13	1
55922	13	1
56261	13	1
57097	13	1
57122	13	1
57162	13	1
57181	13	1
57228	13	1
57337	13	1
57655	13	1
58513	13	1
64077	13	1
79831	13	1
79864	13	1
80335	13	1
80824	13	1
81603	13	1
91461	13	1
91775	13	1
118426	13	1
120425	13	1
152519	13	1
374819	13	1
311	12	1
397	12	1
965	12	1
1039	12	1
1298	12	1
1315	12	1
2353	12	1
2530	12	1
2683	12	1
2969	12	1
3159	12	1
3796	12	1
4149	12	1
4209	12	1
4245	12	1
4602	12	1
4899	12	1
4967	12	1
5188	12	1
5914	12	1
5998	12	1
6446	12	1
6509	12	1
6548	12	1
6775	12	1
6776	12	1
7050	12	1
7287	12	1
8028	12	1
8907	12	1
9404	12	1
9695	12	1
9725	12	1
9908	12	1
9948	12	1
10049	12	1
10090	12	1
10396	12	1
10602	12	1
10762	12	1
11142	12	1
22870	12	1
22913	12	1
23078	12	1
23092	12	1
23148	12	1
23670	12	1
26009	12	1
26986	12	1
29982	12	1
50515	12	1
51104	12	1
51696	12	1
54880	12	1
55752	12	1
55791	12	1
56913	12	1
57103	12	1
57128	12	1
57674	12	1
64005	12	1
79625	12	1
79658	12	1
80833	12	1
84330	12	1
84514	12	1
90141	12	1
90624	12	1
113791	12	1
114991	12	1
116028	12	1
117583	12	1
163882	12	1
221037	12	1
257106	12	1
257415	12	1
284131	12	1
338692	12	1
400746	12	1
132	11	1
473	11	1
839	11	1
961	11	1
1021	11	1
1859	11	1
2004	11	1
2051	11	1
2146	11	1
2627	11	1
2734	11	1
3312	11	1
3382	11	1
3594	11	1
3683	11	1
3705	11	1
3985	11	1
4293	11	1
4300	11	1
5500	11	1
5775	11	1
5822	11	1
6125	11	1
6314	11	1
6324	11	1
6430	11	1
6659	11	1
6894	11	1
6903	11	1
7074	11	1
7090	11	1
7109	11	1
8073	11	1
8445	11	1
8459	11	1
8837	11	1
9138	11	1
9435	11	1
9450	11	1
9459	11	1
9592	11	1
9861	11	1
9881	11	1
9990	11	1
10055	11	1
10198	11	1
10628	11	1
10657	11	1
11331	11	1
22821	11	1
22859	11	1
22900	11	1
22919	11	1
23293	11	1
23526	11	1
23548	11	1
26050	11	1
26301	11	1
27245	11	1
27314	11	1
28988	11	1
29965	11	1
51531	11	1
53347	11	1
55080	11	1
55173	11	1
55234	11	1
55718	11	1
55843	11	1
57620	11	1
58526	11	1
63875	11	1
64131	11	1
64215	11	1
64400	11	1
79683	11	1
80004	11	1
80774	11	1
83442	11	1
83983	11	1
84307	11	1
85007	11	1
85450	11	1
92558	11	1
112398	11	1
113277	11	1
118429	11	1
119391	11	1
123355	11	1
129285	11	1
132160	11	1
139818	11	1
197370	11	1
201595	11	1
219402	11	1
220107	11	1
221504	11	1
222659	11	1
246175	11	1
283807	11	1
388403	11	1
771	10	1
773	10	1
801	10	1
817	10	1
867	10	1
939	10	1
1380	10	1
1453	10	1
1831	10	1
2011	10	1
2081	10	1
2207	10	1
2280	10	1
2771	10	1
2872	10	1
2885	10	1
2971	10	1
3090	10	1
3184	10	1
3275	10	1
3454	10	1
4092	10	1
4773	10	1
4815	10	1
5139	10	1
5295	10	1
5504	10	1
5631	10	1
5966	10	1
6251	10	1
6672	10	1
7046	10	1
7328	10	1
7799	10	1
7879	10	1
8202	10	1
8615	10	1
9019	10	1
9766	10	1
9874	10	1
10007	10	1
10075	10	1
10095	10	1
10237	10	1
10252	10	1
10403	10	1
10446	10	1
10567	10	1
10625	10	1
10728	10	1
10982	10	1
10983	10	1
11083	10	1
22882	10	1
23143	10	1
23169	10	1
23515	10	1
23543	10	1
24144	10	1
25797	10	1
25804	10	1
25842	10	1
25932	10	1
26003	10	1
27106	10	1
27113	10	1
27235	10	1
27430	10	1
28989	10	1
51097	10	1
51322	10	1
51444	10	1
51719	10	1
54108	10	1
54187	10	1
54541	10	1
54584	10	1
54820	10	1
55225	10	1
55809	10	1
57018	10	1
57185	10	1
57407	10	1
57533	10	1
57669	10	1
57708	10	1
60386	10	1
60481	10	1
65008	10	1
65056	10	1
79161	10	1
79739	10	1
79887	10	1
80204	10	1
81615	10	1
83637	10	1
84433	10	1
84892	10	1
89765	10	1
91010	10	1
91607	10	1
94120	10	1
115572	10	1
124783	10	1
140885	10	1
145482	10	1
154091	10	1
167838	10	1
201299	10	1
204851	10	1
219771	10	1
220042	10	1
257068	10	1
285195	10	1
100288142	10	1
100506736	10	1
123	9	1
202	9	1
408	9	1
643	9	1
752	9	1
885	9	1
917	9	1
926	9	1
1026	9	1
1027	9	1
1108	9	1
1540	9	1
1633	9	1
1992	9	1
2098	9	1
2355	9	1
3384	9	1
3587	9	1
3799	9	1
3820	9	1
4001	9	1
4063	9	1
4162	9	1
4299	9	1
4642	9	1
4690	9	1
4729	9	1
5163	9	1
5533	9	1
5704	9	1
5926	9	1
5989	9	1
6164	9	1
6497	9	1
6938	9	1
7535	9	1
7869	9	1
8320	9	1
8428	9	1
8527	9	1
8621	9	1
8703	9	1
8821	9	1
8828	9	1
8851	9	1
8861	9	1
9320	9	1
9686	9	1
9698	9	1
9830	9	1
9967	9	1
10120	9	1
10643	9	1
10788	9	1
10972	9	1
11021	9	1
11329	9	1
22908	9	1
23043	9	1
23063	9	1
23198	9	1
23253	9	1
23313	9	1
23370	9	1
25766	9	1
25885	9	1
25992	9	1
26289	9	1
27111	9	1
27244	9	1
27247	9	1
28976	9	1
29072	9	1
29933	9	1
29978	9	1
50852	9	1
51108	9	1
51177	9	1
51185	9	1
51552	9	1
54509	9	1
54788	9	1
55125	9	1
55505	9	1
55667	9	1
55671	9	1
55700	9	1
55914	9	1
55924	9	1
56890	9	1
57178	9	1
57217	9	1
57589	9	1
57649	9	1
60493	9	1
63898	9	1
64853	9	1
79789	9	1
79906	9	1
79932	9	1
80762	9	1
81575	9	1
81704	9	1
83592	9	1
84243	9	1
84270	9	1
84624	9	1
84766	9	1
84816	9	1
90324	9	1
92370	9	1
115825	9	1
121504	9	1
125111	9	1
140890	9	1
170575	9	1
196528	9	1
221491	9	1
100527949	9	1
113	8	1
135	8	1
360	8	1
379	8	1
636	8	1
639	8	1
754	8	1
808	8	1
1025	8	1
1803	8	1
1844	8	1
2043	8	1
2052	8	1
2120	8	1
2268	8	1
2304	8	1
2665	8	1
2957	8	1
3001	8	1
3013	8	1
3017	8	1
3093	8	1
3133	8	1
3146	8	1
3428	8	1
3597	8	1
3643	8	1
3656	8	1
3660	8	1
3669	8	1
3678	8	1
3689	8	1
3939	8	1
3949	8	1
3955	8	1
4140	8	1
4179	8	1
4258	8	1
4629	8	1
4739	8	1
4863	8	1
4925	8	1
5152	8	1
5194	8	1
5269	8	1
5770	8	1
5795	8	1
5898	8	1
5924	8	1
5933	8	1
6229	8	1
6733	8	1
7170	8	1
7178	8	1
7184	8	1
7188	8	1
7334	8	1
7409	8	1
7531	8	1
7791	8	1
7849	8	1
8125	8	1
8301	8	1
8343	8	1
8351	8	1
8671	8	1
8801	8	1
8829	8	1
8831	8	1
8832	8	1
8881	8	1
9117	8	1
9181	8	1
9202	8	1
9232	8	1
9601	8	1
9612	8	1
9665	8	1
9672	8	1
9683	8	1
9706	8	1
9710	8	1
9898	8	1
9911	8	1
9953	8	1
9988	8	1
10048	8	1
10212	8	1
10418	8	1
10456	8	1
10516	8	1
10531	8	1
10666	8	1
10694	8	1
10732	8	1
10735	8	1
10785	8	1
10847	8	1
11004	8	1
22862	8	1
23081	8	1
23101	8	1
23133	8	1
23135	8	1
23144	8	1
23178	8	1
23215	8	1
23244	8	1
23326	8	1
23348	8	1
23507	8	1
23523	8	1
23613	8	1
26065	8	1
26578	8	1
27101	8	1
27128	8	1
28959	8	1
28996	8	1
29094	8	1
29097	8	1
29916	8	1
29920	8	1
29969	8	1
50651	8	1
51061	8	1
51090	8	1
51095	8	1
51199	8	1
51542	8	1
53344	8	1
54463	8	1
54758	8	1
54926	8	1
55110	8	1
55114	8	1
55281	8	1
55317	8	1
55534	8	1
55573	8	1
55697	8	1
55766	8	1
55777	8	1
56160	8	1
56172	8	1
57198	8	1
57558	8	1
57561	8	1
57650	8	1
57685	8	1
60485	8	1
64072	8	1
79156	8	1
79612	8	1
79621	8	1
79652	8	1
79724	8	1
80228	8	1
80853	8	1
81558	8	1
81788	8	1
83636	8	1
83861	8	1
84056	8	1
84128	8	1
84678	8	1
84890	8	1
89766	8	1
90799	8	1
91544	8	1
92346	8	1
113802	8	1
114794	8	1
114836	8	1
114971	8	1
123036	8	1
125488	8	1
128346	8	1
144404	8	1
145748	8	1
148304	8	1
149840	8	1
152100	8	1
153020	8	1
154467	8	1
163227	8	1
169981	8	1
220047	8	1
220074	8	1
256006	8	1
283248	8	1
283897	8	1
283991	8	1
286530	8	1
374920	8	1
389170	8	1
389792	8	1
400863	8	1
648791	8	1
100507050	8	1
120	7	1
208	7	1
225	7	1
387	7	1
493	7	1
506	7	1
604	7	1
696	7	1
969	7	1
1131	7	1
1154	7	1
1385	7	1
1390	7	1
1407	7	1
1432	7	1
1604	7	1
1737	7	1
1915	7	1
2099	7	1
2354	7	1
2537	7	1
2672	7	1
2744	7	1
2776	7	1
2833	7	1
2870	7	1
2876	7	1
2965	7	1
3096	7	1
3105	7	1
3191	7	1
3241	7	1
3455	7	1
3560	7	1
3607	7	1
3655	7	1
3662	7	1
3688	7	1
3725	7	1
3845	7	1
3930	7	1
4074	7	1
4089	7	1
4124	7	1
4650	7	1
4691	7	1
4715	7	1
4780	7	1
4792	7	1
4835	7	1
5116	7	1
5187	7	1
5223	7	1
5292	7	1
5376	7	1
5434	7	1
5550	7	1
5873	7	1
5990	7	1
6046	7	1
6170	7	1
6184	7	1
6195	7	1
6205	7	1
6256	7	1
6311	7	1
6428	7	1
6515	7	1
6670	7	1
6722	7	1
6727	7	1
6935	7	1
7159	7	1
7174	7	1
7431	7	1
7433	7	1
7919	7	1
8204	7	1
8233	7	1
8379	7	1
8553	7	1
8675	7	1
8718	7	1
9135	7	1
9147	7	1
9168	7	1
9214	7	1
9229	7	1
9507	7	1
9628	7	1
9630	7	1
9903	7	1
9972	7	1
10019	7	1
10044	7	1
10174	7	1
10243	7	1
10270	7	1
10283	7	1
10308	7	1
10451	7	1
10533	7	1
10587	7	1
10618	7	1
10645	7	1
10658	7	1
10725	7	1
10950	7	1
10955	7	1
10962	7	1
11100	7	1
11216	7	1
11333	7	1
22836	7	1
22891	7	1
22902	7	1
22907	7	1
22931	7	1
23067	7	1
23097	7	1
23527	7	1
23568	7	1
25836	7	1
25897	7	1
25946	7	1
25977	7	1
26051	7	1
26052	7	1
26136	7	1
26996	7	1
27076	7	1
27090	7	1
27161	7	1
29035	7	1
29066	7	1
29914	7	1
51174	7	1
51187	7	1
51230	7	1
51409	7	1
51422	7	1
51451	7	1
51537	7	1
51667	7	1
51684	7	1
51762	7	1
54904	7	1
54906	7	1
54931	7	1
54941	7	1
54952	7	1
55038	7	1
55081	7	1
55260	7	1
55810	7	1
55847	7	1
55850	7	1
55870	7	1
56882	7	1
56910	7	1
56978	7	1
57121	7	1
57459	7	1
57486	7	1
57528	7	1
57623	7	1
64114	7	1
64771	7	1
64781	7	1
64841	7	1
65986	7	1
79139	7	1
79183	7	1
79618	7	1
79665	7	1
79720	7	1
79772	7	1
79939	7	1
80006	7	1
80010	7	1
80012	7	1
80149	7	1
80169	7	1
80232	7	1
80742	7	1
80758	7	1
83988	7	1
84236	7	1
84268	7	1
84919	7	1
85365	7	1
91300	7	1
92154	7	1
112495	7	1
114882	7	1
115123	7	1
121441	7	1
124540	7	1
124790	7	1
126308	7	1
126917	7	1
127281	7	1
128239	7	1
147015	7	1
147339	7	1
152189	7	1
154791	7	1
155066	7	1
160760	7	1
199953	7	1
200186	7	1
219790	7	1
221927	7	1
253430	7	1
284611	7	1
285331	7	1
285753	7	1
339287	7	1
340152	7	1
340351	7	1
348378	7	1
375056	7	1
375612	7	1
389692	7	1
643836	7	1
729515	7	1
100131211	7	1
100996928	7	1
