# Supplementary material for: Cell type-selective disease-association of genes under high regulatory load
Source: Nucleic Acids Res. 2015 Oct 10;43(18):8839–55. doi: 10.1093/nar/gkv863 (PMC4605313; doi:10.1093/nar/gkv863)
Supplement: SUPPLEMENTARY DATA [file supp_gkv863_nar-01077-z-2015-File011.zip › HighEnhLoad_CordBlood.AltActMacrophage.S00C1HH1_10PCNT_02-Feb-2015.txt]

Entrez Gene ID	Nr Enh	H3K4me3 status
960	65	1
57178	62	1
6239	61	1
9308	61	1
3720	58	1
5770	58	1
677	56	1
467	54	1
9804	54	1
83549	54	1
6446	52	1
29937	50	1
64072	48	1
7052	47	1
9792	47	1
1316	46	1
4092	46	1
11221	46	1
79890	44	1
6509	43	1
8013	41	1
64759	40	1
2120	39	1
6310	39	1
7090	39	1
84890	39	1
55315	38	1
9612	37	1
9811	37	1
51126	37	1
56895	37	1
57410	37	1
2766	36	1
6533	36	1
10952	36	1
50515	36	1
5468	35	1
5578	35	1
11214	35	1
57217	35	1
2059	34	1
3142	34	1
4155	34	1
10801	34	1
58490	34	1
4023	33	1
10370	33	1
23514	33	1
26225	33	1
125228	33	1
753	32	1
1052	32	1
9023	32	1
51274	32	1
64207	32	1
8726	31	1
51123	31	1
83786	31	1
375449	31	1
2768	30	1
3725	30	1
4205	30	1
9935	30	1
10971	30	1
549	29	1
2268	29	1
2321	29	1
4286	29	1
4650	29	1
7037	29	1
55075	29	1
64778	29	1
1106	28	1
81671	28	1
1112	27	1
2776	27	1
3398	27	1
4216	27	1
4616	27	1
7534	27	1
11103	27	1
22822	27	1
23022	27	1
23291	27	1
23498	27	1
51174	27	1
54980	27	1
56975	27	1
80315	27	1
140885	27	1
196	26	1
6793	26	1
6850	26	1
7050	26	1
9314	26	1
10762	26	1
23101	26	1
27436	26	1
64131	26	1
374786	26	1
949	25	1
5937	25	1
8491	25	1
8613	25	1
9830	25	1
11161	25	1
51571	25	1
55352	25	1
57181	25	1
79810	25	1
80176	25	1
153733	25	1
262	24	1
290	24	1
9053	24	1
10184	24	1
23313	24	1
23648	24	1
55636	24	1
399687	24	1
29	23	1
2309	23	1
2908	23	1
3241	23	1
3516	23	1
4094	23	1
4627	23	1
6482	23	1
9425	23	1
9522	23	1
9683	23	1
9766	23	1
10221	23	1
10455	23	1
27242	23	1
28996	23	1
55660	23	1
55667	23	1
64410	23	1
84869	23	1
91272	23	1
161742	23	1
444	22	1
3459	22	1
5292	22	1
5795	22	1
6693	22	1
7357	22	1
8763	22	1
8829	22	1
9444	22	1
9960	22	1
10533	22	1
10625	22	1
11031	22	1
23129	22	1
55207	22	1
84002	22	1
84230	22	1
90459	22	1
150094	22	1
87	21	1
355	21	1
961	21	1
1593	21	1
1827	21	1
2036	21	1
2313	21	1
3032	21	1
3098	21	1
3707	21	1
5305	21	1
6720	21	1
8412	21	1
8498	21	1
8792	21	1
9679	21	1
10253	21	1
10487	21	1
23048	21	1
23092	21	1
23366	21	1
23764	21	1
51253	21	1
58472	21	1
92017	21	1
157	20	1
463	20	1
817	20	1
1508	20	1
3454	20	1
3705	20	1
4851	20	1
5687	20	1
5791	20	1
7879	20	1
8553	20	1
10868	20	1
11237	20	1
51290	20	1
55852	20	1
57222	20	1
58486	20	1
84034	20	1
84919	20	1
84984	20	1
92014	20	1
476	19	1
965	19	1
2745	19	1
4289	19	1
5295	19	1
5613	19	1
6229	19	1
6477	19	1
6745	19	1
7088	19	1
7464	19	1
7763	19	1
9489	19	1
10116	19	1
26286	19	1
51256	19	1
53371	19	1
54757	19	1
55647	19	1
57142	19	1
64924	19	1
79961	19	1
200933	19	1
928	18	1
1350	18	1
2957	18	1
3101	18	1
3460	18	1
3614	18	1
3709	18	1
4288	18	1
4299	18	1
5887	18	1
5990	18	1
9208	18	1
9659	18	1
9962	18	1
10657	18	1
11000	18	1
11252	18	1
23001	18	1
23218	18	1
23274	18	1
23603	18	1
25828	18	1
28976	18	1
29107	18	1
54206	18	1
80232	18	1
81619	18	1
83937	18	1
153020	18	1
165082	18	1
100113407	18	1
734	17	1
1601	17	1
2355	17	1
2799	17	1
4217	17	1
5311	17	1
5527	17	1
6195	17	1
6281	17	1
6397	17	1
8202	17	1
8566	17	1
8651	17	1
8767	17	1
9592	17	1
9663	17	1
10154	17	1
10602	17	1
23429	17	1
25819	17	1
26509	17	1
27342	17	1
29058	17	1
51451	17	1
60481	17	1
79658	17	1
79665	17	1
80301	17	1
84959	17	1
118788	17	1
136259	17	1
145389	17	1
256987	17	1
202	16	1
481	16	1
1794	16	1
2034	16	1
3091	16	1
3185	16	1
4306	16	1
4591	16	1
5214	16	1
5599	16	1
5682	16	1
5914	16	1
7128	16	1
8379	16	1
9043	16	1
9564	16	1
9734	16	1
9896	16	1
10018	16	1
10099	16	1
10678	16	1
11077	16	1
22821	16	1
23095	16	1
23523	16	1
27250	16	1
54877	16	1
55144	16	1
55704	16	1
57561	16	1
80005	16	1
91748	16	1
157638	16	1
257019	16	1
214	15	1
598	15	1
605	15	1
942	15	1
1785	15	1
1955	15	1
2771	15	1
2797	15	1
3895	15	1
3987	15	1
4193	15	1
4601	15	1
5209	15	1
5226	15	1
5583	15	1
5786	15	1
5911	15	1
5966	15	1
6386	15	1
7159	15	1
8204	15	1
8554	15	1
8650	15	1
9232	15	1
9258	15	1
9462	15	1
9695	15	1
10628	15	1
10672	15	1
10743	15	1
23097	15	1
23102	15	1
23191	15	1
23352	15	1
25771	15	1
25829	15	1
25831	15	1
25926	15	1
26090	15	1
26118	15	1
27044	15	1
27128	15	1
27245	15	1
30844	15	1
54438	15	1
55062	15	1
55122	15	1
55571	15	1
55809	15	1
55819	15	1
57018	15	1
57162	15	1
57448	15	1
57492	15	1
57580	15	1
60370	15	1
64855	15	1
79731	15	1
79960	15	1
80183	15	1
81614	15	1
85457	15	1
94134	15	1
116255	15	1
116985	15	1
388403	15	1
120	14	1
182	14	1
493	14	1
836	14	1
1026	14	1
1040	14	1
1445	14	1
1476	14	1
2969	14	1
3455	14	1
5151	14	1
5306	14	1
5829	14	1
5834	14	1
6747	14	1
6867	14	1
7405	14	1
7430	14	1
8428	14	1
8837	14	1
9846	14	1
10019	14	1
10144	14	1
10424	14	1
10428	14	1
22992	14	1
23002	14	1
23186	14	1
23214	14	1
23307	14	1
25939	14	1
25940	14	1
25976	14	1
26128	14	1
26207	14	1
28984	14	1
29126	14	1
29957	14	1
54918	14	1
54971	14	1
55173	14	1
55187	14	1
55904	14	1
57591	14	1
59269	14	1
80055	14	1
84270	14	1
90678	14	1
91526	14	1
126321	14	1
134266	14	1
197370	14	1
203245	14	1
219854	14	1
221178	14	1
255967	14	1
285513	14	1
401548	14	1
415116	14	1
156	13	1
641	13	1
1175	13	1
1499	13	1
1998	13	1
2011	13	1
2040	13	1
2055	13	1
2590	13	1
3184	13	1
3936	13	1
4088	13	1
4170	13	1
4520	13	1
4660	13	1
5018	13	1
5329	13	1
5339	13	1
5660	13	1
5782	13	1
5878	13	1
5980	13	1
6175	13	1
6643	13	1
6654	13	1
6688	13	1
6916	13	1
7738	13	1
8452	13	1
8514	13	1
8848	13	1
9394	13	1
9497	13	1
9518	13	1
9913	13	1
10123	13	1
10603	13	1
10788	13	1
11057	13	1
11163	13	1
22862	13	1
23061	13	1
23507	13	1
23531	13	1
23533	13	1
23612	13	1
23786	13	1
25937	13	1
26190	13	1
29035	13	1
29928	13	1
30836	13	1
51347	13	1
51507	13	1
55114	13	1
55357	13	1
55454	13	1
55589	13	1
55700	13	1
56910	13	1
57153	13	1
57533	13	1
64225	13	1
64682	13	1
79627	13	1
79646	13	1
79693	13	1
79695	13	1
80019	13	1
80139	13	1
81502	13	1
84444	13	1
91544	13	1
130589	13	1
135114	13	1
151011	13	1
200845	13	1
219855	13	1
286336	13	1
344558	13	1
389289	13	1
301	12	1
868	12	1
1362	12	1
2152	12	1
3394	12	1
3399	12	1
3587	12	1
3688	12	1
3930	12	1
4144	12	1
4610	12	1
4724	12	1
4814	12	1
4835	12	1
5108	12	1
5162	12	1
5818	12	1
5879	12	1
6507	12	1
7048	12	1
7204	12	1
7832	12	1
9689	12	1
9778	12	1
9887	12	1
9911	12	1
9972	12	1
10140	12	1
10458	12	1
11217	12	1
11309	12	1
23078	12	1
23312	12	1
23328	12	1
23761	12	1
26122	12	1
26986	12	1
27352	12	1
51177	12	1
51341	12	1
54622	12	1
55604	12	1
55654	12	1
56889	12	1
57459	12	1
57552	12	1
58155	12	1
63905	12	1
63915	12	1
63971	12	1
79651	12	1
80196	12	1
80223	12	1
81611	12	1
81788	12	1
83983	12	1
84790	12	1
84803	12	1
84838	12	1
84957	12	1
92822	12	1
114971	12	1
134429	12	1
136319	12	1
151556	12	1
162073	12	1
196394	12	1
201161	12	1
221472	12	1
374868	12	1
400410	12	1
400658	12	1
400818	12	1
767558	12	1
211	11	1
334	11	1
382	11	1
406	11	1
567	11	1
596	11	1
644	11	1
705	11	1
1687	11	1
1729	11	1
2181	11	1
2203	11	1
2683	11	1
2734	11	1
2872	11	1
3020	11	1
3566	11	1
3687	11	1
4000	11	1
4035	11	1
4046	11	1
4067	11	1
4615	11	1
4775	11	1
4798	11	1
5017	11	1
5037	11	1
5293	11	1
5341	11	1
5500	11	1
5519	11	1
5880	11	1
5899	11	1
5962	11	1
6259	11	1
6272	11	1
6510	11	1
6768	11	1
6935	11	1
7086	11	1
7305	11	1
7316	11	1
7360	11	1
7508	11	1
8021	11	1
8303	11	1
8340	11	1
8411	11	1
8482	11	1
8559	11	1
8693	11	1
8816	11	1
8828	11	1
8870	11	1
8898	11	1
8935	11	1
9150	11	1
9218	11	1
9249	11	1
9403	11	1
9474	11	1
9620	11	1
9712	11	1
9764	11	1
9774	11	1
9873	11	1
9931	11	1
10163	11	1
10658	11	1
11261	11	1
22848	11	1
22876	11	1
22898	11	1
23062	11	1
23177	11	1
23223	11	1
23239	11	1
23406	11	1
25980	11	1
25998	11	1
26130	11	1
26747	11	1
51306	11	1
51429	11	1
51665	11	1
54093	11	1
55092	11	1
55290	11	1
55603	11	1
55625	11	1
55791	11	1
57504	11	1
57509	11	1
57592	11	1
57758	11	1
79180	11	1
79188	11	1
79980	11	1
83706	11	1
84056	11	1
84816	11	1
84875	11	1
84879	11	1
84942	11	1
85450	11	1
89849	11	1
90362	11	1
113791	11	1
114885	11	1
115825	11	1
143384	11	1
144404	11	1
162989	11	1
283464	11	1
286053	11	1
554251	11	1
