# Supplementary material for: Cell type-selective disease-association of genes under high regulatory load
Source: Nucleic Acids Res. 2015 Oct 10;43(18):8839–55. doi: 10.1093/nar/gkv863 (PMC4605313; doi:10.1093/nar/gkv863)
Supplement: SUPPLEMENTARY DATA [file supp_gkv863_nar-01077-z-2015-File011.zip › HighEnhLoad_CellLine.SporadicBurkittLymphoma.BP_DG-75_c01_10PCNT_02-Feb-2015.txt]

Entrez Gene ID	Nr Enh	H3K4me3 status
10603	137	1
1523	119	1
9679	101	1
64077	99	1
84159	94	1
8111	87	1
4026	86	1
9380	85	1
4772	84	1
23224	81	1
440193	77	1
2100	76	1
84186	76	1
604	69	1
1778	69	1
5336	68	1
26053	67	1
4773	65	1
8618	63	1
54758	63	1
6480	62	1
89857	62	1
23180	61	1
79813	59	1
92106	58	1
10801	57	1
80820	57	1
124540	57	1
1997	56	1
5527	56	1
23094	56	1
8193	55	1
8766	55	1
10018	54	1
23139	54	1
23189	54	1
23366	54	1
80757	54	1
5788	53	1
8379	53	1
65220	53	1
79718	53	1
8503	52	1
54899	52	1
9792	51	1
11214	51	1
23075	51	1
29799	51	1
84465	51	1
817	50	1
23101	50	1
23225	50	1
23240	50	1
64682	50	1
9150	49	1
10320	49	1
80315	49	1
287	48	1
9922	48	1
2782	47	1
6653	47	1
9833	47	1
10166	47	1
473	46	1
2885	46	1
10643	46	1
10672	46	1
23590	46	1
26959	46	1
374819	46	1
5079	45	1
5577	45	1
8140	45	1
22906	45	1
25902	45	1
51274	45	1
60386	45	1
5162	44	1
51176	44	1
57533	44	1
59269	44	1
7764	43	1
9697	43	1
56660	43	1
64410	43	1
79705	43	1
83879	43	1
624	42	1
2113	42	1
3033	42	1
56967	42	1
256987	42	1
1603	41	1
4154	41	1
5594	41	1
9873	41	1
9874	41	1
3707	40	1
9019	40	1
57521	40	1
64798	40	1
81846	40	1
2956	39	1
7326	39	1
23589	39	1
56935	39	1
56990	39	1
203245	39	1
896	38	1
3607	38	1
6850	38	1
7097	38	1
10988	38	1
22806	38	1
22856	38	1
26996	38	1
83648	38	1
374868	38	1
705	37	1
5218	37	1
6925	37	1
11021	37	1
22934	37	1
23218	37	1
55653	37	1
56270	37	1
57492	37	1
115416	37	1
220107	37	1
257236	37	1
2549	36	1
2886	36	1
3399	36	1
6509	36	1
7029	36	1
23389	36	1
23613	36	1
24144	36	1
55342	36	1
55729	36	1
79643	36	1
84056	36	1
399665	36	1
2140	35	1
4289	35	1
9736	35	1
23107	35	1
23199	35	1
23394	35	1
27086	35	1
54815	35	1
80205	35	1
114327	35	1
116228	35	1
153396	35	1
353324	35	1
549	34	1
1106	34	1
1840	34	1
2308	34	1
4131	34	1
4155	34	1
8887	34	1
23476	34	1
56886	34	1
89849	34	1
861	33	1
2894	33	1
3398	33	1
5971	33	1
7852	33	1
11217	33	1
23522	33	1
26084	33	1
55622	33	1
58513	33	1
118788	33	1
130340	33	1
221895	33	1
359948	33	1
2908	32	1
4208	32	1
5450	32	1
6720	32	1
6789	32	1
8202	32	1
9394	32	1
10055	32	1
10184	32	1
10270	32	1
10365	32	1
23268	32	1
27113	32	1
51523	32	1
51735	32	1
80012	32	1
83786	32	1
83983	32	1
92241	32	1
636	31	1
1879	31	1
2889	31	1
4609	31	1
5757	31	1
8437	31	1
8467	31	1
23063	31	1
23543	31	1
25885	31	1
25926	31	1
51029	31	1
55833	31	1
56889	31	1
57410	31	1
63979	31	1
92017	31	1
122953	31	1
136259	31	1
3787	30	1
5795	30	1
6135	30	1
6597	30	1
7430	30	1
7874	30	1
8321	30	1
8869	30	1
9612	30	1
23228	30	1
30011	30	1
51097	30	1
57620	30	1
84561	30	1
91748	30	1
116349	30	1
130872	30	1
149840	30	1
100287036	30	1
605	29	1
1717	29	1
3146	29	1
4311	29	1
5578	29	1
6721	29	1
7832	29	1
9844	29	1
10743	29	1
50484	29	1
54541	29	1
55824	29	1
55904	29	1
80709	29	1
81610	29	1
166824	29	1
171023	29	1
440829	29	1
100144748	29	1
640	28	1
868	28	1
1052	28	1
5093	28	1
6670	28	1
7006	28	1
8554	28	1
9334	28	1
9685	28	1
10097	28	1
22883	28	1
23761	28	1
25816	28	1
51434	28	1
55113	28	1
56261	28	1
57493	28	1
83931	28	1
84307	28	1
155435	28	1
400954	28	1
2186	27	1
3295	27	1
3397	27	1
4088	27	1
5152	27	1
5293	27	1
7477	27	1
9451	27	1
9760	27	1
10006	27	1
10163	27	1
11129	27	1
23048	27	1
23102	27	1
23272	27	1
25814	27	1
51104	27	1
51379	27	1
51479	27	1
51776	27	1
54984	27	1
55591	27	1
57480	27	1
63977	27	1
83452	27	1
84678	27	1
84894	27	1
90427	27	1
91272	27	1
144699	27	1
171586	27	1
401474	27	1
488	26	1
1029	26	1
2313	26	1
2665	26	1
3588	26	1
6632	26	1
7086	26	1
8289	26	1
8658	26	1
9710	26	1
10538	26	1
10982	26	1
22823	26	1
51058	26	1
51321	26	1
54980	26	1
55435	26	1
55718	26	1
56172	26	1
56980	26	1
79155	26	1
79887	26	1
80196	26	1
91526	26	1
729515	26	1
217	25	1
677	25	1
863	25	1
1445	25	1
1786	25	1
2131	25	1
3065	25	1
3093	25	1
4848	25	1
6239	25	1
6513	25	1
6727	25	1
7163	25	1
7441	25	1
9695	25	1
9734	25	1
10198	25	1
10396	25	1
10868	25	1
23244	25	1
23670	25	1
27143	25	1
27161	25	1
27345	25	1
28957	25	1
51552	25	1
51571	25	1
54926	25	1
55294	25	1
55313	25	1
57142	25	1
57507	25	1
60468	25	1
79719	25	1
80055	25	1
80228	25	1
83641	25	1
90268	25	1
133522	25	1
134429	25	1
167838	25	1
256356	25	1
311	24	1
2060	24	1
4033	24	1
4067	24	1
4149	24	1
5551	24	1
5580	24	1
5834	24	1
6566	24	1
6856	24	1
7015	24	1
8459	24	1
9967	24	1
11278	24	1
23085	24	1
23239	24	1
29123	24	1
51061	24	1
51366	24	1
54838	24	1
55328	24	1
56252	24	1
57511	24	1
64771	24	1
80067	24	1
116832	24	1
144406	24	1
196528	24	1
200734	24	1
309	23	1
864	23	1
1112	23	1
1656	23	1
2494	23	1
2530	23	1
3799	23	1
3838	23	1
4001	23	1
4052	23	1
4179	23	1
4798	23	1
5073	23	1
5451	23	1
5534	23	1
6397	23	1
6929	23	1
9766	23	1
10938	23	1
11124	23	1
22807	23	1
23164	23	1
26051	23	1
51621	23	1
54187	23	1
55054	23	1
57703	23	1
58490	23	1
60481	23	1
64768	23	1
79037	23	1
83637	23	1
91768	23	1
94120	23	1
123228	23	1
152573	23	1
256380	23	1
388650	23	1
100423062	23	1
31	22	1
202	22	1
214	22	1
638	22	1
1998	22	1
2872	22	1
3632	22	1
3831	22	1
4261	22	1
4363	22	1
7037	22	1
7052	22	1
7436	22	1
7517	22	1
8021	22	1
9138	22	1
9779	22	1
10454	22	1
10975	22	1
23092	22	1
23332	22	1
26574	22	1
27101	22	1
27349	22	1
50615	22	1
54906	22	1
54929	22	1
55205	22	1
56902	22	1
79139	22	1
79980	22	1
88455	22	1
90324	22	1
140688	22	1
163486	22	1
284058	22	1
286826	22	1
100271849	22	1
1729	21	1
2185	21	1
2961	21	1
2969	21	1
3097	21	1
4248	21	1
4627	21	1
5591	21	1
5836	21	1
5903	21	1
5922	21	1
6430	21	1
6487	21	1
6745	21	1
6768	21	1
8125	21	1
8632	21	1
8940	21	1
9262	21	1
9590	21	1
10019	21	1
10186	21	1
10260	21	1
10985	21	1
22882	21	1
23013	21	1
23129	21	1
23181	21	1
23291	21	1
23308	21	1
25771	21	1
26090	21	1
26112	21	1
26207	21	1
27131	21	1
27250	21	1
27291	21	1
27352	21	1
28955	21	1
29760	21	1
51174	21	1
54518	21	1
54520	21	1
54788	21	1
55084	21	1
55103	21	1
55122	21	1
55196	21	1
55561	21	1
55573	21	1
55784	21	1
57496	21	1
57589	21	1
63950	21	1
79657	21	1
79712	21	1
80314	21	1
81502	21	1
84940	21	1
90701	21	1
115650	21	1
140710	21	1
147339	21	1
151126	21	1
151556	21	1
166785	21	1
286336	21	1
387921	21	1
103	20	1
1615	20	1
2081	20	1
2176	20	1
2289	20	1
3091	20	1
3394	20	1
3662	20	1
3949	20	1
4086	20	1
4092	20	1
5366	20	1
5533	20	1
6047	20	1
6314	20	1
6573	20	1
6793	20	1
6875	20	1
7204	20	1
7290	20	1
8452	20	1
8886	20	1
9780	20	1
9804	20	1
10105	20	1
10664	20	1
10736	20	1
22913	20	1
22978	20	1
23231	20	1
23326	20	1
27314	20	1
29979	20	1
51134	20	1
51329	20	1
54805	20	1
55133	20	1
55704	20	1
57157	20	1
57162	20	1
57178	20	1
57591	20	1
60485	20	1
64837	20	1
81671	20	1
83605	20	1
84171	20	1
84816	20	1
114971	20	1
121260	20	1
123016	20	1
132320	20	1
163702	20	1
168374	20	1
220972	20	1
253143	20	1
259230	20	1
347902	20	1
142	19	1
162	19	1
323	19	1
613	19	1
1021	19	1
1209	19	1
1454	19	1
1663	19	1
3660	19	1
4012	19	1
4170	19	1
4193	19	1
4209	19	1
4482	19	1
4967	19	1
5890	19	1
5983	19	1
5987	19	1
5991	19	1
6533	19	1
7095	19	1
7544	19	1
7942	19	1
8030	19	1
8439	19	1
9169	19	1
9267	19	1
9448	19	1
9583	19	1
9701	19	1
9712	19	1
9861	19	1
9938	19	1
10154	19	1
10499	19	1
10657	19	1
23293	19	1
23299	19	1
27342	19	1
51108	19	1
51199	19	1
51497	19	1
55069	19	1
55194	19	1
55690	19	1
79567	19	1
84814	19	1
92558	19	1
115123	19	1
196527	19	1
197322	19	1
201164	19	1
220042	19	1
257415	19	1
100507341	19	1
100	18	1
678	18	1
688	18	1
1039	18	1
1114	18	1
1345	18	1
1794	18	1
2590	18	1
3454	18	1
3455	18	1
3566	18	1
3927	18	1
4335	18	1
4528	18	1
5529	18	1
5980	18	1
6224	18	1
6305	18	1
6311	18	1
6733	18	1
7071	18	1
7109	18	1
7357	18	1
7528	18	1
8218	18	1
8303	18	1
8666	18	1
9294	18	1
9522	18	1
10174	18	1
10567	18	1
10658	18	1
11140	18	1
23078	18	1
23112	18	1
23274	18	1
25909	18	1
25932	18	1
26065	18	1
51542	18	1
51582	18	1
51696	18	1
53917	18	1
54491	18	1
55604	18	1
64005	18	1
64083	18	1
64420	18	1
80153	18	1
84270	18	1
120534	18	1
149951	18	1
152002	18	1
157285	18	1
158293	18	1
162979	18	1
196415	18	1
201266	18	1
201305	18	1
257144	18	1
339448	18	1
374786	18	1
156	17	1
382	17	1
399	17	1
596	17	1
1198	17	1
1739	17	1
1859	17	1
2033	17	1
2288	17	1
3055	17	1
3090	17	1
3185	17	1
3635	17	1
4093	17	1
4134	17	1
4217	17	1
4507	17	1
4676	17	1
5096	17	1
5253	17	1
5607	17	1
5687	17	1
6001	17	1
6641	17	1
7185	17	1
7405	17	1
7417	17	1
7465	17	1
7818	17	1
7915	17	1
9048	17	1
9240	17	1
9681	17	1
9686	17	1
9770	17	1
9777	17	1
10078	17	1
10140	17	1
10213	17	1
10274	17	1
11011	17	1
11034	17	1
22907	17	1
23214	17	1
23495	17	1
26003	17	1
29842	17	1
55339	17	1
55636	17	1
55650	17	1
55915	17	1
64101	17	1
64222	17	1
64324	17	1
79730	17	1
80017	17	1
80724	17	1
83549	17	1
113791	17	1
119559	17	1
154807	17	1
157680	17	1
219790	17	1
220988	17	1
348180	17	1
414328	17	1
50	16	1
135	16	1
701	16	1
1213	16	1
1870	16	1
1992	16	1
2181	16	1
2827	16	1
3758	16	1
3987	16	1
4650	16	1
4717	16	1
4775	16	1
5747	16	1
5966	16	1
6238	16	1
6477	16	1
7181	16	1
7324	16	1
7456	16	1
7481	16	1
7534	16	1
8022	16	1
8651	16	1
9043	16	1
9135	16	1
9181	16	1
9442	16	1
9856	16	1
10049	16	1
10106	16	1
10129	16	1
11165	16	1
11237	16	1
22821	16	1
23062	16	1
23190	16	1
23254	16	1
23345	16	1
23418	16	1
23518	16	1
23523	16	1
23603	16	1
23759	16	1
26147	16	1
28984	16	1
51218	16	1
51564	16	1
51676	16	1
51720	16	1
53373	16	1
55111	16	1
55544	16	1
55785	16	1
56204	16	1
56894	16	1
56910	16	1
56940	16	1
58516	16	1
79019	16	1
79039	16	1
79066	16	1
79648	16	1
79960	16	1
80025	16	1
80183	16	1
80301	16	1
81037	16	1
84057	16	1
84083	16	1
84706	16	1
91319	16	1
91749	16	1
92610	16	1
114088	16	1
115426	16	1
116985	16	1
146664	16	1
157657	16	1
201799	16	1
284018	16	1
348645	16	1
399687	16	1
493753	16	1
494188	16	1
643853	16	1
38	15	1
120	15	1
240	15	1
329	15	1
411	15	1
483	15	1
657	15	1
775	15	1
949	15	1
952	15	1
975	15	1
996	15	1
1104	15	1
1434	15	1
1633	15	1
2146	15	1
2317	15	1
2395	15	1
2487	15	1
2672	15	1
3320	15	1
3384	15	1
3631	15	1
3643	15	1
3659	15	1
3688	15	1
3932	15	1
3936	15	1
4076	15	1
4175	15	1
4241	15	1
4603	15	1
4690	15	1
5195	15	1
5209	15	1
5272	15	1
5306	15	1
5341	15	1
5373	15	1
6404	15	1
6483	15	1
6498	15	1
6595	15	1
6827	15	1
6868	15	1
6903	15	1
6938	15	1
7187	15	1
7322	15	1
7799	15	1
8209	15	1
8542	15	1
9139	15	1
9232	15	1
9555	15	1
9750	15	1
9806	15	1
9815	15	1
9881	15	1
9962	15	1
10131	15	1
10221	15	1
10253	15	1
10294	15	1
10313	15	1
11142	15	1
23097	15	1
23347	15	1
25780	15	1
25831	15	1
26267	15	1
26986	15	1
26999	15	1
27244	15	1
29919	15	1
51651	15	1
51719	15	1
54108	15	1
54487	15	1
54622	15	1
54856	15	1
54952	15	1
54997	15	1
55308	15	1
55334	15	1
55536	15	1
55629	15	1
57706	15	1
64759	15	1
65998	15	1
79071	15	1
79161	15	1
79666	15	1
79668	15	1
79669	15	1
79706	15	1
79888	15	1
79956	15	1
80854	15	1
81552	15	1
83478	15	1
84275	15	1
84641	15	1
84934	15	1
84957	15	1
91624	15	1
112495	15	1
114908	15	1
121536	15	1
130916	15	1
131583	15	1
144715	15	1
150223	15	1
160760	15	1
163882	15	1
223082	15	1
255231	15	1
283349	15	1
339487	15	1
348094	15	1
388325	15	1
554251	15	1
729993	15	1
113	14	1
157	14	1
241	14	1
412	14	1
489	14	1
643	14	1
659	14	1
814	14	1
944	14	1
970	14	1
972	14	1
1690	14	1
1810	14	1
2005	14	1
2268	14	1
2334	14	1
2534	14	1
4602	14	1
4724	14	1
4774	14	1
4779	14	1
4780	14	1
4802	14	1
5116	14	1
5142	14	1
5307	14	1
5878	14	1
5994	14	1
6541	14	1
6598	14	1
6617	14	1
7316	14	1
7332	14	1
7532	14	1
7533	14	1
7702	14	1
7709	14	1
7903	14	1
8412	14	1
8568	14	1
8932	14	1
9134	14	1
9414	14	1
9588	14	1
9658	14	1
9849	14	1
9933	14	1
9978	14	1
9988	14	1
10175	14	1
10667	14	1
11221	14	1
11343	14	1
23081	14	1
23143	14	1
23175	14	1
23327	14	1
23370	14	1
23514	14	1
25939	14	1
25940	14	1
26009	14	1
29035	14	1
29068	14	1
29904	14	1
29927	14	1
51144	14	1
51393	14	1
51455	14	1
51465	14	1
51808	14	1
54440	14	1
54545	14	1
54887	14	1
54892	14	1
54893	14	1
55267	14	1
55850	14	1
57018	14	1
57448	14	1
57673	14	1
59339	14	1
64218	14	1
65125	14	1
79729	14	1
79961	14	1
80024	14	1
81619	14	1
81693	14	1
81786	14	1
84034	14	1
84101	14	1
84250	14	1
84268	14	1
84464	14	1
84909	14	1
85019	14	1
94134	14	1
94241	14	1
113263	14	1
116028	14	1
118980	14	1
125228	14	1
126308	14	1
151903	14	1
152006	14	1
169714	14	1
171568	14	1
199953	14	1
201595	14	1
221491	14	1
253558	14	1
283710	14	1
285148	14	1
285753	14	1
285971	14	1
338692	14	1
345757	14	1
374393	14	1
388394	14	1
402055	14	1
445815	14	1
100506581	14	1
403	13	1
665	13	1
753	13	1
901	13	1
961	13	1
1175	13	1
1361	13	1
1838	13	1
1875	13	1
1977	13	1
2035	13	1
2098	13	1
2781	13	1
2800	13	1
2821	13	1
2869	13	1
3985	13	1
4008	13	1
4126	13	1
4601	13	1
4605	13	1
4670	13	1
4792	13	1
4863	13	1
5128	13	1
5151	13	1
5452	13	1
5525	13	1
5588	13	1
5822	13	1
5861	13	1
6208	13	1
6240	13	1
6249	13	1
6500	13	1
6520	13	1
6584	13	1
6693	13	1
6786	13	1
6882	13	1
6917	13	1
6935	13	1
6949	13	1
7090	13	1
7182	13	1
7307	13	1
7328	13	1
7404	13	1
7884	13	1
8428	13	1
8607	13	1
8653	13	1
8727	13	1
9057	13	1
9315	13	1
9441	13	1
9735	13	1
9839	13	1
9917	13	1
10010	13	1
10188	13	1
10370	13	1
10541	13	1
10645	13	1
10951	13	1
11044	13	1
11193	13	1
22870	13	1
22909	13	1
22919	13	1
22930	13	1
23008	13	1
23157	13	1
23204	13	1
23338	13	1
23387	13	1
23635	13	1
23648	13	1
23731	13	1
23760	13	1
25949	13	1
26469	13	1
27044	13	1
28951	13	1
28998	13	1
29066	13	1
29121	13	1
29982	13	1
30837	13	1
51008	13	1
51427	13	1
51592	13	1
54507	13	1
54800	13	1
54808	13	1
54812	13	1
54880	13	1
55116	13	1
55276	13	1
55843	13	1
55967	13	1
56260	13	1
57217	13	1
57494	13	1
57636	13	1
58526	13	1
64215	13	1
64224	13	1
64425	13	1
64432	13	1
64783	13	1
65056	13	1
79596	13	1
79605	13	1
79659	13	1
80218	13	1
80821	13	1
84329	13	1
84679	13	1
90580	13	1
90665	13	1
91419	13	1
114883	13	1
115811	13	1
123096	13	1
128239	13	1
128864	13	1
132720	13	1
133418	13	1
146712	13	1
151742	13	1
352954	13	1
388962	13	1
100130451	13	1
100533105	13	1
