# Supplementary material for: Cell type-selective disease-association of genes under high regulatory load
Source: Nucleic Acids Res. 2015 Oct 10;43(18):8839–55. doi: 10.1093/nar/gkv863 (PMC4605313; doi:10.1093/nar/gkv863)
Supplement: SUPPLEMENTARY DATA [file supp_gkv863_nar-01077-z-2015-File011.zip › HighEnhLoad_CellLine.SporadicBurkittLymphoma.BP_BL-2_c01_10PCNT_02-Feb-2015.txt]

Entrez Gene ID	Nr Enh	H3K4me3 status
4026	101	1
84186	98	1
10603	94	1
1523	87	1
1879	85	1
7764	85	1
79718	84	1
9380	83	1
9685	75	1
604	74	1
7852	69	1
23075	68	1
5336	63	1
3660	62	1
9792	62	1
57507	61	1
5788	60	1
26053	60	1
201595	60	1
80757	58	1
4092	57	1
25816	56	1
4772	55	1
7799	55	1
55604	55	1
677	54	1
2120	54	1
2308	54	1
53335	54	1
7441	53	1
344787	53	1
3295	52	1
3720	52	1
6509	52	1
6653	52	1
8111	52	1
10018	51	1
56940	51	1
79370	51	1
440193	51	1
56261	50	1
57521	50	1
81846	50	1
2956	49	1
6850	49	1
9262	49	1
10801	49	1
51621	49	1
56660	49	1
10451	48	1
54758	48	1
60468	48	1
64682	48	1
124540	48	1
2530	47	1
9150	47	1
23228	47	1
84159	47	1
200734	47	1
549	46	1
3399	46	1
4149	46	1
5079	46	1
9308	46	1
10097	46	1
678	45	1
1840	45	1
3662	45	1
8618	45	1
9334	45	1
11214	45	1
23254	45	1
2781	44	1
79643	44	1
93517	44	1
149840	44	1
359948	44	1
5890	43	1
55342	42	1
64410	42	1
1268	41	1
6925	41	1
8437	41	1
8940	41	1
9779	41	1
11217	41	1
23240	41	1
29957	41	1
2313	40	1
7324	40	1
8543	40	1
10184	40	1
25926	40	1
57492	40	1
57511	40	1
3398	39	1
4773	39	1
5368	39	1
6720	39	1
7325	39	1
8193	39	1
23094	39	1
27086	39	1
57410	39	1
374819	39	1
1997	38	1
2889	38	1
2908	38	1
6135	38	1
7474	38	1
8140	38	1
9750	38	1
10320	38	1
10672	38	1
22806	38	1
22823	38	1
23239	38	1
23543	38	1
79813	38	1
83478	38	1
83786	38	1
92017	38	1
146664	38	1
100144748	38	1
1316	37	1
2296	37	1
2766	37	1
2886	37	1
3146	37	1
7090	37	1
8379	37	1
8527	37	1
9833	37	1
10743	37	1
55313	37	1
55614	37	1
83648	37	1
84056	37	1
473	36	1
655	36	1
896	36	1
1663	36	1
5142	36	1
8732	36	1
10166	36	1
27143	36	1
54808	36	1
79666	36	1
388650	36	1
100	35	1
705	35	1
1656	35	1
2113	35	1
2762	35	1
2885	35	1
6480	35	1
8303	35	1
8632	35	1
10163	35	1
23225	35	1
51719	35	1
55294	35	1
643	34	1
1592	34	1
1603	34	1
5983	34	1
6310	34	1
7050	34	1
8202	34	1
23199	34	1
23224	34	1
28951	34	1
50651	34	1
51061	34	1
51582	34	1
60386	34	1
5757	33	1
8554	33	1
8766	33	1
9839	33	1
26509	33	1
27250	33	1
399	32	1
596	32	1
775	32	1
2288	32	1
4088	32	1
4249	32	1
4729	32	1
5577	32	1
7163	32	1
7326	32	1
8467	32	1
9922	32	1
26207	32	1
26959	32	1
51523	32	1
89857	32	1
400954	32	1
636	31	1
2549	31	1
3707	31	1
4154	31	1
4208	31	1
9267	31	1
22982	31	1
23180	31	1
23613	31	1
55084	31	1
55622	31	1
55915	31	1
57142	31	1
57713	31	1
81552	31	1
153396	31	1
203245	31	1
256380	31	1
3091	30	1
4603	30	1
6657	30	1
7260	30	1
9771	30	1
9804	30	1
10454	30	1
10771	30	1
22913	30	1
55544	30	1
79600	30	1
80055	30	1
83549	30	1
91526	30	1
92106	30	1
118788	30	1
605	29	1
2782	29	1
2788	29	1
6856	29	1
8452	29	1
9057	29	1
10783	29	1
11142	29	1
23175	29	1
51564	29	1
57162	29	1
59339	29	1
79157	29	1
885	28	1
2100	28	1
2294	28	1
2494	28	1
3659	28	1
3758	28	1
4052	28	1
4067	28	1
4248	28	1
4616	28	1
5093	28	1
5293	28	1
5332	28	1
5341	28	1
7037	28	1
7071	28	1
9734	28	1
10643	28	1
23505	28	1
27314	28	1
54187	28	1
55054	28	1
55122	28	1
56889	28	1
57580	28	1
57591	28	1
64072	28	1
84062	28	1
84329	28	1
90627	28	1
91768	28	1
130340	28	1
256227	28	1
375057	28	1
651	27	1
1786	27	1
2334	27	1
3635	27	1
3643	27	1
5150	27	1
5272	27	1
5580	27	1
6309	27	1
6768	27	1
9172	27	1
10242	27	1
54880	27	1
55893	27	1
57553	27	1
65220	27	1
80315	27	1
84465	27	1
114794	27	1
122953	27	1
128866	27	1
166824	27	1
167838	27	1
283659	27	1
153	26	1
287	26	1
411	26	1
3394	26	1
4627	26	1
5101	26	1
5292	26	1
5971	26	1
6885	26	1
7086	26	1
7832	26	1
7903	26	1
8739	26	1
9873	26	1
10409	26	1
22906	26	1
23299	26	1
23670	26	1
26108	26	1
26996	26	1
29121	26	1
29760	26	1
51176	26	1
65985	26	1
84678	26	1
84900	26	1
134429	26	1
145773	26	1
155435	26	1
197322	26	1
255488	26	1
339448	26	1
554251	26	1
613	25	1
1615	25	1
1778	25	1
2827	25	1
3033	25	1
3092	25	1
5795	25	1
5818	25	1
6397	25	1
6597	25	1
7430	25	1
8728	25	1
9451	25	1
9653	25	1
10678	25	1
10752	25	1
22883	25	1
23200	25	1
23218	25	1
27352	25	1
51104	25	1
51128	25	1
51379	25	1
54980	25	1
55133	25	1
55278	25	1
55636	25	1
64332	25	1
79705	25	1
80790	25	1
84959	25	1
85019	25	1
90701	25	1
399665	25	1
120	24	1
382	24	1
640	24	1
817	24	1
863	24	1
1106	24	1
1112	24	1
1286	24	1
1788	24	1
2185	24	1
2487	24	1
2768	24	1
2872	24	1
3454	24	1
3838	24	1
4155	24	1
4179	24	1
4209	24	1
4335	24	1
4363	24	1
5218	24	1
5987	24	1
6533	24	1
6584	24	1
6672	24	1
6929	24	1
7048	24	1
7095	24	1
9766	24	1
9935	24	1
10944	24	1
11129	24	1
22856	24	1
23092	24	1
23189	24	1
23326	24	1
23590	24	1
25940	24	1
51321	24	1
54893	24	1
55784	24	1
55930	24	1
79066	24	1
83891	24	1
84236	24	1
84624	24	1
91272	24	1
117289	24	1
144100	24	1
152002	24	1
157657	24	1
220042	24	1
256987	24	1
282996	24	1
345757	24	1
387921	24	1
933	23	1
1236	23	1
1499	23	1
1838	23	1
2081	23	1
2665	23	1
3418	23	1
3543	23	1
4289	23	1
4311	23	1
5527	23	1
6430	23	1
6868	23	1
7150	23	1
7204	23	1
7913	23	1
9229	23	1
9441	23	1
9603	23	1
9874	23	1
9938	23	1
10538	23	1
10868	23	1
23048	23	1
28957	23	1
29799	23	1
29982	23	1
51250	23	1
51542	23	1
54491	23	1
54541	23	1
55319	23	1
55670	23	1
55729	23	1
56990	23	1
57589	23	1
60673	23	1
64759	23	1
64768	23	1
80196	23	1
84706	23	1
91748	23	1
91860	23	1
92797	23	1
201633	23	1
223082	23	1
388272	23	1
400818	23	1
309	22	1
323	22	1
597	22	1
598	22	1
864	22	1
2590	22	1
3065	22	1
3575	22	1
5451	22	1
5578	22	1
5966	22	1
7022	22	1
7114	22	1
7465	22	1
8125	22	1
9448	22	1
9516	22	1
9736	22	1
9781	22	1
10186	22	1
11278	22	1
22800	22	1
22882	22	1
23433	22	1
25780	22	1
26137	22	1
55329	22	1
57620	22	1
79039	22	1
79657	22	1
79719	22	1
79939	22	1
80228	22	1
81615	22	1
84333	22	1
90427	22	1
92241	22	1
115416	22	1
131096	22	1
137075	22	1
137682	22	1
160365	22	1
168374	22	1
221472	22	1
283710	22	1
619279	22	1
2073	21	1
2331	21	1
2626	21	1
3344	21	1
3423	21	1
4033	21	1
4193	21	1
5152	21	1
6659	21	1
7029	21	1
7128	21	1
7414	21	1
8022	21	1
8073	21	1
9294	21	1
9830	21	1
9960	21	1
10198	21	1
10938	21	1
22934	21	1
23090	21	1
23315	21	1
26051	21	1
51329	21	1
51720	21	1
54469	21	1
54518	21	1
55114	21	1
55205	21	1
58516	21	1
59269	21	1
60481	21	1
79888	21	1
81788	21	1
83641	21	1
84057	21	1
84275	21	1
94241	21	1
116228	21	1
131583	21	1
136259	21	1
144699	21	1
256356	21	1
286046	21	1
374354	21	1
100271849	21	1
142	20	1
202	20	1
970	20	1
1729	20	1
1761	20	1
2140	20	1
3384	20	1
3709	20	1
3954	20	1
4012	20	1
4170	20	1
4601	20	1
5450	20	1
5793	20	1
6402	20	1
6513	20	1
6875	20	1
7060	20	1
7097	20	1
7316	20	1
7351	20	1
8030	20	1
8321	20	1
9620	20	1
9695	20	1
9811	20	1
9910	20	1
10059	20	1
22807	20	1
23105	20	1
23338	20	1
23394	20	1
23446	20	1
25897	20	1
27128	20	1
30011	20	1
50484	20	1
51274	20	1
51317	20	1
51427	20	1
54502	20	1
54622	20	1
54984	20	1
55103	20	1
55561	20	1
55824	20	1
56894	20	1
79139	20	1
79368	20	1
79605	20	1
79960	20	1
80067	20	1
80319	20	1
80709	20	1
80745	20	1
84171	20	1
84890	20	1
84894	20	1
116832	20	1
125228	20	1
162979	20	1
196415	20	1
201305	20	1
201799	20	1
255119	20	1
285148	20	1
387885	20	1
445815	20	1
753	19	1
901	19	1
1298	19	1
3899	19	1
4214	19	1
4643	19	1
5606	19	1
6446	19	1
6573	19	1
6664	19	1
7015	19	1
7514	19	1
7874	19	1
8568	19	1
8666	19	1
9019	19	1
9215	19	1
9592	19	1
9760	19	1
9770	19	1
9881	19	1
10221	19	1
10294	19	1
10657	19	1
10681	19	1
23143	19	1
23198	19	1
23261	19	1
23308	19	1
23314	19	1
23493	19	1
26112	19	1
26469	19	1
27101	19	1
27341	19	1
28984	19	1
51256	19	1
51366	19	1
51735	19	1
54438	19	1
54929	19	1
55536	19	1
55573	19	1
55653	19	1
57181	19	1
57542	19	1
63977	19	1
63979	19	1
64837	19	1
79596	19	1
79712	19	1
81567	19	1
81610	19	1
81693	19	1
84138	19	1
84364	19	1
84816	19	1
85315	19	1
94120	19	1
113263	19	1
116028	19	1
120071	19	1
140688	19	1
140707	19	1
151742	19	1
153020	19	1
169714	19	1
220972	19	1
257415	19	1
284058	19	1
285025	19	1
374655	19	1
98	18	1
214	18	1
240	18	1
1791	18	1
2672	18	1
3020	18	1
3055	18	1
3184	18	1
4194	18	1
4261	18	1
4299	18	1
5452	18	1
5494	18	1
5744	18	1
6711	18	1
7456	18	1
8503	18	1
8869	18	1
9612	18	1
9659	18	1
9663	18	1
9674	18	1
9697	18	1
10106	18	1
10129	18	1
10787	18	1
11021	18	1
23101	18	1
26018	18	1
29068	18	1
51058	18	1
55619	18	1
55697	18	1
55904	18	1
57480	18	1
57703	18	1
58508	18	1
64062	18	1
64083	18	1
64409	18	1
64744	18	1
64798	18	1
79096	18	1
79567	18	1
80012	18	1
81037	18	1
84307	18	1
84464	18	1
119559	18	1
125488	18	1
140469	18	1
154807	18	1
171023	18	1
259230	18	1
347902	18	1
728927	18	1
493	17	1
528	17	1
976	17	1
1021	17	1
1611	17	1
2869	17	1
3185	17	1
3588	17	1
4001	17	1
4300	17	1
4609	17	1
4715	17	1
4724	17	1
5073	17	1
5281	17	1
5366	17	1
5579	17	1
5588	17	1
5908	17	1
6482	17	1
6504	17	1
6727	17	1
6789	17	1
7074	17	1
7112	17	1
7322	17	1
7534	17	1
7535	17	1
7697	17	1
8226	17	1
8289	17	1
8744	17	1
9021	17	1
9043	17	1
9315	17	1
9341	17	1
9709	17	1
10231	17	1
10664	17	1
10975	17	1
11140	17	1
11221	17	1
22877	17	1
23078	17	1
23157	17	1
23236	17	1
23327	17	1
23523	17	1
23648	17	1
23705	17	1
25902	17	1
25932	17	1
25949	17	1
26002	17	1
26118	17	1
27258	17	1
27291	17	1
27342	17	1
51029	17	1
51571	17	1
51808	17	1
54507	17	1
54788	17	1
54800	17	1
54816	17	1
55690	17	1
55922	17	1
56951	17	1
57157	17	1
57379	17	1
57466	17	1
57728	17	1
58526	17	1
64225	17	1
81619	17	1
83856	17	1
83879	17	1
84957	17	1
88455	17	1
89766	17	1
130872	17	1
134353	17	1
137695	17	1
151556	17	1
154091	17	1
256021	17	1
283999	17	1
285971	17	1
286826	17	1
135	16	1
361	16	1
476	16	1
637	16	1
639	16	1
861	16	1
868	16	1
952	16	1
1633	16	1
1687	16	1
1870	16	1
2969	16	1
3109	16	1
3428	16	1
3738	16	1
3787	16	1
4172	16	1
5530	16	1
5724	16	1
6001	16	1
6119	16	1
6239	16	1
6404	16	1
6483	16	1
7185	16	1
7307	16	1
8209	16	1
8445	16	1
9208	16	1
9258	16	1
9261	16	1
9588	16	1
9619	16	1
9911	16	1
9962	16	1
10260	16	1
10270	16	1
10487	16	1
10499	16	1
10602	16	1
10973	16	1
10982	16	1
11004	16	1
23107	16	1
23112	16	1
23177	16	1
23268	16	1
23387	16	1
23592	16	1
25797	16	1
25885	16	1
30836	16	1
51097	16	1
51108	16	1
51696	16	1
54812	16	1
54899	16	1
54906	16	1
55062	16	1
55145	16	1
55435	16	1
55508	16	1
56171	16	1
57494	16	1
64167	16	1
64222	16	1
65108	16	1
65986	16	1
79037	16	1
79621	16	1
79627	16	1
79659	16	1
79980	16	1
80205	16	1
80207	16	1
84270	16	1
84679	16	1
84940	16	1
114836	16	1
115350	16	1
130355	16	1
135112	16	1
140710	16	1
150094	16	1
150684	16	1
150864	16	1
163702	16	1
201266	16	1
222166	16	1
253190	16	1
257144	16	1
348938	16	1
375567	16	1
387694	16	1
404636	16	1
643246	16	1
19	15	1
217	15	1
488	15	1
624	15	1
941	15	1
949	15	1
1445	15	1
1812	15	1
2683	15	1
2899	15	1
3308	15	1
3632	15	1
3676	15	1
4064	15	1
4131	15	1
4217	15	1
4245	15	1
4478	15	1
4602	15	1
4775	15	1
5162	15	1
5188	15	1
5581	15	1
5594	15	1
5880	15	1
5989	15	1
6004	15	1
6492	15	1
6518	15	1
7386	15	1
7408	15	1
7416	15	1
7805	15	1
7915	15	1
8013	15	1
8804	15	1
8837	15	1
8971	15	1
9134	15	1
9138	15	1
9168	15	1
9450	15	1
9522	15	1
9683	15	1
10096	15	1
10140	15	1
10531	15	1
10988	15	1
11174	15	1
22884	15	1
23002	15	1
23072	15	1
23085	15	1
23190	15	1
23231	15	1
25814	15	1
26984	15	1
27113	15	1
27164	15	1
29035	15	1
29116	15	1
51174	15	1
51218	15	1
51320	15	1
51552	15	1
53827	15	1
54101	15	1
54440	15	1
54463	15	1
54900	15	1
55014	15	1
55140	15	1
55186	15	1
55308	15	1
55832	15	1
55833	15	1
56006	15	1
56270	15	1
56905	15	1
56967	15	1
57018	15	1
57118	15	1
57496	15	1
57533	15	1
57707	15	1
60485	15	1
63915	15	1
64101	15	1
64746	15	1
64983	15	1
65268	15	1
79651	15	1
80765	15	1
81671	15	1
83931	15	1
84433	15	1
89849	15	1
89853	15	1
90273	15	1
90580	15	1
93621	15	1
115123	15	1
115650	15	1
116224	15	1
123016	15	1
130916	15	1
143686	15	1
144406	15	1
149699	15	1
151126	15	1
219333	15	1
221184	15	1
286676	15	1
349136	15	1
374786	15	1
389692	15	1
494188	15	1
651746	15	1
100129697	15	1
100130451	15	1
103	14	1
133	14	1
272	14	1
805	14	1
814	14	1
944	14	1
963	14	1
975	14	1
1002	14	1
1875	14	1
1946	14	1
1998	14	1
2005	14	1
2098	14	1
3460	14	1
3512	14	1
3930	14	1
3949	14	1
4091	14	1
4160	14	1
4739	14	1
4783	14	1
4798	14	1
5023	14	1
5048	14	1
5144	14	1
5980	14	1
6304	14	1
7109	14	1
7186	14	1
7247	14	1
7517	14	1
8412	14	1
8626	14	1
8725	14	1
8801	14	1
8973	14	1
9053	14	1
9124	14	1
9232	14	1
9586	14	1
9735	14	1
9788	14	1
10010	14	1
10015	14	1
10078	14	1
10391	14	1
10396	14	1
10498	14	1
10667	14	1
10952	14	1
23102	14	1
23221	14	1
23291	14	1
23389	14	1
23508	14	1
23522	14	1
23759	14	1
25758	14	1
25828	14	1
25925	14	1
26031	14	1
26511	14	1
26985	14	1
27065	14	1
29066	14	1
29072	14	1
29091	14	1
51073	14	1
51199	14	1
51434	14	1
51455	14	1
51531	14	1
51667	14	1
54461	14	1
54927	14	1
55240	14	1
55352	14	1
55591	14	1
55704	14	1
55728	14	1
56548	14	1
56910	14	1
56980	14	1
57007	14	1
57217	14	1
57415	14	1
57623	14	1
64005	14	1
64979	14	1
79648	14	1
79669	14	1
79758	14	1
79823	14	1
80183	14	1
80204	14	1
80326	14	1
84541	14	1
92610	14	1
93010	14	1
113622	14	1
114327	14	1
114908	14	1
115286	14	1
126308	14	1
129607	14	1
132989	14	1
144165	14	1
253558	14	1
283807	14	1
284805	14	1
340252	14	1
374868	14	1
102	13	1
288	13	1
311	13	1
397	13	1
403	13	1
526	13	1
567	13	1
657	13	1
836	13	1
962	13	1
1114	13	1
1345	13	1
1456	13	1
1604	13	1
1657	13	1
1756	13	1
2004	13	1
2033	13	1
2034	13	1
2060	13	1
2176	13	1
2800	13	1
2926	13	1
3162	13	1
3181	13	1
3569	13	1
3726	13	1
3748	13	1
3831	13	1
3927	13	1
4128	13	1
4605	13	1
4779	13	1
4815	13	1
4848	13	1
5295	13	1
5525	13	1
5533	13	1
5607	13	1
6224	13	1
6233	13	1
6433	13	1
6721	13	1
6733	13	1
6894	13	1
6903	13	1
6938	13	1
7357	13	1
7358	13	1
7404	13	1
7942	13	1
8653	13	1
8795	13	1
8884	13	1
8887	13	1
8925	13	1
8941	13	1
9135	13	1
9181	13	1
9447	13	1
9474	13	1
9517	13	1
9569	13	1
9679	13	1
9701	13	1
9849	13	1
9988	13	1
10006	13	1
10055	13	1
10114	13	1
10125	13	1
10135	13	1
10154	13	1
10208	13	1
10226	13	1
10252	13	1
10283	13	1
10318	13	1
10541	13	1
10565	13	1
10587	13	1
10985	13	1
11044	13	1
11146	13	1
11155	13	1
11165	13	1
22809	13	1
22902	13	1
23030	13	1
23064	13	1
23071	13	1
23139	13	1
23253	13	1
23266	13	1
23272	13	1
23324	13	1
23406	13	1
23528	13	1
24144	13	1
25959	13	1
26088	13	1
26119	13	1
27349	13	1
51020	13	1
51302	13	1
51535	13	1
51776	13	1
51816	13	1
54856	13	1
54877	13	1
55213	13	1
55234	13	1
55267	13	1
55652	13	1
55687	13	1
55733	13	1
55843	13	1
56521	13	1
57216	13	1
64077	13	1
64131	13	1
64393	13	1
64763	13	1
64771	13	1
64969	13	1
79019	13	1
79230	13	1
79618	13	1
79831	13	1
79961	13	1
79968	13	1
80380	13	1
81603	13	1
81606	13	1
81786	13	1
84101	13	1
84641	13	1
85365	13	1
85397	13	1
90441	13	1
125476	13	1
126868	13	1
128239	13	1
132320	13	1
136319	13	1
143279	13	1
145389	13	1
157680	13	1
163882	13	1
166785	13	1
201895	13	1
221037	13	1
222962	13	1
253827	13	1
254170	13	1
337867	13	1
339541	13	1
440829	13	1
767558	13	1
