# Supplementary material for: Cell type-selective disease-association of genes under high regulatory load
Source: Nucleic Acids Res. 2015 Oct 10;43(18):8839–55. doi: 10.1093/nar/gkv863 (PMC4605313; doi:10.1093/nar/gkv863)
Supplement: SUPPLEMENTARY DATA [file supp_gkv863_nar-01077-z-2015-File011.zip › HighEnhLoad_CellLine.MultipleMyeloma.BP_U-266_c01_10PCNT_02-Feb-2015.txt]

Entrez Gene ID	Nr Enh	H3K4me3 status
57492	88	1
23225	79	1
80757	77	1
9922	76	1
100423062	75	1
10018	74	1
596	72	1
1008	72	1
7764	72	1
84071	72	1
57118	71	1
10221	70	1
23239	68	1
81552	67	1
55915	64	1
4208	63	1
64682	63	1
8111	62	1
10154	62	1
51176	62	1
8537	61	1
83643	61	1
2309	60	1
4609	59	1
58480	58	1
8738	57	1
56979	57	1
3660	56	1
7128	56	1
7324	56	1
55904	56	1
64778	56	1
1603	54	1
2081	54	1
6733	54	1
286053	54	1
6482	53	1
7325	53	1
79718	53	1
639	52	1
9435	51	1
54855	51	1
729515	51	1
284058	50	1
2120	49	1
57619	49	1
63895	49	1
440193	49	1
5867	48	1
54834	48	1
79664	48	1
678	47	1
55636	47	1
56940	47	1
60468	47	1
285195	47	1
861	46	1
3720	46	1
5336	46	1
6095	46	1
8464	46	1
79370	46	1
345079	46	1
5937	45	1
92	44	1
988	44	1
5922	44	1
3384	43	1
23613	43	1
51621	43	1
81563	43	1
4289	42	1
9262	42	1
51429	42	1
79683	42	1
80267	42	1
473	41	1
3662	41	1
10801	41	1
359948	41	1
549	40	1
2530	40	1
3631	40	1
9425	40	1
25816	40	1
493753	40	1
2908	39	1
3295	39	1
9603	39	1
11217	39	1
57410	39	1
57496	39	1
5073	38	1
6164	38	1
8994	38	1
9232	38	1
10010	38	1
27101	38	1
55604	38	1
841	37	1
1778	37	1
10397	37	1
25829	37	1
64065	37	1
113263	37	1
400954	37	1
102	36	1
2745	36	1
2781	36	1
4121	36	1
4299	36	1
4616	36	1
5588	36	1
6119	36	1
6850	36	1
8428	36	1
10603	36	1
23228	36	1
25897	36	1
51061	36	1
51582	36	1
57507	36	1
79720	36	1
81567	36	1
136259	36	1
3572	35	1
3676	35	1
7874	35	1
8202	35	1
80790	35	1
3480	34	1
4149	34	1
5550	34	1
5793	34	1
7071	34	1
9576	34	1
10799	34	1
83786	34	1
91768	34	1
124540	34	1
388650	34	1
1106	33	1
5305	33	1
5527	33	1
6310	33	1
6446	33	1
6925	33	1
9759	33	1
22856	33	1
22936	33	1
23092	33	1
23429	33	1
27131	33	1
54880	33	1
57584	33	1
140432	33	1
1316	32	1
2788	32	1
5991	32	1
8303	32	1
8554	32	1
8774	32	1
26579	32	1
50807	32	1
51571	32	1
57458	32	1
151963	32	1
285051	32	1
399	31	1
2549	31	1
4124	31	1
5209	31	1
8289	31	1
8467	31	1
8869	31	1
9779	31	1
9804	31	1
22913	31	1
23389	31	1
51363	31	1
55573	31	1
79705	31	1
85019	31	1
138009	31	1
100144748	31	1
1998	30	1
2257	30	1
2590	30	1
2766	30	1
7223	30	1
7260	30	1
10454	30	1
23589	30	1
25797	30	1
50651	30	1
55133	30	1
57217	30	1
60675	30	1
64215	30	1
150094	30	1
203245	30	1
1030	29	1
1070	29	1
1847	29	1
2099	29	1
3705	29	1
4092	29	1
9628	29	1
9686	29	1
22823	29	1
23189	29	1
51274	29	1
64083	29	1
79048	29	1
80315	29	1
100506581	29	1
595	28	1
667	28	1
860	28	1
940	28	1
1997	28	1
3033	28	1
3096	28	1
3775	28	1
3778	28	1
4154	28	1
7074	28	1
7681	28	1
8050	28	1
8321	28	1
9697	28	1
10533	28	1
10602	28	1
10736	28	1
22806	28	1
22908	28	1
30011	28	1
54545	28	1
55328	28	1
57713	28	1
114804	28	1
152485	28	1
168374	28	1
400451	28	1
1112	27	1
2146	27	1
2889	27	1
4729	27	1
4897	27	1
6249	27	1
6311	27	1
6720	27	1
7090	27	1
9679	27	1
10166	27	1
22821	27	1
23345	27	1
57134	27	1
57178	27	1
63892	27	1
84062	27	1
84441	27	1
92017	27	1
81	26	1
654	26	1
1761	26	1
3607	26	1
3643	26	1
3707	26	1
4088	26	1
4602	26	1
4627	26	1
5095	26	1
5128	26	1
5218	26	1
5757	26	1
5908	26	1
6789	26	1
8553	26	1
8632	26	1
8898	26	1
9043	26	1
9267	26	1
9334	26	1
10105	26	1
23200	26	1
23338	26	1
23635	26	1
29761	26	1
51719	26	1
54541	26	1
56243	26	1
57181	26	1
57706	26	1
58508	26	1
79886	26	1
79960	26	1
87769	26	1
112616	26	1
128866	26	1
140688	26	1
729230	26	1
2886	25	1
3659	25	1
4217	25	1
4780	25	1
5093	25	1
5641	25	1
5914	25	1
6480	25	1
7832	25	1
7903	25	1
8365	25	1
9844	25	1
10097	25	1
10477	25	1
11021	25	1
11118	25	1
22934	25	1
26996	25	1
27314	25	1
51134	25	1
51569	25	1
51765	25	1
57600	25	1
151525	25	1
153396	25	1
157567	25	1
201595	25	1
222255	25	1
340441	25	1
345757	25	1
643246	25	1
103	24	1
598	24	1
622	24	1
1523	24	1
1946	24	1
2768	24	1
2888	24	1
3097	24	1
3709	24	1
4082	24	1
4325	24	1
4644	24	1
5087	24	1
5292	24	1
6400	24	1
6509	24	1
6672	24	1
6857	24	1
7187	24	1
8028	24	1
8626	24	1
9712	24	1
10370	24	1
23101	24	1
23446	24	1
23522	24	1
27250	24	1
51497	24	1
51564	24	1
53405	24	1
55294	24	1
55930	24	1
56171	24	1
57520	24	1
59339	24	1
64077	24	1
83549	24	1
83637	24	1
89857	24	1
93663	24	1
138050	24	1
154807	24	1
200734	24	1
220042	24	1
254251	24	1
414318	24	1
643314	24	1
1838	23	1
2139	23	1
2176	23	1
2302	23	1
2731	23	1
2762	23	1
3787	23	1
4209	23	1
5771	23	1
6382	23	1
6885	23	1
7443	23	1
8925	23	1
9026	23	1
9053	23	1
9830	23	1
10019	23	1
10140	23	1
10285	23	1
11163	23	1
22982	23	1
25885	23	1
25948	23	1
27244	23	1
27333	23	1
54517	23	1
54893	23	1
55084	23	1
55342	23	1
55967	23	1
57190	23	1
60561	23	1
65082	23	1
79605	23	1
80017	23	1
114327	23	1
145567	23	1
1630	22	1
2241	22	1
2296	22	1
2872	22	1
4085	22	1
4783	22	1
5163	22	1
6584	22	1
6678	22	1
6711	22	1
6727	22	1
7322	22	1
7386	22	1
7481	22	1
8761	22	1
9252	22	1
9467	22	1
9811	22	1
9861	22	1
10318	22	1
10365	22	1
10645	22	1
11057	22	1
11214	22	1
22837	22	1
23199	22	1
23764	22	1
51460	22	1
54093	22	1
54438	22	1
54758	22	1
54918	22	1
54986	22	1
55112	22	1
55145	22	1
55959	22	1
56890	22	1
57533	22	1
57620	22	1
57673	22	1
63951	22	1
64093	22	1
81578	22	1
83698	22	1
84779	22	1
133746	22	1
151556	22	1
382	21	1
388	21	1
475	21	1
843	21	1
900	21	1
970	21	1
2004	21	1
2131	21	1
5362	21	1
6328	21	1
6397	21	1
6856	21	1
7015	21	1
7738	21	1
7957	21	1
8178	21	1
8226	21	1
8540	21	1
9308	21	1
9474	21	1
9741	21	1
10659	21	1
22990	21	1
23603	21	1
25780	21	1
25861	21	1
26040	21	1
26051	21	1
27152	21	1
50515	21	1
54838	21	1
55313	21	1
55686	21	1
55690	21	1
56479	21	1
56984	21	1
63982	21	1
64798	21	1
64839	21	1
83658	21	1
83891	21	1
83943	21	1
85463	21	1
112574	21	1
122786	21	1
144404	21	1
145748	21	1
152559	21	1
154091	21	1
157680	21	1
166336	21	1
221472	21	1
257236	21	1
285971	21	1
353500	21	1
651746	21	1
1345	20	1
2113	20	1
3739	20	1
3782	20	1
4605	20	1
4967	20	1
5074	20	1
5818	20	1
6238	20	1
6304	20	1
6484	20	1
6675	20	1
7373	20	1
7494	20	1
7644	20	1
7852	20	1
8110	20	1
8140	20	1
9516	20	1
9732	20	1
9792	20	1
10678	20	1
11034	20	1
23078	20	1
23274	20	1
23473	20	1
23514	20	1
23543	20	1
25913	20	1
51097	20	1
51523	20	1
54407	20	1
55326	20	1
57211	20	1
58513	20	1
60489	20	1
64759	20	1
79890	20	1
80012	20	1
80205	20	1
80760	20	1
84159	20	1
84894	20	1
91869	20	1
93517	20	1
114798	20	1
123016	20	1
134111	20	1
144699	20	1
146059	20	1
149111	20	1
149951	20	1
256380	20	1
282996	20	1
389170	20	1
399979	20	1
642987	20	1
677	19	1
1016	19	1
1028	19	1
1490	19	1
1910	19	1
2122	19	1
2313	19	1
3185	19	1
3482	19	1
3784	19	1
4300	19	1
4898	19	1
4921	19	1
5094	19	1
5096	19	1
5996	19	1
6135	19	1
6240	19	1
6404	19	1
6657	19	1
6676	19	1
7786	19	1
8535	19	1
8970	19	1
9020	19	1
9139	19	1
9352	19	1
9456	19	1
9699	19	1
9938	19	1
10274	19	1
10402	19	1
10531	19	1
11227	19	1
23236	19	1
23243	19	1
25926	19	1
26002	19	1
26207	19	1
28957	19	1
28989	19	1
51477	19	1
53335	19	1
54806	19	1
54888	19	1
54980	19	1
57142	19	1
57561	19	1
57665	19	1
79776	19	1
83737	19	1
84909	19	1
85461	19	1
90427	19	1
91752	19	1
114883	19	1
126731	19	1
127018	19	1
130589	19	1
132320	19	1
286046	19	1
401024	19	1
590	18	1
1021	18	1
1104	18	1
1788	18	1
2066	18	1
2335	18	1
2778	18	1
2820	18	1
3192	18	1
3398	18	1
3512	18	1
3654	18	1
4179	18	1
4245	18	1
4920	18	1
5140	18	1
5744	18	1
6597	18	1
6786	18	1
6788	18	1
7037	18	1
7042	18	1
7070	18	1
7163	18	1
7405	18	1
7514	18	1
7697	18	1
8440	18	1
8744	18	1
8973	18	1
9134	18	1
9215	18	1
9649	18	1
9685	18	1
10499	18	1
10657	18	1
10672	18	1
10743	18	1
10923	18	1
23080	18	1
23085	18	1
23294	18	1
23523	18	1
26031	18	1
26973	18	1
27044	18	1
29035	18	1
29969	18	1
51128	18	1
51317	18	1
51379	18	1
51663	18	1
54149	18	1
54187	18	1
54205	18	1
54509	18	1
54984	18	1
55252	18	1
55267	18	1
55650	18	1
55914	18	1
55922	18	1
57623	18	1
63977	18	1
64067	18	1
79230	18	1
79442	18	1
83605	18	1
83988	18	1
84288	18	1
84940	18	1
89766	18	1
116224	18	1
127602	18	1
131566	18	1
132864	18	1
143872	18	1
257415	18	1
344787	18	1
348094	18	1
389289	18	1
399665	18	1
643836	18	1
273	17	1
309	17	1
801	17	1
817	17	1
857	17	1
1230	17	1
3251	17	1
3570	17	1
3708	17	1
3790	17	1
3845	17	1
4001	17	1
4012	17	1
4052	17	1
4067	17	1
4134	17	1
5664	17	1
5727	17	1
5987	17	1
6595	17	1
6659	17	1
6840	17	1
7086	17	1
7114	17	1
7456	17	1
7520	17	1
7532	17	1
7760	17	1
8208	17	1
8340	17	1
8651	17	1
9169	17	1
9451	17	1
9644	17	1
9797	17	1
9867	17	1
9873	17	1
10157	17	1
10163	17	1
10237	17	1
10243	17	1
10270	17	1
10371	17	1
10451	17	1
10771	17	1
10950	17	1
10971	17	1
10985	17	1
11107	17	1
22877	17	1
22902	17	1
22992	17	1
23013	17	1
23102	17	1
23157	17	1
23244	17	1
23250	17	1
23347	17	1
23499	17	1
25836	17	1
26502	17	1
27113	17	1
27342	17	1
51427	17	1
51454	17	1
54148	17	1
54788	17	1
54901	17	1
54952	17	1
55740	17	1
55854	17	1
56995	17	1
57050	17	1
57519	17	1
57621	17	1
64754	17	1
64837	17	1
79026	17	1
79888	17	1
84570	17	1
120227	17	1
128864	17	1
145508	17	1
146664	17	1
155038	17	1
167227	17	1
220988	17	1
222171	17	1
340252	17	1
401474	17	1
404672	17	1
25	16	1
182	16	1
636	16	1
836	16	1
858	16	1
1611	16	1
1739	16	1
2308	16	1
2534	16	1
2632	16	1
2782	16	1
3093	16	1
3326	16	1
3725	16	1
3737	16	1
3751	16	1
4478	16	1
4642	16	1
4947	16	1
5142	16	1
5962	16	1
6001	16	1
6432	16	1
6547	16	1
7006	16	1
7328	16	1
8073	16	1
8269	16	1
8395	16	1
8573	16	1
9231	16	1
9290	16	1
9375	16	1
9590	16	1
9601	16	1
9612	16	1
9619	16	1
9674	16	1
9709	16	1
9923	16	1
10767	16	1
10783	16	1
23075	16	1
23253	16	1
23291	16	1
23395	16	1
23433	16	1
23683	16	1
25932	16	1
25940	16	1
26010	16	1
26136	16	1
51174	16	1
51299	16	1
53616	16	1
54502	16	1
54828	16	1
56913	16	1
57162	16	1
57542	16	1
57630	16	1
60481	16	1
63915	16	1
65244	16	1
79155	16	1
79157	16	1
79692	16	1
79694	16	1
79831	16	1
80301	16	1
81037	16	1
81542	16	1
81610	16	1
84140	16	1
90273	16	1
92822	16	1
113130	16	1
113277	16	1
117584	16	1
130535	16	1
166815	16	1
171425	16	1
196528	16	1
201176	16	1
286336	16	1
374819	16	1
389549	16	1
644150	16	1
728927	16	1
109	15	1
805	15	1
1026	15	1
1031	15	1
1198	15	1
1633	15	1
1859	15	1
1915	15	1
1983	15	1
2036	15	1
2175	15	1
2185	15	1
2690	15	1
3092	15	1
3455	15	1
3738	15	1
3930	15	1
3959	15	1
4170	15	1
4363	15	1
4864	15	1
4893	15	1
4899	15	1
4929	15	1
5025	15	1
5090	15	1
5116	15	1
5264	15	1
5294	15	1
5311	15	1
5451	15	1
5495	15	1
5580	15	1
5704	15	1
5828	15	1
5834	15	1
5894	15	1
5966	15	1
6428	15	1
6430	15	1
6487	15	1
6533	15	1
6764	15	1
7035	15	1
7247	15	1
7334	15	1
7464	15	1
8021	15	1
8209	15	1
8224	15	1
8851	15	1
9014	15	1
9156	15	1
9181	15	1
9235	15	1
9263	15	1
9368	15	1
9733	15	1
9948	15	1
10055	15	1
10098	15	1
10473	15	1
10667	15	1
11077	15	1
11322	15	1
22807	15	1
22834	15	1
22907	15	1
23177	15	1
23181	15	1
23201	15	1
23263	15	1
23562	15	1
23604	15	1
26083	15	1
26994	15	1
27350	15	1
27436	15	1
51320	15	1
54522	15	1
54969	15	1
55207	15	1
55435	15	1
55512	15	1
55622	15	1
55626	15	1
55744	15	1
56261	15	1
56853	15	1
57018	15	1
57643	15	1
57758	15	1
59269	15	1
60386	15	1
64342	15	1
64410	15	1
64895	15	1
80183	15	1
80232	15	1
81539	15	1
81558	15	1
81671	15	1
81786	15	1
81790	15	1
83594	15	1
83696	15	1
84059	15	1
84251	15	1
84890	15	1
84969	15	1
90416	15	1
92579	15	1
92675	15	1
94241	15	1
113189	15	1
115123	15	1
116028	15	1
125111	15	1
132430	15	1
152100	15	1
164668	15	1
245806	15	1
253782	15	1
254065	15	1
284273	15	1
338773	15	1
387338	15	1
441250	15	1
730130	15	1
19	14	1
100	14	1
204	14	1
311	14	1
379	14	1
571	14	1
605	14	1
1052	14	1
1350	14	1
1454	14	1
2035	14	1
2262	14	1
2317	14	1
2620	14	1
2800	14	1
2957	14	1
3175	14	1
3397	14	1
3656	14	1
3710	14	1
4091	14	1
4205	14	1
4601	14	1
5037	14	1
5281	14	1
5534	14	1
5900	14	1
5903	14	1
6138	14	1
6195	14	1
6272	14	1
6314	14	1
6414	14	1
6453	14	1
6643	14	1
6827	14	1
6867	14	1
6870	14	1
6894	14	1
7091	14	1
7185	14	1
7430	14	1
7436	14	1
7511	14	1
7905	14	1
8125	14	1
8454	14	1
8460	14	1
8498	14	1
8527	14	1
8726	14	1
8881	14	1
9208	14	1
9429	14	1
9582	14	1
9736	14	1
9766	14	1
10014	14	1
10043	14	1
10403	14	1
11016	14	1
11083	14	1
11119	14	1
11140	14	1
11151	14	1
11153	14	1
22836	14	1
22909	14	1
22996	14	1
23005	14	1
23332	14	1
23408	14	1
23416	14	1
23431	14	1
25828	14	1
25941	14	1
25966	14	1
25980	14	1
26090	14	1
26137	14	1
51187	14	1
51218	14	1
51250	14	1
51347	14	1
51393	14	1
51696	14	1
51714	14	1
54892	14	1
54997	14	1
55069	14	1
55074	14	1
55103	14	1
55114	14	1
55277	14	1
55501	14	1
55593	14	1
55660	14	1
55726	14	1
55852	14	1
55870	14	1
56910	14	1
56997	14	1
57459	14	1
57486	14	1
57563	14	1
57575	14	1
57580	14	1
58516	14	1
63925	14	1
64395	14	1
64764	14	1
65110	14	1
65217	14	1
65220	14	1
79613	14	1
79719	14	1
79830	14	1
80323	14	1
81502	14	1
81550	14	1
81618	14	1
83648	14	1
83690	14	1
83937	14	1
84133	14	1
84957	14	1
89853	14	1
92906	14	1
93109	14	1
122060	14	1
128710	14	1
129293	14	1
136332	14	1
152002	14	1
154881	14	1
157638	14	1
160365	14	1
170691	14	1
196740	14	1
197257	14	1
197370	14	1
201475	14	1
220416	14	1
256021	14	1
283349	14	1
338809	14	1
399687	14	1
440712	14	1
100129792	14	1
48	13	1
90	13	1
120	13	1
307	13	1
528	13	1
640	13	1
656	13	1
696	13	1
752	13	1
952	13	1
962	13	1
1025	13	1
1056	13	1
1129	13	1
1435	13	1
1499	13	1
1525	13	1
1635	13	1
1734	13	1
2086	13	1
2353	13	1
2569	13	1
2639	13	1
2861	13	1
3020	13	1
3162	13	1
3241	13	1
3344	13	1
3399	13	1
3667	13	1
3980	13	1
4089	13	1
4214	13	1
4261	13	1
4792	13	1
4953	13	1
5007	13	1
5151	13	1
5188	13	1
5504	13	1
5607	13	1
5682	13	1
5687	13	1
5880	13	1
5912	13	1
6176	13	1
6224	13	1
6421	13	1
6451	13	1
6520	13	1
6793	13	1
6924	13	1
7077	13	1
7182	13	1
7186	13	1
7316	13	1
7388	13	1
7421	13	1
7516	13	1
7534	13	1
7587	13	1
8187	13	1
8379	13	1
8439	13	1
8459	13	1
8542	13	1
8760	13	1
8886	13	1
9172	13	1
9256	13	1
9441	13	1
9454	13	1
9750	13	1
9839	13	1
9957	13	1
10188	13	1
10226	13	1
10311	13	1
10320	13	1
10455	13	1
10479	13	1
10732	13	1
10972	13	1
11000	13	1
11004	13	1
11040	13	1
11278	13	1
22919	13	1
23064	13	1
23081	13	1
23112	13	1
23143	13	1
23308	13	1
23315	13	1
23365	13	1
23387	13	1
23457	13	1
23515	13	1
23527	13	1
23609	13	1
24144	13	1
25798	13	1
25909	13	1
26119	13	1
26151	13	1
27086	13	1
50859	13	1
50937	13	1
51131	13	1
51199	13	1
51465	13	1
51676	13	1
53349	13	1
54507	13	1
54995	13	1
55083	13	1
55253	13	1
55256	13	1
55308	13	1
55643	13	1
55670	13	1
55729	13	1
56155	13	1
56270	13	1
56907	13	1
56963	13	1
57120	13	1
57521	13	1
57553	13	1
60485	13	1
63917	13	1
63935	13	1
64207	13	1
64332	13	1
64432	13	1
64850	13	1
65083	13	1
79172	13	1
79600	13	1
79632	13	1
79643	13	1
79754	13	1
80765	13	1
80824	13	1
83593	13	1
83734	13	1
83856	13	1
84206	13	1
84629	13	1
84937	13	1
90390	13	1
91749	13	1
91775	13	1
91949	13	1
114793	13	1
114880	13	1
115294	13	1
117531	13	1
118426	13	1
118980	13	1
125058	13	1
129563	13	1
140739	13	1
144717	13	1
151473	13	1
167838	13	1
171023	13	1
201799	13	1
203328	13	1
254170	13	1
260425	13	1
339122	13	1
340351	13	1
374659	13	1
375298	13	1
375567	13	1
403314	13	1
