# Supplementary material for: Cell type-selective disease-association of genes under high regulatory load
Source: Nucleic Acids Res. 2015 Oct 10;43(18):8839–55. doi: 10.1093/nar/gkv863 (PMC4605313; doi:10.1093/nar/gkv863)
Supplement: SUPPLEMENTARY DATA [file supp_gkv863_nar-01077-z-2015-File011.zip › HighEnhLoad_CellLine.MantleCellLymphoma.BP_Z-138_c01_10PCNT_02-Feb-2015.txt]

Entrez Gene ID	Nr Enh	H3K4me3 status
2120	63	1
79370	60	1
7764	49	1
8537	47	1
23239	47	1
596	46	1
57492	46	1
220107	44	1
1523	43	1
80757	43	1
9620	42	1
10603	42	1
124540	42	1
5757	39	1
10801	39	1
1879	38	1
2590	38	1
23085	38	1
6310	36	1
144699	36	1
2766	34	1
64682	33	1
729515	33	1
9685	32	1
10198	32	1
55687	32	1
128866	32	1
359948	32	1
7852	31	1
2781	30	1
440193	30	1
4155	29	1
4214	29	1
5366	29	1
5788	29	1
22913	29	1
8111	28	1
22934	28	1
57521	28	1
57597	28	1
71	27	1
8869	27	1
10320	27	1
23225	27	1
4209	26	1
5336	26	1
7436	26	1
3543	25	1
6239	25	1
25885	25	1
26053	25	1
29121	25	1
54880	25	1
55504	25	1
83786	25	1
5116	24	1
8940	24	1
9922	24	1
23181	24	1
81552	24	1
5093	23	1
5581	23	1
55915	23	1
56940	23	1
57410	23	1
79643	23	1
1236	22	1
3659	22	1
4285	22	1
6595	22	1
9734	22	1
23308	22	1
51621	22	1
54758	22	1
56951	22	1
57217	22	1
91768	22	1
114794	22	1
146712	22	1
160365	22	1
339145	22	1
2034	21	1
3845	21	1
639	20	1
678	20	1
1880	20	1
3586	20	1
7204	20	1
8632	20	1
23199	20	1
27128	20	1
84056	20	1
100	19	1
2081	19	1
3146	19	1
3768	19	1
6584	19	1
9267	19	1
51329	19	1
85019	19	1
91526	19	1
115330	19	1
389692	19	1
400954	19	1
2317	18	1
4299	18	1
7324	18	1
8651	18	1
8732	18	1
10454	18	1
11142	18	1
22806	18	1
23005	18	1
23078	18	1
23274	18	1
23543	18	1
27101	18	1
51278	18	1
54980	18	1
55267	18	1
57178	18	1
80055	18	1
116224	18	1
389289	18	1
414318	18	1
613	17	1
1268	17	1
2549	17	1
2969	17	1
5606	17	1
6727	17	1
7416	17	1
8021	17	1
23613	17	1
28989	17	1
56731	17	1
79039	17	1
80790	17	1
90427	17	1
90701	17	1
151556	17	1
170394	17	1
104	16	1
598	16	1
864	16	1
975	16	1
1901	16	1
3418	16	1
3660	16	1
4088	16	1
4248	16	1
5142	16	1
6397	16	1
7456	16	1
8193	16	1
8209	16	1
8379	16	1
9804	16	1
10105	16	1
10140	16	1
10365	16	1
10806	16	1
11217	16	1
22807	16	1
23081	16	1
23094	16	1
23228	16	1
55904	16	1
57507	16	1
81671	16	1
285971	16	1
286336	16	1
387885	16	1
642968	16	1
677	15	1
1112	15	1
1840	15	1
2889	15	1
3096	15	1
3384	15	1
3635	15	1
3838	15	1
4160	15	1
5150	15	1
5154	15	1
5527	15	1
5607	15	1
6711	15	1
6745	15	1
6894	15	1
7776	15	1
8535	15	1
8609	15	1
8766	15	1
9043	15	1
9450	15	1
9603	15	1
9619	15	1
9779	15	1
9873	15	1
10078	15	1
10184	15	1
10771	15	1
22982	15	1
26090	15	1
51218	15	1
51321	15	1
51384	15	1
55205	15	1
55636	15	1
57134	15	1
83891	15	1
84159	15	1
90627	15	1
123016	15	1
128239	15	1
140688	15	1
196415	15	1
256987	15	1
283349	15	1
284805	15	1
387694	15	1
100130451	15	1
103	14	1
1316	14	1
1778	14	1
2731	14	1
3588	14	1
3662	14	1
5295	14	1
5341	14	1
5834	14	1
6256	14	1
6425	14	1
8467	14	1
8527	14	1
8681	14	1
9021	14	1
9256	14	1
10657	14	1
23101	14	1
26112	14	1
51174	14	1
51176	14	1
54541	14	1
55054	14	1
55103	14	1
55589	14	1
57713	14	1
58513	14	1
63979	14	1
79719	14	1
79789	14	1
79974	14	1
80228	14	1
83549	14	1
84062	14	1
89857	14	1
132989	14	1
168374	14	1
100137047	14	1
105	13	1
135	13	1
156	13	1
861	13	1
1838	13	1
3398	13	1
3399	13	1
3607	13	1
3632	13	1
5578	13	1
5983	13	1
7187	13	1
7805	13	1
8340	13	1
8553	13	1
8887	13	1
9172	13	1
9375	13	1
9569	13	1
9712	13	1
11214	13	1
22884	13	1
23143	13	1
25897	13	1
25940	13	1
27086	13	1
28957	13	1
50515	13	1
51363	13	1
54971	13	1
55342	13	1
57458	13	1
57589	13	1
79718	13	1
80183	13	1
80315	13	1
85395	13	1
85479	13	1
283999	13	1
338692	13	1
338809	13	1
493753	13	1
388	12	1
473	12	1
1028	12	1
3020	12	1
3454	12	1
4179	12	1
4602	12	1
4605	12	1
5079	12	1
5201	12	1
5774	12	1
5890	12	1
6119	12	1
6135	12	1
6404	12	1
6483	12	1
6487	12	1
6827	12	1
6856	12	1
7037	12	1
7163	12	1
7325	12	1
8073	12	1
8125	12	1
8140	12	1
8550	12	1
9019	12	1
9261	12	1
9474	12	1
9516	12	1
9679	12	1
9697	12	1
10019	12	1
10131	12	1
11091	12	1
23268	12	1
23389	12	1
23590	12	1
25780	12	1
26119	12	1
51429	12	1
51582	12	1
54566	12	1
54788	12	1
57571	12	1
79683	12	1
79720	12	1
79890	12	1
80196	12	1
80205	12	1
84236	12	1
93408	12	1
283416	12	1
643246	12	1
309	11	1
394	11	1
595	11	1
1198	11	1
1757	11	1
1788	11	1
2289	11	1
2494	11	1
2841	11	1
3181	11	1
3631	11	1
3676	11	1
4033	11	1
4092	11	1
4154	11	1
4616	11	1
4729	11	1
4773	11	1
6311	11	1
7112	11	1
7316	11	1
7534	11	1
7738	11	1
8437	11	1
8452	11	1
9181	11	1
9208	11	1
9663	11	1
9792	11	1
10221	11	1
10391	11	1
10645	11	1
11155	11	1
23013	11	1
23144	11	1
23164	11	1
23218	11	1
23493	11	1
23499	11	1
25949	11	1
25960	11	1
27250	11	1
51066	11	1
51134	11	1
51177	11	1
55122	11	1
55308	11	1
55885	11	1
55967	11	1
56270	11	1
56660	11	1
56990	11	1
57142	11	1
64077	11	1
64784	11	1
84418	11	1
89766	11	1
92241	11	1
113263	11	1
171389	11	1
221895	11	1
283710	11	1
285093	11	1
374819	11	1
554251	11	1
132	10	1
134	10	1
411	10	1
641	10	1
919	10	1
949	10	1
1385	10	1
1387	10	1
1998	10	1
2098	10	1
2308	10	1
2313	10	1
2782	10	1
2788	10	1
2885	10	1
2908	10	1
3033	10	1
3117	10	1
3572	10	1
3688	10	1
3720	10	1
3782	10	1
3954	10	1
4124	10	1
4217	10	1
4884	10	1
5029	10	1
5151	10	1
5307	10	1
5641	10	1
5687	10	1
5745	10	1
5771	10	1
5802	10	1
5906	10	1
6480	10	1
6509	10	1
6659	10	1
6664	10	1
7326	10	1
8428	10	1
8522	10	1
9380	10	1
9555	10	1
9623	10	1
9833	10	1
9938	10	1
10059	10	1
10171	10	1
10336	10	1
10672	10	1
10743	10	1
11339	10	1
22809	10	1
22823	10	1
23030	10	1
23077	10	1
23129	10	1
23200	10	1
23294	10	1
23495	10	1
29803	10	1
29940	10	1
51061	10	1
51316	10	1
51571	10	1
51735	10	1
55740	10	1
56902	10	1
56984	10	1
57460	10	1
57496	10	1
57535	10	1
57634	10	1
60386	10	1
60490	10	1
64746	10	1
79621	10	1
80153	10	1
80709	10	1
81786	10	1
84186	10	1
84678	10	1
89894	10	1
91272	10	1
113130	10	1
115701	10	1
121665	10	1
132864	10	1
150094	10	1
152485	10	1
155038	10	1
157567	10	1
171023	10	1
220988	10	1
317781	10	1
440712	10	1
643314	10	1
35	9	1
321	9	1
605	9	1
636	9	1
657	9	1
699	9	1
805	9	1
817	9	1
843	9	1
972	9	1
1997	9	1
2113	9	1
2117	9	1
2632	9	1
2768	9	1
2799	9	1
2957	9	1
3017	9	1
3123	9	1
3455	9	1
3482	9	1
3512	9	1
3727	9	1
3784	9	1
3930	9	1
4026	9	1
4146	9	1
4289	9	1
4608	9	1
5025	9	1
5073	9	1
5218	9	1
5450	9	1
5451	9	1
5465	9	1
5550	9	1
6301	9	1
6433	9	1
6938	9	1
7095	9	1
7100	9	1
7128	9	1
7405	9	1
7514	9	1
7799	9	1
8994	9	1
9124	9	1
9435	9	1
9695	9	1
10006	9	1
10166	9	1
10260	9	1
10274	9	1
10477	9	1
10499	9	1
10509	9	1
10659	9	1
10815	9	1
11343	9	1
22882	9	1
23075	9	1
23118	9	1
23158	9	1
23186	9	1
23272	9	1
23293	9	1
25932	9	1
26589	9	1
51250	9	1
51256	9	1
54806	9	1
55196	9	1
55573	9	1
55604	9	1
55619	9	1
55690	9	1
55729	9	1
56910	9	1
57591	9	1
58516	9	1
64764	9	1
79048	9	1
79705	9	1
80012	9	1
80760	9	1
81611	9	1
83606	9	1
84969	9	1
85457	9	1
89797	9	1
146664	9	1
160851	9	1
200734	9	1
201895	9	1
282996	9	1
285195	9	1
100130370	9	1
153	8	1
379	8	1
382	8	1
399	8	1
746	8	1
953	8	1
1026	8	1
1106	8	1
1729	8	1
1859	8	1
2837	8	1
2956	8	1
3090	8	1
3115	8	1
3122	8	1
3643	8	1
3708	8	1
3781	8	1
4082	8	1
4172	8	1
4261	8	1
4627	8	1
5551	8	1
5734	8	1
5877	8	1
5971	8	1
5991	8	1
6477	8	1
6482	8	1
6670	8	1
6720	8	1
6903	8	1
6935	8	1
7358	8	1
7465	8	1
7832	8	1
8303	8	1
8321	8	1
8344	8	1
8366	8	1
8395	8	1
8411	8	1
8412	8	1
8554	8	1
8660	8	1
8804	8	1
8832	8	1
8992	8	1
9522	8	1
9612	8	1
9689	8	1
9839	8	1
10252	8	1
10472	8	1
10473	8	1
10912	8	1
10938	8	1
10939	8	1
10973	8	1
11163	8	1
11221	8	1
11261	8	1
22870	8	1
22883	8	1
23224	8	1
23394	8	1
23433	8	1
23446	8	1
23522	8	1
25926	8	1
26136	8	1
26985	8	1
26996	8	1
27352	8	1
29066	8	1
29887	8	1
29949	8	1
29995	8	1
30836	8	1
51320	8	1
51564	8	1
51611	8	1
54838	8	1
54918	8	1
54991	8	1
55061	8	1
55207	8	1
55278	8	1
55512	8	1
55561	8	1
55653	8	1
55697	8	1
56160	8	1
56905	8	1
57050	8	1
57511	8	1
57561	8	1
60468	8	1
60561	8	1
64332	8	1
64342	8	1
64837	8	1
65110	8	1
79823	8	1
80162	8	1
80305	8	1
80325	8	1
80765	8	1
81550	8	1
83416	8	1
84171	8	1
84270	8	1
84299	8	1
84335	8	1
84448	8	1
84890	8	1
84913	8	1
84957	8	1
91748	8	1
94241	8	1
112616	8	1
114991	8	1
116349	8	1
116832	8	1
117584	8	1
125058	8	1
131583	8	1
136259	8	1
152002	8	1
155185	8	1
157848	8	1
160762	8	1
168455	8	1
220082	8	1
221184	8	1
259230	8	1
259282	8	1
339403	8	1
339448	8	1
340061	8	1
346389	8	1
349136	8	1
388650	8	1
401647	8	1
441168	8	1
642987	8	1
100144748	8	1
120	7	1
165	7	1
225	7	1
286	7	1
527	7	1
665	7	1
752	7	1
941	7	1
952	7	1
1124	7	1
1209	7	1
1345	7	1
1603	7	1
1915	7	1
2033	7	1
2064	7	1
2086	7	1
2099	7	1
2100	7	1
2146	7	1
2665	7	1
2965	7	1
3009	7	1
3111	7	1
3185	7	1
3344	7	1
3460	7	1
3487	7	1
3603	7	1
3642	7	1
3949	7	1
3980	7	1
4067	7	1
4089	7	1
4241	7	1
4363	7	1
4609	7	1
4636	7	1
4776	7	1
4814	7	1
4899	7	1
5281	7	1
5534	7	1
5836	7	1
5922	7	1
5987	7	1
6500	7	1
6513	7	1
6597	7	1
6929	7	1
7050	7	1
7109	7	1
7328	7	1
7410	7	1
7422	7	1
7532	7	1
7750	7	1
7804	7	1
8013	7	1
8082	7	1
8165	7	1
8289	7	1
8345	7	1
8346	7	1
8356	7	1
8363	7	1
8672	7	1
8728	7	1
8812	7	1
8837	7	1
9026	7	1
9057	7	1
9150	7	1
9169	7	1
9379	7	1
9696	7	1
9775	7	1
9811	7	1
9830	7	1
9859	7	1
9910	7	1
9933	7	1
9984	7	1
10090	7	1
10154	7	1
10237	7	1
10253	7	1
10311	7	1
10602	7	1
10630	7	1
10651	7	1
10654	7	1
10664	7	1
10766	7	1
10950	7	1
22919	7	1
23067	7	1
23175	7	1
23184	7	1
23201	7	1
23231	7	1
23299	7	1
23316	7	1
23326	7	1
23327	7	1
23580	7	1
25836	7	1
25913	7	1
26002	7	1
26074	7	1
26173	7	1
26986	7	1
27143	7	1
27235	7	1
27244	7	1
27291	7	1
27436	7	1
28984	7	1
29072	7	1
29103	7	1
29116	7	1
29982	7	1
50808	7	1
51020	7	1
51149	7	1
51667	7	1
51747	7	1
54108	7	1
54520	7	1
54536	7	1
54784	7	1
54893	7	1
54899	7	1
55114	7	1
55290	7	1
55608	7	1
55629	7	1
55922	7	1
56261	7	1
56913	7	1
56967	7	1
57118	7	1
57162	7	1
59339	7	1
64848	7	1
79071	7	1
79567	7	1
79706	7	1
79712	7	1
79733	7	1
79960	7	1
79980	7	1
80224	7	1
80319	7	1
81619	7	1
83541	7	1
83641	7	1
83856	7	1
83879	7	1
84465	7	1
84790	7	1
84937	7	1
85315	7	1
89796	7	1
112399	7	1
113277	7	1
114822	7	1
118813	7	1
124783	7	1
129787	7	1
140609	7	1
140710	7	1
144717	7	1
149840	7	1
151742	7	1
151903	7	1
153222	7	1
154791	7	1
154807	7	1
157638	7	1
157680	7	1
160518	7	1
171546	7	1
203328	7	1
221037	7	1
222962	7	1
257144	7	1
283383	7	1
284273	7	1
285025	7	1
317762	7	1
342184	7	1
347735	7	1
374403	7	1
374655	7	1
100127889	7	1
100996928	7	1
60	6	1
133	6	1
154	6	1
287	6	1
307	6	1
463	6	1
466	6	1
488	6	1
522	6	1
526	6	1
549	6	1
567	6	1
604	6	1
624	6	1
640	6	1
753	6	1
801	6	1
857	6	1
928	6	1
962	6	1
963	6	1
998	6	1
1104	6	1
1269	6	1
1310	6	1
1499	6	1
1615	6	1
1739	6	1
1843	6	1
1844	6	1
2004	6	1
2027	6	1
2181	6	1
2194	6	1
2254	6	1
2319	6	1
2321	6	1
2395	6	1
2535	6	1
2852	6	1
3091	6	1
3716	6	1
3725	6	1
3911	6	1
3939	6	1
4041	6	1
4048	6	1
4170	6	1
4208	6	1
4335	6	1
4691	6	1
4792	6	1
4835	6	1
4860	6	1
4864	6	1
4919	6	1
4953	6	1
5007	6	1
5162	6	1
5216	6	1
5292	6	1
5293	6	1
5294	6	1
5524	6	1
5536	6	1
5597	6	1
5768	6	1
5980	6	1
6046	6	1
6138	6	1
6164	6	1
6168	6	1
6233	6	1
6314	6	1
6328	6	1
6428	6	1
6585	6	1
6789	6	1
6850	6	1
6885	6	1
7074	6	1
7090	6	1
7253	6	1
7260	6	1
7322	6	1
7466	6	1
7481	6	1
7494	6	1
7528	6	1
7709	6	1
7846	6	1
8202	6	1
8204	6	1
8348	6	1
8355	6	1
8358	6	1
8365	6	1
8501	6	1
8626	6	1
8935	6	1
9120	6	1
9134	6	1
9214	6	1
9404	6	1
9465	6	1
9576	6	1
9601	6	1
9653	6	1
9750	6	1
9759	6	1
9857	6	1
9903	6	1
9908	6	1
9976	6	1
10097	6	1
10135	6	1
10208	6	1
10370	6	1
10451	6	1
10587	6	1
10635	6	1
10642	6	1
10643	6	1
10767	6	1
10863	6	1
10865	6	1
10985	6	1
11004	6	1
11278	6	1
22821	6	1
22856	6	1
22887	6	1
22992	6	1
23002	6	1
23011	6	1
23036	6	1
23092	6	1
23157	6	1
23279	6	1
23366	6	1
23528	6	1
23592	6	1
23635	6	1
25948	6	1
26052	6	1
26130	6	1
26502	6	1
27242	6	1
27342	6	1
27434	6	1
28955	6	1
28978	6	1
28981	6	1
29107	6	1
29761	6	1
29992	6	1
50809	6	1
51058	6	1
51108	6	1
51339	6	1
51366	6	1
51379	6	1
51434	6	1
51466	6	1
54407	6	1
54543	6	1
54584	6	1
54790	6	1
54891	6	1
55024	6	1
55080	6	1
55133	6	1
55144	6	1
55145	6	1
55256	6	1
55281	6	1
55315	6	1
55654	6	1
55660	6	1
55705	6	1
56155	6	1
56479	6	1
56521	6	1
56889	6	1
57121	6	1
57465	6	1
57673	6	1
58508	6	1
59342	6	1
59349	6	1
60673	6	1
63977	6	1
64072	6	1
64116	6	1
64207	6	1
64393	6	1
64395	6	1
64754	6	1
64802	6	1
65220	6	1
78996	6	1
79019	6	1
79109	6	1
79600	6	1
79813	6	1
80314	6	1
80727	6	1
81539	6	1
81558	6	1
81603	6	1
83593	6	1
83605	6	1
83734	6	1
83861	6	1
84057	6	1
84140	6	1
84187	6	1
84617	6	1
84629	6	1
84668	6	1
84706	6	1
84894	6	1
87769	6	1
89849	6	1
90324	6	1
90557	6	1
92346	6	1
92703	6	1
93210	6	1
112574	6	1
114327	6	1
114825	6	1
116028	6	1
117289	6	1
124245	6	1
125228	6	1
129563	6	1
132320	6	1
145567	6	1
146198	6	1
149420	6	1
153830	6	1
154881	6	1
161742	6	1
169200	6	1
171586	6	1
200844	6	1
201164	6	1
201305	6	1
201595	6	1
203245	6	1
221035	6	1
221472	6	1
221927	6	1
222223	6	1
222255	6	1
255967	6	1
256356	6	1
256380	6	1
267002	6	1
284004	6	1
284352	6	1
285268	6	1
286826	6	1
339487	6	1
345757	6	1
347734	6	1
375387	6	1
553158	6	1
100132406	6	1
