# Supplementary material for: Cell type-selective disease-association of genes under high regulatory load
Source: Nucleic Acids Res. 2015 Oct 10;43(18):8839–55. doi: 10.1093/nar/gkv863 (PMC4605313; doi:10.1093/nar/gkv863)
Supplement: SUPPLEMENTARY DATA [file supp_gkv863_nar-01077-z-2015-File011.zip › HighEnhLoad_CellLine.MantleCellLymphoma.BP_JVM-2_c01_10PCNT_02-Feb-2015.txt]

Entrez Gene ID	Nr Enh	H3K4me3 status
147381	329	1
6092	302	1
7026	226	1
100131827	207	1
23043	204	1
4685	199	1
5789	177	1
80206	177	1
57536	175	1
6514	163	1
8553	162	1
30011	161	1
6091	155	1
2766	149	1
83988	149	1
6310	140	1
23522	138	1
1879	135	1
124540	135	1
2908	134	1
6938	133	1
90871	133	1
3708	129	1
9380	126	1
84186	125	1
817	124	1
5218	124	1
8651	124	1
23274	124	1
5336	122	1
287	120	1
4208	120	1
54901	120	1
55294	119	1
1794	118	1
9792	118	1
50651	118	1
57211	118	1
3097	117	1
6720	117	1
100507341	116	1
473	115	1
2047	115	1
10499	115	1
22990	114	1
84898	114	1
23118	113	1
11214	112	1
55604	112	1
56990	112	1
23180	111	1
400954	111	1
3709	110	1
5991	110	1
23224	110	1
25897	110	1
667	109	1
56288	109	1
84529	109	1
7443	108	1
29761	108	1
678	107	1
4289	106	1
11030	106	1
54502	106	1
57224	105	1
9365	104	1
202559	104	1
2120	103	1
7386	102	1
23092	102	1
6653	100	1
596	99	1
677	99	1
3660	99	1
51571	99	1
92106	99	1
169792	99	1
403314	99	1
3090	98	1
182	97	1
23239	97	1
23293	97	1
27430	97	1
2100	96	1
8428	96	1
91526	96	1
5641	95	1
6659	95	1
8844	95	1
55904	95	1
221833	95	1
57458	94	1
79890	94	1
6733	93	1
7764	93	1
8452	93	1
728215	93	1
1007	92	1
4212	92	1
6461	92	1
23127	92	1
5188	91	1
6509	91	1
51735	91	1
57186	91	1
144245	91	1
166647	91	1
651746	91	1
23554	90	1
25926	90	1
55790	90	1
59269	90	1
50515	89	1
3782	88	1
26207	88	1
3751	87	1
10253	87	1
26130	87	1
57118	87	1
79109	87	1
1611	86	1
6711	86	1
10090	86	1
79370	86	1
8631	85	1
23143	85	1
23327	85	1
25816	85	1
55959	85	1
80055	85	1
650	84	1
1806	84	1
1906	84	1
2098	84	1
55226	84	1
103	83	1
2115	83	1
6240	83	1
8202	83	1
8613	83	1
10257	83	1
864	82	1
2731	82	1
3965	82	1
4739	82	1
6786	82	1
8925	82	1
1603	81	1
23081	81	1
63892	81	1
92017	81	1
136259	81	1
286183	81	1
9448	80	1
10221	80	1
55626	80	1
60685	80	1
80824	80	1
114781	80	1
1021	79	1
2534	79	1
3642	79	1
7187	79	1
8111	79	1
8321	79	1
9882	79	1
11222	79	1
22807	79	1
27333	79	1
57620	79	1
152100	79	1
2059	78	1
2317	78	1
3295	78	1
5578	78	1
9628	78	1
9874	78	1
10678	78	1
83643	78	1
90627	78	1
92014	78	1
2131	77	1
4067	77	1
5793	77	1
283807	77	1
2200	76	1
3096	76	1
4609	76	1
5305	76	1
7204	76	1
9833	76	1
10659	76	1
11217	76	1
57609	76	1
157567	76	1
392636	76	1
4299	75	1
5579	75	1
5800	75	1
8650	75	1
23094	75	1
23593	75	1
25841	75	1
51134	75	1
55313	75	1
64420	75	1
80790	75	1
89932	75	1
257415	75	1
286053	75	1
868	74	1
1612	74	1
3659	74	1
4126	74	1
5289	74	1
6671	74	1
8193	74	1
9873	74	1
23048	74	1
29916	74	1
54491	74	1
60481	74	1
91768	74	1
121665	74	1
132	73	1
6584	73	1
9576	73	1
9630	73	1
10868	73	1
55619	73	1
79658	73	1
4790	72	1
5588	72	1
80315	72	1
131034	72	1
153396	72	1
3705	71	1
4306	71	1
5890	71	1
8836	71	1
26031	71	1
50807	71	1
64410	71	1
93663	71	1
118426	71	1
5079	70	1
7128	70	1
10801	70	1
51719	70	1
58155	70	1
466	69	1
4643	69	1
5337	69	1
7324	69	1
54148	69	1
79776	69	1
84250	69	1
35	68	1
9334	68	1
57162	68	1
256021	68	1
5687	67	1
10602	67	1
26286	67	1
79730	67	1
79772	67	1
2122	66	1
4092	66	1
4947	66	1
5980	66	1
23240	66	1
55967	66	1
57630	66	1
221037	66	1
2776	65	1
8632	65	1
23291	65	1
346389	65	1
401474	65	1
4121	64	1
4217	64	1
51187	64	1
57575	64	1
57589	64	1
200424	64	1
1993	63	1
2176	63	1
5295	63	1
7405	63	1
23200	63	1
57181	63	1
80380	63	1
128710	63	1
1131	62	1
5529	62	1
9053	62	1
9267	62	1
9960	62	1
22848	62	1
28996	62	1
84909	62	1
144402	62	1
149297	62	1
168090	62	1
4300	61	1
6239	61	1
11163	61	1
23254	61	1
27436	61	1
57591	61	1
64771	61	1
84708	61	1
344148	61	1
387357	61	1
105	60	1
965	60	1
8503	60	1
10752	60	1
11252	60	1
23590	60	1
25913	60	1
54165	60	1
146691	60	1
155435	60	1
987	59	1
1316	59	1
1523	59	1
2889	59	1
3981	59	1
4154	59	1
8411	59	1
8767	59	1
22884	59	1
29982	59	1
56884	59	1
65125	59	1
113263	59	1
777	58	1
1946	58	1
2561	58	1
3593	58	1
5013	58	1
5037	58	1
9612	58	1
9695	58	1
22849	58	1
23272	58	1
25849	58	1
51256	58	1
51347	58	1
54454	58	1
55636	58	1
55686	58	1
64784	58	1
64881	58	1
83549	58	1
151888	58	1
214	57	1
476	57	1
4082	57	1
6482	57	1
22906	57	1
23243	57	1
25932	57	1
54438	57	1
55690	57	1
57584	57	1
84062	57	1
114818	57	1
1615	56	1
2820	56	1
3696	56	1
6942	56	1
8320	56	1
8559	56	1
10725	56	1
10743	56	1
23613	56	1
28957	56	1
54463	56	1
64101	56	1
64837	56	1
85019	56	1
89849	56	1
91749	56	1
116372	56	1
134429	56	1
152485	56	1
374786	56	1
1662	55	1
2745	55	1
3093	55	1
3267	55	1
3398	55	1
4134	55	1
5209	55	1
7903	55	1
9019	55	1
9779	55	1
23012	55	1
29116	55	1
51366	55	1
54212	55	1
56905	55	1
57142	55	1
57706	55	1
83786	55	1
84894	55	1
84940	55	1
133522	55	1
440193	55	1
734	54	1
1687	54	1
1997	54	1
2335	54	1
2530	54	1
4646	54	1
5090	54	1
6224	54	1
7097	54	1
7852	54	1
8440	54	1
8766	54	1
9712	54	1
10274	54	1
10803	54	1
11343	54	1
23102	54	1
23139	54	1
23228	54	1
27247	54	1
27352	54	1
29123	54	1
51809	54	1
56940	54	1
57410	54	1
57623	54	1
64215	54	1
79643	54	1
80067	54	1
89978	54	1
100287036	54	1
1846	53	1
1854	53	1
2140	53	1
2672	53	1
4012	53	1
6001	53	1
6672	53	1
7163	53	1
7371	53	1
8028	53	1
9586	53	1
22907	53	1
23301	53	1
50618	53	1
57580	53	1
167227	53	1
387129	53	1
4001	52	1
6624	52	1
7029	52	1
9263	52	1
23036	52	1
23077	52	1
51555	52	1
55207	52	1
55915	52	1
57521	52	1
60386	52	1
79048	52	1
80325	52	1
81693	52	1
89853	52	1
283349	52	1
284273	52	1
2869	51	1
4155	51	1
6505	51	1
6714	51	1
6935	51	1
8672	51	1
9750	51	1
10184	51	1
22936	51	1
23244	51	1
23333	51	1
23387	51	1
25898	51	1
53616	51	1
55227	51	1
59339	51	1
60678	51	1
81552	51	1
84869	51	1
93517	51	1
147	50	1
157	50	1
286	50	1
399	50	1
1008	50	1
2054	50	1
3418	50	1
4478	50	1
5096	50	1
6902	50	1
7798	50	1
8869	50	1
9044	50	1
11221	50	1
22913	50	1
23158	50	1
27044	50	1
57484	50	1
57553	50	1
64207	50	1
83856	50	1
115426	50	1
131405	50	1
135112	50	1
220988	50	1
1052	49	1
2799	49	1
2885	49	1
5019	49	1
5150	49	1
6314	49	1
6940	49	1
7481	49	1
8994	49	1
9425	49	1
9685	49	1
9819	49	1
10371	49	1
10767	49	1
22856	49	1
54518	49	1
57492	49	1
80314	49	1
90441	49	1
91752	49	1
135114	49	1
338809	49	1
387694	49	1
395	48	1
1112	48	1
2259	48	1
3631	48	1
3799	48	1
5366	48	1
7325	48	1
7357	48	1
7738	48	1
8289	48	1
8495	48	1
9167	48	1
9252	48	1
9861	48	1
9922	48	1
23028	48	1
23604	48	1
26511	48	1
50484	48	1
54914	48	1
54918	48	1
55129	48	1
55254	48	1
60490	48	1
80205	48	1
152002	48	1
220047	48	1
284058	48	1
389170	48	1
493753	48	1
87	47	1
785	47	1
2099	47	1
4149	47	1
5151	47	1
8301	47	1
8340	47	1
8621	47	1
9358	47	1
51582	47	1
51669	47	1
54205	47	1
55122	47	1
57514	47	1
57563	47	1
57705	47	1
64750	47	1
79705	47	1
84159	47	1
94134	47	1
221416	47	1
254170	47	1
2262	46	1
2744	46	1
4345	46	1
5093	46	1
5451	46	1
9962	46	1
10019	46	1
10311	46	1
23225	46	1
23261	46	1
25831	46	1
54790	46	1
56938	46	1
90523	46	1
117608	46	1
150483	46	1
150684	46	1
150864	46	1
200844	46	1
388962	46	1
2060	45	1
5028	45	1
5998	45	1
6867	45	1
8226	45	1
8732	45	1
9315	45	1
9736	45	1
10042	45	1
10154	45	1
10163	45	1
10166	45	1
23002	45	1
23303	45	1
23514	45	1
51523	45	1
51621	45	1
54541	45	1
54828	45	1
57150	45	1
81796	45	1
83891	45	1
85315	45	1
92241	45	1
112399	45	1
345757	45	1
401494	45	1
444	44	1
900	44	1
1847	44	1
2241	44	1
3672	44	1
5293	44	1
5738	44	1
6496	44	1
6745	44	1
6928	44	1
8715	44	1
9069	44	1
27242	44	1
51061	44	1
51232	44	1
57713	44	1
80267	44	1
81603	44	1
145567	44	1
154467	44	1
158358	44	1
285025	44	1
406	43	1
762	43	1
1739	43	1
2185	43	1
2560	43	1
3775	43	1
5335	43	1
5604	43	1
5796	43	1
6047	43	1
6487	43	1
6595	43	1
7150	43	1
7799	43	1
7855	43	1
9132	43	1
9162	43	1
9341	43	1
10370	43	1
11057	43	1
22806	43	1
22996	43	1
23047	43	1
55054	43	1
56910	43	1
58508	43	1
79823	43	1
84669	43	1
112616	43	1
114883	43	1
157638	43	1
200734	43	1
223082	43	1
729515	43	1
622	42	1
1268	42	1
2272	42	1
3423	42	1
3673	42	1
5906	42	1
6119	42	1
8546	42	1
9692	42	1
9844	42	1
10302	42	1
10758	42	1
22822	42	1
23215	42	1
25949	42	1
51339	42	1
54476	42	1
54951	42	1
55509	42	1
55670	42	1
55809	42	1
64083	42	1
64374	42	1
79632	42	1
81831	42	1
124359	42	1
144699	42	1
171023	42	1
201266	42	1
307	41	1
382	41	1
1345	41	1
1838	41	1
2886	41	1
3987	41	1
4602	41	1
5784	41	1
5922	41	1
6311	41	1
7410	41	1
8204	41	1
9811	41	1
10049	41	1
23589	41	1
51072	41	1
51278	41	1
51700	41	1
54602	41	1
56548	41	1
79618	41	1
83593	41	1
84465	41	1
84679	41	1
114991	41	1
118987	41	1
123016	41	1
128866	41	1
130872	41	1
571	40	1
814	40	1
961	40	1
1310	40	1
1901	40	1
2180	40	1
2620	40	1
2693	40	1
3148	40	1
4775	40	1
5788	40	1
5828	40	1
5893	40	1
5911	40	1
6875	40	1
7006	40	1
7444	40	1
8573	40	1
9452	40	1
9663	40	1
9933	40	1
10260	40	1
10294	40	1
10320	40	1
23041	40	1
23213	40	1
23332	40	1
25976	40	1
26061	40	1
28232	40	1
30819	40	1
51542	40	1
54815	40	1
54842	40	1
55634	40	1
64395	40	1
79591	40	1
79668	40	1
84249	40	1
117584	40	1
221937	40	1
266727	40	1
374819	40	1
598	39	1
1326	39	1
2334	39	1
2549	39	1
2683	39	1
3091	39	1
3980	39	1
4316	39	1
4627	39	1
4802	39	1
5058	39	1
5552	39	1
6309	39	1
6555	39	1
6717	39	1
6793	39	1
7071	39	1
7114	39	1
8073	39	1
8467	39	1
9262	39	1
9867	39	1
11000	39	1
11103	39	1
11278	39	1
22876	39	1
23338	39	1
23534	39	1
27250	39	1
29887	39	1
51218	39	1
51299	39	1
54812	39	1
56987	39	1
83594	39	1
140688	39	1
151112	39	1
157680	39	1
168374	39	1
196528	39	1
253558	39	1
346007	39	1
348094	39	1
374655	39	1
135	38	1
309	38	1
317	38	1
953	38	1
1104	38	1
1106	38	1
2113	38	1
4898	38	1
5128	38	1
7328	38	1
8460	38	1
8975	38	1
9169	38	1
9290	38	1
9770	38	1
10068	38	1
10409	38	1
11021	38	1
22800	38	1
23405	38	1
23446	38	1
25836	38	1
51199	38	1
55277	38	1
56888	38	1
57217	38	1
60485	38	1
83641	38	1
84957	38	1
91133	38	1
91272	38	1
130367	38	1
131583	38	1
171546	38	1
221491	38	1
351	37	1
641	37	1
841	37	1
943	37	1
1075	37	1
1757	37	1
1788	37	1
3662	37	1
3725	37	1
3732	37	1
3781	37	1
4124	37	1
5603	37	1
5903	37	1
7133	37	1
7430	37	1
8805	37	1
9261	37	1
9672	37	1
9698	37	1
10056	37	1
10651	37	1
10875	37	1
11165	37	1
11215	37	1
23335	37	1
25937	37	1
26225	37	1
29094	37	1
29969	37	1
51108	37	1
54517	37	1
54927	37	1
55173	37	1
55234	37	1
55744	37	1
55843	37	1
64222	37	1
79879	37	1
84056	37	1
84189	37	1
91057	37	1
201799	37	1
285220	37	1
347902	37	1
389941	37	1
113	36	1
673	36	1
780	36	1
1070	36	1
2632	36	1
2932	36	1
4063	36	1
4708	36	1
4772	36	1
5217	36	1
6504	36	1
6674	36	1
7227	36	1
8030	36	1
8856	36	1
9025	36	1
9242	36	1
9522	36	1
10135	36	1
10396	36	1
10667	36	1
22882	36	1
23315	36	1
23531	36	1
27067	36	1
51320	36	1
51765	36	1
54861	36	1
55144	36	1
56950	36	1
64778	36	1
79071	36	1
79960	36	1
80017	36	1
83930	36	1
90799	36	1
91748	36	1
112840	36	1
114804	36	1
127544	36	1
151525	36	1
494470	36	1
639	35	1
1690	35	1
1778	35	1
1871	35	1
2081	35	1
2182	35	1
2302	35	1
2768	35	1
3382	35	1
3572	35	1
3635	35	1
4688	35	1
4899	35	1
5257	35	1
5724	35	1
5983	35	1
6138	35	1
6430	35	1
7456	35	1
9766	35	1
10657	35	1
11016	35	1
22883	35	1
23164	35	1
23505	35	1
25771	35	1
26053	35	1
27334	35	1
27342	35	1
29072	35	1
51174	35	1
51552	35	1
51678	35	1
54545	35	1
79657	35	1
79683	35	1
80301	35	1
81537	35	1
81671	35	1
121536	35	1
140469	35	1
152573	35	1
200728	35	1
340152	35	1
970	34	1
1389	34	1
1859	34	1
3146	34	1
3915	34	1
5074	34	1
7874	34	1
9100	34	1
9232	34	1
9450	34	1
9991	34	1
10097	34	1
10285	34	1
10973	34	1
23013	34	1
23101	34	1
23394	34	1
23760	34	1
23761	34	1
23767	34	1
25901	34	1
26128	34	1
26224	34	1
30844	34	1
54843	34	1
54926	34	1
54989	34	1
55765	34	1
55833	34	1
57222	34	1
57459	34	1
57556	34	1
64097	34	1
64343	34	1
79139	34	1
81618	34	1
84280	34	1
116496	34	1
151556	34	1
154141	34	1
154807	34	1
160335	34	1
160760	34	1
201595	34	1
219333	34	1
219771	34	1
258010	34	1
285527	34	1
100127889	34	1
522	33	1
688	33	1
832	33	1
846	33	1
894	33	1
5018	33	1
5519	33	1
5594	33	1
5799	33	1
5966	33	1
6789	33	1
6856	33	1
7322	33	1
8942	33	1
9202	33	1
9931	33	1
10105	33	1
10203	33	1
10283	33	1
10392	33	1
10943	33	1
22850	33	1
22908	33	1
23253	33	1
23603	33	1
25885	33	1
26960	33	1
29760	33	1
50615	33	1
51274	33	1
51554	33	1
54407	33	1
55030	33	1
55924	33	1
57710	33	1
63917	33	1
64283	33	1
65979	33	1
79789	33	1
79932	33	1
90390	33	1
94120	33	1
114836	33	1
200150	33	1
283416	33	1
389072	33	1
401145	33	1
1635	32	1
2982	32	1
3344	32	1
3460	32	1
3574	32	1
3676	32	1
4175	32	1
5597	32	1
6558	32	1
6721	32	1
6932	32	1
7326	32	1
7879	32	1
8542	32	1
8600	32	1
8667	32	1
8743	32	1
8832	32	1
9043	32	1
9441	32	1
9926	32	1
10447	32	1
11174	32	1
11320	32	1
22863	32	1
23186	32	1
25834	32	1
27032	32	1
27314	32	1
51742	32	1
54103	32	1
54554	32	1
55069	32	1
55617	32	1
55653	32	1
55922	32	1
56479	32	1
79155	32	1
79939	32	1
83983	32	1
84678	32	1
90624	32	1
115123	32	1
116985	32	1
151903	32	1
221981	32	1
222194	32	1
284695	32	1
100131211	32	1
29	31	1
100	31	1
753	31	1
861	31	1
1889	31	1
2827	31	1
2842	31	1
4216	31	1
4261	31	1
4293	31	1
4644	31	1
4864	31	1
5341	31	1
5494	31	1
6477	31	1
6772	31	1
7050	31	1
7403	31	1
7871	31	1
8239	31	1
9217	31	1
9723	31	1
11146	31	1
11157	31	1
23095	31	1
23105	31	1
23214	31	1
23583	31	1
23635	31	1
26040	31	1
27068	31	1
29994	31	1
51128	31	1
51714	31	1
54102	31	1
55332	31	1
55339	31	1
55342	31	1
55608	31	1
55870	31	1
57178	31	1
57533	31	1
57724	31	1
79094	31	1
81550	31	1
83478	31	1
84034	31	1
84456	31	1
84552	31	1
89857	31	1
146059	31	1
154881	31	1
201164	31	1
221468	31	1
256356	31	1
282996	31	1
343990	31	1
359948	31	1
552889	31	1
38	30	1
637	30	1
659	30	1
942	30	1
1236	30	1
2289	30	1
2665	30	1
2903	30	1
4172	30	1
4792	30	1
5453	30	1
6195	30	1
7247	30	1
8208	30	1
8626	30	1
8726	30	1
8874	30	1
9686	30	1
10006	30	1
10111	30	1
10140	30	1
22934	30	1
23157	30	1
23395	30	1
23499	30	1
23562	30	1
25940	30	1
51663	30	1
51676	30	1
54980	30	1
54986	30	1
55349	30	1
55650	30	1
57504	30	1
57669	30	1
63905	30	1
64928	30	1
80319	30	1
81619	30	1
81624	30	1
84826	30	1
116028	30	1
116984	30	1
137075	30	1
143686	30	1
144715	30	1
221184	30	1
554251	30	1
488	29	1
636	29	1
776	29	1
1432	29	1
1728	29	1
2137	29	1
2313	29	1
2643	29	1
3566	29	1
4179	29	1
4780	29	1
5527	29	1
5586	29	1
5607	29	1
5932	29	1
7086	29	1
7267	29	1
7709	29	1
7763	29	1
8507	29	1
9887	29	1
10643	29	1
10672	29	1
10745	29	1
10799	29	1
23498	29	1
25930	29	1
26009	29	1
54896	29	1
55756	29	1
55788	29	1
56655	29	1
56895	29	1
56952	29	1
57097	29	1
57534	29	1
65250	29	1
80045	29	1
80196	29	1
80777	29	1
81610	29	1
83605	29	1
83657	29	1
84329	29	1
90268	29	1
146850	29	1
196527	29	1
220963	29	1
253832	29	1
256130	29	1
284618	29	1
403313	29	1
643314	29	1
