# Supplementary material for: Cell type-selective disease-association of genes under high regulatory load
Source: Nucleic Acids Res. 2015 Oct 10;43(18):8839–55. doi: 10.1093/nar/gkv863 (PMC4605313; doi:10.1093/nar/gkv863)
Supplement: SUPPLEMENTARY DATA [file supp_gkv863_nar-01077-z-2015-File011.zip › HighEnhLoad_CellLine.GerminalCenterBCellLike.BP_SU-DHL-5_c01_10PCNT_02-Feb-2015.txt]

Entrez Gene ID	Nr Enh	H3K4me3 status
4026	204	1
2308	136	1
604	130	1
1603	117	1
57507	113	1
5795	111	1
23180	110	1
84186	106	1
4609	105	1
92106	105	1
7764	102	1
9380	101	1
10451	100	1
57511	99	1
10603	98	1
26053	97	1
64067	97	1
29957	96	1
23175	91	1
8618	90	1
28951	90	1
5788	89	1
27086	89	1
5451	88	1
1879	86	1
50515	86	1
81615	86	1
2908	84	1
344148	84	1
7852	81	1
5336	80	1
23075	79	1
1523	78	1
23224	76	1
23543	76	1
124540	76	1
3709	75	1
26031	75	1
56660	74	1
2100	70	1
3091	70	1
6480	70	1
9760	70	1
79666	69	1
2494	68	1
9771	68	1
9792	68	1
100144748	67	1
1946	66	1
10320	66	1
79657	66	1
8439	65	1
23272	65	1
55328	65	1
375057	65	1
51571	64	1
2956	63	1
3707	63	1
5079	63	1
9679	63	1
64077	63	1
79718	63	1
93517	63	1
1615	62	1
6509	62	1
10988	61	1
23240	61	1
50807	61	1
2176	60	1
6925	60	1
90627	60	1
5983	59	1
8202	59	1
84329	59	1
677	58	1
11278	58	1
22879	58	1
79705	58	1
127124	58	1
347902	58	1
1778	57	1
4067	57	1
6653	57	1
10672	57	1
22856	57	1
23613	57	1
3660	56	1
4643	56	1
8940	56	1
9262	56	1
9712	56	1
137075	56	1
374819	56	1
5527	55	1
8651	55	1
9833	55	1
79600	55	1
9258	54	1
10801	54	1
23274	54	1
51562	54	1
55591	54	1
6224	53	1
8600	53	1
11122	53	1
23225	53	1
23528	53	1
26137	53	1
27314	53	1
81846	53	1
4772	52	1
5581	52	1
84056	52	1
89857	52	1
4848	51	1
8543	51	1
84909	51	1
214	50	1
2885	50	1
5890	50	1
23092	50	1
55729	50	1
57094	50	1
57520	50	1
79712	50	1
3146	49	1
8111	49	1
9686	49	1
9750	49	1
10565	49	1
23189	49	1
55784	49	1
60386	49	1
6595	48	1
7436	48	1
8226	48	1
8829	48	1
11214	48	1
25816	48	1
54187	48	1
80820	48	1
157657	48	1
220042	48	1
2530	47	1
6721	47	1
25926	47	1
28957	47	1
59269	47	1
60468	47	1
201595	47	1
359948	47	1
868	46	1
7050	46	1
23366	46	1
79659	46	1
256227	46	1
344787	46	1
2113	45	1
2140	45	1
10010	45	1
440829	45	1
100	44	1
2120	44	1
6503	44	1
10184	44	1
55103	44	1
55342	44	1
116028	44	1
688	43	1
3295	43	1
9839	43	1
10018	43	1
30011	43	1
896	42	1
4093	42	1
5142	42	1
8452	42	1
23462	42	1
51719	42	1
64682	42	1
140609	42	1
2483	41	1
5218	41	1
7456	41	1
10097	41	1
10533	41	1
151556	41	1
153020	41	1
440193	41	1
817	40	1
9804	40	1
22806	40	1
22823	40	1
23394	40	1
57162	40	1
57410	40	1
84057	40	1
153396	40	1
285025	40	1
705	39	1
1840	39	1
2782	39	1
9938	39	1
11021	39	1
11142	39	1
11217	39	1
55653	39	1
79746	39	1
81619	39	1
83786	39	1
387923	39	1
388650	39	1
287	38	1
3184	38	1
4149	38	1
4208	38	1
9788	38	1
22954	38	1
51174	38	1
54899	38	1
64410	38	1
113263	38	1
166824	38	1
309	37	1
399	37	1
473	37	1
5162	37	1
5494	37	1
9394	37	1
9695	37	1
10240	37	1
55573	37	1
55833	37	1
64072	37	1
79823	37	1
81671	37	1
83648	37	1
203245	37	1
4175	36	1
4715	36	1
6397	36	1
7038	36	1
8437	36	1
11157	36	1
22883	36	1
26207	36	1
55536	36	1
55824	36	1
65220	36	1
79024	36	1
81544	36	1
116832	36	1
140469	36	1
144699	36	1
223082	36	1
399665	36	1
651746	36	1
651	35	1
9229	35	1
9734	35	1
10541	35	1
23245	35	1
51321	35	1
55277	35	1
79618	35	1
91526	35	1
118788	35	1
152485	35	1
170692	35	1
2098	34	1
3659	34	1
6672	34	1
7150	34	1
7832	34	1
8321	34	1
10454	34	1
23002	34	1
23143	34	1
23386	34	1
23590	34	1
23705	34	1
57591	34	1
117177	34	1
862	33	1
2781	33	1
4248	33	1
4603	33	1
5093	33	1
5724	33	1
7090	33	1
7465	33	1
8728	33	1
23085	33	1
64097	33	1
80055	33	1
200734	33	1
3838	32	1
4289	32	1
5452	32	1
6662	32	1
7324	32	1
7534	32	1
9294	32	1
22837	32	1
23078	32	1
23303	32	1
26112	32	1
27345	32	1
51621	32	1
114800	32	1
129607	32	1
255119	32	1
3399	31	1
4155	31	1
4773	31	1
5341	31	1
5450	31	1
5578	31	1
5994	31	1
6720	31	1
6856	31	1
7942	31	1
9150	31	1
9910	31	1
23218	31	1
23522	31	1
27352	31	1
54205	31	1
54980	31	1
55205	31	1
55544	31	1
90701	31	1
1786	30	1
1847	30	1
2590	30	1
2869	30	1
4033	30	1
5580	30	1
6001	30	1
7086	30	1
9019	30	1
9261	30	1
9583	30	1
9603	30	1
10318	30	1
23101	30	1
23338	30	1
27242	30	1
29119	30	1
53335	30	1
55054	30	1
56990	30	1
79370	30	1
84525	30	1
196415	30	1
411	29	1
864	29	1
1611	29	1
3632	29	1
3635	29	1
4128	29	1
4154	29	1
4775	29	1
5922	29	1
7163	29	1
7185	29	1
9315	29	1
23139	29	1
51218	29	1
51542	29	1
55199	29	1
55294	29	1
84312	29	1
114836	29	1
136259	29	1
145389	29	1
150094	29	1
220213	29	1
222166	29	1
387921	29	1
554251	29	1
1512	28	1
2313	28	1
3732	28	1
5307	28	1
5577	28	1
5971	28	1
6487	28	1
6584	28	1
7204	28	1
7357	28	1
7903	28	1
8412	28	1
9912	28	1
9935	28	1
10129	28	1
10186	28	1
10499	28	1
23268	28	1
23308	28	1
25940	28	1
29091	28	1
51123	28	1
51564	28	1
54463	28	1
55636	28	1
56889	28	1
57493	28	1
60528	28	1
79139	28	1
80310	28	1
92241	28	1
160760	28	1
201266	28	1
201799	28	1
605	27	1
861	27	1
1106	27	1
1124	27	1
1729	27	1
1997	27	1
2239	27	1
3065	27	1
5608	27	1
5923	27	1
6309	27	1
6446	27	1
6513	27	1
6850	27	1
8503	27	1
8623	27	1
8632	27	1
8975	27	1
9448	27	1
9881	27	1
10125	27	1
10285	27	1
10743	27	1
10783	27	1
22834	27	1
22882	27	1
25797	27	1
26959	27	1
51555	27	1
51765	27	1
54438	27	1
54926	27	1
55622	27	1
55904	27	1
63977	27	1
63979	27	1
64582	27	1
64744	27	1
79623	27	1
84541	27	1
130507	27	1
200844	27	1
221937	27	1
339448	27	1
103	26	1
1955	26	1
3169	26	1
3398	26	1
3586	26	1
6885	26	1
9555	26	1
9710	26	1
9882	26	1
10166	26	1
10409	26	1
23261	26	1
25780	26	1
26052	26	1
28984	26	1
51058	26	1
51128	26	1
51176	26	1
55122	26	1
55604	26	1
80196	26	1
81558	26	1
84678	26	1
256987	26	1
636	25	1
1298	25	1
2788	25	1
4179	25	1
4209	25	1
4482	25	1
4815	25	1
5073	25	1
5530	25	1
5757	25	1
5937	25	1
7114	25	1
7430	25	1
8073	25	1
8801	25	1
9267	25	1
9516	25	1
9592	25	1
9736	25	1
9766	25	1
10106	25	1
10237	25	1
23326	25	1
23327	25	1
54800	25	1
54880	25	1
55319	25	1
55690	25	1
57492	25	1
64131	25	1
64763	25	1
64805	25	1
81788	25	1
92346	25	1
147495	25	1
256815	25	1
283710	25	1
286530	25	1
345757	25	1
100271849	25	1
549	24	1
970	24	1
1633	24	1
2288	24	1
2334	24	1
2823	24	1
3748	24	1
4052	24	1
4064	24	1
4616	24	1
4774	24	1
4855	24	1
5293	24	1
6135	24	1
6430	24	1
7874	24	1
8209	24	1
8607	24	1
8613	24	1
9681	24	1
9911	24	1
11129	24	1
23102	24	1
50618	24	1
51363	24	1
54518	24	1
54541	24	1
55670	24	1
55893	24	1
57496	24	1
57620	24	1
83605	24	1
90441	24	1
92558	24	1
121536	24	1
130872	24	1
142	23	1
2060	23	1
2186	23	1
2202	23	1
2934	23	1
3587	23	1
4087	23	1
6691	23	1
7071	23	1
7325	23	1
8140	23	1
8658	23	1
9830	23	1
9873	23	1
10213	23	1
23279	23	1
25979	23	1
26040	23	1
26469	23	1
29072	23	1
54815	23	1
56886	23	1
60492	23	1
64005	23	1
64225	23	1
64798	23	1
64837	23	1
84275	23	1
115294	23	1
145173	23	1
157807	23	1
192134	23	1
196051	23	1
257144	23	1
286144	23	1
348938	23	1
240	22	1
382	22	1
641	22	1
3033	22	1
3423	22	1
4012	22	1
4311	22	1
5144	22	1
6303	22	1
6660	22	1
7060	22	1
7474	22	1
7533	22	1
9138	22	1
10657	22	1
10944	22	1
23107	22	1
23239	22	1
23505	22	1
25814	22	1
26018	22	1
27143	22	1
50650	22	1
51256	22	1
51552	22	1
51582	22	1
54440	22	1
54929	22	1
55785	22	1
55791	22	1
56261	22	1
56655	22	1
80326	22	1
81617	22	1
85397	22	1
91748	22	1
92597	22	1
92906	22	1
129787	22	1
132720	22	1
143098	22	1
144100	22	1
144406	22	1
144715	22	1
162466	22	1
375449	22	1
640	21	1
2040	21	1
3117	21	1
3782	21	1
4293	21	1
4802	21	1
5209	21	1
5272	21	1
5453	21	1
5586	21	1
5903	21	1
6004	21	1
6648	21	1
6786	21	1
6903	21	1
8317	21	1
8887	21	1
9020	21	1
9181	21	1
10140	21	1
10567	21	1
10602	21	1
10659	21	1
11215	21	1
23062	21	1
23094	21	1
23231	21	1
26051	21	1
27342	21	1
29760	21	1
29927	21	1
54758	21	1
55024	21	1
55435	21	1
55619	21	1
57553	21	1
60481	21	1
81602	21	1
81610	21	1
84441	21	1
87178	21	1
122953	21	1
219972	21	1
389643	21	1
655	20	1
933	20	1
2665	20	1
2872	20	1
3099	20	1
4205	20	1
4261	20	1
5305	20	1
5529	20	1
5744	20	1
6003	20	1
6477	20	1
6483	20	1
6917	20	1
8193	20	1
9697	20	1
10270	20	1
23005	20	1
23034	20	1
23112	20	1
24144	20	1
26084	20	1
27101	20	1
27349	20	1
30836	20	1
51099	20	1
51366	20	1
51735	20	1
55308	20	1
55652	20	1
55809	20	1
57542	20	1
64759	20	1
79813	20	1
79888	20	1
80790	20	1
84957	20	1
90649	20	1
115209	20	1
115701	20	1
123355	20	1
130340	20	1
137682	20	1
145773	20	1
165631	20	1
220972	20	1
283537	20	1
286676	20	1
286826	20	1
374868	20	1
389289	20	1
400954	20	1
729857	20	1
100113407	20	1
100129842	20	1
444	19	1
901	19	1
963	19	1
1983	19	1
2005	19	1
3185	19	1
3280	19	1
3566	19	1
4005	19	1
4092	19	1
4170	19	1
4665	19	1
4739	19	1
5588	19	1
6240	19	1
6518	19	1
6533	19	1
6617	19	1
6929	19	1
7133	19	1
7181	19	1
8672	19	1
8744	19	1
8898	19	1
9341	19	1
9678	19	1
9683	19	1
10006	19	1
10658	19	1
10725	19	1
23299	19	1
23589	19	1
25932	19	1
25949	19	1
51379	19	1
51635	19	1
54014	19	1
55534	19	1
55589	19	1
56204	19	1
56950	19	1
65108	19	1
79669	19	1
80004	19	1
80230	19	1
84307	19	1
91404	19	1
115286	19	1
133522	19	1
155435	19	1
526	18	1
638	18	1
1326	18	1
2268	18	1
2643	18	1
2821	18	1
3096	18	1
3150	18	1
3394	18	1
3418	18	1
3987	18	1
4088	18	1
4258	18	1
4300	18	1
5045	18	1
5602	18	1
5784	18	1
5966	18	1
6777	18	1
7095	18	1
7187	18	1
8459	18	1
9263	18	1
9960	18	1
9967	18	1
10019	18	1
10752	18	1
10868	18	1
10982	18	1
11331	18	1
23048	18	1
23181	18	1
23201	18	1
23221	18	1
23387	18	1
23508	18	1
23583	18	1
26136	18	1
26147	18	1
30819	18	1
50484	18	1
51108	18	1
55331	18	1
55352	18	1
55744	18	1
56172	18	1
56521	18	1
57018	18	1
64121	18	1
64167	18	1
64771	18	1
79591	18	1
79960	18	1
79961	18	1
83641	18	1
85019	18	1
91319	18	1
91419	18	1
121260	18	1
127544	18	1
133418	18	1
257415	18	1
259230	18	1
317761	18	1
340152	18	1
205	17	1
1021	17	1
1445	17	1
1838	17	1
1906	17	1
1992	17	1
3927	17	1
4076	17	1
4781	17	1
5727	17	1
6018	17	1
6047	17	1
6478	17	1
6548	17	1
6597	17	1
6768	17	1
6868	17	1
6875	17	1
8554	17	1
8941	17	1
9043	17	1
9169	17	1
9215	17	1
9522	17	1
9674	17	1
10055	17	1
22836	17	1
23023	17	1
23070	17	1
23269	17	1
26996	17	1
27113	17	1
27161	17	1
29068	17	1
30845	17	1
51199	17	1
51669	17	1
54108	17	1
54625	17	1
54788	17	1
55114	17	1
55196	17	1
55755	17	1
55789	17	1
56905	17	1
56998	17	1
57536	17	1
57713	17	1
60490	17	1
64222	17	1
80012	17	1
83666	17	1
83891	17	1
83983	17	1
84444	17	1
84514	17	1
90427	17	1
114327	17	1
151742	17	1
163702	17	1
167838	17	1
339403	17	1
31	16	1
311	16	1
576	16	1
622	16	1
972	16	1
1112	16	1
1875	16	1
2185	16	1
2760	16	1
3760	16	1
4436	16	1
4627	16	1
4724	16	1
4976	16	1
5335	16	1
5368	16	1
5777	16	1
6311	16	1
6576	16	1
6778	16	1
7006	16	1
7046	16	1
7316	16	1
7326	16	1
7805	16	1
8289	16	1
8310	16	1
8774	16	1
8795	16	1
8832	16	1
8932	16	1
8971	16	1
9435	16	1
9685	16	1
10396	16	1
10398	16	1
10938	16	1
10950	16	1
11004	16	1
23198	16	1
23648	16	1
25853	16	1
26225	16	1
27250	16	1
29071	16	1
29121	16	1
29843	16	1
51124	16	1
51341	16	1
51701	16	1
53947	16	1
54093	16	1
54149	16	1
54877	16	1
55111	16	1
55278	16	1
55290	16	1
55796	16	1
59339	16	1
60673	16	1
64768	16	1
65985	16	1
79603	16	1
80034	16	1
80228	16	1
84159	16	1
84706	16	1
84959	16	1
91947	16	1
114971	16	1
199953	16	1
220988	16	1
221895	16	1
253190	16	1
282996	16	1
340481	16	1
729515	16	1
98	15	1
330	15	1
602	15	1
860	15	1
1117	15	1
1209	15	1
1269	15	1
1657	15	1
1794	15	1
2000	15	1
2768	15	1
3119	15	1
3123	15	1
3688	15	1
5082	15	1
5296	15	1
5636	15	1
5921	15	1
5996	15	1
6492	15	1
6598	15	1
6640	15	1
6727	15	1
6774	15	1
6776	15	1
6936	15	1
7528	15	1
8030	15	1
8445	15	1
8682	15	1
8706	15	1
8766	15	1
8837	15	1
9139	15	1
9218	15	1
9770	15	1
10105	15	1
10163	15	1
10424	15	1
11196	15	1
11221	15	1
22807	15	1
22822	15	1
22839	15	1
26108	15	1
26574	15	1
29904	15	1
51061	15	1
51250	15	1
51451	15	1
54622	15	1
54984	15	1
55151	15	1
55561	15	1
56987	15	1
57157	15	1
57707	15	1
58516	15	1
79019	15	1
79663	15	1
79939	15	1
80223	15	1
80301	15	1
80777	15	1
83694	15	1
84440	15	1
84464	15	1
88455	15	1
90268	15	1
126308	15	1
131831	15	1
152002	15	1
154881	15	1
160518	15	1
162979	15	1
200403	15	1
339541	15	1
387882	15	1
389170	15	1
135	14	1
136	14	1
476	14	1
598	14	1
643	14	1
836	14	1
843	14	1
1153	14	1
1350	14	1
1656	14	1
1788	14	1
1889	14	1
2073	14	1
2700	14	1
2745	14	1
2778	14	1
3109	14	1
3613	14	1
3669	14	1
3983	14	1
5564	14	1
5604	14	1
5747	14	1
5836	14	1
6176	14	1
7052	14	1
7776	14	1
8013	14	1
8187	14	1
8548	14	1
8787	14	1
9025	14	1
9144	14	1
9441	14	1
9665	14	1
9871	14	1
10096	14	1
10294	14	1
10538	14	1
10809	14	1
10973	14	1
11011	14	1
11184	14	1
22800	14	1
23199	14	1
23389	14	1
25771	14	1
27131	14	1
27346	14	1
28955	14	1
29103	14	1
50615	14	1
51322	14	1
51585	14	1
54536	14	1
54542	14	1
54816	14	1
55133	14	1
55329	14	1
55700	14	1
55967	14	1
56951	14	1
57178	14	1
57217	14	1
57705	14	1
58490	14	1
58508	14	1
58526	14	1
60685	14	1
64115	14	1
64116	14	1
79155	14	1
79719	14	1
81537	14	1
83442	14	1
84869	14	1
114088	14	1
115650	14	1
116985	14	1
123016	14	1
128239	14	1
149840	14	1
171023	14	1
221416	14	1
283358	14	1
285971	14	1
286046	14	1
344387	14	1
389337	14	1
400863	14	1
100141515	14	1
