# Supplementary material for: Cell type-selective disease-association of genes under high regulatory load
Source: Nucleic Acids Res. 2015 Oct 10;43(18):8839–55. doi: 10.1093/nar/gkv863 (PMC4605313; doi:10.1093/nar/gkv863)
Supplement: SUPPLEMENTARY DATA [file supp_gkv863_nar-01077-z-2015-File011.zip › HighEnhLoad_CellLine.GerminalCenterBCellLike.BP_KARPAS-422_c01_10PCNT_02-Feb-2015.txt]

Entrez Gene ID	Nr Enh	H3K4me3 status
4026	162	1
124540	114	1
604	98	1
27086	94	1
4609	84	1
28951	82	1
10603	77	1
5795	75	1
23180	74	1
92106	74	1
23175	73	1
1523	68	1
375057	68	1
3707	66	1
8226	66	1
2908	62	1
84186	62	1
6503	61	1
9380	59	1
9750	57	1
1879	56	1
51571	55	1
145389	55	1
2176	54	1
50807	54	1
56660	54	1
2581	53	1
23239	53	1
6480	52	1
55103	52	1
2956	51	1
5218	51	1
5581	51	1
7436	51	1
79789	51	1
81615	51	1
223082	51	1
596	50	1
4249	50	1
5336	50	1
201595	50	1
344787	50	1
5788	49	1
2034	48	1
6653	48	1
7038	48	1
9760	48	1
23405	48	1
220988	48	1
5451	47	1
5983	47	1
9679	47	1
11214	47	1
26053	47	1
79666	47	1
90627	47	1
6595	46	1
25816	46	1
64077	46	1
8321	45	1
10651	45	1
26031	45	1
79659	45	1
11278	44	1
55278	44	1
55591	44	1
8439	43	1
10010	43	1
23092	43	1
51562	43	1
84909	43	1
10988	42	1
51250	42	1
157657	42	1
388650	42	1
2308	41	1
22823	41	1
84312	41	1
93517	41	1
309	40	1
3295	40	1
4772	40	1
57492	40	1
64410	40	1
83478	40	1
84056	40	1
2334	39	1
9839	39	1
222166	39	1
374819	39	1
103	38	1
394	38	1
2530	38	1
3423	38	1
9712	38	1
9938	38	1
10801	38	1
129607	38	1
4773	37	1
8940	37	1
9258	37	1
9792	37	1
23034	37	1
55573	37	1
729515	37	1
3146	36	1
4848	36	1
6509	36	1
9766	36	1
22882	36	1
23613	36	1
57620	36	1
79139	36	1
84541	36	1
137075	36	1
201266	36	1
1778	35	1
2643	35	1
22906	35	1
57480	35	1
57591	35	1
79712	35	1
152485	35	1
220042	35	1
1846	34	1
2534	34	1
5924	34	1
6430	34	1
7150	34	1
9262	34	1
79657	34	1
80224	34	1
80820	34	1
688	33	1
5757	33	1
6558	33	1
7474	33	1
22934	33	1
23366	33	1
25902	33	1
27314	33	1
27352	33	1
55636	33	1
324	32	1
7456	32	1
9132	32	1
26112	32	1
51669	32	1
55614	32	1
84892	32	1
91526	32	1
151556	32	1
605	31	1
636	31	1
868	31	1
1326	31	1
5527	31	1
57493	31	1
80099	31	1
400954	31	1
729085	31	1
100144748	31	1
214	30	1
2100	30	1
3709	30	1
7832	30	1
9912	30	1
23218	30	1
55604	30	1
57142	30	1
57623	30	1
60528	30	1
60625	30	1
65084	30	1
80055	30	1
84969	30	1
92241	30	1
1687	29	1
3782	29	1
6309	29	1
6720	29	1
9686	29	1
55122	29	1
55729	29	1
117177	29	1
153396	29	1
5073	28	1
5608	28	1
6662	28	1
6925	28	1
9771	28	1
10454	28	1
10659	28	1
10672	28	1
11157	28	1
23094	28	1
51321	28	1
55328	28	1
57162	28	1
57705	28	1
92906	28	1
144406	28	1
3091	27	1
3838	27	1
4149	27	1
4208	27	1
4248	27	1
8082	27	1
8193	27	1
10320	27	1
23078	27	1
23224	27	1
54816	27	1
55544	27	1
57496	27	1
57507	27	1
57706	27	1
80310	27	1
133522	27	1
401548	27	1
100131897	27	1
473	26	1
817	26	1
861	26	1
5079	26	1
8672	26	1
10221	26	1
10743	26	1
28232	26	1
55024	26	1
64097	26	1
64101	26	1
64225	26	1
81544	26	1
84307	26	1
84624	26	1
374868	26	1
1445	25	1
1889	25	1
4087	25	1
9364	25	1
23075	25	1
23394	25	1
26018	25	1
64759	25	1
83648	25	1
83786	25	1
4052	24	1
4289	24	1
6850	24	1
6856	24	1
6903	24	1
7050	24	1
7187	24	1
8801	24	1
9019	24	1
9139	24	1
10982	24	1
55205	24	1
55653	24	1
116832	24	1
196051	24	1
287	23	1
2099	23	1
2113	23	1
3418	23	1
3778	23	1
4482	23	1
5307	23	1
5341	23	1
7185	23	1
7903	23	1
8301	23	1
9697	23	1
9833	23	1
10125	23	1
10533	23	1
22806	23	1
27044	23	1
28984	23	1
51006	23	1
51299	23	1
54899	23	1
55222	23	1
55296	23	1
55342	23	1
55824	23	1
64116	23	1
64754	23	1
79960	23	1
136259	23	1
167838	23	1
286826	23	1
347902	23	1
549	22	1
1268	22	1
1729	22	1
1840	22	1
1955	22	1
2957	22	1
2995	22	1
3676	22	1
3688	22	1
5162	22	1
5583	22	1
5937	22	1
6648	22	1
8658	22	1
8732	22	1
10240	22	1
10318	22	1
10424	22	1
10667	22	1
23345	22	1
51696	22	1
54187	22	1
55329	22	1
55534	22	1
56204	22	1
57410	22	1
57521	22	1
57713	22	1
64131	22	1
64854	22	1
79643	22	1
84159	22	1
90701	22	1
91748	22	1
554251	22	1
142	21	1
476	21	1
2186	21	1
2886	21	1
3281	21	1
3660	21	1
5144	21	1
5450	21	1
6670	21	1
8726	21	1
8925	21	1
9020	21	1
9710	21	1
9873	21	1
10477	21	1
10783	21	1
23112	21	1
23293	21	1
23522	21	1
27161	21	1
55144	21	1
55784	21	1
57178	21	1
65220	21	1
79368	21	1
92017	21	1
114327	21	1
152002	21	1
220972	21	1
389337	21	1
678	20	1
5093	20	1
7163	20	1
9435	20	1
9555	20	1
10105	20	1
23543	20	1
23590	20	1
25924	20	1
26190	20	1
28957	20	1
53335	20	1
55084	20	1
59339	20	1
83879	20	1
90525	20	1
92014	20	1
203069	20	1
256227	20	1
286053	20	1
374655	20	1
135	19	1
240	19	1
317	19	1
598	19	1
640	19	1
2782	19	1
3090	19	1
3635	19	1
3732	19	1
5142	19	1
5257	19	1
5580	19	1
6461	19	1
6714	19	1
7086	19	1
7253	19	1
7443	19	1
7481	19	1
7942	19	1
8111	19	1
9441	19	1
9612	19	1
9881	19	1
10392	19	1
23023	19	1
23523	19	1
26469	19	1
51319	19	1
51564	19	1
54541	19	1
55054	19	1
55622	19	1
55670	19	1
57217	19	1
57511	19	1
57553	19	1
57673	19	1
79939	19	1
80139	19	1
81846	19	1
125228	19	1
219790	19	1
284695	19	1
345757	19	1
1106	18	1
1794	18	1
2872	18	1
4775	18	1
5368	18	1
6397	18	1
6483	18	1
7405	18	1
8202	18	1
8728	18	1
9229	18	1
9874	18	1
10154	18	1
10213	18	1
11196	18	1
23189	18	1
23231	18	1
23240	18	1
23279	18	1
25780	18	1
25814	18	1
25842	18	1
25926	18	1
27345	18	1
30011	18	1
51542	18	1
54205	18	1
55690	18	1
55809	18	1
55843	18	1
56259	18	1
64763	18	1
79705	18	1
83608	18	1
84189	18	1
114836	18	1
121665	18	1
125476	18	1
131583	18	1
166824	18	1
257144	18	1
440193	18	1
35	17	1
399	17	1
753	17	1
1102	17	1
2140	17	1
2821	17	1
2841	17	1
3185	17	1
4209	17	1
5452	17	1
6482	17	1
6487	17	1
7090	17	1
7095	17	1
7913	17	1
8437	17	1
8650	17	1
9375	17	1
9844	17	1
10006	17	1
10289	17	1
10541	17	1
22856	17	1
23101	17	1
23129	17	1
23201	17	1
23272	17	1
30844	17	1
51302	17	1
54788	17	1
55308	17	1
55536	17	1
56987	17	1
57107	17	1
79980	17	1
83694	17	1
89857	17	1
89932	17	1
132671	17	1
140469	17	1
256380	17	1
285195	17	1
387882	17	1
100271849	17	1
182	16	1
961	16	1
1603	16	1
1901	16	1
2781	16	1
3394	16	1
4012	16	1
4064	16	1
4155	16	1
4293	16	1
4753	16	1
5602	16	1
5747	16	1
5834	16	1
6119	16	1
6548	16	1
6640	16	1
6887	16	1
6917	16	1
7430	16	1
7534	16	1
9394	16	1
9583	16	1
9658	16	1
9678	16	1
10078	16	1
10285	16	1
10409	16	1
10758	16	1
22954	16	1
23198	16	1
24144	16	1
26985	16	1
26999	16	1
54014	16	1
54980	16	1
54986	16	1
55313	16	1
55789	16	1
57536	16	1
64837	16	1
79109	16	1
79758	16	1
84957	16	1
113263	16	1
126308	16	1
128710	16	1
171023	16	1
201176	16	1
219972	16	1
255488	16	1
283710	16	1
387119	16	1
98	15	1
939	15	1
975	15	1
1847	15	1
3587	15	1
4205	15	1
4826	15	1
5413	15	1
7414	15	1
8909	15	1
8975	15	1
9169	15	1
9450	15	1
9966	15	1
11142	15	1
23081	15	1
23200	15	1
23332	15	1
23338	15	1
25831	15	1
27342	15	1
27346	15	1
29107	15	1
51134	15	1
55173	15	1
55219	15	1
57157	15	1
57476	15	1
64005	15	1
64750	15	1
80067	15	1
80205	15	1
80267	15	1
80774	15	1
81617	15	1
83605	15	1
84364	15	1
115350	15	1
123228	15	1
123355	15	1
284058	15	1
374786	15	1
100	14	1
132	14	1
156	14	1
202	14	1
641	14	1
677	14	1
843	14	1
2313	14	1
3983	14	1
4067	14	1
4261	14	1
4311	14	1
4644	14	1
5607	14	1
5966	14	1
6875	14	1
7336	14	1
7465	14	1
7776	14	1
8379	14	1
8601	14	1
8837	14	1
9150	14	1
9181	14	1
9685	14	1
10231	14	1
11124	14	1
22822	14	1
23139	14	1
23245	14	1
23261	14	1
23657	14	1
25771	14	1
26130	14	1
28955	14	1
29887	14	1
51256	14	1
54438	14	1
55083	14	1
55319	14	1
57181	14	1
58508	14	1
64400	14	1
64405	14	1
79155	14	1
79668	14	1
79669	14	1
80204	14	1
80315	14	1
81602	14	1
84236	14	1
84319	14	1
84816	14	1
85445	14	1
116496	14	1
118788	14	1
120425	14	1
129787	14	1
144699	14	1
150094	14	1
163882	14	1
196528	14	1
221037	14	1
284273	14	1
389289	14	1
444	13	1
1269	13	1
1823	13	1
3150	13	1
3899	13	1
4033	13	1
4179	13	1
4258	13	1
4650	13	1
4802	13	1
4947	13	1
5228	13	1
5494	13	1
5606	13	1
6001	13	1
6003	13	1
6659	13	1
6752	13	1
6938	13	1
7316	13	1
8030	13	1
8187	13	1
8503	13	1
9741	13	1
10654	13	1
10825	13	1
11021	13	1
11103	13	1
22879	13	1
23017	13	1
23107	13	1
23322	13	1
23508	13	1
23635	13	1
26511	13	1
27074	13	1
29071	13	1
51097	13	1
51497	13	1
51555	13	1
51765	13	1
54518	13	1
54842	13	1
54901	13	1
54929	13	1
55069	13	1
55114	13	1
55151	13	1
55652	13	1
56889	13	1
57570	13	1
60386	13	1
63892	13	1
79068	13	1
79096	13	1
79618	13	1
80325	13	1
84216	13	1
84706	13	1
90871	13	1
91272	13	1
92675	13	1
115352	13	1
133418	13	1
135112	13	1
140710	13	1
337867	13	1
346389	13	1
100131211	13	1
50	12	1
362	12	1
412	12	1
754	12	1
896	12	1
915	12	1
931	12	1
1286	12	1
1611	12	1
2029	12	1
2331	12	1
2517	12	1
2760	12	1
2778	12	1
2885	12	1
3096	12	1
3097	12	1
3157	12	1
3175	12	1
3398	12	1
3689	12	1
3985	12	1
4088	12	1
4170	12	1
4215	12	1
4331	12	1
5194	12	1
5519	12	1
5724	12	1
5727	12	1
5890	12	1
6382	12	1
6617	12	1
6654	12	1
6776	12	1
8522	12	1
9263	12	1
9371	12	1
9517	12	1
9770	12	1
9779	12	1
10015	12	1
10396	12	1
10438	12	1
10914	12	1
11004	12	1
11215	12	1
11259	12	1
23002	12	1
23005	12	1
23186	12	1
23303	12	1
23429	12	1
23528	12	1
23604	12	1
25840	12	1
25938	12	1
25940	12	1
26996	12	1
27143	12	1
29094	12	1
29951	12	1
29982	12	1
30845	12	1
51108	12	1
51128	12	1
51621	12	1
51701	12	1
54108	12	1
55267	12	1
55290	12	1
55791	12	1
55850	12	1
56950	12	1
56990	12	1
57018	12	1
57589	12	1
81603	12	1
83734	12	1
84105	12	1
84464	12	1
127544	12	1
127943	12	1
128864	12	1
129563	12	1
130507	12	1
135114	12	1
140609	12	1
145508	12	1
168507	12	1
252884	12	1
257415	12	1
283464	12	1
492307	12	1
25	11	1
158	11	1
359	11	1
403	11	1
466	11	1
622	11	1
705	11	1
944	11	1
965	11	1
1021	11	1
1063	11	1
1385	11	1
1428	11	1
1633	11	1
1875	11	1
2060	11	1
2146	11	1
3117	11	1
3344	11	1
4214	11	1
5272	11	1
5578	11	1
5687	11	1
6310	11	1
6533	11	1
6774	11	1
6928	11	1
7358	11	1
7799	11	1
7855	11	1
8550	11	1
8567	11	1
8725	11	1
8766	11	1
8932	11	1
9240	11	1
9674	11	1
9711	11	1
10114	11	1
10163	11	1
10270	11	1
10287	11	1
10539	11	1
10694	11	1
11343	11	1
22828	11	1
22883	11	1
23077	11	1
23181	11	1
23235	11	1
23386	11	1
23627	11	1
23761	11	1
25819	11	1
26147	11	1
26259	11	1
27101	11	1
27347	11	1
29103	11	1
50618	11	1
51061	11	1
51131	11	1
51347	11	1
51455	11	1
51554	11	1
53344	11	1
54465	11	1
55213	11	1
55561	11	1
55744	11	1
56911	11	1
57609	11	1
57678	11	1
58513	11	1
64222	11	1
64783	11	1
80012	11	1
80223	11	1
80314	11	1
84725	11	1
84824	11	1
90025	11	1
116985	11	1
117584	11	1
145501	11	1
151648	11	1
167359	11	1
171568	11	1
199953	11	1
200424	11	1
221035	11	1
338692	11	1
339448	11	1
339541	11	1
348938	11	1
388962	11	1
577	10	1
1107	10	1
1119	10	1
2483	10	1
2700	10	1
2706	10	1
3098	10	1
3459	10	1
3543	10	1
3980	10	1
4049	10	1
4212	10	1
4436	10	1
4835	10	1
5096	10	1
5464	10	1
5530	10	1
5564	10	1
5636	10	1
5923	10	1
6224	10	1
6597	10	1
6868	10	1
6874	10	1
7182	10	1
8289	10	1
8459	10	1
8490	10	1
8495	10	1
8609	10	1
8804	10	1
8850	10	1
9069	10	1
9122	10	1
9166	10	1
9618	10	1
9663	10	1
9681	10	1
9736	10	1
9814	10	1
9830	10	1
9910	10	1
10018	10	1
10274	10	1
10294	10	1
10365	10	1
10370	10	1
10480	10	1
10487	10	1
10643	10	1
10809	10	1
10868	10	1
10938	10	1
11217	10	1
22834	10	1
22900	10	1
23030	10	1
23225	10	1
24149	10	1
26986	10	1
27032	10	1
51088	10	1
51379	10	1
51451	10	1
53407	10	1
54997	10	1
55140	10	1
55233	10	1
55929	10	1
56521	10	1
56941	10	1
57050	10	1
57707	10	1
60678	10	1
63916	10	1
63977	10	1
63979	10	1
64114	10	1
64407	10	1
64582	10	1
64682	10	1
64781	10	1
64784	10	1
64798	10	1
64805	10	1
79718	10	1
79888	10	1
80196	10	1
80306	10	1
81533	10	1
81550	10	1
81793	10	1
83641	10	1
84239	10	1
84275	10	1
89894	10	1
90268	10	1
91445	10	1
93550	10	1
113622	10	1
123720	10	1
158135	10	1
161145	10	1
168374	10	1
170954	10	1
196415	10	1
253959	10	1
283349	10	1
340152	10	1
348645	10	1
374920	10	1
375307	10	1
375449	10	1
389072	10	1
389203	10	1
400658	10	1
651746	10	1
29	9	1
154	9	1
329	9	1
382	9	1
489	9	1
832	9	1
1456	9	1
1536	9	1
1734	9	1
2067	9	1
2131	9	1
2181	9	1
2672	9	1
2827	9	1
2869	9	1
3069	9	1
3109	9	1
3454	9	1
3455	9	1
3609	9	1
3800	9	1
3949	9	1
4233	9	1
4795	9	1
4967	9	1
5293	9	1
5294	9	1
5295	9	1
5335	9	1
5467	9	1
5604	9	1
5980	9	1
6161	9	1
6327	9	1
6591	9	1
6598	9	1
6728	9	1
7324	9	1
7978	9	1
8021	9	1
8140	9	1
8417	9	1
8445	9	1
8623	9	1
8681	9	1
8828	9	1
8878	9	1
9025	9	1
9044	9	1
9057	9	1
9138	9	1
9202	9	1
9215	9	1
9601	9	1
9665	9	1
9842	9	1
9871	9	1
9922	9	1
10311	9	1
10336	9	1
10421	9	1
10602	9	1
11057	9	1
22877	9	1
22902	9	1
23048	9	1
23066	9	1
23070	9	1
23085	9	1
23102	9	1
23142	9	1
23177	9	1
23221	9	1
23384	9	1
23406	9	1
27094	9	1
27131	9	1
29072	9	1
29119	9	1
29927	9	1
29978	9	1
51123	9	1
51149	9	1
51174	9	1
51199	9	1
51274	9	1
51317	9	1
54758	9	1
54806	9	1
54896	9	1
55080	9	1
55145	9	1
55149	9	1
56922	9	1
57326	9	1
57497	9	1
60490	9	1
64432	9	1
64785	9	1
79033	9	1
79703	9	1
79858	9	1
79932	9	1
79961	9	1
81671	9	1
83881	9	1
84085	9	1
84187	9	1
84295	9	1
84529	9	1
84684	9	1
84899	9	1
85019	9	1
90624	9	1
91752	9	1
93109	9	1
112840	9	1
114908	9	1
115286	9	1
130872	9	1
145482	9	1
154881	9	1
157680	9	1
161742	9	1
255403	9	1
283807	9	1
286336	9	1
286530	9	1
317781	9	1
344387	9	1
347744	9	1
404672	9	1
652968	9	1
100137047	9	1
100506144	9	1
