# Supplementary material for: Cell type-selective disease-association of genes under high regulatory load
Source: Nucleic Acids Res. 2015 Oct 10;43(18):8839–55. doi: 10.1093/nar/gkv863 (PMC4605313; doi:10.1093/nar/gkv863)
Supplement: SUPPLEMENTARY DATA [file supp_gkv863_nar-01077-z-2015-File011.zip › HighEnhLoad_AG04450_10PCNT_02-Feb-2015.txt]

Entrez Gene ID	Nr Enh	H3K4me3 status
344148	355	1
5069	330	1
6662	310	1
7145	285	1
390	277	1
50863	268	1
1009	267	1
54465	264	1
3624	257	1
50807	254	1
4026	253	1
1316	252	1
79718	248	1
7090	241	1
57507	241	1
28951	236	1
201266	234	1
23414	233	1
2908	232	1
116372	232	1
3778	228	1
27086	228	1
26011	227	1
7091	225	1
8660	225	1
64283	220	1
116987	220	1
2131	217	1
6925	215	1
54796	214	1
89797	214	1
861	213	1
2176	213	1
8507	213	1
2034	212	1
57178	212	1
5332	210	1
7204	210	1
677	209	1
22954	209	1
4211	207	1
64759	207	1
6482	206	1
9079	205	1
6926	204	1
130497	204	1
4609	201	1
11221	200	1
57623	200	1
23677	199	1
80139	199	1
182	198	1
9037	198	1
8829	196	1
387882	196	1
6897	195	1
100506581	194	1
2335	193	1
4092	193	1
9891	193	1
23389	192	1
51571	192	1
3720	191	1
3667	190	1
9365	190	1
399979	190	1
8091	189	1
79731	189	1
4651	188	1
7474	188	1
121227	188	1
11278	187	1
23175	186	1
4330	185	1
5937	183	1
9628	183	1
10123	183	1
79645	183	1
84869	182	1
3037	181	1
23358	181	1
1012	180	1
2195	180	1
64131	179	1
9314	177	1
10221	177	1
5991	176	1
6310	175	1
6659	175	1
23327	175	1
79875	175	1
1112	174	1
2483	174	1
3899	174	1
83660	174	1
10242	173	1
51455	173	1
7088	172	1
10409	172	1
23092	172	1
55277	172	1
2300	171	1
23705	171	1
84909	171	1
157638	171	1
3398	170	1
7003	170	1
91419	170	1
5295	169	1
4052	168	1
4920	168	1
54491	168	1
84623	168	1
90390	168	1
23657	167	1
50651	167	1
84529	167	1
10602	166	1
9811	165	1
29968	165	1
55075	165	1
144165	165	1
3516	164	1
4289	164	1
55083	164	1
5581	163	1
678	162	1
8828	162	1
112574	162	1
169792	162	1
5890	161	1
10090	161	1
64778	161	1
83592	161	1
153090	161	1
6299	160	1
11214	160	1
4488	159	1
3084	158	1
22936	158	1
26585	158	1
55313	158	1
92017	158	1
960	157	1
1289	157	1
2113	157	1
22903	157	1
2139	156	1
5122	156	1
27249	156	1
57492	156	1
6484	155	1
11082	155	1
56999	155	1
90627	155	1
64859	154	1
89978	154	1
5578	153	1
6641	153	1
26037	153	1
667	152	1
7336	152	1
8613	152	1
9630	152	1
10533	152	1
22822	152	1
84959	152	1
3486	151	1
63898	151	1
81848	151	1
166336	151	1
2737	150	1
23022	150	1
25925	150	1
55534	150	1
92949	150	1
221895	150	1
7058	149	1
79730	149	1
6546	148	1
10395	148	1
10801	148	1
11103	148	1
23328	148	1
57616	148	1
64101	148	1
80745	148	1
6660	147	1
9223	147	1
10769	147	1
23199	147	1
27161	147	1
27185	147	1
55686	147	1
644943	147	1
775	146	1
3394	146	1
4306	146	1
4783	146	1
8898	146	1
9308	146	1
9955	146	1
22982	146	1
23362	146	1
79722	146	1
196993	146	1
9686	145	1
117581	145	1
117583	145	1
817	144	1
2288	144	1
2294	144	1
6229	144	1
158135	144	1
201475	144	1
1902	143	1
55915	143	1
344558	143	1
26064	142	1
127018	142	1
166614	142	1
4773	141	1
7025	141	1
2043	140	1
2200	140	1
3281	140	1
54510	140	1
375287	140	1
2619	139	1
6840	139	1
23760	139	1
114818	139	1
200844	139	1
4430	138	1
26018	138	1
81578	138	1
342184	138	1
1002	137	1
1290	137	1
4088	137	1
4254	137	1
5797	137	1
8654	137	1
9612	137	1
10370	137	1
10531	137	1
23613	137	1
80070	137	1
6508	136	1
10184	136	1
23213	136	1
25771	136	1
54093	136	1
114991	136	1
124540	136	1
359948	136	1
549	135	1
2637	135	1
3480	135	1
10252	135	1
22882	135	1
26010	135	1
64754	135	1
79670	135	1
151011	135	1
1946	134	1
5764	134	1
6653	134	1
6935	134	1
7026	134	1
8110	134	1
23236	134	1
122786	134	1
3592	133	1
6695	133	1
7048	133	1
7057	133	1
9315	133	1
23024	133	1
51274	133	1
55089	133	1
2766	132	1
5747	132	1
6506	132	1
23286	132	1
26511	132	1
55553	132	1
93649	132	1
7424	131	1
84159	131	1
463	130	1
1052	130	1
1282	130	1
1601	130	1
11030	130	1
23261	130	1
25814	130	1
55622	130	1
79712	130	1
80036	130	1
387755	130	1
400954	130	1
401474	130	1
8224	129	1
8428	129	1
27303	129	1
1004	128	1
8559	128	1
9394	128	1
283171	128	1
4094	127	1
5205	127	1
5558	127	1
6934	127	1
7078	127	1
8609	127	1
23429	127	1
23543	127	1
79698	127	1
143458	127	1
147	126	1
868	126	1
1634	126	1
4338	126	1
5911	126	1
10098	126	1
55697	126	1
80206	126	1
92126	126	1
123016	126	1
136259	126	1
688	125	1
3688	125	1
6446	125	1
10438	125	1
23194	125	1
56288	125	1
79960	125	1
83657	125	1
84952	125	1
473	124	1
2889	124	1
3082	124	1
3990	124	1
7227	124	1
8853	124	1
9448	124	1
54463	124	1
55755	124	1
146395	124	1
389203	124	1
800	123	1
4258	123	1
7764	123	1
9352	123	1
9863	123	1
10424	123	1
55357	123	1
55504	123	1
147372	123	1
202018	123	1
8777	122	1
9341	122	1
9586	122	1
23085	122	1
60312	122	1
84541	122	1
90871	122	1
91272	122	1
144699	122	1
253827	122	1
285704	122	1
323	121	1
2120	121	1
3600	121	1
5588	121	1
9759	121	1
10082	121	1
10891	121	1
57522	121	1
60685	121	1
84441	121	1
144577	121	1
253558	121	1
100526794	121	1
1523	120	1
1665	120	1
1956	120	1
5770	120	1
8452	120	1
23075	120	1
51232	120	1
57496	120	1
57521	120	1
91584	120	1
201562	120	1
728215	120	1
1387	119	1
1611	119	1
4091	119	1
5887	119	1
79659	119	1
115701	119	1
1848	118	1
1854	118	1
2246	118	1
2355	118	1
2673	118	1
4593	118	1
4883	118	1
9683	118	1
55619	118	1
57709	118	1
60528	118	1
643314	118	1
238	117	1
1021	117	1
4908	117	1
6670	117	1
23043	117	1
23081	117	1
26137	117	1
57536	117	1
79643	117	1
287	116	1
4131	116	1
8411	116	1
9215	116	1
9568	116	1
10154	116	1
23255	116	1
26045	116	1
29970	116	1
54454	116	1
57569	116	1
84168	116	1
2070	115	1
4916	115	1
5376	115	1
6938	115	1
8887	115	1
9353	115	1
10512	115	1
11174	115	1
200734	115	1
201456	115	1
1879	114	1
4638	114	1
7168	114	1
8313	114	1
9555	114	1
11163	114	1
27044	114	1
55074	114	1
79658	114	1
84319	114	1
167227	114	1
1129	113	1
4286	113	1
7372	113	1
9839	113	1
9915	113	1
83879	113	1
152002	113	1
220441	113	1
220929	113	1
5142	112	1
10257	112	1
29099	112	1
51429	112	1
54453	112	1
57584	112	1
80790	112	1
126969	112	1
131566	112	1
399947	112	1
729420	112	1
639	111	1
1281	111	1
2762	111	1
9804	111	1
10283	111	1
84251	111	1
114781	111	1
132864	111	1
134145	111	1
19	110	1
196	110	1
444	110	1
860	110	1
2596	110	1
3673	110	1
6595	110	1
10603	110	1
10771	110	1
23331	110	1
23522	110	1
54407	110	1
64924	110	1
79191	110	1
256021	110	1
1456	109	1
3142	109	1
5727	109	1
6857	109	1
10105	109	1
22990	109	1
26031	109	1
55568	109	1
56603	109	1
57182	109	1
58499	109	1
134429	109	1
168667	109	1
1635	108	1
3593	108	1
3725	108	1
5550	108	1
8460	108	1
9935	108	1
10920	108	1
11217	108	1
22801	108	1
57181	108	1
64374	108	1
64750	108	1
3755	107	1
7050	107	1
9637	107	1
9953	107	1
23078	107	1
23243	107	1
2776	106	1
4212	106	1
5307	106	1
5734	106	1
6176	106	1
6256	106	1
9425	106	1
25945	106	1
54768	106	1
57451	106	1
79783	106	1
80031	106	1
89853	106	1
284	105	1
1295	105	1
1734	105	1
2114	105	1
3625	105	1
5793	105	1
6239	105	1
6416	105	1
8614	105	1
9263	105	1
10150	105	1
10404	105	1
28232	105	1
57142	105	1
59269	105	1
64410	105	1
79802	105	1
115286	105	1
196074	105	1
375449	105	1
214	104	1
1303	104	1
1794	104	1
2317	104	1
5128	104	1
23498	104	1
55082	104	1
55352	104	1
57630	104	1
63895	104	1
79745	104	1
80323	104	1
81792	104	1
81846	104	1
84440	104	1
153768	104	1
2296	103	1
3572	103	1
5218	103	1
10558	103	1
23704	103	1
25780	103	1
26040	103	1
54971	103	1
56034	103	1
57194	103	1
131583	103	1
151525	103	1
203238	103	1
345079	103	1
4134	102	1
4781	102	1
6095	102	1
6558	102	1
7837	102	1
11166	102	1
29104	102	1
60468	102	1
84206	102	1
84750	102	1
121551	102	1
254827	102	1
652	101	1
1846	101	1
2152	101	1
3977	101	1
4085	101	1
4285	101	1
7436	101	1
7982	101	1
8848	101	1
9861	101	1
54928	101	1
84969	101	1
1385	100	1
4729	100	1
8038	100	1
50515	100	1
51735	100	1
54704	100	1
54828	100	1
55614	100	1
55790	100	1
57619	100	1
57706	100	1
85461	100	1
91768	100	1
158158	100	1
286238	100	1
101928448	100	1
604	99	1
1293	99	1
4482	99	1
7472	99	1
10586	99	1
23254	99	1
23514	99	1
51669	99	1
221178	99	1
259282	99	1
388125	99	1
414318	99	1
100131897	99	1
1948	98	1
2863	98	1
5420	98	1
7477	98	1
9760	98	1
10000	98	1
10391	98	1
56172	98	1
85453	98	1
92565	98	1
158297	98	1
201595	98	1
219621	98	1
100131827	98	1
2181	97	1
2590	97	1
6477	97	1
6664	97	1
8321	97	1
8874	97	1
10010	97	1
10656	97	1
23034	97	1
25819	97	1
27115	97	1
51334	97	1
51594	97	1
57415	97	1
58489	97	1
64388	97	1
94134	97	1
338645	97	1
729515	97	1
4045	96	1
5188	96	1
5217	96	1
10129	96	1
25797	96	1
51719	96	1
51776	96	1
54764	96	1
56950	96	1
57608	96	1
64420	96	1
64839	96	1
79685	96	1
257415	96	1
653602	96	1
1488	95	1
3908	95	1
5073	95	1
5784	95	1
5910	95	1
5998	95	1
6444	95	1
7042	95	1
9180	95	1
9590	95	1
10397	95	1
23118	95	1
24141	95	1
26286	95	1
57591	95	1
57688	95	1
65997	95	1
80005	95	1
84056	95	1
121536	95	1
154881	95	1
196527	95	1
100130539	95	1
5336	94	1
6461	94	1
8624	94	1
9577	94	1
9819	94	1
10049	94	1
23180	94	1
57018	94	1
80820	94	1
83716	94	1
117248	94	1
571	93	1
627	93	1
1407	93	1
4082	93	1
4862	93	1
6909	93	1
7357	93	1
8445	93	1
8672	93	1
9162	93	1
9904	93	1
10018	93	1
11259	93	1
25793	93	1
29761	93	1
29995	93	1
55734	93	1
57161	93	1
79733	93	1
90362	93	1
154810	93	1
389170	93	1
651746	93	1
687	92	1
1806	92	1
2643	92	1
4724	92	1
5924	92	1
6867	92	1
8543	92	1
9865	92	1
10455	92	1
10659	92	1
54622	92	1
55187	92	1
57118	92	1
79109	92	1
80821	92	1
81542	92	1
83943	92	1
136332	92	1
196528	92	1
642938	92	1
622	91	1
1534	91	1
3655	91	1
5860	91	1
6869	91	1
7337	91	1
8412	91	1
8651	91	1
9655	91	1
22907	91	1
23291	91	1
26130	91	1
79605	91	1
81624	91	1
135228	91	1
137075	91	1
388289	91	1
146	90	1
1519	90	1
2900	90	1
4803	90	1
6563	90	1
6720	90	1
7534	90	1
8738	90	1
10867	90	1
23274	90	1
55959	90	1
56895	90	1
57211	90	1
58155	90	1
65983	90	1
114793	90	1
340351	90	1
773	89	1
949	89	1
5257	89	1
5366	89	1
7150	89	1
7776	89	1
9442	89	1
9734	89	1
23379	89	1
27067	89	1
54477	89	1
57157	89	1
65056	89	1
79024	89	1
83439	89	1
83857	89	1
144347	89	1
862	88	1
2241	88	1
2770	88	1
5922	88	1
8915	88	1
9229	88	1
9644	88	1
10468	88	1
56990	88	1
79068	88	1
85463	88	1
89796	88	1
441061	88	1
154	87	1
2869	87	1
4507	87	1
5087	87	1
5795	87	1
5932	87	1
6001	87	1
8491	87	1
8553	87	1
8787	87	1
8995	87	1
23499	87	1
28984	87	1
55068	87	1
57101	87	1
63971	87	1
84284	87	1
130502	87	1
153657	87	1
389432	87	1
87	86	1
1106	86	1
2115	86	1
2122	86	1
2297	86	1
5587	86	1
5818	86	1
6533	86	1
10631	86	1
23001	86	1
23332	86	1
55205	86	1
57419	86	1
79633	86	1
116328	86	1
157680	86	1
221935	86	1
115	85	1
411	85	1
3097	85	1
5151	85	1
5500	85	1
5608	85	1
8671	85	1
8871	85	1
9241	85	1
9262	85	1
10477	85	1
11069	85	1
23072	85	1
23452	85	1
23576	85	1
25902	85	1
27352	85	1
57214	85	1
57687	85	1
84062	85	1
222255	85	1
1345	84	1
2494	84	1
3091	84	1
3790	84	1
4363	84	1
7324	84	1
8667	84	1
8817	84	1
9077	84	1
9659	84	1
9672	84	1
10371	84	1
23247	84	1
54891	84	1
54901	84	1
55247	84	1
55904	84	1
57620	84	1
58508	84	1
60675	84	1
79642	84	1
92106	84	1
121512	84	1
283518	84	1
339896	84	1
388	83	1
961	83	1
1278	83	1
2004	83	1
2534	83	1
5074	83	1
5289	83	1
5335	83	1
7325	83	1
7580	83	1
8324	83	1
9516	83	1
22800	83	1
23239	83	1
29102	83	1
29969	83	1
54102	83	1
54206	83	1
54986	83	1
79627	83	1
83641	83	1
93663	83	1
161835	83	1
219771	83	1
220047	83	1
387923	83	1
595	82	1
831	82	1
1404	82	1
1906	82	1
2059	82	1
3998	82	1
6586	82	1
7520	82	1
8030	82	1
8821	82	1
9249	82	1
9902	82	1
28996	82	1
29953	82	1
55628	82	1
56963	82	1
59339	82	1
81615	82	1
375748	82	1
832	81	1
1647	81	1
1739	81	1
4899	81	1
4978	81	1
5125	81	1
6092	81	1
8193	81	1
9194	81	1
9685	81	1
10131	81	1
10644	81	1
10725	81	1
23002	81	1
23161	81	1
23189	81	1
23446	81	1
26136	81	1
26230	81	1
27430	81	1
57493	81	1
64332	81	1
64784	81	1
79705	81	1
81832	81	1
84141	81	1
149111	81	1
152579	81	1
154790	81	1
162333	81	1
220107	81	1
774	80	1
1306	80	1
1490	80	1
5412	80	1
6387	80	1
6509	80	1
7049	80	1
9788	80	1
9792	80	1
51123	80	1
54495	80	1
55312	80	1
55647	80	1
55742	80	1
56776	80	1
60412	80	1
131368	80	1
157378	80	1
100287036	80	1
1746	79	1
1859	79	1
2835	79	1
2995	79	1
3781	79	1
5523	79	1
6456	79	1
6711	79	1
7082	79	1
7328	79	1
7422	79	1
9603	79	1
9693	79	1
22856	79	1
22913	79	1
23030	79	1
23283	79	1
23670	79	1
27327	79	1
27347	79	1
51099	79	1
55711	79	1
57561	79	1
57574	79	1
57665	79	1
57703	79	1
57713	79	1
80205	79	1
81563	79	1
83643	79	1
85019	79	1
124359	79	1
283349	79	1
286223	79	1
40	78	1
2099	78	1
2192	78	1
3280	78	1
4684	78	1
4919	78	1
6422	78	1
8436	78	1
9444	78	1
9569	78	1
10736	78	1
11031	78	1
22999	78	1
27436	78	1
51361	78	1
51809	78	1
55114	78	1
55133	78	1
55608	78	1
55660	78	1
65061	78	1
79890	78	1
80114	78	1
84071	78	1
151393	78	1
221937	78	1
256227	78	1
256691	78	1
1687	77	1
2627	77	1
3815	77	1
6383	77	1
6943	77	1
9378	77	1
22906	77	1
23094	77	1
23164	77	1
23345	77	1
51422	77	1
53407	77	1
54916	77	1
55970	77	1
63876	77	1
64083	77	1
79813	77	1
81606	77	1
81930	77	1
84298	77	1
116028	77	1
144455	77	1
157506	77	1
164284	77	1
406	76	1
586	76	1
636	76	1
658	76	1
2890	76	1
3356	76	1
5621	76	1
6160	76	1
6733	76	1
7857	76	1
8204	76	1
8291	76	1
8994	76	1
9148	76	1
9972	76	1
10253	76	1
54627	76	1
55833	76	1
60561	76	1
60625	76	1
64866	76	1
80014	76	1
113115	76	1
130535	76	1
102	75	1
1266	75	1
1462	75	1
2309	75	1
2530	75	1
4982	75	1
5101	75	1
6334	75	1
8801	75	1
9957	75	1
10472	75	1
10873	75	1
27333	75	1
51582	75	1
54674	75	1
56655	75	1
57154	75	1
64682	75	1
64761	75	1
80267	75	1
87769	75	1
157657	75	1
162083	75	1
200916	75	1
220988	75	1
494143	75	1
466	74	1
3912	74	1
4008	74	1
4155	74	1
4628	74	1
6311	74	1
6397	74	1
6910	74	1
7071	74	1
7991	74	1
8379	74	1
8869	74	1
9270	74	1
9658	74	1
10783	74	1
23303	74	1
23528	74	1
26002	74	1
27131	74	1
29035	74	1
55634	74	1
56892	74	1
57158	74	1
63951	74	1
79971	74	1
80210	74	1
130733	74	1
274	73	1
368	73	1
596	73	1
858	73	1
1160	73	1
1284	73	1
1499	73	1
1788	73	1
1909	73	1
2977	73	1
3569	73	1
4124	73	1
4147	73	1
4300	73	1
4311	73	1
5744	73	1
6781	73	1
8439	73	1
8440	73	1
9053	73	1
9334	73	1
10085	73	1
10217	73	1
25926	73	1
26059	73	1
26747	73	1
29967	73	1
51454	73	1
63917	73	1
79008	73	1
79646	73	1
79738	73	1
84899	73	1
92521	73	1
126917	73	1
128710	73	1
129642	73	1
219333	73	1
286053	73	1
548593	73	1
273	72	1
2887	72	1
4205	72	1
5867	72	1
5921	72	1
6916	72	1
8013	72	1
8301	72	1
8323	72	1
9218	72	1
10135	72	1
10282	72	1
10806	72	1
22848	72	1
56243	72	1
56987	72	1
115827	72	1
143872	72	1
493	71	1
1000	71	1
1793	71	1
2668	71	1
3298	71	1
3776	71	1
3918	71	1
4299	71	1
5139	71	1
5163	71	1
5214	71	1
5713	71	1
5802	71	1
8082	71	1
8295	71	1
8803	71	1
9509	71	1
9638	71	1
9770	71	1
9867	71	1
10982	71	1
11057	71	1
28989	71	1
51503	71	1
54331	71	1
55291	71	1
57721	71	1
79776	71	1
84246	71	1
84894	71	1
90799	71	1
115825	71	1
128553	71	1
147495	71	1
153339	71	1
168455	71	1
219899	71	1
283820	71	1
284273	71	1
488	70	1
2201	70	1
4126	70	1
6196	70	1
8320	70	1
8997	70	1
9645	70	1
10418	70	1
11237	70	1
22821	70	1
22862	70	1
23112	70	1
23158	70	1
25937	70	1
29103	70	1
55740	70	1
57609	70	1
79618	70	1
79657	70	1
115294	70	1
130340	70	1
157848	70	1
200159	70	1
374378	70	1
801	69	1
1075	69	1
2037	69	1
2040	69	1
2745	69	1
3660	69	1
3842	69	1
4898	69	1
5156	69	1
7414	69	1
8317	69	1
9497	69	1
9537	69	1
9732	69	1
9750	69	1
10097	69	1
23321	69	1
50615	69	1
51621	69	1
53358	69	1
54808	69	1
55092	69	1
55294	69	1
55914	69	1
56852	69	1
60559	69	1
127602	69	1
140862	69	1
286343	69	1
330	68	1
624	68	1
781	68	1
1812	68	1
2308	68	1
3376	68	1
3709	68	1
4947	68	1
5095	68	1
5583	68	1
5800	68	1
6541	68	1
6624	68	1
6760	68	1
7046	68	1
7410	68	1
7579	68	1
8767	68	1
8774	68	1
9522	68	1
9933	68	1
10019	68	1
10365	68	1
10611	68	1
10743	68	1
10971	68	1
11228	68	1
23095	68	1
23137	68	1
23230	68	1
51375	68	1
51523	68	1
55226	68	1
57533	68	1
84059	68	1
90411	68	1
94234	68	1
114905	68	1
145567	68	1
150094	68	1
150280	68	1
201164	68	1
219790	68	1
221749	68	1
285195	68	1
306	67	1
641	67	1
1778	67	1
3488	67	1
3708	67	1
4216	67	1
5740	67	1
8325	67	1
9014	67	1
9172	67	1
9779	67	1
10413	67	1
10618	67	1
10952	67	1
23184	67	1
23245	67	1
23251	67	1
23768	67	1
27152	67	1
51133	67	1
51665	67	1
54602	67	1
54757	67	1
54875	67	1
54926	67	1
55603	67	1
59343	67	1
60678	67	1
79827	67	1
81553	67	1
84181	67	1
84417	67	1
84940	67	1
84953	67	1
91526	67	1
92014	67	1
125150	67	1
133522	67	1
140609	67	1
259232	67	1
220	66	1
1809	66	1
2252	66	1
3096	66	1
4001	66	1
4149	66	1
4160	66	1
4552	66	1
5021	66	1
6487	66	1
8492	66	1
9348	66	1
9414	66	1
9611	66	1
9962	66	1
10116	66	1
10827	66	1
10979	66	1
23352	66	1
26053	66	1
54861	66	1
55107	66	1
55705	66	1
55770	66	1
55809	66	1
57520	66	1
57553	66	1
79613	66	1
80003	66	1
84128	66	1
121441	66	1
143686	66	1
143879	66	1
145508	66	1
160492	66	1
347902	66	1
