# Supplementary material for: Cell type-selective disease-association of genes under high regulatory load
Source: Nucleic Acids Res. 2015 Oct 10;43(18):8839–55. doi: 10.1093/nar/gkv863 (PMC4605313; doi:10.1093/nar/gkv863)
Supplement: SUPPLEMENTARY DATA [file supp_gkv863_nar-01077-z-2015-File011.zip › HighEnhLoad_A549-EtOH_10PCNT_02-Feb-2015.txt]

Entrez Gene ID	Nr Enh	H3K4me3 status
677	84	1
2908	73	1
8287	73	1
5890	69	1
7582	69	1
56288	67	1
80157	64	1
23389	62	1
688	61	1
10512	61	1
8653	59	1
4026	58	1
4281	58	1
56603	57	1
10221	56	1
23327	56	1
8660	55	1
57561	55	1
7404	54	1
658	53	1
22829	53	1
29761	53	1
6659	52	1
10409	52	1
11278	52	1
1183	51	1
56892	51	1
8626	50	1
23092	50	1
55634	50	1
5983	49	1
50807	49	1
390	48	1
6857	48	1
6662	46	1
7048	46	1
10769	46	1
11214	46	1
182	45	1
10611	45	1
23613	45	1
55205	45	1
84059	45	1
84959	45	1
23255	44	1
678	43	1
1523	43	1
4609	43	1
5205	43	1
10123	43	1
10184	43	1
23233	43	1
26960	43	1
127018	43	1
1316	42	1
2131	42	1
2335	42	1
2355	42	1
5074	42	1
201475	42	1
359948	42	1
868	41	1
1946	41	1
3084	41	1
3778	41	1
79718	41	1
196	40	1
3667	40	1
4651	40	1
5069	40	1
79960	40	1
169792	40	1
100133941	40	1
5588	39	1
6446	39	1
8284	39	1
9189	39	1
80114	39	1
1846	38	1
3170	38	1
4729	38	1
5770	38	1
5991	38	1
8202	38	1
10603	38	1
25948	38	1
50651	38	1
64778	38	1
84187	38	1
116987	38	1
1290	37	1
2195	37	1
3600	37	1
5122	37	1
5797	37	1
7042	37	1
7050	37	1
8239	37	1
8672	37	1
9612	37	1
10150	37	1
51123	37	1
55075	37	1
64283	37	1
331	36	1
5139	36	1
11030	36	1
23075	36	1
23080	36	1
79801	36	1
115701	36	1
137075	36	1
201266	36	1
2744	35	1
4092	35	1
4289	35	1
4330	35	1
5332	35	1
7850	35	1
8193	35	1
9365	35	1
23094	35	1
27249	35	1
55686	35	1
57187	35	1
79698	35	1
81846	35	1
83879	35	1
90627	35	1
286053	35	1
643246	35	1
1806	34	1
2494	34	1
3592	34	1
5578	34	1
7020	34	1
7090	34	1
9577	34	1
51669	34	1
79730	34	1
79875	34	1
81578	34	1
83660	34	1
84869	34	1
2070	33	1
3486	33	1
5101	33	1
5795	33	1
7534	33	1
9804	33	1
23026	33	1
26064	33	1
26137	33	1
57496	33	1
84952	33	1
90390	33	1
949	32	1
3763	32	1
4286	32	1
4430	32	1
4774	32	1
6586	32	1
7738	32	1
10257	32	1
26136	32	1
26579	32	1
55214	32	1
57688	32	1
59277	32	1
64420	32	1
84632	32	1
90701	32	1
92552	32	1
114	31	1
639	31	1
817	31	1
960	31	1
1052	31	1
3572	31	1
4233	31	1
5151	31	1
5530	31	1
5747	31	1
5911	31	1
5932	31	1
5987	31	1
6310	31	1
9249	31	1
9620	31	1
10424	31	1
10801	31	1
10873	31	1
22936	31	1
23268	31	1
23767	31	1
54880	31	1
57161	31	1
64859	31	1
83478	31	1
84457	31	1
166614	31	1
214	30	1
288	30	1
394	30	1
1000	30	1
4131	30	1
6616	30	1
6926	30	1
7145	30	1
7543	30	1
7857	30	1
8204	30	1
8340	30	1
8412	30	1
8507	30	1
10018	30	1
23261	30	1
23301	30	1
23677	30	1
51809	30	1
55187	30	1
114793	30	1
115	29	1
667	29	1
2034	29	1
2139	29	1
3490	29	1
3895	29	1
4154	29	1
5420	29	1
6493	29	1
6558	29	1
6934	29	1
6943	29	1
7091	29	1
23001	29	1
23108	29	1
51571	29	1
55959	29	1
57509	29	1
57529	29	1
58516	29	1
83592	29	1
83641	29	1
83943	29	1
84750	29	1
130497	29	1
132864	29	1
157285	29	1
171546	29	1
196074	29	1
221749	29	1
651746	29	1
87	28	1
287	28	1
831	28	1
1244	28	1
1734	28	1
3037	28	1
4810	28	1
6938	28	1
7424	28	1
7764	28	1
8030	28	1
9341	28	1
9497	28	1
9590	28	1
9811	28	1
10579	28	1
10890	28	1
22801	28	1
27086	28	1
27115	28	1
27161	28	1
29970	28	1
55660	28	1
63027	28	1
83941	28	1
114821	28	1
160518	28	1
387129	28	1
100506115	28	1
488	27	1
861	27	1
1592	27	1
4983	27	1
6444	27	1
6670	27	1
7104	27	1
8092	27	1
8537	27	1
8821	27	1
9185	27	1
9425	27	1
10010	27	1
10082	27	1
10455	27	1
23022	27	1
23078	27	1
25841	27	1
26509	27	1
27303	27	1
51776	27	1
54502	27	1
54796	27	1
55970	27	1
57118	27	1
57210	27	1
57713	27	1
64410	27	1
64682	27	1
79613	27	1
84101	27	1
84128	27	1
130340	27	1
148641	27	1
150946	27	1
283463	27	1
285668	27	1
19	26	1
466	26	1
805	26	1
1387	26	1
1525	26	1
1859	26	1
2078	26	1
2904	26	1
3141	26	1
5137	26	1
5444	26	1
6091	26	1
6720	26	1
6897	26	1
9516	26	1
10253	26	1
10531	26	1
10761	26	1
11031	26	1
54602	26	1
57522	26	1
57609	26	1
79024	26	1
79799	26	1
79827	26	1
80761	26	1
89927	26	1
112399	26	1
196993	26	1
221981	26	1
400954	26	1
414318	26	1
652	25	1
858	25	1
1326	25	1
2012	25	1
2766	25	1
3248	25	1
3280	25	1
3398	25	1
3772	25	1
4664	25	1
4897	25	1
4919	25	1
5073	25	1
6303	25	1
7068	25	1
7357	25	1
7855	25	1
8869	25	1
8942	25	1
9522	25	1
11166	25	1
22822	25	1
22998	25	1
23150	25	1
23514	25	1
25897	25	1
25937	25	1
27145	25	1
51375	25	1
55670	25	1
57507	25	1
57553	25	1
84284	25	1
89797	25	1
125488	25	1
166336	25	1
644943	25	1
100287036	25	1
2059	24	1
2114	24	1
3038	24	1
3720	24	1
3990	24	1
4883	24	1
5358	24	1
5468	24	1
5687	24	1
6772	24	1
8303	24	1
8632	24	1
9096	24	1
10472	24	1
10602	24	1
10920	24	1
11221	24	1
22898	24	1
22978	24	1
23189	24	1
23362	24	1
23704	24	1
26010	24	1
26030	24	1
26585	24	1
29968	24	1
51196	24	1
54407	24	1
55226	24	1
55607	24	1
63951	24	1
64225	24	1
80003	24	1
80315	24	1
84189	24	1
89796	24	1
115825	24	1
144577	24	1
259282	24	1
374819	24	1
147	23	1
367	23	1
463	23	1
595	23	1
636	23	1
1272	23	1
1452	23	1
2202	23	1
2257	23	1
2697	23	1
4052	23	1
4072	23	1
5013	23	1
5550	23	1
5581	23	1
5784	23	1
5867	23	1
6197	23	1
6624	23	1
6917	23	1
7324	23	1
7903	23	1
8195	23	1
8776	23	1
8853	23	1
8898	23	1
9263	23	1
9334	23	1
9569	23	1
9861	23	1
11103	23	1
23164	23	1
23275	23	1
24141	23	1
25817	23	1
25902	23	1
26053	23	1
26240	23	1
27436	23	1
51422	23	1
51454	23	1
54206	23	1
54453	23	1
54986	23	1
55277	23	1
55740	23	1
56261	23	1
84441	23	1
90665	23	1
124540	23	1
140032	23	1
155465	23	1
253260	23	1
388753	23	1
379	22	1
406	22	1
411	22	1
622	22	1
1612	22	1
1647	22	1
1654	22	1
1956	22	1
2290	22	1
2770	22	1
3298	22	1
3593	22	1
3983	22	1
4781	22	1
4899	22	1
5431	22	1
5800	22	1
5937	22	1
7025	22	1
7049	22	1
7082	22	1
7328	22	1
8829	22	1
9229	22	1
9245	22	1
9308	22	1
9314	22	1
9448	22	1
9655	22	1
9975	22	1
11343	22	1
22866	22	1
23023	22	1
23129	22	1
23358	22	1
25831	22	1
25885	22	1
27067	22	1
50809	22	1
53344	22	1
55568	22	1
56895	22	1
57142	22	1
57630	22	1
64332	22	1
64771	22	1
79135	22	1
79646	22	1
79685	22	1
80325	22	1
84620	22	1
91419	22	1
139886	22	1
149840	22	1
157378	22	1
169355	22	1
200159	22	1
284695	22	1
729420	22	1
1465	21	1
1902	21	1
2009	21	1
2099	21	1
2308	21	1
2745	21	1
2863	21	1
4792	21	1
4907	21	1
5608	21	1
5962	21	1
6840	21	1
6925	21	1
7052	21	1
7168	21	1
7763	21	1
7803	21	1
8320	21	1
8609	21	1
8743	21	1
8848	21	1
9462	21	1
9693	21	1
9723	21	1
10124	21	1
10370	21	1
10371	21	1
10499	21	1
10533	21	1
10783	21	1
10971	21	1
23143	21	1
23446	21	1
23528	21	1
25805	21	1
27242	21	1
28989	21	1
51582	21	1
51735	21	1
54465	21	1
54971	21	1
55122	21	1
56905	21	1
57580	21	1
57619	21	1
58480	21	1
60481	21	1
60490	21	1
80781	21	1
83692	21	1
113115	21	1
125476	21	1
145508	21	1
151195	21	1
153657	21	1
157506	21	1
157567	21	1
200734	21	1
345079	21	1
100507341	21	1
596	20	1
857	20	1
1761	20	1
2044	20	1
2637	20	1
2729	20	1
3052	20	1
3725	20	1
3739	20	1
4091	20	1
4488	20	1
4739	20	1
4773	20	1
5028	20	1
5256	20	1
5295	20	1
5311	20	1
6506	20	1
6754	20	1
6781	20	1
6907	20	1
7430	20	1
7514	20	1
7587	20	1
8038	20	1
8767	20	1
10000	20	1
10049	20	1
10477	20	1
10736	20	1
22874	20	1
22932	20	1
22943	20	1
23060	20	1
23118	20	1
23161	20	1
23345	20	1
25803	20	1
26286	20	1
28984	20	1
55024	20	1
55133	20	1
55144	20	1
55809	20	1
56888	20	1
57181	20	1
57822	20	1
58533	20	1
79890	20	1
83539	20	1
84140	20	1
84168	20	1
84529	20	1
89978	20	1
93109	20	1
121536	20	1
136259	20	1
157638	20	1
157848	20	1
168667	20	1
219333	20	1
253559	20	1
284058	20	1
339479	20	1
654463	20	1
100505549	20	1
307	19	1
549	19	1
604	19	1
1106	19	1
1284	19	1
1289	19	1
1601	19	1
2152	19	1
2247	19	1
2625	19	1
3094	19	1
3756	19	1
4638	19	1
5095	19	1
5155	19	1
5352	19	1
5366	19	1
5597	19	1
5641	19	1
5740	19	1
5912	19	1
5918	19	1
6867	19	1
7026	19	1
7088	19	1
7178	19	1
7477	19	1
8091	19	1
8325	19	1
8543	19	1
9043	19	1
9086	19	1
9124	19	1
9282	19	1
9429	19	1
9469	19	1
9685	19	1
9689	19	1
9736	19	1
9758	19	1
10140	19	1
10391	19	1
10743	19	1
22862	19	1
22934	19	1
23081	19	1
23107	19	1
23239	19	1
23243	19	1
23657	19	1
26052	19	1
29123	19	1
30836	19	1
51765	19	1
54101	19	1
54476	19	1
54805	19	1
54901	19	1
55137	19	1
55328	19	1
55584	19	1
55647	19	1
55687	19	1
57178	19	1
57492	19	1
57521	19	1
57533	19	1
57584	19	1
63898	19	1
63978	19	1
64116	19	1
64750	19	1
64754	19	1
79191	19	1
79895	19	1
80821	19	1
87769	19	1
90550	19	1
91272	19	1
91351	19	1
93649	19	1
93663	19	1
121227	19	1
128710	19	1
130502	19	1
133522	19	1
145376	19	1
151887	19	1
151963	19	1
154214	19	1
166824	19	1
342184	19	1
389136	19	1
100113407	19	1
286	18	1
316	18	1
781	18	1
1407	18	1
1503	18	1
1847	18	1
1879	18	1
1906	18	1
2562	18	1
2651	18	1
2673	18	1
3773	18	1
3908	18	1
3909	18	1
4008	18	1
4040	18	1
4082	18	1
4088	18	1
4616	18	1
4815	18	1
4898	18	1
5270	18	1
5586	18	1
6239	18	1
6382	18	1
6416	18	1
6678	18	1
6774	18	1
7164	18	1
7325	18	1
7345	18	1
7532	18	1
8208	18	1
8624	18	1
8671	18	1
8777	18	1
8871	18	1
8994	18	1
9060	18	1
9270	18	1
9444	18	1
9779	18	1
9962	18	1
10144	18	1
10252	18	1
10672	18	1
10846	18	1
22848	18	1
22906	18	1
23228	18	1
23303	18	1
23348	18	1
23359	18	1
23562	18	1
25819	18	1
27185	18	1
27327	18	1
51061	18	1
51271	18	1
51274	18	1
51429	18	1
51434	18	1
54463	18	1
55173	18	1
55733	18	1
55754	18	1
56925	18	1
57194	18	1
64924	18	1
79068	18	1
79758	18	1
80205	18	1
80820	18	1
84133	18	1
90102	18	1
91768	18	1
94031	18	1
126969	18	1
127845	18	1
151525	18	1
154091	18	1
166815	18	1
201176	18	1
201562	18	1
266727	18	1
266812	18	1
337876	18	1
339896	18	1
387882	18	1
389289	18	1
100144748	18	1
27	17	1
102	17	1
306	17	1
399	17	1
473	17	1
481	17	1
771	17	1
1281	17	1
1490	17	1
1499	17	1
1514	17	1
1665	17	1
1889	17	1
2036	17	1
2181	17	1
2483	17	1
2806	17	1
2889	17	1
2969	17	1
3241	17	1
3267	17	1
3576	17	1
4267	17	1
4299	17	1
4782	17	1
4857	17	1
4976	17	1
5075	17	1
5567	17	1
5743	17	1
5909	17	1
5915	17	1
5930	17	1
6229	17	1
6256	17	1
6397	17	1
6428	17	1
6492	17	1
6711	17	1
6935	17	1
7003	17	1
7335	17	1
7336	17	1
7342	17	1
7365	17	1
7414	17	1
7444	17	1
7957	17	1
8291	17	1
8301	17	1
8317	17	1
8491	17	1
8554	17	1
8601	17	1
8611	17	1
8995	17	1
9475	17	1
9553	17	1
9580	17	1
9732	17	1
9741	17	1
9882	17	1
9960	17	1
10097	17	1
10229	17	1
10282	17	1
10486	17	1
10671	17	1
10735	17	1
22797	17	1
22903	17	1
22908	17	1
23480	17	1
23499	17	1
25914	17	1
26040	17	1
27445	17	1
51439	17	1
53353	17	1
55068	17	1
55837	17	1
55885	17	1
56776	17	1
56937	17	1
56950	17	1
57419	17	1
57511	17	1
57552	17	1
57596	17	1
57605	17	1
59339	17	1
60559	17	1
60685	17	1
63892	17	1
63971	17	1
64109	17	1
64328	17	1
79810	17	1
80210	17	1
80224	17	1
80746	17	1
81848	17	1
83657	17	1
83853	17	1
84623	17	1
85379	17	1
85415	17	1
91584	17	1
92346	17	1
92565	17	1
94234	17	1
113878	17	1
114818	17	1
116028	17	1
116372	17	1
117581	17	1
122786	17	1
130872	17	1
131566	17	1
145773	17	1
159371	17	1
200150	17	1
201595	17	1
220988	17	1
221002	17	1
253430	17	1
257415	17	1
284565	17	1
340481	17	1
389362	17	1
399947	17	1
643314	17	1
768239	17	1
653	16	1
727	16	1
1021	16	1
1435	16	1
1488	16	1
1611	16	1
1662	16	1
1809	16	1
1983	16	1
2098	16	1
2262	16	1
2533	16	1
2788	16	1
2820	16	1
2887	16	1
3091	16	1
3092	16	1
3176	16	1
3554	16	1
3918	16	1
4094	16	1
4126	16	1
4155	16	1
4205	16	1
4254	16	1
4947	16	1
5093	16	1
5157	16	1
5209	16	1
5321	16	1
5836	16	1
5874	16	1
5887	16	1
6433	16	1
6461	16	1
6482	16	1
6484	16	1
6533	16	1
6733	16	1
7071	16	1
7544	16	1
8428	16	1
8631	16	1
8738	16	1
8899	16	1
9014	16	1
9209	16	1
9489	16	1
9645	16	1
9678	16	1
9686	16	1
9792	16	1
9819	16	1
9926	16	1
9972	16	1
10154	16	1
10285	16	1
10395	16	1
10446	16	1
10814	16	1
11227	16	1
22800	16	1
22954	16	1
23199	16	1
23242	16	1
23522	16	1
25814	16	1
26118	16	1
29789	16	1
51474	16	1
53947	16	1
54674	16	1
54843	16	1
54926	16	1
55312	16	1
55313	16	1
55351	16	1
55534	16	1
55787	16	1
56169	16	1
56990	16	1
57088	16	1
57154	16	1
57211	16	1
57703	16	1
58490	16	1
64388	16	1
64784	16	1
79026	16	1
79643	16	1
84726	16	1
84803	16	1
84940	16	1
87178	16	1
90411	16	1
91461	16	1
94134	16	1
114327	16	1
114827	16	1
114991	16	1
115416	16	1
119504	16	1
120237	16	1
130535	16	1
131034	16	1
132320	16	1
143187	16	1
219790	16	1
283358	16	1
340706	16	1
344148	16	1
389170	16	1
400451	16	1
729515	16	1
100506581	16	1
100533178	16	1
284	15	1
292	15	1
323	15	1
351	15	1
539	15	1
665	15	1
1015	15	1
1073	15	1
1112	15	1
1788	15	1
1948	15	1
2040	15	1
2246	15	1
2267	15	1
2530	15	1
2669	15	1
2835	15	1
2843	15	1
2934	15	1
3026	15	1
3096	15	1
3142	15	1
3418	15	1
3685	15	1
3788	15	1
4017	15	1
4041	15	1
4211	15	1
4258	15	1
4306	15	1
4363	15	1
4790	15	1
5087	15	1
5125	15	1
5128	15	1
5500	15	1
5507	15	1
5734	15	1
5879	15	1
6009	15	1
6122	15	1
6453	15	1
6515	15	1
6581	15	1
6769	15	1
6788	15	1
6850	15	1
6909	15	1
7403	15	1
7760	15	1
8452	15	1
8553	15	1
8613	15	1
8615	15	1
8915	15	1
9182	15	1
9355	15	1
9358	15	1
9697	15	1
9886	15	1
9957	15	1
10046	15	1
10079	15	1
10402	15	1
10657	15	1
10725	15	1
11135	15	1
22836	15	1
22856	15	1
22992	15	1
23236	15	1
23286	15	1
23670	15	1
25827	15	1
26524	15	1
26747	15	1
28981	15	1
29966	15	1
51099	15	1
51316	15	1
54102	15	1
54828	15	1
54877	15	1
54908	15	1
54997	15	1
55234	15	1
55252	15	1
55291	15	1
55347	15	1
55504	15	1
55601	15	1
55672	15	1
55770	15	1
57007	15	1
57537	15	1
64067	15	1
64083	15	1
64222	15	1
65979	15	1
79370	15	1
79645	15	1
79658	15	1
79659	15	1
79747	15	1
79888	15	1
80144	15	1
81542	15	1
81794	15	1
83439	15	1
83643	15	1
84056	15	1
84303	15	1
84913	15	1
89932	15	1
92017	15	1
103910	15	1
127544	15	1
134957	15	1
143872	15	1
152006	15	1
154790	15	1
158135	15	1
158158	15	1
163702	15	1
200728	15	1
203069	15	1
220047	15	1
221416	15	1
221955	15	1
285513	15	1
338809	15	1
344807	15	1
388125	15	1
389792	15	1
574016	15	1
146	14	1
272	14	1
475	14	1
605	14	1
624	14	1
947	14	1
1130	14	1
1385	14	1
1812	14	1
1838	14	1
2300	14	1
2596	14	1
2776	14	1
3251	14	1
3315	14	1
3400	14	1
3625	14	1
3705	14	1
3708	14	1
3842	14	1
3977	14	1
4147	14	1
4191	14	1
4507	14	1
4803	14	1
4825	14	1
5145	14	1
5214	14	1
5412	14	1
5475	14	1
5495	14	1
5660	14	1
5745	14	1
5802	14	1
5931	14	1
5998	14	1
6102	14	1
6240	14	1
6414	14	1
6473	14	1
6498	14	1
6509	14	1
6726	14	1
6868	14	1
6869	14	1
7022	14	1
7057	14	1
7079	14	1
7155	14	1
7364	14	1
8073	14	1
8224	14	1
8707	14	1
8726	14	1
8792	14	1
8887	14	1
9180	14	1
9215	14	1
9253	14	1
9262	14	1
9265	14	1
9644	14	1
9873	14	1
9922	14	1
10090	14	1
10116	14	1
10392	14	1
10714	14	1
10863	14	1
10979	14	1
22894	14	1
23002	14	1
23007	14	1
23030	14	1
23151	14	1
23279	14	1
23333	14	1
23531	14	1
23551	14	1
23762	14	1
25945	14	1
25975	14	1
26005	14	1
26065	14	1
26269	14	1
26278	14	1
26985	14	1
28996	14	1
29775	14	1
30011	14	1
50515	14	1
51256	14	1
51523	14	1
51678	14	1
54664	14	1
54874	14	1
55622	14	1
55831	14	1
55841	14	1
56986	14	1
57520	14	1
59271	14	1
65125	14	1
65244	14	1
79180	14	1
79618	14	1
79705	14	1
80139	14	1
80323	14	1
81609	14	1
83872	14	1
83988	14	1
84102	14	1
84159	14	1
84539	14	1
84870	14	1
85463	14	1
91949	14	1
92906	14	1
114883	14	1
114905	14	1
121551	14	1
126917	14	1
135228	14	1
136332	14	1
140876	14	1
143279	14	1
144245	14	1
148418	14	1
150094	14	1
151393	14	1
153090	14	1
158434	14	1
163732	14	1
201164	14	1
203238	14	1
203859	14	1
219623	14	1
221895	14	1
221937	14	1
223082	14	1
284948	14	1
285368	14	1
286343	14	1
347240	14	1
408029	14	1
552889	14	1
727897	14	1
100130880	14	1
133	13	1
241	13	1
290	13	1
382	13	1
388	13	1
571	13	1
602	13	1
613	13	1
627	13	1
641	13	1
780	13	1
830	13	1
1063	13	1
1104	13	1
1113	13	1
1175	13	1
1373	13	1
1545	13	1
1603	13	1
1739	13	1
1848	13	1
1907	13	1
1915	13	1
1975	13	1
2149	13	1
2150	13	1
2230	13	1
2259	13	1
2587	13	1
2590	13	1
2649	13	1
2683	13	1
2762	13	1
2768	13	1
2803	13	1
3570	13	1
3797	13	1
4149	13	1
4543	13	1
4751	13	1
4861	13	1
5029	13	1
5142	13	1
5144	13	1
5217	13	1
5744	13	1
5796	13	1
6249	13	1
6469	13	1
6519	13	1
6615	13	1
6744	13	1
7113	13	1
7127	13	1
7528	13	1
8295	13	1
8476	13	1
8989	13	1
9020	13	1
9077	13	1
9087	13	1
9562	13	1
9611	13	1
9665	13	1
9710	13	1
9770	13	1
9839	13	1
9853	13	1
9915	13	1
10098	13	1
10397	13	1
10438	13	1
10643	13	1
10687	13	1
10777	13	1
10912	13	1
10943	13	1
22880	13	1
23014	13	1
23186	13	1
23218	13	1
23225	13	1
23321	13	1
23387	13	1
23414	13	1
23543	13	1
23576	13	1
25798	13	1
25890	13	1
25978	13	1
25980	13	1
26002	13	1
26256	13	1
26289	13	1
26298	13	1
26503	13	1
26986	13	1
27235	13	1
28513	13	1
29969	13	1
51202	13	1
51514	13	1
54622	13	1
54980	13	1
55074	13	1
55247	13	1
55573	13	1
55604	13	1
55744	13	1
55755	13	1
55971	13	1
56952	13	1
57047	13	1
57497	13	1
57589	13	1
57591	13	1
57670	13	1
58486	13	1
64841	13	1
79574	13	1
79627	13	1
79660	13	1
79731	13	1
79956	13	1
80824	13	1
81930	13	1
83716	13	1
84125	13	1
84953	13	1
85479	13	1
90407	13	1
91833	13	1
113277	13	1
113452	13	1
114088	13	1
114805	13	1
130733	13	1
145748	13	1
152110	13	1
159091	13	1
168374	13	1
203245	13	1
207063	13	1
220929	13	1
222183	13	1
222194	13	1
222643	13	1
253650	13	1
255027	13	1
284252	13	1
286238	13	1
374786	13	1
375287	13	1
375449	13	1
375748	13	1
389072	13	1
399665	13	1
401474	13	1
494188	13	1
101927322	13	1
