# Supplementary material for: Cell type-selective disease-association of genes under high regulatory load
Source: Nucleic Acids Res. 2015 Oct 10;43(18):8839–55. doi: 10.1093/nar/gkv863 (PMC4605313; doi:10.1093/nar/gkv863)
Supplement: SUPPLEMENTARY DATA [file supp_gkv863_nar-01077-z-2015-File013.zip]

Archive with 12 entries (11 files):
- Galhardo_et_al_SUPPLEMENTARY_FILE_5/
- Galhardo_et_al_SUPPLEMENTARY_FILE_5/K562_Nr TFs_Nr Enhs_All Genes_BTWN_DiseaseEnrichTable_AdjPvals_20-Oct-2014 14-56-16.txt
- Galhardo_et_al_SUPPLEMENTARY_FILE_5/HeatmapTFs-vs-Enh_-log10pval.pdf
- Galhardo_et_al_SUPPLEMENTARY_FILE_5/HepG2_Nr TFs_Nr Enhs_All Genes_BTWN_DiseaseEnrichTable_AdjPvals_20-Oct-2014 14-56-10.txt
- Galhardo_et_al_SUPPLEMENTARY_FILE_5/HUVEC_Nr TFs_Nr Enhs_All Genes_BTWN_DiseaseEnrichTable_AdjPvals_20-Oct-2014 14-55-59.txt
- Galhardo_et_al_SUPPLEMENTARY_FILE_5/A549_Nr TFs_Nr Enhs_All Genes_BTWN_DiseaseEnrichTable_AdjPvals_20-Oct-2014 14-55-41.txt
- Galhardo_et_al_SUPPLEMENTARY_FILE_5/H1hESC_Nr TFs_Nr Enhs_All Genes_BTWN_DiseaseEnrichTable_AdjPvals_20-Oct-2014 14-55-51.txt
- Galhardo_et_al_SUPPLEMENTARY_FILE_5/GM12878_Nr TFs_Nr Enhs_All Genes_BTWN_DiseaseEnrichTable_AdjPvals_20-Oct-2014 14-55-46.txt
- Galhardo_et_al_SUPPLEMENTARY_FILE_5/MCF7_Nr TFs_Nr Enhs_All Genes_BTWN_DiseaseEnrichTable_AdjPvals_20-Oct-2014 14-56-19.txt
- Galhardo_et_al_SUPPLEMENTARY_FILE_5/HeatmapTFs-vs-Enh_-log10pval2.pdf
- Galhardo_et_al_SUPPLEMENTARY_FILE_5/HCT116_Nr TFs_Nr Enhs_All Genes_BTWN_DiseaseEnrichTable_AdjPvals_20-Oct-2014 14-55-55.txt
- Galhardo_et_al_SUPPLEMENTARY_FILE_5/HeLaS3_Nr TFs_Nr Enhs_All Genes_BTWN_DiseaseEnrichTable_AdjPvals_20-Oct-2014 14-56-05.txt
