# Supplementary material for: Cell type-selective disease-association of genes under high regulatory load
Source: Nucleic Acids Res. 2015 Oct 10;43(18):8839–55. doi: 10.1093/nar/gkv863 (PMC4605313; doi:10.1093/nar/gkv863)
Supplement: SUPPLEMENTARY DATA [file supp_gkv863_nar-01077-z-2015-File013.zip › Galhardo_et_al_SUPPLEMENTARY_FILE_5/K562_Nr TFs_Nr Enhs_All Genes_BTWN_DiseaseEnrichTable_AdjPvals_20-Oct-2014 14-56-16.txt]

Bins	Nr TFs	Nr Enhs Bin 15 to 113	Nr Enhs Bin 9 to 14	Nr Enhs Bin 7 to 8	Nr Enhs Bin 5 to 6	Nr Enhs Bin 4 to 4	Nr Enhs Bin 3 to 3	Nr Enhs Bin 2 to 2	Nr Enhs Bin 1 to 1	Nr Enhs Bin 0
46 to 55	1462	Inf	Inf	0.820176272412452	0	0	0	0	0	0
43 to 45	1473	52.5571153273257	51.3907839055592	16.3837181802585	0.447275333733478	0.00907080872325942	0	0	0	0
40 to 42	1732	1.73625858400679	1.32325482889888	16.5914115351942	5.42928416953837	3.29347393799439	0	2.61465793902594e-06	0	0
38 to 39	1199	2.02579243341342e-08	0	4.15744509714577	6.46518402850626	5.56446507723365	1.4300196995856	0.0654403170991676	0	0
36 to 37	1203	1.92865493310657e-16	0	2.62999862571919	7.47361299742738	5.08668960296656	8.43456672621061	1.03604961419126	0	0
33 to 35	1742	0	0	0.87482125953393	6.64534785976408	4.01650156118419	7.47361299742738	6.7552951675134	2.62053508526134	0
30 to 32	1375	0	0	9.76356074212703e-05	0.162909729589842	3.76149820305484	6.70517565269767	15.7781236076616	12.4823922622633	1.72671053439286e-06
27 to 29	1093	0	0	3.38575373506991e-13	0	0.582270630454008	3.09355785473743	9.00298722192724	22.3150948260934	2.29107931951311
21 to 26	1381	0	0	0	0	0.0302328576385332	1.24013527483717	11.2197317449061	70.2223134164712	16.2766719892006
1 to 20	1378	0	0	0	0	0	0	0.03636203751628	23.8422250926778	Inf
0	7	0	0	0	0	0	0	0	0	6.90242962626852
