# Supplementary material for: Cell type-selective disease-association of genes under high regulatory load
Source: Nucleic Acids Res. 2015 Oct 10;43(18):8839–55. doi: 10.1093/nar/gkv863 (PMC4605313; doi:10.1093/nar/gkv863)
Supplement: SUPPLEMENTARY DATA [file supp_gkv863_nar-01077-z-2015-File013.zip › Galhardo_et_al_SUPPLEMENTARY_FILE_5/HepG2_Nr TFs_Nr Enhs_All Genes_BTWN_DiseaseEnrichTable_AdjPvals_20-Oct-2014 14-56-10.txt]

Bins	Nr TFs	Nr Enhs Bin 11 to 81	Nr Enhs Bin 7 to 10	Nr Enhs Bin 5 to 6	Nr Enhs Bin 4 to 4	Nr Enhs Bin 2 to 3	Nr Enhs Bin 1 to 1	Nr Enhs Bin 0
39 to 45	1493	Inf	Inf	0.629428905598022	0	0	0	0
36 to 38	1697	99.14681022902	97.9293262848061	16.3748807611199	1.28989490254929	0	0	0
34 to 35	1240	1.73579078576349	1.29645809193323	22.6805485670028	5.06689659754744	2.03653458803994	0	0
31 to 33	1720	5.30380106604308e-16	0	18.1493609879682	12.74152796966	10.3905937371151	0	0
29 to 30	1077	0	0	5.81745691249417	5.06689659754744	14.2808837042998	0	0
26 to 28	1617	0	0	0.0321850764394526	1.9011338851262	33.666842911047	11.8726172060662	9.15243198506689e-13
23 to 25	1496	0	0	4.99974138626076e-10	0	14.8778296677011	53.658261076264	0.143378426016682
20 to 22	1252	0	0	0	0	5.1077313703312	60.1861238419419	5.03541628646849
16 to 19	1165	0	0	0	0	0.00175336334345957	64.198559871326	41.2987499895282
1 to 15	1390	0	0	0	0	0	1.63967566927216	Inf
0	16	0	0	0	0	0	0	13.6349186144417
