# Supplementary material for: Cell type-selective disease-association of genes under high regulatory load
Source: Nucleic Acids Res. 2015 Oct 10;43(18):8839–55. doi: 10.1093/nar/gkv863 (PMC4605313; doi:10.1093/nar/gkv863)
Supplement: SUPPLEMENTARY DATA [file supp_gkv863_nar-01077-z-2015-File013.zip › Galhardo_et_al_SUPPLEMENTARY_FILE_5/HUVEC_Nr TFs_Nr Enhs_All Genes_BTWN_DiseaseEnrichTable_AdjPvals_20-Oct-2014 14-55-59.txt]

Bins	Nr TFs	Nr Enhs Bin 16 to 79	Nr Enhs Bin 10 to 15	Nr Enhs Bin 7 to 9	Nr Enhs Bin 5 to 6	Nr Enhs Bin 3 to 4	Nr Enhs Bin 2 to 2	Nr Enhs Bin 1 to 1	Nr Enhs Bin 0
6 to 6	4593	Inf	Inf	69.2288106779154	15.1032224247562	2.65382918803573e-11	0	0	0
5 to 5	3724	3.71186999929383e-10	0	22.9873384198977	26.0759607803016	25.1565847592165	0.0869582767512938	0	0
4 to 4	2108	0	0	0	0	20.6985874235375	26.4915099174045	21.4773462938005	0
3 to 3	1760	0	0	0	0	0.0120211699750391	15.3602215095291	116.532763132958	26.4915099174045
2 to 2	1353	0	0	0	0	0	4.78224929520831	111.784860840599	78.279781251976
1 to 1	655	0	0	0	0	0	0	32.3797506293432	112.683239253981
0	173	0	0	0	0	2.855421844847e-12	0	0.816144503794547	77.2074518797265
