# Supplementary material for: Cell type-selective disease-association of genes under high regulatory load
Source: Nucleic Acids Res. 2015 Oct 10;43(18):8839–55. doi: 10.1093/nar/gkv863 (PMC4605313; doi:10.1093/nar/gkv863)
Supplement: SUPPLEMENTARY DATA [file supp_gkv863_nar-01077-z-2015-File013.zip › Galhardo_et_al_SUPPLEMENTARY_FILE_5/A549_Nr TFs_Nr Enhs_All Genes_BTWN_DiseaseEnrichTable_AdjPvals_20-Oct-2014 14-55-41.txt]

Bins	Nr TFs	Nr Enhs Bin 13 to 84	Nr Enhs Bin 8 to 12	Nr Enhs Bin 5 to 7	Nr Enhs Bin 4 to 4	Nr Enhs Bin 3 to 3	Nr Enhs Bin 2 to 2	Nr Enhs Bin 1 to 1	Nr Enhs Bin 0
21 to 23	1825	233.310682259997	231.968259579175	1.45402325684298	0	1.04689800588953e-11	0	0	0
19 to 20	1464	40.5145698585074	39.4731771733492	5.357432309416	0	0.216265865440709	0	0	0
17 to 18	1749	13.6821500121799	12.8168485860774	9.07361194588399	1.02416677722964	0.558867541132947	0	0	0
16 to 16	944	0.513975613262388	0.100971858154475	9.5770606045083	0.16479224838033	0.583820724584804	0	2.96930256397184e-08	0
14 to 15	1826	0	0	11.3873234621804	3.9116221277435	4.00752171928101	2.80744641971822	3.31902696231555e-05	0
12 to 13	1771	0	0	5.50553671024365	4.66658020548733	4.74370930253817	4.96212381797055	2.77779131338187	0
11 to 11	764	0	0	0.0177645235824787	1.60425912165763	4.05872946601085	4.93478832681853	5.54340547739256	0
8 to 10	1896	0	0	0	0.0396640325893567	2.00935476575967	11.0113769979381	64.7575204203119	0
5 to 7	1242	0	0	0	0	0.00871864517658636	2.05284136692226	61.6126510096769	36.9369257817585
1 to 4	1026	0	0	0	0	0	0	8.13287481943535	290.416776825039
0	94	0	0	0	0	1.79367654226229e-05	0	0.00281316120758004	50.5734876897413
