# Supplementary material for: Cell type-selective disease-association of genes under high regulatory load
Source: Nucleic Acids Res. 2015 Oct 10;43(18):8839–55. doi: 10.1093/nar/gkv863 (PMC4605313; doi:10.1093/nar/gkv863)
Supplement: SUPPLEMENTARY DATA [file supp_gkv863_nar-01077-z-2015-File013.zip › Galhardo_et_al_SUPPLEMENTARY_FILE_5/H1hESC_Nr TFs_Nr Enhs_All Genes_BTWN_DiseaseEnrichTable_AdjPvals_20-Oct-2014 14-55-51.txt]

Bins	Nr TFs	Nr Enhs Bin 13 to 130	Nr Enhs Bin 8 to 12	Nr Enhs Bin 6 to 7	Nr Enhs Bin 4 to 5	Nr Enhs Bin 3 to 3	Nr Enhs Bin 2 to 2	Nr Enhs Bin 1 to 1	Nr Enhs Bin 0
25 to 34	1880	Inf	Inf	4.81775181429908	0	0	0	0	0
23 to 24	1414	29.2653001464094	28.0989687246429	8.95013484887211	1.56817671241704	0.00147390163281418	0	0	0
21 to 22	1689	2.48310184671902	1.98577720591107	6.31108603654617	3.82645694528993	0.709651323317715	0	0	0
20 to 20	886	0.000494938881087717	0	6.19826251386125	5.60406573664545	1.1500227415423	0	4.50436395322933e-11	0
18 to 19	1869	0	0	0.727020054076253	9.012793188133	3.94454237067013	1.57785598749053	0.168315871265057	0
17 to 17	954	0	0	0.376132433826253	1.56817671241704	3.17597725777481	2.57435950008356	1.87561900224697	0
15 to 16	1652	0	0	0.28321968442705	0.40566057286548	4.67141508583477	5.54168515525842	8.98425426885014	0.215856423351333
13 to 14	1415	0	0	4.06716729355266e-10	0.438664899580225	0.349375314103063	13.8377467620927	28.5376950171933	4.81586845163145
10 to 12	1386	0	0	0	0	1.84148044332422	6.57769072717849	48.0270640843213	22.6567779204066
1 to 9	1220	0	0	0	0	0.00841810694571998	0.610764991790791	38.1246188839891	145.280055402794
0	29	0	0	0	0	0.0743352493513914	0	0.0469928076966944	16.8807166499002
