# Supplementary material for: Cell type-selective disease-association of genes under high regulatory load
Source: Nucleic Acids Res. 2015 Oct 10;43(18):8839–55. doi: 10.1093/nar/gkv863 (PMC4605313; doi:10.1093/nar/gkv863)
Supplement: SUPPLEMENTARY DATA [file supp_gkv863_nar-01077-z-2015-File013.zip › Galhardo_et_al_SUPPLEMENTARY_FILE_5/GM12878_Nr TFs_Nr Enhs_All Genes_BTWN_DiseaseEnrichTable_AdjPvals_20-Oct-2014 14-55-46.txt]

Bins	Nr TFs	Nr Enhs Bin 15 to 75	Nr Enhs Bin 9 to 14	Nr Enhs Bin 6 to 8	Nr Enhs Bin 5 to 5	Nr Enhs Bin 3 to 4	Nr Enhs Bin 2 to 2	Nr Enhs Bin 1 to 1	Nr Enhs Bin 0
48 to 57	1847	Inf	Inf	1.06505828068301	0	0	0	0	0
46 to 47	1018	29.1484948070428	27.9821633852763	19.4314310367136	0	4.78142487743748e-12	0	0	0
43 to 45	1481	3.87533967517018	3.31106824473162	19.3754363794643	2.65026207191311	0.059034200978808	0	0	0
40 to 42	1552	0	0	16.0487390795128	10.1483066039575	4.41751822298296	0	9.64327466553287e-17	0
38 to 39	1059	0	0	6.33516499478404	11.1156976344171	6.00346781557181	0.255947893778482	0.00562556659897362	0
35 to 37	1459	0	0	0.459662137285983	1.62765675972544	18.2384915829459	4.95347236236935	2.00686170409686	0
31 to 34	1621	0	0	4.77256480752101e-09	0.671991836654444	11.552207580869	13.5899901525629	22.9260963224065	0
27 to 30	1282	0	0	4.82163733276644e-17	0	2.99676665302747	20.6429084129824	36.1201120304485	0.434096602346432
21 to 26	1265	0	0	0	0	0.552394531216783	18.8436369210327	52.8655420592572	12.5401059952525
1 to 20	1291	0	0	0	0	9.64327466553287e-17	0	42.9405489550502	255.806990632162
0	12	0	0	0	0	0	0	0.401895344776456	5.37255059601176
