# Supplementary material for: Cell type-selective disease-association of genes under high regulatory load
Source: Nucleic Acids Res. 2015 Oct 10;43(18):8839–55. doi: 10.1093/nar/gkv863 (PMC4605313; doi:10.1093/nar/gkv863)
Supplement: SUPPLEMENTARY DATA [file supp_gkv863_nar-01077-z-2015-File013.zip › Galhardo_et_al_SUPPLEMENTARY_FILE_5/MCF7_Nr TFs_Nr Enhs_All Genes_BTWN_DiseaseEnrichTable_AdjPvals_20-Oct-2014 14-56-19.txt]

Bins	Nr TFs	Nr Enhs Bin 6 to 86	Nr Enhs Bin 3 to 5	Nr Enhs Bin 2 to 2	Nr Enhs Bin 1 to 1	Nr Enhs Bin 0
17 to 18	1533	Inf	Inf	1.39827482650227e-15	0	0
15 to 16	1614	66.6076869965142	65.566294311356	1.05392520325072	0	0
13 to 14	1516	0.303626951810048	0	9.17859494142014	0	0
11 to 12	1734	0	0	6.73441923101708	0.99299453606147	5.42329568377015e-07
10 to 10	904	0	0	4.11125877726061	3.6653775205314	0.657292538727648
8 to 9	1812	0	0	5.50951613448783	12.2361103232899	3.53763043501312
7 to 7	1040	0	0	0.665576725126323	9.13422431223988	10.008345857697
5 to 6	1986	0	0	0.00701438142708588	24.1532003970879	39.2981426171683
4 to 4	821	0	0	1.04334719974538e-07	0.982933939342067	63.6153836808243
1 to 3	951	0	0	0	0	165.757734697464
0	94	0	0	2.7354236145985e-07	0	34.2829929178456
