# Supplementary material for: Cell type-selective disease-association of genes under high regulatory load
Source: Nucleic Acids Res. 2015 Oct 10;43(18):8839–55. doi: 10.1093/nar/gkv863 (PMC4605313; doi:10.1093/nar/gkv863)
Supplement: SUPPLEMENTARY DATA [file supp_gkv863_nar-01077-z-2015-File013.zip › Galhardo_et_al_SUPPLEMENTARY_FILE_5/HCT116_Nr TFs_Nr Enhs_All Genes_BTWN_DiseaseEnrichTable_AdjPvals_20-Oct-2014 14-55-55.txt]

Bins	Nr TFs	Nr Enhs Bin 4 to 93	Nr Enhs Bin 3 to 3	Nr Enhs Bin 2 to 2	Nr Enhs Bin 1 to 1	Nr Enhs Bin 0
14 to 17	1535	Inf	Inf	0.00258399132046653	0	0
12 to 13	1791	45.0658829656316	44.0244902804734	6.83218727764993	0	0
11 to 11	848	3.04908400957618	2.55175936876823	5.22920113216675	0	3.61600851532729e-07
9 to 10	1576	1.00205726200195e-09	0	4.27941162348016	0.129436429048417	0.000174294323391944
8 to 8	684	4.23726580560631e-09	0	1.69605698946153	2.28878423980359	0.231813597094666
6 to 7	1818	0	0	1.9732946880899	20.5866623254457	0.0267279080895698
5 to 5	1112	0	0	0.285248157217125	31.3946447417516	0.0269389314399907
4 to 4	1131	0	0	0.0170772893899325	27.1234570940461	1.49696982348139
2 to 3	1695	0	0	6.79368700186844e-14	26.9430093492475	42.9085427566648
1 to 1	398	0	0	4.82163733276644e-17	0	75.8737682783737
0	190	1.41900786703339e-13	0	3.29775885375812e-12	0	61.2587594231806
