# Supplementary material for: Cell type-selective disease-association of genes under high regulatory load
Source: Nucleic Acids Res. 2015 Oct 10;43(18):8839–55. doi: 10.1093/nar/gkv863 (PMC4605313; doi:10.1093/nar/gkv863)
Supplement: SUPPLEMENTARY DATA [file supp_gkv863_nar-01077-z-2015-File013.zip › Galhardo_et_al_SUPPLEMENTARY_FILE_5/HeLaS3_Nr TFs_Nr Enhs_All Genes_BTWN_DiseaseEnrichTable_AdjPvals_20-Oct-2014 14-56-05.txt]

Bins	Nr TFs	Nr Enhs Bin 12 to 76	Nr Enhs Bin 7 to 11	Nr Enhs Bin 5 to 6	Nr Enhs Bin 4 to 4	Nr Enhs Bin 3 to 3	Nr Enhs Bin 2 to 2	Nr Enhs Bin 1 to 1	Nr Enhs Bin 0
23 to 28	2043	Inf	Inf	4.87167145958652	0	2.41081866638322e-16	0	0	0
22 to 22	1062	41.9814121071	40.9400194219418	7.51330150377344	0.419643966684684	0.207812369182245	0	0	0
21 to 21	1033	2.16018536799759	1.66286072718964	6.52812392181857	5.04406311809317	1.74702331732549	0	0	0
20 to 20	1138	4.28063378278278e-06	0	7.19913082164319	3.06224418103083	1.39241227914008	0.769851750254887	1.92865493310657e-16	0
18 to 19	2258	0	0	5.86105307057759	9.84837792206793	7.2768208076967	8.65010993200816	0.31385033647501	0
17 to 17	1071	0	0	0.282329805773157	0	4.77684643835079	7.73374940805623	17.1836195422806	0
16 to 16	931	0	0	0.0043898465874676	0	4.34382069982321	4.6798355835005	24.2776354615639	0
14 to 15	1443	0	0	5.78596479931973e-16	0	0.307454529678484	7.55948467364347	72.5111621353679	1.36158403361803
12 to 13	906	0	0	0	0	0.0105385387457421	4.25294153568226	54.4610477533951	9.48271826993566
1 to 11	1214	0	0	0	0	2.89298239965986e-16	0	16.728887019523	276.973076695721
0	58	0	0	0	0	0.000827492534240454	0	6.29176482264552e-06	47.4473374691683
