# Supplementary material for: Cell type-selective disease-association of genes under high regulatory load
Source: Nucleic Acids Res. 2015 Oct 10;43(18):8839–55. doi: 10.1093/nar/gkv863 (PMC4605313; doi:10.1093/nar/gkv863)
Supplement: SUPPLEMENTARY DATA [file supp_gkv863_nar-01077-z-2015-File014.xlsx]

## Sheet: Sheet1
Supplementary File 6. Monocyte-specific high regulatory load genes
Entrez Gene IDs of the 82 genes under high regulatory load only in monocyte samples. Genes with no disease-association in DisGeNET version 2.1 from May 2014 (putative novel disease genes) are listed first and highlighted in bold with the first 14 IDs (with gene symbols) corresponding to curated disease-association from DisGeNET 3.0 (May 2015).
Entrez Gene Ids	Gene symbol	Known top disease association (DisGENET v.3)
8867	SYNJ1	PARKINSON DISEASE 20, EARLY-ONSET
9101	USP8	Pituitary ACTH Hypersecretion
10288	LILRB2	Glomerulonephritis, IGA
11154	AP4S1	SPASTIC PARAPLEGIA 52, AUTOSOMAL RECESSIVE
23646	PLD3	ALZHEIMER DISEASE 19
51103	NDUFAF1	Mitochondrial complex I deficiency
51203	NUSAP1	Glomerulonephritis, IGA
51308	REEP2	SPASTIC PARAPLEGIA 72, AUTOSOMAL RECESSIVE
51780	KDM3B	Heavy Metal Toxicity
56683	C21orf59	CILIARY DYSKINESIA, PRIMARY, 26
64231	MS4A6A	Glomerulonephritis, IGA
84197	POMK	MUSCULAR DYSTROPHY-DYSTROGLYCANOPATHY (CONGENITAL WITH BRAIN AND EYE ANOMALIES), TYPE A, 12
113179	ADAT3	MENTAL RETARDATION, AUTOSOMAL RECESSIVE 36
151306	GPBAR1	Crohn Disease
433
2210
3140
3646
4682
4850
5470
5718
9398
10147
10426
10427
10501
11198
23049
23649
27163
27287
27309
29924
51441
53981
54762
54778
55968
57532
79748
79817
79833
84272
90957
92999
93978
123920
146722
150209
170591
201627
203197
283514
340419
554282
653140
546	ATRX	ATR-X syndrome
1066	CES1	Obesity
1513	CTSK	Pycnodysostosis
2162	F13A1	Factor Xiii, A Subunit, Deficiency Of
2322	FLT3	Leukemia, Myeloid, Acute
2857	GPR34	Ovarian Cysts
2896	GRN	FRONTOTEMPORAL LOBAR DEGENERATION WITH TDP43 INCLUSIONS, GRN-RELATED
2990	GUSB	Mucopolysaccharidosis VII
4200	ME2	Epilepsy, Idiopathic Generalized
5055	SERPINB2	Stomach Neoplasms
5199	CFP	Properdin deficiency, X-linked
5617	PRL	Prolactinoma
6039	RNASE6	Glomerulonephritis, IGA
6647	SOD1	Amyotrophic lateral sclerosis 1
9992	KCNE2	Long Qt Syndrome 6
11010	GLIPR1	Glomerulonephritis, IGA
23424	TDRD7	Cataract
23601	CLEC5A	Severe Dengue
27151	CPAMD8	Colorectal Neoplasms
29127	RACGAP1	Glomerulonephritis, IGA
79147	FKRP	Muscular Dystrophy, Limb-Girdle, Type 2I
133396	IL31RA	AMYLOIDOSIS, PRIMARY LOCALIZED CUTANEOUS, 2
136647	MPLKIP	Trichothiodystrophy Syndromes
160364	CLEC12A	Arthritis, Rheumatoid
246778	IL27	Diabetes Mellitus, Type 1
