# Supplementary material for: Cell type-selective disease-association of genes under high regulatory load
Source: Nucleic Acids Res. 2015 Oct 10;43(18):8839–55. doi: 10.1093/nar/gkv863 (PMC4605313; doi:10.1093/nar/gkv863)
Supplement: SUPPLEMENTARY DATA [file supp_gkv863_nar-01077-z-2015-File015.xlsx]

## Sheet: Sheet1
Supplementary File 7. The average expression levels of the high regulatory load genes and different disease gene categories across 38 RNA-seq samples
Average expression values (in RPKM) of all genes across 38 RNA-seq samples corresponding to different cell types and tissues from Epigenomics Roadmap Consortium					Diseease evidence categories
Sample	MeanExpAllGenes	AvExpTop10%HEgenes	AvExpHRLgenes	AvExpDisGenes	AlteredExpression.txt	Biomarker.txt	GeneticVariation.txt	PostTranslationalModification+Therapeutic.txt	PostTranslationalModification.txt	Therapeutic.txt
E003	16.54	119.76	26.5	23.9	26.34	24	19.42	32.36	36.11	27.04
E004	17.77	142.23	27	25.9	24.71	25.97	20.43	24.21	24.69	26.43
E005	17.17	138.26	42.78	27.89	40.26	28.12	23.4	80.95	52.51	54.1
E006	17.65	148.33	33.23	30.06	45.88	30.37	28.15	116.58	59.11	49.1
E007	16.81	116.22	34.29	23.15	27.15	23.35	16.93	21.04	25.64	18.53
E011	14.95	102.21	20.68	21.27	23.07	21.44	16.72	22.16	24.64	17.74
E012	14.12	91.87	21.78	18.93	18.53	19.05	14.61	19.56	20.95	15.39
E013	15.11	107.55	23.5	22.81	30.45	22.98	18.62	46.37	30.63	26.88
E016	15.76	104.66	20.79	21.85	21.73	21.98	16.6	21.88	24.07	19.75
E037	14.84	119.28	41.96	20.8	28.11	20.94	17.02	23.47	18.99	20.13
E038	14.49	106.17	47.93	18.69	23.66	18.66	14.99	17.39	15.25	17.83
E047	14.41	105.03	48.1	18.89	23.19	18.91	15.37	18.34	15.69	17.33
E050	15.96	109.87	34.73	22.23	30.53	22.39	15.7	22.55	25.99	24.99
E055	16.83	132.83	30.45	26.91	39.63	27.18	22.42	40.58	28.22	34.03
E056	20.49	179.43	45.22	35.53	57.42	35.92	31.53	57.78	37.11	59.56
E058	17.88	142.53	31.01	29.68	35.59	29.96	29.83	54.23	55.67	41.03
E059	22.79	202.83	60.99	34.67	37.25	34.87	36.53	35.83	47.46	41.83
E061	18.68	152	47.9	28.02	34.3	28.22	29.31	35.22	31.48	33.21
E062	16.16	123.7	56.08	24.72	31.16	24.83	22.12	27.56	22.16	27.05
E065	21.48	201.34	48.02	36.13	58.47	36.49	30.95	54.53	37.61	44.12
E066	48.12	554.81	149.48	109.66	256.96	111.42	152.48	73.47	45.46	400.14
E071	17.8	129.6	28.09	25.55	28.39	25.73	22.31	35.25	30.77	27.67
E079	23.45	200.07	43.07	40.13	49.9	40.6	36.6	31.21	34.28	39.48
E084	15.27	98.32	22.89	22.43	31.28	22.57	22.43	37.53	25.21	35.25
E085	15.83	107.87	25.19	23.29	32.53	23.43	24.07	33.93	23.81	34.29
E087	46.82	429.88	42.56	97.32	353.43	98.83	131.57	655.22	270.19	608.17
E094	28.58	267.56	35.11	34.5	44.29	34.82	27.06	67.63	38.5	44.75
E095	21.29	195.34	38.64	38.45	47.33	38.77	48.15	39.84	101.69	40.28
E096	24.55	221.44	27.48	43.97	49.23	44.49	52.72	26.55	33.19	35.48
E097	16.33	120.62	35.15	24.19	31.98	24.42	19.8	38.33	32.97	24.41
E098	33.37	290.94	145.93	58.97	143.44	59.77	55.66	939.97	369.28	225.25
E100	20.21	180.64	42.51	32.9	26.35	33.02	31.85	70.14	32.59	31.2
E104	24.29	219.59	50.87	45.69	41.29	46.14	52.94	35.31	75.1	90.86
E105	24.5	216.7	58.93	44.81	65.15	45.24	56.57	37.2	120.42	62.97
E106	18.34	145.32	25.75	28.41	42.12	28.61	25.21	41.4	29.73	36.66
E109	20.57	177.78	22.64	34.45	50.42	34.77	30.76	267.24	111.72	57.9
E112	18.44	127.68	34.48	26.99	34.6	27.22	23.78	32.89	25.82	30.32
E113	19	150.4	28.19	28.23	34.2	28.44	27.14	22.12	22.36	24.63
Average of all samples	20.4382	170.544	42.1026	33.4729	53.1663	33.7874	33.7303	85.7321	54.1334	64.8889
Standard deviation	7.6778	91.884	27.5295	18.9326	64.5904	19.279	28.4884	178.274	69.0621	113.03
